# Supplementary material for: Reconstruction of the ancestral metazoan genome reveals an increase in genomic novelty
Source: Nat Commun. 2018 Apr 30;9:1730. doi: 10.1038/s41467-018-04136-5 (PMC5928047; doi:10.1038/s41467-018-04136-5)
Supplement: Supplementary file 13 — Supplementary Data 10 [file 41467_2018_4136_MOESM13_ESM.zip › Node 3 - Metazoa/Porifera-first/Metazoa Novel annotated_genes.out]

HG_17195	
This group of homology does not contain any annotated genome

HG_10891	
Hsap_Ensmbl0189376_chromosome_8_open_reading_frame_76_Source_
HGNC_Symbol_Acc_25924_C8orf76	Hsap_Ensmbl0259305_ZHX1_C8ORF76_readthrough_Source_
HGNC_Symbol_Acc_42975_ZHX1_C8ORF76	
Drer_010738_chromosome_8_open_reading_frame_76_Source_
HGNC_Symbol_Acc_25924_C16H8orf76	
Spur_001224_Hypp_1316	
Smim_73465_LOC779083_protein_Xenopus_laevis_gi_114108335_gb_AAI23373_3e_20_97_4	

HG_14242	
Hsap_Ensmbl0273453_NADH_dehydrogenase_ubiquinone_1_alpha_subcomplex_3_9kDa_Source_
HGNC_Symbol_Acc_7686_NDUFA3	Hsap_Ensmbl0170906_NADH_dehydrogenase_ubiquinone_1_alpha_subcomplex_3_9kDa_Source_
HGNC_Symbol_Acc_7686_NDUFA3	Hsap_Ensmbl0273052_NADH_dehydrogenase_ubiquinone_1_alpha_subcomplex_3_9kDa_Source_
HGNC_Symbol_Acc_7686_NDUFA3	Hsap_Ensmbl0273126_NADH_dehydrogenase_ubiquinone_1_alpha_subcomplex_3_9kDa_Source_
HGNC_Symbol_Acc_7686_NDUFA3	Hsap_Ensmbl0273178_NADH_dehydrogenase_ubiquinone_1_alpha_subcomplex_3_9kDa_Source_
HGNC_Symbol_Acc_7686_NDUFA3	Hsap_Ensmbl0273427_NADH_dehydrogenase_ubiquinone_1_alpha_subcomplex_3_9kDa_Source_
HGNC_Symbol_Acc_7686_NDUFA3	
Drer_041400_NADH_dehydrogenase_ubiquinone_1_alpha_subcomplex_3_9kDa_Source_
HGNC_Symbol_Acc_7686_NDUFA3	

HG_4022	
Hsap_Ensmbl0011426_anillin_actin_binding_protein_Source_
HGNC_Symbol_Acc_14082_ANLN	
Dmel_0261385_scra_scraps_Source_FlyBase_0261385	Dmel_0050183_CG30183	
Cgig_05996_Actin_binding_protein_anillin_Source_UniProtKB_TrEMBL_Acc_K1PRM4	Cgig_00349_Actin_binding_protein_anillin_Source_UniProtKB_TrEMBL_Acc_K1PFR3	
Cele_013038_ani_1_Protein_ANI_1_ani_1_mRNA_complete_cds_Source_RefSeq_mRNA_Acc_NM_067223	
Drer_060917_anillin_actin_binding_protein_Source_ZFIN_Acc_ZDB_GENE_030131_4486_anln	Drer_088130_si_dkey_30c15_10_Source_ZFIN_Acc_ZDB_GENE_060503_826_si_dkey_30c15_10	
Spur_003487_Anln	Spur_021852_Hypp_1031	
Smim_23852_PREDICTED_LOW_QUALITY_PROTEIN_actin_binding_protein_anillin_Apis_mellifera_gi_328780667_ref_XP_624050_3_1e_58_228	Smim_23837_ANLN_XENLA_RecName_Full_Actin_binding_protein_anillin_gi_82210031_sp_Q801E2_ANLN_XENLA_3e_45_167	
Gsal_13669_actin_binding_protein_anillin	
Nvec_48172_	Nvec_1843_	

HG_7093	
Hsap_Ensmbl0204952_F_box_protein_47_Source_
HGNC_Symbol_Acc_31969_FBXO47	
Cgig_06571_F_box_only_protein_47_Source_UniProtKB_TrEMBL_Acc_K1PMW1	
Cele_010053_F54D5_9_Protein_F54D5_9_F54D5_9_mRNA_complete_cds_Source_RefSeq_mRNA_Acc_NM_064066	
Spur_010600_Fbxo47	
Nvec_156_MORN	Nvec_10955_F_box	

HG_48134	
Nvec_21371_ParBc	

HG_10345	
Smim_34923_class_B_secretin_like_G_protein_coupled_receptor_GPRmth5_putative_Pediculus_humanus_corporis_gi_242012945_ref_XP_002427184_2e_157_493	Smim_52391_class_B_secretin_like_G_protein_coupled_receptor_GPRmth5_putative_Pediculus_humanus_corporis_gi_242012945_ref_XP_002427184_3e_26_119	Smim_73996_class_B_secretin_like_G_protein_coupled_receptor_GPRmth5_putative_Pediculus_humanus_corporis_gi_242012945_ref_XP_002427184_4e_10_69_3	Smim_52359_class_B_secretin_like_G_protein_coupled_receptor_GPRmth5_putative_Pediculus_humanus_corporis_gi_242012945_ref_XP_002427184_2e_32_136	Smim_68394_class_B_secretin_like_G_protein_coupled_receptor_GPRmth5_putative_Pediculus_humanus_corporis_gi_242012945_ref_XP_002427184_2e_35_145	Smim_52366_class_B_secretin_like_G_protein_coupled_receptor_GPRmth5_putative_Pediculus_humanus_corporis_gi_242012945_ref_XP_002427184_5e_34_142	Smim_68392_class_B_secretin_like_G_protein_coupled_receptor_GPRmth5_putative_Pediculus_humanus_corporis_gi_242012945_ref_XP_002427184_2e_21_103	Smim_6776_class_B_secretin_like_G_protein_coupled_receptor_GPRmth5_putative_Pediculus_humanus_corporis_gi_242012945_ref_XP_002427184_5e_34_140	Smim_g58141_t1_class_B_secretin_like_G_protein_coupled_receptor_GPRmth5_putative_Pediculus_humanus_corporis_gi_242012945_ref_XP_002427184_6e_27_119	

HG_11192	
Cgig_14247	
Spur_010202_Hypp_65	
Nvec_13705_	

HG_45253	
Nvec_56133_FecCD	

HG_9971	
Nvec_39696_DUF536	

HG_35774	
This group of homology does not contain any annotated genome

HG_954	
Hsap_Ensmbl0241644_indolethylamine_N_methyltransferase_Source_
HGNC_Symbol_Acc_6069_INMT	Hsap_Ensmbl0254959_INMT_FAM188B_readthrough_NMD_candidate_Source_
HGNC_Symbol_Acc_41995_INMT_FAM188B	Hsap_Ensmbl0141744_phenylethanolamine_N_methyltransferase_Source_
HGNC_Symbol_Acc_9160_PNMT	Hsap_Ensmbl0166741_nicotinamide_N_methyltransferase_Source_
HGNC_Symbol_Acc_7861_NNMT	
Cele_011573_anmt_3_Protein_ANMT_3_anmt_3_mRNA_complete_cds_Source_RefSeq_mRNA_Acc_NM_073162	Cele_015124_anmt_1_Protein_ANMT_1_anmt_1_mRNA_complete_cds_Source_RefSeq_mRNA_Acc_NM_066513	Cele_018340_anmt_2_Protein_ANMT_2_anmt_2_mRNA_complete_cds_Source_RefSeq_mRNA_Acc_NM_065933	
Drer_022370_zgc_64002_Source_ZFIN_Acc_ZDB_GENE_040426_1329_zgc_64002	Drer_086998_zgc_64002_Source_ZFIN_Acc_ZDB_GENE_040426_1329_zgc_64002	
Smim_g52231_t1_PREDICTED_nicotinamide_N_methyltransferase_like_Saccoglossus_kowalevskii_gi_291224874_ref_XP_002732427_1e_25_109	Smim_11094_PREDICTED_nicotinamide_N_methyltransferase_Bos_taurus_gi_76635237_ref_XP_588443_9e_22_97_4	Smim_67203_nicotinamide_N_methyltransferase_Danio_rerio_gi_239050841_ref_NP_001104716_5e_35_135	Smim_17196_nicotinamide_N_methyltransferase_putative_Ixodes_scapularis_gi_241580410_ref_XP_002403762_9e_22_100	Smim_41554_Zgc_64002_Danio_rerio_gi_31419474_gb_AAH53191_2e_25_109	Smim_17213_indolethylamine_N_methyltransferase_Xenopus_laevis_gi_147901689_ref_NP_001083598_5e_21_96_3	Smim_g44421_t1_LOC100127789_protein_Xenopus_Silurana_tropicalis_gi_160773867_gb_AAI55395_2e_14_75_9	Smim_11090_PREDICTED_nicotinamide_N_methyltransferase_like_Saccoglossus_kowalevskii_gi_291225201_ref_XP_002732589_8e_13_69_7	
Nvec_12647_NNMT_PNMT_TEMT	Nvec_930_	

HG_6419	
Cgig_28731	Cgig_17287	Cgig_04673	Cgig_19117	
Nvec_434_	Nvec_6531_EGF_2	Nvec_15068_COX7a	

HG_28492	
Nvec_21275_	

HG_32106	
This group of homology does not contain any annotated genome

HG_5406	
Hsap_Ensmbl0064545_transmembrane_protein_161A_Source_
HGNC_Symbol_Acc_26020_TMEM161A	Hsap_Ensmbl0164180_transmembrane_protein_161B_Source_
HGNC_Symbol_Acc_28483_TMEM161B	
Dmel_0036133_CG7638	
Cgig_26315	
Cele_013601_Y87G2A_13_Protein_Y87G2A_13_Y87G2A_13_mRNA_complete_cds_Source_RefSeq_mRNA_Acc_NM_060984	
Drer_055989_transmembrane_protein_161B_Source_ZFIN_Acc_ZDB_GENE_040426_2693_tmem161b	Drer_012790_transmembrane_protein_161A_Source_ZFIN_Acc_ZDB_GENE_041111_267_tmem161a	
Spur_002715_Tmem161bh	
Smim_8734_Transmembrane_protein_161B_Acromyrmex_echinatior_gi_332027804_gb_EGI67869_4e_113_347	
Sman_135880	
Gsal_14248_transmembrane_protein_161b_like	

HG_4651	
Hsap_Ensmbl0112406_headcase_homolog_Drosophila_Source_
HGNC_Symbol_Acc_21041_HECA	
Dmel_0010113_hdc_headcase_Source_FlyBase_0010113	
Cgig_17280_Headcase_protein_Source_UniProtKB_TrEMBL_Acc_K1S4R5	
Cele_015073_B0238_9_Protein_B0238_9_isoform_b_Source_RefSeq_mRNA_Acc_NM_001269129	Cele_010614_cri_1_Protein_CRI_1_cri_1_mRNA_complete_cds_Source_RefSeq_mRNA_Acc_NM_060146	
Drer_042877_headcase_homolog_Drosophila_Source_ZFIN_Acc_ZDB_GENE_041001_173_heca	
Spur_022605_Hecah	
Smim_45711_PREDICTED_headcase_protein_like_Bombus_terrestris_gi_340726453_ref_XP_003401572_4e_138_414	
Gsal_4783_headcase_protein	
Nvec_56827_	

HG_22594	
This group of homology does not contain any annotated genome

HG_8700	
Hsap_LRG_495_Fanconi_anemia_complementation_group_A_Source_
HGNC_Symbol_Acc_3582_LRG_495	Hsap_Ensmbl0187741_Fanconi_anemia_complementation_group_A_Source_
HGNC_Symbol_Acc_3582_FANCA	
Drer_070216_Fanconi_anemia_complementation_group_A_Source_
HGNC_Symbol_Acc_3582_FANCA	
Spur_012276_Fanca	Spur_016953_FancaL	
Smim_72244_3_PREDICTED_Fanconi_anemia_group_A_protein_Equus_caballus_gi_338723134_ref_XP_001488423_3_4e_11_68_2	
Nvec_45401_Closter_coat	

HG_11858	
Cgig_27608	Cgig_27609_Serine_enriched_protein_Source_UniProtKB_TrEMBL_Acc_K1R184	

HG_10737	
Hsap_Ensmbl0150676_coiled_coil_domain_containing_83_Source_
HGNC_Symbol_Acc_28535_CCDC83	
Cgig_23262	
Drer_077179_coiled_coil_domain_containing_83_Source_ZFIN_Acc_ZDB_GENE_130723_1_ccdc83	
Spur_002775_Ccdc83	
Nvec_56032_zf_CCHC	

HG_12328	
Cgig_19014_GTP_binding_protein_YPT7_Source_UniProtKB_TrEMBL_Acc_K1QFH4	
Nvec_22649_	

HG_15240	
This group of homology does not contain any annotated genome

HG_12295	
Cele_044921_F53C11_9_Protein_F53C11_9_F53C11_9_mRNA_complete_cds_Source_RefSeq_mRNA_Acc_NM_001083276	
Spur_019601_Wap_Ty_Egf	

HG_12223	
Cgig_20303	
Spur_028495_Hypp_1231	

HG_11038	
Nvec_11732_	Nvec_41331_DUF295	

HG_7159	
Hsap_Ensmbl0196116_tudor_domain_containing_7_Source_
HGNC_Symbol_Acc_30831_TDRD7	
Dmel_0027529_CG8920	
Drer_077523_Tudor_domain_containing_protein_7B_Source_UniProtKB_Swiss_Prot_Acc_E7FDW8_TDRD7B	Drer_032808_tudor_domain_containing_7_Source_ZFIN_Acc_ZDB_GENE_040426_2103_tdrd7	
Spur_017135_Tdrd7L	
Smim_71189_PREDICTED_tudor_domain_containing_protein_7_like_Apis_mellifera_gi_328782031_ref_XP_001121997_2e_52_202	Smim_9813_hypothetical_protein_IscW_ISCW019360_Ixodes_scapularis_gi_241599806_ref_XP_002404898_2e_05_50_8	
Nvec_17085_	Nvec_39806_	

HG_2490	
Cgig_13002	Cgig_08702	Cgig_24780	
Drer_093044_si_ch211_161h7_5_Source_ZFIN_Acc_ZDB_GENE_091204_265_si_ch211_161h7_5	Drer_091879_si_dkey_29d8_3_Source_ZFIN_Acc_ZDB_GENE_070912_508_si_dkey_29d8_3	
Spur_024771_Hypp_220	Spur_000250_Hypp_1246	Spur_022712_Hypp_2624	Spur_010752_Spur_010752	Spur_000372_Hypp_1256	Spur_026568_Hypp_2853	Spur_010751_Hypp_1939	Spur_006411_Hypp_1662	Spur_010267_Spur_010267	Spur_024770_Spur_024770	
Nvec_36522_	Nvec_47206_C4dic_mal_tran	Nvec_47205_C4dic_mal_tran	Nvec_36523_	Nvec_51948_Cation_efflux	Nvec_9152_	

HG_2917	
Hsap_Ensmbl0115266_adenomatosis_polyposis_coli_2_Source_
HGNC_Symbol_Acc_24036_APC2	Hsap_Ensmbl0134982_adenomatous_polyposis_coli_Source_
HGNC_Symbol_Acc_583_APC	Hsap_Ensmbl0258864_CTC_554D6_1	
Dmel_0015589_Apc_APC_like_Source_FlyBase_0015589	Dmel_0026598_Apc2_Adenomatous_polyposis_coli_tumor_suppressor_homolog_2_Source_FlyBase_0026598	
Cgig_04760	Cgig_04759	
Cele_000156_apr_1_Protein_APR_1_isoform_b_apr_1_mRNA_complete_cds_Source_RefSeq_mRNA_Acc_NM_001026376	
Drer_058868_adenomatosis_polyposis_coli_Source_ZFIN_Acc_ZDB_GENE_031112_7_apc	Drer_063007_adenomatosis_polyposis_coli_2_Source_ZFIN_Acc_ZDB_GENE_090422_1_apc2	
Spur_018010_Apc	Spur_026745_P120L	Spur_023697_Spur_023697	
Smim_29459_Adenomatous_polyposis_coli_protein_Acromyrmex_echinatior_gi_332030691_gb_EGI70368_6e_92_326	Smim_43838_Adenomatous_polyposis_coli_protein_Acromyrmex_echinatior_gi_332030691_gb_EGI70368_2e_92_321	Smim_43830_PREDICTED_adenomatous_polyposis_coli_like_Saccoglossus_kowalevskii_gi_291237198_ref_XP_002738523_4e_101_339	Smim_29471_PREDICTED_adenomatous_polyposis_coli_like_Saccoglossus_kowalevskii_gi_291237198_ref_XP_002738523_6e_73_254	Smim_69297_PREDICTED_adenomatous_polyposis_coli_protein_like_Apis_mellifera_gi_328778578_ref_XP_001120294_1e_11_73_9	Smim_69295_PREDICTED_adenomatous_polyposis_coli_protein_like_Apis_mellifera_gi_328778578_ref_XP_001120294_0_003_45_4	
Sman_139190_Adenomatous_polyposis_coli_protein_putative_Source_UniProtKB_TrEMBL_Acc_G4LUU8	
Gsal_6289_adenomatous_polyposis_coli_protein	Gsal_13869_hypothetical_protein	
Nvec_28108_	Nvec_3377_	Nvec_3320_	

HG_1986	
This group of homology does not contain any annotated genome

HG_6234	
Cgig_15247_Ankyrin_repeat_domain_containing_protein_50_Source_UniProtKB_TrEMBL_Acc_K1QTU3	Cgig_13542_Putative_ZDHHC_type_palmitoyltransferase_6_Source_UniProtKB_TrEMBL_Acc_K1PX93	
Spur_006266_Hypp_1648	Spur_007115_Hypp_20	Spur_024961_Hypp_2760	Spur_011994_Hypp_2010	
Nvec_51114_	Nvec_55933_	Nvec_48825_	Nvec_14317_	Nvec_14326_Ank	Nvec_11748_Ank	Nvec_14325_Ank	Nvec_23424_Ank	Nvec_53438_Ank	

HG_6322	
Hsap_Ensmbl0185085_integrator_complex_subunit_5_Source_
HGNC_Symbol_Acc_29352_INTS5	
Dmel_0038168_omd_oocyte_maintenance_defects_Source_FlyBase_0038168	
Cgig_13622_Integrator_complex_subunit_5_Source_UniProtKB_TrEMBL_Acc_K1QNR9	
Cele_013075_Y51A2D_7_Protein_Y51A2D_7_isoform_b_Y51A2D_7_mRNA_complete_cds_Source_RefSeq_mRNA_Acc_NM_075224	
Drer_077943_integrator_complex_subunit_5_Source_
HGNC_Symbol_Acc_29352_INTS5_2_of_2	Drer_077189_integrator_complex_subunit_5_Source_
HGNC_Symbol_Acc_29352_INTS5_1_of_2	
Spur_000297_Ints5	
Smim_55987_Integrator_complex_subunit_5_Acromyrmex_echinatior_gi_332029536_gb_EGI69425_3e_67_243	Smim_56013_3_PREDICTED_integrator_complex_subunit_5_like_partial_Anolis_carolinensis_gi_327292128_ref_XP_003230772_2e_77_263	

HG_75197	
Nvec_31829_	

HG_72108	
Nvec_45720_	

HG_6105	
Hsap_Ensmbl0188760_transmembrane_protein_198_Source_
HGNC_Symbol_Acc_33704_TMEM198	
Dmel_0031065_CG14234	
Cgig_03870	
Drer_042115_transmembrane_protein_198a_Source_ZFIN_Acc_ZDB_GENE_070912_716_tmem198a	
Spur_014223_Spur_014223	
Smim_38696_PREDICTED_similar_to_MGC79653_protein_Tribolium_castaneum_gi_189237166_ref_XP_974303_9e_97_301	

HG_32224	
This group of homology does not contain any annotated genome

HG_5262	
Hsap_Ensmbl0105698_upstream_transcription_factor_2_c_fos_interacting_Source_
HGNC_Symbol_Acc_12594_USF2	Hsap_Ensmbl0158773_upstream_transcription_factor_1_Source_
HGNC_Symbol_Acc_12593_USF1	
Dmel_0029711_Usf_Usf_Source_FlyBase_0029711	
Cgig_27128_Upstream_stimulatory_factor_2_Source_UniProtKB_TrEMBL_Acc_K1Q419	
Drer_041689_upstream_transcription_factor_1_Source_ZFIN_Acc_ZDB_GENE_040426_1072_usf1	Drer_014463_upstream_transcription_factor_1_like_Source_ZFIN_Acc_ZDB_GENE_040426_2269_usf1l	Drer_020228_upstream_transcription_factor_2_c_fos_interacting_Source_ZFIN_Acc_ZDB_GENE_030131_8475_usf2	
Spur_014332_Usf_Upstream_stimulatory_factor_Source_UniProtKB_Swiss_Prot_Acc_Q07956	
Smim_18144_PREDICTED_basic_helix_loop_helix_domain_containing_protein_KIAA2018_like_Monodelphis_domestica_gi_126325707_ref_XP_001362796_2e_15_89_7	Smim_44990_3_upstream_stimulatory_factor_usf2_putative_Ixodes_scapularis_gi_241812134_ref_XP_002416465_2e_81_259	
Nvec_30776_HLH	Nvec_48456_	

HG_9223	
Hsap_Ensmbl0166002_single_pass_membrane_protein_with_coiled_coil_domains_4_Source_
HGNC_Symbol_Acc_24810_SMCO4	
Dmel_0053169_CG33169	
Cgig_22700	
Drer_097824_single_pass_membrane_protein_with_coiled_coil_domains_4_Source_
HGNC_Symbol_Acc_24810_SMCO4	
Smim_42818_PREDICTED_stromal_cell_derived_factor_like_protein_like_isoform_Bombus_terrestris_gi_340729428_ref_XP_003403005_2e_12_66_6	
Sman_201470	
Gsal_4646_hypothethical_protein	

HG_5133	
Hsap_Ensmbl0138614_von_Willebrand_factor_A_domain_containing_9_Source_
HGNC_Symbol_Acc_25372_VWA9	
Dmel_0031314_CG4785	
Cgig_01784_UPF0464_protein_C15orf44_like_protein_Source_UniProtKB_TrEMBL_Acc_K1R957	Cgig_08161_UPF0464_protein_C15orf44_Source_UniProtKB_TrEMBL_Acc_K1QCB8	Cgig_09077_UPF0464_protein_C15orf44_Source_UniProtKB_TrEMBL_Acc_K1PPA6	Cgig_12247_UPF0464_protein_C15orf44_Source_UniProtKB_TrEMBL_Acc_K1RUA9	
Drer_041429_von_Willebrand_factor_A_domain_containing_9_Source_ZFIN_Acc_ZDB_GENE_030131_5804_vwa9	
Spur_013171_Hp_Loc81556L	Spur_022638_Hp_Loc81556L_1	
Smim_79973_UPF0464_protein_C15orf44_homolog_Gallus_gallus_gi_57524816_ref_NP_001005825_8e_178_521	
Nvec_39323_PPR	

HG_23351	
This group of homology does not contain any annotated genome

HG_22166	
This group of homology does not contain any annotated genome

HG_19055	
This group of homology does not contain any annotated genome

HG_5004	
Hsap_Ensmbl0118496_F_box_protein_30_Source_
HGNC_Symbol_Acc_15600_FBXO30	Hsap_Ensmbl0163833_F_box_protein_40_Source_
HGNC_Symbol_Acc_29816_FBXO40	
Cgig_27401_F_box_only_protein_30_Source_UniProtKB_TrEMBL_Acc_K1QEV9	Cgig_20091_F_box_only_protein_30_Source_UniProtKB_TrEMBL_Acc_K1QIQ8	
Cele_015673_C10E2_2_Protein_C10E2_2_C10E2_2_mRNA_complete_cds_Source_RefSeq_mRNA_Acc_NM_078300	
Drer_058561_F_box_protein_30a_Source_ZFIN_Acc_ZDB_GENE_040426_1215_fbxo30a	Drer_019311_F_box_protein_30b_Source_ZFIN_Acc_ZDB_GENE_040426_1125_fbxo30b	Drer_091119_F_box_protein_40_Source_
HGNC_Symbol_Acc_29816_FBXO40_2_of_2	Drer_069775_F_box_protein_40_Source_
HGNC_Symbol_Acc_29816_FBXO40_1_of_2	
Spur_021028_Fbxo30	Spur_010515_Hypp_619	
Smim_78421_PREDICTED_similar_to_F_box_only_protein_30_partial_Strongylocentrotus_purpuratus_gi_115638712_ref_XP_780177_4e_36_151	
Sman_212120	
Nvec_21939_F_box	

HG_49524	
Nvec_5921_Lipoprotein_9	

HG_11630	
Cgig_06999	
Nvec_3344_	

HG_10445	
Hsap_Ensmbl0143740_synaptosomal_associated_protein_47kDa_Source_
HGNC_Symbol_Acc_30669_SNAP47	
Cgig_23501_Synaptosomal_associated_protein_47_Source_UniProtKB_TrEMBL_Acc_K1QC44	
Drer_063445_synaptosomal_associated_protein_47_Source_ZFIN_Acc_ZDB_GENE_060825_140_snap47	
Spur_007295_Snap47	
Nvec_32756_	

HG_6734	
Hsap_Ensmbl0166126_amnion_associated_transmembrane_protein_Source_
HGNC_Symbol_Acc_14604_AMN	
Dmel_0025686_CG11592	
Cgig_10676_Legumain_Source_UniProtKB_TrEMBL_Acc_K1QB32	
Cele_022285_Y75B7AL_2_Protein_Y75B7AL_2_Y75B7AL_2_mRNA_complete_cds_Source_RefSeq_mRNA_Acc_NM_071003	
Drer_062947_amnion_associated_transmembrane_protein_Source_ZFIN_Acc_ZDB_GENE_060810_59_amn	
Spur_024177_Amn	Spur_014692_AmnL	
Smim_9047_Im_7155895_protein_Danio_rerio_gi_92098008_gb_AAI15319_2e_35_144	
Nvec_32574_Myosin_N	

HG_5545	
Hsap_Ensmbl0175221_mediator_complex_subunit_16_Source_
HGNC_Symbol_Acc_17556_MED16	
Dmel_0034707_MED16_Mediator_complex_subunit_16_Source_FlyBase_0034707	
Cgig_11419_Mediator_of_RNA_polymerase_II_transcription_subunit_16_Source_UniProtKB_TrEMBL_Acc_K1PB92	
Drer_040779_mediator_complex_subunit_16_Source_ZFIN_Acc_ZDB_GENE_090306_4_med16	
Spur_028559_Med16	Spur_011269_Spur_011269	Spur_021334_Med16L	
Smim_47648_Mediator_of_RNA_polymerase_II_transcription_subunit_16_Acromyrmex_echinatior_gi_332017433_gb_EGI58156_2e_128_399	Smim_47639_PREDICTED_mediator_of_RNA_polymerase_II_transcription_subunit_16_Apis_mellifera_gi_328782006_ref_XP_623610_3_1e_11_66_6	
Nvec_49170_	Nvec_22113_WD40	Nvec_57046_	Nvec_49168_	

HG_5633	
Hsap_Ensmbl0106459_nuclear_respiratory_factor_1_Source_
HGNC_Symbol_Acc_7996_NRF1	
Dmel_0005427_ewg_erect_wing_Source_FlyBase_0005427	Dmel_0032197_CG5694	
Cgig_17090_DNA_binding_protein_P3A2_Source_UniProtKB_TrEMBL_Acc_K1QXZ9	
Drer_000018_nuclear_respiratory_factor_1_Source_ZFIN_Acc_ZDB_GENE_001221_1_nrf1	
Spur_017725_P3a2_DNA_binding_protein_P3A2_Source_UniProtKB_Swiss_Prot_Acc_Q04073	
Smim_65572_nuclear_respiratory_factor_putative_Ixodes_scapularis_gi_241752304_ref_XP_002401036_0_0_535	
Nvec_4196_	

HG_5504	
Hsap_Ensmbl0158109_tumor_protein_p63_regulated_1_like_Source_
HGNC_Symbol_Acc_27007_TPRG1L	Hsap_Ensmbl0188001_tumor_protein_p63_regulated_1_Source_
HGNC_Symbol_Acc_24759_TPRG1	
Cgig_14127	
Drer_068149_tumor_protein_p63_regulated_1_like_Source_ZFIN_Acc_ZDB_GENE_070531_2_tprg1l	Drer_056026_tumor_protein_p63_regulated_1_Source_ZFIN_Acc_ZDB_GENE_070410_113_tprg1	
Spur_020696_Tprg1L	Spur_013888_Spur_013888	
Smim_51297_Tumor_protein_p63_regulated_gene_like_protein_Camponotus_floridanus_gi_307169903_gb_EFN62412_1e_50_179	
Sman_163840	Sman_169250	
Gsal_6139_tumor_protein_p63_regulated_gene_1_like	

HG_11958	
This group of homology does not contain any annotated genome

HG_11717	
Smim_27307_PREDICTED_similar_to_CG6961_CG6961_PA_Tribolium_castaneum_gi_189241005_ref_XP_969371_3e_14_80_5	

HG_16292	
Hsap_Ensmbl0145826_leukocyte_cell_derived_chemotaxin_2_Source_
HGNC_Symbol_Acc_6550_LECT2	
Drer_033227_leukocyte_cell_derived_chemotaxin_2_like_Source_ZFIN_Acc_ZDB_GENE_070127_4_lect2l	Drer_090889_Uncharacterized_protein_Source_UniProtKB_TrEMBL_Acc_E7F1W2_BX005069_4	Drer_086483_Uncharacterized_protein_Source_UniProtKB_TrEMBL_Acc_E7EYZ0_BX005069_2	Drer_096334_leukocyte_cell_derived_chemotaxin_2_Source_
HGNC_Symbol_Acc_6550_LECT2_4_of_4	
Gsal_789_hypothetical_protein	

HG_13580	
Nvec_27806_	

HG_10901	
This group of homology does not contain any annotated genome

HG_7386	
Nvec_19634_LRR_1	

HG_15340	
This group of homology does not contain any annotated genome

HG_293	
Spur_016186_MaoaL	Spur_009193_Spur_009193	
Nvec_22634_	

HG_12323	
Cgig_23678_Nuclear_protein_MDM1_Source_UniProtKB_TrEMBL_Acc_K1QZU5	
Spur_002889_Mdm1	Spur_018363_Mdm1L_1	Spur_010059_Mdm1L	
Nvec_8607_	

HG_14050	
Nvec_34510_	Nvec_13661_	

HG_300	
Spur_004387_Hypp_1520	

HG_33614	
Cgig_20836	

HG_5828	
Hsap_Ensmbl0166783_KIAA0430_Source_
HGNC_Symbol_Acc_29562_KIAA0430	
Dmel_0039972_CG17018	
Cgig_07033_Limkain_b1_Source_UniProtKB_TrEMBL_Acc_K1QEX7	
Spur_018397_Lkap	
Smim_77996_PREDICTED_limkain_b1_like_Bombus_terrestris_gi_340725011_ref_XP_003400868_3e_138_453	Smim_78004_Limkain_b1_Acromyrmex_echinatior_gi_332028949_gb_EGI68967_2e_48_191	Smim_78024_Limkain_b1_Harpegnathos_saltator_gi_307204444_gb_EFN83151_3e_14_75_9	
Nvec_11331_UnbV_ASPIC	

HG_33204	
Cgig_01168	Cgig_05622	Cgig_15480	

HG_9450	
Dmel_0029914_CG4558	
Cgig_27408	Cgig_27409	
Spur_003720_Hypp_3093	
Nvec_44877_GSHPx	

HG_5143	
Hsap_Ensmbl0268138_porcupine_homolog_Drosophila_Source_
HGNC_Symbol_Acc_17652_PORCN	Hsap_Ensmbl0102312_porcupine_homolog_Drosophila_Source_
HGNC_Symbol_Acc_17652_PORCN	
Dmel_0004957_por_porcupine_Source_FlyBase_0004957	
Cgig_15685	
Cele_003394_mom_1_Protein_MOM_1_mom_1_mRNA_complete_cds_Source_RefSeq_mRNA_Acc_NM_076653	
Drer_028819_porcupine_homolog_like_Source_ZFIN_Acc_ZDB_GENE_030131_5931_porcnl	Drer_052455_porcupine_homolog_like_Source_ZFIN_Acc_ZDB_GENE_030131_5931_porcnl	Drer_052558_porcupine_homolog_Drosophila_Source_ZFIN_Acc_ZDB_GENE_081105_87_porcn	
Spur_008133_Porcupine	Spur_006690_Porcn	
Smim_37017_porcupine_like_protein_Saccoglossus_kowalevskii_gi_269784963_ref_NP_001161633_3e_22_97_1	Smim_37014_porcupine_like_protein_Saccoglossus_kowalevskii_gi_269784963_ref_NP_001161633_2e_09_59_3	Smim_37029_porcupine_putative_Pediculus_humanus_corporis_gi_242023318_ref_XP_002432081_6e_31_125	
Sman_133180_Putative_zinc_finger_protein_Source_UniProtKB_TrEMBL_Acc_G4V8D0	
Gsal_14003_probable_protein_cysteine_n_palmitoyltransferase_porcupine_like	
Nvec_7135_MBOAT	

HG_9145	
Cgig_24228	
Spur_010516_Hypp_620	

HG_8817	
Dmel_0031538_CG3246	
Smim_23343_PREDICTED_similar_to_AGAP001353_PA_Tribolium_castaneum_gi_189234839_ref_XP_001812344_8e_22_100	Smim_13277_CG10407_PA_like_protein_Blattella_germanica_gi_237761902_emb_CAR94537_6e_13_73_6	Smim_63062_AGAP002341_PA_Anopheles_gambiae_str_PEST_gi_333468359_gb_EAA07451_5_1e_34_142	Smim_13317_secreted_protein_putative_Ixodes_scapularis_gi_241622127_ref_XP_002408892_4e_19_94_0	

HG_8173	
Cgig_25416	
Drer_097421_si_dkeyp_50b9_1_Source_ZFIN_Acc_ZDB_GENE_131127_254_si_dkeyp_50b9_1	
Smim_43772_hypothetical_protein_BRAFLDRAFT_72928_Branchiostoma_floridae_gi_260815899_ref_XP_002602710_1e_21_99_4	Smim_43771_43771	

HG_14683	
This group of homology does not contain any annotated genome

HG_12851	
Cgig_24335_Tectonic_2_Source_UniProtKB_TrEMBL_Acc_K1QGC4	
Spur_026180_Tctn2	
Nvec_34292_	

HG_6785	
Cgig_20856_Cysteine_rich_motor_neuron_1_protein_Source_UniProtKB_TrEMBL_Acc_K1R3W6	
Drer_097169_si_ch73_330k17_3_Source_ZFIN_Acc_ZDB_GENE_131121_190_si_ch73_330k17_3	
Spur_019400_Spur_019400	Spur_027369_Spur_027369	Spur_022954_Spur_022954	
Smim_25548_PREDICTED_cysteine_rich_motor_neuron_like_partial_Saccoglossus_kowalevskii_gi_291225884_ref_XP_002732928_2e_32_125	Smim_35817_TPA_inf_hypothetical_secreted_protein_323_Amblyomma_variegatum_gi_325303210_tpg_DAA34691_7e_14_70_5	

HG_7628	
Hsap_Ensmbl0164898_chromosome_7_open_reading_frame_55_Source_
HGNC_Symbol_Acc_26946_C7orf55	
Dmel_0083953_CG34117	
Cgig_08709_UPF0562_protein_C7orf55_Source_UniProtKB_TrEMBL_Acc_K1PCY0	
Cele_016209_C29E4_12_Protein_C29E4_12_C29E4_12_mRNA_complete_cds_Source_RefSeq_mRNA_Acc_NM_171199	
Drer_074266_chromosome_7_open_reading_frame_55_Source_
HGNC_Symbol_Acc_26946_C3H7orf55	
Spur_011083_Spur_011083	
Smim_45219_PREDICTED_UPF0562_protein_C7orf55_homolog_Equus_caballus_gi_149747711_ref_XP_001499114_5e_19_84_3	
Sman_084910	
Gsal_6851_upf0562_protein_c7orf55	
Nvec_51619_	

HG_4	
Drer_086955_Uncharacterized_protein_Source_UniProtKB_TrEMBL_Acc_E7FCV9_BX640584_1	
Spur_013073_PolypL_5	Spur_006703_PolypL_935	Spur_013072_PolypL_944	Spur_023483_PolypL_120	Spur_024125_PolypL_121	Spur_015158_PolypL_948	Spur_021910_PolypL_954	Spur_024126_PolypL_122	Spur_027109_PolypL_90_POL_protein_Source_UniProtKB_TrEMBL_Acc_Q9TX39	Spur_027108_PolypL_89_POL_protein_Source_UniProtKB_TrEMBL_Acc_Q9TX39	Spur_006922_TnL2	Spur_027110_Spur_027110_POL_protein_Source_UniProtKB_TrEMBL_Acc_Q9TX39	Spur_028812_PolypL_130	Spur_028814_Spur_028814	Spur_016601_PolypL_12	Spur_016600_PolypL_11	Spur_028813_PolypL_131	Spur_014716_PolypL_6	Spur_016602_PolypL_13	Spur_006073_PolppL_54	Spur_012492_PolypL_4	Spur_025161_PolypL_123	Spur_008424_PolypL_938_POL_protein_Source_UniProtKB_TrEMBL_Acc_Q9TX37	Spur_014997_PolypL_9	Spur_020163_Spur_020163	Spur_021106_PolypL_116	Spur_013343_PolypL_946	Spur_013344_PolypL_947	Spur_014797_PolypL_7	Spur_014798_PolypL_8	Spur_007472_PolypL_937	
Smim_75226_PREDICTED_similar_to_transposase_Strongylocentrotus_purpuratus_gi_115947303_ref_XP_001188792_0_0_891	Smim_g3826_t1_PREDICTED_uncharacterized_protein_K02A2_6_like_Danio_rerio_gi_326670276_ref_XP_003199179_0_0_858	
Nvec_41955_RVT_1	Nvec_56941_	Nvec_28642_RVT_1	Nvec_45140_RVT_1	Nvec_51991_UPF0185	Nvec_27207_eIF_5a	Nvec_31048_zf_CCHC	Nvec_36966_RVT_1	Nvec_8981_	Nvec_19509_rve	Nvec_33909_FH2	Nvec_51200_	Nvec_54427_	Nvec_35539_RVT_1	Nvec_34611_rve	Nvec_54947_rve	Nvec_28190_RVT_thumb	Nvec_284_rve	Nvec_24170_rve	Nvec_5085_Op_neuropeptide	Nvec_53148_rve	Nvec_8572_RVT_1	Nvec_11383_rve	Nvec_31801_	Nvec_17210_Op_neuropeptide	Nvec_15863_	Nvec_8862_rve	Nvec_45442_	Nvec_4914_RVT_1	Nvec_5251_	Nvec_51861_RVT_1	Nvec_31834_RVT_1	Nvec_24272_RVT_1	Nvec_55980_rve	Nvec_24668_RVT_1	Nvec_33701_	Nvec_51570_	Nvec_35198_rve	Nvec_5144_	Nvec_28182_RnaseH	Nvec_13654_	Nvec_46896_PIG_L	Nvec_28310_	Nvec_7961_	Nvec_45121_rve	Nvec_54094_RnaseH	Nvec_44431_Coat_F	Nvec_53641_rve	Nvec_14213_RVT_1	Nvec_709_RVT_1	Nvec_54911_RVT_1	Nvec_2895_RnaseH	Nvec_2104_	Nvec_1718_I_set	Nvec_44436_RnaseH	Nvec_16804_RVT_1	Nvec_25628_RVT_1	Nvec_4782_	Nvec_12598_	Nvec_11912_RVT_1	Nvec_2280_RVT_1	Nvec_5665_DUF1153	Nvec_52461_	Nvec_1246_Mito_carr	Nvec_31650_	Nvec_33029_zf_C2H2	Nvec_34627_	Nvec_40710_RVT_1	Nvec_26400_RVT_1	Nvec_20246_RVT_1	Nvec_16016_RVT_1	Nvec_16404_RVT_1	Nvec_45792_RVT_1	Nvec_41075_RVT_1	Nvec_36806_RVT_1	Nvec_34393_RVT_1	Nvec_9496_	Nvec_10467_zf_PARP	Nvec_49367_AAA	Nvec_48126_RVT_1	Nvec_46816_	Nvec_53393_RVT_1	Nvec_47242_RVT_1	Nvec_47642_RVT_1	Nvec_19811_RVT_1	Nvec_28476_RVT_1	Nvec_33095_	Nvec_31616_rve	Nvec_40291_RVT_1	Nvec_56859_rve	Nvec_34766_	Nvec_46435_	Nvec_30000_rve	Nvec_58648_Helicase_C	Nvec_47933_	Nvec_42293_RVT_1	Nvec_21310_Peptidase_C33	

HG_2695	
Cele_021091_W08F4_1_Protein_W08F4_1_W08F4_1_mRNA_complete_cds_Source_RefSeq_mRNA_Acc_NM_061366	Cele_044486_Y54G2A_42_Protein_Y54G2A_42_Y54G2A_42_mRNA_complete_cds_Source_RefSeq_mRNA_Acc_NM_001038353	
Smim_g28137_t1_transposase_uncultured_bacterial_symbiont_of_Discodermia_dissoluta_gi_62768263_gb_AAY00050_2e_50_185	Smim_g9424_t1_transposase_uncultured_bacterial_symbiont_of_Discodermia_dissoluta_gi_62768263_gb_AAY00050_2e_41_160	Smim_15023_transposase_uncultured_bacterial_symbiont_of_Discodermia_dissoluta_gi_62768263_gb_AAY00050_5e_17_85_9	Smim_g37612_t1_transposase_uncultured_bacterial_symbiont_of_Discodermia_dissoluta_gi_62768263_gb_AAY00050_2e_26_112	Smim_g40448_t1_transposase_ISLbp6_Leptospira_borgpetersenii_serovar_Hardjo_bovis_L550_gi_116328137_ref_YP_797857_3e_06_51_6	Smim_g4770_t1_transposase_uncultured_bacterial_symbiont_of_Discodermia_dissoluta_gi_62768263_gb_AAY00050_3e_14_76_6	Smim_51124_hypothetical_protein_TcasGA2_TC010279_Tribolium_castaneum_gi_270016306_gb_EFA12752_6e_06_49_3	Smim_28110_transposase_uncultured_bacterial_symbiont_of_Discodermia_dissoluta_gi_62768263_gb_AAY00050_2e_12_68_2	Smim_81390_transposase_uncultured_bacterial_symbiont_of_Discodermia_dissoluta_gi_62768263_gb_AAY00050_8e_10_61_6	Smim_34908_transposase_uncultured_bacterial_symbiont_of_Discodermia_dissoluta_gi_62768263_gb_AAY00050_2e_09_59_7	

HG_244	
Cgig_28152	Cgig_15106	Cgig_05113	Cgig_14607	Cgig_05944	Cgig_08734	Cgig_16746	
Spur_016473_Hypp_130	Spur_003399_Hypp_3088	Spur_000962_Spur_000962	
Smim_73631_PREDICTED_similar_to_Os02g0236500_partial_Hydra_magnipapillata_gi_221107536_ref_XP_002154219_2e_07_54_3	
Nvec_40766_WD40	Nvec_48611_SKI	Nvec_45702_	Nvec_32822_	Nvec_43507_DUF35	Nvec_35802_Laminin_EGF	Nvec_18737_	Nvec_10193_	Nvec_11639_DUF1225	Nvec_35144_DUF1477	Nvec_44243_	Nvec_43988_	Nvec_25213_	Nvec_48845_CheW	Nvec_49670_TIR	Nvec_36671_IBB	Nvec_40157_	Nvec_55328_	Nvec_28798_	Nvec_49976_SEC_C	Nvec_50660_DUF479	Nvec_31862_E7	Nvec_56468_Bundlin	Nvec_9577_Phage_tail_U	Nvec_10195_CXC	Nvec_18922_DUF1474	Nvec_9346_AMMECR1	Nvec_15593_	Nvec_28799_SEC_C	Nvec_37456_DJ_1_PfpI	Nvec_8773_	Nvec_37084_	Nvec_38231_Yippee	Nvec_9252_HATPase_c	Nvec_12474_	Nvec_33741_Flavi_M	Nvec_19505_PP_binding	Nvec_10893_	Nvec_19629_CXC	Nvec_25037_	Nvec_11609_	Nvec_35858_	Nvec_39210_	Nvec_24133_	Nvec_50424_DUF581	Nvec_38186_TrfA	Nvec_16286_	Nvec_42614_	Nvec_36117_Rubredoxin	Nvec_24314_	Nvec_35931_	Nvec_10274_	Nvec_20396_SEC_C	Nvec_29668_	Nvec_17489_IF2_N	Nvec_49350_	Nvec_52361_EutS	Nvec_23936_	Nvec_10985_E_MAP_115	Nvec_53693_	Nvec_49331_DUF352	Nvec_21286_DUF352	Nvec_30297_	Nvec_54397_	Nvec_41745_	Nvec_40834_	Nvec_18738_	Nvec_13951_	Nvec_42002_RBM1CTR	Nvec_39003_	Nvec_52463_	Nvec_33629_Extensin_2	Nvec_52048_	Nvec_18196_	Nvec_10785_	Nvec_13855_	Nvec_11963_	Nvec_42426_IBB	Nvec_50941_	Nvec_49348_	Nvec_25058_	Nvec_24142_	Nvec_30542_APC_15aa	Nvec_19354_MPPN	Nvec_37716_	Nvec_52027_DUF701	Nvec_36123_APC_15aa	Nvec_17226_zf_UBR1	Nvec_58814	Nvec_24315_	Nvec_35365_Toxin_24	Nvec_26024_zf_XS	Nvec_28255_Curto_V2	Nvec_34846_zf_XS	Nvec_28523_EGF	Nvec_38020_Fer2_BFD	Nvec_39335_	Nvec_36124_	Nvec_37717_	Nvec_43580_DNA_primase_S	Nvec_19984_	Nvec_2328_	Nvec_41724_	Nvec_3265_	

HG_41692	
This group of homology does not contain any annotated genome

HG_6703	
Hsap_Ensmbl0148356_leucine_rich_repeat_and_sterile_alpha_motif_containing_1_Source_
HGNC_Symbol_Acc_25135_LRSAM1	
Cgig_05771_E3_ubiquitin_protein_ligase_LRSAM1_Source_UniProtKB_TrEMBL_Acc_K1QGE1	
Drer_060683_leucine_rich_repeat_and_sterile_alpha_motif_containing_1_Source_ZFIN_Acc_ZDB_GENE_060526_97_lrsam1	
Spur_013302_Spur_013302	
Smim_77159_PREDICTED_leucine_rich_repeat_andrile_alpha_motif_containing_like_Saccoglossus_kowalevskii_gi_291231264_ref_XP_002735585_2e_136_430	
Sman_133620_Putative_leucine_rich_repeat_containing_protein_Source_UniProtKB_TrEMBL_Acc_G4VDK8	
Gsal_6478_e3_ubiquitin_protein_ligase_lrsam1	
Nvec_52229_SAM_1	Nvec_10972_DUF1603	

HG_6527	
Hsap_Ensmbl0268872_atrophin_1_Source_
HGNC_Symbol_Acc_3033_ATN1	
Dmel_0010825_Gug_Grunge_Source_FlyBase_0010825	
Cgig_09622_Arginine_glutamic_acid_dipeptide_repeats_protein_Source_UniProtKB_TrEMBL_Acc_K1PCB6	Cgig_09623	
Drer_077353_arginine_glutamic_acid_dipeptide_RE_repeats_a_Source_ZFIN_Acc_ZDB_GENE_060718_1_rerea	Drer_075670_arginine_glutamic_acid_dipeptide_RE_repeats_b_Source_ZFIN_Acc_ZDB_GENE_070212_3_rereb	Drer_092067_atrophin_1_Source_ZFIN_Acc_ZDB_GENE_030131_426_atn1	
Smim_15471_arginine_glutamic_acid_dipeptide_RE_repeats_Mus_musculus_gi_123247191_emb_CAM22172_1e_84_310	
Nvec_45912_	

HG_2613	
Nvec_14952_	Nvec_9319_	Nvec_8310_	Nvec_6590_Borrelia_orfA	Nvec_9700_Keratin_B2	Nvec_32485_	Nvec_13170_YTV	

HG_14834	
Nvec_19884_	Nvec_48807_	Nvec_25280_Subtilisin_N	Nvec_38395_TAFII28	Nvec_46500_	Nvec_50341_	

HG_11648	
Nvec_11521_	Nvec_18491_Keratin_B2	Nvec_19664_	

HG_4237	
Hsap_Ensmbl0185896_lysosomal_associated_membrane_protein_1_Source_
HGNC_Symbol_Acc_6499_LAMP1	Hsap_Ensmbl0005893_lysosomal_associated_membrane_protein_2_Source_
HGNC_Symbol_Acc_6501_LAMP2	Hsap_Ensmbl0078081_lysosomal_associated_membrane_protein_3_Source_
HGNC_Symbol_Acc_14582_LAMP3	
Dmel_0032949_Lamp1_Lamp1_Source_FlyBase_0032949	
Cgig_16609_Lysosome_associated_membrane_glycoprotein_1_Source_UniProtKB_TrEMBL_Acc_K1RMK6	Cgig_14936	
Cele_003053_lmp_1_Protein_LMP_1_lmp_1_mRNA_complete_cds_Source_RefSeq_mRNA_Acc_NM_076671	Cele_015471_lmp_2_Protein_LMP_2_lmp_2_mRNA_complete_cds_Source_RefSeq_mRNA_Acc_NM_075814	
Drer_077944_lysosomal_associated_membrane_protein_1_Source_
HGNC_Symbol_Acc_6499_LAMP1_1_of_2	Drer_092610_lysosomal_associated_membrane_protein_1_Source_ZFIN_Acc_ZDB_GENE_030131_9303_lamp1	Drer_055504_CD68_molecule_Source_
HGNC_Symbol_Acc_1693_CD68	Drer_014914_lysosomal_membrane_glycoprotein_2_Source_ZFIN_Acc_ZDB_GENE_030729_9_lamp2	
Spur_015856_Lamp1	Spur_008064_Spur_008064	Spur_025019_Spur_025019	
Smim_76160_lysosomal_membrane_glycoprotein_A_Gallus_gallus_gi_212254_gb_AAA65947_3e_24_108	Smim_76157_PREDICTED_lysosome_associated_membrane_glycoprotein_like_isoform_Danio_rerio_gi_68366494_ref_XP_708347_2e_28_118	

HG_15271	
This group of homology does not contain any annotated genome

HG_12254	
Smim_15539_PREDICTED_M_phase_phosphoprotein_8_like_Saccoglossus_kowalevskii_gi_291239791_ref_XP_002739805_6e_20_102	
Sman_144550_Chromobox_protein_related_Chromobox_1_Heterochromatin_1_Source_UniProtKB_TrEMBL_Acc_G4V7S3	
Gsal_11682_chromobox_chromobox_1_heterochromatin_1	Gsal_11755_chromobox_chromobox_1_heterochromatin_1	

HG_48211	
This group of homology does not contain any annotated genome

HG_6383	
Hsap_Ensmbl0228075_biorientation_of_chromosomes_in_cell_division_1_like_2_Source_
HGNC_Symbol_Acc_28505_BOD1L2	Hsap_Ensmbl0145919_biorientation_of_chromosomes_in_cell_division_1_Source_
HGNC_Symbol_Acc_25114_BOD1	
Dmel_0039560_CG5514	
Cgig_28799_Biorientation_of_chromosomes_in_cell_division_protein_1_like_protein_Source_UniProtKB_TrEMBL_Acc_K1RAU9	
Drer_035747_biorientation_of_chromosomes_in_cell_division_1_Source_ZFIN_Acc_ZDB_GENE_060810_163_bod1	Drer_089505_biorientation_of_chromosomes_in_cell_division_1_like_1_Source_
HGNC_Symbol_Acc_31792_BOD1L1	
Smim_23742_neurofilament_heavy_polypeptide_putative_Ixodes_scapularis_gi_241717130_ref_XP_002413564_6e_37_159	
Gsal_4504_biorientation_of_chromosomes_in_cell_division_protein_1_like_protein	

HG_6430	
Hsap_Ensmbl0121940_chloride_channel_CLIC_like_1_Source_
HGNC_Symbol_Acc_29675_CLCC1	
Cgig_07385_Putative_transmembrane_protein_ORF57_Source_UniProtKB_TrEMBL_Acc_K1QEA3	
Cele_003868_ooc_3_Protein_OOC_3_isoform_b_ooc_3_mRNA_complete_cds_Source_RefSeq_mRNA_Acc_NM_182110	
Drer_086174_chloride_channel_CLIC_like_1_Source_
HGNC_Symbol_Acc_29675_CLCC1	
Spur_021597_Spur_021597	Spur_020220_Spur_020220	
Smim_24523_chloride_channel_CLIC_like_protein_precursor_Bos_taurus_gi_115495191_ref_NP_001069252_2e_12_77_4	
Nvec_36662_	

HG_2340	
Hsap_Ensmbl0196408_NADPH_oxidase_organizer_1_Source_
HGNC_Symbol_Acc_19404_NOXO1	
Drer_033735_neutrophil_cytosolic_factor_1_Source_ZFIN_Acc_ZDB_GENE_031006_6_ncf1	Drer_041294_NADPH_oxidase_organizer_1a_Source_ZFIN_Acc_ZDB_GENE_030131_9700_noxo1a	Drer_056374_NADPH_oxidase_organizer_1b_Source_ZFIN_Acc_ZDB_GENE_101203_1_noxo1b	
Nvec_50744_	Nvec_14941_SH3_1	

HG_1192	
This group of homology does not contain any annotated genome

HG_9243	
Hsap_Ensmbl0168569_transmembrane_protein_223_Source_
HGNC_Symbol_Acc_28464_TMEM223	
Dmel_0033547_CG12935	
Drer_069494_transmembrane_protein_223_Source_ZFIN_Acc_ZDB_GENE_040801_113_tmem223	
Spur_003307_Spur_003307	
Smim_2539_AGAP005148_PA_Anopheles_gambiae_str_PEST_gi_158292657_ref_XP_001688507_6e_31_122	

HG_4825	
Hsap_Ensmbl0173218_VANGL_planar_cell_polarity_protein_1_Source_
HGNC_Symbol_Acc_15512_VANGL1	Hsap_Ensmbl0162738_VANGL_planar_cell_polarity_protein_2_Source_
HGNC_Symbol_Acc_15511_VANGL2	
Dmel_0015838_Vang_Van_Gogh_Source_FlyBase_0015838	
Cgig_23529_Vang_like_protein_1_Source_UniProtKB_TrEMBL_Acc_K1QLP8	
Cele_015171_vang_1_Protein_VANG_1_isoform_b_vang_1_mRNA_complete_cds_Source_RefSeq_mRNA_Acc_NM_076100	
Drer_004305_vang_like_1_van_gogh_Drosophila_Source_ZFIN_Acc_ZDB_GENE_040621_2_vangl1	Drer_027397_vang_like_2_van_gogh_Drosophila_Source_ZFIN_Acc_ZDB_GENE_020507_3_vangl2	
Spur_009762_Strabs	
Smim_2134_strabismus_protein_Platynereis_dumerilii_gi_72533862_emb_CAJ26300_0_0_628	
Sman_012570	
Gsal_3005_vang_like_protein_1_like	
Nvec_30016_Strabismus	

HG_23382	
Hsap_Ensmbl0068489_proline_rich_11_Source_
HGNC_Symbol_Acc_25619_PRR11	

HG_17423	
Cgig_19202_Glutathione_S_transferase_theta_1_Source_UniProtKB_TrEMBL_Acc_K1RB85	
Nvec_41927_GST_C	

HG_8183	
Hsap_Ensmbl0182319_Tyrosine_protein_kinase_SgK223_Source_UniProtKB_Swiss_Prot_Acc_Q86YV5_SGK223	Hsap_Ensmbl0173517_pseudopodium_enriched_atypical_kinase_1_Source_
HGNC_Symbol_Acc_29431_PEAK1	
Drer_088305_Uncharacterized_protein_Source_UniProtKB_TrEMBL_Acc_F1R5Y9_CABZ01072929_1	Drer_079756_pseudopodium_enriched_atypical_kinase_1_Source_ZFIN_Acc_ZDB_GENE_100422_1_peak1	
Spur_028714_Nkf3	Spur_019293_Pragmin	
Nvec_19615_	

HG_15422	
Nvec_25401_DUF669	

HG_10645	
This group of homology does not contain any annotated genome

HG_3636	
Hsap_Ensmbl0198863_RUN_domain_containing_1_Source_
HGNC_Symbol_Acc_25418_RUNDC1	
Dmel_0040348_CG3703	Dmel_0052461_CG32461	
Cgig_22478_RUN_domain_containing_protein_1_Source_UniProtKB_TrEMBL_Acc_K1QI92	
Cele_020572_T19D7_4_Protein_T19D7_4_T19D7_4_mRNA_complete_cds_Source_RefSeq_mRNA_Acc_NM_075735	
Drer_091962_RUN_domain_containing_1_Source_
HGNC_Symbol_Acc_25418_RUNDC1	
Spur_006110_Rundc1	
Smim_35439_PREDICTED_RUN_domain_containing_protein_like_Bombus_terrestris_gi_340721755_ref_XP_003399280_2e_168_499	
Sman_067010	
Gsal_1341_run_domain_containing_protein_1	Gsal_12010_run_domain_containing_protein_1	Gsal_12011_run_domain_containing_protein_1	
Nvec_16409_DUF948	Nvec_38985_	Nvec_14266_	

HG_40809	
This group of homology does not contain any annotated genome

HG_41487	
Dmel_0000928_fs_1_Yb_female_sterile_1_Yb_Source_FlyBase_0000928	

HG_7041	
Hsap_Ensmbl0095787_WW_domain_containing_adaptor_with_coiled_coil_Source_
HGNC_Symbol_Acc_17327_WAC	
Dmel_0030812_CG8949	
Cgig_16944_WW_domain_containing_adapter_protein_with_coiled_coil_Source_UniProtKB_TrEMBL_Acc_K1Q8I1	
Cele_012733_Y40B1A_2_Protein_Y40B1A_2_Y40B1A_2_mRNA_complete_cds_Source_RefSeq_mRNA_Acc_NM_060950	
Drer_012577_WW_domain_containing_adaptor_with_coiled_coil_a_Source_ZFIN_Acc_ZDB_GENE_030131_2624_waca	Drer_056403_WW_domain_containing_adaptor_with_coiled_coil_b_Source_ZFIN_Acc_ZDB_GENE_041010_46_wacb	Drer_086653_WW_domain_containing_adaptor_with_coiled_coil_Source_
HGNC_Symbol_Acc_17327_WAC_3_of_3	
Spur_009507_Wac	
Smim_29909_WW_domain_containing_adapter_protein_with_coiled_coil_isoform_Mus_musculus_gi_226371681_ref_NP_001139770_2e_49_187	

HG_11010	
Spur_028017_Usp40	
Smim_18640_PREDICTED_ubiquitin_carboxyl_terminal_hydrolase_40_like_Meleagris_gallopavo_gi_326922338_ref_XP_003207406_8e_63_231	Smim_18701_PREDICTED_ubiquitin_carboxyl_terminal_hydrolase_40_Bos_taurus_gi_297458331_ref_XP_609625_4_3e_18_90_5	

HG_2711	
Hsap_Ensmbl0133958_unc_79_homolog_C_elegans_Source_
HGNC_Symbol_Acc_19966_UNC79	
Dmel_0038693_unc79	
Cgig_04556_Unc_79_like_protein_Source_UniProtKB_TrEMBL_Acc_K1QQY6	Cgig_04046_Unc_79_like_protein_Source_UniProtKB_TrEMBL_Acc_K1RJX3	Cgig_01741	
Cele_006811_unc_79_Protein_UNC_79_isoform_a_Source_RefSeq_mRNA_Acc_NM_001267957	
Drer_086663_unc_79_homolog_C_elegans_Source_
HGNC_Symbol_Acc_19966_UNC79_1_of_2	Drer_089365_Uncharacterized_protein_Source_UniProtKB_TrEMBL_Acc_E7F3B4_CABZ01080274_1	
Spur_008792_Kiaa1409	Spur_001552_Kiaa1409L	
Smim_62018_unc79_isoform_D_Drosophila_melanogaster_gi_281362069_ref_NP_001163653_2e_163_499	Smim_62019_Protein_unc_79_like_protein_Acromyrmex_echinatior_gi_332022068_gb_EGI62393_1e_104_365	Smim_62027_PREDICTED_similar_to_KIAA1409_partial_Strongylocentrotus_purpuratus_gi_115930289_ref_XP_001185893_2e_30_123	Smim_62011_Protein_unc_79_like_protein_Acromyrmex_echinatior_gi_332022068_gb_EGI62393_5e_69_248	Smim_62010_Protein_unc_79_like_protein_Acromyrmex_echinatior_gi_332022068_gb_EGI62393_3e_28_117	Smim_62009_PREDICTED_protein_unc_79_homolog_Gallus_gallus_gi_118092113_ref_XP_421334_6e_10_57_8	
Sman_148250	
Gsal_655_protein_unc_79_homolog	Gsal_15081_protein_unc_79_homolog	Gsal_15082_protein_unc_79_homolog	Gsal_15083_protein_unc_79_homolog	Gsal_13294_isoform_c	Gsal_13295_protein_unc_79_homolog	
Nvec_56854_	Nvec_56852_CemA	Nvec_31286_HEAT	Nvec_7658_zf_B_box	Nvec_34131_DUF1289	

HG_5741	
Hsap_Ensmbl0090539_chordin_Source_
HGNC_Symbol_Acc_1949_CHRD	Hsap_Ensmbl0106823_extracellular_matrix_protein_2_female_organ_and_adipocyte_specific_Source_
HGNC_Symbol_Acc_3154_ECM2	
Dmel_0003463_sog_short_gastrulation_Source_FlyBase_0003463	
Cgig_22848_Chordin_Source_UniProtKB_TrEMBL_Acc_K1QSR9	
Drer_006110_chordin_Source_ZFIN_Acc_ZDB_GENE_990415_33_chd	
Spur_004983_Chordin_Chordin_Source_UniProtKB_TrEMBL_Acc_A7LH31	
Smim_66043_Short_gastrulation_Achaearanea_tepidariorum_gi_90074845_dbj_BAE87096_0_0_1345	Smim_27239_Short_gastrulation_Achaearanea_tepidariorum_gi_90074845_dbj_BAE87096_9e_25_104	Smim_66030_Short_gastrulation_Pholcus_phalangioides_gi_90074847_dbj_BAE87097_5e_15_77_0	
Nvec_31768_	Nvec_22321_	

HG_26519	
Nvec_5976_Nucleoplasmin	Nvec_17698_Neuromodulin	

HG_29431	
This group of homology does not contain any annotated genome

HG_8771	
Hsap_Ensmbl0130005_guanidinoacetate_N_methyltransferase_Source_
HGNC_Symbol_Acc_4136_GAMT	
Drer_070844_guanidinoacetate_N_methyltransferase_Source_ZFIN_Acc_ZDB_GENE_051030_97_gamt	
Spur_007775_Gamt	
Nvec_8014_HMG_box	Nvec_26149_	Nvec_57274_HMG_box	

HG_30405	
This group of homology does not contain any annotated genome

HG_31421	
This group of homology does not contain any annotated genome

HG_20588	
Smim_g61332_t1_PREDICTED_piwi_like_protein_like_Xenopus_Silurana_tropicalis_gi_301626788_ref_XP_002942570_6e_24_110	
Nvec_9362_	Nvec_46400_	Nvec_32442_Sec20	

HG_13918	
This group of homology does not contain any annotated genome

HG_4464	
Hsap_Ensmbl0142621_forkhead_associated_FHA_phosphopeptide_binding_domain_1_Source_
HGNC_Symbol_Acc_29408_FHAD1	
Cgig_14985_Forkhead_associated_domain_containing_protein_1_Source_UniProtKB_TrEMBL_Acc_K1QJE3	
Drer_094473_forkhead_associated_FHA_phosphopeptide_binding_domain_1_Source_
HGNC_Symbol_Acc_29408_FHAD1_2_of_2	Drer_056723_forkhead_associated_FHA_phosphopeptide_binding_domain_1_Source_
HGNC_Symbol_Acc_29408_FHAD1_1_of_2	
Spur_000034_Fhad1L	Spur_023040_Fhad1L_1	Spur_005804_Hypp_1603	Spur_021809_Spur_021809	
Sman_131620	
Nvec_43856_Laminin_I	Nvec_59055_Ribosomal_L30_N	Nvec_7787_FHA	

HG_4552	
Dmel_0038725_CG6184	
Cgig_02008	Cgig_17419	Cgig_17229	Cgig_02358	
Spur_013434_Spur_013434	Spur_018824_Spur_018824	Spur_026554_Hypp_1181	Spur_015336_Spur_015336	
Smim_16158_PREDICTED_similar_to_CG6184_PC_Strongylocentrotus_purpuratus_gi_115694475_ref_XP_001202534_2e_71_238	Smim_16159_Uncharacterized_protein_KIAA1467_like_protein_Camponotus_floridanus_gi_307181719_gb_EFN69201_2e_13_79_7	Smim_16155_Uncharacterized_protein_KIAA1467_like_protein_Harpegnathos_saltator_gi_307200664_gb_EFN80767_7e_21_97_8	
Gsal_15022_uncharacterized_protein_kiaa1467_like_protein	
Nvec_18088_zf_C4	Nvec_45047_	

HG_22107	
Dmel_0010607_l_2_05714_lethal_2_05714_Source_FlyBase_0010607	

HG_8601	
Hsap_Ensmbl0196335_serine_threonine_kinase_31_Source_
HGNC_Symbol_Acc_11407_STK31	
Cgig_15667_Serine_threonine_protein_kinase_31_Source_UniProtKB_TrEMBL_Acc_K1Q1F1	
Drer_056339_serine_threonine_kinase_31_Source_
HGNC_Symbol_Acc_11407_STK31	
Spur_020864_Unk_77	
Smim_23312_PREDICTED_serine_threonine_protein_kinase_31_like_Anolis_carolinensis_gi_327274871_ref_XP_003222199_2e_13_80_1	Smim_23297_similar_to_serine_threonine_kinase_31_predicted_Rattus_norvegicus_gi_149033406_gb_EDL88207_5e_06_53_5	
Nvec_26568_	Nvec_30114_	Nvec_27327_	

HG_11579	
Cgig_08198	Cgig_08515	

HG_14660	
This group of homology does not contain any annotated genome

HG_10458	
Hsap_Ensmbl0124596_O_acyl_ADP_ribose_deacylase_1_Source_
HGNC_Symbol_Acc_21257_OARD1	
Dmel_0053054_CG33054	Dmel_0085290_CG34261	Dmel_0053056_CG33056	
Drer_057426_O_acyl_ADP_ribose_deacylase_1_Source_ZFIN_Acc_ZDB_GENE_050522_480_oard1	
Spur_019473_Spur_019473	
Nvec_55888_	

HG_41879	
This group of homology does not contain any annotated genome

HG_40589	
This group of homology does not contain any annotated genome

HG_6908	
Hsap_Ensmbl0141664_zinc_finger_CCHC_domain_containing_2_Source_
HGNC_Symbol_Acc_22916_ZCCHC2	
Dmel_0032748_CG10492	
Cgig_10748	Cgig_10749	
Drer_067950_zinc_finger_CCHC_domain_containing_2_Source_
HGNC_Symbol_Acc_22916_ZCCHC2	
Spur_018551_Zcchc2	Spur_022115_Spur_022115	
Smim_9703_Zinc_finger_CCHC_domain_containing_protein_Acromyrmex_echinatior_gi_332024992_gb_EGI65179_1e_32_144	
Gsal_799_zinc_finger_cchc_domain_containing_protein_14	

HG_9979	
Hsap_Ensmbl0005812_F_box_and_leucine_rich_repeat_protein_3_Source_
HGNC_Symbol_Acc_13599_FBXL3	Hsap_Ensmbl0164616_F_box_and_leucine_rich_repeat_protein_21_gene_pseudogene_Source_
HGNC_Symbol_Acc_13600_FBXL21	
Drer_078003_F_box_and_leucine_rich_repeat_protein_3a_Source_ZFIN_Acc_ZDB_GENE_030912_5_fbxl3a	Drer_037738_F_box_and_leucine_rich_repeat_protein_21_gene_pseudogene_Source_
HGNC_Symbol_Acc_13600_FBXL21	Drer_021882_F_box_and_leucine_rich_repeat_protein_3b_Source_ZFIN_Acc_ZDB_GENE_041010_178_fbxl3b	
Spur_000312_Fbxl21	

HG_7019	
Hsap_Ensmbl0181827_regulatory_factor_X_7_Source_
HGNC_Symbol_Acc_25777_RFX7	Hsap_Ensmbl0143390_regulatory_factor_X_5_influences_HLA_class_II_expression_Source_
HGNC_Symbol_Acc_9986_RFX5	Hsap_LRG_101_regulatory_factor_X_5_influences_HLA_class_II_expression_Source_
HGNC_Symbol_Acc_9986_LRG_101	
Dmel_0037445_CG9727	
Cgig_06904_DNA_binding_protein_RFX5_Source_UniProtKB_TrEMBL_Acc_K1PZP2	
Drer_063258_regulatory_factor_X_5_Source_ZFIN_Acc_ZDB_GENE_070717_3_rfx5	Drer_077237_Uncharacterized_protein_Source_UniProtKB_TrEMBL_Acc_E7F1P9_CU075695_3	Drer_074522_regulatory_factor_X_7_Source_
HGNC_Symbol_Acc_25777_RFX7_1_of_2	
Spur_027998_Rfxdc2L	
Smim_39350_Regulatory_factor_X_domain_containing_protein_Harpegnathos_saltator_gi_307197642_gb_EFN78821_2e_30_126	Smim_81235_rfx5_putative_Ixodes_scapularis_gi_241042425_ref_XP_002407060_0_002_49_3	
Nvec_27955_	

HG_581	
This group of homology does not contain any annotated genome

HG_5936	
Cgig_24558_BTB_and_MATH_domain_containing_protein_38_Source_UniProtKB_TrEMBL_Acc_K1QGR1	Cgig_24555_BTB_and_MATH_domain_containing_protein_38_Source_UniProtKB_TrEMBL_Acc_K1R8J7	Cgig_13620_BTB_and_MATH_domain_containing_protein_38_Source_UniProtKB_TrEMBL_Acc_K1PW32	Cgig_26454_BTB_and_MATH_domain_containing_protein_36_Source_UniProtKB_TrEMBL_Acc_K1RJN5	Cgig_15835_BTB_and_MATH_domain_containing_protein_36_Source_UniProtKB_TrEMBL_Acc_K1RB43	Cgig_26452	Cgig_03023	Cgig_26453	
Nvec_37912_BTB	Nvec_40853_BTB	Nvec_25077_BTB	Nvec_48929_BTB	Nvec_9607_	Nvec_2540_Ins_element1	

HG_33781	
This group of homology does not contain any annotated genome

HG_4876	
Dmel_0037623_CG9801	
Cgig_16657	
Cele_018018_F33G12_6_Protein_F33G12_6_isoform_a_F33G12_6_mRNA_complete_cds_Source_RefSeq_mRNA_Acc_NM_001026966	
Smim_13943_PP2C_like_domain_containing_protein_CG9801_Harpegnathos_saltator_gi_307196971_gb_EFN78346_3e_153_463	Smim_25860_PP2C_like_domain_containing_protein_CG9801_Harpegnathos_saltator_gi_307196971_gb_EFN78346_7e_106_328	Smim_25866_PREDICTED_PP2C_like_domain_containing_protein_CG9801_like_Acyrthosiphon_pisum_gi_328710310_ref_XP_001943795_3e_15_80_5	
Sman_018790	
Nvec_8895_	Nvec_54566_	Nvec_45845_	

HG_19765	
Spur_020506_Spur_020506	

HG_369	
Spur_015971_Hypp_806	
Smim_g26354_t1_PREDICTED_similar_to_tyrosine_kinase_receptor_partial_Hydra_magnipapillata_gi_221106553_ref_XP_002169535_9e_18_91_7	Smim_62832_PREDICTED_similar_to_tyrosine_kinase_receptor_partial_Hydra_magnipapillata_gi_221106553_ref_XP_002169535_2e_31_137	Smim_g6972_t1_PREDICTED_similar_to_Aof2_protein_Hydra_magnipapillata_gi_221109683_ref_XP_002169587_5e_51_195	Smim_g53858_t1_PREDICTED_similar_to_tyrosine_kinase_receptor_partial_Hydra_magnipapillata_gi_221106553_ref_XP_002169535_6e_40_162	Smim_g4804_t1_PREDICTED_similar_to_Aof2_protein_Hydra_magnipapillata_gi_221109683_ref_XP_002169587_4e_42_160	Smim_27051_PREDICTED_similar_to_predicted_protein_Hydra_magnipapillata_gi_221132630_ref_XP_002157478_5e_12_69_3	Smim_53456_PREDICTED_similar_to_zinc_finger_MYM_domain_containing_Hydra_magnipapillata_gi_221102563_ref_XP_002169962_1e_04_48_9	Smim_36708_PREDICTED_similar_to_zinc_finger_MYM_domain_containing_Hydra_magnipapillata_gi_221102563_ref_XP_002169962_1e_04_47_0	Smim_75718_hypothetical_protein_EAG_00212_Camponotus_floridanus_gi_307185814_gb_EFN71671_9e_09_56_6	Smim_1031_Histone_lysine_N_methyltransferase_SETMAR_Harpegnathos_saltator_gi_307205553_gb_EFN83858_3e_08_53_9	
Nvec_52103_DUF281	Nvec_30408_	Nvec_59297_zf_DNL	Nvec_33718_	Nvec_56420_CUB	Nvec_3171_	Nvec_39815_	Nvec_12512_	Nvec_2652_	Nvec_58339_	Nvec_57558_	Nvec_50786_	Nvec_8114_	Nvec_36933_TNFR_c6	Nvec_17433_	Nvec_17720_Atracotoxin	Nvec_45911_	Nvec_7636_zf_CCHC	Nvec_33234_DNA_RNApol_7kD	Nvec_25363_DUF866	Nvec_5938_Activin_recp	Nvec_10954_Activin_recp	Nvec_28446_	Nvec_44471_TFIIF_beta	Nvec_17243_	Nvec_56758_	Nvec_36035_	Nvec_48517_DUF866	Nvec_2740_DUF866	Nvec_47707_	Nvec_37365_3_dmu_9_3_mt	Nvec_24800_DUF866	Nvec_57924_PG_binding_1	Nvec_5588_3_dmu_9_3_mt	Nvec_52072_DUF1168	Nvec_25345_DUF866	Nvec_2279_PG_binding_1	Nvec_38563_DUF281	Nvec_54233_zf_nanos	Nvec_26608_Serglycin	Nvec_44175_zf_nanos	Nvec_38112_Fer4	Nvec_47843_zf_nanos	Nvec_8684_	Nvec_39879_Staph_haemo	Nvec_18151_zf_nanos	Nvec_20237_	Nvec_45397_	Nvec_54310_Aa_trans	Nvec_31235_DUF220	Nvec_416_HR1	Nvec_20140_	Nvec_34581_Sas10_Utp3	Nvec_29154_RNA_pol_Rpb2_7	Nvec_31678_ApoC_I	Nvec_13996_MOSP_C	Nvec_26933_CXC	Nvec_8683_	Nvec_6951_PXA	Nvec_14692_	Nvec_31874_TP2	Nvec_40800_	Nvec_5750_	Nvec_7314_ApoC_I	Nvec_35464_	Nvec_15481_FlaG	Nvec_420_TRAUB	Nvec_38950_TP2	Nvec_27235_ApoC_I	Nvec_32690_	Nvec_44023_COX6B	Nvec_13945_	Nvec_58250	Nvec_33673_	Nvec_47935_	Nvec_18476_EF1_GNE	Nvec_42044_ubiquitin	Nvec_42007_	Nvec_33627_SMC_hinge	Nvec_44120_	Nvec_45896_ApoC_I	Nvec_21999_ApoC_I	Nvec_30406_ApoC_I	Nvec_44773_	Nvec_34449_	Nvec_9788_Seryl_tRNA_N	Nvec_26419_zf_nanos	Nvec_30026_	Nvec_44061_	Nvec_23886_Adeno_VII	Nvec_29462_DUF753	Nvec_54810_	Nvec_30642_	Nvec_9253_SspP	Nvec_50157_XPA_N	Nvec_21482_	Nvec_41288_	Nvec_4465_	Nvec_21650_	Nvec_35669_CCT	Nvec_41570_	Nvec_52462_	Nvec_59533_ApoC_I	Nvec_41472_	Nvec_15147_C1_2	Nvec_20243_	Nvec_38391_	Nvec_38225_	Nvec_34264_Toxin_25	

HG_8837	
Cgig_24675	Cgig_24676_Coiled_coil_domain_containing_protein_60_Source_UniProtKB_TrEMBL_Acc_K1RQ92	
Spur_019035_Ccdc60L	Spur_001002_Spur_001002	
Sman_125620	
Nvec_256_	Nvec_3232_S4	Nvec_35504_	

HG_19524	
Nvec_13913_WH2	

HG_22530	
Hsap_Ensmbl0110696_chromosome_11_open_reading_frame_58_Source_
HGNC_Symbol_Acc_16990_C11orf58	
Drer_022564_chromosome_11_open_reading_frame_58_Source_
HGNC_Symbol_Acc_16990_C18H11orf58	

HG_20329	
This group of homology does not contain any annotated genome

HG_12987	
Dmel_0034463_CG15125	
Nvec_10638_Myosin_N	

HG_4191	
Hsap_Ensmbl0151687_ankyrin_and_armadillo_repeat_containing_Source_
HGNC_Symbol_Acc_26350_ANKAR	
Cgig_22713_Ankyrin_and_armadillo_repeat_containing_protein_Source_UniProtKB_TrEMBL_Acc_K1QWM5	Cgig_08512_Ankyrin_and_armadillo_repeat_containing_protein_Source_UniProtKB_TrEMBL_Acc_K1QD73	Cgig_09420_Ankyrin_and_armadillo_repeat_containing_protein_Source_UniProtKB_TrEMBL_Acc_K1RCT6	
Drer_000516_ankyrin_and_armadillo_repeat_containing_Source_ZFIN_Acc_ZDB_GENE_030616_533_ankar	
Spur_010443_Ankar	Spur_025950_Ankar_1	Spur_017734_Spur_017734	
Nvec_58175_Arm	Nvec_17380_	

HG_55	
Cele_219319_H25P06_5_Protein_H25P06_5_H25P06_5_mRNA_complete_cds_Source_RefSeq_mRNA_Acc_NM_001264688	
Drer_086238_Uncharacterized_protein_Source_UniProtKB_TrEMBL_Acc_E7FDN6_CR847511_1	
Spur_028185_Pollp	Spur_027067_Pollp_1	Spur_008832_Rt43	Spur_017383_PolypL_78	Spur_024549_Spur_024549	Spur_006141_Spur_006141	Spur_014486_RtL_36	Spur_004091_Spur_004091	Spur_000919_Hypp_317	Spur_024152_RtL_61	Spur_008758_RtL_20	Spur_017504_Spur_017504	Spur_018451_PolypL_79	Spur_021514_RtL_54	Spur_028793_PolpL_89	Spur_011385_Spur_011385	Spur_026080_Spur_026080	Spur_026494_RtL_63	Spur_002987_Spur_002987	Spur_003512_Spur_003512	Spur_012835_Spur_012835	Spur_022064_Spur_022064	Spur_005250_Spur_005250	Spur_023053_Spur_023053	
Smim_g67739_t1_PREDICTED_similar_to_endonuclease_and_reverse_transcriptase_like_protein_Tribolium_castaneum_gi_189242290_ref_XP_966849_4e_140_462	Smim_g22332_t1_PREDICTED_similar_to_endonuclease_and_reverse_transcriptase_like_protein_Tribolium_castaneum_gi_189242290_ref_XP_966849_1e_102_332	Smim_g56043_t1_PREDICTED_similar_to_endonuclease_and_reverse_transcriptase_like_protein_Tribolium_castaneum_gi_189242290_ref_XP_966849_4e_99_326	Smim_64273_PREDICTED_similar_to_endonuclease_and_reverse_transcriptase_like_protein_Tribolium_castaneum_gi_189242290_ref_XP_966849_3e_167_520	Smim_12099_reverse_transcriptase_Aphonopelma_sp_WDB_1998_gi_2736044_gb_AAB94039_5e_20_96_3	Smim_g31640_t1_pol_like_protein_Biomphalaria_glabrata_gi_125901787_gb_ABN58714_0_0_932	Smim_g73523_t1_reverse_transcriptase_Aphonopelma_sp_WDB_1998_gi_2735953_gb_AAB94030_3e_99_345	Smim_g60861_t1_pol_like_protein_Biomphalaria_glabrata_gi_125901787_gb_ABN58714_0_0_647	Smim_g76226_t1_reverse_transcriptase_Aphonopelma_sp_WDB_1998_gi_2736044_gb_AAB94039_2e_29_125	Smim_g20619_t1_pol_like_protein_Biomphalaria_glabrata_gi_125901787_gb_ABN58714_0_0_931	Smim_56959_reverse_transcriptase_Aphonopelma_sp_WDB_1998_gi_2736044_gb_AAB94039_7e_57_205	Smim_g20461_t1_reverse_transcriptase_Aphonopelma_sp_WDB_1998_gi_2735953_gb_AAB94030_3e_28_125	Smim_g21708_t1_non_LTR_retrotransposon_CATS_Bombyx_mori_gi_74835158_dbj_BAE44464_2e_106_367	Smim_g29303_t1_pol_like_protein_Biomphalaria_glabrata_gi_125901787_gb_ABN58714_0_0_907	Smim_g68340_t1_pol_like_protein_Biomphalaria_glabrata_gi_125901787_gb_ABN58714_3e_167_530	Smim_g39312_t1_PREDICTED_similar_to_endonuclease_and_reverse_transcriptase_like_protein_Tribolium_castaneum_gi_189242290_ref_XP_966849_2e_58_210	Smim_g46000_t1_putative_endonuclease_reverse_transcriptase_Lymantria_dispar_gi_3859942_gb_AAC72921_6e_82_281	Smim_g11214_t1_reverse_transcriptase_Lymantria_dispar_gi_3859938_gb_AAC72919_1e_82_271	Smim_g15683_t1_PREDICTED_similar_to_endonuclease_and_reverse_transcriptase_like_protein_Tribolium_castaneum_gi_189242290_ref_XP_966849_9e_53_192	Smim_40454_PREDICTED_similar_to_endonuclease_and_reverse_transcriptase_like_protein_Tribolium_castaneum_gi_189242139_ref_XP_001814281_2e_41_160	Smim_g41935_t1_PREDICTED_similar_to_endonuclease_and_reverse_transcriptase_like_protein_Tribolium_castaneum_gi_189242139_ref_XP_001814281_4e_76_265	Smim_g39087_t1_reverse_transcriptase_Lymantria_dispar_gi_3859938_gb_AAC72919_1e_82_271	Smim_81704_PREDICTED_similar_to_endonuclease_and_reverse_transcriptase_like_protein_Tribolium_castaneum_gi_189242139_ref_XP_001814281_2e_37_149	Smim_g28694_t1_reverse_transcriptase_Lymantria_dispar_gi_3859938_gb_AAC72919_1e_71_241	Smim_g55226_t1_PREDICTED_similar_to_endonuclease_and_reverse_transcriptase_like_protein_Tribolium_castaneum_gi_189242290_ref_XP_966849_7e_119_378	Smim_g36573_t1_PREDICTED_similar_to_endonuclease_and_reverse_transcriptase_like_protein_Tribolium_castaneum_gi_189242290_ref_XP_966849_3e_104_337	Smim_g9992_t1_PREDICTED_similar_to_endonuclease_and_reverse_transcriptase_like_protein_Tribolium_castaneum_gi_189242290_ref_XP_966849_2e_111_358	Smim_g2613_t1_PREDICTED_similar_to_endonuclease_and_reverse_transcriptase_like_protein_Tribolium_castaneum_gi_189242290_ref_XP_966849_6e_94_312	Smim_g38239_t1_PREDICTED_similar_to_endonuclease_and_reverse_transcriptase_like_protein_Tribolium_castaneum_gi_189242290_ref_XP_966849_6e_80_273	Smim_g45169_t1_non_LTR_retrotransposon_CATS_Bombyx_mori_gi_74835158_dbj_BAE44464_3e_78_284	Smim_60683_reverse_transcriptase_Aphonopelma_sp_WDB_1998_gi_2736044_gb_AAB94039_3e_08_62_0	Smim_20784_reverse_transcriptase_Aphonopelma_sp_WDB_1998_gi_2736044_gb_AAB94039_1e_25_113	Smim_g26387_t1_pol_like_protein_Biomphalaria_glabrata_gi_125901787_gb_ABN58714_2e_21_102	Smim_23620_pol_like_protein_Biomphalaria_glabrata_gi_125901787_gb_ABN58714_2e_51_196	Smim_g33430_t1_non_LTR_retrotransposon_CATS_Bombyx_mori_gi_74835158_dbj_BAE44464_9e_105_353	Smim_71495_non_LTR_retrotransposon_CATS_Bombyx_mori_gi_74835158_dbj_BAE44464_5e_107_365	Smim_g11338_t1_PREDICTED_similar_to_endonuclease_and_reverse_transcriptase_like_protein_Tribolium_castaneum_gi_189242290_ref_XP_966849_3e_81_275	Smim_g34472_t1_PREDICTED_similar_to_endonuclease_and_reverse_transcriptase_like_protein_Tribolium_castaneum_gi_189242290_ref_XP_966849_2e_76_262	Smim_g56272_t1_PREDICTED_similar_to_endonuclease_and_reverse_transcriptase_like_protein_Tribolium_castaneum_gi_189242290_ref_XP_966849_5e_128_413	Smim_g72948_t1_pol_like_protein_Biomphalaria_glabrata_gi_125901787_gb_ABN58714_9e_43_164	Smim_g20794_t1_pol_like_protein_Biomphalaria_glabrata_gi_125901787_gb_ABN58714_1e_26_120	Smim_g16109_t1_pol_like_protein_Biomphalaria_glabrata_gi_125901787_gb_ABN58714_3e_36_149	Smim_42234_PREDICTED_similar_to_endonuclease_and_reverse_transcriptase_like_protein_Tribolium_castaneum_gi_189242290_ref_XP_966849_3e_56_201	Smim_g12625_t1_PREDICTED_RNA_directed_DNA_polymerase_from_mobile_element_jockey_like_Acyrthosiphon_pisum_gi_328707593_ref_XP_003243439_2e_138_464	Smim_59128_PREDICTED_similar_to_endonuclease_and_reverse_transcriptase_like_protein_Tribolium_castaneum_gi_189242290_ref_XP_966849_6e_34_134	Smim_5805_PREDICTED_similar_to_endonuclease_and_reverse_transcriptase_like_protein_Tribolium_castaneum_gi_189242290_ref_XP_966849_4e_27_116	Smim_26457_AF456125_reverse_transcriptase_Drosophila_melanogaster_gi_18034641_gb_AAL57609_AF456125_6e_32_132	Smim_66163_PREDICTED_similar_to_GH03753p_partial_Tribolium_castaneum_gi_189242197_ref_XP_972152_1e_49_182	Smim_g37704_t1_reverse_transcriptase_putative_Ixodes_scapularis_gi_241149422_ref_XP_002406096_8e_67_231	Smim_g53252_t1_PREDICTED_similar_to_endonuclease_and_reverse_transcriptase_like_protein_Tribolium_castaneum_gi_189242290_ref_XP_966849_3e_93_315	Smim_g30723_t1_PREDICTED_similar_to_endonuclease_and_reverse_transcriptase_like_protein_Tribolium_castaneum_gi_189242290_ref_XP_966849_5e_91_317	Smim_g70689_t1_reverse_transcriptase_putative_Ixodes_scapularis_gi_241149422_ref_XP_002406096_2e_39_154	Smim_g49472_t1_reverse_transcriptase_Aphonopelma_sp_WDB_1998_gi_2735953_gb_AAB94030_4e_52_193	Smim_g63160_t1_reverse_transcriptase_Aphonopelma_sp_WDB_1998_gi_2735953_gb_AAB94030_2e_28_120	Smim_g53856_t1_PREDICTED_similar_to_endonuclease_and_reverse_transcriptase_like_protein_Tribolium_castaneum_gi_189242290_ref_XP_966849_1e_57_209	Smim_g62344_t1_non_LTR_retrotransposon_CATS_Bombyx_mori_gi_74835158_dbj_BAE44464_7e_20_102	Smim_46677_pol_like_protein_Biomphalaria_glabrata_gi_125901787_gb_ABN58714_2e_05_51_2	Smim_69190_reverse_transcriptase_Aspergillus_oryzae_RIB40_gi_317159440_ref_XP_001827316_0_001_45_4	Smim_77388_non_LTR_retrotransposon_CATS_Bombyx_mori_gi_74835158_dbj_BAE44464_2e_20_97_1	Smim_g63420_t1_AF134900_pol_like_protein_Aedes_aegypti_gi_6635955_gb_AAF20019_AF134900_2e_21_103	Smim_8569_pol_like_protein_Biomphalaria_glabrata_gi_125901787_gb_ABN58714_5e_36_141	Smim_9456_pol_like_protein_Biomphalaria_glabrata_gi_125901787_gb_ABN58714_9e_34_135	Smim_g56026_t1_PREDICTED_similar_to_endonuclease_and_reverse_transcriptase_like_protein_Tribolium_castaneum_gi_189242290_ref_XP_966849_2e_69_246	Smim_g38576_t1_pol_like_protein_Biomphalaria_glabrata_gi_125901787_gb_ABN58714_1e_29_125	Smim_8568_gag_like_protein_Biomphalaria_glabrata_gi_125901786_gb_ABN58713_4e_27_112	Smim_g72775_t1_PREDICTED_similar_to_endonuclease_and_reverse_transcriptase_like_protein_Tribolium_castaneum_gi_189242139_ref_XP_001814281_3e_56_204	Smim_6641_PREDICTED_similar_to_endonuclease_and_reverse_transcriptase_like_protein_Tribolium_castaneum_gi_189242139_ref_XP_001814281_5e_29_120	Smim_g64236_t1_reverse_transcriptase_Lymantria_dispar_gi_3859938_gb_AAC72919_2e_65_224	Smim_g53317_t1_PREDICTED_similar_to_endonuclease_reverse_transcriptase_partial_Strongylocentrotus_purpuratus_gi_115763219_ref_XP_001185366_3e_29_122	Smim_g68428_t1_unknown_protein_Drosophila_teissieri_gi_950316_gb_AAA74495_3e_17_91_3	Smim_82672_pol_like_protein_Biomphalaria_glabrata_gi_125901787_gb_ABN58714_8e_34_134	Smim_80866_pol_like_protein_Biomphalaria_glabrata_gi_125901787_gb_ABN58714_5e_29_120	Smim_g18964_t1_reverse_transcriptase_putative_Ixodes_scapularis_gi_241149422_ref_XP_002406096_4e_78_264	Smim_17024_denovo_path2_polyprotein_Bombyx_mori_gi_12698289_dbj_BAB21761_8e_16_80_9	Smim_16533_pol_like_protein_Biomphalaria_glabrata_gi_125901787_gb_ABN58714_1e_04_46_6	Smim_42487_reverse_transcriptase_putative_Ixodes_scapularis_gi_241149422_ref_XP_002406096_1e_19_93_2	Smim_g31142_t1_reverse_transcriptase_Anopheles_gambiae_gi_28569870_dbj_BAC57910_8e_34_144	Smim_g27568_t1_gag_like_protein_Biomphalaria_glabrata_gi_125901786_gb_ABN58713_1e_16_85_1	Smim_9457_gag_like_protein_Biomphalaria_glabrata_gi_125901786_gb_ABN58713_2e_16_82_4	Smim_43716_reverse_transcriptase_Aphonopelma_sp_WDB_1998_gi_2736044_gb_AAB94039_3e_06_52_0	Smim_43908_pol_like_protein_Biomphalaria_glabrata_gi_125901787_gb_ABN58714_2e_05_50_8	Smim_55766_pol_like_protein_Biomphalaria_glabrata_gi_125901787_gb_ABN58714_9e_16_79_3	Smim_12997_PREDICTED_RNA_directed_DNA_polymerase_from_mobile_element_jockey_like_Acyrthosiphon_pisum_gi_328708040_ref_XP_003243583_8e_35_137	Smim_72140_reverse_transcriptase_Human_immunodeficiency_virus_gi_302594740_gb_ADL59558_4e_05_46_2	Smim_g69981_t1_reverse_transcriptase_Aphonopelma_sp_WDB_1998_gi_2736044_gb_AAB94039_1e_19_94_4	Smim_21469_non_LTR_retrotransposon_CATS_Bombyx_mori_gi_74835158_dbj_BAE44464_2e_05_50_4	Smim_40776_reverse_transcriptase_Lymantria_dispar_gi_3859938_gb_AAC72919_1e_13_74_7	Smim_15078_PREDICTED_similar_to_endonuclease_and_reverse_transcriptase_like_protein_Tribolium_castaneum_gi_189242290_ref_XP_966849_4e_31_127	Smim_15198_reverse_transcriptase_putative_Ixodes_scapularis_gi_241149422_ref_XP_002406096_2e_20_96_7	Smim_3411_putative_endonuclease_reverse_transcriptase_Lymantria_dispar_gi_3859942_gb_AAC72921_3e_15_78_2	Smim_g69414_t1_reverse_transcriptase_putative_Ixodes_scapularis_gi_241563935_ref_XP_002401774_9e_10_64_7	Smim_g14286_t1_non_LTR_retrotransposon_CATS_Bombyx_mori_gi_74835158_dbj_BAE44464_6e_37_149	Smim_75890_AF456125_reverse_transcriptase_Drosophila_melanogaster_gi_18034641_gb_AAL57609_AF456125_2e_17_87_8	Smim_g13995_t1_reverse_transcriptase_Anopheles_gambiae_gi_28569858_dbj_BAC57902_2e_45_174	Smim_40453_reverse_transcriptase_Chironomus_tentans_gi_1448963_gb_AAB04627_2e_13_73_2	Smim_46965_PREDICTED_similar_to_endonuclease_and_reverse_transcriptase_like_protein_Tribolium_castaneum_gi_189242290_ref_XP_966849_8e_43_165	Smim_58497_reverse_transcriptase_homolog_Chironomus_thummi_gi_7327281_gb_AAB26437_6e_38_146	Smim_67997_reverse_transcriptase_Aphonopelma_sp_WDB_1998_gi_2736044_gb_AAB94039_5e_12_72_0	Smim_27887_reverse_transcriptase_Chironomus_circumdatus_gi_14531487_gb_AAK66256_2e_15_74_3	Smim_58395_reverse_transcriptase_homolog_Chironomus_thummi_gi_7327281_gb_AAB26437_4e_27_116	Smim_g4145_t1_non_LTR_retrotransposon_R1Bmks_ORF2_protein_Bombyx_mori_gi_56798156_dbj_BAD82946_2e_30_131	Smim_21502_reverse_transcriptase_Aphonopelma_sp_WDB_1998_gi_2736044_gb_AAB94039_2e_12_72_0	Smim_66965_pol_like_protein_Biomphalaria_glabrata_gi_125901787_gb_ABN58714_2e_13_73_9	Smim_g59634_t1_non_LTR_retrotransposon_CATS_Bombyx_mori_gi_74835158_dbj_BAE44464_1e_23_107	Smim_80222_putative_ORF1_Drosophila_melanogaster_gi_903725_gb_AAA70221_4e_10_62_8	Smim_47933_reverse_transcriptase_Lymantria_dispar_gi_3859938_gb_AAC72919_8e_10_61_6	Smim_10180_PREDICTED_similar_to_endonuclease_and_reverse_transcriptase_like_protein_Tribolium_castaneum_gi_189242139_ref_XP_001814281_1e_15_82_4	Smim_76061_reverse_transcriptase_Bothriurus_flavidus_gi_59799410_gb_AAX07249_3e_06_50_1	Smim_17337_PREDICTED_RNA_directed_DNA_polymerase_from_mobile_element_jockey_like_Acyrthosiphon_pisum_gi_328707593_ref_XP_003243439_0_001_46_2	Smim_31598_reverse_transcriptase_Liobuthus_kessleri_gi_59799398_gb_AAX07244_5e_15_74_3	Smim_44181_reverse_transcriptase_Arhopala_japonica_gi_326578764_gb_ADZ95934_4e_06_48_9	Smim_2060_PREDICTED_similar_to_GH03753p_partial_Tribolium_castaneum_gi_189242197_ref_XP_972152_2e_08_57_8	Smim_12713_reverse_transcriptase_Aphonopelma_sp_WDB_1998_gi_2736044_gb_AAB94039_3e_05_49_3	Smim_43643_reverse_transcriptase_Aphonopelma_sp_WDB_1998_gi_2736044_gb_AAB94039_6e_04_44_7	Smim_10140_PREDICTED_similar_to_endonuclease_and_reverse_transcriptase_like_protein_Tribolium_castaneum_gi_189242290_ref_XP_966849_5e_17_85_1	Smim_g3899_t1_reverse_transcriptase_Anopheles_gambiae_gi_28569870_dbj_BAC57910_2e_24_110	Smim_36128_conserved_hypothetical_protein_Ixodes_scapularis_gi_241558422_ref_XP_002400471_1e_04_46_6	Smim_494_PREDICTED_similar_to_pol_like_protein_Tribolium_castaneum_gi_189242251_ref_XP_001808188_6e_14_77_8	Smim_32070_reverse_transcriptase_Aphonopelma_sp_WDB_1998_gi_2736044_gb_AAB94039_9e_07_53_1	Smim_g8650_t1_reverse_transcriptase_putative_Ixodes_scapularis_gi_241563935_ref_XP_002401774_0_004_44_7	Smim_44881_gag_like_protein_Biomphalaria_glabrata_gi_125901786_gb_ABN58713_1e_09_63_2	Smim_56748_reverse_transcriptase_Aphonopelma_sp_WDB_1998_gi_2735953_gb_AAB94030_6e_07_55_5	Smim_g61859_t1_gene_g61859_t1	Smim_60685_B56679_probable_reverse_transcriptase_house_mosquito_gi_1079026_pir_B56679_6e_14_75_9	Smim_18687_o_linked_N_acetyl_glucosamine_transferase_Culex_quinquefasciatus_gi_170029427_ref_XP_001842594_0_004_42_4	Smim_10611_reverse_transcriptase_Papilio_xuthus_gi_22004017_dbj_BAC06460_5e_06_50_4	Smim_11228_PREDICTED_similar_to_GH03753p_partial_Tribolium_castaneum_gi_189242197_ref_XP_972152_6e_05_49_3	Smim_1206_PREDICTED_RNA_directed_DNA_polymerase_from_mobile_element_jockey_like_Acyrthosiphon_pisum_gi_328708040_ref_XP_003243583_1e_08_58_2	Smim_41375_PREDICTED_similar_to_pol_like_protein_Tribolium_castaneum_gi_189242251_ref_XP_001808188_1e_06_52_8	Smim_25975_reverse_transcriptase_Aphonopelma_sp_WDB_1998_gi_2736044_gb_AAB94039_1e_04_48_5	Smim_12996_reverse_transcriptase_Bombyx_mori_gi_474339_gb_AAA17752_4e_12_71_2	Smim_82088_RTBS_DROME_RecName_Full_Probable_RNA_directed_DNA_polymerase_from_transposon_BS_AltName_Full_Reverse_transcriptase_gi_74821373_sp_Q95SX7_RTBS_DROME_5e_07_54_3	Smim_34795_AF456125_reverse_transcriptase_Drosophila_melanogaster_gi_18034641_gb_AAL57609_AF456125_2e_07_55_5	Smim_82242_82242	Smim_16462_denovo_path3_PREDICTED_similar_to_endonuclease_and_reverse_transcriptase_like_protein_Tribolium_castaneum_gi_189242139_ref_XP_001814281_4e_18_88_6	Smim_15873_reverse_transcriptase_Drosophila_yakuba_gi_3282366_gb_AAC24972_1e_06_52_0	Smim_13711_denovo_path4_PREDICTED_similar_to_endonuclease_and_reverse_transcriptase_like_protein_Tribolium_castaneum_gi_189242290_ref_XP_966849_2e_04_45_8	Smim_49579_reverse_transcriptase_Lymantria_dispar_gi_3859938_gb_AAC72919_6e_06_51_2	Smim_48961_PREDICTED_similar_to_endonuclease_and_reverse_transcriptase_like_protein_Tribolium_castaneum_gi_189242139_ref_XP_001814281_1e_19_93_6	Smim_58178_PREDICTED_similar_to_endonuclease_and_reverse_transcriptase_like_protein_Tribolium_castaneum_gi_189242139_ref_XP_001814281_2e_17_86_3	Smim_53389_PREDICTED_similar_to_endonuclease_and_reverse_transcriptase_like_protein_Tribolium_castaneum_gi_189242139_ref_XP_001814281_5e_08_57_4	Smim_65399_reverse_transcriptase_Liobuthus_kessleri_gi_59799398_gb_AAX07244_2e_09_57_8	Smim_45575_reverse_transcriptase_Lymantria_dispar_gi_3859938_gb_AAC72919_4e_07_56_6	Smim_16084_pol_Drosophila_melanogaster_gi_11323019_emb_CAC16871_3e_07_56_6	Smim_17335_17335	Smim_42705_ribonuclease_H_Fulvimarina_pelagi_HTCC2506_gi_114706694_ref_ZP_01439595_0_001_43_1	Smim_22988_Pol_protein_Wolbachia_endosymbiont_of_Drosophila_ananassae_gi_58698528_ref_ZP_00373430_3e_11_63_9	Smim_g29304_t1_reverse_transcriptase_Lymantria_dispar_gi_3859938_gb_AAC72919_5e_07_54_3	Smim_2365_PREDICTED_similar_to_endonuclease_and_reverse_transcriptase_like_protein_Tribolium_castaneum_gi_189242290_ref_XP_966849_6e_07_55_5	Smim_67894_67894	Smim_62939_AF456125_reverse_transcriptase_Drosophila_melanogaster_gi_18034641_gb_AAL57609_AF456125_2e_04_46_2	Smim_81111_PREDICTED_similar_to_endonuclease_and_reverse_transcriptase_like_protein_Tribolium_castaneum_gi_189242290_ref_XP_966849_2e_11_68_6	Smim_2744_reverse_transcriptase_Chironomus_tepperi_gi_14531513_gb_AAK66269_3e_18_84_3	Smim_61154_reverse_transcriptase_Liobuthus_kessleri_gi_59799398_gb_AAX07244_3e_11_66_6	Smim_59184_reverse_transcriptase_Phengaris_teleius_gi_112351307_gb_ABI15175_7e_06_47_0	Smim_30994_30994	Smim_36987_putative_reverse_transcriptase_Drosophila_simulans_gi_42397986_gb_AAS13459_9e_05_47_4	Smim_40604_PREDICTED_similar_to_endonuclease_and_reverse_transcriptase_like_protein_Tribolium_castaneum_gi_189242290_ref_XP_966849_3e_05_48_5	Smim_66134_PREDICTED_similar_to_endonuclease_and_reverse_transcriptase_like_protein_Tribolium_castaneum_gi_189242139_ref_XP_001814281_5e_13_72_0	Smim_g13447_t1_PREDICTED_similar_to_pol_like_protein_Tribolium_castaneum_gi_189242251_ref_XP_001808188_6e_07_58_9	Smim_53015_reverse_transcriptase_Parnassius_stubbendorfii_gi_326578810_gb_ADZ95949_9e_07_50_1	Smim_47177_47177	Smim_54141_non_LTR_retrotransposon_CATS_Bombyx_mori_gi_74835158_dbj_BAE44464_8e_05_48_1	Smim_5452_hypothetical_protein_CIMG_02747_Coccidioides_immitis_RS_gi_119196745_ref_XP_001248976_1e_04_50_1	Smim_73128_pol_like_protein_Biomphalaria_glabrata_gi_125901787_gb_ABN58714_2e_09_62_4	Smim_79469_reverse_transcriptase_Anguilla_japonica_gi_55771211_dbj_BAD72127_4e_08_58_5	Smim_g18156_t1_gene_g18156_t1	Smim_g65988_t1_reverse_transcriptase_Lymantria_dispar_gi_3859938_gb_AAC72919_0_002_43_5	

HG_3951	
Hsap_Ensmbl0170604_interferon_regulatory_factor_2_binding_protein_1_Source_
HGNC_Symbol_Acc_21728_IRF2BP1	Hsap_Ensmbl0119669_interferon_regulatory_factor_2_binding_protein_like_Source_
HGNC_Symbol_Acc_14282_IRF2BPL	Hsap_Ensmbl0168264_interferon_regulatory_factor_2_binding_protein_2_Source_
HGNC_Symbol_Acc_21729_IRF2BP2	
Dmel_0030400_CG11138	
Cgig_20482_Enhanced_at_puberty_protein_1_like_protein_B_Source_UniProtKB_TrEMBL_Acc_K1R987	
Cele_010867_tag_260_Protein_TAG_260_isoform_a_Source_RefSeq_mRNA_Acc_NM_073916	
Drer_005468_interferon_regulatory_factor_2_binding_protein_1_Source_ZFIN_Acc_ZDB_GENE_050420_389_irf2bp1	Drer_004297_interferon_regulatory_factor_2_binding_protein_like_Source_ZFIN_Acc_ZDB_GENE_040426_1968_irf2bpl	Drer_006275_interferon_regulatory_factor_2_binding_protein_2b_Source_ZFIN_Acc_ZDB_GENE_040426_2574_irf2bp2b	Drer_004702_interferon_regulatory_factor_2_binding_protein_2a_Source_ZFIN_Acc_ZDB_GENE_030131_7809_irf2bp2a	
Spur_008952_Hypp_3004	
Smim_64359_PREDICTED_similar_to_CG11138_CG11138_PC_Tribolium_castaneum_gi_189236568_ref_XP_975609_7e_109_343	Smim_65596_C_briggsae_CBR_TAG_260_protein_Caenorhabditis_briggsae_gi_268566769_ref_XP_002647633_6e_56_194	
Sman_123810	
Gsal_14636_interferon_regulatory_factor_2_binding_protein_2_like	Gsal_14638_protein_tag_isoform_d	
Nvec_33597_	Nvec_56917_	

HG_11866	
Dmel_0052039_CG32039	
Cgig_18422	
Drer_097236_small_VCP_p97_interacting_protein_Source_
HGNC_Symbol_Acc_25238_SVIP	
Spur_000655_Spur_000655	
Smim_74366_PREDICTED_similar_to_GE20823_Ciona_intestinalis_gi_198424345_ref_XP_002121674_5e_10_58_9	

HG_11930	
Hsap_Ensmbl0177082_WD_repeat_domain_73_Source_
HGNC_Symbol_Acc_25928_WDR73	
Drer_023152_WD_repeat_domain_73_Source_ZFIN_Acc_ZDB_GENE_050417_126_wdr73	

HG_12336	
Drer_039070_im_7138239_Source_ZFIN_Acc_ZDB_GENE_081007_2_im_7138239	
Spur_015943_Spur_015943	

HG_11761	
This group of homology does not contain any annotated genome

HG_8023	
Hsap_Ensmbl0145569_family_with_sequence_similarity_105_member_A_Source_
HGNC_Symbol_Acc_25629_FAM105A	Hsap_Ensmbl0154124_family_with_sequence_similarity_105_member_B_Source_
HGNC_Symbol_Acc_25118_FAM105B	
Cgig_12613	
Drer_073931_family_with_sequence_similarity_105_member_B_a_Source_ZFIN_Acc_ZDB_GENE_040426_2157_fam105ba	Drer_079886_family_with_sequence_similarity_105_member_B_Source_ZFIN_Acc_ZDB_GENE_070912_627_fam105bb	

HG_6852	
Hsap_Ensmbl0005020_src_kinase_associated_phosphoprotein_2_Source_
HGNC_Symbol_Acc_15687_SKAP2	Hsap_Ensmbl0141293_src_kinase_associated_phosphoprotein_1_Source_
HGNC_Symbol_Acc_15605_SKAP1	
Cgig_06061_Src_kinase_associated_phosphoprotein_2_A_Source_UniProtKB_TrEMBL_Acc_K1PNF4	Cgig_17713_Src_kinase_associated_phosphoprotein_2_A_Source_UniProtKB_TrEMBL_Acc_K1P942	
Drer_000906_src_kinase_associated_phosphoprotein_2_Source_ZFIN_Acc_ZDB_GENE_030616_438_skap2	Drer_001498_src_kinase_associated_phosphoprotein_1_Source_ZFIN_Acc_ZDB_GENE_090721_1_skap1	
Spur_002122_Skap2	
Smim_62110_SRC_Kinase_Associated_Phosphoprotein_Crassostrea_gigas_gi_32169288_emb_CAD88601_3e_28_119	
Nvec_25705_PH	

HG_10471	
Hsap_Ensmbl0171121_potassium_large_conductance_calcium_activated_channel_subfamily_M_beta_member_3_Source_
HGNC_Symbol_Acc_6287_KCNMB3	Hsap_Ensmbl0135643_potassium_large_conductance_calcium_activated_channel_subfamily_M_beta_member_4_Source_
HGNC_Symbol_Acc_6289_KCNMB4	Hsap_Ensmbl0145936_potassium_large_conductance_calcium_activated_channel_subfamily_M_beta_member_1_Source_
HGNC_Symbol_Acc_6285_KCNMB1	Hsap_Ensmbl0197584_potassium_large_conductance_calcium_activated_channel_subfamily_M_beta_member_2_Source_
HGNC_Symbol_Acc_6286_KCNMB2	
Drer_006568_potassium_large_conductance_calcium_activated_channel_subfamily_M_beta_member_2_Source_ZFIN_Acc_ZDB_GENE_050320_97_kcnmb2	Drer_001712_Uncharacterized_protein_Source_UniProtKB_TrEMBL_Acc_E7FCW4_CR855338_1	Drer_063129_potassium_large_conductance_calcium_activated_channel_subfamily_M_beta_member_3_Source_
HGNC_Symbol_Acc_6287_KCNMB3	

HG_1790	
Hsap_Ensmbl0087510_transcription_factor_AP_2_gamma_activating_enhancer_binding_protein_2_gamma_Source_
HGNC_Symbol_Acc_11744_TFAP2C	Hsap_Ensmbl0116819_transcription_factor_AP_2_epsilon_activating_enhancer_binding_protein_2_epsilon_Source_
HGNC_Symbol_Acc_30774_TFAP2E	Hsap_Ensmbl0008197_transcription_factor_AP_2_delta_activating_enhancer_binding_protein_2_delta_Source_
HGNC_Symbol_Acc_15581_TFAP2D	Hsap_Ensmbl0008196_transcription_factor_AP_2_beta_activating_enhancer_binding_protein_2_beta_Source_
HGNC_Symbol_Acc_11743_TFAP2B	Hsap_Ensmbl0137203_transcription_factor_AP_2_alpha_activating_enhancer_binding_protein_2_alpha_Source_
HGNC_Symbol_Acc_11742_TFAP2A	
Dmel_0261953_AP_2_AP_2_Source_FlyBase_0261953	
Cgig_15578_Transcription_factor_AP_2_alpha_Source_UniProtKB_TrEMBL_Acc_K1P2V7	Cgig_19880_Transcription_factor_AP_2_epsilon_Source_UniProtKB_TrEMBL_Acc_K1QDS3	Cgig_17706_Transcription_factor_AP_2_alpha_Source_UniProtKB_TrEMBL_Acc_K1Q9B2	
Cele_019424_aptf_1_Protein_APTF_1_aptf_1_mRNA_complete_cds_Source_RefSeq_mRNA_Acc_NM_062899	Cele_013383_aptf_2_Protein_Y62E10A_17_isoform_b_Source_RefSeq_mRNA_Acc_NM_001268811	
Drer_008861_transcription_factor_AP_2_epsilon_Source_ZFIN_Acc_ZDB_GENE_040426_1455_tfap2e	Drer_012667_transcription_factor_AP_2_beta_Source_ZFIN_Acc_ZDB_GENE_050417_394_tfap2b	Drer_040606_transcription_factor_AP_2_gamma_activating_enhancer_binding_protein_2_gamma_Source_ZFIN_Acc_ZDB_GENE_041212_61_tfap2c	Drer_059279_transcription_factor_AP_2_alpha_Source_ZFIN_Acc_ZDB_GENE_011212_6_tfap2a	Drer_023272_transcription_factor_AP_2_delta_activating_enhancer_binding_protein_2_delta_Source_ZFIN_Acc_ZDB_GENE_050913_99_tfap2d	Drer_096797_si_ch73_127m5_2_Source_ZFIN_Acc_ZDB_GENE_030131_1052_si_ch73_127m5_2	
Spur_016685_Ap2	
Smim_14568_transcription_factor_AP_beta_Saccoglossus_kowalevskii_gi_269785095_ref_NP_001161503_8e_102_320	
Sman_157840_Putative_transcription_factor_ap_2_gamma_Source_UniProtKB_TrEMBL_Acc_G4VP25	
Gsal_1334_transcription_factor_ap_2	
Nvec_23185_	

HG_6506	
Dmel_0039159_mRpS24_mitochondrial_ribosomal_protein_S24_Source_FlyBase_0039159	
Cele_023487_mrps_24_Protein_MRPS_24_mrps_24_mRNA_complete_cds_Source_RefSeq_mRNA_Acc_NM_001028005	
Drer_042517_mitochondrial_ribosomal_protein_S24_Source_ZFIN_Acc_ZDB_GENE_050522_393_mrps24	
Spur_003131_Spur_003131	
Smim_37241_putative_mitochondrial_ribosomal_protein_S24_Ornithodoros_coriaceus_gi_172051148_gb_ACB70349_7e_70_218	
Sman_068760	
Gsal_6238_mitochondrial_ribosomal_protein_s24	
Nvec_5330_Ribosomal_S3_N	

HG_5446	
Dmel_0039749_CG11498	
Cgig_23920_Spermatogenesis_associated_protein_18_like_protein_Source_UniProtKB_TrEMBL_Acc_K1RAD2	
Cele_018641_F49E10_4_Protein_F49E10_4_isoform_a_F49E10_4_mRNA_complete_cds_Source_RefSeq_mRNA_Acc_NM_171693	
Spur_003959_Spur_003959	
Smim_24743_AGAP001625_PA_Anopheles_gambiae_str_PEST_gi_333470139_gb_EAA00981_5_8e_20_93_6	Smim_82137_AGAP001625_PA_Anopheles_gambiae_str_PEST_gi_333470139_gb_EAA00981_5_3e_48_187	Smim_24748_AGAP001625_PA_Anopheles_gambiae_str_PEST_gi_333470139_gb_EAA00981_5_5e_08_59_3	Smim_24744_AGAP001625_PA_Anopheles_gambiae_str_PEST_gi_333470139_gb_EAA00981_5_2e_45_173	
Nvec_3240_Sec8_exocyst	

HG_17746	
Cele_017829_F26F4_9_Protein_F26F4_9_isoform_a_Source_RefSeq_mRNA_Acc_NM_065630	
Nvec_47785_Selenoprotein_S	

HG_15986	
Hsap_Ensmbl0136114_thrombospondin_type_I_domain_containing_1_Source_
HGNC_Symbol_Acc_17754_THSD1	
Drer_075273_thrombospondin_type_I_domain_containing_1_Source_
HGNC_Symbol_Acc_17754_THSD1	

HG_7680	
Hsap_Ensmbl0180336_chromosome_17_open_reading_frame_104_Source_
HGNC_Symbol_Acc_26670_C17orf104	
Cgig_13638	
Cele_012648_Y39A1A_9_Protein_Y39A1A_9_Y39A1A_9_mRNA_complete_cds_Source_RefSeq_mRNA_Acc_NM_066943	
Drer_090664_chromosome_17_open_reading_frame_104_Source_
HGNC_Symbol_Acc_26670_C17orf104	

HG_23190	
This group of homology does not contain any annotated genome

HG_7375	
Hsap_Ensmbl0127220_abhydrolase_domain_containing_8_Source_
HGNC_Symbol_Acc_23759_ABHD8	
Drer_076620_Uncharacterized_protein_Source_UniProtKB_TrEMBL_Acc_E7F070_BX255969_1	Drer_079719_abhydrolase_domain_containing_8a_Source_ZFIN_Acc_ZDB_GENE_080204_70_abhd8a	
Spur_024554_Abhd8	
Gsal_6149_abhydrolase_domain_containing_protein_8_like	Gsal_15118_hypothetical_protein	
Nvec_18552_DLH	

HG_7463	
This group of homology does not contain any annotated genome

HG_10389	
Hsap_Ensmbl0112539_chromosome_6_open_reading_frame_118_Source_
HGNC_Symbol_Acc_21233_C6orf118	
Cgig_16314	
Spur_014729_C6orf118L	
Nvec_41395_	

HG_10453	
Hsap_Ensmbl0171159_chromosome_9_open_reading_frame_16_Source_
HGNC_Symbol_Acc_17823_C9orf16	
Dmel_0026088_CG14818	
Cgig_06411_UPF0184_protein_C9orf16_like_protein_Source_UniProtKB_TrEMBL_Acc_K1QFD6	
Drer_086753_chromosome_9_open_reading_frame_16_Source_
HGNC_Symbol_Acc_17823_C5H9orf16	
Spur_024703_Spur_024703	

HG_7334	
Hsap_Ensmbl0198585_nudix_nucleoside_diphosphate_linked_moiety_X_type_motif_16_Source_
HGNC_Symbol_Acc_26442_NUDT16	Hsap_Ensmbl0168101_nudix_nucleoside_diphosphate_linked_moiety_X_type_motif_16_like_1_Source_
HGNC_Symbol_Acc_28154_NUDT16L1	
Cgig_22125_U8_snoRNA_decapping_enzyme_Source_UniProtKB_TrEMBL_Acc_K1RD51	
Drer_019503_zgc_103759_Source_ZFIN_Acc_ZDB_GENE_041010_100_zgc_103759	Drer_090001_Uncharacterized_protein_Source_UniProtKB_TrEMBL_Acc_E7FEB3_FP015790_3	
Smim_11343_NUDT16_protein_Homo_sapiens_gi_73909074_gb_AAH31215_2e_35_132	
Gsal_8198_u8_snorna_decapping_enzyme_like	

HG_7246	
Hsap_Ensmbl0162620_leucine_rich_repeats_and_IQ_motif_containing_3_Source_
HGNC_Symbol_Acc_28318_LRRIQ3	
Cgig_26891_Leucine_rich_repeat_and_IQ_domain_containing_protein_3_Source_UniProtKB_TrEMBL_Acc_K1QLD0	
Drer_078611_leucine_rich_repeats_and_IQ_motif_containing_3_Source_ZFIN_Acc_ZDB_GENE_081104_400_lrriq3	Drer_094685_si_dkey_267j14_7_Source_ZFIN_Acc_ZDB_GENE_081104_401_si_dkey_267j14_7	
Spur_001762_Hypp_338	Spur_000336_Spur_000336	
Nvec_40383_IQ	

HG_13060	
Hsap_Ensmbl0163263_chromosome_1_open_reading_frame_189_Source_
HGNC_Symbol_Acc_32305_C1orf189	
Spur_025995_Spur_025995	

HG_74919	
This group of homology does not contain any annotated genome

HG_2184	
This group of homology does not contain any annotated genome

HG_5946	
Hsap_Ensmbl0182831_chromosome_16_open_reading_frame_72_Source_
HGNC_Symbol_Acc_30103_C16orf72	
Dmel_0030790_CG4768	
Cgig_08891_UPF0472_protein_C16orf72_like_protein_Source_UniProtKB_TrEMBL_Acc_K1QCP4	
Drer_055383_chromosome_16_open_reading_frame_72_Source_
HGNC_Symbol_Acc_30103_C3H16orf72	Drer_012458_zgc_77849_Source_ZFIN_Acc_ZDB_GENE_030131_1107_zgc_77849	
Spur_010735_Spur_010735	
Smim_13479_PREDICTED_UPF0472_protein_C16orf72_homolog_Bombus_terrestris_gi_340725143_ref_XP_003400933_6e_53_181	
Nvec_39158_	

HG_42070	
This group of homology does not contain any annotated genome

HG_6321	
Hsap_Ensmbl0101457_deoxynucleotidyltransferase_terminal_interacting_protein_1_Source_
HGNC_Symbol_Acc_16160_DNTTIP1	
Dmel_0259200_CG42304	
Cele_011964_saeg_2_Protein_SAEG_2_saeg_2_mRNA_complete_cds_Source_RefSeq_mRNA_Acc_NM_066641	
Spur_023495_Spur_023495	Spur_014314_Spur_014314	
Smim_32764_deoxynucleotidyltransferase_terminal_interacting_protein_putative_Ixodes_scapularis_gi_241603704_ref_XP_002405733_6e_127_380	
Nvec_8330_Spb1_C	Nvec_23240_	

HG_36047	
Nvec_56739_	

HG_885	
Cgig_16428	
Spur_017849_Z313_3	Spur_001413_Hypp_1326	Spur_017847_Z313_1	Spur_017850_Z313_4	Spur_017848_Z313_2	Spur_017846_Z313	

HG_34046	
This group of homology does not contain any annotated genome

HG_27584	
This group of homology does not contain any annotated genome

HG_8888	
Hsap_Ensmbl0100629_centrosomal_protein_128kDa_Source_
HGNC_Symbol_Acc_20359_CEP128	
Cgig_06120	
Drer_062898_centrosomal_protein_128_Source_ZFIN_Acc_ZDB_GENE_070410_34_cep128	
Spur_006555_C14orf145L	Spur_011095_My_hpp13sm	
Nvec_45619_M	

HG_1171	
Hsap_Ensmbl0151208_discs_large_homolog_5_Drosophila_Source_
HGNC_Symbol_Acc_2904_DLG5	Hsap_Ensmbl0119139_tight_junction_protein_2_Source_
HGNC_Symbol_Acc_11828_TJP2	Hsap_Ensmbl0105289_tight_junction_protein_3_Source_
HGNC_Symbol_Acc_11829_TJP3	Hsap_Ensmbl0104067_tight_junction_protein_1_Source_
HGNC_Symbol_Acc_11827_TJP1	
Dmel_0032363_CG6509	Dmel_0262614_pyd_polychaetoid_Source_FlyBase_0262614	
Cgig_26587_Disks_large_like_protein_5_Source_UniProtKB_TrEMBL_Acc_K1QYK4	Cgig_10706_Tight_junction_protein_ZO_1_Source_UniProtKB_TrEMBL_Acc_K1QD56	Cgig_10705	
Cele_013683_zoo_1_Protein_ZOO_1_isoform_a_Source_RefSeq_mRNA_Acc_NM_001026514	Cele_009678_magu_4_Protein_MAGU_4_magu_4_mRNA_complete_cds_Source_RefSeq_mRNA_Acc_NM_069404	
Drer_074059_discs_large_homolog_5a_Drosophila_Source_ZFIN_Acc_ZDB_GENE_030131_3149_dlg5a	Drer_079374_tight_junction_protein_1b_Source_ZFIN_Acc_ZDB_GENE_070925_1_tjp1b	Drer_063309_tight_junction_protein_2a_zona_occludens_2_Source_ZFIN_Acc_ZDB_GENE_070925_2_tjp2a	Drer_086014_Uncharacterized_protein_Source_UniProtKB_TrEMBL_Acc_E7F8X3_CABZ01103862_1	Drer_075408_Uncharacterized_protein_Source_UniProtKB_TrEMBL_Acc_E7EZI7_CABZ01102230_1	Drer_023443_tight_junction_protein_2b_zona_occludens_2_Source_ZFIN_Acc_ZDB_GENE_040718_58_tjp2b	Drer_002909_tight_junction_protein_3_Source_ZFIN_Acc_ZDB_GENE_030828_10_tjp3	Drer_090949_discs_large_homolog_5b_tandem_duplicate_1_Source_ZFIN_Acc_ZDB_GENE_120206_4_dlg5b_1	
Spur_026907_Tjp1	Spur_011022_Dlg	Spur_003621_Spur_003621	
Smim_25638_tight_junction_protein_tama_putative_Ixodes_scapularis_gi_241594913_ref_XP_002404411_0_0_1029	Smim_1765_discs_large_protein_putative_Ixodes_scapularis_gi_241311069_ref_XP_002407838_3e_107_348	Smim_13588_tight_junction_protein_tama_putative_Ixodes_scapularis_gi_241594913_ref_XP_002404411_0_0_916	Smim_25846_hypothetical_protein_BRAFLDRAFT_93411_Branchiostoma_floridae_gi_260816618_ref_XP_002603185_2e_27_117	Smim_1771_discs_large_protein_putative_Ixodes_scapularis_gi_241311069_ref_XP_002407838_6e_164_517	Smim_1772_discs_large_protein_putative_Ixodes_scapularis_gi_241311069_ref_XP_002407838_7e_19_89_4	Smim_1766_discs_large_protein_putative_Ixodes_scapularis_gi_241311069_ref_XP_002407838_5e_29_129	
Sman_137910_Putative_tight_junction_protein_Source_UniProtKB_TrEMBL_Acc_G4VGU1	
Gsal_2877_tight_junction_protein_zo_1	Gsal_2878_tight_junction_protein_zo_1	
Nvec_12379_PDZ	Nvec_31498_	Nvec_31500_	

HG_9134	
Hsap_Ensmbl0198723_chromosome_19_open_reading_frame_45_Source_
HGNC_Symbol_Acc_24745_C19orf45	
Cgig_19643	
Spur_003409_C19orf45L	
Nvec_18578_	

HG_19045	
Drer_079416_zgc_174895_Source_ZFIN_Acc_ZDB_GENE_070928_41_zgc_174895	

HG_8162	
Dmel_0001276_ix_intersex_Source_FlyBase_0001276	
Drer_026448_mediator_complex_subunit_29_Source_ZFIN_Acc_ZDB_GENE_021217_1_med29	
Spur_014968_Spur_014968	Spur_028286_Spur_028286	
Smim_44369_mediator_of_RNA_polymerase_II_transcription_subunit_29_Bombyx_mori_gi_112982869_ref_NP_001037105_1e_26_108	

HG_7658	
Hsap_Ensmbl0262601_CTC_786C10_1	
Dmel_0003175_px_plexus_Source_FlyBase_0003175	
Cgig_10419	
Spur_003488_Wdhd1_2	
Smim_68673_PREDICTED_similar_to_plexus_CG4444_PA_Tribolium_castaneum_gi_91087171_ref_XP_975389_5e_55_206	Smim_68685_PREDICTED_similar_to_plexus_CG4444_PA_Tribolium_castaneum_gi_91087171_ref_XP_975389_1e_42_177	
Nvec_22845_	Nvec_32581_DUF1017	

HG_14099	
This group of homology does not contain any annotated genome

HG_7190	
Hsap_Ensmbl0266472_AC242988_1	Hsap_Ensmbl0187145_mitochondrial_ribosomal_protein_S21_Source_
HGNC_Symbol_Acc_14046_MRPS21	
Dmel_0044511_mRpS21_mitochondrial_ribosomal_protein_S21_Source_FlyBase_0044511	
Cele_017924_mrps_21_Protein_MRPS_21_mrps_21_mRNA_complete_cds_Source_RefSeq_mRNA_Acc_NM_068207	
Drer_070985_mitochondrial_ribosomal_protein_S21_Source_ZFIN_Acc_ZDB_GENE_070615_13_mrps21	
Spur_028673_Spur_028673	
Smim_81258_PREDICTED_28S_ribosomal_protein_S21_mitochondrial_like_isoform_Bombus_terrestris_gi_340716671_ref_XP_003396819_9e_31_114	
Gsal_5640_mitochondrial_28s_ribosomal_protein_s21	

HG_46633	
This group of homology does not contain any annotated genome

HG_7705	
Hsap_Ensmbl0189043_NADH_dehydrogenase_ubiquinone_1_alpha_subcomplex_4_9kDa_Source_
HGNC_Symbol_Acc_7687_NDUFA4	Hsap_Ensmbl0185633_NADH_dehydrogenase_ubiquinone_1_alpha_subcomplex_4_like_2_Source_
HGNC_Symbol_Acc_29836_NDUFA4L2	
Dmel_0052230_CG32230	
Cgig_23098_NADH_dehydrogenase_ubiquinone_1_alpha_subcomplex_subunit_4_like_2_Source_UniProtKB_TrEMBL_Acc_K1RR98	
Drer_056108_NADH_dehydrogenase_ubiquinone_1_alpha_subcomplex_4_Source_ZFIN_Acc_ZDB_GENE_040426_1962_ndufa4	Drer_091163_NADH_dehydrogenase_ubiquinone_1_alpha_subcomplex_4_like_2_Source_ZFIN_Acc_ZDB_GENE_070912_358_ndufa4l2	Drer_087907_NADH_dehydrogenase_ubiquinone_1_alpha_subcomplex_4_like_2_Source_
HGNC_Symbol_Acc_29836_NDUFA4L2_1_of_2	
Spur_013909_Spur_013909	
Smim_43841_NADH_dehydrogenase_alpha_subcomplex_subunit_4_Lycosa_singoriensis_gi_161671292_gb_ABX75498_4e_41_139	

HG_42977	
This group of homology does not contain any annotated genome

HG_12331	
This group of homology does not contain any annotated genome

HG_2772	
Cgig_01064	Cgig_06644	Cgig_26753	Cgig_23075	Cgig_04084	Cgig_23858	Cgig_20299	Cgig_04083	Cgig_23145	Cgig_04152	Cgig_16689	Cgig_07351	
Drer_095891_si_ch73_30l9_1_Source_ZFIN_Acc_ZDB_GENE_110411_132_si_ch73_30l9_1	
Spur_007145_Hypp_507	Spur_004878_Hypp_1549	
Nvec_51728_Peptidase_A16_N	Nvec_35794_DltD_M	Nvec_18868_	

HG_48224	
This group of homology does not contain any annotated genome

HG_11146	
Spur_014028_Bak	

HG_12162	
Nvec_53363_Peptidase_S15	Nvec_40302_Peptidase_S15	Nvec_14883_	Nvec_59220_	

HG_2379	
Hsap_Ensmbl0141905_nuclear_factor_I_C_CCAAT_binding_transcription_factor_Source_
HGNC_Symbol_Acc_7786_NFIC	Hsap_Ensmbl0147862_nuclear_factor_I_B_Source_
HGNC_Symbol_Acc_7785_NFIB	Hsap_Ensmbl0008441_nuclear_factor_I_X_CCAAT_binding_transcription_factor_Source_
HGNC_Symbol_Acc_7788_NFIX	Hsap_Ensmbl0162599_nuclear_factor_I_A_Source_
HGNC_Symbol_Acc_7784_NFIA	
Dmel_0042696_NfI_Nuclear_factor_I_Source_FlyBase_0042696	
Cgig_25830_Nuclear_factor_1_A_type_Source_UniProtKB_TrEMBL_Acc_K1QC33	
Cele_003592_nfi_1_Protein_NFI_1_isoform_b_nfi_1_mRNA_complete_cds_Source_RefSeq_mRNA_Acc_NM_001027335	
Drer_062420_nuclear_factor_I_A_Source_ZFIN_Acc_ZDB_GENE_050208_501_nfia	Drer_043210_nuclear_factor_I_C_Source_ZFIN_Acc_ZDB_GENE_080305_2_nfic	Drer_043226_nuclear_factor_I_Xa_Source_ZFIN_Acc_ZDB_GENE_080722_15_nfixa	Drer_061836_nuclear_factor_I_Xb_Source_ZFIN_Acc_ZDB_GENE_060421_5000_nfixb	
Spur_023339_Nfia_Nuclear_factor_1_Source_UniProtKB_TrEMBL_Acc_H3J9X3	
Smim_8574_nuclear_factor_I_putative_Ixodes_scapularis_gi_241999208_ref_XP_002434247_0_0_578	Smim_10841_PREDICTED_nuclear_factor_X_type_like_Acyrthosiphon_pisum_gi_328710533_ref_XP_001947078_2e_122_392	
Nvec_49278_	

HG_230	
Hsap_Ensmbl0111186_wingless_type_MMTV_integration_site_family_member_5B_Source_
HGNC_Symbol_Acc_16265_WNT5B	Hsap_Ensmbl0114251_wingless_type_MMTV_integration_site_family_member_5A_Source_
HGNC_Symbol_Acc_12784_WNT5A	Hsap_Ensmbl0134245_wingless_type_MMTV_integration_site_family_member_2B_Source_
HGNC_Symbol_Acc_12781_WNT2B	Hsap_Ensmbl0154764_wingless_type_MMTV_integration_site_family_member_7A_Source_
HGNC_Symbol_Acc_12786_WNT7A	Hsap_Ensmbl0154342_wingless_type_MMTV_integration_site_family_member_3A_Source_
HGNC_Symbol_Acc_15983_WNT3A	Hsap_Ensmbl0105989_wingless_type_MMTV_integration_site_family_member_2_Source_
HGNC_Symbol_Acc_12780_WNT2	Hsap_Ensmbl0108379_wingless_type_MMTV_integration_site_family_member_3_Source_
HGNC_Symbol_Acc_12782_WNT3	Hsap_Ensmbl0162552_wingless_type_MMTV_integration_site_family_member_4_Source_
HGNC_Symbol_Acc_12783_WNT4	Hsap_Ensmbl0188064_wingless_type_MMTV_integration_site_family_member_7B_Source_
HGNC_Symbol_Acc_12787_WNT7B	Hsap_Ensmbl0135925_wingless_type_MMTV_integration_site_family_member_10A_Source_
HGNC_Symbol_Acc_13829_WNT10A	Hsap_Ensmbl0143816_wingless_type_MMTV_integration_site_family_member_9A_Source_
HGNC_Symbol_Acc_12778_WNT9A	Hsap_Ensmbl0125084_wingless_type_MMTV_integration_site_family_member_1_Source_
HGNC_Symbol_Acc_12774_WNT1	Hsap_Ensmbl0158955_wingless_type_MMTV_integration_site_family_member_9B_Source_
HGNC_Symbol_Acc_12779_WNT9B	Hsap_Ensmbl0061492_wingless_type_MMTV_integration_site_family_member_8A_Source_
HGNC_Symbol_Acc_12788_WNT8A	Hsap_Ensmbl0075290_wingless_type_MMTV_integration_site_family_member_8B_Source_
HGNC_Symbol_Acc_12789_WNT8B	Hsap_Ensmbl0002745_wingless_type_MMTV_integration_site_family_member_16_Source_
HGNC_Symbol_Acc_16267_WNT16	Hsap_Ensmbl0115596_wingless_type_MMTV_integration_site_family_member_6_Source_
HGNC_Symbol_Acc_12785_WNT6	Hsap_Ensmbl0169884_wingless_type_MMTV_integration_site_family_member_10B_Source_
HGNC_Symbol_Acc_12775_WNT10B	
Dmel_0004360_Wnt2_Wnt_oncogene_analog_2_Source_FlyBase_0004360	Dmel_0010453_Wnt4_Wnt_oncogene_analog_4_Source_FlyBase_0010453	Dmel_0004009_wg_wingless_Source_FlyBase_0004009	Dmel_0010194_Wnt5_Wnt_oncogene_analog_5_Source_FlyBase_0010194	Dmel_0031902_Wnt6_Wnt6_Source_FlyBase_0031902	Dmel_0031903_Wnt10_Wnt10_Source_FlyBase_0031903	Dmel_0038134_wntD_wnt_inhibitor_of_Dorsal_Source_FlyBase_0038134	
Cgig_06607_Protein_Wnt_Source_UniProtKB_TrEMBL_Acc_K1PF35	Cgig_12717_Protein_Wnt_Source_UniProtKB_TrEMBL_Acc_K1Q701	Cgig_19644_Protein_Wnt_Source_UniProtKB_TrEMBL_Acc_K1PH58	Cgig_28941_Protein_Wnt_Source_UniProtKB_TrEMBL_Acc_K1RHR8	Cgig_25779_Protein_Wnt_Source_UniProtKB_TrEMBL_Acc_K1QT46	Cgig_08096_Protein_Wnt_Source_UniProtKB_TrEMBL_Acc_K1PLG2	Cgig_17079_Protein_Wnt_Source_UniProtKB_TrEMBL_Acc_K1QHF2	Cgig_17080_Protein_Wnt_Source_UniProtKB_TrEMBL_Acc_K1QQ44	Cgig_10854_Protein_Wnt_Source_UniProtKB_TrEMBL_Acc_K1PQX7	Cgig_08245_Protein_Wnt_Source_UniProtKB_TrEMBL_Acc_K1PT29	Cgig_17078_Protein_Wnt_Source_UniProtKB_TrEMBL_Acc_K1Q987	Cgig_28940_Protein_Wnt_Source_UniProtKB_TrEMBL_Acc_K1QWF4	
Cele_000858_cwn_2_Protein_CWN_2_cwn_2_mRNA_complete_cds_Source_RefSeq_mRNA_Acc_NM_069421	Cele_003395_mom_2_Protein_MOM_2_mom_2_mRNA_complete_cds_Source_RefSeq_mRNA_Acc_NM_072753	Cele_000857_cwn_1_Protein_CWN_1_isoform_b_cwn_1_mRNA_complete_cds_Source_RefSeq_mRNA_Acc_NM_001027076	Cele_001188_egl_20_Protein_EGL_20_egl_20_mRNA_complete_cds_Source_RefSeq_mRNA_Acc_NM_069353	Cele_003029_lin_44_Protein_LIN_44_isoform_a_lin_44_mRNA_complete_cds_Source_RefSeq_mRNA_Acc_NM_001025910	
Drer_034894_wingless_type_MMTV_integration_site_family_member_5b_Source_ZFIN_Acc_ZDB_GENE_980526_87_wnt5b	Drer_014495_wingless_type_MMTV_integration_site_family_member_5a_Source_ZFIN_Acc_ZDB_GENE_060328_3_wnt5a	Drer_058822_wingless_type_MMTV_integration_site_family_member_3A_Source_ZFIN_Acc_ZDB_GENE_001106_1_wnt3a	Drer_038990_wingless_type_MMTV_integration_site_family_member_3_Source_ZFIN_Acc_ZDB_GENE_081003_1_wnt3	Drer_044827_wingless_type_MMTV_integration_site_family_member_7Aa_Source_ZFIN_Acc_ZDB_GENE_051129_1_wnt7aa	Drer_005050_wingless_type_MMTV_integration_site_family_member_2Ba_Source_ZFIN_Acc_ZDB_GENE_030717_2_wnt2ba	Drer_002483_wingless_type_MMTV_integration_site_family_member_7A_Source_
HGNC_Symbol_Acc_12786_WNT7A_1_of_2	Drer_022858_wingless_type_MMTV_integration_site_family_member_7Ba_Source_ZFIN_Acc_ZDB_GENE_041210_178_wnt7ba	Drer_032234_wingless_type_MMTV_integration_site_family_member_2Bb_Source_ZFIN_Acc_ZDB_GENE_060824_6_wnt2bb	Drer_071107_wingless_type_MMTV_integration_site_family_member_7Bb_Source_ZFIN_Acc_ZDB_GENE_081006_1_wnt7bb	Drer_041117_wingless_type_MMTV_integration_site_family_member_2_Source_ZFIN_Acc_ZDB_GENE_980526_416_wnt2	Drer_071208_wingless_type_MMTV_integration_site_family_member_4a_Source_ZFIN_Acc_ZDB_GENE_980526_352_wnt4a	Drer_040159_wingless_type_MMTV_integration_site_family_member_4b_Source_ZFIN_Acc_ZDB_GENE_000411_1_wnt4b	Drer_014796_wingless_type_MMTV_integration_site_family_member_11_related_Source_ZFIN_Acc_ZDB_GENE_980526_249_wnt11r	Drer_063437_wingless_type_MMTV_integration_site_family_member_9A_Source_ZFIN_Acc_ZDB_GENE_060825_97_wnt9a	Drer_004256_wingless_type_MMTV_integration_site_family_member_11_Source_ZFIN_Acc_ZDB_GENE_990603_12_wnt11	Drer_055554_wingless_type_MMTV_integration_site_family_member_1_Source_ZFIN_Acc_ZDB_GENE_980526_526_wnt1	Drer_006911_wingless_type_MMTV_integration_site_family_member_8b_Source_ZFIN_Acc_ZDB_GENE_990415_279_wnt8b	Drer_094973_wingless_type_MMTV_integration_site_family_member_16_Source_ZFIN_Acc_ZDB_GENE_040426_2330_wnt16	Drer_037889_wingless_type_MMTV_integration_site_family_member_9B_Source_ZFIN_Acc_ZDB_GENE_080201_1_wnt9b	Drer_078507_wingless_type_MMTV_integration_site_family_member_8a_Source_ZFIN_Acc_ZDB_GENE_980526_332_wnt8a	Drer_052910_wingless_type_MMTV_integration_site_family_member_8a_Source_ZFIN_Acc_ZDB_GENE_980526_332_wnt8a	Drer_073935_wingless_type_MMTV_integration_site_family_member_6b_Source_ZFIN_Acc_ZDB_GENE_070912_513_wnt6b	Drer_038283_wingless_type_MMTV_integration_site_family_member_6a_Source_ZFIN_Acc_ZDB_GENE_111114_1_wnt6a	Drer_040925_wingless_type_MMTV_integration_site_family_member_10b_Source_ZFIN_Acc_ZDB_GENE_980526_524_wnt10b	Drer_017155_wingless_type_MMTV_integration_site_family_member_10a_Source_ZFIN_Acc_ZDB_GENE_990415_278_wnt10a	
Spur_026277_Wnt5_Protein_Wnt_Source_UniProtKB_TrEMBL_Acc_H3JI65	Spur_000007_Wnt7_Protein_Wnt_7_Source_UniProtKB_Swiss_Prot_Acc_P28098	Spur_001628_Wnt3_Protein_Wnt_Source_UniProtKB_TrEMBL_Acc_H3HJ19	Spur_013570_Wnt6_Protein_Wnt_6_Source_UniProtKB_Swiss_Prot_Acc_P28097	Spur_011130_Wnt16_Protein_Wnt_Source_UniProtKB_TrEMBL_Acc_H3IAP6	Spur_011756_Wnt1_Protein_Wnt_1_Source_UniProtKB_Swiss_Prot_Acc_P28094	Spur_004924_Wnt10_Protein_Wnt_Source_UniProtKB_TrEMBL_Acc_H3HTB1	Spur_024946_WntA_Protein_Wnt_2_Source_UniProtKB_Swiss_Prot_Acc_P28095	Spur_011755_Wnt9_Protein_Wnt_Source_UniProtKB_TrEMBL_Acc_H3ICG0	Spur_020371_Wnt8_Protein_Wnt_Source_UniProtKB_TrEMBL_Acc_Q6RFL8	
Smim_4471_wnt5_protein_Cupiennius_salei_gi_19171517_emb_CAC87041_0_0_714	Smim_62578_protein_Wnt_2b_precursor_Gallus_gallus_gi_45383486_ref_NP_989667_6e_17_82_4	Smim_64686_secreted_signaling_factor_WNT4_like_protein_Daphnia_pulex_gi_321458908_gb_EFX69968_1e_32_125	Smim_80501_Wnt16_like_Achaearanea_tepidariorum_gi_45544559_dbj_BAD12590_0_0_531	Smim_24568_PREDICTED_protein_Wnt_4_like_Nomascus_leucogenys_gi_332245272_ref_XP_003271784_3e_64_204	Smim_81507_PREDICTED_protein_Wnt_4_Equus_caballus_gi_338722126_ref_XP_001501560_6e_129_381	Smim_78810_AmphiWnt4_putative_Ixodes_scapularis_gi_241999090_ref_XP_002434188_5e_43_154	Smim_81639_Wnt7_Achaearanea_tepidariorum_gi_45544553_dbj_BAD12587_0_0_604	Smim_34372_Wnt7_Achaearanea_tepidariorum_gi_45544557_dbj_BAD12589_7e_62_202	Smim_31363_putative_secreted_signaling_factor_WNT1_Daphnia_pulex_gi_321475423_gb_EFX86386_7e_79_251	Smim_32134_AmphiWnt4_putative_Ixodes_scapularis_gi_241999090_ref_XP_002434188_5e_21_92_8	Smim_31362_putative_secreted_signaling_factor_WNT1_Daphnia_pulex_gi_321475423_gb_EFX86386_4e_72_231	Smim_79536_wingless_type_MMTV_integration_site_family_member_4_Saccoglossus_kowalevskii_gi_283464139_gb_ADB22653_3e_68_219	Smim_29043_putative_secreted_signaling_factor_WNT6_Daphnia_pulex_gi_321475204_gb_EFX86167_3e_76_241	Smim_32130_3_PREDICTED_protein_Wnt_4_isoform_Macaca_mulatta_gi_297282439_ref_XP_002802264_6e_40_146	Smim_78809_AF361014_secreted_glycoprotein_Wnt5_Branchiostoma_floridae_gi_17225910_gb_AAL37556_AF361014_2e_30_119	Smim_34365_Wnt7_Achaearanea_tepidariorum_gi_45544557_dbj_BAD12589_5e_41_147	Smim_18889_wingless_type_MMTV_integration_site_family_member_8b_precursor_Ochetobius_elongatus_gi_326454586_gb_ADZ74228_9e_16_73_9	Smim_31361_PREDICTED_LOW_QUALITY_PROTEIN_protein_Wnt_6_like_Anolis_carolinensis_gi_327290475_ref_XP_003229948_1e_21_93_2	
Sman_145140_Protein_Wnt_Source_UniProtKB_TrEMBL_Acc_G4VJE5	Sman_196930_Protein_Wnt_Source_UniProtKB_TrEMBL_Acc_G4V7T6	Sman_167140_Protein_Wnt_Source_UniProtKB_TrEMBL_Acc_G4LYT3	Sman_156540_Protein_Wnt_Source_UniProtKB_TrEMBL_Acc_G4M0Z1	Sman_152900_Protein_Wnt_Source_UniProtKB_TrEMBL_Acc_G4VMX0	
Gsal_5019_wingless_type_mmtv_integration_site_member_5b	Gsal_14533_protein_wnt_16_like	Gsal_12199_wnt11_protein	Gsal_9924_wingless_type_mmtv_integration_site_member_4	Gsal_6344_proto_oncogene_wnt_1	Gsal_2911_protein_wnt_6	Gsal_12201_wnt_4_protein	Gsal_5208_protein_wnt	Gsal_8098_wingless_type_mmtv_integration_site_family_member_2_precursor	Gsal_13977_protein_wnt_11	
Nvec_1139_wnt	Nvec_31733_	Nvec_42974_	Nvec_32204_wnt	Nvec_40347_	Nvec_5367_wnt	Nvec_18827_wnt	Nvec_38182_wnt	Nvec_22258_	Nvec_531_wnt	Nvec_8923_wnt	Nvec_42523_	Nvec_25278_wnt	Nvec_4360_	Nvec_15165_wnt	Nvec_5369_wnt	Nvec_46626_wnt	Nvec_14585_wnt	Nvec_45129_wnt	Nvec_51487_wnt	Nvec_20038_wnt	Nvec_10627_	Nvec_19316_	

HG_35149	
Drer_008019_myxovirus_influenza_virus_resistance_G_Source_ZFIN_Acc_ZDB_GENE_030721_10_mxg	

HG_75169	
Nvec_28060_Peptidase_U57	

HG_1495	
Hsap_Ensmbl0119655_Niemann_Pick_disease_type_C2_Source_
HGNC_Symbol_Acc_14537_NPC2	
Dmel_0031381_Npc2a_Niemann_Pick_type_C_2a_Source_FlyBase_0031381	Dmel_0038198_Npc2b_Niemann_Pick_type_C_2b_Source_FlyBase_0038198	Dmel_0037783_Npc2c_Niemann_Pick_type_C_2c_Source_FlyBase_0037783	Dmel_0037782_Npc2d_Niemann_Pick_type_C_2d_Source_FlyBase_0037782	Dmel_0039154_Npc2f_Niemann_Pick_type_C_2f_Source_FlyBase_0039154	Dmel_0051410_Npc2e_Niemann_Pick_type_C_2e_Source_FlyBase_0051410	
Cgig_10549_Epididymal_secretory_protein_E1_Source_UniProtKB_TrEMBL_Acc_K1PR09	Cgig_10547_Epididymal_secretory_protein_E1_Source_UniProtKB_TrEMBL_Acc_K1PBJ3	Cgig_10548_Epididymal_secretory_protein_E1_Source_UniProtKB_TrEMBL_Acc_K1PIX1	
Cele_006452_heh_1_Protein_HEH_1_heh_1_mRNA_complete_cds_Source_RefSeq_mRNA_Acc_NM_065270	
Drer_090912_Niemann_Pick_disease_type_C2_Source_ZFIN_Acc_ZDB_GENE_021206_13_npc2	Drer_096979_Niemann_Pick_disease_type_C2_Source_
HGNC_Symbol_Acc_14537_NPC2_2_of_2	
Spur_000596_Spur_000596	
Smim_75277_epididymal_secretory_protein_E1_precursor_Mus_musculus_gi_12963667_ref_NP_075898_5e_34_125	Smim_61659_Epididymal_secretory_protein_E1_precursor_Osmerus_mordax_gi_225706410_gb_ACO09051_4e_42_147	Smim_75265_epididymal_secretory_protein_E1_precursor_Xenopus_Silurana_tropicalis_gi_56118616_ref_NP_001007988_1e_30_117	Smim_75270_epididymal_secretory_protein_E1_precursor_Xenopus_Silurana_tropicalis_gi_56118616_ref_NP_001007988_1e_32_122	Smim_61564_PREDICTED_similar_to_ecdysteroid_regulated_16_kDa_Tribolium_castaneum_gi_91081217_ref_XP_975622_9e_30_115	Smim_7392_PREDICTED_epididymal_secretory_protein_E1_like_Anolis_carolinensis_gi_327259210_ref_XP_003214431_4e_20_90_1	Smim_75283_PREDICTED_similar_to_Epididymal_secretory_protein_E1_precursor_Niemann_Pick_disease_type_C2_protein_hE1_Ciona_intestinalis_gi_198419836_ref_XP_002127695_2e_21_92_8	Smim_61563_PREDICTED_epididymal_secretory_protein_E1_like_Oryctolagus_cuniculus_gi_291406769_ref_XP_002719628_1e_26_107	Smim_20659_AGAP002857_PA_Anopheles_gambiae_str_PEST_gi_118782104_ref_XP_312060_3_2e_09_61_2	Smim_73199_salivary_lipid_interacting_protein_putative_Ixodes_scapularis_gi_241829811_ref_XP_002414779_5e_10_62_4	
Sman_194840_Niemann_pick_c2_NPC2_Source_UniProtKB_TrEMBL_Acc_G4VTW3	
Gsal_10176_epididymal_secretory_protein_e1_precursor	Gsal_1102_epididymal_secretory_protein_e1_precursor_niemann_pick_type_c2_protein_homolog	
Nvec_14698_E1_DerP2_DerF2	Nvec_5273_	

HG_34502	
This group of homology does not contain any annotated genome

HG_533	
Cgig_01063	Cgig_23408	Cgig_04082	Cgig_06643	Cgig_26754	Cgig_22660	Cgig_19887	Cgig_12870	Cgig_21814	Cgig_12546	
Drer_090107_Uncharacterized_protein_Source_UniProtKB_TrEMBL_Acc_E7FF82_CR974475_2	Drer_086564_Uncharacterized_protein_Source_UniProtKB_TrEMBL_Acc_E7FC43_AL935184_1	
Spur_021300_Hypp_2544	Spur_007144_Hypp_1701	Spur_015858_Hypp_2235	
Nvec_37730_DUF1151	Nvec_39330_	Nvec_5356_	Nvec_4819_	Nvec_57763_	Nvec_58357	Nvec_55250_	Nvec_16433_DUF1332	Nvec_8888_Fer4	Nvec_48339_BAG	Nvec_56421_rve	Nvec_4037_rve	Nvec_18869_	Nvec_31340_DUF935	Nvec_57593_	Nvec_4458_	Nvec_24878_JTB	Nvec_51727_RasGEF_N	Nvec_40380_	Nvec_53828_	Nvec_19723_	Nvec_35793_rve	Nvec_46163_	Nvec_48655_BAG	Nvec_19682_	Nvec_42177_UBA	Nvec_1036_	Nvec_26540_UBA	Nvec_4210_JTB	Nvec_3305_	Nvec_25636_UBA	Nvec_50915_	Nvec_9250_BAG	Nvec_31050_	Nvec_10696_	Nvec_42366_	Nvec_29519_	Nvec_29475_	Nvec_48588_NodS	Nvec_54705_	Nvec_29216_	Nvec_13229_	Nvec_22090_	Nvec_55254_	

HG_5544	
Hsap_Ensmbl0115738_inhibitor_of_DNA_binding_2_dominant_negative_helix_loop_helix_protein_Source_
HGNC_Symbol_Acc_5361_ID2	Hsap_Ensmbl0172201_inhibitor_of_DNA_binding_4_dominant_negative_helix_loop_helix_protein_Source_
HGNC_Symbol_Acc_5363_ID4	Hsap_Ensmbl0125968_inhibitor_of_DNA_binding_1_dominant_negative_helix_loop_helix_protein_Source_
HGNC_Symbol_Acc_5360_ID1	Hsap_Ensmbl0117318_inhibitor_of_DNA_binding_3_dominant_negative_helix_loop_helix_protein_Source_
HGNC_Symbol_Acc_5362_ID3	
Dmel_0000575_emc_extra_macrochaetae_Source_FlyBase_0000575	
Cgig_19266_DNA_binding_protein_inhibitor_ID_2_Source_UniProtKB_TrEMBL_Acc_K1QPT0	
Drer_054823_inhibitor_of_DNA_binding_3_Source_ZFIN_Acc_ZDB_GENE_020515_1_id3	Drer_055283_inhibitor_of_DNA_binding_2_dominant_negative_helix_loop_helix_protein_a_Source_ZFIN_Acc_ZDB_GENE_020910_1_id2a	Drer_045131_inhibitor_of_DNA_binding_4_Source_ZFIN_Acc_ZDB_GENE_051113_208_id4	Drer_029544_inhibitor_of_DNA_binding_2_dominant_negative_helix_loop_helix_protein_b_Source_ZFIN_Acc_ZDB_GENE_030131_15_id2b	Drer_040764_inhibitor_of_DNA_binding_1_Source_ZFIN_Acc_ZDB_GENE_990415_96_id1	
Spur_015374_Id	
Smim_73468_DNA_binding_protein_inhibitor_putative_Ixodes_scapularis_gi_241833017_ref_XP_002414917_2e_41_145	Smim_80640_DNA_binding_protein_inhibitor_putative_Ixodes_scapularis_gi_241833017_ref_XP_002414917_6e_34_126	
Sman_155360_Putative_dna_binding_protein_inhibitor_Source_UniProtKB_TrEMBL_Acc_G4VNJ1	
Gsal_6167_helix_loop_helix_protein	
Nvec_17519_HLH	

HG_1501	
Nvec_9274_	

HG_8486	
Hsap_Ensmbl0185127_chromosome_6_open_reading_frame_120_Source_
HGNC_Symbol_Acc_21247_C6orf120	
Drer_017337_chromosome_6_open_reading_frame_120_Source_
HGNC_Symbol_Acc_21247_C11H6orf120	
Spur_012551_Spur_012551	
Nvec_32118_PPC	

HG_65480	
This group of homology does not contain any annotated genome

HG_4660	
Hsap_Ensmbl0121775_transmembrane_protein_39B_Source_
HGNC_Symbol_Acc_25510_TMEM39B	Hsap_Ensmbl0176142_transmembrane_protein_39A_Source_
HGNC_Symbol_Acc_25600_TMEM39A	
Dmel_0033899_CG13016	
Cgig_17310_Transmembrane_protein_39A_Source_UniProtKB_TrEMBL_Acc_K1Q239	
Cele_017003_D1007_5_Protein_D1007_5_isoform_a_Source_RefSeq_mRNA_Acc_NM_001025900	
Drer_018956_transmembrane_protein_39B_Source_ZFIN_Acc_ZDB_GENE_030131_6042_tmem39b	Drer_070643_transmembrane_protein_39A_Source_ZFIN_Acc_ZDB_GENE_030131_1928_tmem39a	
Spur_009472_Tmem39a	
Smim_60163_PREDICTED_transmembrane_protein_39A_B_like_Bombus_terrestris_gi_340709899_ref_XP_003393537_3e_81_267	
Sman_158580	

HG_8662	
Hsap_Ensmbl0119760_suppressor_of_Ty_7_S_cerevisiae_like_Source_
HGNC_Symbol_Acc_30632_SUPT7L	
Dmel_0030874_CG6506	
Cgig_03813_STAGA_complex_65_subunit_gamma_Source_UniProtKB_TrEMBL_Acc_K1PCG4	
Drer_013461_suppressor_of_Ty_7_S_cerevisiae_like_Source_ZFIN_Acc_ZDB_GENE_050227_17_supt7l	
Smim_30618_STAGA_complex_65_subunit_gamma_Rattus_norvegicus_gi_157819601_ref_NP_001101480_9e_11_68_9	
Nvec_28192_Bromo_TP	

HG_16725	
This group of homology does not contain any annotated genome

HG_4402	
Hsap_Ensmbl0129646_glutamine_rich_2_Source_
HGNC_Symbol_Acc_25326_QRICH2	Hsap_Ensmbl0205832_chromosome_16_open_reading_frame_96_Source_
HGNC_Symbol_Acc_40031_C16orf96	
Dmel_0031347_CG10869	
Cgig_21300_Glutamine_rich_protein_2_Source_UniProtKB_TrEMBL_Acc_K1S2J7	
Spur_012788_Qrich2L	Spur_008961_Hypp_1817	
Sman_144020	
Nvec_12148_DUF827	Nvec_45877_Borrelia_orfA	Nvec_8173_GreA_GreB_N	Nvec_26376_	Nvec_17534_Merozoite_SPAM	Nvec_31333_DM	Nvec_49850_	

HG_7432	
Hsap_Ensmbl0121690_DEP_domain_containing_7_Source_
HGNC_Symbol_Acc_29899_DEPDC7	Hsap_Ensmbl0166153_DEP_domain_containing_4_Source_
HGNC_Symbol_Acc_22952_DEPDC4	
Cgig_08687_DEP_domain_containing_protein_7_Source_UniProtKB_TrEMBL_Acc_K1PKE5	
Drer_089908_DEP_domain_containing_4_Source_
HGNC_Symbol_Acc_22952_DEPDC4	Drer_055043_DEP_domain_containing_7_Source_ZFIN_Acc_ZDB_GENE_060512_176_depdc7	Drer_053246_DEP_domain_containing_7_Source_
HGNC_Symbol_Acc_29899_DEPDC7_1_of_2	
Spur_013216_Depdc7_1	Spur_007478_Depdc7	
Smim_81359_DEPDC4_protein_partial_Homo_sapiens_gi_15929366_gb_AAH15117_2e_06_51_6	
Nvec_33227_DEP	

HG_47157	
This group of homology does not contain any annotated genome

HG_40958	
This group of homology does not contain any annotated genome

HG_10007	
This group of homology does not contain any annotated genome

HG_78168	
Spur_022105_Spur_022105	

HG_5956	
Hsap_Ensmbl0179431_four_jointed_box_1_Drosophila_Source_
HGNC_Symbol_Acc_17166_FJX1	
Dmel_0000658_fj_four_jointed_Source_FlyBase_0000658	
Cgig_05323_Protein_four_jointed_Source_UniProtKB_TrEMBL_Acc_K1PAI3	Cgig_09176_Four_jointed_box_protein_1_Source_UniProtKB_TrEMBL_Acc_K1Q9L0	
Drer_035873_four_jointed_box_1_Drosophila_Source_
HGNC_Symbol_Acc_17166_FJX1	
Spur_009250_Fjx1	Spur_018848_Fjx1l	
Smim_7929_Four_jointed_box_protein_putative_Ixodes_scapularis_gi_241998542_ref_XP_002433914_1e_37_140	Smim_23597_PREDICTED_four_jointed_like_Saccoglossus_kowalevskii_gi_291233991_ref_XP_002736936_8e_46_168	Smim_7928_four_jointed_Drosophila_melanogaster_gi_17137754_ref_NP_477483_6e_14_79_0	Smim_23584_PREDICTED_four_jointed_like_Saccoglossus_kowalevskii_gi_291233991_ref_XP_002736936_2e_18_93_6	

HG_34692	
This group of homology does not contain any annotated genome

HG_6331	
Hsap_Ensmbl0137414_family_with_sequence_similarity_8_member_A1_Source_
HGNC_Symbol_Acc_16372_FAM8A1	
Dmel_0033350_CG8237	
Cgig_16496_Protein_FAM8A1_Source_UniProtKB_TrEMBL_Acc_K1PPC8	
Drer_004308_family_with_sequence_similarity_8_member_A1_Source_ZFIN_Acc_ZDB_GENE_050410_14_fam8a1	Drer_017111_family_with_sequence_similarity_8_member_A1_Source_
HGNC_Symbol_Acc_16372_FAM8A1_2_of_3	Drer_088455_family_with_sequence_similarity_8_member_A1_Source_
HGNC_Symbol_Acc_16372_FAM8A1_3_of_3	
Spur_022946_Fam8a1	Spur_011664_Spur_011664	
Smim_45275_PREDICTED_protein_FAM8A1_like_isoform_Nasonia_vitripennis_gi_156542628_ref_XP_001604690_7e_66_219	
Sman_152010	
Gsal_2378_protein_fam8a1	
Nvec_20373_RDD	

HG_5739	
Hsap_Ensmbl0119004_cytochrome_P450_family_20_subfamily_A_polypeptide_1_Source_
HGNC_Symbol_Acc_20576_CYP20A1	
Cgig_16000_Cytochrome_P450_20A1_Source_UniProtKB_TrEMBL_Acc_K1QQY1	Cgig_02757_Cytochrome_P450_20A1_Source_UniProtKB_TrEMBL_Acc_K1Q0B7	
Drer_006040_cytochrome_P450_family_20_subfamily_A_polypeptide_1_Source_ZFIN_Acc_ZDB_GENE_040426_2646_cyp20a1	
Spur_007699_Spur_007699	Spur_024233_Spur_024233	

HG_31570	
This group of homology does not contain any annotated genome

HG_8904	
Hsap_Ensmbl0185290_nuclear_protein_transcriptional_regulator_1_like_Source_
HGNC_Symbol_Acc_44164_NUPR1L	Hsap_Ensmbl0176046_nuclear_protein_transcriptional_regulator_1_Source_
HGNC_Symbol_Acc_29990_NUPR1	
Dmel_0032400_CG6770	
Cgig_08727	Cgig_18572	
Drer_094557_nuclear_protein_1_Source_ZFIN_Acc_ZDB_GENE_030131_4653_nupr1	
Smim_13807_p8_nuclear_protein_Ixodes_scapularis_gi_67083903_gb_AAY66886_3e_30_110	
Nvec_56655_	

HG_13793	
This group of homology does not contain any annotated genome

HG_7668	
Hsap_Ensmbl0185019_U_box_domain_containing_5_Source_
HGNC_Symbol_Acc_17777_UBOX5	
Dmel_0039767_CG2218	
Cgig_09822_RING_finger_protein_37_Source_UniProtKB_TrEMBL_Acc_K1Q7B0	
Drer_058563_U_box_domain_containing_5_Source_ZFIN_Acc_ZDB_GENE_110411_166_ubox5	
Spur_012922_Ubox5	
Nvec_13095_	

HG_45717	
This group of homology does not contain any annotated genome

HG_14094	
Cgig_23224	
Spur_013145_Spur_013145	

HG_45307	
This group of homology does not contain any annotated genome

HG_44153	
This group of homology does not contain any annotated genome

HG_2612	
Hsap_Ensmbl0205922_one_cut_homeobox_3_Source_
HGNC_Symbol_Acc_13399_ONECUT3	Hsap_Ensmbl0169856_one_cut_homeobox_1_Source_
HGNC_Symbol_Acc_8138_ONECUT1	Hsap_Ensmbl0119547_one_cut_homeobox_2_Source_
HGNC_Symbol_Acc_8139_ONECUT2	
Dmel_0028996_onecut_onecut_Source_FlyBase_0028996	
Cgig_19668_One_cut_domain_family_member_2_Source_UniProtKB_TrEMBL_Acc_K1QUN5	
Cele_015934_ceh_48_Protein_CEH_48_ceh_48_mRNA_complete_cds_Source_RefSeq_mRNA_Acc_NM_068645	Cele_000459_ceh_38_Protein_CEH_38_isoform_b_ceh_38_mRNA_complete_cds_Source_RefSeq_mRNA_Acc_NM_171016	Cele_000444_ceh_21_Protein_CEH_21_ceh_21_mRNA_complete_cds_Source_RefSeq_mRNA_Acc_NM_075940	Cele_000460_ceh_39_Protein_CEH_39_ceh_39_mRNA_complete_cds_Source_RefSeq_mRNA_Acc_NM_075941	Cele_017538_ceh_49_Protein_CEH_49_ceh_49_mRNA_complete_cds_Source_RefSeq_mRNA_Acc_NM_072180	Cele_000462_ceh_41_Protein_CEH_41_ceh_41_mRNA_complete_cds_Source_RefSeq_mRNA_Acc_NM_075939	
Drer_090387_one_cut_homeobox_2_Source_
HGNC_Symbol_Acc_8139_ONECUT2	Drer_007982_one_cut_domain_family_member_1_Source_ZFIN_Acc_ZDB_GENE_040426_1469_onecut1	Drer_091059_one_cut_homeobox_3_Source_
HGNC_Symbol_Acc_13399_ONECUT3_2_of_2	Drer_056395_one_cut_homeobox_3a_Source_ZFIN_Acc_ZDB_GENE_050208_744_onecut3a	Drer_040253_one_cut_domain_family_member_like_Source_ZFIN_Acc_ZDB_GENE_020531_1_onecutl	
Spur_016449_Hnf6_Onecut_Source_UniProtKB_TrEMBL_Acc_Q6S5K1	
Smim_36383_PREDICTED_one_cut_domain_family_member_Apis_mellifera_gi_328787290_ref_XP_624996_3_2e_69_242	
Sman_196950_Putative_one_cut_domain_family_member_Source_UniProtKB_TrEMBL_Acc_G4V957	Sman_013070_Putative_one_cut_domain_family_member_Source_UniProtKB_TrEMBL_Acc_G4VEW1	
Gsal_11421_hepatocyte_nuclear_factor_6	
Nvec_6168_	Nvec_14839_Homeobox	

HG_5595	
Hsap_Ensmbl0159069_F_box_and_WD_repeat_domain_containing_5_Source_
HGNC_Symbol_Acc_13613_FBXW5	
Dmel_0031773_Fbw5	
Cgig_24437_F_box_WD_repeat_containing_protein_5_Source_UniProtKB_TrEMBL_Acc_K1QV82	Cgig_19399_F_box_WD_repeat_containing_protein_5_Source_UniProtKB_TrEMBL_Acc_K1R9H7	Cgig_19400_F_box_WD_repeat_containing_protein_5_Source_UniProtKB_TrEMBL_Acc_K1RTC5	Cgig_13702_F_box_WD_repeat_containing_protein_5_Source_UniProtKB_TrEMBL_Acc_K1Q7U4	Cgig_07686_F_box_WD_repeat_containing_protein_5_Source_UniProtKB_TrEMBL_Acc_K1Q278	Cgig_04632	
Cele_019436_K06A9_2_Protein_K06A9_2_K06A9_2_mRNA_complete_cds_Source_RefSeq_mRNA_Acc_NM_075890	
Drer_005642_F_box_and_WD_40_domain_protein_5_Source_ZFIN_Acc_ZDB_GENE_040426_2571_fbxw5	
Spur_017040_Fbxw5	
Smim_46047_PREDICTED_f_box_WD_repeat_containing_protein_5_like_Bombus_terrestris_gi_340718611_ref_XP_003397758_0_0_689	
Nvec_12443_WD40	

HG_27666	
This group of homology does not contain any annotated genome

HG_34128	
This group of homology does not contain any annotated genome

HG_5378	
Hsap_Ensmbl0162430_selenoprotein_N_1_Source_
HGNC_Symbol_Acc_15999_SEPN1	Hsap_Ensmbl0255054_Uncharacterized_protein_Source_UniProtKB_TrEMBL_Acc_H3BT81_RP1_317E23_6	
Cgig_22445_Selenoprotein_N_Source_UniProtKB_TrEMBL_Acc_K1QGY7	
Drer_033616_selenoprotein_N_1_Source_ZFIN_Acc_ZDB_GENE_030327_7_sepn1	
Spur_019846_Sepn1	Spur_019845_Spur_019845	Spur_016356_Spur_016356	
Smim_20983_sepn1_protein_Xenopus_Silurana_tropicalis_gi_39645665_gb_AAH63905_2e_86_279	
Nvec_56101_efhand	

HG_837	
This group of homology does not contain any annotated genome

HG_27392	
This group of homology does not contain any annotated genome

HG_8496	
Hsap_Ensmbl0198729_protein_phosphatase_1_regulatory_inhibitor_subunit_14C_Source_
HGNC_Symbol_Acc_14952_PPP1R14C	Hsap_Ensmbl0173457_protein_phosphatase_1_regulatory_inhibitor_subunit_14B_Source_
HGNC_Symbol_Acc_9057_PPP1R14B	Hsap_Ensmbl0167641_protein_phosphatase_1_regulatory_inhibitor_subunit_14A_Source_
HGNC_Symbol_Acc_14871_PPP1R14A	Hsap_Ensmbl0166143_protein_phosphatase_1_regulatory_inhibitor_subunit_14D_Source_
HGNC_Symbol_Acc_14953_PPP1R14D	
Drer_044541_protein_phosphatase_1_regulatory_inhibitor_subunit_14Ba_Source_ZFIN_Acc_ZDB_GENE_060825_331_ppp1r14ba	Drer_030161_protein_phosphatase_1_regulatory_inhibitor_subunit_14Bb_Source_ZFIN_Acc_ZDB_GENE_030616_595_ppp1r14bb	Drer_011239_protein_phosphatase_1_regulatory_inhibitor_subunit_14Aa_Source_ZFIN_Acc_ZDB_GENE_050417_413_ppp1r14aa	Drer_054817_protein_phosphatase_1_regulatory_inhibitor_subunit_14C_Source_ZFIN_Acc_ZDB_GENE_050706_92_ppp1r14c	Drer_017710_protein_phosphatase_1_regulatory_inhibitor_subunit_14Ab_Source_ZFIN_Acc_ZDB_GENE_040426_1783_ppp1r14ab	
Spur_020974_Spur_020974	

HG_20647	
Nvec_47997_	

HG_5208	
Hsap_Ensmbl0185046_ankyrin_repeat_and_sterile_alpha_motif_domain_containing_1B_Source_
HGNC_Symbol_Acc_24600_ANKS1B	
Dmel_0039075_CG4393	
Cgig_27697_Ankyrin_repeat_and_sterile_alpha_motif_domain_containing_protein_1B_Source_UniProtKB_TrEMBL_Acc_K1QRW9	
Drer_003512_ankyrin_repeat_and_sterile_alpha_motif_domain_containing_1B_Source_ZFIN_Acc_ZDB_GENE_041210_349_anks1b	Drer_062396_ankyrin_repeat_and_sterile_alpha_motif_domain_containing_1Aa_Source_ZFIN_Acc_ZDB_GENE_090312_152_anks1aa	Drer_078901_ankyrin_repeat_and_sterile_alpha_motif_domain_containing_1Ab_Source_ZFIN_Acc_ZDB_GENE_110107_1_anks1ab	
Spur_025058_Odin_CajL	Spur_013424_Spur_013424	
Smim_62250_ankyrin_repeat_containing_protein_Ixodes_scapularis_gi_241681445_ref_XP_002411613_5e_107_350	Smim_25035_PREDICTED_similar_to_CG4393_CG4393_PA_Tribolium_castaneum_gi_189236470_ref_XP_974604_4e_31_124	Smim_25041_ankyrin_repeat_containing_protein_Ixodes_scapularis_gi_241681445_ref_XP_002411613_6e_89_278	Smim_25060_PREDICTED_ankyrin_repeat_and_SAM_domain_containing_protein_1A_like_Apis_mellifera_gi_328785617_ref_XP_392417_4_6e_17_89_0	

HG_8455	
Nvec_37502_GRIP	

HG_22374	
This group of homology does not contain any annotated genome

HG_43939	
This group of homology does not contain any annotated genome

HG_4019	
Dmel_0261363_CG42640	Dmel_0261362_proPO_A1_prophenol_oxidase_A1_Source_FlyBase_0261362	Dmel_0033367_PO45	Dmel_0002563_Lsp1beta_Larval_serum_protein_1_beta_Source_FlyBase_0002563	Dmel_0000639_Fbp1_Fat_body_protein_1_Source_FlyBase_0000639	Dmel_0002564_Lsp1gamma_Larval_serum_protein_1_gamma_Source_FlyBase_0002564	Dmel_0002562_Lsp1alpha_Larval_serum_protein_1_alpha_Source_FlyBase_0002562	Dmel_0002565_Lsp2_Larval_serum_protein_2_Source_FlyBase_0002565	Dmel_0036410_CG8100	Dmel_0036782_CG7320	
Smim_20756_HCYC_EURCA_RecName_Full_Hemocyanin_C_chain_Short_HcC_gi_20138398_sp_Q9NFL6_3_HCYC_EURCA_0_0_953	Smim_80708_hemocyanin_subunit_G_Nephila_inaurata_madagascariensis_gi_28569692_emb_CAD68057_0_0_1127	Smim_79435_hemocyanin_subunit_F_Nephila_inaurata_madagascariensis_gi_28569690_emb_CAD68056_0_0_1181	Smim_44892_hemocyanin_subunit_A_Nephila_inaurata_madagascariensis_gi_28569682_emb_CAD68052_0_0_1001	Smim_79428_hemocyanin_subunit_E_Nephila_inaurata_madagascariensis_gi_28569688_emb_CAD68055_0_0_1172	Smim_43079_hemocyanin_subunit_B_Nephila_inaurata_madagascariensis_gi_28569684_emb_CAD68053_0_0_1122	Smim_80602_hemocyanin_subunit_D_Nephila_inaurata_madagascariensis_gi_28569686_emb_CAD68054_0_0_647	

HG_12380	
This group of homology does not contain any annotated genome

HG_281	
Hsap_Ensmbl0125845_bone_morphogenetic_protein_2_Source_
HGNC_Symbol_Acc_1069_BMP2	Hsap_Ensmbl0112175_bone_morphogenetic_protein_5_Source_
HGNC_Symbol_Acc_1072_BMP5	Hsap_Ensmbl0153162_bone_morphogenetic_protein_6_Source_
HGNC_Symbol_Acc_1073_BMP6	Hsap_Ensmbl0125965_growth_differentiation_factor_5_Source_
HGNC_Symbol_Acc_4220_GDF5	Hsap_Ensmbl0183682_bone_morphogenetic_protein_8a_Source_
HGNC_Symbol_Acc_21650_BMP8A	Hsap_Ensmbl0156466_growth_differentiation_factor_6_Source_
HGNC_Symbol_Acc_4221_GDF6	Hsap_Ensmbl0163217_bone_morphogenetic_protein_10_Source_
HGNC_Symbol_Acc_20869_BMP10	Hsap_Ensmbl0116985_bone_morphogenetic_protein_8b_Source_
HGNC_Symbol_Acc_1075_BMP8B	Hsap_Ensmbl0143869_growth_differentiation_factor_7_Source_
HGNC_Symbol_Acc_4222_GDF7	Hsap_Ensmbl0152785_bone_morphogenetic_protein_3_Source_
HGNC_Symbol_Acc_1070_BMP3	Hsap_Ensmbl0101144_bone_morphogenetic_protein_7_Source_
HGNC_Symbol_Acc_1074_BMP7	Hsap_Ensmbl0107623_growth_differentiation_factor_10_Source_
HGNC_Symbol_Acc_4215_GDF10	Hsap_Ensmbl0184344_growth_differentiation_factor_3_Source_
HGNC_Symbol_Acc_4218_GDF3	Hsap_Ensmbl0263761_growth_differentiation_factor_2_Source_
HGNC_Symbol_Acc_4217_GDF2	Hsap_Ensmbl0130283_growth_differentiation_factor_1_Source_
HGNC_Symbol_Acc_4214_GDF1	Hsap_Ensmbl0122641_inhibin_beta_A_Source_
HGNC_Symbol_Acc_6066_INHBA	Hsap_Ensmbl0139269_inhibin_beta_E_Source_
HGNC_Symbol_Acc_24029_INHBE	Hsap_Ensmbl0156574_nodal_growth_differentiation_factor_Source_
HGNC_Symbol_Acc_7865_NODAL	Hsap_LRG_200_myostatin_Source_
HGNC_Symbol_Acc_4223_LRG_200	Hsap_Ensmbl0130385_bone_morphogenetic_protein_15_Source_
HGNC_Symbol_Acc_1068_BMP15	Hsap_Ensmbl0175189_inhibin_beta_C_Source_
HGNC_Symbol_Acc_6068_INHBC	Hsap_Ensmbl0163083_inhibin_beta_B_Source_
HGNC_Symbol_Acc_6067_INHBB	Hsap_Ensmbl0164404_growth_differentiation_factor_9_Source_
HGNC_Symbol_Acc_4224_GDF9	Hsap_Ensmbl0135414_growth_differentiation_factor_11_Source_
HGNC_Symbol_Acc_4216_GDF11	Hsap_Ensmbl0092969_transforming_growth_factor_beta_2_Source_
HGNC_Symbol_Acc_11768_TGFB2	Hsap_Ensmbl0105329_transforming_growth_factor_beta_1_Source_
HGNC_Symbol_Acc_11766_TGFB1	Hsap_Ensmbl0119699_transforming_growth_factor_beta_3_Source_
HGNC_Symbol_Acc_11769_TGFB3	
Dmel_0000490_dpp_decapentaplegic_Source_FlyBase_0000490	Dmel_0024234_gbb_glass_bottom_boat_Source_FlyBase_0024234	Dmel_0005590_scw_screw_Source_FlyBase_0005590	Dmel_0031461_daw_dawdle_Source_FlyBase_0031461	Dmel_0024913_Actbeta_Activin_beta_Source_FlyBase_0024913	Dmel_0039914_mav_maverick_Source_FlyBase_0039914	Dmel_0026199_myo_myoglianin_Source_FlyBase_0026199	
Cgig_11133_Bone_morphogenetic_protein_2_Source_UniProtKB_TrEMBL_Acc_K1PQP9	Cgig_18454_Bone_morphogenetic_protein_7_Source_UniProtKB_TrEMBL_Acc_K1RIZ3	Cgig_15719_Bone_morphogenetic_protein_3_Source_UniProtKB_TrEMBL_Acc_K1R9I6	Cgig_07634_Bone_morphogenetic_protein_3_Source_UniProtKB_TrEMBL_Acc_K1PDY2	Cgig_26937_Bone_morphogenetic_protein_7_Source_UniProtKB_TrEMBL_Acc_K1RY35	Cgig_26196_Growth_differentiation_factor_8_Source_UniProtKB_TrEMBL_Acc_K1Q066	Cgig_26197_Growth_differentiation_factor_8_Source_UniProtKB_TrEMBL_Acc_K1Q7G2	Cgig_13548_Nodal_like_protein_Source_UniProtKB_TrEMBL_Acc_K1PPZ9	Cgig_09740_Inhibin_beta_A_chain_Source_UniProtKB_TrEMBL_Acc_K1QCA1	Cgig_15720_Bone_morphogenetic_protein_2_B_Source_UniProtKB_TrEMBL_Acc_K1RFC4	Cgig_26853_Growth_differentiation_factor_3_Source_UniProtKB_TrEMBL_Acc_K1QLE6	
Cele_000936_dbl_1_Protein_DBL_1_dbl_1_mRNA_complete_cds_Source_RefSeq_mRNA_Acc_NM_072308	Cele_006570_tig_2_Protein_TIG_2_tig_2_mRNA_complete_cds_Source_RefSeq_mRNA_Acc_NM_071870	Cele_006852_unc_129_Protein_UNC_129_unc_129_mRNA_complete_cds_Source_RefSeq_mRNA_Acc_NM_069165	Cele_000903_daf_7_Protein_DAF_7_daf_7_mRNA_complete_cds_Source_RefSeq_mRNA_Acc_NM_064864	Cele_021594_tig_3_Protein_TIG_3_tig_3_mRNA_complete_cds_Source_RefSeq_mRNA_Acc_NM_064917	
Drer_041430_bone_morphogenetic_protein_2b_Source_ZFIN_Acc_ZDB_GENE_980526_474_bmp2b	Drer_013409_bone_morphogenetic_protein_2a_Source_ZFIN_Acc_ZDB_GENE_980526_388_bmp2a	Drer_019995_bone_morphogenetic_protein_4_Source_ZFIN_Acc_ZDB_GENE_980528_2059_bmp4	Drer_063230_bone_morphogenetic_protein_7b_Source_ZFIN_Acc_ZDB_GENE_060929_328_bmp7b	Drer_004965_bone_morphogenetic_protein_5_Source_ZFIN_Acc_ZDB_GENE_040426_1413_bmp5	Drer_018260_bone_morphogenetic_protein_7a_Source_ZFIN_Acc_ZDB_GENE_000208_25_bmp7a	Drer_025372_anti_dorsalizing_morphogenic_protein_Source_ZFIN_Acc_ZDB_GENE_011214_1_admp	Drer_002760_growth_differentiation_factor_5_Source_ZFIN_Acc_ZDB_GENE_990415_39_gdf5	Drer_035677_bone_morphogenetic_protein_8a_Source_ZFIN_Acc_ZDB_GENE_030912_13_bmp8a	Drer_053479_growth_differentiation_factor_6a_Source_ZFIN_Acc_ZDB_GENE_980526_373_gdf6a	Drer_037995_decapentaplegic_and_Vg_related_1_Source_ZFIN_Acc_ZDB_GENE_980526_389_dvr1	Drer_061769_bone_morphogenetic_protein_10_Source_ZFIN_Acc_ZDB_GENE_060526_211_bmp10	Drer_042784_growth_differentiation_factor_7_Source_ZFIN_Acc_ZDB_GENE_990714_1_gdf7	Drer_060526_bone_morphogenetic_protein_3_Source_ZFIN_Acc_ZDB_GENE_030131_7192_bmp3	Drer_045632_bone_morphogenetic_protein_10_Source_
HGNC_Symbol_Acc_20869_BMP10_1_of_2	Drer_095378_growth_differentiation_factor_10a_Source_ZFIN_Acc_ZDB_GENE_090312_17_gdf10a	Drer_042197_Uncharacterized_protein_Source_UniProtKB_TrEMBL_Acc_F1QQN8_CABZ01016549_1	Drer_073891_growth_differentiation_factor_10b_Source_ZFIN_Acc_ZDB_GENE_120316_1_gdf10b	Drer_059173_growth_differentiation_factor_2_Source_ZFIN_Acc_ZDB_GENE_100107_1_gdf2	Drer_005510_growth_differentiation_factor_6b_Source_ZFIN_Acc_ZDB_GENE_980526_442_gdf6b	Drer_014309_southpaw_Source_ZFIN_Acc_ZDB_GENE_030219_1_spaw	Drer_040299_nodal_related_2_Source_ZFIN_Acc_ZDB_GENE_990415_181_ndr2	Drer_012671_inhibin_beta_Aa_Source_ZFIN_Acc_ZDB_GENE_000210_21_inhbaa	Drer_037491_bone_morphogenetic_protein_15_Source_ZFIN_Acc_ZDB_GENE_030131_6115_bmp15	Drer_069133_myostatin_b_Source_ZFIN_Acc_ZDB_GENE_990415_165_mstnb	Drer_057096_nodal_related_1_Source_ZFIN_Acc_ZDB_GENE_990415_256_ndr1	Drer_024759_inhibin_beta_Ab_Source_ZFIN_Acc_ZDB_GENE_050525_2_inhbab	Drer_042947_myostatin_a_Source_ZFIN_Acc_ZDB_GENE_050208_735_mstna	Drer_040780_inhibin_beta_E_Source_
HGNC_Symbol_Acc_24029_INHBE	Drer_040777_inhibin_beta_B_Source_ZFIN_Acc_ZDB_GENE_990415_2_inhbb	Drer_044924_growth_differentiation_factor_11_Source_ZFIN_Acc_ZDB_GENE_040427_2_gdf11	Drer_034895_transforming_growth_factor_beta_1b_Source_ZFIN_Acc_ZDB_GENE_091028_1_tgfb1b	Drer_003229_growth_differentiation_factor_9_Source_ZFIN_Acc_ZDB_GENE_050221_7_gdf9	Drer_071879_Uncharacterized_protein_Source_UniProtKB_TrEMBL_Acc_F1QXC6_BX323449_2	Drer_019367_transforming_growth_factor_beta_3_Source_ZFIN_Acc_ZDB_GENE_030723_4_tgfb3	Drer_027087_transforming_growth_factor_beta_2_Source_ZFIN_Acc_ZDB_GENE_030723_3_tgfb2	Drer_041502_transforming_growth_factor_beta_1a_Source_ZFIN_Acc_ZDB_GENE_030618_1_tgfb1a	Drer_015686_bone_morphogenetic_protein_6_Source_ZFIN_Acc_ZDB_GENE_050306_42_bmp6	Drer_068180_bone_morphogenetic_protein_16_Source_ZFIN_Acc_ZDB_GENE_100115_1_bmp16	
Spur_000669_Bmp2_4_Bone_morphogenetic_protein_BMP2_4_Source_UniProtKB_TrEMBL_Acc_Q9XYQ8	Spur_021497_Bmp2_4_1	Spur_000668_Unvn_Univin_Source_UniProtKB_Swiss_Prot_Acc_P48970	Spur_002662_Bmp5_6_7_8_1	Spur_007822_Bmp3b	Spur_011064_Nodal_Nodal_Source_UniProtKB_TrEMBL_Acc_A0MT18	Spur_017647_Bmp11b	Spur_018248_Bmp9	Spur_007004_Bmp11	Spur_003835_Tgfb2	Spur_022079_Mystat1	Spur_021726_Admp	Spur_002795_Myostatin	
Smim_6149_decapentaplegic_Achaearanea_tepidariorum_gi_25137513_dbj_BAC24087_1e_151_441	Smim_27493_PREDICTED_protein_60A_like_Bombus_terrestris_gi_340709288_ref_XP_003393243_5e_96_303	Smim_22937_anti_dorsalizing_morphogenic_protein_precursor_Danio_rerio_gi_40254678_ref_NP_571951_4e_96_302	Smim_82683_PREDICTED_similar_to_Bone_morphogenetic_protein_10_precursor_BMP_10_Tribolium_castaneum_gi_91088937_ref_XP_973577_8e_50_183	Smim_49768_decapentaplegic_like_protein_Daphnia_pulex_gi_321463173_gb_EFX74191_3e_45_164	Smim_64822_bone_morphogenetic_protein_3_3b_Branchiostoma_japonicum_gi_194718235_gb_ACF93445_5e_44_165	Smim_3128_myostatin_putative_Ixodes_scapularis_gi_241018331_ref_XP_002405764_3e_76_247	Smim_6802_anti_dorsalizing_morphogenic_protein_precursor_Danio_rerio_gi_40254678_ref_NP_571951_6e_55_194	Smim_76818_PREDICTED_growth_differentiation_factor_11_like_Xenopus_Silurana_tropicalis_gi_301610033_ref_XP_002934559_1e_102_320	Smim_43358_bone_morphogenetic_protein_putative_Ixodes_scapularis_gi_241640766_ref_XP_002410919_3e_27_114	Smim_g23936_t1_myostatin_putative_Ixodes_scapularis_gi_241618052_ref_XP_002408290_7e_43_160	Smim_74547_myostatin_putative_Ixodes_scapularis_gi_241618052_ref_XP_002408290_6e_61_210	Smim_33228_myostatin_putative_Ixodes_scapularis_gi_241618052_ref_XP_002408290_2e_20_95_1	Smim_64629_transforming_growth_factor_beta_putative_Ixodes_scapularis_gi_241623169_ref_XP_002407531_1e_34_135	Smim_49156_49156	
Sman_146790	Sman_063190_INACT_Putative_tgf_beta_family_Source_UniProtKB_TrEMBL_Acc_G4VMH1	Sman_156200	
Gsal_9615_bone_morphogenetic_protein	Gsal_13056_inhibin_activin	
Nvec_35707_TGF_beta	Nvec_11339_TGF_beta	Nvec_28665_TGF_beta	Nvec_26835_TGF_beta	

HG_13091	
Spur_000341_Hypp_3124	Spur_003195_Spur_003195	Spur_017716_Hypp_892	Spur_013661_Spur_013661	

HG_7313	
Hsap_Ensmbl0163013_F_box_protein_41_Source_
HGNC_Symbol_Acc_29409_FBXO41	
Cgig_18505_F_box_only_protein_41_Source_UniProtKB_TrEMBL_Acc_K1QRV0	Cgig_18506_F_box_only_protein_41_Source_UniProtKB_TrEMBL_Acc_K1QZ43	
Drer_078908_F_box_protein_41_Source_ZFIN_Acc_ZDB_GENE_090313_350_fbxo41	Drer_076310_F_box_protein_41_Source_
HGNC_Symbol_Acc_29409_FBXO41_1_of_2	Drer_087985_zinc_finger_protein_365_Source_
HGNC_Symbol_Acc_18194_ZNF365	
Spur_014271_Fbxo41	
Nvec_31644_	Nvec_24832_	

HG_7137	
Smim_2009_PREDICTED_hypothetical_protein_LOC100570028_partial_Acyrthosiphon_pisum_gi_328726771_ref_XP_003249038_1e_07_54_7	

HG_6294	
Cgig_05363_THAP_domain_containing_protein_4_Source_UniProtKB_TrEMBL_Acc_K1PYB1	Cgig_23143_THAP_domain_containing_protein_4_Source_UniProtKB_TrEMBL_Acc_K1R9T1	Cgig_00368_THAP_domain_containing_protein_4_Source_UniProtKB_TrEMBL_Acc_K1PGU9	Cgig_14389_THAP_domain_containing_protein_4_Source_UniProtKB_TrEMBL_Acc_K1PZY6	Cgig_08031	Cgig_28733_THAP_domain_containing_protein_4_Source_UniProtKB_TrEMBL_Acc_K1Q3Q1	Cgig_12847_THAP_domain_containing_protein_4_Source_UniProtKB_TrEMBL_Acc_K1QIC3	Cgig_08394_THAP_domain_containing_protein_4_Source_UniProtKB_TrEMBL_Acc_K1Q9P9	Cgig_21088	Cgig_19678	Cgig_14067	
Spur_015451_Spur_015451	
Smim_69425_LOC553397_protein_Danio_rerio_gi_111306561_gb_AAI21761_1e_11_64_7	Smim_82542_PREDICTED_THAP_domain_containing_protein_Xenopus_Silurana_tropicalis_gi_301612690_ref_XP_002935845_1e_12_68_6	

HG_33809	
This group of homology does not contain any annotated genome

HG_1788	
Hsap_Ensmbl0139549_desert_hedgehog_Source_
HGNC_Symbol_Acc_2865_DHH	Hsap_Ensmbl0163501_indian_hedgehog_Source_
HGNC_Symbol_Acc_5956_IHH	Hsap_Ensmbl0164690_sonic_hedgehog_Source_
HGNC_Symbol_Acc_10848_SHH	
Dmel_0004644_hh_hedgehog_Source_FlyBase_0004644	
Cgig_20665_Sonic_hedgehog_protein_Source_UniProtKB_TrEMBL_Acc_K1R6F4	
Cele_006952_wrt_6_Protein_WRT_6_wrt_6_mRNA_complete_cds_Source_RefSeq_mRNA_Acc_NM_076196	Cele_004264_qua_1_Protein_QUA_1_qua_1_mRNA_complete_cds_Source_RefSeq_mRNA_Acc_NM_063324	
Drer_037062_desert_hedgehog_Source_ZFIN_Acc_ZDB_GENE_990714_5_dhh	Drer_068567_sonic_hedgehog_a_Source_ZFIN_Acc_ZDB_GENE_980526_166_shha	Drer_038867_sonic_hedgehog_b_Source_ZFIN_Acc_ZDB_GENE_980526_41_shhb	Drer_058733_Indian_hedgehog_homolog_a_Source_ZFIN_Acc_ZDB_GENE_051010_1_ihha	Drer_058815_Indian_hedgehog_homolog_b_Source_ZFIN_Acc_ZDB_GENE_980526_135_ihhb	
Spur_012238_Hh_Hedgehog_protein_Source_UniProtKB_TrEMBL_Acc_H3IDT0	Spur_002950_Hh_1_Hedgehog_HH_protein_homolog_Source_UniProtKB_TrEMBL_Acc_Q9TX32	
Smim_39226_hedgehog_protein_Daphnia_magna_gi_294610354_dbj_BAJ05335_8e_68_223	Smim_13961_hedgehog_protein_Daphnia_magna_gi_294610354_dbj_BAJ05335_9e_38_141	
Gsal_10524_indian_hedgehog_precursor	
Nvec_2031_Hint	Nvec_11524_	Nvec_14141_HH_signal	Nvec_15895_Hint	Nvec_42335_Hint	Nvec_4947_Hint	Nvec_23561_Hint	Nvec_9851_Hint	Nvec_43167_	

HG_34487	
Nvec_54455_Peptidase_C39	Nvec_58123_	

HG_1659	
Hsap_Ensmbl0105974_caveolin_1_caveolae_protein_22kDa_Source_
HGNC_Symbol_Acc_1527_CAV1	Hsap_Ensmbl0182533_caveolin_3_Source_
HGNC_Symbol_Acc_1529_CAV3	Hsap_Ensmbl0105971_caveolin_2_Source_
HGNC_Symbol_Acc_1528_CAV2	
Cgig_28712_Caveolin_Source_UniProtKB_TrEMBL_Acc_K1Q3P1	Cgig_28715_Caveolin_Source_UniProtKB_TrEMBL_Acc_K1QQJ2	Cgig_09075_Caveolin_Source_UniProtKB_TrEMBL_Acc_K1QAV2	Cgig_28717_Vitamin_D_3_25_hydroxylase_Source_UniProtKB_TrEMBL_Acc_K1Q3P2	Cgig_28716_Caveolin_Source_UniProtKB_TrEMBL_Acc_K1RAQ3	Cgig_28711_Caveolin_Source_UniProtKB_TrEMBL_Acc_K1RAQ0	Cgig_28709_Caveolin_Source_UniProtKB_TrEMBL_Acc_K1QIU5	Cgig_28710_Caveolin_Source_UniProtKB_TrEMBL_Acc_K1QQI7	Cgig_28714_Caveolin_Source_UniProtKB_TrEMBL_Acc_K1QIU8	Cgig_22685_Caveolin_Source_UniProtKB_TrEMBL_Acc_K1R3T1	Cgig_07942_Caveolin_Source_UniProtKB_TrEMBL_Acc_K1QPH4	Cgig_02741_Caveolin_Source_UniProtKB_TrEMBL_Acc_K1PE43	Cgig_07940_Caveolin_Source_UniProtKB_TrEMBL_Acc_K1Q9T8	Cgig_07941_Caveolin_Source_UniProtKB_TrEMBL_Acc_K1QHV4	Cgig_18651_Caveolin_Source_UniProtKB_TrEMBL_Acc_K1QPL0	Cgig_21193_Caveolin_Source_UniProtKB_TrEMBL_Acc_K1QY15	Cgig_28713_Caveolin_Source_UniProtKB_TrEMBL_Acc_K1QB26	Cgig_22684_Caveolin_Source_UniProtKB_TrEMBL_Acc_K1QWS2	Cgig_07722_Caveolin_Source_UniProtKB_TrEMBL_Acc_K1QAH1	Cgig_02738_Caveolin_Source_UniProtKB_TrEMBL_Acc_K1PZZ4	Cgig_26466_Caveolin_Source_UniProtKB_TrEMBL_Acc_K1S358	
Cele_000301_cav_1_Protein_CAV_1_isoform_c_Source_RefSeq_mRNA_Acc_NM_001276839	Cele_000302_cav_2_Protein_CAV_2_isoform_a_Source_RefSeq_mRNA_Acc_NM_001269594	
Drer_024141_caveolin_3_Source_ZFIN_Acc_ZDB_GENE_050522_426_cav3	Drer_052004_caveolin_1_Source_ZFIN_Acc_ZDB_GENE_030131_2415_cav1	Drer_003632_zgc_172270_Source_ZFIN_Acc_ZDB_GENE_080204_67_zgc_172270	Drer_052000_caveolin_2_Source_ZFIN_Acc_ZDB_GENE_040625_164_cav2	Drer_070923_zgc_158296_Source_ZFIN_Acc_ZDB_GENE_070112_1272_zgc_158296	
Spur_005669_Cav1_Caveolin_Source_UniProtKB_TrEMBL_Acc_H3HVE2	Spur_024993_Cav3	
Smim_4570_caveolin_putative_Ixodes_scapularis_gi_242046660_ref_XP_002400704_7e_59_197	Smim_47859_caveolin_putative_Ixodes_scapularis_gi_242046660_ref_XP_002400704_6e_48_168	Smim_27926_caveolin_putative_Ixodes_scapularis_gi_241670367_ref_XP_002399805_3e_25_100	
Nvec_24091_	

HG_4994	
Hsap_Ensmbl0189410_SH2_domain_containing_5_Source_
HGNC_Symbol_Acc_28819_SH2D5	
Dmel_0052406_CG32406	Dmel_0053993_CG33993	Dmel_0035656_CG10479	
Cgig_07218_Tensin_4_Source_UniProtKB_TrEMBL_Acc_K1PED9	Cgig_07217_SH2_domain_containing_protein_5_Source_UniProtKB_TrEMBL_Acc_K1P8B2	
Cele_020867_shc_2_Protein_SHC_2_isoform_b_Source_RefSeq_mRNA_Acc_NM_062515	
Drer_014324_SH2_domain_containing_5_Source_ZFIN_Acc_ZDB_GENE_050327_67_sh2d5	
Spur_026362_Sh2d5	
Smim_43339_Tensin_Harpegnathos_saltator_gi_307201348_gb_EFN81183_2e_54_194	Smim_60328_tensin_related_Schistosoma_mansoni_gi_256090711_ref_XP_002581326_2e_13_71_6	Smim_63411_conserved_hypothetical_protein_Ixodes_scapularis_gi_241847580_ref_XP_002415607_3e_07_59_3	
Sman_105540_Tensin_related_Source_UniProtKB_TrEMBL_Acc_G4VC29	Sman_054440	
Gsal_14770_isoform_b	Gsal_2252_sh2_domain_containing_protein_5	Gsal_4535_sh2_domain_containing_protein_5	
Nvec_17929_SH2	Nvec_34759_	

HG_6036	
Nvec_3187_WD40	Nvec_45193_	Nvec_36637_	Nvec_34347_	Nvec_16186_TENA_THI_4	Nvec_55663_Albicidin_res	Nvec_33638_adh_short	Nvec_39734_	Nvec_18224_Maf	Nvec_35813_	Nvec_7097_	Nvec_59648_Albicidin_res	Nvec_32919_Albicidin_res	Nvec_46465_Albicidin_res	Nvec_20924_Albicidin_res	Nvec_16706_	Nvec_29138_Albicidin_res	Nvec_20341_Albicidin_res	Nvec_55960_	Nvec_11990_	Nvec_13328_Albicidin_res	Nvec_1931_Albicidin_res	Nvec_52220_	Nvec_48257_	Nvec_32194_	Nvec_44722_	Nvec_1480_	Nvec_50563_	Nvec_51574_	Nvec_54789_Chitin_synth_1	Nvec_49369_	Nvec_4694_	Nvec_53588_	Nvec_2423_	Nvec_17708_	Nvec_381_	Nvec_5875_	Nvec_50479_	Nvec_48950_	Nvec_5828_	

HG_4953	
Hsap_Ensmbl0162032_splA_ryanodine_receptor_domain_and_SOCS_box_containing_3_Source_
HGNC_Symbol_Acc_30629_SPSB3	
Dmel_0260470_SP555_SP555_Source_FlyBase_0260470	Dmel_0036549_CG10516	
Cgig_19928_SPRY_domain_containing_SOCS_box_protein_3_Source_UniProtKB_TrEMBL_Acc_K1QSG8	Cgig_21665_SPRY_domain_containing_SOCS_box_protein_3_Source_UniProtKB_TrEMBL_Acc_K1Q9W3	
Drer_077737_splA_ryanodine_receptor_domain_and_SOCS_box_containing_3a_Source_ZFIN_Acc_ZDB_GENE_030131_4182_spsb3a	Drer_077487_splA_ryanodine_receptor_domain_and_SOCS_box_containing_3b_Source_ZFIN_Acc_ZDB_GENE_121226_2_spsb3b	
Spur_023964_Spsb3	Spur_001319_Spur_001319	Spur_001318_Spur_001318	
Smim_29126_PREDICTED_SPRY_domain_containing_SOCS_box_protein_3_like_partial_Ornithorhynchus_anatinus_gi_149474769_ref_XP_001513463_2e_77_251	Smim_71489_PREDICTED_similar_to_SP555_CG14041_PA_Tribolium_castaneum_gi_91083007_ref_XP_974509_4e_104_314	
Sman_036630_Putative_spry_domain_containing_socs_box_protein_Source_UniProtKB_TrEMBL_Acc_G4VQG2	
Nvec_29554_	Nvec_43259_SOCS_box	

HG_64851	
This group of homology does not contain any annotated genome

HG_17928	
This group of homology does not contain any annotated genome

HG_19791	
Nvec_13287_Cu2_monoox_C	

HG_14806	
Cgig_20684_cAMP_dependent_protein_kinase_regulatory_subunit_Source_UniProtKB_TrEMBL_Acc_K1QQ98	
Nvec_24078_cNMP_binding	

HG_18124	
Cgig_19766	
Spur_021107_Hypp_1010	

HG_4607	
Hsap_Ensmbl0172175_mucosa_associated_lymphoid_tissue_lymphoma_translocation_gene_1_Source_
HGNC_Symbol_Acc_6819_MALT1	
Cgig_02038_Mucosa_associated_lymphoid_tissue_lymphoma_translocation_protein_1_Source_UniProtKB_TrEMBL_Acc_K1QLR9	
Cele_017702_F22D3_6_Protein_F22D3_6_F22D3_6_mRNA_complete_cds_Source_RefSeq_mRNA_Acc_NM_063023	
Drer_068152_si_dkey_77f17_1_Source_ZFIN_Acc_ZDB_GENE_050419_182_si_dkey_77f17_1	Drer_006052_mucosa_associated_lymphoid_tissue_lymphoma_translocation_gene_1a_Source_ZFIN_Acc_ZDB_GENE_020801_2_malt1a	Drer_077768_mucosa_associated_lymphoid_tissue_lymphoma_translocation_gene_1b_Source_ZFIN_Acc_ZDB_GENE_070705_156_malt1b	
Spur_009658_Fn3f_63	
Smim_46385_PREDICTED_mucosa_associated_lymphoid_tissue_lymphoma_translocation_protein_Danio_rerio_gi_189519670_ref_XP_690409_3_2e_50_196	
Nvec_1712_Peptidase_C14	Nvec_19521_	Nvec_19559_	Nvec_23374_	Nvec_3251_I_set	

HG_13821	
Spur_009229_Hypp_1835	
Nvec_49207_	

HG_11756	
Hsap_Ensmbl0197768_chromosome_9_open_reading_frame_173_Source_
HGNC_Symbol_Acc_37285_C9orf173	
Spur_002651_Hypp_361	
Nvec_35603_DUF1309	

HG_10876	
Dmel_0052736_CG32736	
Drer_089921_small_integral_membrane_protein_4_Source_
HGNC_Symbol_Acc_37257_SMIM4	
Drer_089921_small_integral_membrane_protein_4_Source_
HGNC_Symbol_Acc_37257_SMIM4	Smim_42172_CG32736_isoform_A_Drosophila_melanogaster_gi_24640285_ref_NP_727152_5e_17_77_0	

HG_15107	
Cgig_13092_Alpha_latrocrustotoxin_Source_UniProtKB_TrEMBL_Acc_K1P3N4	
Nvec_54677_	Nvec_24018_	

HG_38776	
This group of homology does not contain any annotated genome

HG_9695	
Cgig_20677_E3_ubiquitin_protein_ligase_MIB2_Source_UniProtKB_TrEMBL_Acc_K1RW92	Cgig_15370	

HG_6536	
Hsap_Ensmbl0125686_mediator_complex_subunit_1_Source_
HGNC_Symbol_Acc_9234_MED1	
Dmel_0037109_MED1_Mediator_complex_subunit_1_Source_FlyBase_0037109	
Cgig_17806_Mediator_of_RNA_polymerase_II_transcription_subunit_1_Source_UniProtKB_TrEMBL_Acc_K1PRJ6	
Drer_059412_zgc_111976_Source_ZFIN_Acc_ZDB_GENE_050522_332_zgc_111976	Drer_075340_mediator_complex_subunit_1_Source_ZFIN_Acc_ZDB_GENE_081104_257_med1	
Spur_000252_Med1	
Smim_44466_PREDICTED_similar_to_peroxisome_proliferator_activated_receptor_binding_protein_Tribolium_castaneum_gi_189239902_ref_XP_970198_1e_13_72_8	
Nvec_34243_	

HG_32468	
This group of homology does not contain any annotated genome

HG_5652	
Hsap_Ensmbl0102738_mitochondrial_ribosomal_protein_S31_Source_
HGNC_Symbol_Acc_16632_MRPS31	
Dmel_0036557_mRpS31_mitochondrial_ribosomal_protein_S31_Source_FlyBase_0036557	
Cgig_26498_28S_ribosomal_protein_S31_mitochondrial_Source_UniProtKB_TrEMBL_Acc_K1RH59	
Cele_007859_mrps_31_Protein_MRPS_31_mrps_31_mRNA_complete_cds_Source_RefSeq_mRNA_Acc_NM_065335	
Drer_057855_mitochondrial_ribosomal_protein_S31_Source_ZFIN_Acc_ZDB_GENE_030131_3715_mrps31	
Spur_008852_Mrps31L	
Smim_62840_mitochondrial_ribosomal_protein_S31_Tribolium_castaneum_gi_282158101_ref_NP_001164094_6e_52_183	
Sman_022850	
Gsal_800_mitochondrial_ribosomal_protein_s31	
Nvec_21128_Arg_repressor	

HG_5740	
Hsap_Ensmbl0189157_family_with_sequence_similarity_47_member_E_Source_
HGNC_Symbol_Acc_34343_FAM47E	Hsap_Ensmbl0272414_uncharacterized_protein_LOC100631383_Source_RefSeq_peptide_Acc_NP_001229868_FAM47E_STBD1	
Cgig_11685_Protein_FAM47E_Source_UniProtKB_TrEMBL_Acc_K1Q7Z6	
Drer_089020_zgc_158260_Source_ZFIN_Acc_ZDB_GENE_061201_24_zgc_158260	Drer_067694_zgc_158260_Source_ZFIN_Acc_ZDB_GENE_061201_24_zgc_158260	
Spur_017327_Stbd1	
Sman_145150	
Nvec_25667_	Nvec_25668_Sigma70_r1_1	

HG_18483	
Nvec_11095_	

HG_8424	
Dmel_0040342_CG3706	
Cgig_27328	Cgig_07496_Phosphoenolpyruvate_synthase_Source_UniProtKB_TrEMBL_Acc_K1QMB3	
Cele_015469_C05D2_8_Protein_C05D2_8_C05D2_8_mRNA_complete_cds_Source_RefSeq_mRNA_Acc_NM_065807	
Spur_028886_Spur_028886	Spur_012244_Spur_012244	Spur_018286_Spur_018286	

HG_10858	
Spur_004819_Hypp_1545	
Smim_46029_AGAP000592_PA_Anopheles_gambiae_str_PEST_gi_333466879_gb_EAU77234_3_0_002_48_1	
Nvec_22866_	

HG_8248	
Cgig_18591	

HG_11633	
Spur_027460_Spata22L	

HG_11159	
This group of homology does not contain any annotated genome

HG_52195	
This group of homology does not contain any annotated genome

HG_12480	
Nvec_38361_VPS9	Nvec_58470_VPS9	Nvec_43043_VPS9	Nvec_6658_	

HG_45420	
This group of homology does not contain any annotated genome

HG_43219	
Cgig_01900_General_L_amino_acid_binding_periplasmic_protein_aapJ_Source_UniProtKB_TrEMBL_Acc_K1Q3B2	

HG_1933	
Hsap_Ensmbl0172380_guanine_nucleotide_binding_protein_G_protein_gamma_12_Source_
HGNC_Symbol_Acc_19663_GNG12	Hsap_Ensmbl0176533_guanine_nucleotide_binding_protein_G_protein_gamma_7_Source_
HGNC_Symbol_Acc_4410_GNG7	Hsap_Ensmbl0242616_guanine_nucleotide_binding_protein_G_protein_gamma_10_Source_
HGNC_Symbol_Acc_4402_GNG10	Hsap_Ensmbl0127920_guanine_nucleotide_binding_protein_G_protein_gamma_11_Source_
HGNC_Symbol_Acc_4403_GNG11	Hsap_Ensmbl0167414_guanine_nucleotide_binding_protein_G_protein_gamma_8_Source_
HGNC_Symbol_Acc_19664_GNG8	Hsap_Ensmbl0174021_guanine_nucleotide_binding_protein_G_protein_gamma_5_Source_
HGNC_Symbol_Acc_4408_GNG5	Hsap_Ensmbl0186469_guanine_nucleotide_binding_protein_G_protein_gamma_2_Source_
HGNC_Symbol_Acc_4404_GNG2	Hsap_Ensmbl0133136_guanine_nucleotide_binding_protein_G_protein_gamma_5_pseudogene_2_Source_
HGNC_Symbol_Acc_24826_GNG5P2	Hsap_Ensmbl0168243_guanine_nucleotide_binding_protein_G_protein_gamma_4_Source_
HGNC_Symbol_Acc_4407_GNG4	Hsap_Ensmbl0162188_guanine_nucleotide_binding_protein_G_protein_gamma_3_Source_
HGNC_Symbol_Acc_4405_GNG3	Hsap_Ensmbl0127928_guanine_nucleotide_binding_protein_G_protein_gamma_transducing_activity_polypeptide_1_Source_
HGNC_Symbol_Acc_4411_GNGT1	Hsap_Ensmbl0167083_guanine_nucleotide_binding_protein_G_protein_gamma_transducing_activity_polypeptide_2_Source_
HGNC_Symbol_Acc_4412_GNGT2	
Dmel_0004921_Ggamma1_G_protein_gamma_1_Source_FlyBase_0004921	Dmel_0263029_CG43324	
Cgig_15431_Guanine_nucleotide_binding_protein_subunit_gamma_Source_UniProtKB_TrEMBL_Acc_K1QCN7	Cgig_26636_Guanine_nucleotide_binding_protein_subunit_gamma_Source_UniProtKB_TrEMBL_Acc_K1RVK6	
Cele_001681_gpc_1_Protein_GPC_1_gpc_1_mRNA_complete_cds_Source_RefSeq_mRNA_Acc_NM_077744	
Drer_096302_guanine_nucleotide_binding_protein_G_protein_gamma_12_Source_
HGNC_Symbol_Acc_19663_GNG12_2_of_2	Drer_062537_si_dkey_117i10_1_Source_ZFIN_Acc_ZDB_GENE_091204_371_si_dkey_117i10_1	Drer_038693_guanine_nucleotide_binding_protein_G_protein_gamma_7_Source_ZFIN_Acc_ZDB_GENE_040718_93_gng7	Drer_094695_si_dkey_204f11_64_Source_ZFIN_Acc_ZDB_GENE_030131_8332_si_dkey_204f11_64	Drer_039830_guanine_nucleotide_binding_protein_G_protein_gamma_5_Source_ZFIN_Acc_ZDB_GENE_030131_9966_gng5	Drer_096661_si_ch211_286b5_5_Source_ZFIN_Acc_ZDB_GENE_121214_209_si_ch211_286b5_5	Drer_042970_guanine_nucleotide_binding_protein_G_protein_gamma_8_Source_ZFIN_Acc_ZDB_GENE_050522_312_gng8	Drer_070003_guanine_nucleotide_binding_protein_G_protein_gamma_2_Source_ZFIN_Acc_ZDB_GENE_050417_59_gng2	Drer_089997_guanine_nucleotide_binding_protein_G_protein_gamma_transducing_activity_polypeptide_2b_Source_ZFIN_Acc_ZDB_GENE_091020_4_gngt2b	Drer_010680_guanine_nucleotide_binding_protein_G_protein_gamma_transducing_activity_polypeptide_2a_Source_ZFIN_Acc_ZDB_GENE_030131_7595_gngt2a	Drer_035798_guanine_nucleotide_binding_protein_G_protein_gamma_transducing_activity_polypeptide_1_Source_ZFIN_Acc_ZDB_GENE_030131_7596_gngt1	Drer_009553_guanine_nucleotide_binding_protein_G_protein_gamma_3_Source_ZFIN_Acc_ZDB_GENE_010705_1_gng3	Drer_003375_guanine_nucleotide_binding_protein_G_protein_gamma_12a_Source_ZFIN_Acc_ZDB_GENE_040426_2555_gng12a	
Spur_030082_Gg2	Spur_030086_Gg4	Spur_030085_Gg3	Spur_014498_Gg1_Guanine_nucleotide_binding_protein_subunit_gamma_Source_UniProtKB_TrEMBL_Acc_H3IK52	
Smim_41715_G_protein_gamma_subunit_Ornithodoros_parkeri_gi_149287036_gb_ABR23417_2e_34_120	Smim_14285_guanine_nucleotide_binding_protein_gamma_subunit_Daphnia_pulex_gi_321475236_gb_EFX86199_2e_23_93_2	
Sman_205760_Guanine_nucleotide_binding_protein_subunit_gamma_Source_UniProtKB_TrEMBL_Acc_G4M241	
Gsal_4279_guanine_nucleotide_binding_protein_subunit_gamma_1	
Nvec_7877_G_gamma	

HG_9937	
Dmel_0023180_Orc6_Origin_recognition_complex_subunit_6_Source_FlyBase_0023180	

HG_5847	
Hsap_Ensmbl0106686_spermatogenesis_associated_6_like_Source_
HGNC_Symbol_Acc_25472_SPATA6L	Hsap_Ensmbl0132122_spermatogenesis_associated_6_Source_
HGNC_Symbol_Acc_18309_SPATA6	
Dmel_0036849_CG14079	
Cgig_25949_Spermatogenesis_associated_protein_6_Source_UniProtKB_TrEMBL_Acc_K1QY60	Cgig_25948_Spermatogenesis_associated_protein_6_Source_UniProtKB_TrEMBL_Acc_K1QP01	
Drer_004874_spermatogenesis_associated_6_like_Source_ZFIN_Acc_ZDB_GENE_040426_1369_spata6l	
Spur_025715_Spata6L	Spur_009451_SpataL	
Sman_148160	
Gsal_8797_spermatogenesis_associated_protein_6	
Nvec_39765_Chlam_OMP6	Nvec_31838_CXCXC	

HG_2220	
This group of homology does not contain any annotated genome

HG_2044	
Nvec_26485_	Nvec_10965_	Nvec_35416_Cyanate_lyase	Nvec_35415_BRF1	Nvec_47017_	Nvec_46316_Rieske	

HG_4699	
Hsap_Ensmbl0110987_B_cell_CLL_lymphoma_7A_Source_
HGNC_Symbol_Acc_1004_BCL7A	Hsap_Ensmbl0099385_B_cell_CLL_lymphoma_7C_Source_
HGNC_Symbol_Acc_1006_BCL7C	Hsap_Ensmbl0106635_B_cell_CLL_lymphoma_7B_Source_
HGNC_Symbol_Acc_1005_BCL7B	Hsap_Ensmbl0263151_B_cell_CLL_lymphoma_7B_Source_
HGNC_Symbol_Acc_1005_BCL7B	
Dmel_0026149_BCL7_like_BCL7_like_Source_FlyBase_0026149	
Cgig_15903_B_cell_CLL_lymphoma_7_protein_family_member_A_Source_UniProtKB_TrEMBL_Acc_K1QT80	
Cele_016192_C28H8_1_Protein_C28H8_1_C28H8_1_mRNA_complete_cds_Source_RefSeq_mRNA_Acc_NM_065886	
Drer_040396_B_cell_CLL_lymphoma_7B_b_Source_ZFIN_Acc_ZDB_GENE_010328_17_bcl7bb	Drer_052907_B_cell_CLL_lymphoma_7A_Source_ZFIN_Acc_ZDB_GENE_000607_16_bcl7a	Drer_026709_B_cell_CLL_lymphoma_7B_a_Source_ZFIN_Acc_ZDB_GENE_040426_2193_bcl7ba	
Sman_136770_Putative_bcl7a_Source_UniProtKB_TrEMBL_Acc_G4VFZ5	
Gsal_2463_b_cell_cll_lymphoma_7b	
Nvec_37876_	

HG_5162	
Hsap_Ensmbl0024526_DEP_domain_containing_1_Source_
HGNC_Symbol_Acc_22949_DEPDC1	
Cele_002368_let_99_Protein_LET_99_let_99_mRNA_complete_cds_Source_RefSeq_mRNA_Acc_NM_070006	
Drer_018165_DEP_domain_containing_1a_Source_ZFIN_Acc_ZDB_GENE_030131_9827_depdc1a	Drer_060507_DEP_domain_containing_1B_Source_ZFIN_Acc_ZDB_GENE_080708_2_depdc1b	
Spur_017955_Depdc1b	Spur_010346_Depdc1	
Smim_78132_PREDICTED_DEP_domain_containing_protein_1B_like_Monodelphis_domestica_gi_126327170_ref_XP_001363879_3e_65_232	
Nvec_9670_	

HG_14978	
Nvec_42782_	

HG_15994	
This group of homology does not contain any annotated genome

HG_8192	
Dmel_0050467_CG30467	
Spur_006851_SaaL1	
Smim_63098_mCG145364_isoform_CRA_b_Mus_musculus_gi_148690986_gb_EDL22933_2e_30_118	
Sman_123770_Kettin_titin_related_protein_Source_UniProtKB_TrEMBL_Acc_G4VBG0	
Gsal_13174_protein_saal1	Gsal_5101_protein_saal1	

HG_1031	
Hsap_Ensmbl0176406_regulating_synaptic_membrane_exocytosis_2_Source_
HGNC_Symbol_Acc_17283_RIMS2	Hsap_Ensmbl0079841_regulating_synaptic_membrane_exocytosis_1_Source_
HGNC_Symbol_Acc_17282_RIMS1	Hsap_Ensmbl0101098_regulating_synaptic_membrane_exocytosis_4_Source_
HGNC_Symbol_Acc_16183_RIMS4	Hsap_Ensmbl0117016_regulating_synaptic_membrane_exocytosis_3_Source_
HGNC_Symbol_Acc_21292_RIMS3	
Dmel_0053547_Rim_Rim_Source_FlyBase_0053547	
Cgig_16437_Regulating_synaptic_membrane_exocytosis_protein_2_Source_UniProtKB_TrEMBL_Acc_K1QCT9	Cgig_25328_Regulating_synaptic_membrane_exocytosis_protein_2_Source_UniProtKB_TrEMBL_Acc_K1S199	Cgig_25329_Regulating_synaptic_membrane_exocytosis_protein_2_Source_UniProtKB_TrEMBL_Acc_K1QVX7	
Cele_006750_unc_10_Protein_UNC_10_isoform_a_Source_RefSeq_mRNA_Acc_NM_171720	
Drer_078902_regulating_synaptic_membrane_exocytosis_1b_Source_ZFIN_Acc_ZDB_GENE_101223_4_rims1b	Drer_019622_regulating_synaptic_membrane_exocytosis_2a_Source_ZFIN_Acc_ZDB_GENE_040426_1656_rims2a	Drer_035994_regulating_synaptic_membrane_exocytosis_2b_Source_ZFIN_Acc_ZDB_GENE_060503_893_rims2b	Drer_059523_regulating_synaptic_membrane_exocytosis_4_Source_
HGNC_Symbol_Acc_16183_RIMS4	Drer_091823_regulating_synaptic_membrane_exocytosis_2_Source_
HGNC_Symbol_Acc_17283_RIMS2_5_of_5	Drer_089412_regulating_synaptic_membrane_exocytosis_2_Source_
HGNC_Symbol_Acc_17283_RIMS2_4_of_5	Drer_062305_regulating_synaptic_membrane_exocytosis_3_Source_ZFIN_Acc_ZDB_GENE_060503_788_rims3	Drer_074680_regulating_synaptic_membrane_exocytosis_1a_Source_ZFIN_Acc_ZDB_GENE_090312_135_rims1a	
Spur_006536_Rims2	Spur_003760_Rims	Spur_012693_Pclo	Spur_024621_Spur_024621	
Smim_65205_Rims2_protein_Mus_musculus_gi_111600267_gb_AAI18980_2e_72_261	Smim_13411_Regulating_synaptic_membrane_exocytosis_protein_Acromyrmex_echinatior_gi_332029406_gb_EGI69360_5e_89_300	Smim_67348_PREDICTED_similar_to_AGAP001690_PA_Tribolium_castaneum_gi_189237552_ref_XP_974459_4e_80_270	Smim_65194_PREDICTED_similar_to_AGAP001690_PA_Tribolium_castaneum_gi_189237552_ref_XP_974459_2e_71_255	Smim_37166_rab3_interacting_molecule_putative_Pediculus_humanus_corporis_gi_242020225_ref_XP_002430556_2e_49_176	Smim_37167_regulating_synaptic_membrane_exocytosis_isoform_CRA_b_Rattus_norvegicus_gi_149066469_gb_EDM16342_2e_22_101	
Sman_155270_HMG_CoA_synthase_Source_UniProtKB_TrEMBL_Acc_G4LUP3	
Gsal_5871_protein_piccolo	Gsal_9813_regulating_synaptic_membrane_exocytosis_protein_2	Gsal_11493_regulating_synaptic_membrane_exocytosis_protein_2	
Nvec_42834_C2	Nvec_57978	

HG_3950	
Hsap_Ensmbl0198952_SMG5_nonsense_mediated_mRNA_decay_factor_Source_
HGNC_Symbol_Acc_24644_SMG5	
Dmel_0019890_Smg5_Smg5_Source_FlyBase_0019890	
Cgig_21618_Protein_SMG5_Source_UniProtKB_TrEMBL_Acc_K1R370	Cgig_03512_Protein_SMG5_Source_UniProtKB_TrEMBL_Acc_K1PZD1	
Drer_041481_Smg_5_homolog_nonsense_mediated_mRNA_decay_factor_C_elegans_Source_ZFIN_Acc_ZDB_GENE_050913_144_smg5	
Spur_026456_Smg5	
Smim_61760_PREDICTED_similar_to_Est1p_like_protein_B_Tribolium_castaneum_gi_189234794_ref_XP_001807213_1e_57_207	Smim_61759_Protein_SMG5_Harpegnathos_saltator_gi_307214969_gb_EFN89814_1e_06_55_1	Smim_61757_Protein_SMG5_Harpegnathos_saltator_gi_307214969_gb_EFN89814_3e_16_81_6	Smim_61754_PREDICTED_similar_to_Est1p_like_protein_B_Tribolium_castaneum_gi_189234794_ref_XP_001807213_0_003_46_2	Smim_61762_PREDICTED_similar_to_KIAA1089_protein_Strongylocentrotus_purpuratus_gi_115963251_ref_XP_001188500_0_002_43_1	
Gsal_8554_protein_smg5_like	Gsal_8555_low_quality_protein_protein_smg5_like	
Nvec_3294_DUF755	Nvec_3296_	

HG_10292	
Hsap_Ensmbl0183891_tetratricopeptide_repeat_domain_32_Source_
HGNC_Symbol_Acc_32954_TTC32	
Drer_069241_tetratricopeptide_repeat_domain_32_Source_ZFIN_Acc_ZDB_GENE_041014_158_ttc32	
Spur_018678_Spur_018678	
Smim_29429_tetratricopeptide_repeat_protein_32_Ictalurus_punctatus_gi_308324122_gb_ADO29196_1e_13_71_6	

HG_6722	
Hsap_Ensmbl0169155_zinc_finger_and_BTB_domain_containing_43_Source_
HGNC_Symbol_Acc_17908_ZBTB43	Hsap_Ensmbl0160877_nucleus_accumbens_associated_1_BEN_and_BTB_POZ_domain_containing_Source_
HGNC_Symbol_Acc_20967_NACC1	Hsap_Ensmbl0236104_zinc_finger_and_BTB_domain_containing_22_Source_
HGNC_Symbol_Acc_13085_ZBTB22	Hsap_Ensmbl0237056_zinc_finger_and_BTB_domain_containing_22_Source_
HGNC_Symbol_Acc_13085_ZBTB22	Hsap_Ensmbl0227780_zinc_finger_and_BTB_domain_containing_22_Source_
HGNC_Symbol_Acc_13085_ZBTB22	Hsap_Ensmbl0236515_zinc_finger_and_BTB_domain_containing_9_Source_
HGNC_Symbol_Acc_28323_ZBTB9	Hsap_Ensmbl0148411_NACC_family_member_2_BEN_and_BTB_POZ_domain_containing_Source_
HGNC_Symbol_Acc_23846_NACC2	
Drer_020176_zinc_finger_and_BTB_domain_containing_22_Source_
HGNC_Symbol_Acc_13085_ZBTB22_2_of_2	Drer_003251_zinc_finger_and_BTB_domain_containing_22b_Source_ZFIN_Acc_ZDB_GENE_010110_4_zbtb22b	Drer_078238_nucleus_accumbens_associated_1_BEN_and_BTB_POZ_domain_containing_Source_
HGNC_Symbol_Acc_20967_NACC1	Drer_007184_zinc_finger_and_BTB_domain_containing_16a_Source_ZFIN_Acc_ZDB_GENE_030131_1989_zbtb16a	Drer_077425_NACC_family_member_2_BEN_and_BTB_POZ_domain_containing_Source_
HGNC_Symbol_Acc_23846_NACC2	Drer_039263_zinc_finger_and_BTB_domain_containing_48_Source_ZFIN_Acc_ZDB_GENE_030131_4450_zbtb48	

HG_35208	
This group of homology does not contain any annotated genome

HG_839	
Drer_070465_si_dkey_13n23_3_Source_ZFIN_Acc_ZDB_GENE_120214_42_si_dkey_13n23_3	

HG_4690	
Nvec_49457_	Nvec_19262_Laminin_EGF	Nvec_48283_ABC_3	Nvec_21157_Laminin_EGF	Nvec_33107_	Nvec_31615_GCC2_GCC3	Nvec_49900_GETHR	Nvec_17940_Laminin_EGF	Nvec_29542_Laminin_EGF	Nvec_41336_Laminin_EGF	Nvec_6620_	Nvec_14890_GCC2_GCC3	Nvec_6883_	Nvec_34124_	Nvec_29188_	Nvec_37842_GCC2_GCC3	Nvec_48324_GCC2_GCC3	Nvec_30627_	Nvec_29186_	Nvec_29709_NCD3G	Nvec_9585_	Nvec_7174_	

HG_8692	
Hsap_Ensmbl0154511_family_with_sequence_similarity_69_member_A_Source_
HGNC_Symbol_Acc_32213_FAM69A	Hsap_Ensmbl0165716_family_with_sequence_similarity_69_member_B_Source_
HGNC_Symbol_Acc_28290_FAM69B	
Drer_059881_family_with_sequence_similarity_69_member_B_Source_ZFIN_Acc_ZDB_GENE_080721_1_fam69b	Drer_062955_family_with_sequence_similarity_69_member_A_Source_ZFIN_Acc_ZDB_GENE_060421_4286_fam69a	Drer_061362_family_with_sequence_similarity_69_member_A_Source_
HGNC_Symbol_Acc_32213_FAM69A_1_of_2	
Spur_014129_Fam69a	
Nvec_9129_efhand	

HG_28400	
This group of homology does not contain any annotated genome

HG_25591	
Cgig_23939_Formin_like_protein_11_Source_UniProtKB_TrEMBL_Acc_K1Q8Z1	

HG_31173	
Nvec_45585_Swi3	Nvec_27837_Vicilin_N	

HG_4473	
Hsap_Ensmbl0186834_hexamethylene_bis_acetamide_inducible_1_Source_
HGNC_Symbol_Acc_24953_HEXIM1	
Dmel_0038251_CG3508	
Cgig_13052_Protein_HEXIM1_Source_UniProtKB_TrEMBL_Acc_K1PAB7	Cgig_13897	
Drer_036482_hexamethylene_bis_acetamide_inducible_1_Source_ZFIN_Acc_ZDB_GENE_030131_4637_hexim1	
Spur_021560_Spur_021560	
Smim_1442_HEXIM_protein_Salmo_salar_gi_213515166_ref_NP_001133431_3e_20_97_8	Smim_9211_protein_HEXIM1_putative_Ixodes_scapularis_gi_241616680_ref_XP_002408010_4e_48_171	Smim_54383_hypothetical_protein_IscW_ISCW009370_Ixodes_scapularis_gi_241573896_ref_XP_002403046_8e_21_100	
Nvec_37323_RTBV_P12	

HG_23454	
This group of homology does not contain any annotated genome

HG_23285	
Nvec_53801_	

HG_20268	
Nvec_32629_V_ATPase_G	

HG_20027	
This group of homology does not contain any annotated genome

HG_6999	
Dmel_0026084_cib_ciboulot_Source_FlyBase_0026084	
Cgig_09700	
Cele_006649_tth_1_Protein_TTH_1_tth_1_mRNA_complete_cds_Source_RefSeq_mRNA_Acc_NM_077029	
Smim_17379_HsjCib_isoform1_Hodotermopsis_sjoestedti_gi_301016779_dbj_BAJ11759_2e_52_177	Smim_50273_HsjCib_isoform3_Hodotermopsis_sjoestedti_gi_301016775_dbj_BAJ11761_2e_56_184	
Sman_025860	

HG_8217	
Drer_039699_family_with_sequence_similarity_204_member_A_Source_ZFIN_Acc_ZDB_GENE_040718_271_fam204a	
Spur_005103_Spur_005103	Spur_008641_Spur_008641	
Smim_45323_C10orf84_homolog_Salmo_salar_gi_209732190_gb_ACI66964_1e_17_86_7	

HG_10379	
Hsap_Ensmbl0150873_chromosome_2_open_reading_frame_50_Source_
HGNC_Symbol_Acc_26324_C2orf50	
Cgig_18387	
Drer_078140_chromosome_2_open_reading_frame_50_Source_
HGNC_Symbol_Acc_26324_C13H2orf50	
Spur_000363_Spur_000363	

HG_14035	
Spur_027689_Spur_027689	
Nvec_56048_	

HG_7286	
Hsap_Ensmbl0198208_ribosomal_protein_S6_kinase_like_1_Source_
HGNC_Symbol_Acc_20222_RPS6KL1	
Cgig_17092_Ribosomal_protein_S6_kinase_delta_1_Source_UniProtKB_TrEMBL_Acc_K1RBC5	
Cele_010096_rskd_1_Protein_RSKD_1_isoform_a_Source_RefSeq_mRNA_Acc_NM_073681	
Drer_079024_ribosomal_protein_S6_kinase_like_1_Source_ZFIN_Acc_ZDB_GENE_111020_10_rps6kl1	
Spur_010957_Rskl	
Nvec_48443_RecQ5	Nvec_17593_	Nvec_35474_MIT	Nvec_39415_	

HG_10684	
Cgig_11556	
Spur_028435_Hypp_2955	
Sman_035290	

HG_7333	
Hsap_Ensmbl0183722_lipoma_HMGIC_fusion_partner_Source_
HGNC_Symbol_Acc_6586_LHFP	Hsap_Ensmbl0182508_lipoma_HMGIC_fusion_partner_like_1_Source_
HGNC_Symbol_Acc_6587_LHFPL1	
Cgig_16119_Lipoma_HMGIC_fusion_partner_like_protein_Source_UniProtKB_TrEMBL_Acc_K1Q6Q3	
Drer_004363_lipoma_HMGIC_fusion_partner_Source_ZFIN_Acc_ZDB_GENE_041212_82_lhfp	Drer_090719_Uncharacterized_protein_Source_UniProtKB_TrEMBL_Acc_E7EY53_CABZ01040571_1	
Spur_010073_Lhfp	
Smim_52715_PREDICTED_lipoma_HMGIC_fusion_partner_homolog_Acyrthosiphon_pisum_gi_328715694_ref_XP_003245697_4e_42_148	

HG_7069	
Hsap_Ensmbl0140743_cerebellar_degeneration_related_protein_2_62kDa_Source_
HGNC_Symbol_Acc_1799_CDR2	Hsap_Ensmbl0109089_cerebellar_degeneration_related_protein_2_like_Source_
HGNC_Symbol_Acc_29999_CDR2L	
Dmel_0032876_Cen_Centrocortin_Source_FlyBase_0032876	
Drer_026834_cerebellar_degeneration_related_protein_2_like_Source_ZFIN_Acc_ZDB_GENE_030131_8171_cdr2l	Drer_035952_cerebellar_degeneration_related_protein_2a_Source_ZFIN_Acc_ZDB_GENE_101203_5_cdr2a	Drer_037359_cerebellar_degeneration_related_protein_2_62kDa_Source_
HGNC_Symbol_Acc_1799_CDR2_2_of_2	
Spur_015395_Cdr2	
Nvec_10419_	Nvec_43729_	

HG_10274	
Cgig_25731_Tetratricopeptide_repeat_protein_GNN_Source_UniProtKB_TrEMBL_Acc_K1R410	
Drer_086650_si_dkeyp_27e10_6_Source_ZFIN_Acc_ZDB_GENE_110914_190_si_dkeyp_27e10_6	
Spur_004778_gnn	
Nvec_50935_TPR_2	

HG_995	
Hsap_Ensmbl0138834_mitogen_activated_protein_kinase_8_interacting_protein_3_Source_
HGNC_Symbol_Acc_6884_MAPK8IP3	Hsap_Ensmbl0008294_sperm_associated_antigen_9_Source_
HGNC_Symbol_Acc_14524_SPAG9	
Dmel_0024187_syd_sunday_driver_Source_FlyBase_0024187	
Cgig_06022_C_jun_amino_terminal_kinase_interacting_protein_4_Source_UniProtKB_TrEMBL_Acc_K1P9J9	Cgig_06023_C_jun_amino_terminal_kinase_interacting_protein_3_Source_UniProtKB_TrEMBL_Acc_K1PFS3	
Cele_006755_unc_16_Protein_UNC_16_isoform_e_Source_RefSeq_mRNA_Acc_NM_001268079	
Drer_062531_mitogen_activated_protein_kinase_8_interacting_protein_3_Source_ZFIN_Acc_ZDB_GENE_090303_6_mapk8ip3	Drer_074531_sperm_associated_antigen_9a_Source_ZFIN_Acc_ZDB_GENE_070820_7_spag9a	Drer_079530_si_dkey_17m8_1_Source_ZFIN_Acc_ZDB_GENE_110411_225_si_dkey_17m8_1	Drer_078142_Uncharacterized_protein_Source_UniProtKB_TrEMBL_Acc_E7F4K5_CABZ01073118_1	
Spur_020022_Rhogef17	Spur_019022_Jip3_1	Spur_004041_Rhogef17_1	Spur_001396_Jip3_2	Spur_017187_Jip3	
Smim_53431_Rho_guanine_nucleotide_exchange_factor_17_Harpegnathos_saltator_gi_307199542_gb_EFN80143_2e_140_426	Smim_61619_PREDICTED_similar_to_CG8557_CG8557_PB_Tribolium_castaneum_gi_91090764_ref_XP_969066_1e_98_329	Smim_36174_C_jun_amino_terminal_kinase_interacting_protein_3_Camponotus_floridanus_gi_307176985_gb_EFN66291_0_0_1110	Smim_65213_sperm_associated_antigen_9_Mus_musculus_gi_56800505_emb_CAI35376_0_0_649	
Sman_080700_Putative_jnk_sapk_associated_protein_Source_UniProtKB_TrEMBL_Acc_G4VLX5	Sman_210130_Homeobox_protein_six_related_Source_UniProtKB_TrEMBL_Acc_G4VKM8	Sman_090240_Putative_jnk_sapk_associated_protein_Source_UniProtKB_TrEMBL_Acc_G4VQW3	
Gsal_1806_c_jun_amino_terminal_kinase_interacting_protein_4	Gsal_11327_c_jun_amino_terminal_kinase_interacting_protein_3	Gsal_11649_jnk_interacting_protein	Gsal_12302_hypothetical_protein	
Nvec_41260_DUF1081	Nvec_32303_	Nvec_49660_	

HG_44166	
Cgig_24351_Replication_associated_protein_Source_UniProtKB_TrEMBL_Acc_K1PSK7	

HG_33976	
Spur_013825_Clect_76	

HG_32719	
Cele_013485_Y69H2_10_Protein_Y69H2_10_isoform_a_Y69H2_10_mRNA_complete_cds_Source_RefSeq_mRNA_Acc_NM_001029108	Cele_013481_Y69H2_3_Protein_Y69H2_3_isoform_c_Source_RefSeq_mRNA_Acc_NM_075241	

HG_1726	
Hsap_Ensmbl0183098_glypican_6_Source_
HGNC_Symbol_Acc_4454_GPC6	Hsap_Ensmbl0076716_glypican_4_Source_
HGNC_Symbol_Acc_4452_GPC4	Hsap_Ensmbl0063660_glypican_1_Source_
HGNC_Symbol_Acc_4449_GPC1	Hsap_Ensmbl0213420_glypican_2_Source_
HGNC_Symbol_Acc_4450_GPC2	Hsap_Ensmbl0179399_glypican_5_Source_
HGNC_Symbol_Acc_4453_GPC5	Hsap_Ensmbl0147257_glypican_3_Source_
HGNC_Symbol_Acc_4451_GPC3	
Dmel_0041604_dlp_dally_like_Source_FlyBase_0041604	Dmel_0263930_dally_division_abnormally_delayed_Source_FlyBase_0263930	
Cgig_16108_Glypican_6_Source_UniProtKB_TrEMBL_Acc_K1QEV7	Cgig_18241	
Cele_001687_gpn_1_Protein_GPN_1_gpn_1_mRNA_complete_cds_Source_RefSeq_mRNA_Acc_NM_078181	Cele_003056_lon_2_Protein_LON_2_lon_2_mRNA_complete_cds_Source_RefSeq_mRNA_Acc_NM_076411	
Drer_015472_glypican_4_Source_ZFIN_Acc_ZDB_GENE_011119_1_gpc4	Drer_036468_glypican_6_Source_
HGNC_Symbol_Acc_4454_GPC6_1_of_3	Drer_019341_glypican_1a_Source_ZFIN_Acc_ZDB_GENE_051120_147_gpc1a	Drer_037150_glypican_2_Source_ZFIN_Acc_ZDB_GENE_050302_31_gpc2	Drer_024588_glypican_5_Source_ZFIN_Acc_ZDB_GENE_060503_64_gpc5	Drer_074082_Uncharacterized_protein_Source_UniProtKB_TrEMBL_Acc_E7F9P0_CU467828_1	Drer_090456_glypican_1_Source_
HGNC_Symbol_Acc_4449_GPC1_2_of_3	Drer_090585_glypican_1b_Source_ZFIN_Acc_ZDB_GENE_040426_1306_gpc1b	Drer_032199_glypican_3_Source_ZFIN_Acc_ZDB_GENE_031212_1_gpc3	Drer_091739_glypican_6_Source_
HGNC_Symbol_Acc_4454_GPC6_3_of_3	Drer_088858_glypican_5_Source_
HGNC_Symbol_Acc_4453_GPC5	Drer_071028_Uncharacterized_protein_Source_UniProtKB_TrEMBL_Acc_F1QLG3_CABZ01074669_1	Drer_086960_glypican_6_Source_
HGNC_Symbol_Acc_4454_GPC6_2_of_3	
Spur_003084_Gpc1246_1_Glypican_6_Source_UniProtKB_TrEMBL_Acc_A0SVR2	Spur_013086_Gpc35_2_Glypican_5_Source_UniProtKB_TrEMBL_Acc_A0SVR1	
Smim_33270_PREDICTED_glypican_6_Taeniopygia_guttata_gi_224043154_ref_XP_002196951_4e_110_344	Smim_56273_PREDICTED_glypican_5_Oryctolagus_cuniculus_gi_291393140_ref_XP_002712983_2e_112_354	Smim_19796_PREDICTED_glypican_6_partial_Rattus_norvegicus_gi_293353997_ref_XP_001077762_2e_74_239	Smim_19795_PREDICTED_glypican_4_Equus_caballus_gi_338729589_ref_XP_001490654_3_1e_26_114	Smim_65942_65942	
Sman_105200_Putative_glypican_Source_UniProtKB_TrEMBL_Acc_G4VE43	
Nvec_12423_Glypican	Nvec_48247_	

HG_8887	
Cgig_16702	Cgig_18213	
Nvec_33013_efhand	Nvec_36753_Death	

HG_72224	
This group of homology does not contain any annotated genome

HG_16259	
Nvec_32636_Nucleoplasmin	

HG_3960	
Hsap_Ensmbl0181291_transmembrane_protein_132E_Source_
HGNC_Symbol_Acc_26991_TMEM132E	Hsap_Ensmbl0151952_transmembrane_protein_132D_Source_
HGNC_Symbol_Acc_29411_TMEM132D	Hsap_Ensmbl0139364_transmembrane_protein_132B_Source_
HGNC_Symbol_Acc_29397_TMEM132B	Hsap_Ensmbl0006118_transmembrane_protein_132A_Source_
HGNC_Symbol_Acc_31092_TMEM132A	Hsap_Ensmbl0181234_transmembrane_protein_132C_Source_
HGNC_Symbol_Acc_25436_TMEM132C	
Dmel_0262730_CG14446	
Cele_022175_Y71H2AM_10_Protein_Y71H2AM_10_Y71H2AM_10_mRNA_complete_cds_Source_RefSeq_mRNA_Acc_NM_065204	
Drer_074863_si_dkey_112m2_1_Source_ZFIN_Acc_ZDB_GENE_091116_15_si_dkey_112m2_1	Drer_090830_transmembrane_protein_132E_Source_
HGNC_Symbol_Acc_26991_TMEM132E	Drer_075837_si_dkey_1d7_3_Source_ZFIN_Acc_ZDB_GENE_091118_46_si_dkey_1d7_3	Drer_075699_Uncharacterized_protein_Source_UniProtKB_TrEMBL_Acc_E7FG20_CT027623_1	Drer_089439_transmembrane_protein_132A_Source_
HGNC_Symbol_Acc_31092_TMEM132A	Drer_074887_Uncharacterized_protein_Source_UniProtKB_TrEMBL_Acc_E7F9K5_CT583723_1	Drer_075277_si_dkeyp_14d3_1_Source_ZFIN_Acc_ZDB_GENE_081104_459_si_dkeyp_14d3_1	Drer_062538_si_dkey_215k6_1_Source_ZFIN_Acc_ZDB_GENE_060526_251_si_dkey_215k6_1	Drer_089270_Uncharacterized_protein_Source_UniProtKB_TrEMBL_Acc_F8W3I8_FP102168_1	
Spur_002143_Hypp_1374	
Smim_43756_PREDICTED_similar_to_CG14446_CG14446_PA_partial_Tribolium_castaneum_gi_91089783_ref_XP_967761_0_0_661	

HG_14901	
Cgig_17703_Ankyrin_repeat_and_SAM_domain_containing_protein_1A_Source_UniProtKB_TrEMBL_Acc_K1P923	
Nvec_50252_SAM_1	

HG_1000	
This group of homology does not contain any annotated genome

HG_6597	
Hsap_Ensmbl0213341_conserved_helix_loop_helix_ubiquitous_kinase_Source_
HGNC_Symbol_Acc_1974_CHUK	Hsap_Ensmbl0104365_inhibitor_of_kappa_light_polypeptide_gene_enhancer_in_B_cells_kinase_beta_Source_
HGNC_Symbol_Acc_5960_IKBKB	
Cgig_06185_Inhibitor_of_nuclear_factor_kappa_B_kinase_subunit_alpha_Source_UniProtKB_TrEMBL_Acc_K1QDD6	Cgig_06186_Inhibitor_of_nuclear_factor_kappa_B_kinase_subunit_alpha_Source_UniProtKB_TrEMBL_Acc_K1QZ46	Cgig_01373_Inhibitor_of_nuclear_factor_kappa_B_kinase_subunit_alpha_Source_UniProtKB_TrEMBL_Acc_K1PV24	
Drer_011662_conserved_helix_loop_helix_ubiquitous_kinase_Source_ZFIN_Acc_ZDB_GENE_040426_1069_chuk	Drer_079123_inhibitor_of_kappa_light_polypeptide_gene_enhancer_in_B_cells_kinase_beta_Source_ZFIN_Acc_ZDB_GENE_071115_2_ikbkb	
Smim_35880_ikk_like_protein_Pinctada_fucata_gi_61815768_gb_AAX56336_2e_31_129	Smim_35908_ikk_like_protein_Pinctada_fucata_gi_61815768_gb_AAX56336_9e_13_76_6	
Nvec_30712_	

HG_10087	
Hsap_Ensmbl0137880_GTP_cyclohydrolase_I_feedback_regulator_Source_
HGNC_Symbol_Acc_4194_GCHFR	
Cele_044736_gfrp_1_Protein_GFRP_1_gfrp_1_mRNA_complete_cds_Source_RefSeq_mRNA_Acc_NM_001047556	
Drer_012187_GTP_cyclohydrolase_I_feedback_regulator_Source_ZFIN_Acc_ZDB_GENE_040426_1731_gchfr	
Smim_19840_PREDICTED_GTP_cyclohydrolase_feedback_regulatory_protein_like_Ailuropoda_melanoleuca_gi_301754888_ref_XP_002913263_9e_33_118	

HG_3309	
Dmel_0028841_jhamt_juvenile_hormone_acid_methyltransferase_Source_FlyBase_0028841	
Smim_31677_farnesoic_acid_O_methyltransferase_Daphnia_pulex_gi_254749394_dbj_BAH86593_2e_61_207	Smim_26317_juvenile_hormone_acid_methyltransferase_Drosophila_melanogaster_gi_24584607_ref_NP_609793_2e_36_140	

HG_5496	
Cgig_20667_Hydantoin_utilization_protein_A_Source_UniProtKB_TrEMBL_Acc_K1RW87	Cgig_06829_Caprin_2_Source_UniProtKB_TrEMBL_Acc_K1RFB9	Cgig_01514_Complement_C1q_like_protein_3_Source_UniProtKB_TrEMBL_Acc_K1PFU6	Cgig_03934_Collagen_alpha_2_VIII_chain_Source_UniProtKB_TrEMBL_Acc_K1PC58	Cgig_15544_Collagen_alpha_2_VIII_chain_Source_UniProtKB_TrEMBL_Acc_K1Q2Q9	Cgig_20666	Cgig_12045_Heavy_metal_binding_protein_HIP_Source_UniProtKB_TrEMBL_Acc_K1PYP8	Cgig_07199	Cgig_12046	Cgig_18974_Collagen_alpha_2_VIII_chain_Source_UniProtKB_TrEMBL_Acc_K1QBH7	Cgig_15052_Caprin_2_Source_UniProtKB_TrEMBL_Acc_K1RKY8	Cgig_14614	Cgig_12047	Cgig_07316	
Spur_028147_Hyd	Spur_005656_Hypp_1592	Spur_001170_Spur_001170	Spur_009944_Spur_009944	
Nvec_39363_	

HG_27620	
Hsap_Ensmbl0167257_ring_finger_protein_214_Source_
HGNC_Symbol_Acc_25335_RNF214	
Drer_092018_ring_finger_protein_214_Source_
HGNC_Symbol_Acc_25335_RNF214_1_of_2	

HG_26097	
Nvec_59684_C1_3	Nvec_28212_C1_3	

HG_8661	
Nvec_8915_	Nvec_21717_2OG_FeII_Oxy	Nvec_27646_CbiK	Nvec_2994_	

HG_8532	
Cgig_10052_Isopenicillin_N_synthetase_Source_UniProtKB_TrEMBL_Acc_K1Q593	Cgig_06789_Isopenicillin_N_synthetase_Source_UniProtKB_TrEMBL_Acc_K1QF46	Cgig_25748	

HG_823	
Cgig_01480	Cgig_21958	
Nvec_34331_Transposase_21	Nvec_19339_Transposase_21	Nvec_1694_	Nvec_26401_DUF1613	Nvec_49623_DUF1613	Nvec_58604_	Nvec_22592_CXC	Nvec_40539_DUF1613	Nvec_57933_	Nvec_26336_Dickkopf_N	Nvec_19888_CagY_M	Nvec_13514_DUF1613	Nvec_54334_DUF1613	Nvec_35078_Dickkopf_N	Nvec_4747_Dickkopf_N	

HG_8268	
Spur_026024_Hypp_1165	Spur_011808_Unk_58	Spur_011218_Spur_011218	Spur_011168_Unk_74	Spur_013806_Unk_60	Spur_002493_Unk_79	Spur_023236_Unk_78	Spur_001254_Hypp_3111	Spur_014544_Spur_014544	Spur_028859_Unk_66	Spur_019313_Hypp_934	Spur_014545_Hypp_757	Spur_016864_Unk_61	Spur_014353_Hypp_750	Spur_007056_Unk_71	Spur_005457_Unk_80	Spur_006011_Unk_56	Spur_012249_Hypp_2022	Spur_020101_Hypp_2486	Spur_028127_Hypp_2934	Spur_025642_Spur_025642	
Nvec_41404_	Nvec_58605	

HG_20199	
Cgig_02220	
Spur_004640_Spur_004640	

HG_4178	
Smim_53346_53346	

HG_8403	
Hsap_Ensmbl0168566_small_nuclear_ribonucleoprotein_48kDa_U11_U12_Source_
HGNC_Symbol_Acc_21368_SNRNP48	
Cgig_11287_U11_U12_small_nuclear_ribonucleoprotein_48_kDa_protein_Source_UniProtKB_TrEMBL_Acc_K1PJQ3	
Drer_039989_small_nuclear_ribonucleoprotein_48_U11_U12_Source_ZFIN_Acc_ZDB_GENE_030131_4482_snrnp48	
Spur_013451_Spur_013451	
Smim_37245_small_nuclear_ribonucleoprotein_48kDa_U11_U12_Xenopus_Silurana_tropicalis_gi_213983137_ref_NP_001135486_3e_43_160	
Nvec_38554_	

HG_3809	
Hsap_Ensmbl0264522_OTU_domain_containing_7B_OTU_domain_containing_protein_7B_Source_UniProtKB_TrEMBL_Acc_Q5SZ59_OTUD7B	Hsap_Ensmbl0163113_OTU_domain_containing_7B_Source_
HGNC_Symbol_Acc_16683_OTUD7B	Hsap_Ensmbl0169918_OTU_domain_containing_7A_Source_
HGNC_Symbol_Acc_20718_OTUD7A	
Cgig_07165_OTU_domain_containing_protein_7B_Source_UniProtKB_TrEMBL_Acc_K1PEI7	
Cele_021733_otub_2_Protein_OTUB_2_otub_2_mRNA_complete_cds_Source_RefSeq_mRNA_Acc_NM_058329	
Drer_027777_tumor_necrosis_factor_alpha_induced_protein_3_Source_ZFIN_Acc_ZDB_GENE_100212_2_tnfaip3	Drer_045556_OTU_domain_containing_7A_Source_
HGNC_Symbol_Acc_20718_OTUD7A	Drer_017220_OTU_domain_containing_7B_Source_ZFIN_Acc_ZDB_GENE_060616_1_otud7b	
Spur_013700_Otud7b	
Smim_36488_PREDICTED_OTU_domain_containing_protein_7A_like_Macaca_mulatta_gi_297296028_ref_XP_001116351_5e_70_240	Smim_72413_OTU_domain_containing_protein_7B_Harpegnathos_saltator_gi_307197725_gb_EFN78874_9e_31_124	Smim_36446_OTU_domain_containing_protein_7A_Culex_quinquefasciatus_gi_170073368_ref_XP_001870364_1e_23_109	Smim_72404_OTU_domain_containing_protein_7A_Culex_quinquefasciatus_gi_170073368_ref_XP_001870364_1e_08_62_0	
Nvec_9533_	

HG_10407	
Cgig_16034_Coiled_coil_alpha_helical_rod_protein_1_Source_UniProtKB_TrEMBL_Acc_K1QG75	
Drer_092464_coiled_coil_alpha_helical_rod_protein_1_Source_
HGNC_Symbol_Acc_13930_CCHCR1_1_of_2	
Spur_023766_Cchcr1	Spur_003088_Spur_003088	
Nvec_41093_	Nvec_21662_	Nvec_17680_bZIP_1	

HG_2878	
Hsap_Ensmbl0140262_transcription_factor_12_Source_
HGNC_Symbol_Acc_11623_TCF12	Hsap_Ensmbl0196628_transcription_factor_4_Source_
HGNC_Symbol_Acc_11634_TCF4	Hsap_Ensmbl0071564_transcription_factor_3_Source_
HGNC_Symbol_Acc_11633_TCF3	
Dmel_0000413_da_daughterless_Source_FlyBase_0000413	
Cgig_05375_Transcription_factor_12_Source_UniProtKB_TrEMBL_Acc_K1QGM5	
Cele_001949_hlh_2_Protein_HLH_2_isoform_a_hlh_2_mRNA_complete_cds_Source_RefSeq_mRNA_Acc_NM_001026410	
Drer_004714_transcription_factor_12_Source_ZFIN_Acc_ZDB_GENE_040516_11_tcf12	Drer_052383_transcription_factor_3b_Source_ZFIN_Acc_ZDB_GENE_051113_64_tcf3b	Drer_075546_Uncharacterized_protein_Source_UniProtKB_TrEMBL_Acc_E7F0Y8_CABZ01109624_1	Drer_087652_transcription_factor_4_Source_ZFIN_Acc_ZDB_GENE_090814_1_tcf4	Drer_005915_transcription_factor_3a_Source_ZFIN_Acc_ZDB_GENE_990415_51_tcf3a	
Spur_016343_E12	Spur_016342_Spur_016342	
Smim_42974_Protein_daughterless_Acromyrmex_echinatior_gi_332031390_gb_EGI70903_1e_56_205	Smim_14894_daughterless_Glomeris_marginata_gi_94471583_gb_ABF21059_1e_73_253	
Sman_142270_Basic_helix_loop_helix_transcription_factor_putative_Source_UniProtKB_TrEMBL_Acc_G4LUM4	
Nvec_33345_	

HG_7167	
Nvec_48260_	Nvec_47850_	Nvec_52501_	

HG_6066	
Drer_040100_si_dkey_95h12_1_Source_ZFIN_Acc_ZDB_GENE_060503_85_si_dkey_95h12_1	Drer_068637_si_ch211_281l24_3_Source_ZFIN_Acc_ZDB_GENE_131121_575_si_ch211_281l24_3	Drer_094120_Uncharacterized_protein_Source_UniProtKB_TrEMBL_Acc_E9QC76_BX548047_2	Drer_074191_zgc_172253_Source_ZFIN_Acc_ZDB_GENE_080215_9_zgc_172253	Drer_073836_Uncharacterized_protein_Source_UniProtKB_TrEMBL_Acc_E7F6B6_CR788316_2	Drer_020738_zgc_153921_Source_ZFIN_Acc_ZDB_GENE_060929_816_zgc_153921	Drer_086569_zgc_172051_Source_ZFIN_Acc_ZDB_GENE_080219_23_zgc_172051	Drer_056449_Uncharacterized_protein_Source_UniProtKB_TrEMBL_Acc_F1QXH3_BX321875_1	Drer_038405_zgc_153921_Source_ZFIN_Acc_ZDB_GENE_060929_816_zgc_153921	Drer_038111_Uncharacterized_protein_Source_UniProtKB_TrEMBL_Acc_F1R094_CR788316_1	Drer_058110_Uncharacterized_protein_Source_UniProtKB_TrEMBL_Acc_F1RBS3_BX546499_1	Drer_094710_si_dkey_79i2_4_Source_ZFIN_Acc_ZDB_GENE_060503_553_si_dkey_79i2_4	Drer_042339_si_ch211_207b24_4_Source_ZFIN_Acc_ZDB_GENE_100921_9_si_ch211_207b24_4	Drer_079544_si_ch1073_464p5_5_Source_ZFIN_Acc_ZDB_GENE_091116_35_si_ch1073_464p5_5	Drer_087122_Uncharacterized_protein_Source_UniProtKB_TrEMBL_Acc_E7FAF1_BX511061_2	
Gsal_697_PREDICTED_hypothetical_protein_putative_homolog_to_LOC793259_Danio_rerio	

HG_5826	
Nvec_44278_	Nvec_16588_Tropomyosin	Nvec_32117_DUF1143	Nvec_34610_DUF1400	Nvec_44279_	Nvec_35783_	Nvec_29715_	

HG_64982	
This group of homology does not contain any annotated genome

HG_1180	
Nvec_16491_MutS_V	Nvec_29329_Exo_endo_phos	Nvec_9658_Exo_endo_phos	Nvec_33982_	

HG_5094	
Hsap_Ensmbl0184258_cerebellar_degeneration_related_protein_1_34kDa_Source_
HGNC_Symbol_Acc_1798_CDR1	
Nvec_10930_	Nvec_45819_DUF567	Nvec_51650_GETHR	Nvec_10155_	Nvec_35319_Hexapep	Nvec_5651_Hexapep	Nvec_41321_Hexapep	Nvec_30913_Hexapep	Nvec_54110_Hexapep	Nvec_23964_Hexapep	Nvec_48762_Hexapep	Nvec_18782_	Nvec_24734_Hexapep	Nvec_34483_Hexapep	Nvec_21892_Hexapep	Nvec_997_Hexapep	Nvec_28241_Hexapep	Nvec_23181_Hexapep	Nvec_41535_	Nvec_6145_Hexapep	Nvec_38050_Hexapep	Nvec_30845_	Nvec_37637_	Nvec_51580_	Nvec_55319_Hexapep	Nvec_56733_	Nvec_6314_Hexapep	

HG_23777	
This group of homology does not contain any annotated genome

HG_4813	
Hsap_Ensmbl0188859_family_with_sequence_similarity_78_member_B_Source_
HGNC_Symbol_Acc_13495_FAM78B	Hsap_Ensmbl0126882_family_with_sequence_similarity_78_member_A_Source_
HGNC_Symbol_Acc_25465_FAM78A	
Cgig_11559_Protein_FAM78B_Source_UniProtKB_TrEMBL_Acc_K1Q341	
Drer_088222_family_with_sequence_similarity_78_member_Ab_Source_ZFIN_Acc_ZDB_GENE_080220_25_fam78ab	Drer_063018_Uncharacterized_protein_Source_UniProtKB_TrEMBL_Acc_E7EZK7_FP102157_1	Drer_062889_family_with_sequence_similarity_78_member_B_Source_
HGNC_Symbol_Acc_13495_FAM78B_1_of_2	Drer_059536_family_with_sequence_similarity_78_member_Aa_Source_ZFIN_Acc_ZDB_GENE_061027_351_fam78aa	
Spur_008101_Fam78a	
Sman_078910	Sman_028130	
Gsal_12102_protein_fam78a	Gsal_8943_protein_fam78a	

HG_17680	
This group of homology does not contain any annotated genome

HG_9014	
This group of homology does not contain any annotated genome

HG_8042	
Cgig_01012	Cgig_02889	Cgig_15422	Cgig_22061	Cgig_05466	Cgig_09795	Cgig_14096	Cgig_02194	Cgig_28127	Cgig_05464	Cgig_10737	

HG_12493	
Nvec_55969_	Nvec_45362_	Nvec_22168_	

HG_341	
Cgig_06094	
Cele_021834_mab_31_Protein_MAB_31_mab_31_mRNA_complete_cds_Source_RefSeq_mRNA_Acc_NM_058728	Cele_017147_EGAP2_1_Protein_EGAP2_1_EGAP2_1_mRNA_complete_cds_Source_RefSeq_mRNA_Acc_NM_062581	
Drer_092390_si_dkey_6f10_4_Source_ZFIN_Acc_ZDB_GENE_041210_340_si_dkey_6f10_4	Drer_035797_si_dkey_17m8_2_Source_ZFIN_Acc_ZDB_GENE_110411_234_si_dkey_17m8_2	
Spur_005793_Hypp_1602	Spur_005365_Hypp_444	Spur_009567_Hypp_1856	Spur_021624_TpaseL_12	Spur_009665_Spur_009665	Spur_004773_Spur_004773	Spur_011899_Hypp_2006	Spur_010361_Hypp_1912	Spur_004900_Hypp_1550	Spur_003647_Hypp_1466	Spur_016465_Hypp_2262	Spur_026841_Spur_026841	
Smim_15095_Uncharacterized_transposase_like_protein_HI1328_Camponotus_floridanus_gi_307188022_gb_EFN72867_1e_39_145	Smim_66974_Uncharacterized_transposase_like_protein_HI1328_Camponotus_floridanus_gi_307172875_gb_EFN64067_4e_41_148	Smim_5086_Uncharacterized_transposase_like_protein_HI1328_Camponotus_floridanus_gi_307172875_gb_EFN64067_1e_40_147	Smim_g57688_t1_Uncharacterized_transposase_like_protein_HI1328_Camponotus_floridanus_gi_307188022_gb_EFN72867_1e_34_138	Smim_71799_Uncharacterized_transposase_like_protein_HI1328_Harpegnathos_saltator_gi_307204125_gb_EFN82992_1e_26_109	Smim_37074_Uncharacterized_transposase_like_protein_HI1328_Camponotus_floridanus_gi_307188022_gb_EFN72867_1e_38_137	Smim_83444_Uncharacterized_transposase_like_protein_HI1328_Camponotus_floridanus_gi_307188022_gb_EFN72867_4e_24_100	Smim_5680_Uncharacterized_transposase_like_protein_HI1328_Camponotus_floridanus_gi_307172875_gb_EFN64067_6e_46_158	Smim_4141_Uncharacterized_transposase_like_protein_HI1328_Camponotus_floridanus_gi_307188022_gb_EFN72867_9e_35_129	Smim_44436_Uncharacterized_transposase_like_protein_HI1328_Camponotus_floridanus_gi_307172875_gb_EFN64067_1e_40_144	Smim_68346_Uncharacterized_transposase_like_protein_HI1328_Camponotus_floridanus_gi_307182924_gb_EFN69940_1e_32_121	Smim_76591_Uncharacterized_transposase_like_protein_HI1328_Harpegnathos_saltator_gi_307204125_gb_EFN82992_7e_21_94_0	Smim_8905_Uncharacterized_transposase_like_protein_HI1328_Harpegnathos_saltator_gi_307204125_gb_EFN82992_6e_10_63_2	Smim_4172_Uncharacterized_transposase_like_protein_HI1328_Harpegnathos_saltator_gi_307204125_gb_EFN82992_2e_21_92_8	Smim_77185_Uncharacterized_transposase_like_protein_HI1328_Camponotus_floridanus_gi_307182924_gb_EFN69940_4e_08_57_4	Smim_3883_Uncharacterized_transposase_like_protein_HI1328_Camponotus_floridanus_gi_307172875_gb_EFN64067_1e_10_64_7	Smim_11873_Uncharacterized_transposase_like_protein_HI1328_Camponotus_floridanus_gi_307188022_gb_EFN72867_2e_14_73_6	Smim_20075_Uncharacterized_transposase_like_protein_HI1328_Camponotus_floridanus_gi_307182924_gb_EFN69940_2e_17_80_1	Smim_6984_denovo_path2_SJC
HGC02977_protein_Schistosoma_japonicum_gi_56758764_gb_AAW27522_5e_08_55_8	Smim_g66958_t1_Uncharacterized_transposase_like_protein_HI1328_Camponotus_floridanus_gi_307182924_gb_EFN69940_5e_13_72_4	Smim_42154_Uncharacterized_transposase_like_protein_HI1328_Camponotus_floridanus_gi_307182924_gb_EFN69940_8e_14_73_6	Smim_g78823_t1_Uncharacterized_transposase_like_protein_HI1328_Harpegnathos_saltator_gi_307204125_gb_EFN82992_6e_09_60_8	Smim_83692_Uncharacterized_transposase_like_protein_HI1328_Camponotus_floridanus_gi_307182924_gb_EFN69940_2e_16_77_4	Smim_4628_Uncharacterized_transposase_like_protein_HI1328_Camponotus_floridanus_gi_307188022_gb_EFN72867_9e_10_59_3	Smim_20671_Uncharacterized_transposase_like_protein_HI1328_Camponotus_floridanus_gi_307182924_gb_EFN69940_1e_10_62_4	Smim_82408_Uncharacterized_transposase_like_protein_HI1328_Camponotus_floridanus_gi_307188022_gb_EFN72867_2e_10_61_6	Smim_46054_Uncharacterized_transposase_like_protein_HI1328_Camponotus_floridanus_gi_307172875_gb_EFN64067_2e_06_49_7	Smim_20156_SJC
HGC02977_protein_Schistosoma_japonicum_gi_56758764_gb_AAW27522_3e_10_62_0	Smim_21823_Uncharacterized_transposase_like_protein_HI1328_Camponotus_floridanus_gi_307182924_gb_EFN69940_7e_08_53_5	Smim_13598_hypothetical_protein_TcasGA2_TC002378_Tribolium_castaneum_gi_270015282_gb_EFA11730_6e_10_58_2	Smim_40531_Uncharacterized_transposase_like_protein_HI1328_Camponotus_floridanus_gi_307182924_gb_EFN69940_2e_11_68_2	Smim_42494_Uncharacterized_transposase_like_protein_HI1328_Harpegnathos_saltator_gi_307204125_gb_EFN82992_4e_06_51_2	Smim_17233_denovo_path5_Uncharacterized_transposase_like_protein_HI1328_Camponotus_floridanus_gi_307182924_gb_EFN69940_3e_10_60_8	Smim_66469_hypothetical_protein_TcasGA2_TC010016_Tribolium_castaneum_gi_270010594_gb_EFA07042_5e_07_53_5	Smim_12484_denovo_path4_PREDICTED_hypothetical_protein_Ciona_intestinalis_gi_198411948_ref_XP_002129449_1e_06_52_8	Smim_20728_Uncharacterized_transposase_like_protein_HI1328_Camponotus_floridanus_gi_307188022_gb_EFN72867_9e_05_45_8	Smim_29268_Uncharacterized_transposase_like_protein_HI1328_Camponotus_floridanus_gi_307188022_gb_EFN72867_3e_09_57_4	Smim_58226_putative_transposase_Avibacterium_paragallinarum_gi_4102010_gb_AAD01406_1e_04_46_6	Smim_10593_Uncharacterized_transposase_like_protein_HI1328_Camponotus_floridanus_gi_307188022_gb_EFN72867_3e_05_46_6	Smim_53668_Uncharacterized_transposase_like_protein_HI1328_Camponotus_floridanus_gi_307182924_gb_EFN69940_7e_12_65_9	Smim_15914_hypothetical_protein_LOAG_02997_Loa_loa_gi_312071382_ref_XP_003138582_1e_06_52_4	Smim_27566_Uncharacterized_transposase_like_protein_HI1328_Camponotus_floridanus_gi_307188022_gb_EFN72867_9e_07_50_8	Smim_29756_Uncharacterized_transposase_like_protein_HI1328_Camponotus_floridanus_gi_307182924_gb_EFN69940_2e_06_52_8	Smim_58791_Uncharacterized_transposase_like_protein_HI1328_Camponotus_floridanus_gi_307182924_gb_EFN69940_3e_06_48_1	Smim_48455_hypothetical_protein_CRE_02584_Caenorhabditis_remanei_gi_308468681_ref_XP_003096582_6e_06_52_4	Smim_55185_predicted_protein_Nematostella_vectensis_gi_156368945_ref_XP_001627951_6e_07_53_5	Smim_1386_PREDICTED_hypothetical_protein_LOC100631389_Amphimedon_queenslandica_gi_340370999_ref_XP_003384033_4e_05_47_8	Smim_31823_hypothetical_protein_EAG_00325_Camponotus_floridanus_gi_307166359_gb_EFN60504_4e_06_49_3	Smim_30894_Uncharacterized_transposase_like_protein_HI1328_Camponotus_floridanus_gi_307172875_gb_EFN64067_2e_06_51_2	Smim_41133_PREDICTED_hypothetical_protein_Hydra_magnipapillata_gi_221112528_ref_XP_002166444_1e_04_44_3	Smim_6371_LOC567658_protein_Danio_rerio_gi_160774047_gb_AAI55298_1e_04_46_6	Smim_72644_hypothetical_protein_IscW_ISCW024560_Ixodes_scapularis_gi_241622099_ref_XP_002408884_7e_04_42_4	Smim_39340_hypothetical_protein_CRE_06611_Caenorhabditis_remanei_gi_308495432_ref_XP_003109904_2e_05_49_3	Smim_7644_7644	Smim_82837_82837	
Gsal_648_uncharacterized_transposase_like_protein	Gsal_11074_hypothetical_protein_putative_homolog_to_CRE_21968_Caenorhabditis_remanei	Gsal_7391_uncharacterized_transposase_like_protein	Gsal_4814_uncharacterized_transposase_like_protein	Gsal_2614_uncharacterized_transposase_like_protein	Gsal_5788_uncharacterized_transposase_like_protein	Gsal_10292_uncharacterized_transposase_like_protein	Gsal_7475_uncharacterized_transposase_like_protein	Gsal_10077_hypothetical_protein	Gsal_2543_hypothetical_protein	Gsal_8383_hypothetical_protein	
Nvec_4571_	Nvec_29325_PkinA_anch	Nvec_10342_PkinA_anch	Nvec_57232_	Nvec_3160_PkinA_anch	Nvec_22705_	Nvec_5233_Nanovirus_C8	Nvec_19459_PkinA_anch	Nvec_46287_PkinA_anch	Nvec_14609_PkinA_anch	Nvec_57721_	Nvec_38822_PkinA_anch	Nvec_5597_Peptidase_C25_C	Nvec_46703_Extensin_2	Nvec_19556_	Nvec_15406_PkinA_anch	Nvec_44240_	Nvec_38082_	

HG_7626	
Dmel_0023214_edl_ETS_domain_lacking_Source_FlyBase_0023214	
Spur_014534_Mae	
Smim_3585_modulator_of_activity_of_ets_Tribolium_castaneum_gi_86515326_ref_NP_001034488_2e_31_117	
Nvec_28407_SAM_PNT	Nvec_33428_	

HG_11236	
Hsap_Ensmbl0170469_spermatogenesis_associated_24_Source_
HGNC_Symbol_Acc_27322_SPATA24	
Cgig_25057	
Spur_017920_Spur_017920	
Nvec_22424_E_MAP_115	

HG_11372	
Drer_093188_si_dkey_75a21_2_Source_ZFIN_Acc_ZDB_GENE_030131_6823_si_dkey_75a21_2	
Spur_024569_Spur_024569	Spur_011182_Spur_011182	Spur_028600_Hypp_288	
Smim_81744_PREDICTED_similar_to_scavenger_receptor_cysteine_rich_protein_precursor_partial_Strongylocentrotus_purpuratus_gi_115757251_ref_XP_001183451_1e_19_92_8	Smim_39083_PREDICTED_hypothetical_protein_partial_Strongylocentrotus_purpuratus_gi_115764896_ref_XP_001198405_2e_62_219	Smim_7840_uncharacterized_protein_LOC794385_Danio_rerio_gi_181339708_ref_NP_001116781_5e_06_50_8	

HG_9596	
Smim_5553_PREDICTED_similar_to_MICAL_like_CG11259_PA_Tribolium_castaneum_gi_189240639_ref_XP_001809361_3e_42_176	

HG_9643	
This group of homology does not contain any annotated genome

HG_1287	
Cgig_12688_Zinc_finger_MYM_type_protein_2_Source_UniProtKB_TrEMBL_Acc_K1QLM5	Cgig_12657_Zinc_finger_MYM_type_protein_2_Source_UniProtKB_TrEMBL_Acc_K1Q2D3	Cgig_16380_Zinc_finger_MYM_type_protein_3_Source_UniProtKB_TrEMBL_Acc_K1QD06	Cgig_05334_Zinc_finger_MYM_type_protein_3_Source_UniProtKB_TrEMBL_Acc_K1RI60	Cgig_05952_Zinc_finger_MYM_type_protein_3_Source_UniProtKB_TrEMBL_Acc_K1Q7B9	Cgig_01426_Zinc_finger_MYM_type_protein_2_Source_UniProtKB_TrEMBL_Acc_K1Q1U9	Cgig_23688_Zinc_finger_MYM_type_protein_3_Source_UniProtKB_TrEMBL_Acc_K1S5H1	Cgig_04407	Cgig_09899_Zinc_finger_MYM_type_protein_3_Source_UniProtKB_TrEMBL_Acc_K1RK61	Cgig_01787	Cgig_11084_Zinc_finger_MYM_type_protein_3_Source_UniProtKB_TrEMBL_Acc_K1QL50	Cgig_00647	Cgig_22710	Cgig_28251_Nuclear_hormone_receptor_HR96_Source_UniProtKB_TrEMBL_Acc_K1QYV8	Cgig_22692	Cgig_11584	Cgig_02144	Cgig_12421	Cgig_13146	Cgig_11085	
Nvec_7848_	

HG_16646	
Hsap_Ensmbl0065600_transmembrane_protein_206_Source_
HGNC_Symbol_Acc_25593_TMEM206	
Drer_012271_transmembrane_protein_206_Source_ZFIN_Acc_ZDB_GENE_040426_1173_tmem206	

HG_4452	
Hsap_Ensmbl0259885_SH2B_adaptor_protein_2_Source_
HGNC_Symbol_Acc_17381_SH2B2	Hsap_Ensmbl0178188_SH2B_adaptor_protein_1_Source_
HGNC_Symbol_Acc_30417_SH2B1	Hsap_Ensmbl0160999_SH2B_adaptor_protein_2_Source_
HGNC_Symbol_Acc_17381_SH2B2	Hsap_Ensmbl0111252_SH2B_adaptor_protein_3_Source_
HGNC_Symbol_Acc_29605_SH2B3	
Dmel_0028717_Lnk_Lnk_Source_FlyBase_0028717	
Cgig_24242_SH2B_adapter_protein_1_Source_UniProtKB_TrEMBL_Acc_K1R5E2	
Drer_090421_SH2B_adaptor_protein_2_Source_
HGNC_Symbol_Acc_17381_SH2B2	Drer_069958_SH2B_adaptor_protein_3_Source_ZFIN_Acc_ZDB_GENE_041210_359_sh2b3	Drer_057679_SH2B_adaptor_protein_1_Source_ZFIN_Acc_ZDB_GENE_070209_188_sh2b1	
Spur_027685_Sh2Brs1	
Smim_24586_signal_transduction_protein_lnk_realted_putative_Ixodes_scapularis_gi_241997992_ref_XP_002433639_5e_24_101	Smim_24581_signal_transduction_protein_lnk_realted_putative_Ixodes_scapularis_gi_241997992_ref_XP_002433639_2e_82_266	
Sman_154870_Signal_transduction_protein_lnk_related_Source_UniProtKB_TrEMBL_Acc_G4VBP7	
Gsal_13277_sh2b_adapter_protein_1	
Nvec_48419_SH2	Nvec_12907_DUF640	

HG_3948	
Hsap_Ensmbl0111049_myogenic_factor_5_Source_
HGNC_Symbol_Acc_7565_MYF5	Hsap_Ensmbl0111046_myogenic_factor_6_herculin_Source_
HGNC_Symbol_Acc_7566_MYF6	Hsap_Ensmbl0129152_myogenic_differentiation_1_Source_
HGNC_Symbol_Acc_7611_MYOD1	Hsap_Ensmbl0122180_myogenin_myogenic_factor_4_Source_
HGNC_Symbol_Acc_7612_MYOG	
Dmel_0002922_nau_nautilus_Source_FlyBase_0002922	
Cgig_07380_Transcription_factor_SUM_1_Source_UniProtKB_TrEMBL_Acc_K1PLZ6	
Cele_001948_hlh_1_Protein_HLH_1_isoform_b_Source_RefSeq_mRNA_Acc_NM_001026721	
Drer_030110_myogenic_differentiation_1_Source_ZFIN_Acc_ZDB_GENE_980526_561_myod1	Drer_029830_myogenic_factor_6_Source_ZFIN_Acc_ZDB_GENE_040309_2_myf6	Drer_007277_myogenic_factor_5_Source_ZFIN_Acc_ZDB_GENE_000616_6_myf5	Drer_009438_myogenin_Source_ZFIN_Acc_ZDB_GENE_980526_265_myog	
Spur_021119_MyoD	Spur_006232_MyoD2	
Smim_21041_MYOD_DROME_RecName_Full_Myogenic_determination_protein_AltName_Full_Protein_nautilus_AltName_Full_dMyd_gi_13124786_sp_P22816_3_MYOD_DROME_1e_47_175	Smim_82100_myogenic_factor_putative_Pediculus_humanus_corporis_gi_242017454_ref_XP_002429203_3e_25_113	
Sman_167400_Myogenic_factor_putative_Source_UniProtKB_TrEMBL_Acc_G4LXJ1	
Gsal_6872_transcription_factor_sum_1	

HG_23003	
Nvec_11880_Plasmodium_HRP	Nvec_13562_	

HG_17252	
Dmel_0052602_Muc12Ea_Mucin_12Ea_Source_FlyBase_0052602	Dmel_0053300_Muc30E_Mucin_30E_Source_FlyBase_0053300	
Spur_015883_Spur_015883	

HG_7482	
Hsap_Ensmbl0180891_CUE_domain_containing_1_Source_
HGNC_Symbol_Acc_31350_CUEDC1	
Dmel_0035283_CG12024	
Drer_054748_CUE_domain_containing_1b_Source_ZFIN_Acc_ZDB_GENE_070424_29_cuedc1b	Drer_068716_CUE_domain_containing_1a_Source_ZFIN_Acc_ZDB_GENE_061027_344_cuedc1a	
Spur_024329_Cuedc1	
Smim_82797_CUE_domain_containing_protein_Camponotus_floridanus_gi_307178256_gb_EFN67041_1e_24_103	Smim_8810_PREDICTED_CUE_domain_containing_like_Saccoglossus_kowalevskii_gi_291240274_ref_XP_002740045_1e_48_180	
Nvec_47826_	

HG_7089	
Hsap_Ensmbl0183337_BCL6_corepressor_Source_
HGNC_Symbol_Acc_20893_BCOR	
Dmel_0036814_CG14073	
Cgig_24125_BCL_6_corepressor_Source_UniProtKB_TrEMBL_Acc_K1QXI1	Cgig_01354	
Drer_017798_BCL6_co_repressor_Source_ZFIN_Acc_ZDB_GENE_040408_1_bcor	Drer_077912_Uncharacterized_protein_Source_UniProtKB_TrEMBL_Acc_E7F0N0_CU459160_2	
Spur_017193_Bcor	Spur_008237_Hypp_31	
Smim_15832_BCOR_protein_partial_Homo_sapiens_gi_37231432_gb_AAH09675_5e_68_243	

HG_588	
Hsap_Ensmbl0016602_chloride_channel_accessory_4_Source_
HGNC_Symbol_Acc_2018_CLCA4	Hsap_Ensmbl0016490_chloride_channel_accessory_1_Source_
HGNC_Symbol_Acc_2015_CLCA1	Hsap_Ensmbl0137975_chloride_channel_accessory_2_Source_
HGNC_Symbol_Acc_2016_CLCA2	
Cgig_03601_Calcium_activated_chloride_channel_regulator_4_Source_UniProtKB_TrEMBL_Acc_K1PS05	
Drer_016290_chloride_channel_accessory_1_Source_ZFIN_Acc_ZDB_GENE_030131_6221_clca1	Drer_087565_si_dkey_243k1_4_Source_ZFIN_Acc_ZDB_GENE_131126_1_si_dkey_243k1_4	Drer_086498_si_ch211_116o3_3_Source_ZFIN_Acc_ZDB_GENE_131121_462_si_ch211_116o3_3	
Spur_021857_Clca1_2	Spur_025500_Clca4L_1	Spur_010104_Clca_5	Spur_019581_Clca_11	Spur_007714_Clca_4	Spur_007471_Clca_3	Spur_015803_Clca_9	Spur_014151_Clca_7	Spur_020430_Clca_13	Spur_007470_Clca_2	Spur_022602_Clca_15	Spur_020712_Clca_14	Spur_020711_Clca2L	Spur_007375_Clca3	Spur_018570_Clca_10	Spur_011332_Clca1_3	Spur_019719_Clca_12	Spur_002872_Clca	Spur_002949_Clca1_4	Spur_028928_Clca2L_1	Spur_002871_Spur_002871	Spur_004850_Clca_1	Spur_013626_Clca_6	Spur_004725_Clca1	Spur_015802_Clca_8	Spur_010103_Clca2_1	Spur_012593_Clca6	Spur_015868_Clca6L	Spur_013762_Clca2	Spur_012945_cacc1	Spur_028927_Clca_16	Spur_024825_Clca6L_1	Spur_007079_Spur_007079	Spur_011224_Clca1_1	Spur_028719_Clca4L_2	Spur_017957_Clca1_5	Spur_026276_Clca6L_2	Spur_007726_Clca3_1	Spur_003664_Clca_17	Spur_022744_Spur_022744	Spur_024824_Spur_024824	Spur_001607_Spur_001607	Spur_009693_Spur_009693	Spur_013486_Spur_013486	
Smim_42730_PREDICTED_chloride_channel_accessory_like_Saccoglossus_kowalevskii_gi_291242943_ref_XP_002741339_2e_151_484	Smim_16880_calcium_activated_chlorine_channel_putative_Ixodes_scapularis_gi_241672373_ref_XP_002411474_6e_46_180	Smim_51827_calcium_activated_chlorine_channel_putative_Ixodes_scapularis_gi_241672373_ref_XP_002411474_5e_37_152	Smim_16875_calcium_activated_chlorine_channel_putative_Ixodes_scapularis_gi_241581081_ref_XP_002403773_3e_33_137	Smim_80772_calcium_activated_chloride_channel_Xenopus_laevis_gi_338161002_dbj_BAK40917_9e_38_161	Smim_51822_Chloride_channel_calcium_activated_3_Mus_musculus_gi_20306196_gb_AAH28343_4e_21_101	Smim_13250_PREDICTED_chloride_channel_calcium_activated_like_Saccoglossus_kowalevskii_gi_291222148_ref_XP_002731080_3e_44_182	

HG_6849	
Hsap_Ensmbl0006625_gamma_glutamylcyclotransferase_Source_
HGNC_Symbol_Acc_21705_GGCT	
Dmel_0036787_CG4306	Dmel_0052196_CG32196	
Cgig_10487_Gamma_glutamylcyclotransferase_Source_UniProtKB_TrEMBL_Acc_K1PBQ2	
Cele_016629_C44B7_7_Protein_C44B7_7_C44B7_7_mRNA_complete_cds_Source_RefSeq_mRNA_Acc_NM_063005	
Drer_076406_gamma_glutamyl_cyclotransferase_a_Source_ZFIN_Acc_ZDB_GENE_081104_129_ggcta	
Spur_028754_Ggct	Spur_015477_Spur_015477	Spur_028755_Spur_028755	
Smim_27513_gamma_glutamyl_cyclotransferase_like_venom_protein_isoform_Nasonia_vitripennis_gi_239735532_ref_NP_001155145_3e_28_110	
Sman_098340	

HG_42229	
This group of homology does not contain any annotated genome

HG_71818	
This group of homology does not contain any annotated genome

HG_33356	
This group of homology does not contain any annotated genome

HG_9194	
Nvec_27470_Baculo_PEP_C	Nvec_52025_	Nvec_55263_	Nvec_17080_	

HG_1529	
Hsap_Ensmbl0081803_Ca_dependent_secretion_activator_2_Source_
HGNC_Symbol_Acc_16018_CADPS2	Hsap_Ensmbl0163618_Ca_dependent_secretion_activator_Source_
HGNC_Symbol_Acc_1426_CADPS	
Dmel_0053653_Caps_Calcium_activated_protein_for_secretion_Source_FlyBase_0053653	
Cgig_07313_Calcium_dependent_secretion_activator_1_Source_UniProtKB_TrEMBL_Acc_K1QEE5	Cgig_07314_Calcium_dependent_secretion_activator_1_Source_UniProtKB_TrEMBL_Acc_K1P853	
Cele_006767_unc_31_Protein_UNC_31_isoform_e_Source_RefSeq_mRNA_Acc_NM_001268739	
Drer_070567_Ca2_dependent_activator_protein_for_secretion_b_Source_ZFIN_Acc_ZDB_GENE_110621_2_cadpsb	Drer_043661_Ca2_dependent_activator_protein_for_secretion_a_Source_ZFIN_Acc_ZDB_GENE_030616_525_cadpsa	Drer_013312_Ca2_dependent_activator_protein_for_secretion_2_Source_ZFIN_Acc_ZDB_GENE_030903_1_cadps2	
Spur_008277_Cadps	Spur_028355_Cadps_1	Spur_019058_Spur_019058	
Smim_49280_Ca2_dependent_activator_protein_for_secretion_isoform_A_putative_Ixodes_scapularis_gi_241631822_ref_XP_002410287_0_0_2180	
Sman_173190_Putative_calcium_dependent_activator_protein_for_secretion_Source_UniProtKB_TrEMBL_Acc_G4V8Q1	Sman_212550	Sman_212090_Putative_calcium_dependent_activator_protein_for_secretion_Source_UniProtKB_TrEMBL_Acc_G4VBE9	Sman_212100_Putative_calcium_dependent_activator_protein_for_secretion_Source_UniProtKB_TrEMBL_Acc_G4VBE7	
Gsal_6699_calcium_dependent_secretion_activator_1	Gsal_14002_calcium_dependent_secretion_activator_1	
Nvec_8682_	

HG_30403	
This group of homology does not contain any annotated genome

HG_5151	
Hsap_Ensmbl0074755_zinc_finger_ZZ_type_with_EF_hand_domain_1_Source_
HGNC_Symbol_Acc_29027_ZZEF1	
Cgig_05878_Zinc_finger_ZZ_type_and_EF_hand_domain_containing_protein_1_Source_UniProtKB_TrEMBL_Acc_K1PFX0	Cgig_05877_Zinc_finger_ZZ_type_and_EF_hand_domain_containing_protein_1_Source_UniProtKB_TrEMBL_Acc_K1P9P5	
Drer_094380_zinc_finger_ZZ_type_with_EF_hand_domain_1_Source_ZFIN_Acc_ZDB_GENE_041222_2_zzef1	
Spur_011891_Zzef1_1	Spur_003552_Zzef1	Spur_023481_Kiaa0399L	Spur_000867_Zzef1_2	Spur_024782_Spur_024782	Spur_023480_Spur_023480	
Nvec_29103_APC10	Nvec_7638_TFIID_30kDa	Nvec_38319_KOW	Nvec_16397_	Nvec_26574_PseudoU_synth_1	Nvec_48868_	Nvec_38321_ZZ	

HG_1061	
Hsap_Ensmbl0137801_thrombospondin_1_Source_
HGNC_Symbol_Acc_11785_THBS1	Hsap_Ensmbl0186340_thrombospondin_2_Source_
HGNC_Symbol_Acc_11786_THBS2	Hsap_Ensmbl0113296_thrombospondin_4_Source_
HGNC_Symbol_Acc_11788_THBS4	Hsap_Ensmbl0105664_cartilage_oligomeric_matrix_protein_Source_
HGNC_Symbol_Acc_2227_COMP	Hsap_Ensmbl0169231_thrombospondin_3_Source_
HGNC_Symbol_Acc_11787_THBS3	
Dmel_0031850_Tsp_Thrombospondin_Source_FlyBase_0031850	
Cgig_13991_Thrombospondin_4_Source_UniProtKB_TrEMBL_Acc_K1P9Z2	Cgig_25837_Thrombospondin_3_Source_UniProtKB_TrEMBL_Acc_K1PQ45	
Drer_060410_thrombospondin_2a_Source_ZFIN_Acc_ZDB_GENE_020708_2_thbs2a	Drer_092466_thrombospondin_2a_Source_ZFIN_Acc_ZDB_GENE_020708_2_thbs2a	Drer_073810_thrombospondin_2b_Source_ZFIN_Acc_ZDB_GENE_100623_1_thbs2b	Drer_010785_thrombospondin_1b_Source_ZFIN_Acc_ZDB_GENE_020708_1_thbs1b	Drer_063430_thrombospondin_1_Source_
HGNC_Symbol_Acc_11785_THBS1_2_of_2	Drer_012060_thrombospondin_3b_Source_ZFIN_Acc_ZDB_GENE_060503_84_thbs3b	Drer_077641_thrombospondin_3a_Source_ZFIN_Acc_ZDB_GENE_020708_3_thbs3a	Drer_052631_thrombospondin_4a_Source_ZFIN_Acc_ZDB_GENE_080215_11_thbs4a	Drer_020072_thrombospondin_4b_Source_ZFIN_Acc_ZDB_GENE_020708_4_thbs4b	Drer_053865_cartilage_oligomeric_matrix_protein_Source_
HGNC_Symbol_Acc_2227_COMP	Drer_079066_Uncharacterized_protein_Source_UniProtKB_TrEMBL_Acc_F1RAY8_CABZ01064941_1	
Spur_001638_ThrombA1_TSP_A_Source_UniProtKB_TrEMBL_Acc_A2SZ60	Spur_017370_ThromE	Spur_022667_ThrombB2	Spur_009755_ThrombC	Spur_012936_ThrombB1	Spur_013106_ThrombD	Spur_013219_CompL	Spur_010899_Spur_010899	Spur_011312_Spur_011312	
Smim_36891_Thrombospondin_3_precursor_putative_Pediculus_humanus_corporis_gi_242015135_ref_XP_002428229_5e_146_446	Smim_47623_Thrombospondin_3_precursor_putative_Pediculus_humanus_corporis_gi_242015135_ref_XP_002428229_1e_117_381	Smim_g29311_t1_thrombospondin_putative_Ixodes_scapularis_gi_241999578_ref_XP_002434432_4e_27_112	
Gsal_3495_thbs3a_protein	
Nvec_12801_TSP_3	Nvec_26267_TSP_C	Nvec_6892_TSP_3	Nvec_6443_TSP_C	Nvec_22603_	Nvec_41756_TSP_3	Nvec_30534_EGF	Nvec_42052_	

HG_7894	
This group of homology does not contain any annotated genome

HG_4559	
Hsap_Ensmbl0071553_ATPase_H_transporting_lysosomal_accessory_protein_1_Source_
HGNC_Symbol_Acc_868_ATP6AP1	Hsap_Ensmbl0269668_ATPase_H_transporting_lysosomal_accessory_protein_1_Source_
HGNC_Symbol_Acc_868_ATP6AP1	Hsap_Ensmbl0205464_ATPase_H_transporting_lysosomal_accessory_protein_1_like_Source_
HGNC_Symbol_Acc_28091_ATP6AP1L	
Dmel_0262515_VhaAC45_Vacuolar_H_ATPase_accessory_protein_AC45_Source_FlyBase_0262515	Dmel_0051030_CG31030	Dmel_0032434_CG5421	
Cgig_28139_V_type_proton_ATPase_subunit_S1_Source_UniProtKB_TrEMBL_Acc_K1RE19	
Cele_021952_vha_19_Protein_VHA_19_vha_19_mRNA_complete_cds_Source_RefSeq_mRNA_Acc_NM_067931	
Drer_037153_ATPase_H_transporting_lysosomal_accessory_protein_1b_Source_ZFIN_Acc_ZDB_GENE_020423_2_atp6ap1b	Drer_041417_ATPase_H_transporting_lysosomal_accessory_protein_1a_Source_ZFIN_Acc_ZDB_GENE_090312_136_atp6ap1a	Drer_091509_ATPase_H_transporting_lysosomal_accessory_protein_1_like_Source_
HGNC_Symbol_Acc_28091_ATP6AP1L_2_of_2	Drer_090963_ATPase_H_transporting_lysosomal_accessory_protein_1_like_Source_
HGNC_Symbol_Acc_28091_ATP6AP1L_1_of_2	
Spur_012695_Atp6ap1	Spur_017753_Spur_017753	
Smim_66483_PREDICTED_similar_to_vacuolar_ATP_synthase_subunit_S1_Tribolium_castaneum_gi_91092800_ref_XP_974187_3e_17_90_1	
Nvec_25340_	

HG_3587	
Hsap_Ensmbl0107104_KN_motif_and_ankyrin_repeat_domains_1_Source_
HGNC_Symbol_Acc_19309_KANK1	Hsap_Ensmbl0186994_KN_motif_and_ankyrin_repeat_domains_3_Source_
HGNC_Symbol_Acc_24796_KANK3	Hsap_Ensmbl0132854_KN_motif_and_ankyrin_repeat_domains_4_Source_
HGNC_Symbol_Acc_27263_KANK4	Hsap_Ensmbl0197256_KN_motif_and_ankyrin_repeat_domains_2_Source_
HGNC_Symbol_Acc_29300_KANK2	
Dmel_0027596_CG10249	
Cgig_14575_KN_motif_and_ankyrin_repeat_domain_containing_protein_1_Source_UniProtKB_TrEMBL_Acc_K1P345	
Cele_006882_vab_19_Protein_VAB_19_vab_19_mRNA_complete_cds_Source_RefSeq_mRNA_Acc_NM_061875	
Drer_059473_KN_motif_and_ankyrin_repeat_domains_4_Source_ZFIN_Acc_ZDB_GENE_120423_1_kank4	Drer_018393_KN_motif_and_ankyrin_repeat_domains_2_Source_ZFIN_Acc_ZDB_GENE_040724_121_kank2	Drer_060102_KN_motif_and_ankyrin_repeat_domains_1_Source_ZFIN_Acc_ZDB_GENE_060526_215_kank1	Drer_076566_KN_motif_and_ankyrin_repeat_domains_3_Source_ZFIN_Acc_ZDB_GENE_081105_185_kank3	Drer_060584_si_dkey_226m8_9_Source_ZFIN_Acc_ZDB_GENE_060526_260_si_dkey_226m8_9	
Smim_29679_ankyrin_repeat_containing_protein_putative_Pediculus_humanus_corporis_gi_242021925_ref_XP_002431393_2e_112_383	
Sman_129770_Putative_ankyrin_repeat_domain_Source_UniProtKB_TrEMBL_Acc_G4VS34	
Gsal_14679_kn_motif_and_ankyrin_repeat_domain_containing_protein_1	
Nvec_12127_Endonuclease_NS	

HG_46518	
This group of homology does not contain any annotated genome

HG_7636	
Hsap_Ensmbl0196182_serine_threonine_kinase_40_Source_
HGNC_Symbol_Acc_21373_STK40	
Cgig_25831_Serine_threonine_protein_kinase_40_Source_UniProtKB_TrEMBL_Acc_K1QXU5	
Drer_060318_serine_threonine_kinase_40_Source_ZFIN_Acc_ZDB_GENE_030131_4831_stk40	Drer_089052_serine_threonine_kinase_40_Source_
HGNC_Symbol_Acc_21373_STK40	
Spur_013349_Shpk	
Smim_6504_ser_thr_protein_kinase_lyk4_putative_Ixodes_scapularis_gi_241829650_ref_XP_002414766_3e_174_502	

HG_20071	
Nvec_38168_Lectin_C	Nvec_56974_	

HG_54132	
This group of homology does not contain any annotated genome

HG_6840	
Hsap_Ensmbl0130038_EF_hand_calcium_binding_domain_4B_Source_
HGNC_Symbol_Acc_28657_EFCAB4B	Hsap_Ensmbl0177685_EF_hand_calcium_binding_domain_4A_Source_
HGNC_Symbol_Acc_28703_EFCAB4A	
Drer_068231_Uncharacterized_protein_Source_UniProtKB_TrEMBL_Acc_E7F1M7_CABZ01062083_1	Drer_053636_EF_hand_calcium_binding_domain_4A_Source_ZFIN_Acc_ZDB_GENE_061215_136_efcab4a	

HG_38661	
This group of homology does not contain any annotated genome

HG_32868	
Cele_020681_T22D1_2_Protein_T22D1_2_T22D1_2_mRNA_complete_cds_Source_RefSeq_mRNA_Acc_NM_068667	

HG_30867	
Cgig_23648_Kinesin_like_protein_KIF6_Source_UniProtKB_TrEMBL_Acc_K1RL46	Cgig_02227	

HG_27515	
Cgig_21012	

HG_32048	
This group of homology does not contain any annotated genome

HG_27105	
This group of homology does not contain any annotated genome

HG_14986	
Drer_007425_apolipoprotein_L_1_Source_ZFIN_Acc_ZDB_GENE_030131_3217_apol1	Drer_068030_apolipoprotein_L_domain_containing_1_Source_
HGNC_Symbol_Acc_25268_APOLD1_3_of_4	Drer_023185_apolipoprotein_L_domain_containing_1_Source_
HGNC_Symbol_Acc_25268_APOLD1_2_of_4	Drer_089961_apolipoprotein_L_domain_containing_1_Source_
HGNC_Symbol_Acc_25268_APOLD1_4_of_4	Drer_086565_si_dkey_201l21_2_Source_ZFIN_Acc_ZDB_GENE_060531_97_si_dkey_201l21_2	Drer_097459_si_dkey_125e8_3_Source_ZFIN_Acc_ZDB_GENE_131121_373_si_dkey_125e8_3	

HG_9307	
Hsap_Ensmbl0112659_cullin_9_Source_
HGNC_Symbol_Acc_15982_CUL9	Hsap_Ensmbl0044090_cullin_7_Source_
HGNC_Symbol_Acc_21024_CUL7	
Drer_073975_Uncharacterized_protein_Source_UniProtKB_TrEMBL_Acc_H9GY30_CABZ01087282_1	Drer_090204_Uncharacterized_protein_Source_UniProtKB_TrEMBL_Acc_H9GYW8_CABZ01087282_2	

HG_11728	
Nvec_40132_	Nvec_30368_	Nvec_6821_	Nvec_6218_	Nvec_57633_	

HG_4421	
Hsap_Ensmbl0155966_AF4_FMR2_family_member_2_Source_
HGNC_Symbol_Acc_3776_AFF2	Hsap_Ensmbl0172493_AF4_FMR2_family_member_1_Source_
HGNC_Symbol_Acc_7135_AFF1	Hsap_Ensmbl0144218_AF4_FMR2_family_member_3_Source_
HGNC_Symbol_Acc_6473_AFF3	Hsap_Ensmbl0269754_AF4_FMR2_family_member_2_Source_
HGNC_Symbol_Acc_3776_AFF2	Hsap_Ensmbl0072364_AF4_FMR2_family_member_4_Source_
HGNC_Symbol_Acc_17869_AFF4	
Dmel_0041111_lilli_lilliputian_Source_FlyBase_0041111	
Cgig_27761_AF4_FMR2_family_member_4_Source_UniProtKB_TrEMBL_Acc_K1QI13	
Drer_079575_AF4_FMR2_family_member_3_Source_ZFIN_Acc_ZDB_GENE_030219_193_aff3	Drer_052242_AF4_FMR2_family_member_2_Source_ZFIN_Acc_ZDB_GENE_110411_190_aff2	Drer_086044_Uncharacterized_protein_Source_UniProtKB_TrEMBL_Acc_E7F3F6_CABZ01072037_1	Drer_001857_AF4_FMR2_family_member_4_Source_ZFIN_Acc_ZDB_GENE_100910_5_aff4	
Spur_004351_Aff3	
Smim_1743_lilliputian_isoform_B_Drosophila_melanogaster_gi_17647591_ref_NP_523464_1e_25_118	Smim_51903_AGAP009950_PA_Anopheles_gambiae_str_PEST_gi_158298949_ref_XP_553840_1e_23_107	
Nvec_35177_	Nvec_3114_	

HG_8206	
Hsap_Ensmbl0165113_G_kinase_anchoring_protein_1_Source_
HGNC_Symbol_Acc_17496_GKAP1	
Cgig_27892_G_kinase_anchoring_protein_1_Source_UniProtKB_TrEMBL_Acc_K1QRB8	
Drer_068123_G_kinase_anchoring_protein_1_Source_ZFIN_Acc_ZDB_GENE_040426_2485_gkap1	
Spur_016064_Gkap1	Spur_016063_Spur_016063	
Smim_18823_G_kinase_anchoring_protein_Danio_rerio_gi_51571905_ref_NP_998237_5e_25_106	Smim_31132_PREDICTED_G_kinase_anchoring_protein_like_isoform_Anolis_carolinensis_gi_327263409_ref_XP_003216512_9e_09_58_9	

HG_7451	
Hsap_Ensmbl0157330_chromosome_1_open_reading_frame_158_Source_
HGNC_Symbol_Acc_28567_C1orf158	
Cgig_07397	Cgig_00092	
Drer_032885_chromosome_1_open_reading_frame_158_Source_
HGNC_Symbol_Acc_28567_C11H1orf158	
Spur_016738_Spur_016738	
Nvec_18052_	

HG_7187	
Cgig_20346_IQ_domain_containing_protein_K_Source_UniProtKB_TrEMBL_Acc_K1QWX8	
Drer_076831_IQ_motif_containing_K_Source_ZFIN_Acc_ZDB_GENE_081022_109_iqck	
Spur_005791_Iqck	
Nvec_46605_	Nvec_28539_	

HG_12470	
Hsap_Ensmbl0148362_chromosome_9_open_reading_frame_142_Source_
HGNC_Symbol_Acc_27849_C9orf142	
Cgig_23900	
Drer_078807_chromosome_9_open_reading_frame_142_Source_
HGNC_Symbol_Acc_27849_C5H9orf142	
Spur_008901_Spur_008901	

HG_36988	
This group of homology does not contain any annotated genome

HG_11213	
Cgig_26184	
Drer_093783_chromosome_3_open_reading_frame_30_Source_
HGNC_Symbol_Acc_26553_C5H3orf30	
Spur_001990_Spur_001990	
Nvec_54199_	

HG_7105	
Hsap_Ensmbl0118564_F_box_and_leucine_rich_repeat_protein_5_Source_
HGNC_Symbol_Acc_13602_FBXL5	
Cgig_20063_F_box_LRR_repeat_protein_5_Source_UniProtKB_TrEMBL_Acc_K1R0L1	
Drer_043046_F_box_and_leucine_rich_repeat_protein_5_Source_ZFIN_Acc_ZDB_GENE_030131_900_fbxl5	
Spur_007510_Fbx15	
Smim_35444_F_box_leucine_rich_repeat_protein_putative_Ixodes_scapularis_gi_241106893_ref_XP_002410080_1e_99_315	Smim_35450_F_box_leucine_rich_repeat_protein_putative_Ixodes_scapularis_gi_241106893_ref_XP_002410080_2e_21_100	
Nvec_41663_	Nvec_7626_LRR_1	Nvec_51060_LRR_1	

HG_3103	
Hsap_Ensmbl0142192_amyloid_beta_A4_precursor_protein_Source_
HGNC_Symbol_Acc_620_APP	Hsap_Ensmbl0084234_amyloid_beta_A4_precursor_like_protein_2_Source_
HGNC_Symbol_Acc_598_APLP2	
Dmel_0000108_Appl_beta_amyloid_protein_precursor_like_Source_FlyBase_0000108	Dmel_0038654_CG14298	
Cgig_21951_Amyloid_beta_A4_protein_Source_UniProtKB_TrEMBL_Acc_K1R8X1	
Cele_000149_apl_1_Protein_APL_1_isoform_b_apl_1_mRNA_complete_cds_Source_RefSeq_mRNA_Acc_NM_076470	
Drer_054864_amyloid_beta_A4_precursor_like_protein_2_Source_ZFIN_Acc_ZDB_GENE_061009_28_aplp2	Drer_055543_amyloid_beta_A4_precursor_protein_b_Source_ZFIN_Acc_ZDB_GENE_020220_1_appb	Drer_026738_amyloid_beta_A4_precursor_protein_Source_
HGNC_Symbol_Acc_620_APP_1_of_3	Drer_059036_amyloid_beta_A4_precursor_protein_a_Source_ZFIN_Acc_ZDB_GENE_000616_13_appa	Drer_004148_amyloid_beta_A4_precursor_like_protein_1_Source_ZFIN_Acc_ZDB_GENE_040319_1_aplp1	
Spur_007493_App	
Smim_1786_secreted_beta_amyloid_precursor_protein_putative_Ixodes_scapularis_gi_241798334_ref_XP_002400743_8e_19_85_5	

HG_28449	
Spur_024923_Spur_024923	
Nvec_45321_Shugoshin_N	

HG_6045	
Spur_020197_Profilin_Profilin_Source_UniProtKB_Swiss_Prot_Acc_P32006	
Nvec_22107_	Nvec_24671_	

HG_28208	
Dmel_0053988_CG33988	

HG_1803	
Nvec_28600_EGF_CA	Nvec_24529_Lectin_C	Nvec_13997_EGF_CA	Nvec_30470_	Nvec_9563_Kazal_1	Nvec_7030_Kazal_2	Nvec_13131_	Nvec_17430_Kazal_1	Nvec_7359_	Nvec_23568_	Nvec_54034_Tctex_1	Nvec_30471_	Nvec_11371_PAN	Nvec_47073_CXCXC	Nvec_26962_	Nvec_49569_	Nvec_17557_	Nvec_46272_	Nvec_27842_	Nvec_53045_	Nvec_11598_Kazal_2	Nvec_43306_FNIP	Nvec_2077_	Nvec_34547_	

HG_19881	
This group of homology does not contain any annotated genome

HG_23326	
Dmel_0259226_CG42326	

HG_23293	
Dmel_0010309_pigeon_pigeon_Source_FlyBase_0010309	
Cgig_23677_Protein_pigeon_Source_UniProtKB_TrEMBL_Acc_K1S5G6	

HG_22036	
This group of homology does not contain any annotated genome

HG_7910	
This group of homology does not contain any annotated genome

HG_11741	
Hsap_Ensmbl0240204_small_lysine_rich_protein_1_Source_
HGNC_Symbol_Acc_43561_SMKR1	
Cgig_19782	
Spur_017724_Spur_017724	
Sman_146000	

HG_43737	
This group of homology does not contain any annotated genome

HG_46103	
This group of homology does not contain any annotated genome

HG_6416	
Hsap_Ensmbl0183060_LysM_putative_peptidoglycan_binding_domain_containing_4_Source_
HGNC_Symbol_Acc_26571_LYSMD4	Hsap_Ensmbl0176018_LysM_putative_peptidoglycan_binding_domain_containing_3_Source_
HGNC_Symbol_Acc_26969_LYSMD3	
Dmel_0033199_CG17985	
Cgig_25366_LysM_and_putative_peptidoglycan_binding_domain_containing_protein_3_Source_UniProtKB_TrEMBL_Acc_K1QSC2	
Drer_068702_LysM_putative_peptidoglycan_binding_domain_containing_4_Source_ZFIN_Acc_ZDB_GENE_040426_1895_lysmd4	Drer_024693_LysM_putative_peptidoglycan_binding_domain_containing_3_Source_ZFIN_Acc_ZDB_GENE_040625_88_lysmd3	
Spur_018774_Spur_018774	
Smim_68422_lysM_and_putative_peptidoglycan_binding_domain_containing_protein_3_Bos_taurus_gi_300794711_ref_NP_001179911_6e_28_118	
Nvec_34600_	

HG_9446	
Hsap_Ensmbl0115750_TATA_box_binding_protein_TBP_associated_factor_RNA_polymerase_I_B_63kDa_Source_
HGNC_Symbol_Acc_11533_TAF1B	
Dmel_0037792_CG6241	
Cgig_26827_TATA_box_binding_protein_associated_factor_RNA_polymerase_I_subunit_B_Source_UniProtKB_TrEMBL_Acc_K1R0Q9	
Drer_028937_TATA_box_binding_protein_Tbp_associated_factor_RNA_polymerase_I_B_Source_ZFIN_Acc_ZDB_GENE_041008_2_taf1b	
Spur_006579_Tbpaf_rna_polIB	
Smim_48884_PREDICTED_similar_to_CG6241_CG6241_PA_Hydra_magnipapillata_gi_221129568_ref_XP_002162175_2e_09_63_2	Smim_48904_PREDICTED_TATA_box_binding_protein_associated_factor_RNA_polymerase_I_subunit_B_Pan_troglodytes_gi_332812584_ref_XP_515295_3_1e_15_80_9	
Nvec_49709_UPAR_LY6	

HG_28157	
Dmel_0003867_tsl_torso_like_Source_FlyBase_0003867	

HG_5356	
Hsap_Ensmbl0140320_bromo_adjacent_homology_domain_containing_1_Source_
HGNC_Symbol_Acc_29153_BAHD1	
Dmel_0052529_Hers_Histone_gene_specific_Epigenetic_Repressor_in_late_S_phase_Source_FlyBase_0052529	
Drer_086789_bromo_adjacent_homology_domain_containing_1_Source_ZFIN_Acc_ZDB_GENE_120411_42_bahd1	Drer_090712_bromo_adjacent_homology_domain_containing_1_Source_
HGNC_Symbol_Acc_29153_BAHD1_2_of_2	
Spur_018536_Bahd1	
Smim_67915_bromo_adjacent_homology_BAH_domain_containing_protein_Ixodes_scapularis_gi_241084919_ref_XP_002409116_5e_83_300	Smim_55465_bromo_adjacent_homology_BAH_domain_containing_protein_Ixodes_scapularis_gi_241084919_ref_XP_002409116_3e_82_299	
Gsal_4508_bromo_adjacent_homology_domain_containing_1_protein	

HG_417	
Hsap_Ensmbl0106799_transforming_growth_factor_beta_receptor_1_Source_
HGNC_Symbol_Acc_11772_TGFBR1	Hsap_Ensmbl0123612_activin_A_receptor_type_IC_Source_
HGNC_Symbol_Acc_18123_ACVR1C	Hsap_Ensmbl0135503_activin_A_receptor_type_IB_Source_
HGNC_Symbol_Acc_172_ACVR1B	Hsap_Ensmbl0138696_bone_morphogenetic_protein_receptor_type_IB_Source_
HGNC_Symbol_Acc_1077_BMPR1B	Hsap_LRG_298_bone_morphogenetic_protein_receptor_type_IA_Source_
HGNC_Symbol_Acc_1076_LRG_298	Hsap_Ensmbl0139567_activin_A_receptor_type_II_like_1_Source_
HGNC_Symbol_Acc_175_ACVRL1	Hsap_Ensmbl0121989_activin_A_receptor_type_IIA_Source_
HGNC_Symbol_Acc_173_ACVR2A	Hsap_Ensmbl0163513_transforming_growth_factor_beta_receptor_II_70_80kDa_Source_
HGNC_Symbol_Acc_11773_TGFBR2	Hsap_Ensmbl0114739_activin_A_receptor_type_IIB_Source_
HGNC_Symbol_Acc_174_ACVR2B	Hsap_Ensmbl0204217_bone_morphogenetic_protein_receptor_type_II_serine_threonine_kinase_Source_
HGNC_Symbol_Acc_1078_BMPR2	Hsap_Ensmbl0135409_anti_Mullerian_hormone_receptor_type_II_Source_
HGNC_Symbol_Acc_465_AMHR2	Hsap_Ensmbl0115170_activin_A_receptor_type_I_Source_
HGNC_Symbol_Acc_171_ACVR1	
Dmel_0003716_tkv_thickveins_Source_FlyBase_0003716	Dmel_0011300_babo_baboon_Source_FlyBase_0011300	Dmel_0003317_sax_saxophone_Source_FlyBase_0003317	Dmel_0003169_put_punt_Source_FlyBase_0003169	Dmel_0024179_wit_wishful_thinking_Source_FlyBase_0024179	
Cgig_16972_TGF_beta_receptor_type_1_Source_UniProtKB_TrEMBL_Acc_K1RCS7	Cgig_07827_Bone_morphogenetic_protein_receptor_type_1B_Source_UniProtKB_TrEMBL_Acc_K1QDS8	Cgig_27096_Activin_receptor_type_1_Source_UniProtKB_TrEMBL_Acc_K1QTB1	Cgig_06131_Activin_receptor_type_2B_Source_UniProtKB_TrEMBL_Acc_K1PHP4	Cgig_12158_Bone_morphogenetic_protein_receptor_type_2_Source_UniProtKB_TrEMBL_Acc_K1R0Z7	
Cele_004860_sma_6_Protein_SMA_6_sma_6_mRNA_complete_cds_Source_RefSeq_mRNA_Acc_NM_062870	Cele_000897_daf_1_Protein_DAF_1_isoform_a_daf_1_mRNA_complete_cds_Source_RefSeq_mRNA_Acc_NM_001027988	Cele_000900_daf_4_Protein_DAF_4_isoform_d_daf_4_mRNA_complete_cds_Source_RefSeq_mRNA_Acc_NM_001025978	
Drer_017494_transforming_growth_factor_beta_receptor_1_a_Source_ZFIN_Acc_ZDB_GENE_051120_75_tgfbr1a	Drer_042259_transforming_growth_factor_beta_receptor_1_b_Source_ZFIN_Acc_ZDB_GENE_091027_1_tgfbr1b	Drer_052142_activin_A_receptor_type_IB_Source_
HGNC_Symbol_Acc_172_ACVR1B_2_of_2	Drer_018968_activin_A_receptor_type_IB_Source_ZFIN_Acc_ZDB_GENE_980526_527_acvr1b	Drer_019728_bone_morphogenetic_protein_receptor_type_1aa_Source_ZFIN_Acc_ZDB_GENE_000502_1_bmpr1aa	Drer_005600_bone_morphogenetic_protein_receptor_type_1ba_Source_ZFIN_Acc_ZDB_GENE_991208_8_bmpr1ba	Drer_018179_activin_A_receptor_type_II_like_1_Source_ZFIN_Acc_ZDB_GENE_021003_1_acvrl1	Drer_045097_bone_morphogenetic_protein_receptor_type_1ab_Source_ZFIN_Acc_ZDB_GENE_040912_150_bmpr1ab	Drer_031219_bone_morphogenetic_protein_receptor_type_1bb_Source_ZFIN_Acc_ZDB_GENE_090610_1_bmpr1bb	Drer_086172_Uncharacterized_protein_Source_UniProtKB_TrEMBL_Acc_E7F0I3_CABZ01079442_1	Drer_041516_activin_A_receptor_type_IIB_Source_
HGNC_Symbol_Acc_174_ACVR2B_1_of_2	Drer_011188_activin_A_receptor_type_IIAa_Source_ZFIN_Acc_ZDB_GENE_980526_227_acvr2aa	Drer_055136_si_dkey_101k6_5_Source_ZFIN_Acc_ZDB_GENE_081105_143_si_dkey_101k6_5	Drer_059363_transforming_growth_factor_beta_receptor_II_70_80kDa_Source_
HGNC_Symbol_Acc_11773_TGFBR2_2_of_2	Drer_079944_activin_A_receptor_type_IIAb_Source_ZFIN_Acc_ZDB_GENE_120215_23_acvr2ab	Drer_034541_transforming_growth_factor_beta_receptor_II_Source_ZFIN_Acc_ZDB_GENE_980526_375_tgfbr2	Drer_044422_activin_receptor_IIb_Source_ZFIN_Acc_ZDB_GENE_980526_549_acvr2b	Drer_011941_bone_morphogenetic_protein_receptor_type_II_a_serine_threonine_kinase_Source_ZFIN_Acc_ZDB_GENE_070618_1_bmpr2a	Drer_020057_bone_morphogenetic_protein_receptor_type_II_b_serine_threonine_kinase_Source_ZFIN_Acc_ZDB_GENE_070618_2_bmpr2b	Drer_014986_activin_A_receptor_type_I_like_Source_ZFIN_Acc_ZDB_GENE_990415_9_acvr1l	Drer_075729_bone_morphogenetic_protein_receptor_type_1bb_Source_ZFIN_Acc_ZDB_GENE_090610_1_bmpr1bb	
Spur_028066_Alk4_5_7	Spur_016079_Alk4_5_7_1	Spur_016008_Alk2	Spur_016272_Alk3_6	Spur_017511_TgfbrtII	Spur_024092_Acvr2	Spur_000814_Acvr2_1	Spur_012281_Bmpr2	Spur_011711_Bmpr2_1	
Smim_29674_putative_TGF_beta_receptor_type_I_saxophone_protein_Daphnia_pulex_gi_321453977_gb_EFX65169_0_0_628	Smim_3384_putative_TGF_beta_receptor_type_I_thick_veins_protein_Daphnia_pulex_gi_321475113_gb_EFX86076_0_0_562	Smim_17616_transforming_growth_factor_beta_receptor_type_I_putative_Ixodes_scapularis_gi_241680325_ref_XP_002412676_6e_145_429	Smim_12787_transforming_growth_factor_beta_receptor_type_I_putative_Ixodes_scapularis_gi_241680325_ref_XP_002412676_1e_122_367	Smim_49381_PREDICTED_activin_receptor_type_2B_Apis_mellifera_gi_328777564_ref_XP_395928_4_0_0_598	Smim_65924_bone_morphogenic_protein_receptor_type_II_putative_Ixodes_scapularis_gi_241687910_ref_XP_002401624_9e_177_533	Smim_26508_bone_morphogenic_protein_receptor_type_II_putative_Ixodes_scapularis_gi_241687910_ref_XP_002401624_4e_88_293	Smim_17617_TGF_beta_receptor_type_Camponotus_floridanus_gi_307170918_gb_EFN63021_1e_29_115	Smim_26502_BMPR_II_Mesocricetus_auratus_gi_77997575_gb_ABB16321_2e_13_73_2	
Sman_049760_RK_1_TGF_beta_receptor_putative_Source_UniProtKB_TrEMBL_Acc_G4LWP9	Sman_093540_Protein_kinase_Source_UniProtKB_TrEMBL_Acc_G4VAY3	Sman_080120_TBRII_Putative_activin_receptor_Source_UniProtKB_TrEMBL_Acc_G4VJM6	Sman_124450_Putative_activin_receptor_Source_UniProtKB_TrEMBL_Acc_G4VCJ8	Sman_212110_Type_II_Serine_Threonine_Kinase_A_SmRK2a_Source_UniProtKB_TrEMBL_Acc_G4VJM4	
Gsal_7854_tgf_beta_receptor_type_1	Gsal_6980_activin_receptor_type_1	Gsal_2933_activin_receptor_type_2a	Gsal_12236_activin_receptor_type_i	Gsal_12237_hypothetical_protein	
Nvec_18047_Pkinase	Nvec_43658_Pkinase	Nvec_10837_Pkinase	Nvec_22670_Pkinase	Nvec_20193_	Nvec_52_	Nvec_19948_	Nvec_3838_	Nvec_57768_	Nvec_56867_	Nvec_27794_	

HG_24019	
This group of homology does not contain any annotated genome

HG_22259	
This group of homology does not contain any annotated genome

HG_400	
This group of homology does not contain any annotated genome

HG_16162	
Gsal_12843_chondroitin_sulfate_proteoglycan_partial	

HG_10707	
Cgig_27130_Reticulocyte_binding_protein_2_like_protein_a_Source_UniProtKB_TrEMBL_Acc_K1QX88	
Drer_089998_Uncharacterized_protein_Source_UniProtKB_TrEMBL_Acc_E7FBU3_CR407547_1	
Spur_012833_Hypp_695	

HG_7461	
Hsap_Ensmbl0174842_glomulin_FKBP_associated_protein_Source_
HGNC_Symbol_Acc_14373_GLMN	
Dmel_0050496_CG30496	
Drer_058267_glomulin_FKBP_associated_protein_a_Source_ZFIN_Acc_ZDB_GENE_041114_120_glmna	Drer_010958_glomulin_FKBP_associated_protein_b_Source_ZFIN_Acc_ZDB_GENE_080723_14_glmnb	
Spur_001291_Glmn	
Smim_78052_PREDICTED_glomulin_like_Meleagris_gallopavo_gi_326925061_ref_XP_003208740_2e_67_239	

HG_12570	
Hsap_Ensmbl0088543_chromosome_3_open_reading_frame_18_Source_
HGNC_Symbol_Acc_24837_C3orf18	
Drer_090634_si_dkey_226k3_4_Source_ZFIN_Acc_ZDB_GENE_031118_211_si_dkey_226k3_4	Drer_097079_chromosome_3_open_reading_frame_18_Source_
HGNC_Symbol_Acc_24837_C6H3orf18_2_of_2	Drer_078609_chromosome_3_open_reading_frame_18_Source_
HGNC_Symbol_Acc_24837_C3orf18_1_of_2	
Spur_010675_Spur_010675	

HG_3283	
Drer_036767_si_dkey_204a24_10_Source_ZFIN_Acc_ZDB_GENE_120215_160_si_dkey_204a24_10	Drer_058685_si_dkey_204a24_11_Source_ZFIN_Acc_ZDB_GENE_120215_129_si_dkey_204a24_11	Drer_077651_Uncharacterized_protein_Source_UniProtKB_TrEMBL_Acc_E7F2S9_BX927317_3	Drer_040921_Uncharacterized_protein_Source_UniProtKB_TrEMBL_Acc_E7FEG3_BX324215_1	Drer_088553_Uncharacterized_protein_Source_UniProtKB_TrEMBL_Acc_F1QG55_FP243385_3	Drer_075985_Uncharacterized_protein_Source_UniProtKB_TrEMBL_Acc_F1QF57_FP243385_1	Drer_074748_Uncharacterized_protein_Source_UniProtKB_TrEMBL_Acc_E7FAS1_BX005421_4	Drer_073901_Uncharacterized_protein_Source_UniProtKB_TrEMBL_Acc_E7FFD0_CABZ01046997_2	Drer_075086_Uncharacterized_protein_Source_UniProtKB_TrEMBL_Acc_F1Q888_CU681840_1	Drer_078349_Uncharacterized_protein_Source_UniProtKB_TrEMBL_Acc_F1QLT6_BX324215_3	Drer_079269_Uncharacterized_protein_Source_UniProtKB_TrEMBL_Acc_F1Q6T4_CR589947_1	Drer_086240_Uncharacterized_protein_Source_UniProtKB_TrEMBL_Acc_F1QID3_BX284666_1	Drer_078731_Uncharacterized_protein_Source_UniProtKB_TrEMBL_Acc_F1RDW4_BX005336_3	Drer_077503_Uncharacterized_protein_Source_UniProtKB_TrEMBL_Acc_F1Q9H0_CR792453_1	Drer_087575_Uncharacterized_protein_Source_UniProtKB_TrEMBL_Acc_F1R1W9_BX569789_3	Drer_086323_Uncharacterized_protein_Source_UniProtKB_TrEMBL_Acc_F1QR99_FP243385_2	Drer_076249_Uncharacterized_protein_Source_UniProtKB_TrEMBL_Acc_H9GXM3_CABZ01067080_1	Drer_075969_Uncharacterized_protein_Source_UniProtKB_TrEMBL_Acc_E7F308_BX004785_5	Drer_060655_Uncharacterized_protein_Source_UniProtKB_TrEMBL_Acc_F1RDB1_BX005421_2	Drer_075019_Uncharacterized_protein_Source_UniProtKB_TrEMBL_Acc_F1Q8Q0_FP102888_1	Drer_088934_Uncharacterized_protein_Source_UniProtKB_TrEMBL_Acc_F1REJ5_BX322612_1	Drer_031624_Uncharacterized_protein_Source_UniProtKB_TrEMBL_Acc_F1QS88_BX005421_1	Drer_074607_Uncharacterized_protein_Source_UniProtKB_TrEMBL_Acc_F1R6X1_BX005421_3	Drer_086465_Uncharacterized_protein_Source_UniProtKB_TrEMBL_Acc_F1QLZ9_FP236513_1	Drer_059514_Uncharacterized_protein_Source_UniProtKB_TrEMBL_Acc_F1QFU2_CABZ01046996_1	Drer_074247_Uncharacterized_protein_Source_UniProtKB_TrEMBL_Acc_F1RCM0_FP102786_1	Drer_095650_si_ch211_110e4_2_Source_ZFIN_Acc_ZDB_GENE_091204_53_si_ch211_110e4_2	Drer_090037_Uncharacterized_protein_Source_UniProtKB_TrEMBL_Acc_E7F6Q3_BX927317_1	

HG_3371	
Hsap_Ensmbl0139946_pellino_E3_ubiquitin_protein_ligase_family_member_2_Source_
HGNC_Symbol_Acc_8828_PELI2	Hsap_Ensmbl0197329_pellino_E3_ubiquitin_protein_ligase_1_Source_
HGNC_Symbol_Acc_8827_PELI1	Hsap_Ensmbl0174516_pellino_E3_ubiquitin_protein_ligase_family_member_3_Source_
HGNC_Symbol_Acc_30010_PELI3	
Dmel_0025574_Pli_Pellino_Source_FlyBase_0025574	
Cgig_24357_Protein_pellino_Source_UniProtKB_TrEMBL_Acc_K1PZU3	
Cele_017766_F25B4_2_Protein_F25B4_2_F25B4_2_mRNA_complete_cds_Source_RefSeq_mRNA_Acc_NM_072100	
Drer_029045_pellino_homolog_2_Drosophila_Source_ZFIN_Acc_ZDB_GENE_040718_360_peli2	Drer_044083_pellino_homolog_1b_Drosophila_Source_ZFIN_Acc_ZDB_GENE_061027_372_peli1b	Drer_087452_pellino_E3_ubiquitin_protein_ligase_family_member_3_Source_
HGNC_Symbol_Acc_30010_PELI3	Drer_003041_Uncharacterized_protein_Source_UniProtKB_TrEMBL_Acc_E7F8I1_CABZ01111496_1	
Spur_004517_Pellino	
Smim_2945_PREDICTED_similar_to_AGAP004232_PA_isoform_Tribolium_castaneum_gi_91086329_ref_XP_967308_0_0_517	Smim_2947_PREDICTED_similar_to_AGAP004232_PA_isoform_Tribolium_castaneum_gi_91086329_ref_XP_967308_1e_22_96_3	
Sman_162780	Sman_075260	
Gsal_7248_protein_pellino	
Nvec_49951_Pellino	Nvec_33261_	

HG_7068	
Hsap_Ensmbl0153832_F_box_protein_36_Source_
HGNC_Symbol_Acc_27020_FBXO36	
Cgig_02296_F_box_only_protein_36_Source_UniProtKB_TrEMBL_Acc_K1RGD5	
Drer_039152_F_box_protein_36b_Source_ZFIN_Acc_ZDB_GENE_060825_271_fbxo36b	Drer_010662_F_box_protein_36a_Source_ZFIN_Acc_ZDB_GENE_060929_986_fbxo36a	
Spur_021825_Spur_021825	
Sman_063630	
Nvec_29771_F_box	

HG_10023	
Hsap_Ensmbl0119185_integrin_beta_1_binding_protein_1_Source_
HGNC_Symbol_Acc_23927_ITGB1BP1	
Cgig_19930_Integrin_beta_1_binding_protein_1_Source_UniProtKB_TrEMBL_Acc_K1PSH1	
Drer_007169_integrin_beta_1_binding_protein_1_Source_ZFIN_Acc_ZDB_GENE_051113_264_itgb1bp1	
Spur_021582_Spur_021582	

HG_43276	
This group of homology does not contain any annotated genome

HG_573	
Nvec_34320_Ponericin	Nvec_2784_UCR_14kD	Nvec_8630_	Nvec_32862_CaM_binding	Nvec_15619_RVT_1	Nvec_20028_Ponericin	Nvec_8366_Ponericin	Nvec_2167_Ponericin	Nvec_58627_	Nvec_10986_WD40	Nvec_34968_Plasmid_killer	Nvec_911_bZIP_1	Nvec_57726_YiaAB	Nvec_36468_DUF1643	Nvec_14555_	Nvec_38770_	Nvec_11666_Arc	Nvec_23512_	Nvec_18962_Ribosomal_L19e	Nvec_23068_	Nvec_55613_	Nvec_12658_	

HG_4843	
Hsap_Ensmbl0144504_ankyrin_repeat_and_MYND_domain_containing_1_Source_
HGNC_Symbol_Acc_20987_ANKMY1	
Cgig_28289_Ankyrin_repeat_and_MYND_domain_containing_protein_1_Source_UniProtKB_TrEMBL_Acc_K1QD91	
Drer_062702_ankyrin_repeat_and_MYND_domain_containing_1_Source_ZFIN_Acc_ZDB_GENE_050208_740_ankmy1	
Spur_000135_Zf_mynd_13L	Spur_005949_Ankmy1	
Sman_160490	
Nvec_11312_Ank	

HG_20376	
Nvec_6277_	

HG_48686	
Nvec_49823_	

HG_20135	
Nvec_50569_Hexapep	Nvec_10888_Collagen	Nvec_54728_Collagen	Nvec_31359_	

HG_12488	
Nvec_21252_Fibrinogen_C	Nvec_9160_EGF	Nvec_46976_PAN	Nvec_29530_	

HG_8031	
Nvec_37123_Extensin_2	Nvec_18557_	

HG_6731	
Dmel_0263980_CG43729	
Cgig_14634_SH3_and_cysteine_rich_domain_containing_protein_3_Source_UniProtKB_TrEMBL_Acc_K1PH34	Cgig_13128	
Smim_g66382_t1_stac_putative_Ixodes_scapularis_gi_241107590_ref_XP_002410121_2e_27_114	Smim_g66381_t1_PREDICTED_similar_to_AGAP005258_PA_Tribolium_castaneum_gi_189240758_ref_XP_969148_6e_37_135	Smim_10258_PREDICTED_similar_to_AGAP005257_PA_Tribolium_castaneum_gi_189240760_ref_XP_969222_1e_26_110	Smim_10269_CG34365_isoform_C_Drosophila_melanogaster_gi_161077100_ref_NP_001097322_4e_10_64_7	
Nvec_46737_	

HG_10005	
Hsap_Ensmbl0164500_chromosome_7_open_reading_frame_72_Source_
HGNC_Symbol_Acc_22564_C7orf72	
Cgig_06803	
Spur_019491_Spur_019491	
Nvec_3196_	

HG_9497	
Dmel_0035000_CG13578	
Cgig_17622	
Spur_019684_Hypp_2461	Spur_014436_Hypp_2148	
Smim_53739_PREDICTED_similar_to_ENSANGP00000028986_Strongylocentrotus_purpuratus_gi_115721337_ref_XP_001190668_0_003_43_5	
Nvec_54201_	

HG_5495	
Spur_024181_Nell1L	
Nvec_29375_	Nvec_22359_	Nvec_19995_GLTT	Nvec_1732_GETHR	Nvec_52813_	Nvec_52812_	Nvec_56257_Extensin_2	Nvec_56336_Ag332	Nvec_42955_Oxidored_q1_N	Nvec_44748_	Nvec_11733_	Nvec_50840_	Nvec_55075_Keratin_B2	

HG_933	
Hsap_Ensmbl0260836_RP11_152F13_10	Hsap_Ensmbl0214575_cytoplasmic_polyadenylation_element_binding_protein_1_Source_
HGNC_Symbol_Acc_21744_CPEB1	Hsap_Ensmbl0107864_cytoplasmic_polyadenylation_element_binding_protein_3_Source_
HGNC_Symbol_Acc_21746_CPEB3	Hsap_Ensmbl0113742_cytoplasmic_polyadenylation_element_binding_protein_4_Source_
HGNC_Symbol_Acc_21747_CPEB4	Hsap_Ensmbl0137449_cytoplasmic_polyadenylation_element_binding_protein_2_Source_
HGNC_Symbol_Acc_21745_CPEB2	
Dmel_0004882_orb_oo18_RNA_binding_protein_Source_FlyBase_0004882	Dmel_0264307_orb2	
Cgig_19114_Cytoplasmic_polyadenylation_element_binding_protein_1_B_Source_UniProtKB_TrEMBL_Acc_K1QYV5	Cgig_14557_Cytoplasmic_polyadenylation_element_binding_protein_4_Source_UniProtKB_TrEMBL_Acc_K1Q726	
Cele_000772_cpb_3_Protein_CPB_3_cpb_3_mRNA_complete_cds_Source_RefSeq_mRNA_Acc_NM_059279	Cele_000770_cpb_1_Protein_CPB_1_cpb_1_mRNA_complete_cds_Source_RefSeq_mRNA_Acc_NM_066650	Cele_001481_fog_1_Protein_FOG_1_isoform_b_Source_RefSeq_mRNA_Acc_NM_001026621	Cele_000771_cpb_2_Protein_CPB_2_cpb_2_mRNA_complete_cds_Source_RefSeq_mRNA_Acc_NM_062835	
Drer_008454_cytoplasmic_polyadenylation_element_binding_protein_1b_Source_ZFIN_Acc_ZDB_GENE_990927_1_cpeb1b	Drer_053117_Uncharacterized_protein_Source_UniProtKB_TrEMBL_Acc_E7FA11_cpeb1a	Drer_045932_cytoplasmic_polyadenylation_element_binding_protein_1a_Source_ZFIN_Acc_ZDB_GENE_080723_42_cpeb1a	Drer_056691_cytoplasmic_polyadenylation_element_binding_protein_4_Source_ZFIN_Acc_ZDB_GENE_040426_1557_cpeb4	Drer_060103_cytoplasmic_polyadenylation_element_binding_protein_3_Source_ZFIN_Acc_ZDB_GENE_090312_68_cpeb3	Drer_052604_cytoplasmic_polyadenylation_element_binding_protein_2_Source_
HGNC_Symbol_Acc_21745_CPEB2	Drer_074474_cytoplasmic_polyadenylation_element_binding_protein_4_Source_
HGNC_Symbol_Acc_21747_CPEB4_3_of_3	Drer_060495_cytoplasmic_polyadenylation_element_binding_protein_4_Source_
HGNC_Symbol_Acc_21747_CPEB4_2_of_3	
Spur_015450_Cpeb1	Spur_001293_Cpeb2	
Smim_72406_cytoplasmic_polyadenylation_element_binding_protein_putative_Ixodes_scapularis_gi_241829409_ref_XP_002414761_6e_175_501	Smim_56756_PREDICTED_probable_RNA_binding_protein_orb2_like_isoform_Acyrthosiphon_pisum_gi_328721760_ref_XP_003247398_0_0_575	Smim_27690_cytoplasmic_polyadenylation_element_binding_protein_putative_Ixodes_scapularis_gi_241560350_ref_XP_002400996_2e_85_260	Smim_27683_A_Chain_A_Solution_Structure_Of_Rna_Binding_Domain_In_Cytoplasmic_Polyadenylation_Element_Binding_Protein_3_gi_159164253_pdb_2DNL_A_5e_40_136	
Sman_070360_Putative_cytoplasmic_polyadenylation_element_binding_protein_Cpeb_Source_UniProtKB_TrEMBL_Acc_G4VT97	Sman_012950_Putative_cytoplasmic_polyadenylation_element_binding_protein_Cpeb_Source_UniProtKB_TrEMBL_Acc_G4VEX4	Sman_136410_Putative_cytoplasmic_polyadenylation_element_binding_protein_Cpeb_Source_UniProtKB_TrEMBL_Acc_G4VEX5	Sman_137460_Cytoplasmic_polyadenylation_element_binding_protein_Cpeb_putative_Source_UniProtKB_TrEMBL_Acc_G4LW19	
Gsal_4058_cytoplasmic_polyadenylation_element_binding_protein_1	Gsal_1072_cytoplasmic_polyadenylation_element_binding_protein_2	
Nvec_57237_RRM_1	Nvec_34062_	Nvec_39034_	

HG_32248	
Nvec_40339_	

HG_5630	
Hsap_Ensmbl0153303_FERM_domain_containing_1_Source_
HGNC_Symbol_Acc_21240_FRMD1	Hsap_Ensmbl0139926_FERM_domain_containing_6_Source_
HGNC_Symbol_Acc_19839_FRMD6	
Dmel_0004583_ex_expanded_Source_FlyBase_0004583	
Cgig_17336_FERM_domain_containing_protein_1_Source_UniProtKB_TrEMBL_Acc_K1PNE2	
Cele_001493_frm_7_Protein_FRM_7_frm_7_mRNA_complete_cds_Source_RefSeq_mRNA_Acc_NM_073684	
Drer_002332_FERM_domain_containing_6_Source_ZFIN_Acc_ZDB_GENE_050522_354_frmd6	Drer_078741_FERM_domain_containing_1_Source_
HGNC_Symbol_Acc_21240_FRMD1_1_of_2	Drer_096757_FERM_domain_containing_1_Source_
HGNC_Symbol_Acc_21240_FRMD1_2_of_2	
Spur_025343_Frmd1	Spur_016332_Frmd6L	
Smim_9327_PREDICTED_LOW_QUALITY_PROTEIN_FERM_domain_containing_protein_6_like_Macaca_mulatta_gi_297297832_ref_XP_002808508_4e_42_171	Smim_5980_tyrosine_protein_phosphatase_non_receptor_type_13_Danio_rerio_gi_269308229_ref_NP_001083012_5e_12_70_1	Smim_9331_9331	

HG_71147	
This group of homology does not contain any annotated genome

HG_28152	
This group of homology does not contain any annotated genome

HG_9503	
Cgig_23486	
Drer_090673_chromosome_19_open_reading_frame_44_Source_
HGNC_Symbol_Acc_26141_C22H19orf44	
Nvec_22885_Apc13p	

HG_21784	
Nvec_21367_Pentapeptide_2	

HG_17657	
Cgig_10687	
Nvec_43946_	

HG_4089	
This group of homology does not contain any annotated genome

HG_3849	
Dmel_0031474_CG2991	
Cgig_11565	
Spur_025501_Spur_025501	
Smim_64112_E3_ubiquitin_protein_ligase_MARCH2_Camponotus_floridanus_gi_307168684_gb_EFN61716_1e_153_458	
Nvec_59103_	Nvec_9148_	Nvec_16565_	

HG_15246	
Hsap_Ensmbl0050165_dickkopf_WNT_signaling_pathway_inhibitor_3_Source_
HGNC_Symbol_Acc_2893_DKK3	
Drer_077630_dickkopf_homolog_3a_Xenopus_laevis_Source_ZFIN_Acc_ZDB_GENE_110519_1_dkk3a	Drer_070683_dickkopf_homolog_3b_Xenopus_laevis_Source_ZFIN_Acc_ZDB_GENE_061207_74_dkk3b	

HG_8138	
Cgig_06423_Ankyrin_repeat_domain_containing_protein_60_Source_UniProtKB_TrEMBL_Acc_K1PQF6	
Spur_026879_C20orf86L	Spur_011558_Hypp_1988	Spur_022261_Hypp_1042	
Sman_141960_Putative_ankyrin_repeat_domain_protein_Source_UniProtKB_TrEMBL_Acc_G4VM47	
Nvec_25220_Ank	Nvec_12467_Ank	Nvec_25217_	

HG_15077	
Cgig_05523	
Spur_025333_Spur_025333	Spur_025335_Spur_025335	Spur_025336_Spur_025336	Spur_025334_Spur_025334	
Nvec_8776_	Nvec_14333_MAPEG	

HG_11790	
This group of homology does not contain any annotated genome

HG_10702	
Dmel_0028583_lcs_la_costa_Source_FlyBase_0028583	Dmel_0037260_Mur82C_Mucin_related_82C_Source_FlyBase_0037260	
Nvec_34751_	Nvec_22282_7tm_2	Nvec_49500_Collagen	Nvec_32584_	Nvec_10037_7tm_2	

HG_5995	
Dmel_0051998_CG31998	
Cgig_02526_Cell_surface_glycoprotein_1_Source_UniProtKB_TrEMBL_Acc_K1PTP2	Cgig_14493	
Drer_088343_proline_rich_transmembrane_protein_4_Source_
HGNC_Symbol_Acc_37280_PRRT4	
Spur_005603_Hypp_456	Spur_005604_Hypp_457	Spur_023388_Hypp_2669	Spur_003423_Hypp_1451	
Smim_78993_PREDICTED_similar_to_AGAP011255_PA_Tribolium_castaneum_gi_189238145_ref_XP_001814571_4e_06_57_8	Smim_61013_61013	
Gsal_1639_putative_homolog_to_unnamed_protein_product_Tetraodon_nigroviridis	
Nvec_42634_Trypan_PARP	Nvec_43080_	Nvec_14305_	

HG_3211	
Dmel_0000054_Adf1_Adh_transcription_factor_1_Source_FlyBase_0000054	Dmel_0034599_CG9437	Dmel_0260431_CG42526	Dmel_0033616_CG7745	Dmel_0029957_CG12155	Dmel_0263240_Coop_Corepressor_of_Pangolin_Source_FlyBase_0263240	
Cele_007242_madf_5_Protein_MADF_5_madf_5_mRNA_complete_cds_Source_RefSeq_mRNA_Acc_NM_064627	Cele_008118_madf_8_Protein_MADF_8_madf_8_mRNA_complete_cds_Source_RefSeq_mRNA_Acc_NM_065338	
Drer_071733_Uncharacterized_protein_Source_UniProtKB_TrEMBL_Acc_E7F8Q9_CT030204_3	Drer_091595_Uncharacterized_protein_Source_UniProtKB_TrEMBL_Acc_F1QLL4_CABZ01079490_1	Drer_091442_zgc_152938_Source_ZFIN_Acc_ZDB_GENE_061013_458_zgc_152938	
Smim_50331_Bm8_interacting_protein_2d_Bombyx_mori_gi_306518640_ref_NP_001182382_5e_11_67_4	Smim_70619_AGAP009140_PA_Anopheles_gambiae_str_PEST_gi_158299889_ref_XP_553069_3_1e_05_49_3	

HG_6709	
Cgig_08481	Cgig_16234	
Spur_021830_Hypp_2578	Spur_007952_Tirc2_1	Spur_013299_Tirc2	
Gsal_6971_hypothetical_protein	
Nvec_54587_	

HG_5866	
Dmel_0023531_CG32809	
Cgig_18004	
Cele_022180_Y71H2AM_15_Protein_Y71H2AM_15_isoform_b_Source_RefSeq_mRNA_Acc_NM_001038293	
Spur_012612_Hypp_78	
Smim_52667_PREDICTED_coiled_coil_domain_containing_protein_CG32809_like_Apis_mellifera_gi_328784724_ref_XP_394750_4_0_0_590	Smim_55580_Coiled_coil_domain_containing_protein_AGAP005037_Harpegnathos_saltator_gi_307213707_gb_EFN89056_3e_103_345	Smim_65790_Coiled_coil_domain_containing_protein_CG32809_Harpegnathos_saltator_gi_307213704_gb_EFN89053_1e_59_197	

HG_6112	
Hsap_Ensmbl0153066_thioredoxin_domain_containing_11_Source_
HGNC_Symbol_Acc_28030_TXNDC11	
Dmel_0035867_CG13671	
Cgig_10048_Thioredoxin_domain_containing_protein_11_Source_UniProtKB_TrEMBL_Acc_K1QDC1	
Cele_007284_C03H12_1_Protein_C03H12_1_C03H12_1_mRNA_complete_cds_Source_RefSeq_mRNA_Acc_NM_078182	
Drer_076938_thioredoxin_domain_containing_11_Source_ZFIN_Acc_ZDB_GENE_041008_112_txndc11	
Spur_018616_Txndc11	
Smim_15517_Thioredoxin_domain_containing_protein_11_Acromyrmex_echinatior_gi_332023111_gb_EGI63372_7e_39_154	Smim_15514_PREDICTED_thioredoxin_domain_containing_protein_11_like_isoform_Apis_mellifera_gi_328785164_ref_XP_393604_4_1e_14_78_6	
Nvec_49513_Thioredoxin	

HG_26543	
Nvec_41996_Tropomyosin	Nvec_46314_	

HG_8814	
Dmel_0033863_CG13337	
Drer_057903_si_ch211_266g18_10_Source_ZFIN_Acc_ZDB_GENE_131127_188_si_ch211_266g18_10	
Nvec_7869_DUF947	

HG_17703	
This group of homology does not contain any annotated genome

HG_4900	
Hsap_Ensmbl0134046_methyl_CpG_binding_domain_protein_2_Source_
HGNC_Symbol_Acc_6917_MBD2	Hsap_Ensmbl0071655_methyl_CpG_binding_domain_protein_3_Source_
HGNC_Symbol_Acc_6918_MBD3	Hsap_Ensmbl0170948_methyl_CpG_binding_domain_protein_3_like_1_Source_
HGNC_Symbol_Acc_15774_MBD3L1	
Dmel_0027950_MBD_like_MBD_like_Source_FlyBase_0027950	
Cgig_11651_Methyl_CpG_binding_domain_protein_2_Source_UniProtKB_TrEMBL_Acc_K1RFC5	
Cele_023409_mbd_2_Protein_MBD_2_mbd_2_mRNA_complete_cds_Source_RefSeq_mRNA_Acc_NM_001025841	
Drer_075952_methyl_CpG_binding_domain_protein_2_Source_ZFIN_Acc_ZDB_GENE_030131_9049_mbd2	Drer_025699_methyl_CpG_binding_domain_protein_1_Source_ZFIN_Acc_ZDB_GENE_030131_6318_mbd1	Drer_042029_methyl_CpG_binding_domain_protein_3b_Source_ZFIN_Acc_ZDB_GENE_030131_9792_mbd3b	Drer_061774_methyl_CpG_binding_domain_protein_3a_Source_ZFIN_Acc_ZDB_GENE_030131_9077_mbd3a	
Spur_001457_Med2	Spur_001456_Mbd2L	
Smim_2523_methyl_CpG_binding_transcription_regulator_putative_Ixodes_scapularis_gi_241616494_ref_XP_002407962_3e_145_417	Smim_574_methyl_binding_protein_Schistocerca_gregaria_gi_339773549_gb_AEK05181_1e_21_92_0	
Sman_138180_MBD_Methyl_CpG_binding_domain_protein_Methyl_cpg_binding_protein_mbd_putative_Source_UniProtKB_TrEMBL_Acc_C4Q592	
Gsal_12240_methyl_binding_domain_protein_2	
Nvec_35452_UK	

HG_4548	
Nvec_3866_	Nvec_28626_	Nvec_19506_Viral_helicase1	Nvec_21665_	Nvec_36342_Viral_helicase1	Nvec_26925_DUF1447	Nvec_21185_	Nvec_51520_Flavoprotein	Nvec_51872_RNA_pol_delta	Nvec_23172_DNA_RNApol_7kD	Nvec_44660_	Nvec_18956_SCAN	Nvec_38476_	Nvec_49322_REV	Nvec_36341_DUF329	Nvec_54616_zf_AD	Nvec_8091_C1_4	Nvec_7930_	Nvec_22591_DUF329	Nvec_40279_zf_MYM	Nvec_20941_	Nvec_54955_	

HG_13942	
This group of homology does not contain any annotated genome

HG_7842	
Hsap_Ensmbl0139351_synaptonemal_complex_protein_3_Source_
HGNC_Symbol_Acc_18130_SYCP3	
Cgig_26122_Synaptonemal_complex_protein_3_Source_UniProtKB_TrEMBL_Acc_K1RYJ8	
Drer_013438_synaptonemal_complex_protein_3_Source_ZFIN_Acc_ZDB_GENE_040910_2_sycp3	
Spur_008527_Sycp3L	
Smim_64557_synaptonemal_complex_protein_3_Xenopus_laevis_gi_168693567_ref_NP_001108302_4e_19_86_7	
Nvec_21207_Cor1	

HG_16380	
Nvec_21598_DUF1642	

HG_7449	
Cgig_05337_Regulator_of_G_protein_signaling_22_Source_UniProtKB_TrEMBL_Acc_K1PGP3	
Spur_011355_Spur_011355	Spur_004299_Hypp_409	Spur_020198_Rgs22L	
Nvec_9322_RGS	Nvec_24492_RGS	Nvec_40283_	

HG_75313	
Nvec_44136_	

HG_5552	
Hsap_Ensmbl0107281_neural_proliferation_differentiation_and_control_1_Source_
HGNC_Symbol_Acc_7899_NPDC1	
Dmel_0050420_Atf_2_Activating_transcription_factor_2_Source_FlyBase_0050420	
Cgig_14248_Neural_proliferation_differentiation_and_control_protein_1_Source_UniProtKB_TrEMBL_Acc_K1Q531	
Cele_000277_cab_1_Protein_CAB_1_cab_1_mRNA_complete_cds_Source_RefSeq_mRNA_Acc_NM_077635	
Drer_056156_neural_proliferation_differentiation_and_control_1_Source_
HGNC_Symbol_Acc_7899_NPDC1_1_of_2	Drer_074697_neural_proliferation_differentiation_and_control_1_Source_ZFIN_Acc_ZDB_GENE_031204_31_npdc1	
Spur_014558_Spur_014558	
Smim_62067_putative_NPDC_Latrodectus_hesperus_gi_318087280_gb_ADV40232_9e_92_284	
Sman_054170	
Gsal_6428_neural_proliferation_differentiation_and_control_protein_1_like	Gsal_7680_hypothetical_protein	
Nvec_17246_	

HG_5288	
Hsap_Ensmbl0181744_chromosome_3_open_reading_frame_58_Source_
HGNC_Symbol_Acc_28490_C3orf58	Hsap_Ensmbl0147113_chromosome_X_open_reading_frame_36_Source_
HGNC_Symbol_Acc_25866_CXorf36	
Dmel_0034705_CG11170	
Drer_055629_chromosome_3_open_reading_frame_58_Source_
HGNC_Symbol_Acc_28490_C24H3orf58_2_of_2	Drer_012816_chromosome_3_open_reading_frame_58_Source_
HGNC_Symbol_Acc_28490_C2H3orf58_1_of_2	Drer_061747_chromosome_X_open_reading_frame_36_Source_
HGNC_Symbol_Acc_25866_C9HXorf36	
Spur_017500_C3orf58	Spur_017501_Spur_017501	Spur_011874_C3orf58L	
Smim_18896_UPF0672_protein_C3orf58_isoform_b_Homo_sapiens_gi_197333863_ref_NP_001127942_4e_52_177	Smim_27197_hypothetical_protein_BRAFLDRAFT_269049_Branchiostoma_floridae_gi_260783787_ref_XP_002586953_6e_06_50_1	Smim_27195_uncharacterized_protein_LOC100141362_Danio_rerio_gi_168823534_ref_NP_001108398_0_001_46_6	
Gsal_774_upf0672_protein_c3orf58_homolog	
Nvec_51871_Gag_p12	

HG_5423	
Hsap_Ensmbl0152990_G_protein_coupled_receptor_125_Source_
HGNC_Symbol_Acc_13839_GPR125	Hsap_Ensmbl0020181_G_protein_coupled_receptor_124_Source_
HGNC_Symbol_Acc_17849_GPR124	Hsap_Ensmbl0197177_G_protein_coupled_receptor_123_Source_
HGNC_Symbol_Acc_13838_GPR123	
Dmel_0030466_CG15744	
Drer_076994_G_protein_coupled_receptor_124_Source_ZFIN_Acc_ZDB_GENE_081104_363_gpr124	Drer_073673_G_protein_coupled_receptor_125_Source_
HGNC_Symbol_Acc_13839_GPR125	Drer_054177_G_protein_coupled_receptor_123_Source_ZFIN_Acc_ZDB_GENE_130603_101_gpr123	Drer_087957_G_protein_coupled_receptor_123_Source_
HGNC_Symbol_Acc_13838_GPR123_3_of_4	Drer_076577_G_protein_coupled_receptor_123_Source_
HGNC_Symbol_Acc_13838_GPR123_2_of_4	Drer_090305_Uncharacterized_protein_Source_UniProtKB_TrEMBL_Acc_E7EYS9_CABZ01086759_2	
Spur_012494_Lrr_Lnb_7Tm_Gpcr	Spur_028556_Hypp_1233	
Nvec_38792_7tm_2	Nvec_1675_ig	

HG_4451	
This group of homology does not contain any annotated genome

HG_13619	
Dmel_0037700_CG8149	
Spur_019107_Spur_019107	

HG_13891	
Hsap_Ensmbl0111554_Mdm1_nuclear_protein_homolog_mouse_Source_
HGNC_Symbol_Acc_29917_MDM1	
Drer_045675_transformed_3T3_cell_double_minute_1_homolog_mouse_Source_ZFIN_Acc_ZDB_GENE_041210_117_mdm1	

HG_3818	
Hsap_Ensmbl0078699_core_binding_factor_runt_domain_alpha_subunit_2_translocated_to_2_Source_
HGNC_Symbol_Acc_1536_CBFA2T2	Hsap_Ensmbl0079102_runt_related_transcription_factor_1_translocated_to_1_cyclin_D_related_Source_
HGNC_Symbol_Acc_1535_RUNX1T1	
Dmel_0005636_nvy_nervy_Source_FlyBase_0005636	
Cgig_24251_Protein_CBFA2T2_Source_UniProtKB_TrEMBL_Acc_K1Q5H4	Cgig_26293_Protein_CBFA2T1_Source_UniProtKB_TrEMBL_Acc_K1PYC3	
Drer_079012_core_binding_factor_runt_domain_alpha_subunit_2_translocated_to_3_Source_
HGNC_Symbol_Acc_1537_CBFA2T3	Drer_074337_core_binding_factor_runt_domain_alpha_subunit_2_translocated_to_2_Source_ZFIN_Acc_ZDB_GENE_070209_1_cbfa2t2	Drer_003680_runt_related_transcription_factor_1_translocated_to_1_cyclin_D_related_Source_ZFIN_Acc_ZDB_GENE_060929_164_runx1t1	
Spur_021927_Runx1t1	
Smim_30976_PREDICTED_protein_CBFA2T3_Canis_lupus_familiaris_gi_73956917_ref_XP_546780_9e_87_291	Smim_46819_PREDICTED_protein_CBFA2T1_like_isoform_Meleagris_gallopavo_gi_326917863_ref_XP_003205214_7e_126_392	
Nvec_16223_	

HG_47542	
This group of homology does not contain any annotated genome

HG_7088	
Hsap_Ensmbl0040199_PH_domain_and_leucine_rich_repeat_protein_phosphatase_2_Source_
HGNC_Symbol_Acc_29149_PHLPP2	
Dmel_0032749_Phlpp_PH_domain_leucine_rich_repeat_protein_phosphatase_Source_FlyBase_0032749	
Cgig_10514_PH_domain_leucine_rich_repeat_containing_protein_phosphatase_1_Source_UniProtKB_TrEMBL_Acc_K1QUE9	
Drer_078694_PH_domain_and_leucine_rich_repeat_protein_phosphatase_1_Source_
HGNC_Symbol_Acc_20610_PHLPP1	Drer_090255_PH_domain_and_leucine_rich_repeat_protein_phosphatase_2_Source_ZFIN_Acc_ZDB_GENE_070719_3_phlpp2	
Smim_2448_Protein_phosphatase_PHLPP_like_protein_Harpegnathos_saltator_gi_307200228_gb_EFN80522_7e_20_95_5	

HG_38774	
Gsal_15164_atpase_wrnip1_like	

HG_7311	
Dmel_0024232_gprs_gprs_Source_FlyBase_0024232	
Spur_019113_RapL	
Smim_79661_PREDICTED_similar_to_AGAP012255_PA_Tribolium_castaneum_gi_189240581_ref_XP_001816007_6e_33_121	
Nvec_23060_	Nvec_22985_	

HG_1874	
Hsap_Ensmbl0160007_Rho_GTPase_activating_protein_35_Source_
HGNC_Symbol_Acc_4591_AR
HGAP35	Hsap_Ensmbl0100852_Rho_GTPase_activating_protein_5_Source_
HGNC_Symbol_Acc_675_AR
HGAP5	
Dmel_0026375_RhoGAPp190_RhoGAPp190_Source_FlyBase_0026375	
Cgig_28030	
Cele_010374_rga_5_Protein_RGA_5_isoform_a_rga_5_mRNA_complete_cds_Source_RefSeq_mRNA_Acc_NM_001028085	
Drer_060297_Rho_GTPase_activating_protein_35b_Source_ZFIN_Acc_ZDB_GENE_060526_44_ar
HGap35	Drer_061294_Rho_GTPase_activating_protein_5_Source_ZFIN_Acc_ZDB_GENE_081014_1_ar
HGap5	Drer_062577_Rho_GTPase_activating_protein_35a_Source_ZFIN_Acc_ZDB_GENE_120516_2_ar
HGap35a	
Spur_005355_Grf1	Spur_014527_Grf1l	Spur_021433_Rhogap5	
Smim_56410_Rho_GTPase_activating_protein_5_Harpegnathos_saltator_gi_307194518_gb_EFN76810_0_0_1839	
Sman_127040	
Gsal_6335_rho_gtpase_activating_protein_35	
Nvec_7780_	Nvec_7782_	Nvec_40451_	Nvec_16798_	

HG_29219	
This group of homology does not contain any annotated genome

HG_1657	
Hsap_Ensmbl0122420_prostaglandin_F_receptor_FP_Source_
HGNC_Symbol_Acc_9600_PTGFR	Hsap_Ensmbl0171522_prostaglandin_E_receptor_4_subtype_EP4_Source_
HGNC_Symbol_Acc_9596_PTGER4	Hsap_Ensmbl0006638_thromboxane_A2_receptor_Source_
HGNC_Symbol_Acc_11608_TBXA2R	Hsap_Ensmbl0160013_prostaglandin_I2_prostacyclin_receptor_IP_Source_
HGNC_Symbol_Acc_9602_PTGIR	Hsap_Ensmbl0050628_prostaglandin_E_receptor_3_subtype_EP3_Source_
HGNC_Symbol_Acc_9595_PTGER3	Hsap_Ensmbl0125384_prostaglandin_E_receptor_2_subtype_EP2_53kDa_Source_
HGNC_Symbol_Acc_9594_PTGER2	Hsap_Ensmbl0168229_prostaglandin_D2_receptor_DP_Source_
HGNC_Symbol_Acc_9591_PTGDR	Hsap_Ensmbl0160951_prostaglandin_E_receptor_1_subtype_EP1_42kDa_Source_
HGNC_Symbol_Acc_9593_PTGER1	
Cgig_01191_Prostaglandin_E2_receptor_EP4_subtype_Source_UniProtKB_TrEMBL_Acc_K1PER1	Cgig_24858_Prostaglandin_E2_receptor_EP4_subtype_Source_UniProtKB_TrEMBL_Acc_K1RP23	Cgig_27614_Prostaglandin_E2_receptor_EP4_subtype_Source_UniProtKB_TrEMBL_Acc_K1R189	Cgig_22055_Prostaglandin_E2_receptor_EP4_subtype_Source_UniProtKB_TrEMBL_Acc_K1S2U1	Cgig_16270_Prostaglandin_E2_receptor_EP4_subtype_Source_UniProtKB_TrEMBL_Acc_K1QCA0	Cgig_27792_Prostaglandin_E2_receptor_EP4_subtype_Source_UniProtKB_TrEMBL_Acc_K1QTM0	Cgig_27790_Prostaglandin_E2_receptor_EP4_subtype_Source_UniProtKB_TrEMBL_Acc_K1RFM7	Cgig_27791_Prostaglandin_E2_receptor_EP4_subtype_Source_UniProtKB_TrEMBL_Acc_K1RYP1	Cgig_20367_Prostaglandin_E2_receptor_EP4_subtype_Source_UniProtKB_TrEMBL_Acc_K1Q158	Cgig_21612_Prostaglandin_E2_receptor_EP4_subtype_Source_UniProtKB_TrEMBL_Acc_K1QHI8	Cgig_21509_Prostaglandin_E2_receptor_EP4_subtype_Source_UniProtKB_TrEMBL_Acc_K1RC96	Cgig_21614_Prostaglandin_E2_receptor_EP4_subtype_Source_UniProtKB_TrEMBL_Acc_K1PVC5	Cgig_20617_Prostaglandin_E2_receptor_EP4_subtype_Source_UniProtKB_TrEMBL_Acc_K1RS19	Cgig_01282_Prostacyclin_receptor_Source_UniProtKB_TrEMBL_Acc_K1PV75	Cgig_19258_Prostaglandin_E2_receptor_EP4_subtype_Source_UniProtKB_TrEMBL_Acc_K1R3S1	Cgig_21609_Prostaglandin_E2_receptor_EP4_subtype_Source_UniProtKB_TrEMBL_Acc_K1PVB8	Cgig_18091_Prostaglandin_E2_receptor_EP4_subtype_Source_UniProtKB_TrEMBL_Acc_K1Q4I0	Cgig_21610_Prostaglandin_E2_receptor_EP4_subtype_Source_UniProtKB_TrEMBL_Acc_K1Q300	Cgig_21613_Prostaglandin_E2_receptor_EP4_subtype_Source_UniProtKB_TrEMBL_Acc_K1R364	Cgig_06695_Prostaglandin_E2_receptor_EP4_subtype_Source_UniProtKB_TrEMBL_Acc_K1PMV1	Cgig_10861_Prostaglandin_E2_receptor_EP4_subtype_Source_UniProtKB_TrEMBL_Acc_K1QBA9	Cgig_26075_Prostaglandin_E2_receptor_EP4_subtype_Source_UniProtKB_TrEMBL_Acc_K1PZN4	Cgig_20616_Prostacyclin_receptor_Source_UniProtKB_TrEMBL_Acc_K1R7V1	Cgig_27788_Prostacyclin_receptor_Source_UniProtKB_TrEMBL_Acc_K1R346	Cgig_01283_Prostaglandin_E2_receptor_EP4_subtype_Source_UniProtKB_TrEMBL_Acc_K1Q204	Cgig_08034_Prostaglandin_E2_receptor_EP3_subtype_Source_UniProtKB_TrEMBL_Acc_K1QDS9	Cgig_21505_Prostaglandin_E2_receptor_EP4_subtype_Source_UniProtKB_TrEMBL_Acc_K1RI86	Cgig_21508_Prostaglandin_E2_receptor_EP4_subtype_Source_UniProtKB_TrEMBL_Acc_K1R673	Cgig_21507	Cgig_27789	Cgig_02291	
Drer_038278_prostaglandin_I2_prostacyclin_receptor_IP_Source_ZFIN_Acc_ZDB_GENE_120511_1_ptgir	Drer_059236_prostaglandin_E_receptor_4_subtype_EP4_a_Source_ZFIN_Acc_ZDB_GENE_060222_1_ptger4a	Drer_079907_prostaglandin_E_receptor_4_subtype_EP4_c_Source_ZFIN_Acc_ZDB_GENE_070705_128_ptger4c	Drer_035415_prostaglandin_E_receptor_4_subtype_EP4_b_Source_ZFIN_Acc_ZDB_GENE_060531_102_ptger4b	Drer_077061_prostaglandin_E_receptor_1b_subtype_EP1_Source_ZFIN_Acc_ZDB_GENE_100922_278_ptger1b	Drer_037033_prostaglandin_E_receptor_2b_subtype_EP2_Source_ZFIN_Acc_ZDB_GENE_040724_267_ptger2b	Drer_055781_prostaglandin_E_receptor_3_subtype_EP3_Source_ZFIN_Acc_ZDB_GENE_120508_5_ptger3	Drer_078605_prostaglandin_E_receptor_1a_subtype_EP1_Source_ZFIN_Acc_ZDB_GENE_120215_261_ptger1a	Drer_011434_prostaglandin_E_receptor_2a_subtype_EP2_Source_ZFIN_Acc_ZDB_GENE_040426_1321_ptger2a	Drer_074016_prostaglandin_F_receptor_FP_Source_
HGNC_Symbol_Acc_9600_PTGFR_2_of_2	Drer_026238_prostaglandin_F_receptor_FP_Source_ZFIN_Acc_ZDB_GENE_120919_6_ptgfr	Drer_078602_prostaglandin_E_receptor_1c_subtype_EP1_Source_ZFIN_Acc_ZDB_GENE_120917_4_ptger1c	
Spur_028905_Pger2ep4	

HG_5659	
Hsap_Ensmbl0174136_repulsive_guidance_molecule_family_member_b_Source_
HGNC_Symbol_Acc_26896_RGMB	Hsap_Ensmbl0168509_hemochromatosis_type_2_juvenile_Source_
HGNC_Symbol_Acc_4887_HFE2	Hsap_Ensmbl0265970_hemochromatosis_type_2_juvenile_Source_
HGNC_Symbol_Acc_4887_HFE2	
Cgig_04958_Repulsive_guidance_molecule_A_Source_UniProtKB_TrEMBL_Acc_K1RXM1	
Cele_022154_drag_1_Protein_DRAG_1_drag_1_mRNA_complete_cds_Source_RefSeq_mRNA_Acc_NM_058480	
Drer_079323_RGM_domain_family_member_B_Source_ZFIN_Acc_ZDB_GENE_040527_2_rgmb	Drer_034013_RGM_domain_family_member_D_Source_ZFIN_Acc_ZDB_GENE_030131_561_rgmd	Drer_012248_RGM_domain_family_member_A_Source_ZFIN_Acc_ZDB_GENE_040527_1_rgma	Drer_030494_hemochromatosis_type_2_Source_ZFIN_Acc_ZDB_GENE_030131_651_hfe2	
Spur_004732_Rgma	Spur_004731_Spur_004731	
Smim_67832_PREDICTED_similar_to_dragon_like_muscle_DL_M_HFE2_Rgmc_Strongylocentrotus_purpuratus_gi_115891457_ref_XP_781467_9e_77_255	
Nvec_42875_RGM_C	

HG_31514	
This group of homology does not contain any annotated genome

HG_33410	
Nvec_6631_SOCS_box	

HG_25289	
Spur_026644_Gcf1_SpGCF1_Source_UniProtKB_TrEMBL_Acc_Q26617	
Nvec_36275_Extensin_2	

HG_8912	
Hsap_Ensmbl0204711_chromosome_9_open_reading_frame_135_Source_
HGNC_Symbol_Acc_31422_C9orf135	
Cgig_13510	
Spur_017778_Spur_017778	
Nvec_1582_	

HG_22641	
This group of homology does not contain any annotated genome

HG_12857	
Hsap_Ensmbl0142867_B_cell_CLL_lymphoma_10_Source_
HGNC_Symbol_Acc_989_BCL10	
Cgig_18476_Fibrinolytic_enzyme_isozyme_C_Source_UniProtKB_TrEMBL_Acc_K1Q5G2	
Drer_077130_B_cell_CLL_lymphoma_10_Source_ZFIN_Acc_ZDB_GENE_100219_2_bcl10	
Nvec_43407_	

HG_21046	
This group of homology does not contain any annotated genome

HG_11872	
This group of homology does not contain any annotated genome

HG_6880	
Hsap_Ensmbl0166960_coiled_coil_domain_containing_178_Source_
HGNC_Symbol_Acc_29588_CCDC178	
Cgig_21824	
Drer_090429_coiled_coil_domain_containing_178_Source_
HGNC_Symbol_Acc_29588_CCDC178	Drer_093709_si_dkeyp_7a3_1_Source_ZFIN_Acc_ZDB_GENE_091204_119_si_dkeyp_7a3_1	
Spur_019807_C18orf34L	Spur_006709_C18orf34	
Nvec_34460_Borrelia_orfA	

HG_8010	
Hsap_Ensmbl0054938_chordin_like_2_Source_
HGNC_Symbol_Acc_24168_CHRDL2	Hsap_Ensmbl0101938_chordin_like_1_Source_
HGNC_Symbol_Acc_29861_CHRDL1	
Drer_078916_chordin_like_2_Source_ZFIN_Acc_ZDB_GENE_081104_305_chrdl2	
Smim_38314_PREDICTED_similar_to_Chordin_like_protein_Taeniopygia_guttata_gi_224044125_ref_XP_002187614_1e_13_77_8	Smim_38448_38448	

HG_83	
Hsap_Ensmbl0271772_ventral_anterior_homeobox_2_Source_
HGNC_Symbol_Acc_12661_VAX2	Hsap_Ensmbl0135638_empty_spiracles_homeobox_1_Source_
HGNC_Symbol_Acc_3340_EMX1	Hsap_Ensmbl0170370_empty_spiracles_homeobox_2_Source_
HGNC_Symbol_Acc_3341_EMX2	Hsap_Ensmbl0185610_developing_brain_homeobox_2_Source_
HGNC_Symbol_Acc_33186_DBX2	Hsap_Ensmbl0109851_developing_brain_homeobox_1_Source_
HGNC_Symbol_Acc_33185_DBX1	Hsap_Ensmbl0125492_BarH_like_homeobox_1_Source_
HGNC_Symbol_Acc_953_BARHL1	Hsap_Ensmbl0164438_T_cell_leukemia_homeobox_3_Source_
HGNC_Symbol_Acc_13532_TLX3	Hsap_Ensmbl0144355_distal_less_homeobox_1_Source_
HGNC_Symbol_Acc_2914_DLX1	Hsap_Ensmbl0105880_distal_less_homeobox_5_Source_
HGNC_Symbol_Acc_2918_DLX5	Hsap_Ensmbl0064195_distal_less_homeobox_3_Source_
HGNC_Symbol_Acc_2916_DLX3	Hsap_Ensmbl0006377_distal_less_homeobox_6_Source_
HGNC_Symbol_Acc_2919_DLX6	Hsap_Ensmbl0115844_distal_less_homeobox_2_Source_
HGNC_Symbol_Acc_2915_DLX2	Hsap_Ensmbl0143032_BarH_like_homeobox_2_Source_
HGNC_Symbol_Acc_954_BARHL2	Hsap_Ensmbl0115297_T_cell_leukemia_homeobox_2_Source_
HGNC_Symbol_Acc_5057_TLX2	Hsap_Ensmbl0043039_BARX_homeobox_2_Source_
HGNC_Symbol_Acc_956_BARX2	Hsap_Ensmbl0107807_T_cell_leukemia_homeobox_1_Source_
HGNC_Symbol_Acc_5056_TLX1	Hsap_Ensmbl0119919_NK2_homeobox_3_Source_
HGNC_Symbol_Acc_7836_NKX2_3	Hsap_Ensmbl0180053_NK2_homeobox_6_Source_
HGNC_Symbol_Acc_32940_NKX2_6	Hsap_Ensmbl0188909_brain_specific_homeobox_Source_
HGNC_Symbol_Acc_20450_BSX	Hsap_Ensmbl0167034_NK3_homeobox_1_Source_
HGNC_Symbol_Acc_7838_NKX3_1	Hsap_Ensmbl0136630_H2_0_like_homeobox_Source_
HGNC_Symbol_Acc_4978_HLX	Hsap_Ensmbl0136327_NK2_homeobox_8_Source_
HGNC_Symbol_Acc_16364_NKX2_8	Hsap_Ensmbl0188816_H6_family_homeobox_2_Source_
HGNC_Symbol_Acc_5018_HMX2	Hsap_Ensmbl0215612_H6_family_homeobox_1_Source_
HGNC_Symbol_Acc_5017_HMX1	Hsap_Ensmbl0151650_VENT_homeobox_Source_
HGNC_Symbol_Acc_13639_VENTX	Hsap_Ensmbl0229544_NK1_homeobox_2_Source_
HGNC_Symbol_Acc_31652_NKX1_2	Hsap_Ensmbl0235608_NK1_homeobox_1_Source_
HGNC_Symbol_Acc_24975_NKX1_1	Hsap_Ensmbl0109705_NK3_homeobox_2_Source_
HGNC_Symbol_Acc_951_NKX3_2	Hsap_Ensmbl0125816_NK2_homeobox_4_Source_
HGNC_Symbol_Acc_7837_NKX2_4	Hsap_Ensmbl0136352_NK2_homeobox_1_Source_
HGNC_Symbol_Acc_11825_NKX2_1	Hsap_Ensmbl0125820_NK2_homeobox_2_Source_
HGNC_Symbol_Acc_7835_NKX2_2	Hsap_Ensmbl0138136_ladybird_homeobox_1_Source_
HGNC_Symbol_Acc_16960_LBX1	Hsap_Ensmbl0188620_H6_family_homeobox_3_Source_
HGNC_Symbol_Acc_5019_HMX3	Hsap_Ensmbl0179528_ladybird_homeobox_2_Source_
HGNC_Symbol_Acc_15525_LBX2	Hsap_Ensmbl0111704_Nanog_homeobox_Source_
HGNC_Symbol_Acc_20857_NANOG	Hsap_Ensmbl0148704_ventral_anterior_homeobox_1_Source_
HGNC_Symbol_Acc_12660_VAX1	Hsap_Ensmbl0183072_NK2_homeobox_5_Source_
HGNC_Symbol_Acc_2488_NKX2_5	
Dmel_0038592_CG18599	Dmel_0030408_CG11085	Dmel_0034520_lms_lateral_muscles_scarcer_Source_FlyBase_0034520	Dmel_0004863_C15_C15_Source_FlyBase_0004863	Dmel_0000576_ems_empty_spiracles_Source_FlyBase_0000576	Dmel_0008646_E5_E5_Source_FlyBase_0008646	Dmel_0040318_
HGTX_
HGTX_Source_FlyBase_0040318	Dmel_0004854_B_H2_BarH2_Source_FlyBase_0004854	Dmel_0000157_Dll_Distal_less_Source_FlyBase_0000157	Dmel_0038852_CG7056	Dmel_0261723_Dbx_Dbx_Source_FlyBase_0261723	Dmel_0000529_bsh_brain_specific_homeobox_Source_FlyBase_0000529	Dmel_0004862_bap_bagpipe_Source_FlyBase_0004862	Dmel_0001170_H2_0_Homeodomain_protein_2_0_Source_FlyBase_0001170	Dmel_0264005_Hmx_H6_like_homeobox_Source_FlyBase_0264005	Dmel_0011758_B_H1_BarH1_Source_FlyBase_0011758	Dmel_0024321_NK7_1_NK7_1_Source_FlyBase_0024321	Dmel_0004110_tin_tinman_Source_FlyBase_0004110	Dmel_0002941_slou_slouch_Source_FlyBase_0002941	Dmel_0261930_vnd_ventral_nervous_system_defective_Source_FlyBase_0261930	Dmel_0028993_scro_scarecrow_Source_FlyBase_0028993	Dmel_0054031_CG34031	Dmel_0038833_CG15696	
Cgig_13404_Homeobox_protein_not2_Source_UniProtKB_TrEMBL_Acc_K1QCD7	Cgig_18603_Homeobox_protein_EMX1_Source_UniProtKB_TrEMBL_Acc_K1RXD5	Cgig_25052	Cgig_25053	Cgig_08107_Brain_specific_homeobox_like_protein_Source_UniProtKB_TrEMBL_Acc_K1PLG8	Cgig_09941_BarH_like_1_homeobox_protein_Source_UniProtKB_TrEMBL_Acc_K1QGS5	Cgig_12203_Homeobox_protein_GBX_1_Source_UniProtKB_TrEMBL_Acc_K1PW35	Cgig_25054_Hematopoietically_expressed_homeobox_protein_hhex_Source_UniProtKB_TrEMBL_Acc_K1R770	Cgig_20599_T_cell_leukemia_homeobox_protein_3_Source_UniProtKB_TrEMBL_Acc_K1RAP6	Cgig_20596_T_cell_leukemia_homeobox_protein_3_Source_UniProtKB_TrEMBL_Acc_K1QV43	Cgig_02480_Homeobox_protein_DBX1_A_Source_UniProtKB_TrEMBL_Acc_K1Q0E3	Cgig_13972_H2_0_like_homeobox_protein_Source_UniProtKB_TrEMBL_Acc_K1RSM0	Cgig_19417_Homeobox_protein_Nkx_2_6_Source_UniProtKB_TrEMBL_Acc_K1QLY6	Cgig_28802_Brain_specific_homeobox_protein_Source_UniProtKB_TrEMBL_Acc_K1QJ01	Cgig_27035_Homeobox_protein_HMX3_B_Source_UniProtKB_TrEMBL_Acc_K1QS55	Cgig_26839_Homeobox_protein_Nkx_2_2a_Source_UniProtKB_TrEMBL_Acc_K1QCU1	Cgig_09942_BarH_like_2_homeobox_protein_Source_UniProtKB_TrEMBL_Acc_K1R2K0	Cgig_25189_Homeobox_protein_slou_Source_UniProtKB_TrEMBL_Acc_K1QM31	Cgig_23919_Homeobox_protein_Nkx_3_2_Source_UniProtKB_TrEMBL_Acc_K1R041	Cgig_21129_Homeobox_protein_Nkx_2_1_Source_UniProtKB_TrEMBL_Acc_K1R0H9	Cgig_10398_Transcription_factor_LBX1_Source_UniProtKB_TrEMBL_Acc_K1PJ20	Cgig_13448_Homeobox_protein_HMX1_Source_UniProtKB_TrEMBL_Acc_K1Q654	Cgig_27184_Homeobox_protein_ceh_9_Source_UniProtKB_TrEMBL_Acc_K1PPR5	Cgig_04542_POU_domain_protein_ZP_23_Source_UniProtKB_TrEMBL_Acc_K1PQK3	
Cele_000584_cog_1_Protein_COG_1_isoform_a_Source_RefSeq_mRNA_Acc_NM_001027093	Cele_000429_ceh_2_Protein_CEH_2_ceh_2_mRNA_complete_cds_Source_RefSeq_mRNA_Acc_NM_059345	Cele_000430_ceh_5_Protein_CEH_5_ceh_5_mRNA_complete_cds_Source_RefSeq_mRNA_Acc_NM_060185	Cele_000452_ceh_31_Protein_CEH_31_ceh_31_mRNA_complete_cds_Source_RefSeq_mRNA_Acc_NM_076124	Cele_000451_ceh_30_Protein_CEH_30_ceh_30_mRNA_complete_cds_Source_RefSeq_mRNA_Acc_NM_076123	Cele_000463_ceh_43_Protein_CEH_43_ceh_43_mRNA_complete_cds_Source_RefSeq_mRNA_Acc_NM_065503	Cele_000434_ceh_9_Protein_CEH_9_ceh_9_mRNA_complete_cds_Source_RefSeq_mRNA_Acc_NM_001026626	Cele_000428_ceh_1_Protein_CEH_1_ceh_1_mRNA_complete_cds_Source_RefSeq_mRNA_Acc_NM_076395	Cele_006380_tab_1_Protein_TAB_1_tab_1_mRNA_complete_cds_Source_RefSeq_mRNA_Acc_NM_062991	Cele_004011_pha_2_Protein_PHA_2_pha_2_mRNA_complete_cds_Source_RefSeq_mRNA_Acc_NM_075730	Cele_000450_ceh_28_Protein_CEH_28_ceh_28_mRNA_complete_cds_Source_RefSeq_mRNA_Acc_NM_077768	Cele_000447_ceh_24_Protein_CEH_24_ceh_24_mRNA_complete_cds_Source_RefSeq_mRNA_Acc_NM_074018	Cele_000449_ceh_27_Protein_CEH_27_isoform_b_ceh_27_mRNA_complete_cds_Source_RefSeq_mRNA_Acc_NM_001269420	Cele_000445_ceh_22_Protein_CEH_22_isoform_c_Source_RefSeq_mRNA_Acc_NM_001083275	Cele_003377_mls_2_Protein_MLS_2_mls_2_mRNA_complete_cds_Source_RefSeq_mRNA_Acc_NM_076414	Cele_000442_ceh_19_Protein_CEH_19_isoform_b_Source_RefSeq_mRNA_Acc_NM_001027971	Cele_000446_ceh_23_Protein_CEH_23_ceh_23_mRNA_complete_cds_Source_RefSeq_mRNA_Acc_NM_066299	Cele_000432_ceh_7_Protein_CEH_7_ceh_7_mRNA_complete_cds_Source_RefSeq_mRNA_Acc_NM_063447	Cele_013583_ceh_51_Protein_CEH_51_ceh_51_mRNA_complete_cds_Source_RefSeq_mRNA_Acc_NM_075284	
Drer_021201_floating_head_Source_ZFIN_Acc_ZDB_GENE_990415_75_flh	Drer_021916_ventral_anterior_homeobox_1_Source_ZFIN_Acc_ZDB_GENE_030904_9_vax1	Drer_039569_empty_spiracles_homeobox_1_Source_ZFIN_Acc_ZDB_GENE_031007_7_emx1	Drer_058702_ventral_anterior_homeobox_2_Source_ZFIN_Acc_ZDB_GENE_030904_8_vax2	Drer_039701_empty_spiracles_homeobox_2_Source_ZFIN_Acc_ZDB_GENE_990415_54_emx2	Drer_025899_posterior_neuron_specific_homeobox_Source_ZFIN_Acc_ZDB_GENE_030328_42_pnx	Drer_041098_BarH_like_homeobox_2_Source_ZFIN_Acc_ZDB_GENE_081120_4_barx2	Drer_017615_T_cell_leukemia_homeobox_3b_Source_ZFIN_Acc_ZDB_GENE_021021_1_tlx3b	Drer_086393_developing_brain_homeobox_1a_Source_ZFIN_Acc_ZDB_GENE_000128_8_dbx1a	Drer_039510_developing_brain_homeobox_2_Source_ZFIN_Acc_ZDB_GENE_000128_13_dbx2	Drer_035508_BarH_like_1a_Source_ZFIN_Acc_ZDB_GENE_050417_212_barhl1a	Drer_019013_BarH_like_1b_Source_ZFIN_Acc_ZDB_GENE_060118_2_barhl1b	Drer_001859_developing_brain_homeobox_1b_Source_ZFIN_Acc_ZDB_GENE_000128_11_dbx1b	Drer_003965_T_cell_leukemia_homeobox_1_Source_ZFIN_Acc_ZDB_GENE_021021_2_tlx1	Drer_011273_T_cell_leukemia_homeobox_2_Source_ZFIN_Acc_ZDB_GENE_020208_1_tlx2	Drer_013125_distal_less_homeobox_gene_1a_Source_ZFIN_Acc_ZDB_GENE_990415_48_dlx1a	Drer_011956_distal_less_homeobox_gene_4a_Source_ZFIN_Acc_ZDB_GENE_980526_73_dlx4a	Drer_017174_distal_less_homeobox_gene_2b_Source_ZFIN_Acc_ZDB_GENE_980526_18_dlx2b	Drer_079964_distal_less_homeobox_gene_2a_Source_ZFIN_Acc_ZDB_GENE_980526_212_dlx2a	Drer_014626_distal_less_homeobox_gene_3b_Source_ZFIN_Acc_ZDB_GENE_980526_280_dlx3b	Drer_042291_distal_less_homeobox_gene_6a_Source_ZFIN_Acc_ZDB_GENE_980526_448_dlx6a	Drer_042296_distal_less_homeobox_gene_5a_Source_ZFIN_Acc_ZDB_GENE_990415_49_dlx5a	Drer_071560_distal_less_homeobox_gene_4b_Source_ZFIN_Acc_ZDB_GENE_990415_50_dlx4b	Drer_078280_NK3_homeobox_1_Source_ZFIN_Acc_ZDB_GENE_081104_238_nkx3_1	Drer_070129_BarH_like_2_Source_ZFIN_Acc_ZDB_GENE_050913_153_barhl2	Drer_006503_Uncharacterized_protein_Source_UniProtKB_TrEMBL_Acc_E7EZN7_CABZ01067175_1	Drer_068976_brain_specific_homeobox_Source_ZFIN_Acc_ZDB_GENE_040628_4_bsx	Drer_018004_NK2_transcription_factor_related_5_Source_ZFIN_Acc_ZDB_GENE_980526_321_nkx2_5	Drer_039095_NK2_transcription_factor_related_3_Source_ZFIN_Acc_ZDB_GENE_990415_178_nkx2_3	Drer_070954_H6_family_homeobox_2_Source_ZFIN_Acc_ZDB_GENE_080506_2_hmx2	Drer_021232_NK2_transcription_factor_related_7_Source_ZFIN_Acc_ZDB_GENE_990415_179_nkx2_7	Drer_009134_H2_0_like_homeo_box_1_Drosophila_Source_ZFIN_Acc_ZDB_GENE_030131_5304_hlx1	Drer_017164_ventral_expressed_homeobox_Source_ZFIN_Acc_ZDB_GENE_010108_2_vent	Drer_052550_NK2_transcription_factor_related_2b_Source_ZFIN_Acc_ZDB_GENE_050217_3_nkx2_2b	Drer_037639_NK3_homeobox_2_Source_ZFIN_Acc_ZDB_GENE_030127_1_nkx3_2	Drer_018321_ladybird_homeobox_1a_Source_ZFIN_Acc_ZDB_GENE_040724_40_lbx1a	Drer_096716_si_zfos_911d5_2_Source_ZFIN_Acc_ZDB_GENE_130603_102_si_zfos_911d5_2	Drer_018611_ladybird_homeobox_1b_Source_ZFIN_Acc_ZDB_GENE_050309_27_lbx1b	Drer_014277_ventral_homeobox_Source_ZFIN_Acc_ZDB_GENE_010108_1_vox	Drer_020417_empty_spiracles_homeobox_3_Source_ZFIN_Acc_ZDB_GENE_990415_53_emx3	Drer_006350_NK1_transcription_factor_related_2_like_a_Source_ZFIN_Acc_ZDB_GENE_040615_1_nkx1_2la	Drer_012697_NK1_transcription_factor_related_2_like_b_Source_ZFIN_Acc_ZDB_GENE_040615_2_nkx1_2lb	Drer_095651_H6_homeo_box_1_Source_ZFIN_Acc_ZDB_GENE_080204_54_hmx1	Drer_069327_NK3_homeobox_3_Source_ZFIN_Acc_ZDB_GENE_050306_27_nkx3_3	Drer_019835_NK2_homeobox_1b_Source_ZFIN_Acc_ZDB_GENE_010404_1_nkx2_1b	Drer_010461_NK2_homeobox_1a_Source_ZFIN_Acc_ZDB_GENE_000830_1_nkx2_1a	Drer_075107_zgc_171531_Source_ZFIN_Acc_ZDB_GENE_030131_6336_zgc_171531	Drer_053298_NK2_transcription_factor_related_2a_Source_ZFIN_Acc_ZDB_GENE_980526_403_nkx2_2a	Drer_025131_ladybird_homeobox_homolog_2_Drosophila_Source_ZFIN_Acc_ZDB_GENE_001206_2_lbx2	Drer_070955_homeo_box_H6_family_3_Source_ZFIN_Acc_ZDB_GENE_001020_1_hmx3	Drer_007941_H6_family_homeobox_4_Source_ZFIN_Acc_ZDB_GENE_060825_142_hmx4	Drer_075113_nanog_homeobox_Source_ZFIN_Acc_ZDB_GENE_030131_5486_nanog	Drer_096498_ventrally_expressed_dharma_bozozok_antagonist_Source_ZFIN_Acc_ZDB_GENE_030813_1_ved	
Spur_002129_Not_Homeodomain_protein_Not_Source_UniProtKB_TrEMBL_Acc_Q9XYH5	Spur_002592_Emx	Spur_001519_Barx	Spur_003920_Barx_1	Spur_023893_Tlx3	Spur_025492_Gbx	Spur_002815_Dlx_Dlx_Source_UniProtKB_TrEMBL_Acc_B3FNR5	Spur_012491_Nk1_Homeobox_transcription_factor_Nk1_Source_UniProtKB_TrEMBL_Acc_Q6JJ71	Spur_027215_Hhex	Spur_000756_Nk2_2_Nk2_2_Source_UniProtKB_TrEMBL_Acc_B3FNR7	Spur_000757_Nkx2_1_Homeodomain_protein_NK2_1_Source_UniProtKB_TrEMBL_Acc_Q8MU88	Spur_014802_Hlx	Spur_005472_Nkx2_5	Spur_013047_Nkx3_2	Spur_022573_Nk7	Spur_014177_Lbx	Spur_014164_Barh1	Spur_019366_BsxL	Spur_004986_Spur_004986	Spur_017837_Nkx3_2	Spur_002964_Spur_002964	Spur_004787_Spur_004787	Spur_013121_Spur_013121	
Smim_22483_empty_spiracles_Tribolium_castaneum_gi_167004254_ref_NP_001107793_7e_37_138	Smim_4519_empty_spiracles_Tribolium_castaneum_gi_167004254_ref_NP_001107793_7e_63_211	Smim_83001_empty_spiracles_Tribolium_castaneum_gi_167004254_ref_NP_001107793_2e_44_159	Smim_58997_T_cell_leukemia_homeobox_3_Xenopus_laevis_gi_148233906_ref_NP_001079215_2e_76_248	Smim_59001_homeodomain_protein_NK3_Platynereis_dumerilii_gi_146217155_gb_ABQ10641_2e_49_172	Smim_31770_empty_spiracles_Tribolium_castaneum_gi_167004254_ref_NP_001107793_5e_41_151	Smim_49401_distal_less_protein_Parasteatoda_tepidariorum_gi_301016681_emb_CAS89759_2e_130_382	Smim_20783_NK_like_homeobox_protein_2a_Capitella_teleta_gi_199581461_gb_ACH89432_8e_58_200	Smim_g14734_t1_putative_homebox_protein_Hottentotta_judaicus_gi_324497813_gb_ADY39555_1e_57_193	Smim_4226_hematopoietically_expressed_homeobox_protein_hhex_Xenopus_laevis_gi_148223155_ref_NP_001079059_1e_31_128	Smim_59026_myocyte_enhancing_factor_orthologue_Cupiennius_salei_gi_254587457_emb_CAO78733_1e_58_198	Smim_4222_PREDICTED_homeobox_protein_Nkx_6_like_Nasonia_vitripennis_gi_156541890_ref_XP_001600859_1e_25_113	Smim_27193_BarH_like_homeobox_protein_Harpegnathos_saltator_gi_307198461_gb_EFN79395_7e_50_170	Smim_20906_putative_homebox_protein_Hottentotta_judaicus_gi_324497813_gb_ADY39555_8e_68_219	Smim_49527_Ptx1_homeodomain_protein_putative_Pediculus_humanus_corporis_gi_242010665_ref_XP_002426081_3e_63_209	Smim_51695_Homeobox_protein_CHOX_7_putative_Pediculus_humanus_corporis_gi_242018174_ref_XP_002429555_9e_55_177	Smim_83282_PREDICTED_barH_like_homeobox_protein_like_Monodelphis_domestica_gi_126297811_ref_XP_001365247_8e_28_117	Smim_80939_homeobox_protein_putative_Ixodes_scapularis_gi_242003830_ref_XP_002436223_1e_42_150	Smim_77300_nk_homeobox_7_Branchiostoma_floridae_gi_260828235_ref_XP_002609069_4e_14_78_2	Smim_4216_homeobox_domain_containing_protein_putative_Ixodes_scapularis_gi_241111580_ref_XP_002399301_2e_17_79_0	Smim_4214_hypothetical_protein_IscW_ISCW002348_Ixodes_scapularis_gi_241111584_ref_XP_002399303_1e_09_61_2	Smim_83281_homeobox_protein_B_H2_putative_Ixodes_scapularis_gi_242003826_ref_XP_002436222_3e_07_53_5	Smim_20905_putative_homebox_protein_Hottentotta_judaicus_gi_324497813_gb_ADY39555_6e_07_52_4	
Sman_138110_Homeobox_protein_distal_less_dlx_putative_Source_UniProtKB_TrEMBL_Acc_G4LWA3	Sman_152980_Putative_brian_specific_homeobox_protein_Source_UniProtKB_TrEMBL_Acc_G4VMW0	Sman_027990_Neural_gene_activation_protein_Source_UniProtKB_TrEMBL_Acc_G4LU79	Sman_140730_Neural_gene_activation_protein_Source_UniProtKB_TrEMBL_Acc_G4VBB6	Sman_013600_Putative_nk_homeobox_protein_Source_UniProtKB_TrEMBL_Acc_G4VEK6	Sman_158000_SMOX_5_Homeobox_protein_SMOX_5_Source_UniProtKB_Swiss_Prot_Acc_Q26604	Sman_001980_Putative_homeobox_protein_Source_UniProtKB_TrEMBL_Acc_G4VLH3	Sman_137140_Putative_nk_homeobox_protein_Source_UniProtKB_TrEMBL_Acc_G4VID5	Sman_186930_Homeobox_protein_nk_2_putative_Source_UniProtKB_TrEMBL_Acc_C4QRY1	Sman_125600_Barh_homeobox_protein_putative_Source_UniProtKB_TrEMBL_Acc_G4LZ49	Sman_000075_Transcription_factor_putative_Source_UniProtKB_TrEMBL_Acc_G4LUG2	Sman_189380_Putative_homeobox_protein_Source_UniProtKB_TrEMBL_Acc_G4VE34	Sman_060750_Putative_homeobox_protein_Source_UniProtKB_TrEMBL_Acc_G4V9N4	Sman_030050_Putative_nk_2_homeobox_protein_Source_UniProtKB_TrEMBL_Acc_G4VFL0	
Gsal_10564_ventral_anterior_homeobox_2	Gsal_7813_like_1_homeobox_protein	Gsal_14857_homeobox_protein_dlx_1	Gsal_6461_homeobox_protein_nkx	Gsal_4492_t_cell_leukemia_homeobox_protein_3	Gsal_11456_lbe	Gsal_10325_brain_specific_homeobox_protein_homolog	Gsal_11647_homeobox_protein_nkx	Gsal_13368_homeobox_protein_hmx2	Gsal_6583_homeobox_protein_emx1_like	Gsal_12299_nk_homeobox_protein	Gsal_9808_homeobox_protein_nk	Gsal_1281_barh_like_2_homeobox_protein	Gsal_10164_uncharacterized_protein_loc100893580	Gsal_13242_empty_spiracles	
Nvec_26105_Homeobox	Nvec_15_Homeobox	Nvec_49708_Homeobox	Nvec_49275_Homeobox	Nvec_41873_Homeobox	Nvec_596_Homeobox	Nvec_8992_Homeobox	Nvec_57648_Homeobox	Nvec_29287_Homeobox	Nvec_42639_Homeobox	Nvec_22062_	Nvec_37814_	Nvec_3037_Homeobox	Nvec_36278_Homeobox	Nvec_11160_	Nvec_25357_Homeobox	Nvec_34953_Homeobox	Nvec_47662_	Nvec_42150_Homeobox	Nvec_21878_Homeobox	Nvec_19758_Homeobox	Nvec_8061_Homeobox	Nvec_8063_Homeobox	Nvec_22129_Homeobox	Nvec_7899_	Nvec_18749_Homeobox	Nvec_37787_	Nvec_23338_Homeobox	Nvec_51696_	Nvec_36166_Homeobox	Nvec_50832_Homeobox	Nvec_57651_Homeobox	Nvec_32283_Homeobox	Nvec_11862_Homeobox	Nvec_57795_Homeobox	Nvec_34025_Homeobox	Nvec_56422_	

HG_32689	
This group of homology does not contain any annotated genome

HG_36104	
This group of homology does not contain any annotated genome

HG_9740	
Hsap_Ensmbl0176571_cyclic_nucleotide_binding_domain_containing_1_Source_
HGNC_Symbol_Acc_26663_CNBD1	
Cgig_27811_Cyclic_nucleotide_binding_domain_containing_protein_1_Source_UniProtKB_TrEMBL_Acc_K1R357	
Drer_091489_cyclic_nucleotide_binding_domain_containing_1_Source_
HGNC_Symbol_Acc_26663_CNBD1	
Nvec_94_	

HG_1560	
Hsap_Ensmbl0166833_neuron_navigator_2_Source_
HGNC_Symbol_Acc_15997_NAV2	Hsap_Ensmbl0067798_neuron_navigator_3_Source_
HGNC_Symbol_Acc_15998_NAV3	Hsap_Ensmbl0134369_neuron_navigator_1_Source_
HGNC_Symbol_Acc_15989_NAV1	
Dmel_0263873_sick_sickie_Source_FlyBase_0263873	
Cgig_23550_Neuron_navigator_2_Source_UniProtKB_TrEMBL_Acc_K1RT57	Cgig_23552_Neuron_navigator_2_Source_UniProtKB_TrEMBL_Acc_K1QVV9	Cgig_03203	Cgig_03204	
Cele_006788_unc_53_Protein_UNC_53_isoform_d_unc_53_mRNA_complete_cds_Source_RefSeq_mRNA_Acc_NM_001027000	
Drer_073688_neuron_navigator_2_Source_
HGNC_Symbol_Acc_15997_NAV2_2_of_2	Drer_005476_neuron_navigator_3_Source_ZFIN_Acc_ZDB_GENE_021205_1_nav3	Drer_078011_neuron_navigator_1_Source_
HGNC_Symbol_Acc_15989_NAV1_2_of_3	Drer_058771_neuron_navigator_1_Source_
HGNC_Symbol_Acc_15989_NAV1_1_of_3	Drer_001879_neuron_navigator_2b_Source_ZFIN_Acc_ZDB_GENE_061207_13_nav2b	Drer_089438_Uncharacterized_protein_Source_UniProtKB_TrEMBL_Acc_E7EZQ3_FP236162_1	
Spur_014279_Nav3l	Spur_008664_Nav2	Spur_021536_Spur_021536	Spur_023210_Hypp_1076	
Smim_75434_PREDICTED_NAV2_protein_like_Saccoglossus_kowalevskii_gi_291227123_ref_XP_002733536_0_0_977	
Sman_164630	
Gsal_8487_neuron_navigator_2	
Nvec_316_	

HG_1296	
Hsap_Ensmbl0137265_interferon_regulatory_factor_4_Source_
HGNC_Symbol_Acc_6119_IRF4	Hsap_Ensmbl0125347_interferon_regulatory_factor_1_Source_
HGNC_Symbol_Acc_6116_IRF1	Hsap_Ensmbl0168310_interferon_regulatory_factor_2_Source_
HGNC_Symbol_Acc_6117_IRF2	Hsap_Ensmbl0117595_interferon_regulatory_factor_6_Source_
HGNC_Symbol_Acc_6121_IRF6	Hsap_Ensmbl0128604_interferon_regulatory_factor_5_Source_
HGNC_Symbol_Acc_6120_IRF5	Hsap_Ensmbl0140968_interferon_regulatory_factor_8_Source_
HGNC_Symbol_Acc_5358_IRF8	Hsap_Ensmbl0185507_interferon_regulatory_factor_7_Source_
HGNC_Symbol_Acc_6122_IRF7	Hsap_Ensmbl0213928_interferon_regulatory_factor_9_Source_
HGNC_Symbol_Acc_6131_IRF9	Hsap_Ensmbl0126456_interferon_regulatory_factor_3_Source_
HGNC_Symbol_Acc_6118_IRF3	
Cgig_03270_Interferon_regulatory_factor_8_Source_UniProtKB_TrEMBL_Acc_K1QBK9	Cgig_21171_Interferon_regulatory_factor_2_Source_UniProtKB_TrEMBL_Acc_K1S6U5	Cgig_21170_Interferon_regulatory_factor_2_Source_UniProtKB_TrEMBL_Acc_K1RNH5	Cgig_05133_Interferon_regulatory_factor_2_Source_UniProtKB_TrEMBL_Acc_K1PAP6	
Drer_045681_interferon_regulatory_factor_5_Source_ZFIN_Acc_ZDB_GENE_040426_2587_irf5	Drer_043296_interferon_regulatory_factor_6_Source_ZFIN_Acc_ZDB_GENE_040426_1137_irf6	Drer_027658_interferon_regulatory_factor_10_Source_ZFIN_Acc_ZDB_GENE_040426_2084_irf10	Drer_055374_interferon_regulatory_factor_4b_Source_ZFIN_Acc_ZDB_GENE_041001_131_irf4b	Drer_006560_interferon_regulatory_factor_4a_Source_ZFIN_Acc_ZDB_GENE_070912_330_irf4a	Drer_016457_interferon_regulatory_factor_9_Source_ZFIN_Acc_ZDB_GENE_040912_165_irf9	Drer_056407_interferon_regulatory_factor_8_Source_ZFIN_Acc_ZDB_GENE_040718_367_irf8	Drer_045661_interferon_regulatory_factor_7_Source_ZFIN_Acc_ZDB_GENE_040426_1518_irf7	Drer_007387_interferon_regulatory_factor_2a_Source_ZFIN_Acc_ZDB_GENE_030131_4135_irf2a	Drer_040465_interferon_regulatory_factor_2_Source_
HGNC_Symbol_Acc_6117_IRF2_2_of_2	Drer_043492_interferon_regulatory_factor_1a_Source_ZFIN_Acc_ZDB_GENE_060421_4031_irf1a	Drer_032768_interferon_regulatory_factor_1b_Source_ZFIN_Acc_ZDB_GENE_041114_13_irf1b	Drer_076251_interferon_regulatory_factor_3_Source_ZFIN_Acc_ZDB_GENE_071120_7_irf3	
Spur_010404_Irf	Spur_026877_Irf4	
Smim_19474_AF268079_interferon_regulatory_factor_3_Gallus_gallus_gi_14279399_gb_AAK58583_AF268079_7e_10_69_3	Smim_2188_hypothetical_protein_BRAFLDRAFT_201596_Branchiostoma_floridae_gi_260796029_ref_XP_002593007_5e_06_51_2	
Sman_071470	
Nvec_49802_IRF	Nvec_36973_	Nvec_44157_IRF	

HG_5521	
Hsap_Ensmbl0171766_glycine_amidinotransferase_L_arginine_glycine_amidinotransferase_Source_
HGNC_Symbol_Acc_4175_GATM	
Drer_036239_glycine_amidinotransferase_L_arginine_glycine_amidinotransferase_Source_ZFIN_Acc_ZDB_GENE_021015_1_gatm	
Spur_012540_Gatm	
Sman_144220_Glycine_amidinotransferase_Source_UniProtKB_TrEMBL_Acc_G4VB55	
Nvec_13609_	Nvec_13608_	Nvec_39452_efhand	

HG_9347	
Hsap_Ensmbl0183831_ankyrin_repeat_domain_45_Source_
HGNC_Symbol_Acc_24786_ANKRD45	
Cgig_21841_Ankyrin_repeat_domain_containing_protein_45_Source_UniProtKB_TrEMBL_Acc_K1QGU8	
Drer_011326_ankyrin_repeat_domain_45_Source_ZFIN_Acc_ZDB_GENE_050522_311_ankrd45	
Spur_011158_Spur_011158	
Sman_130080_Putative_ankrd45_protein_Source_UniProtKB_TrEMBL_Acc_G4VBT8	

HG_21912	
This group of homology does not contain any annotated genome

HG_15856	
Nvec_30888_CARDB	Nvec_15106_fn3	

HG_5128	
Hsap_Ensmbl0122707_reversion_inducing_cysteine_rich_protein_with_kazal_motifs_Source_
HGNC_Symbol_Acc_11345_RECK	
Dmel_0036463_Reck_Reversion_inducing_cysteine_rich_protein_with_kazal_motifs_Source_FlyBase_0036463	
Cgig_28898	
Drer_090039_reversion_inducing_cysteine_rich_protein_with_kazal_motifs_Source_
HGNC_Symbol_Acc_11345_RECK	
Spur_004949_Reck	Spur_003367_St15l	
Smim_30599_PREDICTED_reversion_inducing_cysteine_rich_protein_with_kazal_motifs_Taeniopygia_guttata_gi_224045733_ref_XP_002190332_2e_171_521	Smim_27822_PREDICTED_RECK_protein_Oryctolagus_cuniculus_gi_291382987_ref_XP_002708037_1e_80_275	Smim_16483_PREDICTED_reversion_inducing_cysteine_rich_protein_with_Kazal_motifs_like_Meleagris_gallopavo_gi_326916905_ref_XP_003204745_4e_83_278	Smim_30602_PREDICTED_similar_to_serine_protease_inhibitor_Tribolium_castaneum_gi_91089677_ref_XP_974450_3e_51_189	Smim_71615_PREDICTED_similar_to_serine_protease_inhibitor_Tribolium_castaneum_gi_91089677_ref_XP_974450_5e_26_111	
Nvec_23052_	Nvec_29074_Kazal_2	Nvec_38219_Notch	

HG_13719	
This group of homology does not contain any annotated genome

HG_4285	
Hsap_Ensmbl0165782_transmembrane_protein_55B_Source_
HGNC_Symbol_Acc_19299_TMEM55B	Hsap_Ensmbl0155099_transmembrane_protein_55A_Source_
HGNC_Symbol_Acc_25452_TMEM55A	
Dmel_0036058_CG6707	
Cele_022167_Y71H2AM_2_Protein_Y71H2AM_2_Y71H2AM_2_mRNA_complete_cds_Source_RefSeq_mRNA_Acc_NM_065223	Cele_018697_F52E1_9_Protein_F52E1_9_F52E1_9_mRNA_complete_cds_Source_RefSeq_mRNA_Acc_NM_072768	
Drer_026387_transmembrane_protein_55B_Source_
HGNC_Symbol_Acc_19299_TMEM55B_1_of_2	Drer_056034_transmembrane_protein_55A_Source_ZFIN_Acc_ZDB_GENE_060503_854_tmem55a	Drer_038615_transmembrane_protein_55B_Source_
HGNC_Symbol_Acc_19299_TMEM55B_2_of_2	
Spur_011121_Tmem55b	
Smim_3087_PREDICTED_transmembrane_protein_55B_like_Nasonia_vitripennis_gi_156538335_ref_XP_001604430_3e_99_300	Smim_75215_CG6707_isoform_A_Drosophila_melanogaster_gi_24662048_ref_NP_648372_2e_16_79_0	
Sman_022540	
Gsal_10098_transmembrane_protein_55a	
Nvec_16709_	Nvec_19930_	

HG_18053	
Cgig_07137	
Spur_012019_Hypp_2012	

HG_11308	
Cgig_04012	
Drer_097591_chromosome_19_open_reading_frame_55_Source_
HGNC_Symbol_Acc_25204_C15H19orf55	
Nvec_21454_	Nvec_12271_DUF1079	

HG_8205	
Hsap_Ensmbl0171798_kinase_non_catalytic_C_lobe_domain_KIND_containing_1_Source_
HGNC_Symbol_Acc_29374_KNDC1	
Cgig_01520_Protein_very_KIND_Source_UniProtKB_TrEMBL_Acc_K1PFT8	Cgig_01521_Protein_very_KIND_Source_UniProtKB_TrEMBL_Acc_K1PM05	Cgig_17040_Protein_very_KIND_Source_UniProtKB_TrEMBL_Acc_K1QHB5	
Drer_059910_kinase_non_catalytic_C_lobe_domain_KIND_containing_1_Source_
HGNC_Symbol_Acc_29374_KNDC1_1_of_2	Drer_090897_kinase_non_catalytic_C_lobe_domain_KIND_containing_1_Source_
HGNC_Symbol_Acc_29374_KNDC1_2_of_2	
Spur_028150_Kndc1	
Nvec_57551_	Nvec_37904_HemY_N	Nvec_39762_	

HG_7186	
Hsap_Ensmbl0267796_lin_37_homolog_C_elegans_Source_
HGNC_Symbol_Acc_33234_LIN37	
Dmel_0034430_mip40_Myb_interacting_protein_40_Source_FlyBase_0034430	
Cgig_14275_Lin_37_like_protein_Source_UniProtKB_TrEMBL_Acc_K1PU87	
Drer_053950_lin_37_homolog_C_elegans_Source_ZFIN_Acc_ZDB_GENE_050417_446_lin37	
Spur_006670_Lin37l	
Smim_37131_PREDICTED_lin_37_homolog_Saccoglossus_kowalevskii_gi_291240769_ref_XP_002740271_2e_42_154	
Sman_113630_Putative_antolefinin_Antolefinine_Source_UniProtKB_TrEMBL_Acc_G4VJ97	
Gsal_4771_protein_lin_37_homolog	
Nvec_3504_	

HG_36978	
This group of homology does not contain any annotated genome

HG_9976	
This group of homology does not contain any annotated genome

HG_5845	
Hsap_Ensmbl0179299_NOP2_Sun_domain_family_member_7_Source_
HGNC_Symbol_Acc_25857_NSUN7	
Dmel_0036628_CG13035	
Cgig_27772_Putative_methyltransferase_NSUN7_Source_UniProtKB_TrEMBL_Acc_K1QBA1	
Drer_070281_NOP2_Sun_domain_family_member_7_Source_
HGNC_Symbol_Acc_25857_NSUN7	
Spur_000066_Nsun7l	

HG_32156	
This group of homology does not contain any annotated genome

HG_21797	
This group of homology does not contain any annotated genome

HG_4832	
This group of homology does not contain any annotated genome

HG_15974	
Nvec_4798_	Nvec_36150_DUF594	Nvec_13239_DUF594	

HG_20981	
Hsap_Ensmbl0180116_chromosome_12_open_reading_frame_40_Source_
HGNC_Symbol_Acc_26846_C12orf40	
Spur_017754_Hypp_894	

HG_21692	
Nvec_5120_Pigment_DH	

HG_14789	
Hsap_Ensmbl0254470_adaptor_related_protein_complex_5_beta_1_subunit_Source_
HGNC_Symbol_Acc_25104_AP5B1	
Cgig_02748	
Drer_078805_adaptor_related_protein_complex_5_beta_1_subunit_Source_
HGNC_Symbol_Acc_25104_AP5B1	
Smim_55141_PREDICTED_uncharacterized_protein_DKFZp761E198_homolog_Danio_rerio_gi_326671995_ref_XP_001919254_3e_17_90_5	
Nvec_15569_	

HG_24027	
This group of homology does not contain any annotated genome

HG_5031	
Hsap_Ensmbl0181523_N_sulfoglucosamine_sulfohydrolase_Source_
HGNC_Symbol_Acc_10818_SGSH	
Dmel_0038660_CG14291	
Cgig_11154_N_sulfoglucosamine_sulfohydrolase_Source_UniProtKB_TrEMBL_Acc_K1R6H5	
Drer_032087_N_sulfoglucosamine_sulfohydrolase_sulfamidase_Source_ZFIN_Acc_ZDB_GENE_030131_4958_sgsh	
Spur_005054_Sgsh	Spur_017449_Sgsh_2	Spur_012097_Sgsh_1	
Smim_74730_PREDICTED_n_sulphoglucosamine_sulphohydrolase_like_Anolis_carolinensis_gi_327264722_ref_XP_003217160_1e_142_422	Smim_74724_heparan_N_sulfatase_putative_Ixodes_scapularis_gi_242003164_ref_XP_002436135_2e_26_102	Smim_74725_PREDICTED_similar_to_AGAP004205_PA_Tribolium_castaneum_gi_91089063_ref_XP_970679_5e_12_67_4	
Nvec_46218_	

HG_13837	
Cgig_24031	Cgig_24032	
Spur_015469_Hypp_2214	

HG_8705	
Hsap_Ensmbl0164123_chromosome_4_open_reading_frame_45_Source_
HGNC_Symbol_Acc_26342_C4orf45	
Cgig_09294	Cgig_21858	
Drer_086059_Uncharacterized_protein_Source_UniProtKB_TrEMBL_Acc_E7F5S5_CU855780_1	
Spur_021306_Spur_021306	Spur_020991_Spur_020991	
Nvec_13657_	Nvec_30730_	

HG_23042	
This group of homology does not contain any annotated genome

HG_15395	
This group of homology does not contain any annotated genome

HG_3731	
Dmel_0039214_CG5794	
Cgig_05218_Ubiquitin_carboxyl_terminal_hydrolase_34_Source_UniProtKB_TrEMBL_Acc_K1RE40	Cgig_05219_Ubiquitin_carboxyl_terminal_hydrolase_34_Source_UniProtKB_TrEMBL_Acc_K1RXB2	Cgig_02878_Ubiquitin_carboxyl_terminal_hydrolase_34_Source_UniProtKB_TrEMBL_Acc_K1QK06	
Drer_037734_ubiquitin_specific_peptidase_34_Source_ZFIN_Acc_ZDB_GENE_100210_6_usp34	
Spur_028691_Usp34_3	Spur_003692_Usp34_2	Spur_008562_Ubqprot	Spur_013835_Usp34	Spur_016319_Spur_016319	Spur_011660_Spur_011660	Spur_027291_Spur_027291	Spur_008400_Usp34_4	
Smim_15100_ubiquitin_specific_protease_putative_Ixodes_scapularis_gi_241619711_ref_XP_002407152_0_0_1018	Smim_15087_ubiquitin_specific_protease_putative_Pediculus_humanus_corporis_gi_242010291_ref_XP_002425902_7e_91_322	Smim_15098_ubiquitin_specific_protease_putative_Pediculus_humanus_corporis_gi_242010291_ref_XP_002425902_8e_168_533	Smim_15096_PREDICTED_ubiquitin_carboxyl_terminal_hydrolase_34_like_Bombus_terrestris_gi_340713885_ref_XP_003395465_0_0_711	Smim_15099_ubiquitin_specific_protease_putative_Pediculus_humanus_corporis_gi_242010291_ref_XP_002425902_4e_07_54_7	Smim_15089_PREDICTED_ubiquitin_carboxyl_terminal_hydrolase_34_Danio_rerio_gi_326664297_ref_XP_002660609_2e_75_261	Smim_15092_ubiquitin_carboxyl_terminal_hydrolase_34_Gallus_gallus_gi_313661462_ref_NP_001186345_2e_59_209	
Nvec_23046_	Nvec_23683_	Nvec_43509_	

HG_6890	
Hsap_Ensmbl0153922_chromodomain_helicase_DNA_binding_protein_1_Source_
HGNC_Symbol_Acc_1915_CHD1	

HG_11393	
Hsap_Ensmbl0165802_NMDA_receptor_synaptonuclear_signaling_and_neuronal_migration_factor_Source_
HGNC_Symbol_Acc_29843_NSMF	
Drer_060025_NMDA_receptor_synaptonuclear_signaling_and_neuronal_migration_factor_a_Source_ZFIN_Acc_ZDB_GENE_091204_32_nsmfa	Drer_061506_NMDA_receptor_synaptonuclear_signaling_and_neuronal_migration_factor_b_Source_ZFIN_Acc_ZDB_GENE_080603_4_nsmfb	
Spur_011700_Nelf	

HG_11016	
Cgig_19145	
Drer_077926_chromosome_12_open_reading_frame_45_Source_
HGNC_Symbol_Acc_28628_C4H12orf45	
Spur_002290_Spur_002290	
Smim_34152_PREDICTED_uncharacterized_protein_C12orf45_homolog_Meleagris_gallopavo_gi_326912189_ref_XP_003202436_8e_05_46_2	
Nvec_44342_Tctex_1	

HG_2495	
Hsap_Ensmbl0110514_MAP_kinase_activating_death_domain_Source_
HGNC_Symbol_Acc_6766_MADD	
Dmel_0030613_rab3_GEF_rab3_GEF_Source_FlyBase_0030613	
Cgig_12431_MAP_kinase_activating_death_domain_protein_Source_UniProtKB_TrEMBL_Acc_K1QY14	Cgig_01542_MAP_kinase_activating_death_domain_protein_Source_UniProtKB_TrEMBL_Acc_K1R0X2	
Cele_000086_aex_3_Protein_AEX_3_isoform_b_aex_3_mRNA_complete_cds_Source_RefSeq_mRNA_Acc_NM_001029171	
Drer_003495_MAP_kinase_activating_death_domain_Source_ZFIN_Acc_ZDB_GENE_030131_8076_madd	
Spur_024838_Madd	Spur_000089_Maddl	Spur_015621_Madd_1	
Smim_42625_PREDICTED_similar_to_rab3_GEF_CG5627_PB_Tribolium_castaneum_gi_189236161_ref_XP_975086_0_0_1686	
Sman_080680_Map_kinase_activating_death_domain_protein_putative_Source_UniProtKB_TrEMBL_Acc_G4LZQ2	Sman_150300_Putative_map_kinase_activating_death_domain_protein_Source_UniProtKB_TrEMBL_Acc_G4VHN7	
Gsal_13432_map_kinase_activating_death_domain_protein	Gsal_12214_map_kinase_activating_death_domain_protein	Gsal_6337_map_kinase_activating_death_domain	Gsal_14262_rab3_isoform_d	Gsal_3668_map_kinase_activating_death_isoform_cra_d	Gsal_3273_map_kinase_activating_death_domain	Gsal_11533_map_kinase_activating_death_domain	
Nvec_24326_DENN	Nvec_11708_Kunitz_BPTI	

HG_6544	
Hsap_Ensmbl0184584_transmembrane_protein_173_Source_
HGNC_Symbol_Acc_27962_TMEM173	
Dmel_0033453_CG1667	
Cgig_03079	
Drer_091058_transmembrane_protein_173_Source_ZFIN_Acc_ZDB_GENE_120921_1_tmem173	
Smim_13572_PREDICTED_LOW_QUALITY_PROTEIN_transmembrane_protein_173_like_Monodelphis_domestica_gi_334311055_ref_XP_003339572_7e_17_87_4	Smim_49350_Transmembrane_protein_173_Camponotus_floridanus_gi_307172457_gb_EFN63910_6e_06_52_4	
Nvec_23818_PsbL	Nvec_22055_	

HG_5443	
Hsap_Ensmbl0105656_elongation_factor_RNA_polymerase_II_Source_
HGNC_Symbol_Acc_23114_ELL	Hsap_Ensmbl0118985_elongation_factor_RNA_polymerase_II_2_Source_
HGNC_Symbol_Acc_17064_ELL2	Hsap_Ensmbl0128886_elongation_factor_RNA_polymerase_II_like_3_Source_
HGNC_Symbol_Acc_23113_ELL3	
Dmel_0014037_Su_Tpl_Su_Tpl_Source_FlyBase_0014037	
Drer_000568_elongation_factor_RNA_polymerase_II_Source_ZFIN_Acc_ZDB_GENE_030131_3946_ell	Drer_006251_elongation_factor_RNA_polymerase_II_2_Source_ZFIN_Acc_ZDB_GENE_030131_1717_ell2	Drer_038121_elongation_factor_RNA_polymerase_II_like_3_Source_
HGNC_Symbol_Acc_23113_ELL3	
Spur_000900_Ell2	Spur_001073_Spur_001073	
Smim_53384_PREDICTED_RNA_polymerase_II_elongation_factor_ELL2_like_Bombus_terrestris_gi_340714745_ref_XP_003395885_4e_13_70_9	
Nvec_25051_Occludin_ELL	

HG_9621	
Hsap_Ensmbl0114107_centrosomal_protein_70kDa_Source_
HGNC_Symbol_Acc_29972_CEP70	
Cgig_08338_Centrosomal_protein_of_70_kDa_Source_UniProtKB_TrEMBL_Acc_K1PL80	
Drer_076965_centrosomal_protein_70_Source_ZFIN_Acc_ZDB_GENE_070705_311_cep70	
Spur_019282_Cep70L	
Nvec_28656_	

HG_8690	
Dmel_0051342_CG31342	
Cgig_25528	
Smim_71062_AGAP004323_PA_Anopheles_gambiae_str_PEST_gi_333468990_gb_EAA09007_5_2e_26_111	Smim_71063_PREDICTED_similar_to_CG31342_CG31342_PB_isoform_Tribolium_castaneum_gi_189233790_ref_XP_967222_5e_33_139	

HG_1136	
Hsap_Ensmbl0261413_suppressor_of_cytokine_signaling_7_Source_
HGNC_Symbol_Acc_29846_SOCS7	Hsap_Ensmbl0174111_suppressor_of_cytokine_signaling_7_Source_
HGNC_Symbol_Acc_29846_SOCS7	Hsap_Ensmbl0114737_cytokine_inducible_SH2_containing_protein_Source_
HGNC_Symbol_Acc_1984_CISH	Hsap_Ensmbl0185338_suppressor_of_cytokine_signaling_1_Source_
HGNC_Symbol_Acc_19383_SOCS1	Hsap_Ensmbl0120833_suppressor_of_cytokine_signaling_2_Source_
HGNC_Symbol_Acc_19382_SOCS2	Hsap_Ensmbl0170677_suppressor_of_cytokine_signaling_6_Source_
HGNC_Symbol_Acc_16833_SOCS6	
Dmel_0030869_Socs16D_Suppressor_of_Cytokine_Signaling_at_16D_Source_FlyBase_0030869	Dmel_0033266_Socs44A_Suppressor_of_Cytokine_Signaling_at_44A_Source_FlyBase_0033266	
Cgig_10090_Suppressor_of_cytokine_signaling_7_Source_UniProtKB_TrEMBL_Acc_K1Q0H5	Cgig_26308_Suppressor_of_cytokine_signaling_6_Source_UniProtKB_TrEMBL_Acc_K1QRF1	Cgig_19528_Suppressor_of_cytokine_signaling_2_Source_UniProtKB_TrEMBL_Acc_K1PL14	
Cele_009556_F39B2_5_Protein_F39B2_5_F39B2_5_mRNA_complete_cds_Source_RefSeq_mRNA_Acc_NM_061173	
Drer_015863_suppressor_of_cytokine_signaling_6b_Source_ZFIN_Acc_ZDB_GENE_030131_1670_socs6b	Drer_058565_Uncharacterized_protein_Source_UniProtKB_TrEMBL_Acc_E7F166_BX640518_1	Drer_090553_suppressor_of_cytokine_signaling_7_Source_ZFIN_Acc_ZDB_GENE_080204_125_socs7	Drer_077018_suppressor_of_cytokine_signaling_7_Source_ZFIN_Acc_ZDB_GENE_080204_125_socs7	Drer_045557_suppressor_of_cytokine_signaling_2_Source_ZFIN_Acc_ZDB_GENE_041210_171_socs2	Drer_025428_suppressor_of_cytokine_signaling_3a_Source_ZFIN_Acc_ZDB_GENE_030131_7349_socs3a	Drer_038095_suppressor_of_cytokine_signaling_1a_Source_ZFIN_Acc_ZDB_GENE_040801_205_socs1a	Drer_026611_suppressor_of_cytokine_signaling_3b_Source_ZFIN_Acc_ZDB_GENE_040426_2528_socs3b	Drer_016773_cytokine_inducible_SH2_containing_protein_b_Source_ZFIN_Acc_ZDB_GENE_080204_120_cishb	
Spur_010245_Socs7	Spur_002792_Socs2_3	Spur_011298_Socs6L	
Smim_39952_SOCS_box_SH2_domain_containing_protein_Ixodes_scapularis_gi_215500542_gb_EEC10036_2e_96_301	Smim_24591_Suppressor_of_cytokine_signaling_7_Camponotus_floridanus_gi_307182622_gb_EFN69786_2e_27_114	
Sman_194390_Putative_suppressor_of_cytokine_signaling_Source_UniProtKB_TrEMBL_Acc_G4VAU2	Sman_142250_Suppressor_of_cytokine_signaling_putative_Source_UniProtKB_TrEMBL_Acc_G4LUM6	Sman_194410_Basic_helix_loop_helix_transcription_factor_hes_related_Source_UniProtKB_TrEMBL_Acc_G4VAU4	
Gsal_12738_suppressor_of_cytokine_signaling_7	Gsal_110_hypothetical_protein	
Nvec_30777_SH2	Nvec_58219_SOCS_box	

HG_18394	
Dmel_0051279_CG31279	
Nvec_30621_SH3_2	

HG_8432	
Hsap_Ensmbl0185261_KIAA0825_Source_
HGNC_Symbol_Acc_28532_KIAA0825	
Cgig_20679	
Drer_077072_KIAA0825_Source_
HGNC_Symbol_Acc_28532_KIAA0825	
Spur_001631_C5orf36L	
Smim_69308_PREDICTED_similar_to_CG14085_CG14085_PA_Tribolium_castaneum_gi_91078010_ref_XP_969830_9e_16_84_3	
Nvec_18876_DUF1040	Nvec_40092_Lipoprotein_3	Nvec_47750_Metallothio	

HG_12529	
This group of homology does not contain any annotated genome

HG_8303	
Hsap_Ensmbl0108064_transcription_factor_A_mitochondrial_Source_
HGNC_Symbol_Acc_11741_TFAM	
Dmel_0038805_TFAM_mitochondrial_transcription_factor_A_Source_FlyBase_0038805	
Drer_063145_transcription_factor_A_mitochondrial_Source_ZFIN_Acc_ZDB_GENE_061013_552_tfam	
Smim_31014_TPA_inf_high_mobility_group_protein_C_Amblyomma_variegatum_gi_325303032_tpg_DAA34552_7e_25_105	

HG_7460	
Hsap_Ensmbl0272728_thrombospondin_type_laminin_G_domain_and_EAR_repeats_Source_
HGNC_Symbol_Acc_1268_TSPEAR	Hsap_Ensmbl0175894_thrombospondin_type_laminin_G_domain_and_EAR_repeats_Source_
HGNC_Symbol_Acc_1268_TSPEAR	
Cgig_09193_Protein_TSPEAR_Source_UniProtKB_TrEMBL_Acc_K1R187	
Drer_089235_thrombospondin_type_laminin_G_domain_and_EAR_repeats_b_Source_ZFIN_Acc_ZDB_GENE_030131_4270_tspearb	Drer_077580_thrombospondin_type_laminin_G_domain_and_EAR_repeats_a_Source_ZFIN_Acc_ZDB_GENE_120215_12_tspeara	
Nvec_55801_EPTP	

HG_6868	
Smim_6403_PREDICTED_hypothetical_protein_Ciona_intestinalis_gi_198435882_ref_XP_002128658_4e_08_58_5	

HG_10118	
Hsap_Ensmbl0163026_chromosome_2_open_reading_frame_44_Source_
HGNC_Symbol_Acc_26157_C2orf44	
Cgig_18605_WD_repeat_containing_protein_C2orf44_like_protein_Source_UniProtKB_TrEMBL_Acc_K1RGU4	
Drer_016528_chromosome_2_open_reading_frame_44_Source_
HGNC_Symbol_Acc_26157_C20H2orf44	
Spur_013963_C2orf44L	

HG_10390	
This group of homology does not contain any annotated genome

HG_10013	
Smim_2830_PREDICTED_similar_to_ctl_transporter_Tribolium_castaneum_gi_91092340_ref_XP_970937_7e_20_94_4	Smim_42657_PREDICTED_THAP_domain_containing_protein_4_like_Acyrthosiphon_pisum_gi_328698134_ref_XP_003240554_1e_16_78_6	Smim_63711_PREDICTED_THAP_domain_containing_protein_4_like_Acyrthosiphon_pisum_gi_328698134_ref_XP_003240554_7e_17_82_0	

HG_7026	
Hsap_Ensmbl0132004_F_box_and_WD_repeat_domain_containing_9_Source_
HGNC_Symbol_Acc_28136_FBXW9	
Cgig_23009_F_box_WD_repeat_containing_protein_9_Source_UniProtKB_TrEMBL_Acc_K1Q189	
Cele_003177_mec_15_Protein_MEC_15_mec_15_mRNA_complete_cds_Source_RefSeq_mRNA_Acc_NM_063806	
Drer_058020_F_box_and_WD_repeat_domain_containing_9_Source_ZFIN_Acc_ZDB_GENE_091204_198_fbxw9	
Spur_013128_Fbxw9	Spur_022843_Fbxw9_1	
Smim_73900_PREDICTED_f_box_WD_repeat_containing_protein_9_like_isoform_Pongo_abelii_gi_297703716_ref_XP_002828771_1e_75_252	
Nvec_29857_	Nvec_44189_WD40	

HG_34731	
Nvec_502_DNA_pol3_alpha	

HG_6142	
Hsap_Ensmbl0112787_fibrosin_like_1_Source_
HGNC_Symbol_Acc_29308_FBRSL1	Hsap_Ensmbl0156860_fibrosin_Source_
HGNC_Symbol_Acc_20442_FBRS	Hsap_Ensmbl0158321_autism_susceptibility_candidate_2_Source_
HGNC_Symbol_Acc_14262_AUTS2	
Dmel_0260938_tay_tay_bridge_Source_FlyBase_0260938	
Cgig_23700	
Drer_058232_fibrosin_like_1_Source_ZFIN_Acc_ZDB_GENE_070705_487_fbrsl1	Drer_056427_autism_susceptibility_candidate_2_Source_ZFIN_Acc_ZDB_GENE_030616_571_auts2	Drer_074688_fibrosin_Source_ZFIN_Acc_ZDB_GENE_111207_1_fbrs	Drer_020946_Uncharacterized_protein_Source_UniProtKB_TrEMBL_Acc_F1QFN2_CR848757_1	Drer_087639_si_dkey_33o22_1_Source_ZFIN_Acc_ZDB_GENE_091204_221_si_dkey_33o22_1	
Spur_028197_Auts2L	
Smim_74973_PREDICTED_autism_susceptibility_candidate_like_Saccoglossus_kowalevskii_gi_291221752_ref_XP_002730884_5e_27_127	Smim_74452_PREDICTED_autism_susceptibility_gene_protein_isoform_Gallus_gallus_gi_118100039_ref_XP_415729_3e_23_112	Smim_74454_PREDICTED_autism_susceptibility_candidate_like_Saccoglossus_kowalevskii_gi_291221752_ref_XP_002730884_3e_15_81_3	
Nvec_35606_SspK	Nvec_45789_E_MAP_115	

HG_5726	
Nvec_4753_	Nvec_44237_	Nvec_21605_DUF1043	Nvec_56720_DUF1043	Nvec_14915_MadM	Nvec_37144_	Nvec_8379_	Nvec_24061_DUF1043	Nvec_37262_DUF1043	Nvec_937_	Nvec_25290_	Nvec_54875_DUF1043	Nvec_8182_ATP_synt_E	Nvec_1102_	Nvec_44563_DUF1043	Nvec_37555_DUF1043	Nvec_30431_	Nvec_51137_Fibrinogen_C	Nvec_6301_	Nvec_47138_	Nvec_20244_	Nvec_46343_	Nvec_58924_	Nvec_53055_	Nvec_39429_	Nvec_13141_	Nvec_11538_	Nvec_58753_	Nvec_18829_Filament_head	Nvec_18243_	Nvec_37990_	

HG_26369	
This group of homology does not contain any annotated genome

HG_8668	
Hsap_Ensmbl0090470_programmed_cell_death_7_Source_
HGNC_Symbol_Acc_8767_PDCD7	
Cgig_14427_Programmed_cell_death_protein_7_Source_UniProtKB_TrEMBL_Acc_K1Q6A6	
Drer_038976_programmed_cell_death_7_Source_ZFIN_Acc_ZDB_GENE_040728_3_pdcd7	
Spur_020226_Hypp_2497	
Smim_83221_programmed_cell_death_protein_7_Danio_rerio_gi_51010921_ref_NP_001003415_2e_28_127	
Nvec_38369_E_MAP_115	

HG_17665	
This group of homology does not contain any annotated genome

HG_20197	
Cgig_02031	

HG_21077	
Nvec_58335_SMC_N	

HG_11662	
Nvec_52108_DUF1053	

HG_10405	
Spur_027575_Hypp_1206	

HG_11188	
Drer_092499_si_ch211_183d21_1_Source_ZFIN_Acc_ZDB_GENE_030131_8516_si_ch211_183d21_1	
Spur_015465	

HG_2593	
This group of homology does not contain any annotated genome

HG_7309	
Hsap_Ensmbl0198250_anthrax_toxin_receptor_like_Source_
HGNC_Symbol_Acc_27277_ANTXRL	Hsap_Ensmbl0169604_anthrax_toxin_receptor_1_Source_
HGNC_Symbol_Acc_21014_ANTXR1	Hsap_Ensmbl0163297_anthrax_toxin_receptor_2_Source_
HGNC_Symbol_Acc_21732_ANTXR2	
Drer_063011_anthrax_toxin_receptor_2b_Source_ZFIN_Acc_ZDB_GENE_080213_4_antxr2b	Drer_060845_anthrax_toxin_receptor_1d_Source_ZFIN_Acc_ZDB_GENE_090313_28_antxr1d	Drer_063612_anthrax_toxin_receptor_1c_Source_ZFIN_Acc_ZDB_GENE_090514_5_antxr1c	Drer_025672_anthrax_toxin_receptor_1a_Source_ZFIN_Acc_ZDB_GENE_110411_15_antxr1a	Drer_060520_anthrax_toxin_receptor_2a_Source_ZFIN_Acc_ZDB_GENE_060526_14_antxr2a	Drer_074075_anthrax_toxin_receptor_1b_Source_ZFIN_Acc_ZDB_GENE_091204_21_antxr1b	
Spur_000992_AnthrtrL_1	Spur_000991_AnthrtrL	
Nvec_3029_VWA	Nvec_27686_	

HG_11011	
This group of homology does not contain any annotated genome

HG_2376	
Hsap_Ensmbl0261899_cysteine_rich_transmembrane_BMP_regulator_1_chordin_like_Source_
HGNC_Symbol_Acc_2359_CRIM1	
Dmel_0037012_Rcd2_Reduction_in_Cnn_dots_2_Source_FlyBase_0037012	Dmel_0037016_CG13252	
Cgig_18306_Cysteine_rich_motor_neuron_1_protein_Source_UniProtKB_TrEMBL_Acc_K1R0C2	
Cele_007103_crm_1_Protein_CRM_1_isoform_e_B0024_18_mRNA_complete_cds_Source_RefSeq_mRNA_Acc_NM_001026172	
Drer_029668_cysteine_rich_transmembrane_BMP_regulator_1_chordin_like_Source_ZFIN_Acc_ZDB_GENE_040312_2_crim1	
Spur_019401_Crim1	Spur_028501_Vwc	Spur_028875_Spur_028875	Spur_006409_Hypp_1661	Spur_007546_Hypp_1727	Spur_002719_Spur_002719	
Smim_9247_PREDICTED_kielin_chordin_like_protein_like_Xenopus_Silurana_tropicalis_gi_301604482_ref_XP_002931908_4e_82_286	Smim_9245_PREDICTED_LOW_QUALITY_PROTEIN_kielin_chordin_like_protein_like_Equus_caballus_gi_338724031_ref_XP_003364849_2e_84_295	Smim_35941_protein_kinase_C_binding_protein_NELL1_putative_Ixodes_scapularis_gi_241174173_ref_XP_002410973_1e_62_215	

HG_29199	
This group of homology does not contain any annotated genome

HG_29432	
This group of homology does not contain any annotated genome

HG_9455	
Cgig_14688_Vezatin_Source_UniProtKB_TrEMBL_Acc_K1R9K3	
Drer_075215_vezatin_adherens_junctions_transmembrane_protein_Source_ZFIN_Acc_ZDB_GENE_070705_251_vetz	

HG_5541	
Hsap_Ensmbl0188580_Na_K_transporting_ATPase_interacting_2_Source_
HGNC_Symbol_Acc_16443_NKAIN2	Hsap_Ensmbl0084628_Na_K_transporting_ATPase_interacting_1_Source_
HGNC_Symbol_Acc_25743_NKAIN1	Hsap_Ensmbl0185942_Na_K_transporting_ATPase_interacting_3_Source_
HGNC_Symbol_Acc_26829_NKAIN3	Hsap_Ensmbl0101198_Na_K_transporting_ATPase_interacting_4_Source_
HGNC_Symbol_Acc_16191_NKAIN4	
Dmel_0085442_NKAIN_Na_K_ATPase_Interacting_Source_FlyBase_0085442	
Cgig_07712_Sodium_potassium_transporting_ATPase_subunit_beta_1_interacting_protein_3_Source_UniProtKB_TrEMBL_Acc_K1PDW2	
Drer_042961_zgc_100920_Source_ZFIN_Acc_ZDB_GENE_040801_156_zgc_100920	Drer_062699_Na_K_transporting_ATPase_interacting_4_Source_ZFIN_Acc_ZDB_GENE_080204_60_nkain4	Drer_006859_Na_K_transporting_ATPase_interacting_1_Source_ZFIN_Acc_ZDB_GENE_040426_1472_nkain1	Drer_069427_Na_K_transporting_ATPase_interacting_2_Source_ZFIN_Acc_ZDB_GENE_041014_77_nkain2	
Spur_007233_Nkain1	

HG_1146	
Hsap_Ensmbl0143153_ATPase_Na_K_transporting_beta_1_polypeptide_Source_
HGNC_Symbol_Acc_804_ATP1B1	Hsap_Ensmbl0186009_ATPase_H_K_exchanging_beta_polypeptide_Source_
HGNC_Symbol_Acc_820_ATP4B	Hsap_Ensmbl0101892_ATPase_Na_K_transporting_beta_4_polypeptide_Source_
HGNC_Symbol_Acc_808_ATP1B4	Hsap_Ensmbl0129244_ATPase_Na_K_transporting_beta_2_polypeptide_Source_
HGNC_Symbol_Acc_805_ATP1B2	Hsap_Ensmbl0069849_ATPase_Na_K_transporting_beta_3_polypeptide_Source_
HGNC_Symbol_Acc_806_ATP1B3	
Dmel_0015776_nrv1_nervana_1_Source_FlyBase_0015776	Dmel_0032946_nrv3_nervana_3_Source_FlyBase_0032946	Dmel_0015777_nrv2_nervana_2_Source_FlyBase_0015777	Dmel_0053310_CG33310	Dmel_0038690_CG11703	Dmel_0038691_CG5250	
Cgig_28508_Putative_sodium_potassium_transporting_ATPase_subunit_beta_2_Source_UniProtKB_TrEMBL_Acc_K1R7J6	Cgig_16743	
Cele_010117_nkb_3_Protein_NKB_3_nkb_3_mRNA_complete_cds_Source_RefSeq_mRNA_Acc_NM_077899	Cele_007646_nkb_1_Protein_NKB_1_nkb_1_mRNA_complete_cds_Source_RefSeq_mRNA_Acc_NM_060105	Cele_008074_nkb_2_Protein_NKB_2_nkb_2_mRNA_complete_cds_Source_RefSeq_mRNA_Acc_NM_069557	
Drer_076833_ATPase_Na_K_transporting_beta_1b_polypeptide_Source_ZFIN_Acc_ZDB_GENE_001127_4_atp1b1b	Drer_013144_ATPase_Na_K_transporting_beta_1a_polypeptide_Source_ZFIN_Acc_ZDB_GENE_001127_3_atp1b1a	Drer_034424_ATPase_Na_K_transporting_beta_2b_polypeptide_Source_ZFIN_Acc_ZDB_GENE_010718_1_atp1b2b	Drer_042837_ATPase_Na_K_transporting_beta_3b_polypeptide_Source_ZFIN_Acc_ZDB_GENE_001127_1_atp1b3b	Drer_053262_ATPase_Na_K_transporting_beta_4_polypeptide_Source_ZFIN_Acc_ZDB_GENE_070412_1_atp1b4	Drer_013605_ATPase_Na_K_transporting_beta_2a_polypeptide_Source_ZFIN_Acc_ZDB_GENE_001127_2_atp1b2a	Drer_015790_ATPase_Na_K_transporting_beta_3a_polypeptide_Source_ZFIN_Acc_ZDB_GENE_990415_167_atp1b3a	
Spur_001596_Atp11	
Smim_28658_Na_K_ATPase_beta_subunit_putative_Ixodes_scapularis_gi_241172925_ref_XP_002410791_3e_109_330	Smim_73538_Na_K_ATPase_beta_subunit_putative_Ixodes_scapularis_gi_241172925_ref_XP_002410791_1e_81_256	Smim_29072_beta_subunit_of_putative_Na_K_ATPase_Daphnia_pulex_gi_321475645_gb_EFX86607_4e_40_152	Smim_30303_sodium_potassium_dependent_ATPase_beta_subunit_putative_Ixodes_scapularis_gi_241119087_ref_XP_002402484_7e_43_157	
Sman_073920_Sodium_potassium_ATPase_beta_chain_Source_UniProtKB_TrEMBL_Acc_G4M054	Sman_124240_Putative_sodium_potassium_dependent_atpase_beta_subunit_Sodium_potassium_ATPase1_beta_subunit_Source_UniProtKB_TrEMBL_Acc_C4PY08	Sman_163170_Putative_sodium_potassium_dependent_atpase_beta_subunit_Source_UniProtKB_TrEMBL_Acc_G4VSU9	Sman_033550_Putative_sodium_potassium_transporting_ATPase_subunit_beta_Sodium_potassium_dependent_ATPase_beta_subunit_Source_UniProtKB_TrEMBL_Acc_G4VAL3	Sman_160290_Putative_sodium_potassium_dependent_atpase_beta_subunit_Source_UniProtKB_TrEMBL_Acc_G4VTH6	
Gsal_15409_sodium_potassium_dependent_atpase_beta_subunit	Gsal_5503_sodium_potassium_dependent_atpase_beta_subunit	Gsal_4791_sodium_potassium_dependent_atpase_beta_subunit	
Nvec_7992_	

HG_20589	
Nvec_31981_	

HG_16526	
This group of homology does not contain any annotated genome

HG_8354	
Cele_020399_ztf_4_Protein_ZTF_4_ztf_4_mRNA_complete_cds_Source_RefSeq_mRNA_Acc_NM_059575	

HG_22244	
This group of homology does not contain any annotated genome

HG_814	
Hsap_Ensmbl0170577_SIX_homeobox_2_Source_
HGNC_Symbol_Acc_10888_SIX2	Hsap_Ensmbl0138083_SIX_homeobox_3_Source_
HGNC_Symbol_Acc_10889_SIX3	Hsap_Ensmbl0184302_SIX_homeobox_6_Source_
HGNC_Symbol_Acc_10892_SIX6	Hsap_Ensmbl0177045_SIX_homeobox_5_Source_
HGNC_Symbol_Acc_10891_SIX5	Hsap_Ensmbl0227059_anomalous_homeobox_Source_
HGNC_Symbol_Acc_40024_ANHX	Hsap_Ensmbl0126778_SIX_homeobox_1_Source_
HGNC_Symbol_Acc_10887_SIX1	
Dmel_0003460_so_sine_oculis_Source_FlyBase_0003460	Dmel_0027364_Six4_Six4_Source_FlyBase_0027364	Dmel_0025360_Optix_Optix_Source_FlyBase_0025360	
Cgig_09922_Homeobox_protein_SIX1_Source_UniProtKB_TrEMBL_Acc_K1PJH4	Cgig_14640_Protein_sine_oculis_Source_UniProtKB_TrEMBL_Acc_K1P313	Cgig_22945_Homeobox_protein_SIX4_Source_UniProtKB_TrEMBL_Acc_K1RZS7	Cgig_27570_Homeobox_protein_SIX3_Source_UniProtKB_TrEMBL_Acc_K1QUB8	
Cele_000454_ceh_33_Protein_CEH_33_ceh_33_mRNA_complete_cds_Source_RefSeq_mRNA_Acc_NM_072019	Cele_000455_ceh_34_Protein_CEH_34_ceh_34_mRNA_complete_cds_Source_RefSeq_mRNA_Acc_NM_072018	Cele_000453_ceh_32_Protein_CEH_32_ceh_32_mRNA_complete_cds_Source_RefSeq_mRNA_Acc_NM_073557	Cele_006775_unc_39_Protein_UNC_39_unc_39_mRNA_complete_cds_Source_RefSeq_mRNA_Acc_NM_074162	
Drer_054878_sine_oculis_related_homeobox_2b_Source_ZFIN_Acc_ZDB_GENE_080723_23_six2b	Drer_026473_sine_oculis_homeobox_homolog_1b_Source_ZFIN_Acc_ZDB_GENE_040426_2308_six1b	Drer_039304_sine_oculis_homeobox_homolog_1a_Source_ZFIN_Acc_ZDB_GENE_040718_155_six1a	Drer_058004_sine_oculis_related_homeobox_2a_Source_ZFIN_Acc_ZDB_GENE_010412_1_six2a	Drer_068407_sine_oculis_homeobox_homolog_9_Source_ZFIN_Acc_ZDB_GENE_990621_11_six9	Drer_031983_sine_oculis_homeobox_homolog_4b_Source_ZFIN_Acc_ZDB_GENE_010201_1_six4b	Drer_004695_sine_oculis_homeobox_homolog_4a_Source_ZFIN_Acc_ZDB_GENE_010201_2_six4a	Drer_070107_sine_oculis_homeobox_homolog_7_Source_ZFIN_Acc_ZDB_GENE_990825_28_six7	Drer_058008_sine_oculis_homeobox_homolog_3a_Source_ZFIN_Acc_ZDB_GENE_990415_127_six3a	Drer_025187_sine_oculis_related_homeobox_6a_Source_ZFIN_Acc_ZDB_GENE_040426_1282_six6a	Drer_031316_sine_oculis_related_homeobox_6b_Source_ZFIN_Acc_ZDB_GENE_050522_308_six6b	Drer_054879_sine_oculis_homeobox_homolog_3b_Source_ZFIN_Acc_ZDB_GENE_990415_128_six3b	Drer_068406_sine_oculis_homeobox_homolog_4_3_Source_ZFIN_Acc_ZDB_GENE_010201_3_six4_3	
Spur_017379_Six1_2	Spur_018908_Six3	Spur_017380_Six4	
Smim_47566_PREDICTED_SIX_homeobox_like_Saccoglossus_kowalevskii_gi_291230538_ref_XP_002735213_6e_129_383	Smim_30073_PREDICTED_SIX_homeobox_like_Saccoglossus_kowalevskii_gi_291230538_ref_XP_002735213_2e_123_366	Smim_75799_Six3_protein_Parasteatoda_tepidariorum_gi_222530730_emb_CAU83351_1e_70_219	
Sman_210120_Homeobox_protein_six_related_Source_UniProtKB_TrEMBL_Acc_G4VKM7	Sman_009630_Six_sine_homebox_transcription_factors_putative_Source_UniProtKB_TrEMBL_Acc_G4LYP4	Sman_127240_Homeobox_protein_six_related_Source_UniProtKB_TrEMBL_Acc_G4LYP5	Sman_039470_Putative_six_sine_homebox_transcription_factors_Source_UniProtKB_TrEMBL_Acc_G4VDC6	
Gsal_15410_homeobox_protein_six1	Gsal_7487_homeobox_protein_six1	Gsal_4602_homeobox_protein_six6	Gsal_11879_homeobox_protein_six6	
Nvec_48109_	Nvec_37035_Homeobox	

HG_4088	
Hsap_Ensmbl0143621_interleukin_enhancer_binding_factor_2_Source_
HGNC_Symbol_Acc_6037_ILF2	
Dmel_0038046_CG5641	
Cgig_05199_Interleukin_enhancer_binding_factor_2_like_protein_Source_UniProtKB_TrEMBL_Acc_K1PQI2	
Cele_011253_R11H6_5_Protein_R11H6_5_R11H6_5_mRNA_complete_cds_Source_RefSeq_mRNA_Acc_NM_074213	
Drer_014591_interleukin_enhancer_binding_factor_2_Source_ZFIN_Acc_ZDB_GENE_040426_2345_ilf2	
Spur_007736_Ilf2	Spur_007740_Spur_007740	
Smim_64213_interleukin_enhancer_binding_factor_Eriocheir_sinensis_gi_295293389_gb_ADF87944_1e_178_513	
Sman_141000_Interleukin_enhancer_binding_factor_putative_Source_UniProtKB_TrEMBL_Acc_G4LV53	
Nvec_7266_UPAR_LY6	Nvec_7264_Ribosomal_L44	

HG_16116	
Dmel_0034945_CG10904	
Spur_028165_Hypp_2939	
Nvec_18799_	

HG_48417	
This group of homology does not contain any annotated genome

HG_8401	
Hsap_Ensmbl0136243_nucleoporin_like_2_Source_
HGNC_Symbol_Acc_17010_NUPL2	
Cgig_25026_Nucleoporin_like_2_Source_UniProtKB_TrEMBL_Acc_K1QQA7	
Drer_029043_nucleoporin_like_2_Source_ZFIN_Acc_ZDB_GENE_040426_2292_nupl2	
Smim_49521_Nucleoporin_like_Camponotus_floridanus_gi_307169900_gb_EFN62409_6e_10_69_3	

HG_3719	
Hsap_Ensmbl0064199_sperm_autoantigenic_protein_17_Source_
HGNC_Symbol_Acc_11210_SPA17	Hsap_Ensmbl0154146_neurogranin_protein_kinase_C_substrate_RC3_Source_
HGNC_Symbol_Acc_8000_NRGN	
Dmel_0013467_igl_igloo_Source_FlyBase_0013467	
Cgig_05609_Sperm_surface_protein_Sp17_Source_UniProtKB_TrEMBL_Acc_K1PZL4	
Drer_069361_sperm_autoantigenic_protein_17_Source_ZFIN_Acc_ZDB_GENE_061027_337_spa17	Drer_039626_neurogranin_protein_kinase_C_substrate_RC3_a_Source_ZFIN_Acc_ZDB_GENE_090710_4_nrgna	
Spur_000735_Spa17	Spur_003740_Spur_003740	
Sman_155280_Sp17_protein_putative_Source_UniProtKB_TrEMBL_Acc_G4LUP2	Sman_155290	
Gsal_2756_sperm_surface_protein_sp17	
Nvec_32469_IQ	Nvec_36252_IQ	

HG_2659	
Hsap_Ensmbl0112182_BTB_and_CNC_homology_1_basic_leucine_zipper_transcription_factor_2_Source_
HGNC_Symbol_Acc_14078_BACH2	Hsap_Ensmbl0156273_BTB_and_CNC_homology_1_basic_leucine_zipper_transcription_factor_1_Source_
HGNC_Symbol_Acc_935_BACH1	Hsap_Ensmbl0123405_nuclear_factor_erythroid_2_Source_
HGNC_Symbol_Acc_7780_NFE2	Hsap_Ensmbl0116044_nuclear_factor_erythroid_2_like_2_Source_
HGNC_Symbol_Acc_7782_NFE2L2	Hsap_Ensmbl0082641_nuclear_factor_erythroid_2_like_1_Source_
HGNC_Symbol_Acc_7781_NFE2L1	
Dmel_0262975_cnc_cap_n_collar_Source_FlyBase_0262975	
Cgig_08158_Nuclear_factor_erythroid_2_related_factor_2_Source_UniProtKB_TrEMBL_Acc_K1PDL5	
Drer_004074_BTB_and_CNC_homology_1_basic_leucine_zipper_transcription_factor_2b_Source_ZFIN_Acc_ZDB_GENE_041001_139_bach2b	Drer_036569_BTB_and_CNC_homology_1_basic_leucine_zipper_transcription_factor_2a_Source_ZFIN_Acc_ZDB_GENE_120525_2_bach2a	Drer_062553_BTB_and_CNC_homology_1_basic_leucine_zipper_transcription_factor_1_Source_
HGNC_Symbol_Acc_935_BACH1_2_of_2	Drer_020606_nuclear_factor_erythroid_derived_2_Source_ZFIN_Acc_ZDB_GENE_030124_1_nfe2	Drer_042824_nuclear_factor_erythroid_derived_2_like_2a_Source_ZFIN_Acc_ZDB_GENE_030723_2_nfe2l2a	Drer_076533_nuclear_factor_erythroid_derived_2_like_1b_Source_ZFIN_Acc_ZDB_GENE_120319_2_nfe2l1b	Drer_089697_nuclear_factor_erythroid_derived_2_like_2b_Source_ZFIN_Acc_ZDB_GENE_120320_3_nfe2l2b	Drer_030616_nuclear_factor_erythroid_derived_2_like_1a_Source_ZFIN_Acc_ZDB_GENE_040630_5_nfe2l1a	Drer_019810_nuclear_factor_erythroid_derived_2_like_3_Source_ZFIN_Acc_ZDB_GENE_040426_2334_nfe2l3	
Spur_008752_Nfe2_1	Spur_011174_Nfe2_Nfe2_Source_UniProtKB_TrEMBL_Acc_B3FNR3	
Smim_73469_cap_n_collar_Tribolium_castaneum_gi_282165741_ref_NP_001164113_3e_67_247	

HG_30934	
Sman_179850_Putative_short_chain_dehydrogenase_Source_UniProtKB_TrEMBL_Acc_G4VSH0	Sman_203940	

HG_1910	
Nvec_31535_Oxysterol_BP	Nvec_16470_EGF	Nvec_18951_EGF	Nvec_5095_	Nvec_8983_	Nvec_41911_PAN	Nvec_36925_EGF	Nvec_12088_EGF	Nvec_18624_EGF	Nvec_54948_PAN	Nvec_36924_EGF	Nvec_4492_PPI_Ypi1	Nvec_25113_EGF	Nvec_27636_	Nvec_45350_PAN	Nvec_57632_Fibrinogen_C	Nvec_45352_PAN	Nvec_56569_	Nvec_51649_PAN	Nvec_36646_	Nvec_46393_PAN	Nvec_20416_Hormone_6	Nvec_41392_Nanovirus_C8	Nvec_44233_	Nvec_56553_	Nvec_54254_Fibrinogen_C	Nvec_33869_Fibrinogen_C	Nvec_5094_Fibrinogen_C	Nvec_23919_Nanovirus_C8	Nvec_10558_Fibrinogen_C	Nvec_7084_	Nvec_1458_PAN	Nvec_34346_	Nvec_21445_	Nvec_1465_PAN	Nvec_49342_	Nvec_54946_EGF	Nvec_39088_	Nvec_45207_PAN	Nvec_4712_PAN	Nvec_10899_PAN	Nvec_12087_	Nvec_24755_	Nvec_39512_	Nvec_20453_	Nvec_23728_	Nvec_31095_	Nvec_34215_	Nvec_39522_PAN	Nvec_7308_PAN	Nvec_39862_PAN	Nvec_47021_	

HG_5736	
Smim_g58211_t1_PREDICTED_signal_transducer_and_activator_of_transcription_4_like_Xenopus_Silurana_tropicalis_gi_301616071_ref_XP_002937488_2e_55_204	Smim_g60627_t1_PREDICTED_signal_transducer_and_activator_of_transcription_4_like_Xenopus_Silurana_tropicalis_gi_301616071_ref_XP_002937488_2e_55_205	Smim_g41864_t1_PREDICTED_signal_transducer_and_activator_of_transcription_4_like_Xenopus_Silurana_tropicalis_gi_301616071_ref_XP_002937488_2e_55_205	Smim_g32248_t1_PREDICTED_signal_transducer_and_activator_of_transcription_4_like_Xenopus_Silurana_tropicalis_gi_301616071_ref_XP_002937488_2e_55_206	Smim_g50459_t1_PREDICTED_signal_transducer_and_activator_of_transcription_4_like_Xenopus_Silurana_tropicalis_gi_301616071_ref_XP_002937488_4e_55_205	Smim_g66294_t1_PREDICTED_signal_transducer_and_activator_of_transcription_4_like_Xenopus_Silurana_tropicalis_gi_301616071_ref_XP_002937488_3e_54_201	Smim_g45318_t1_PREDICTED_signal_transducer_and_activator_of_transcription_4_like_Xenopus_Silurana_tropicalis_gi_301616071_ref_XP_002937488_6e_54_201	Smim_g74174_t1_PREDICTED_signal_transducer_and_activator_of_transcription_4_like_Xenopus_Silurana_tropicalis_gi_301616071_ref_XP_002937488_2e_55_204	Smim_g10506_t1_PREDICTED_signal_transducer_and_activator_of_transcription_4_like_Xenopus_Silurana_tropicalis_gi_301616071_ref_XP_002937488_1e_54_204	Smim_g19806_t1_PREDICTED_signal_transducer_and_activator_of_transcription_4_like_Xenopus_Silurana_tropicalis_gi_301616071_ref_XP_002937488_2e_51_192	Smim_g69462_t1_PREDICTED_signal_transducer_and_activator_of_transcription_4_like_Xenopus_Silurana_tropicalis_gi_301616071_ref_XP_002937488_1e_53_197	Smim_g615_t1_pogo_transposable_element_with_KRAB_domain_Rattus_norvegicus_gi_219273503_ref_NP_001100664_0_002_45_8	Smim_g10672_t1_PREDICTED_signal_transducer_and_activator_of_transcription_4_like_Xenopus_Silurana_tropicalis_gi_301616071_ref_XP_002937488_6e_53_197	Smim_23237_PREDICTED_signal_transducer_and_activator_of_transcription_4_like_Xenopus_Silurana_tropicalis_gi_301616071_ref_XP_002937488_5e_37_144	Smim_g67980_t1_PREDICTED_signal_transducer_and_activator_of_transcription_4_like_Xenopus_Silurana_tropicalis_gi_301616071_ref_XP_002937488_1e_47_182	Smim_g59442_t1_PREDICTED_signal_transducer_and_activator_of_transcription_4_like_Xenopus_Silurana_tropicalis_gi_301616071_ref_XP_002937488_1e_41_162	Smim_g11228_t1_PREDICTED_signal_transducer_and_activator_of_transcription_4_like_Xenopus_Silurana_tropicalis_gi_301616071_ref_XP_002937488_1e_36_150	Smim_g20848_t1_PREDICTED_signal_transducer_and_activator_of_transcription_4_like_Xenopus_Silurana_tropicalis_gi_301616071_ref_XP_002937488_6e_49_185	Smim_g32183_t1_PREDICTED_signal_transducer_and_activator_of_transcription_4_like_Xenopus_Silurana_tropicalis_gi_301616071_ref_XP_002937488_5e_24_105	Smim_g64844_t1_PREDICTED_signal_transducer_and_activator_of_transcription_4_like_Xenopus_Silurana_tropicalis_gi_301616071_ref_XP_002937488_1e_40_163	Smim_g18546_t1_PREDICTED_signal_transducer_and_activator_of_transcription_4_like_Xenopus_Silurana_tropicalis_gi_301616071_ref_XP_002937488_5e_21_102	Smim_g49615_t1_PREDICTED_signal_transducer_and_activator_of_transcription_4_like_Xenopus_Silurana_tropicalis_gi_301616071_ref_XP_002937488_3e_27_122	Smim_g21534_t1_pogo_transposable_element_with_KRAB_domain_Bos_taurus_gi_149642907_ref_NP_001092570_1e_11_71_2	Smim_61683_PREDICTED_hypothetical_protein_LOC733716_partial_Xenopus_Silurana_tropicalis_gi_301627209_ref_XP_002942769_1e_06_53_9	

HG_1822	
Dmel_0033502_CG12910	Dmel_0040397_CG3655	Dmel_0040363_CG11384	Dmel_0030443_CG12715	Dmel_0032506_CG9395	
Cgig_03360	Cgig_20844	Cgig_26851_UPF0392_protein_F13G3_3_Source_UniProtKB_TrEMBL_Acc_K1RKB0	Cgig_09251	Cgig_03272	Cgig_25703	
Cele_012941_Y47D3B_4_Protein_Y47D3B_4_Y47D3B_4_mRNA_complete_cds_Source_RefSeq_mRNA_Acc_NM_067068	
Smim_7982_PREDICTED_similar_to_CG9395_CG9395_PA_Tribolium_castaneum_gi_91092388_ref_XP_968476_2e_127_392	Smim_49153_PREDICTED_similar_to_CG9395_CG9395_PA_Tribolium_castaneum_gi_91092388_ref_XP_968476_4e_89_296	Smim_80128_PREDICTED_similar_to_CG3655_CG3655_PB_Tribolium_castaneum_gi_91084727_ref_XP_970450_0_0_585	Smim_16920_PREDICTED_similar_to_CG3655_CG3655_PB_Tribolium_castaneum_gi_91084727_ref_XP_970450_1e_19_92_4	Smim_22347_PREDICTED_similar_to_CG9395_CG9395_PA_Tribolium_castaneum_gi_91092388_ref_XP_968476_5e_24_112	Smim_32636_PREDICTED_similar_to_CG9395_CG9395_PA_Tribolium_castaneum_gi_91092388_ref_XP_968476_4e_05_53_1	Smim_16918_conserved_hypothetical_protein_Ixodes_scapularis_gi_241236843_ref_XP_002400951_8e_07_53_1	
Nvec_45633_DUF23	Nvec_33785_DUF23	Nvec_56399_DUF23	Nvec_33784_DUF23	

HG_35132	
This group of homology does not contain any annotated genome

HG_5092	
Hsap_Ensmbl0100354_trinucleotide_repeat_containing_6B_Source_
HGNC_Symbol_Acc_29190_TNRC6B	Hsap_Ensmbl0078687_trinucleotide_repeat_containing_6C_Source_
HGNC_Symbol_Acc_29318_TNRC6C	
Dmel_0051992_gw_gawky_Source_FlyBase_0051992	
Cgig_28774	
Drer_079688_trinucleotide_repeat_containing_6A_Source_
HGNC_Symbol_Acc_11969_TNRC6A	Drer_076847_trinucleotide_repeat_containing_6C_Source_
HGNC_Symbol_Acc_29318_TNRC6C_4_of_5	Drer_078036_trinucleotide_repeat_containing_6C_Source_
HGNC_Symbol_Acc_29318_TNRC6C_5_of_5	Drer_076356_trinucleotide_repeat_containing_6C_Source_
HGNC_Symbol_Acc_29318_TNRC6C_2_of_5	Drer_079723_si_dkey_46g23_1_Source_ZFIN_Acc_ZDB_GENE_070705_475_si_dkey_46g23_1	Drer_074161_trinucleotide_repeat_containing_6b_Source_ZFIN_Acc_ZDB_GENE_030131_13_tnrc6b	Drer_076389_trinucleotide_repeat_containing_6C_Source_
HGNC_Symbol_Acc_29318_TNRC6C_3_of_5	
Smim_13231_Trinucleotide_repeat_containing_gene_6A_protein_Acromyrmex_echinatior_gi_332026373_gb_EGI66502_1e_141_491	Smim_25163_Trinucleotide_repeat_containing_gene_6C_protein_Harpegnathos_saltator_gi_307198673_gb_EFN79509_4e_135_465	
Nvec_1939_	

HG_23893	
This group of homology does not contain any annotated genome

HG_72271	
Nvec_15376_	

HG_5607	
Hsap_Ensmbl0266562_regulation_of_nuclear_pre_mRNA_domain_containing_2_Source_
HGNC_Symbol_Acc_29039_RPRD2	Hsap_Ensmbl0163125_regulation_of_nuclear_pre_mRNA_domain_containing_2_Source_
HGNC_Symbol_Acc_29039_RPRD2	
Dmel_0032688_CG15160	
Cgig_24188_Regulation_of_nuclear_pre_mRNA_domain_containing_protein_2_Source_UniProtKB_TrEMBL_Acc_K1RPC5	
Cele_009451_cids_2_Protein_CIDS_2_isoform_a_cids_2_mRNA_complete_cds_Source_RefSeq_mRNA_Acc_NM_059979	
Drer_058089_regulation_of_nuclear_pre_mRNA_domain_containing_2a_Source_ZFIN_Acc_ZDB_GENE_030131_6641_rprd2a	Drer_074676_regulation_of_nuclear_pre_mRNA_domain_containing_2b_Source_ZFIN_Acc_ZDB_GENE_110719_1_rprd2b	
Spur_028571_Hypp_287	
Smim_41026_Regulation_of_nuclear_pre_mRNA_domain_containing_protein_Acromyrmex_echinatior_gi_332016877_gb_EGI57686_6e_69_258	Smim_43802_43802	
Nvec_14755_	Nvec_12910_	

HG_24299	
This group of homology does not contain any annotated genome

HG_8766	
Cgig_13778_EF_hand_domain_containing_protein_C3orf25_like_protein_Source_UniProtKB_TrEMBL_Acc_K1Q0R6	
Spur_017975_C3orf25L	
Gsal_13421_ef_hand_domain_containing_protein_d1_like	
Nvec_57582_efhand	Nvec_14714_	

HG_4723	
Hsap_Ensmbl0106052_Tax1_human_T_cell_leukemia_virus_type_I_binding_protein_1_Source_
HGNC_Symbol_Acc_11575_TAX1BP1	Hsap_Ensmbl0136436_calcium_binding_and_coiled_coil_domain_2_Source_
HGNC_Symbol_Acc_29912_CALCOCO2	Hsap_Ensmbl0012822_calcium_binding_and_coiled_coil_domain_1_Source_
HGNC_Symbol_Acc_29306_CALCOCO1	
Cgig_06791_Tax1_binding_protein_1_like_protein_B_Source_UniProtKB_TrEMBL_Acc_K1PEY6	
Drer_056856_Tax1_human_T_cell_leukemia_virus_type_I_binding_protein_1b_Source_ZFIN_Acc_ZDB_GENE_030131_2872_tax1bp1b	Drer_034062_Tax1_human_T_cell_leukemia_virus_type_I_binding_protein_1a_Source_ZFIN_Acc_ZDB_GENE_060503_587_tax1bp1a	Drer_052515_calcium_binding_and_coiled_coil_domain_2_Source_ZFIN_Acc_ZDB_GENE_050522_346_calcoco2	Drer_016391_calcium_binding_and_coiled_coil_domain_1b_Source_ZFIN_Acc_ZDB_GENE_031118_126_calcoco1b	Drer_036695_calcium_binding_and_coiled_coil_domain_1a_Source_ZFIN_Acc_ZDB_GENE_030131_6911_calcoco1a	
Spur_015235_Tax1bp1	Spur_000804_Tax1bp1_2	Spur_013560_Spur_013560	
Smim_40936_PREDICTED_tax1_binding_protein_isoform_Callithrix_jacchus_gi_296209358_ref_XP_002751491_6e_16_90_5	
Nvec_7846_CoCoA	

HG_17596	
This group of homology does not contain any annotated genome

HG_8637	
This group of homology does not contain any annotated genome

HG_23242	
Cgig_18809	

HG_3487	
Hsap_Ensmbl0151746_bicaudal_D_homolog_1_Drosophila_Source_
HGNC_Symbol_Acc_1049_BICD1	Hsap_Ensmbl0185963_bicaudal_D_homolog_2_Drosophila_Source_
HGNC_Symbol_Acc_17208_BICD2	
Dmel_0000183_BicD_Bicaudal_D_Source_FlyBase_0000183	
Cgig_26552_Bicaudal_D_like_protein_2_Source_UniProtKB_TrEMBL_Acc_K1QW70	
Cele_016611_bicd_1_Protein_BICD_1_bicd_1_mRNA_complete_cds_Source_RefSeq_mRNA_Acc_NM_068600	
Drer_079184_bicaudal_D_homolog_2_Drosophila_Source_
HGNC_Symbol_Acc_17208_BICD2_2_of_2	Drer_075571_bicaudal_D_homolog_2_Drosophila_Source_ZFIN_Acc_ZDB_GENE_120717_1_bicd2	Drer_074357_bicaudal_D_homolog_1_Drosophila_Source_
HGNC_Symbol_Acc_1049_BICD1_1_of_2	Drer_079496_bicaudal_D_homolog_1a_Source_ZFIN_Acc_ZDB_GENE_081031_9_bicd1a	Drer_079934_zgc_162200_Source_ZFIN_Acc_ZDB_GENE_030131_2989_zgc_162200	
Spur_017959_BcDph	
Smim_17471_Protein_bicaudal_D_Acromyrmex_echinatior_gi_332021508_gb_EGI61873_0_0_644	
Sman_028070_Bicaudal_D_like_protein_Source_UniProtKB_TrEMBL_Acc_G4V629	
Gsal_7838_bicaudal_d_like_protein	
Nvec_57710_bZIP_1	Nvec_39093_Attractin	
Nvec_39093_Attractin	

HG_41998	
Spur_028788_Hypp_290	Spur_009035_Hypp_566	

HG_15080	
Nvec_50583_DUF1470	

HG_40805	
This group of homology does not contain any annotated genome

HG_529	
Hsap_Ensmbl0116016_endothelial_PAS_domain_protein_1_Source_
HGNC_Symbol_Acc_3374_EPAS1	Hsap_Ensmbl0100644_hypoxia_inducible_factor_1_alpha_subunit_basic_helix_loop_helix_transcription_factor_Source_
HGNC_Symbol_Acc_4910_HIF1A	Hsap_Ensmbl0124440_hypoxia_inducible_factor_3_alpha_subunit_Source_
HGNC_Symbol_Acc_15825_HIF3A	Hsap_Ensmbl0159263_single_minded_family_bHLH_transcription_factor_2_Source_
HGNC_Symbol_Acc_10883_SIM2	Hsap_Ensmbl0112246_single_minded_family_bHLH_transcription_factor_1_Source_
HGNC_Symbol_Acc_10882_SIM1	Hsap_Ensmbl0106546_aryl_hydrocarbon_receptor_Source_
HGNC_Symbol_Acc_348_AHR	Hsap_Ensmbl0063438_aryl_hydrocarbon_receptor_repressor_Source_
HGNC_Symbol_Acc_346_AHRR	Hsap_Ensmbl0151322_neuronal_PAS_domain_protein_3_Source_
HGNC_Symbol_Acc_19311_NPAS3	Hsap_Ensmbl0130751_neuronal_PAS_domain_protein_1_Source_
HGNC_Symbol_Acc_7894_NPAS1	
Dmel_0262139_trh_trachealess_Source_FlyBase_0262139	Dmel_0004666_sim_single_minded_Source_FlyBase_0004666	Dmel_0015542_sima_similar_Source_FlyBase_0015542	Dmel_0003513_ss_spineless_Source_FlyBase_0003513	
Cgig_14877_Protein_trachealess_Source_UniProtKB_TrEMBL_Acc_K1PU55	Cgig_23142_Single_minded_like_protein_1_Source_UniProtKB_TrEMBL_Acc_K1QZH0	Cgig_06937_Endothelial_PAS_domain_containing_protein_1_Source_UniProtKB_TrEMBL_Acc_K1QF20	Cgig_17861_Hypoxia_inducible_factor_1_alpha_Source_UniProtKB_TrEMBL_Acc_K1QJG7	Cgig_12885_Aryl_hydrocarbon_receptor_Source_UniProtKB_TrEMBL_Acc_K1PHH5	Cgig_23575_Single_minded_like_protein_2_Source_UniProtKB_TrEMBL_Acc_K1RGQ5	Cgig_06938_Aryl_hydrocarbon_receptor_repressor_Source_UniProtKB_TrEMBL_Acc_K1P8Q4	
Cele_011327_hlh_34_Protein_HLH_34_hlh_34_mRNA_complete_cds_Source_RefSeq_mRNA_Acc_NM_073990	Cele_000096_ahr_1_Protein_AHR_1_isoform_a_ahr_1_mRNA_complete_cds_Source_RefSeq_mRNA_Acc_NM_001025865	Cele_001851_hif_1_Protein_HIF_1_isoform_e_Source_RefSeq_mRNA_Acc_NM_001028723	
Drer_008697_endothelial_PAS_domain_protein_1a_Source_ZFIN_Acc_ZDB_GENE_030131_4490_epas1a	Drer_057671_endothelial_PAS_domain_protein_1b_Source_ZFIN_Acc_ZDB_GENE_060607_11_epas1b	Drer_034293_hypoxia_inducible_factor_1_alpha_subunit_basic_helix_loop_helix_transcription_factor_b_Source_ZFIN_Acc_ZDB_GENE_040426_706_hif1ab	Drer_079182_neuronal_PAS_domain_protein_3_Source_
HGNC_Symbol_Acc_19311_NPAS3	Drer_015876_neuronal_PAS_domain_protein_3b_Source_ZFIN_Acc_ZDB_GENE_060503_934_npas3b	Drer_023316_single_minded_homolog_1a_Drosophila_Source_ZFIN_Acc_ZDB_GENE_020829_1_sim1a	Drer_013789_single_minded_homolog_1b_Drosophila_Source_ZFIN_Acc_ZDB_GENE_041210_5_sim1b	Drer_020046_aryl_hydrocarbon_receptor_1a_Source_ZFIN_Acc_ZDB_GENE_020531_2_ahr1a	Drer_044550_hypoxia_inducible_factor_1_alpha_subunit_like_2_Source_ZFIN_Acc_ZDB_GENE_050211_2_hif1al2	Drer_006181_hypoxia_inducible_factor_1_alpha_subunit_basic_helix_loop_helix_transcription_factor_a_Source_ZFIN_Acc_ZDB_GENE_080917_55_hif1aa	Drer_052618_aryl_hydrocarbon_receptor_repressor_b_Source_ZFIN_Acc_ZDB_GENE_051018_2_ahrrb	Drer_023537_aryl_hydrocarbon_receptor_1b_Source_ZFIN_Acc_ZDB_GENE_050922_1_ahr1b	Drer_088115_Uncharacterized_protein_Source_UniProtKB_TrEMBL_Acc_E7EY80_CABZ01064670_1	Drer_021833_aryl_hydrocarbon_receptor_2_Source_ZFIN_Acc_ZDB_GENE_990714_16_ahr2	Drer_039935_single_minded_family_bHLH_transcription_factor_2_Source_
HGNC_Symbol_Acc_10883_SIM2	
Spur_008353_Sim	Spur_030140_Hif1a	Spur_026758_Hif2a	Spur_014249_trh	Spur_010920_HlcsL	Spur_013962_Sim_1	Spur_013788_Ahr	Spur_005022_Ahr_1	Spur_012296_Ahrl	Spur_007191_trh_1	
Smim_40340_PREDICTED_similar_to_Bm_trachealess_Tribolium_castaneum_gi_189241974_ref_XP_967112_0_0_582	Smim_41325_PREDICTED_similar_to_Bm_trachealess_Tribolium_castaneum_gi_189241974_ref_XP_967112_1e_124_385	Smim_15346_methoprene_tolerant_Tribolium_castaneum_gi_150170685_ref_NP_001092812_1e_47_188	Smim_50886_aryl_hydrocarbon_receptor_Aedes_aegypti_gi_157130622_ref_XP_001661946_4e_79_254	Smim_30906_aryl_hydrocarbon_receptor_putative_Ixodes_scapularis_gi_241562037_ref_XP_002401283_6e_72_237	Smim_50764_Single_minded_Achaearanea_tepidariorum_gi_90074851_dbj_BAE87099_1e_67_225	Smim_30907_aryl_hydrocarbon_receptor_putative_Ixodes_scapularis_gi_241562037_ref_XP_002401283_2e_16_80_1	Smim_50767_Single_minded_Achaearanea_tepidariorum_gi_90074851_dbj_BAE87099_2e_23_100	Smim_20267_Single_minded_Achaearanea_tepidariorum_gi_90074851_dbj_BAE87099_0_0_595	Smim_50885_aryl_hydrocarbon_receptor_putative_Ixodes_scapularis_gi_241562037_ref_XP_002401283_3e_44_171	Smim_30903_aryl_hydrocarbon_receptor_putative_Ixodes_scapularis_gi_241562037_ref_XP_002401283_6e_32_137	Smim_43379_hypothetical_protein_AaeL_AAEL001056_Aedes_aegypti_gi_157114231_ref_XP_001657998_0_005_48_1	
Sman_178780_Meso_ectoderm_gene_expression_control_protein_Source_UniProtKB_TrEMBL_Acc_G4VTB4	Sman_165270_Putative_single_minded_Source_UniProtKB_TrEMBL_Acc_G4VTB3	
Gsal_10709_single_minded_homolog_2	Gsal_10710_single_minded_homolog_2_like	Gsal_12177_aryl_hydrocarbon_receptor	
Nvec_50387_HLH	Nvec_27525_PAS	Nvec_33294_	Nvec_27523_7tm_1	Nvec_33613_PAS	Nvec_744_	Nvec_44696_	Nvec_56923_PT	

HG_5680	
This group of homology does not contain any annotated genome

HG_5375	
Hsap_Ensmbl0111328_cyclin_dependent_kinase_2_associated_protein_1_Source_
HGNC_Symbol_Acc_14002_CDK2AP1	
Dmel_0030269_CG18292	Dmel_0032645_CG15142	
Cele_012807_Y43F4B_10_Protein_Y43F4B_10_Y43F4B_10_mRNA_complete_cds_Source_RefSeq_mRNA_Acc_NM_171234	
Drer_087835_si_ch211_113p18_3_Source_ZFIN_Acc_ZDB_GENE_030131_4983_si_ch211_113p18_3	
Spur_004653_Spur_004653	
Sman_137960_Deleted_in_oral_cancer_1_cdk2_associated_protein_like_Source_UniProtKB_TrEMBL_Acc_G4VGU9	
Gsal_7874_deleted_in_oral_cancer_1_cdk2_associated	

HG_20279	
This group of homology does not contain any annotated genome

HG_4321	
Hsap_Ensmbl0138386_NGFI_A_binding_protein_1_EGR1_binding_protein_1_Source_
HGNC_Symbol_Acc_7626_NAB1	Hsap_Ensmbl0166886_NGFI_A_binding_protein_2_EGR1_binding_protein_2_Source_
HGNC_Symbol_Acc_7627_NAB2	
Dmel_0259986_nab_nab_Source_FlyBase_0259986	
Cgig_13633_NGFI_A_binding_like_protein_Source_UniProtKB_TrEMBL_Acc_K1Q8B5	
Cele_003107_mab_10_Protein_MAB_10_mab_10_mRNA_complete_cds_Source_RefSeq_mRNA_Acc_NM_063867	
Drer_040700_NGFI_A_binding_protein_1b_EGR1_binding_protein_1_Source_ZFIN_Acc_ZDB_GENE_081105_85_nab1b	Drer_042940_NGFI_A_binding_protein_1a_EGR1_binding_protein_1_Source_ZFIN_Acc_ZDB_GENE_050208_574_nab1a	Drer_078076_NGFI_A_binding_protein_2_EGR1_binding_protein_2_Source_ZFIN_Acc_ZDB_GENE_080204_105_nab2	
Spur_023695_Nab1L	
Smim_17462_ngfi_A_binding_protein_putative_Ixodes_scapularis_gi_241641633_ref_XP_002409369_1e_48_167	Smim_56872_PREDICTED_NGFI_A_binding_protein_homolog_Acyrthosiphon_pisum_gi_328712871_ref_XP_003244927_1e_119_374	
Sman_041960	Sman_188540	
Gsal_12789_ngfi_a_binding_protein_1	
Nvec_51310_NCD1	Nvec_24838_NCD1	

HG_276	
This group of homology does not contain any annotated genome

HG_15062	
Cgig_23961_CASP8_and_FADD_like_apoptosis_regulator_Source_UniProtKB_TrEMBL_Acc_K1QG69	

HG_13230	
This group of homology does not contain any annotated genome

HG_3085	
Hsap_Ensmbl0166313_amyloid_beta_A4_precursor_protein_binding_family_B_member_1_Fe65_Source_
HGNC_Symbol_Acc_581_APBB1	Hsap_Ensmbl0113108_amyloid_beta_A4_precursor_protein_binding_family_B_member_3_Source_
HGNC_Symbol_Acc_20708_APBB3	Hsap_Ensmbl0163697_amyloid_beta_A4_precursor_protein_binding_family_B_member_2_Source_
HGNC_Symbol_Acc_582_APBB2	
Cgig_27771_Amyloid_beta_A4_protein_binding_family_B_member_2_Source_UniProtKB_TrEMBL_Acc_K1Q3K5	
Cele_001410_feh_1_Protein_FEH_1_isoform_a_feh_1_mRNA_complete_cds_Source_RefSeq_mRNA_Acc_NM_065177	
Drer_076560_amyloid_beta_A4_precursor_protein_binding_family_B_member_1_Fe65_Source_ZFIN_Acc_ZDB_GENE_091118_127_apbb1	Drer_061880_amyloid_beta_A4_precursor_protein_binding_family_B_member_2b_Source_ZFIN_Acc_ZDB_GENE_090313_73_apbb2b	Drer_053771_amyloid_beta_A4_precursor_protein_binding_family_B_member_3_Source_
HGNC_Symbol_Acc_20708_APBB3	Drer_026651_Uncharacterized_protein_Source_UniProtKB_TrEMBL_Acc_F1R209_CABZ01113978_1	
Spur_018041_Spur_018041	Spur_000071_Apbb1L	Spur_023535_Hypp_2675	
Smim_41979_Amyloid_beta_A4_precursor_protein_binding_family_B_member_Acromyrmex_echinatior_gi_332024801_gb_EGI64989_0_0_543	
Sman_150020	
Nvec_48138_	

HG_46178	
This group of homology does not contain any annotated genome

HG_6759	
Hsap_Ensmbl0162782_tudor_domain_containing_5_Source_
HGNC_Symbol_Acc_20614_TDRD5	
Dmel_0033921_tej_tejas_Source_FlyBase_0033921	Dmel_0029754_CG15930	
Cgig_18194_Tudor_domain_containing_protein_5_Source_UniProtKB_TrEMBL_Acc_K1QKJ1	
Drer_071450_tudor_domain_containing_5_Source_ZFIN_Acc_ZDB_GENE_050208_502_tdrd5	
Smim_38148_TDRD5_BOVIN_RecName_Full_Tudor_domain_containing_protein_5_gi_332321734_sp_E1BPH3_TDRD5_BOVIN_1e_15_84_7	Smim_76453_PREDICTED_tudor_domain_containing_protein_5_like_Anolis_carolinensis_gi_327270219_ref_XP_003219887_1e_19_97_1	Smim_38150_PREDICTED_tudor_domain_containing_protein_5_like_Anolis_carolinensis_gi_327270219_ref_XP_003219887_4e_25_119	Smim_9818_TRD7A_DANRE_RecName_Full_Tudor_domain_containing_protein_7A_gi_334351209_sp_A6NAF9_TRD7A_DANRE_6e_09_65_9	Smim_31718_PREDICTED_hypothetical_protein_Strongylocentrotus_purpuratus_gi_115768247_ref_XP_783924_2e_04_47_4	Smim_31721_31721	Smim_76454_76454	Smim_76466_hypothetical_protein_BRAFLDRAFT_64001_Branchiostoma_floridae_gi_260797443_ref_XP_002593712_1e_05_50_1	

HG_7046	
Hsap_Ensmbl0163956_low_density_lipoprotein_receptor_related_protein_associated_protein_1_Source_
HGNC_Symbol_Acc_6701_LRPAP1	
Dmel_0037756_CG8507	
Cgig_03942_Alpha_2_macroglobulin_receptor_associated_protein_Source_UniProtKB_TrEMBL_Acc_K1QIF2	
Cele_007606_C15C8_4_Protein_C15C8_4_C15C8_4_mRNA_complete_cds_Source_RefSeq_mRNA_Acc_NM_073786	
Drer_033604_low_density_lipoprotein_receptor_related_protein_associated_protein_1_Source_ZFIN_Acc_ZDB_GENE_030131_5871_lrpap1	
Spur_005959_Lrpap1L	
Smim_8720_alpha_macroglobulin_receptor_associated_protein_putative_Ixodes_scapularis_gi_241749547_ref_XP_002405826_9e_73_239	
Nvec_22526_	

HG_6806	
Hsap_Ensmbl0091527_CDV3_homolog_mouse_Source_
HGNC_Symbol_Acc_26928_CDV3	
Dmel_0022343_CG3760	
Cgig_00263_CDV3_like_protein_Source_UniProtKB_TrEMBL_Acc_K1Q7Q0	Cgig_18566_CDV3_like_protein_Source_UniProtKB_TrEMBL_Acc_K1QUC1	
Drer_023028_carnitine_deficiency_associated_gene_expressed_in_ventricle_3_Source_ZFIN_Acc_ZDB_GENE_030131_6034_cdv3	
Spur_024244_Spur_024244	
Smim_77543_PREDICTED_similar_to_CG3760_CG3760_PB_Tribolium_castaneum_gi_91086893_ref_XP_970527_9e_24_104	
Nvec_50622_Omega_toxin	

HG_26907	
Nvec_32600_	Nvec_25802_	

HG_35168	
This group of homology does not contain any annotated genome

HG_64926	
This group of homology does not contain any annotated genome

HG_5190	
Hsap_Ensmbl0170627_gametocyte_specific_factor_1_Source_
HGNC_Symbol_Acc_26565_GTSF1	Hsap_Ensmbl0124196_gametocyte_specific_factor_1_like_Source_
HGNC_Symbol_Acc_16198_GTSF1L	
Dmel_0036826_CG3893	Dmel_0085312_CG34283	Dmel_0031677_CG14036	Dmel_0052625_CG32625	
Cgig_25271_Gametocyte_specific_factor_1_Source_UniProtKB_TrEMBL_Acc_K1REF4	Cgig_25272_Gametocyte_specific_factor_1_Source_UniProtKB_TrEMBL_Acc_K1RKH1	Cgig_25273_Gametocyte_specific_factor_1_Source_UniProtKB_TrEMBL_Acc_K1S3X9	Cgig_28405_Gametocyte_specific_factor_1_Source_UniProtKB_TrEMBL_Acc_K1QKB7	Cgig_08255_Protein_D7_Source_UniProtKB_TrEMBL_Acc_K1PLJ1	
Drer_000887_gametocyte_specific_factor_1_Source_
HGNC_Symbol_Acc_26565_GTSF1	
Spur_022791_Gtsf1	
Smim_4003_D7_like_protein_Oreochromis_mossambicus_gi_62079596_gb_AAX61144_6e_20_93_2	
Nvec_12330_	

HG_9022	
Hsap_Ensmbl0185722_ankyrin_repeat_and_FYVE_domain_containing_1_Source_
HGNC_Symbol_Acc_20763_ANKFY1	
Smim_5166_ankyrin_repeat_containing_protein_Ixodes_scapularis_gi_241594869_ref_XP_002404405_1e_40_149	
Nvec_31588_Ank	

HG_14912	
Smim_1767_disks_large_homolog_5_Danio_rerio_gi_224496092_ref_NP_001139075_1e_11_70_9	
Nvec_16983_SNARE	

HG_9110	
Cgig_06132	Cgig_01573	
Spur_006032_Hypp_1626	
Smim_55258_chorion_b_ZIP_transcription_factor_Bombyx_mori_gi_112982938_ref_NP_001037099_0_008_44_7	Smim_37398_Hepatic_leukemia_factor_Brugia_malayi_gi_170580148_ref_XP_001895136_0_001_47_4	
Nvec_37384_bZIP_2	Nvec_3656_bZIP_2	

HG_20566	
Spur_005437_Spur_005437	
Nvec_16710_	

HG_19110	
This group of homology does not contain any annotated genome

HG_11316	
Cgig_10667_StAR_related_lipid_transfer_protein_9_Source_UniProtKB_TrEMBL_Acc_K1QWU4	
Spur_006304_Hypp_1654	
Smim_69956_PREDICTED_similar_to_SNF2_domain_helicase_domain_RING_finger_domain_containing_protein_Hydra_magnipapillata_gi_221128175_ref_XP_002164189_3e_19_99_4	Smim_7695_PREDICTED_stAR_related_lipid_transfer_protein_9_like_Xenopus_Silurana_tropicalis_gi_301623655_ref_XP_002941128_2e_07_56_6	

HG_7505	
Hsap_Ensmbl0136715_Sin3A_associated_protein_130kDa_Source_
HGNC_Symbol_Acc_29813_SAP130	
Dmel_0262714_Sap130_Sin3A_associated_protein_130_Source_FlyBase_0262714	
Drer_079352_Sin3A_associated_protein_b_Source_ZFIN_Acc_ZDB_GENE_070912_570_sap130b	Drer_056924_Sin3A_associated_protein_a_Source_ZFIN_Acc_ZDB_GENE_070615_5_sap130a	
Spur_000622_Sap130	Spur_020659_Sap130L	
Smim_34583_sin3a_associated_protein_sap130_putative_Pediculus_humanus_corporis_gi_242008273_ref_XP_002424931_1e_44_184	
Nvec_42244_	

HG_6662	
Hsap_Ensmbl0044459_centlein_centrosomal_protein_Source_
HGNC_Symbol_Acc_23432_CNTLN	
Cgig_06164_Centlein_Source_UniProtKB_TrEMBL_Acc_K1PFI0	
Drer_033345_centlein_centrosomal_protein_Source_ZFIN_Acc_ZDB_GENE_090313_409_cntln	
Spur_002222_Cntln	Spur_020256_Spur_020256	
Nvec_43023_Spindle_assoc	

HG_6750	
Hsap_Ensmbl0162148_protein_phosphatase_1_regulatory_subunit_32_Source_
HGNC_Symbol_Acc_28869_PPP1R32	
Cgig_20351	
Drer_089183_protein_phosphatase_1_regulatory_subunit_32_Source_ZFIN_Acc_ZDB_GENE_120913_1_ppp1r32	
Spur_022360_C11orf66L	
Nvec_6328_	Nvec_13291_	Nvec_43505_	

HG_10331	
This group of homology does not contain any annotated genome

HG_7329	
Hsap_Ensmbl0160994_coiled_coil_domain_containing_105_Source_
HGNC_Symbol_Acc_26866_CCDC105	
Cgig_18075	
Drer_054136_coiled_coil_domain_containing_105_Source_
HGNC_Symbol_Acc_26866_CCDC105	
Spur_002424_Ccdc105	
Nvec_12728_Tektin	Nvec_37078_Apolipoprotein	Nvec_43427_	

HG_33969	
This group of homology does not contain any annotated genome

HG_32848	
This group of homology does not contain any annotated genome

HG_9475	
Hsap_Ensmbl0155115_general_transcription_factor_IIIC_polypeptide_6_alpha_35kDa_Source_
HGNC_Symbol_Acc_20872_GTF3C6	
Dmel_0260390_CG42516	
Cgig_19988_General_transcription_factor_3C_polypeptide_6_Source_UniProtKB_TrEMBL_Acc_K1RJ41	
Drer_043301_general_transcription_factor_IIIC_polypeptide_6_alpha_Source_ZFIN_Acc_ZDB_GENE_040426_1009_gtf3c6	
Spur_023341_Spur_023341	
Smim_65972_Gtf3c6_protein_Mus_musculus_gi_20071146_gb_AAH27260_3e_21_104	

HG_9299	
Cgig_16872_Innexin_unc_9_Source_UniProtKB_TrEMBL_Acc_K1Q539	Cgig_16873_Innexin_unc_9_Source_UniProtKB_TrEMBL_Acc_K1QCA5	
Spur_021721_AT_DegT	Spur_021189_Ddesat	
Nvec_53907_7tm_1	Nvec_29549_Pox_A21	

HG_34470	
This group of homology does not contain any annotated genome

HG_5520	
Cgig_21813_G2_M_phase_specific_E3_ubiquitin_protein_ligase_Source_UniProtKB_TrEMBL_Acc_K1R8L8	Cgig_12869_G2_M_phase_specific_E3_ubiquitin_protein_ligase_Source_UniProtKB_TrEMBL_Acc_K1Q5Z4	
Spur_022027_Hypp_2594	Spur_022025_Hypp_2593	Spur_022026_Spur_022026	

HG_8591	
Hsap_Ensmbl0148120_chromosome_9_open_reading_frame_3_Source_
HGNC_Symbol_Acc_1361_C9orf3	
Cgig_01052_Aminopeptidase_O_Source_UniProtKB_TrEMBL_Acc_K1PMV3	
Drer_068461_chromosome_9_open_reading_frame_3_Source_
HGNC_Symbol_Acc_1361_C8H9orf3	
Spur_010211_Onpep	
Smim_3658_PREDICTED_aminopeptidase_O_like_Saccoglossus_kowalevskii_gi_291239587_ref_XP_002739704_1e_92_304	
Nvec_9412_Peptidase_M1	

HG_5127	
Hsap_Ensmbl0269113_TraB_domain_containing_2B_Source_
HGNC_Symbol_Acc_44200_TRABD2B	Hsap_Ensmbl0186854_TraB_domain_containing_2A_Source_
HGNC_Symbol_Acc_27013_TRABD2A	
Cgig_28197_UPF0632_protein_A_Source_UniProtKB_TrEMBL_Acc_K1RE71	
Cele_007351_C05G5_5_Protein_C05G5_5_isoform_a_Source_RefSeq_mRNA_Acc_NM_001270318	
Drer_088816_TraB_domain_containing_2B_Source_
HGNC_Symbol_Acc_44200_TRABD2B	Drer_089701_wu_fc66h01_Source_ZFIN_Acc_ZDB_GENE_030131_4053_wu_fc66h01	
Spur_025094_Hypp_2771	Spur_006510_Spur_006510	
Smim_19089_PREDICTED_UPF0632_protein_A_like_Anolis_carolinensis_gi_327282708_ref_XP_003226084_4e_91_285	Smim_5746_PREDICTED_UPF0632_protein_A_like_Xenopus_Silurana_tropicalis_gi_301603615_ref_XP_002931497_2e_50_175	Smim_30243_PREDICTED_similar_to_hCG33937_Ciona_intestinalis_gi_198428283_ref_XP_002125689_3e_16_80_1	
Sman_174650	
Gsal_9662_upf0632_protein_a	
Nvec_25311_Tubulin	Nvec_44113_CAT	

HG_9129	
Hsap_Ensmbl0103994_zinc_finger_protein_106_Source_
HGNC_Symbol_Acc_12886_ZNF106	
Dmel_0038532_CG14322	
Cgig_05854	
Drer_016651_zinc_finger_protein_106a_Source_ZFIN_Acc_ZDB_GENE_040718_21_znf106a	Drer_091947_zinc_finger_protein_106b_Source_ZFIN_Acc_ZDB_GENE_091118_24_znf106b	
Spur_003690	
Smim_46339_zinc_finger_protein_106_homolog_Xenopus_Silurana_tropicalis_gi_307746903_ref_NP_001182712_6e_08_58_5	

HG_12829	
Hsap_Ensmbl0116898_mitochondrial_ribosomal_protein_S15_Source_
HGNC_Symbol_Acc_14504_MRPS15	
Drer_031153_mitochondrial_ribosomal_protein_S15_Source_ZFIN_Acc_ZDB_GENE_040718_188_mrps15	
Spur_009251_Spur_009251	Spur_022526_Spur_022526	

HG_20138	
Smim_3245_PREDICTED_DNA_replication_licensing_factor_MCM9_Monodelphis_domestica_gi_126310949_ref_XP_001379759_2e_33_139	
Gsal_3870_dna_replication_licensing_factor_mcm9	
Nvec_32093_MCM	Nvec_58158_	

HG_8421	
Hsap_Ensmbl0116273_PHD_finger_protein_13_Source_
HGNC_Symbol_Acc_22983_PHF13	Hsap_Ensmbl0040633_PHD_finger_protein_23_Source_
HGNC_Symbol_Acc_28428_PHF23	
Cgig_13372_PHD_finger_protein_13_Source_UniProtKB_TrEMBL_Acc_K1Q638	
Drer_078021_PHD_finger_protein_13_Source_
HGNC_Symbol_Acc_22983_PHF13	Drer_030887_PHD_finger_protein_23a_Source_ZFIN_Acc_ZDB_GENE_050320_67_phf23a	Drer_036305_PHD_finger_protein_23b_Source_ZFIN_Acc_ZDB_GENE_030131_5895_phf23b	
Spur_010507_Spur_010507	
Smim_69863_zinc_finger_protein_putative_Ixodes_scapularis_gi_241566002_ref_XP_002402063_7e_37_135	
Nvec_17209_PHD	Nvec_46392_	

HG_4243	
Hsap_Ensmbl0111790_FGFR1_oncogene_partner_2_Source_
HGNC_Symbol_Acc_23098_FGFR1OP2	Hsap_Ensmbl0052723_suppressor_of_IKBKE_1_Source_
HGNC_Symbol_Acc_26119_SIKE1	
Dmel_0031871_CG10158	Dmel_0038334_h_cup_heineken_cup_Source_FlyBase_0038334	
Cgig_00084_FGFR1_oncogene_partner_2_like_protein_Source_UniProtKB_TrEMBL_Acc_K1P212	Cgig_19688_FGFR1_oncogene_partner_2_like_protein_Source_UniProtKB_TrEMBL_Acc_K1QUQ3	
Cele_007579_C14B1_8_Protein_C14B1_8_C14B1_8_mRNA_complete_cds_Source_RefSeq_mRNA_Acc_NM_065352	
Drer_060981_suppressor_of_IKBKE_1_Source_
HGNC_Symbol_Acc_26119_SIKE1	Drer_009657_FGFR1_oncogene_partner_2_Source_ZFIN_Acc_ZDB_GENE_030131_7451_fgfr1op2	
Spur_007579_Fgfr1op2L	
Smim_75025_PREDICTED_FGFR1_oncogene_partner_homolog_isoform_Meleagris_gallopavo_gi_326912447_ref_XP_003202562_2e_55_185	Smim_g31445_t1_PREDICTED_FGFR1_oncogene_partner_homolog_isoform_Meleagris_gallopavo_gi_326912449_ref_XP_003202563_4e_30_119	
Sman_211120_Circulating_cathodic_antigen_Source_UniProtKB_Swiss_Prot_Acc_O02197	

HG_23050	
Nvec_39167_	Nvec_3264_	Nvec_44921_Pepsin_I3	Nvec_54909_Phe_tRNA_synt_N	Nvec_24334_ATP_synt_8	

HG_10828	
Hsap_Ensmbl0214944_Rho_guanine_nucleotide_exchange_factor_GEF_28_Source_
HGNC_Symbol_Acc_30322_AR
HGEF28	
Drer_023822_zgc_73349_Source_ZFIN_Acc_ZDB_GENE_040426_1771_zgc_73349	
Spur_028248_Hypp_2943	
Smim_14141_PREDICTED_similar_to_guanine_nucleotide_exchange_factor_Lbc_Strongylocentrotus_purpuratus_gi_115722933_ref_XP_780130_5e_13_75_9	
Nvec_8363_	

HG_11844	
Spur_018135_Hypp_908	Spur_021145_Hypp_1015	
Nvec_53736_Borrelia_orfA	Nvec_53737_DUF1043	Nvec_16162_Transposase_8	

HG_6898	
Hsap_Ensmbl0116221_mitochondrial_ribosomal_protein_L37_Source_
HGNC_Symbol_Acc_14034_MRPL37	
Dmel_0261380_mRpL37_mitochondrial_ribosomal_protein_L37_Source_FlyBase_0261380	
Cele_013004_mrpl_37_Protein_MRPL_37_mrpl_37_mRNA_complete_cds_Source_RefSeq_mRNA_Acc_NM_064449	
Drer_062916_mitochondrial_ribosomal_protein_L37_Source_ZFIN_Acc_ZDB_GENE_050309_20_mrpl37	
Spur_010923_Mrpl37	Spur_002310_Spur_002310	
Smim_26397_ribosomal_protein_L37_putative_Ixodes_scapularis_gi_241618564_ref_XP_002408351_4e_44_165	
Nvec_59535_PDCD9	

HG_12281	
Cgig_01568_Laminin_like_protein_epi_1_Source_UniProtKB_TrEMBL_Acc_K1PLY4	
Spur_016227_Pde4dipl	Spur_007018_Hypp_505	Spur_001466_Spur_001466	
Smim_70065_predicted_protein_Uncinocarpus_reesii_1704_gi_258575607_ref_XP_002541985_0_007_48_9	

HG_11096	
Nvec_41329_Arm	Nvec_19993_	Nvec_4751_	

HG_11160	
Hsap_Ensmbl0130749_zinc_finger_CCCH_type_containing_4_Source_
HGNC_Symbol_Acc_17808_ZC3H4	Hsap_Ensmbl0188177_zinc_finger_CCCH_type_containing_6_Source_
HGNC_Symbol_Acc_24762_ZC3H6	Hsap_Ensmbl0144161_zinc_finger_CCCH_type_containing_8_Source_
HGNC_Symbol_Acc_30941_ZC3H8	
Drer_078355_zinc_finger_CCCH_type_containing_4_Source_ZFIN_Acc_ZDB_GENE_100330_1_zc3h4	Drer_075165_zinc_finger_CCCH_type_containing_8_Source_
HGNC_Symbol_Acc_30941_ZC3H8	

HG_5932	
Hsap_Ensmbl0184988_transmembrane_protein_106A_Source_
HGNC_Symbol_Acc_28288_TMEM106A	Hsap_Ensmbl0106460_transmembrane_protein_106B_Source_
HGNC_Symbol_Acc_22407_TMEM106B	Hsap_Ensmbl0134291_transmembrane_protein_106C_Source_
HGNC_Symbol_Acc_28775_TMEM106C	
Drer_035949_transmembrane_protein_106Bb_Source_ZFIN_Acc_ZDB_GENE_050913_37_tmem106bb	Drer_026821_transmembrane_protein_106Ba_Source_ZFIN_Acc_ZDB_GENE_040426_1336_tmem106ba	Drer_061067_transmembrane_protein_106C_Source_
HGNC_Symbol_Acc_28775_TMEM106C_1_of_2	Drer_045075_transmembrane_protein_106A_Source_ZFIN_Acc_ZDB_GENE_030131_5129_tmem106a	Drer_087929_transmembrane_protein_106C_Source_
HGNC_Symbol_Acc_28775_TMEM106C_2_of_2	Drer_087933_zgc_174972_Source_ZFIN_Acc_ZDB_GENE_080219_6_zgc_174972	
Spur_005362_Tmem106L	Spur_000717_Spur_000717	
Sman_160410_Putative_transmembrane_protein_106C_Endoplasmic_reticulum_membrane_protein_overexpressed_in_cancer_Source_UniProtKB_TrEMBL_Acc_G4V5B1	
Gsal_12469_transmembrane_protein_106a	

HG_1930	
Hsap_Ensmbl0158764_intelectin_2_Source_
HGNC_Symbol_Acc_20599_ITLN2	Hsap_Ensmbl0179914_intelectin_1_galactofuranose_binding_Source_
HGNC_Symbol_Acc_18259_ITLN1	
Cgig_22839_Angiopoietin_4_Source_UniProtKB_TrEMBL_Acc_K1RCU9	
Drer_003523_intelectin_3_Source_ZFIN_Acc_ZDB_GENE_090527_4_itln3	Drer_053649_Uncharacterized_protein_Source_UniProtKB_TrEMBL_Acc_F1QPY2_BX927082_1	Drer_007534_intelectin_1_Source_ZFIN_Acc_ZDB_GENE_060929_564_itln1	Drer_036084_intelectin_2_Source_ZFIN_Acc_ZDB_GENE_050411_58_itln2	Drer_036085_Uncharacterized_protein_Source_UniProtKB_TrEMBL_Acc_F1QZM3_BX571811_1	Drer_095082_Uncharacterized_protein_Source_UniProtKB_TrEMBL_Acc_F1R9H7_BX571811_2	Drer_093796_intelectin_2_Source_ZFIN_Acc_ZDB_GENE_050411_58_itln2	Drer_054054_zgc_153219_Source_ZFIN_Acc_ZDB_GENE_060929_144_zgc_153219	Drer_053630_Uncharacterized_protein_Source_UniProtKB_TrEMBL_Acc_E7F413_ITLN4	

HG_35332	
This group of homology does not contain any annotated genome

HG_1801	
Hsap_Ensmbl0101040_zinc_finger_MYND_type_containing_8_Source_
HGNC_Symbol_Acc_9397_ZMYND8	Hsap_Ensmbl0015171_zinc_finger_MYND_type_containing_11_Source_
HGNC_Symbol_Acc_16966_ZMYND11	Hsap_Ensmbl0260150_zinc_finger_MYND_type_containing_11_Source_
HGNC_Symbol_Acc_16966_ZMYND11	
Dmel_0039863_CG1815	Dmel_0033752_CG8569	
Cgig_14446_Kinase_C_binding_protein_1_Source_UniProtKB_TrEMBL_Acc_K1QAA5	Cgig_04289_Zinc_finger_MYND_domain_containing_protein_11_Source_UniProtKB_TrEMBL_Acc_K1RQE4	
Cele_000262_bra_1_Protein_BRA_1_bra_1_mRNA_complete_cds_Source_RefSeq_mRNA_Acc_NM_077876	Cele_017757_bra_2_Protein_BRA_2_bra_2_mRNA_complete_cds_Source_RefSeq_mRNA_Acc_NM_064891	
Drer_011932_protein_kinase_C_binding_protein_1_like_Source_ZFIN_Acc_ZDB_GENE_030131_2199_prkcbp1l	Drer_007601_zinc_finger_MYND_type_containing_8_Source_ZFIN_Acc_ZDB_GENE_041119_1_zmynd8	Drer_057249_zinc_finger_MYND_domain_containing_11_Source_ZFIN_Acc_ZDB_GENE_050522_301_zmynd11	
Spur_001742_Zmynd8	Spur_015023_Zmynd11	Spur_006636_Zmynd8_2	
Smim_31581_protein_kinase_C_binding_protein_Homo_sapiens_gi_56202845_emb_CAI21839_3e_30_123	Smim_11838_PREDICTED_zinc_finger_MYND_domain_containing_protein_11_isoform_Ornithorhynchus_anatinus_gi_149634704_ref_XP_001510064_8e_109_350	Smim_76201_protein_kinase_C_binding_protein_Mus_musculus_gi_122889418_emb_CAM13519_7e_53_192	Smim_31588_PREDICTED_similar_to_protein_kinase_C_binding_protein_Taeniopygia_guttata_gi_224078069_ref_XP_002191265_5e_47_190	Smim_11345_Zinc_finger_MYND_domain_containing_protein_11_Acromyrmex_echinatior_gi_332021078_gb_EGI61465_2e_111_350	Smim_11341_zinc_finger_MYND_domain_containing_protein_11_isoform_g_Homo_sapiens_gi_321117063_ref_NP_001189397_1e_40_151	Smim_76232_AGAP002840_PA_Anopheles_gambiae_str_PEST_gi_333467901_gb_EAA07753_4_2e_10_71_6	
Sman_170390_Putative_bromodomain_containing_protein_Source_UniProtKB_TrEMBL_Acc_G4VDJ5	
Gsal_2236_zinc_finger_mynd_domain_containing_protein_11_isoform_1	
Nvec_9857_	

HG_5715	
Smim_62539_PREDICTED_hypothetical_protein_LOC100637580_Amphimedon_queenslandica_gi_340373767_ref_XP_003385411_3e_06_53_9	

HG_31266	
This group of homology does not contain any annotated genome

HG_19797	
Nvec_30467_	Nvec_4197_	Nvec_44173_	

HG_9073	
This group of homology does not contain any annotated genome

HG_4614	
Dmel_0037363_CG1347	
Cgig_19938_RB1_inducible_coiled_coil_protein_1_Source_UniProtKB_TrEMBL_Acc_K1QSI9	Cgig_19937_RB1_inducible_coiled_coil_protein_1_Source_UniProtKB_TrEMBL_Acc_K1Q6W2	
Cele_020334_atg_11_Protein_ATG_11_atg_11_mRNA_complete_cds_Source_RefSeq_mRNA_Acc_NM_076840	
Drer_076559_RB1_inducible_coiled_coil_1_Source_
HGNC_Symbol_Acc_15574_RB1CC1	
Spur_003722_Spur_003722	Spur_022295_Rb1cc	
Smim_76887_PREDICTED_RB1_inducible_coiled_coil_protein_like_Meleagris_gallopavo_gi_326917620_ref_XP_003205094_3e_23_110	Smim_76895_PREDICTED_similar_to_CG1347_CG1347_PA_Tribolium_castaneum_gi_189237869_ref_XP_975113_8e_47_176	Smim_76894_RB1_inducible_coiled_coil_protein_Harpegnathos_saltator_gi_307211944_gb_EFN87856_8e_23_112	Smim_76885_RB1_inducible_coiled_coil_protein_Acromyrmex_echinatior_gi_332024443_gb_EGI64641_6e_09_59_3	
Nvec_46152_DUF241	Nvec_11656_	

HG_3771	
Hsap_Ensmbl0181588_mex_3_RNA_binding_family_member_D_Source_
HGNC_Symbol_Acc_16734_MEX3D	Hsap_Ensmbl0176624_mex_3_RNA_binding_family_member_C_Source_
HGNC_Symbol_Acc_28040_MEX3C	Hsap_Ensmbl0254726_mex_3_RNA_binding_family_member_A_Source_
HGNC_Symbol_Acc_33482_MEX3A	Hsap_Ensmbl0183496_mex_3_RNA_binding_family_member_B_Source_
HGNC_Symbol_Acc_25297_MEX3B	
Dmel_0039920_CG11360	
Cgig_10513_RNA_binding_protein_MEX3C_Source_UniProtKB_TrEMBL_Acc_K1PHP0	
Cele_003229_mex_3_Protein_MEX_3_isoform_b_Source_RefSeq_mRNA_Acc_NM_058280	
Drer_058369_mex_3_homolog_B_C_elegans_Source_ZFIN_Acc_ZDB_GENE_030131_2628_mex3b	Drer_068971_mex_3_RNA_binding_family_member_C_Source_
HGNC_Symbol_Acc_28040_MEX3C	Drer_076638_Uncharacterized_protein_Source_UniProtKB_TrEMBL_Acc_E7EXM9_CABZ01027547_1	Drer_087332_mex_3_RNA_binding_family_member_D_Source_
HGNC_Symbol_Acc_16734_MEX3D	
Spur_003290_Rkhd	
Smim_12602_RNA_binding_protein_MEX3B_Xenopus_laevis_gi_147901584_ref_NP_001091216_1e_131_402	Smim_63212_RNA_binding_protein_MEX3B_Danio_rerio_gi_124430528_ref_NP_001074462_1e_140_427	
Nvec_16824_	

HG_55269	
Dmel_0261113_Xrp1	

HG_20087	
Nvec_26826_	

HG_16096	
Cgig_28757	
Spur_004438_Spur_004438	
Nvec_1016_	

HG_7644	
Hsap_Ensmbl0136280_cerebral_cavernous_malformation_2_Source_
HGNC_Symbol_Acc_21708_CCM2	Hsap_Ensmbl0101331_cerebral_cavernous_malformation_2_like_Source_
HGNC_Symbol_Acc_16153_CCM2L	
Cgig_19929_Malcavernin_Source_UniProtKB_TrEMBL_Acc_K1PKI0	
Drer_013705_cerebral_cavernous_malformation_2_Source_ZFIN_Acc_ZDB_GENE_040712_6_ccm2	Drer_063089_cerebral_cavernous_malformation_2_like_Source_ZFIN_Acc_ZDB_GENE_090313_248_ccm2l	
Spur_012320_Ccm2	Spur_012321_Spur_012321	

HG_7468	
Dmel_0029915_CG14434	
Cgig_25468	
Cele_018045_F35D11_4_Protein_F35D11_4_F35D11_4_mRNA_complete_cds_Source_RefSeq_mRNA_Acc_NM_062410	
Spur_025303_Adcy	
Smim_42578_Mitochondrial_oxoglutarate_malate_carrier_protein_Salmo_salar_gi_209734588_gb_ACI68163_1e_56_187	

HG_14095	
Cgig_24029	
Spur_016156_Spur_016156	

HG_44733	
This group of homology does not contain any annotated genome

HG_35796	
Gsal_4985_hypothetical_protein_putative_homolog_to_TRIADDRAFT_62902_Trichoplax_adhaerens	Gsal_8948_hypothetical_protein	

HG_6367	
Hsap_Ensmbl0165675_ecto_NOX_disulfide_thiol_exchanger_2_Source_
HGNC_Symbol_Acc_2259_ENOX2	Hsap_Ensmbl0120658_ecto_NOX_disulfide_thiol_exchanger_1_Source_
HGNC_Symbol_Acc_25474_ENOX1	
Dmel_0036317_CG10948	
Cgig_15225_Ecto_NOX_disulfide_thiol_exchanger_1_Source_UniProtKB_TrEMBL_Acc_K1R9B3	Cgig_22695_Ecto_NOX_disulfide_thiol_exchanger_1_Source_UniProtKB_TrEMBL_Acc_K1R3T6	
Drer_078942_Uncharacterized_protein_Source_UniProtKB_TrEMBL_Acc_E7EZB6_AL929322_1	Drer_060243_ecto_NOX_disulfide_thiol_exchanger_1_Source_ZFIN_Acc_ZDB_GENE_081104_328_enox1	
Spur_006440_Enox1	
Smim_22473_denovo_path2_Ecto_NOX_disulfide_thiol_exchanger_Acromyrmex_echinatior_gi_332020163_gb_EGI60607_3e_21_94_7	Smim_9425_denovo_path2_9425_denovo_path2	
Nvec_11300_	Nvec_24892_S_antigen	

HG_9485	
Cgig_04546_Limbin_Source_UniProtKB_TrEMBL_Acc_K1PHU8	Cgig_21197	
Spur_021142_Evc2	Spur_018133_Evc2L	
Nvec_2211_DUF349	Nvec_43049_DUF947	Nvec_25781_	

HG_5571	
Cgig_19174_Splicing_factor_arginine_serine_rich_7_Source_UniProtKB_TrEMBL_Acc_K1Q545	Cgig_22476_Splicing_factor_arginine_serine_rich_7_Source_UniProtKB_TrEMBL_Acc_K1Q373	
Sman_071640_Putative_arginine_serine_rich_splicing_factor_Source_UniProtKB_TrEMBL_Acc_G4VRU1	Sman_086600_Putative_arginine_serine_rich_splicing_factor_Source_UniProtKB_TrEMBL_Acc_G4VGX2	

HG_9397	
Hsap_Ensmbl0159648_testis_prostate_and_placenta_expressed_Source_
HGNC_Symbol_Acc_33745_TEPP	
Cgig_00867_Testis_prostate_and_placenta_expressed_protein_Source_UniProtKB_TrEMBL_Acc_K1Q7Q3	
Spur_015692_Spur_015692	
Nvec_54434_Glyco_hydro_65C	

HG_65686	
Gsal_2323_hypothetical_protein_putative_homolog_to_NEMVEDRAFT_v1g157359_Nematostella_vectensis	

HG_5137	
Hsap_Ensmbl0138095_leucine_rich_pentatricopeptide_repeat_containing_Source_
HGNC_Symbol_Acc_15714_LRPPRC	
Dmel_0032679_bsf_bicoid_stability_factor_Source_FlyBase_0032679	Dmel_0027794_CG14786	
Drer_043970_leucine_rich_PPR_motif_containing_Source_ZFIN_Acc_ZDB_GENE_030131_7887_lrpprc	
Spur_026247_Lrpprc	Spur_006177_Spur_006177	Spur_018464_Lrpprc_2	Spur_026248_Spur_026248	
Smim_82383_PREDICTED_similar_to_bicoid_stability_factor_CG10302_PA_Tribolium_castaneum_gi_91080713_ref_XP_975329_6e_106_367	
Nvec_11353_PPR	

HG_1135	
Cele_018671_F52C6_14_Protein_F52C6_14_F52C6_14_mRNA_complete_cds_Source_RefSeq_mRNA_Acc_NM_061731	Cele_008363_D1046_2_Protein_D1046_2_D1046_2_mRNA_complete_cds_Source_RefSeq_mRNA_Acc_NM_069149	Cele_021704_Y48G9A_11_Protein_Y48G9A_11_Y48G9A_11_mRNA_complete_cds_Source_RefSeq_mRNA_Acc_NM_065101	Cele_011639_ztf_17_Protein_ZTF_17_ztf_17_mRNA_complete_cds_Source_RefSeq_mRNA_Acc_NM_063255	Cele_012243_W04D2_4_Protein_W04D2_4_W04D2_4_mRNA_complete_cds_Source_RefSeq_mRNA_Acc_NM_073731	Cele_013006_lin_38_Protein_LIN_38_lin_38_mRNA_complete_cds_Source_RefSeq_mRNA_Acc_NM_064451	Cele_020630_T20F7_1_Protein_T20F7_1_T20F7_1_mRNA_complete_cds_Source_RefSeq_mRNA_Acc_NM_078326	Cele_013537_Y73F8A_33_Protein_Y73F8A_33_Y73F8A_33_mRNA_complete_cds_Source_RefSeq_mRNA_Acc_NM_070467	Cele_050929_F58D12_5_Protein_T08G5_7_T08G5_7_mRNA_complete_cds_Source_RefSeq_mRNA_Acc_NM_074086	Cele_020942_W02D7_6_Protein_W02D7_6_W02D7_6_mRNA_complete_cds_Source_RefSeq_mRNA_Acc_NM_072743	Cele_019159_H05C05_3_Protein_H05C05_3_H05C05_3_mRNA_complete_cds_Source_RefSeq_mRNA_Acc_NM_065244	Cele_018933_F56B3_9_Protein_F56B3_9_F56B3_9_mRNA_complete_cds_Source_RefSeq_mRNA_Acc_NM_067585	
Spur_003355_C2h2_swim1l	Spur_026110_Z262	Spur_000558_Spur_000558	Spur_000280_Zc2p1L	
Smim_67994_PREDICTED_similar_to_zinc_finger_protein_partial_Strongylocentrotus_purpuratus_gi_115677149_ref_XP_001202730_4e_105_342	Smim_g38663_t1_PREDICTED_similar_to_zinc_finger_protein_Hydra_magnipapillata_gi_221091770_ref_XP_002165972_1e_81_287	Smim_20571_PREDICTED_similar_to_zinc_finger_protein_partial_Strongylocentrotus_purpuratus_gi_115677149_ref_XP_001202730_2e_103_331	Smim_11448_PREDICTED_similar_to_zinc_finger_protein_Hydra_magnipapillata_gi_221091770_ref_XP_002165972_1e_69_254	Smim_14084_PREDICTED_similar_to_zinc_finger_protein_partial_Strongylocentrotus_purpuratus_gi_115677149_ref_XP_001202730_3e_69_245	Smim_68046_PREDICTED_similar_to_zinc_finger_protein_partial_Strongylocentrotus_purpuratus_gi_115677149_ref_XP_001202730_2e_71_241	Smim_g46286_t1_TPA_zinc_finger_protein_Ciona_intestinalis_gi_93003122_tpd_FAA00144_1e_84_295	Smim_g45280_t1_PREDICTED_similar_to_zinc_finger_protein_Hydra_magnipapillata_gi_221091770_ref_XP_002165972_5e_70_254	Smim_g63198_t1_PREDICTED_similar_to_zinc_finger_protein_Hydra_magnipapillata_gi_221091770_ref_XP_002165972_1e_69_256	Smim_67037_PREDICTED_similar_to_zinc_finger_protein_partial_Strongylocentrotus_purpuratus_gi_115677149_ref_XP_001202730_1e_66_227	Smim_37135_PREDICTED_similar_to_zinc_finger_protein_Hydra_magnipapillata_gi_221091770_ref_XP_002165972_5e_57_214	Smim_15108_PREDICTED_similar_to_zinc_finger_protein_Hydra_magnipapillata_gi_221091770_ref_XP_002165972_1e_31_137	Smim_26841_PREDICTED_similar_to_zinc_finger_protein_Strongylocentrotus_purpuratus_gi_115627950_ref_XP_794602_9e_30_123	Smim_35676_sinc_finger_protein_Ci_ZF_C2H2_148_Ciona_intestinalis_gi_189409093_ref_NP_001121593_8e_31_132	Smim_g18294_t1_PREDICTED_similar_to_zinc_finger_protein_partial_Strongylocentrotus_purpuratus_gi_115677149_ref_XP_001202730_2e_28_117	Smim_15112_zinc_finger_protein_Ciona_intestinalis_gi_92081594_dbj_BAE93344_2e_15_82_8	Smim_49409_PREDICTED_similar_to_zinc_finger_protein_partial_Strongylocentrotus_purpuratus_gi_115677149_ref_XP_001202730_1e_24_104	Smim_80220_PREDICTED_similar_to_zinc_finger_protein_Hydra_magnipapillata_gi_221091770_ref_XP_002165972_6e_11_65_5	Smim_78769_PREDICTED_similar_to_zinc_finger_protein_Hydra_magnipapillata_gi_221103935_ref_XP_002159013_2e_16_83_6	Smim_17884_PREDICTED_similar_to_zinc_finger_protein_partial_Strongylocentrotus_purpuratus_gi_115677149_ref_XP_001202730_3e_31_125	Smim_79531_PREDICTED_similar_to_zinc_finger_protein_partial_Strongylocentrotus_purpuratus_gi_115677149_ref_XP_001202730_1e_28_119	Smim_74637_PREDICTED_similar_to_zinc_finger_protein_partial_Strongylocentrotus_purpuratus_gi_115677149_ref_XP_001202730_4e_11_65_1	Smim_50608_sinc_finger_protein_Ci_ZF_C2H2_148_Ciona_intestinalis_gi_189409093_ref_NP_001121593_5e_23_112	Smim_6331_PREDICTED_similar_to_zinc_finger_protein_partial_Hydra_magnipapillata_gi_221105991_ref_XP_002169590_0_007_43_9	Smim_80798_sinc_finger_protein_Ci_ZF_C2H2_148_Ciona_intestinalis_gi_189409093_ref_NP_001121593_3e_12_72_8	Smim_76183_PREDICTED_zinc_finger_C2H2_SWIM_Ciona_intestinalis_gi_198417656_ref_XP_002123387_5e_08_60_1	Smim_52134_hypothetical_protein_TcasGA2_TC007230_Tribolium_castaneum_gi_270005210_gb_EFA01658_5e_15_79_7	Smim_68708_PREDICTED_similar_to_zinc_finger_protein_partial_Strongylocentrotus_purpuratus_gi_115677149_ref_XP_001202730_2e_04_47_0	Smim_10000_hypothetical_protein_TcasGA2_TC005318_Tribolium_castaneum_gi_270011316_gb_EFA07764_6e_14_73_9	Smim_56653_sinc_finger_protein_Ci_ZF_C2H2_148_Ciona_intestinalis_gi_189409093_ref_NP_001121593_4e_04_46_6	Smim_8049_hypothetical_protein_TcasGA2_TC005318_Tribolium_castaneum_gi_270011316_gb_EFA07764_9e_07_54_7	Smim_11445_early_growth_response_protein_egr_Cryptococcus_gattii_WM276_gi_321264083_ref_XP_003196759_0_003_43_1	Smim_18308_PREDICTED_hypothetical_protein_LOC100574790_Acyrthosiphon_pisum_gi_328710803_ref_XP_003244362_4e_06_51_2	Smim_18431_18431	Smim_g21036_t1_PREDICTED_hypothetical_protein_LOC100575481_isoform_Acyrthosiphon_pisum_gi_328705425_ref_XP_003242798_3e_05_53_1	
Nvec_39224_	Nvec_50067_Crust_neuro_H	

HG_4809	
Hsap_Ensmbl0172270_basigin_Ok_blood_group_Source_
HGNC_Symbol_Acc_1116_BSG	Hsap_Ensmbl0156642_neuroplastin_Source_
HGNC_Symbol_Acc_17867_NPTN	
Dmel_0261822_Bsg_Basigin_Source_FlyBase_0261822	
Cgig_13707_Basigin_Source_UniProtKB_TrEMBL_Acc_K1Q7U7	
Drer_019881_basigin_Source_ZFIN_Acc_ZDB_GENE_030131_9638_bsg	Drer_043864_neuroplastin_b_Source_ZFIN_Acc_ZDB_GENE_040426_1821_nptnb	Drer_041023_neuroplastin_Source_
HGNC_Symbol_Acc_17867_NPTN_1_of_3	Drer_089817_neuroplastin_Source_
HGNC_Symbol_Acc_17867_NPTN_3_of_3	
Spur_026287_Spur_026287	
Smim_12591_secreted_protein_putative_Ixodes_scapularis_gi_241833897_ref_XP_002414953_2e_62_211	Smim_3374_secreted_protein_putative_Ixodes_scapularis_gi_241833897_ref_XP_002414953_4e_66_216	
Nvec_55385_	

HG_4341	
Nvec_10158_MMR_HSR1	

HG_12824	
This group of homology does not contain any annotated genome

HG_12960	
This group of homology does not contain any annotated genome

HG_15431	
This group of homology does not contain any annotated genome

HG_21013	
This group of homology does not contain any annotated genome

HG_7839	
Hsap_Ensmbl0119280_chromosome_1_open_reading_frame_198_Source_
HGNC_Symbol_Acc_25900_C1orf198	
Cgig_27912	
Drer_043842_chromosome_1_open_reading_frame_198_Source_
HGNC_Symbol_Acc_25900_C20H1orf198	
Spur_024580_Spur_024580	
Smim_83133_PREDICTED_uncharacterized_protein_C1orf198_homolog_isoform_Bombus_terrestris_gi_340708975_ref_XP_003393092_3e_15_80_9	
Nvec_16342_	

HG_12486	
Spur_012976_NatL	Spur_021645_NatL_1	

HG_7195	
Hsap_Ensmbl0109501_Wolfram_syndrome_1_wolframin_Source_
HGNC_Symbol_Acc_12762_WFS1	
Dmel_0039003_wfs1_wolfram_syndrome_1_Source_FlyBase_0039003	
Drer_074617_Wolfram_syndrome_1b_wolframin_Source_ZFIN_Acc_ZDB_GENE_050809_19_wfs1b	Drer_062341_Wolfram_syndrome_1a_wolframin_Source_ZFIN_Acc_ZDB_GENE_080225_11_wfs1a	
Smim_41971_PREDICTED_wolframin_like_Bombus_terrestris_gi_340725429_ref_XP_003401072_1e_27_123	Smim_41970_glutamate_cysteine_ligase_regulatory_subunit_putative_Aedes_aegypti_gi_157116195_ref_XP_001652790_1e_17_92_4	
Nvec_56814_	Nvec_44067_Mucin	

HG_14077	
Hsap_Ensmbl0214732_RP1_139D8_6	
Cgig_13679	
Nvec_18528_Homeobox	

HG_15093	
Hsap_Ensmbl0120685_proline_and_serine_rich_1_Source_
HGNC_Symbol_Acc_20291_PROSER1	
Drer_086302_proline_and_serine_rich_1_Source_
HGNC_Symbol_Acc_20291_PROSER1	
Nvec_29751_	

HG_6867	
Nvec_13854_	Nvec_12666_DUF349	Nvec_58556_4F5	Nvec_46318_DUF947	Nvec_20440_SRP_alpha_N	Nvec_45364_	Nvec_52938_	Nvec_5306_	Nvec_58409_DUF947	Nvec_3873_	Nvec_39149_4F5	Nvec_37404_4F5	Nvec_29107_DUF349	Nvec_41080_	Nvec_30051_	Nvec_8965_E_MAP_115	Nvec_9579_7kD_DNA_binding	Nvec_49555_	

HG_13020	
Spur_027453_WrnL_2	
Smim_62597_PREDICTED_similar_to_FFA_protein_Ciona_intestinalis_gi_198432737_ref_XP_002131753_1e_69_250	
Nvec_36546_	

HG_69734	
This group of homology does not contain any annotated genome

HG_2607	
Cgig_05657	Cgig_04493_P2X_purinoceptor_7_Source_UniProtKB_TrEMBL_Acc_K1QXZ8	Cgig_18314_P2X_purinoceptor_7_Source_UniProtKB_TrEMBL_Acc_K1RWV8	Cgig_13506	Cgig_02960	Cgig_25977	Cgig_18054	Cgig_08461	Cgig_11593	Cgig_19348	Cgig_08640	
Drer_076264_zgc_195170_Source_ZFIN_Acc_ZDB_GENE_080723_62_zgc_195170	Drer_058917_nanor_Source_ZFIN_Acc_ZDB_GENE_030128_1_nnr	
Spur_005400_Spur_005400	Spur_023213_Hypp_2656	Spur_027578_Spur_027578	Spur_014867_Spur_014867	

HG_5854	
Cgig_16826_Ankyrin_repeat_SAM_and_basic_leucine_zipper_domain_containing_protein_1_Source_UniProtKB_TrEMBL_Acc_K1RAE3	Cgig_03792	
Nvec_20486_BacA	Nvec_53856_	Nvec_59428_Ank	Nvec_20488_RepL	Nvec_50990_	Nvec_15634_	

HG_6141	
Dmel_0040551_CG11686	
Cgig_01850	Cgig_15075	
Smim_22956_venom_toxin_like_peptide_6_Mesobuthus_eupeus_gi_149134036_gb_ABR21046_6e_23_92_0	Smim_18344_secreted_protein_putative_Ixodes_scapularis_gi_241622333_ref_XP_002408937_1e_16_76_6	Smim_22942_venom_toxin_like_peptide_6_Mesobuthus_eupeus_gi_149134036_gb_ABR21046_2e_19_82_8	

HG_35263	
This group of homology does not contain any annotated genome

HG_9727	
Spur_023712_Spur_023712	
Smim_16855_cysteine_rich_venom_protein_putative_Aedes_aegypti_gi_157129976_ref_XP_001655498_2e_11_63_2	

HG_61971	
Nvec_8855_	

HG_9130	
Hsap_Ensmbl0184857_transmembrane_protein_186_Source_
HGNC_Symbol_Acc_24530_TMEM186	
Dmel_0033808_CG4627	
Drer_074264_transmembrane_protein_186_Source_
HGNC_Symbol_Acc_24530_TMEM186	
Spur_024696_Tmem186	
Nvec_33897_DNA_pack_N	

HG_9	
Cgig_14508	Cgig_16788	Cgig_00410	Cgig_03500	
Cele_011812_T16H12_2_Protein_T16H12_2_T16H12_2_mRNA_complete_cds_Source_RefSeq_mRNA_Acc_NM_066837	Cele_044435_Y20F4_8_Protein_Y20F4_8_Y20F4_8_mRNA_complete_cds_Source_RefSeq_mRNA_Acc_NM_001026565	Cele_194725_T16H12_13_Protein_T16H12_13_T16H12_13_mRNA_complete_cds_Source_RefSeq_mRNA_Acc_NM_001268135	
Spur_017931_PppL_118	Spur_018362_PppL_120	Spur_003029_PolppL_22	Spur_003025_PolppL_18	Spur_003027_PolppL_20	Spur_003028_PolppL_21	Spur_012755_PolppL_96	Spur_003026_PolppL_19	Spur_026803_PppL_149	Spur_026804_PppL_150	Spur_004685_PolppL_38	Spur_021440_PppL_128	Spur_024270_PppL_137	Spur_012756_PolppL_97	Spur_011612_PolppL_92	Spur_025610_PppL_144	Spur_025938_PppL_230	Spur_025609_PppL_143	Spur_028768_PppL_167	Spur_028767_PppL_290	Spur_022345_PppL_133	Spur_021821_PppL_131	Spur_003147_PppL_241	Spur_018066_PppL_119	Spur_001339_PppL_238	Spur_010000_PolppL_86	Spur_028941_PppL_291	Spur_027264_PppL_156	Spur_004916_PolppL_40	Spur_027265_PppL_157	Spur_027257_PppL_152	Spur_028943_PppL_169	Spur_027260_PppL_154	Spur_027267_PppL_159	Spur_028942_PppL_168	Spur_026266_PppL_147	Spur_001815_PolppL_10	Spur_027263_PppL_155	Spur_010707_PolppL_89	Spur_003320_PolppL_28	Spur_003321_PolppL_29	Spur_001813_PolppL_8	Spur_003318_PolppL_26	Spur_001814	Spur_010708_Spur_010708	Spur_001812_PolppL_7	Spur_003319_PolppL_27	Spur_001810_PolppL_5	Spur_016253_PppL_203	Spur_016254_PolppL_106	Spur_016256_PolppL_107	Spur_022344_PppL_274	Spur_014571_PppL_198	Spur_027266_PppL_158	Spur_002127_PolppL_11	Spur_000696_PppL_170	Spur_021296_PppL_127	Spur_027256_PppL_231	Spur_003317_PolppL_25	Spur_008883_PppL_251	Spur_026267_PppL_148	Spur_010235_PolppL_87	Spur_002264_PolppL_13	Spur_002267_PolppL_16	Spur_000688_GagpolL_2	Spur_005051_PolppL_43	Spur_016741_PppL_111	Spur_002265_PolppL_14	Spur_008139_PolppL_67	Spur_008137_PolppL_65	Spur_024283_Spur_024283	Spur_024282_PppL_138	Spur_008581_PolppL_78	Spur_008583_PolppL_80	Spur_027602_PppL_161	Spur_016255_PppL_267	Spur_027601_PppL_160	Spur_023850_Spur_023850	Spur_008582_PolppL_79	Spur_012519_PolppL_94	Spur_025466_PppL_229	Spur_008576_PolppL_76	Spur_016556_Spur_016556	Spur_002263_PppL_239	Spur_002266_PolppL_15	Spur_017390_PppL_116	Spur_008140_PolppL_68	Spur_005050_PolppL_42	Spur_024327_PppL_221	Spur_002126_PppL_237	Spur_008138_PolppL_66	Spur_003030_PolppL_23	Spur_017401_Spur_017401	Spur_005133_PppL_180	Spur_027259_PppL_153	Spur_017932_PppL_211	Spur_005695_PolppL_52	Spur_028453_PppL_236	Spur_017391_PppL_207	Spur_017394_PppL_210	Spur_005694_PppL_192	Spur_017393_PppL_209	Spur_021115_PppL_217	Spur_017392_PppL_208	Spur_006088_PppL_185	Spur_015168_PppL_199	Spur_027317_PppL_233	Spur_018360_PppL_212	Spur_025269_PppL_225	Spur_025268_PppL_224	Spur_016252_PppL_202	Spur_004777_PppL_178	Spur_003322_PolppL_30	Spur_018361_PppL_271	Spur_001338_PolppL	Spur_004166_PppL_174	Spur_011398_PppL_194	Spur_012754_Spur_012754	Spur_027258_GagpolL_11	Spur_023447_PppL_279	Spur_025381_PppL_227	Spur_003159_PppL_173	Spur_025465_Rt	Spur_024284_PppL_139	Spur_016742_PppL_112	Spur_023300_PppL_135	Spur_023299_RtL_3	Spur_023301_Hypp_1080	Spur_023302_PppL_136	Spur_008108_Spur_008108	Spur_014471_Spur_014471	Spur_027261_PppL_232	Spur_019584_Spur_019584	Spur_027691_PppL_162	Spur_024285_Hypp_213	Spur_020263_PppL_215	Spur_019305_PppL_122	Spur_006089_Spur_006089	Spur_024744_Spur_024744	Spur_005052_PolypL_962	Spur_023219_Spur_023219	Spur_018988_PolypL_80	Spur_019855_PppL_123	Spur_013372_PolppL_98	Spur_013696_PppL_261	Spur_001053_PppL_172	Spur_010779_PppL_257	Spur_027807_PppL_235	Spur_008882_Gagpol_910	Spur_021891_PppL_218	Spur_006090_PppL_245	Spur_027262_GagpolL_12	Spur_027690_PppL_234	Spur_008580_Gagpol8	Spur_011841_Spur_011841	Spur_020013_Hypp_2477	Spur_005696_PppL_183	Spur_027312_Spur_027312	Spur_018869_Spur_018869	Spur_025322_Spur_025322	Spur_025552_Spur_025552	Spur_008578_Spur_008578	Spur_014470_PppL_265	Spur_008486_Spur_008486	Spur_005262_Spur_005262	Spur_016512_Spur_016512	Spur_004167_PppL_175	Spur_011233_Spur_011233	Spur_014393_PppL_264	Spur_021892_Spur_021892	Spur_023913_Spur_023913	Spur_008577_PolppL_77	Spur_023303_PppL_278	Spur_024982_Spur_024982	Spur_024326_Spur_024326	Spur_026133_Hypp_1169	Spur_028785_Spur_028785	Spur_020993_Spur_020993	Spur_018756_Hypp_2405	Spur_023912_Spur_023912	
Smim_g32328_t1_Pao_retrotransposon_peptidase_superfamily_Trichinella_spiralis_gi_339257282_ref_XP_003370011_1e_25_119	Smim_g53865_t1_PREDICTED_similar_to_BEL12_AG_transposon_polyprotein_Tribolium_castaneum_gi_189242082_ref_XP_001809963_0_0_756	Smim_g22037_t1_Pao_retrotransposon_peptidase_superfamily_Trichinella_spiralis_gi_339264368_ref_XP_003366690_0_0_833	Smim_g20798_t1_PREDICTED_similar_to_BEL12_AG_transposon_polyprotein_Tribolium_castaneum_gi_189242082_ref_XP_001809963_0_0_1114	Smim_g54817_t1_putative_transcription_factor_COE1_Trichinella_spiralis_gi_339255672_ref_XP_003370579_0_0_814	Smim_g68924_t1_Pao_retrotransposon_peptidase_superfamily_Trichinella_spiralis_gi_339264368_ref_XP_003366690_0_0_785	Smim_g51402_t1_putative_integrase_core_domain_protein_Trichinella_spiralis_gi_339257370_ref_XP_003370055_0_0_713	Smim_g25164_t1_putative_integrase_core_domain_protein_Trichinella_spiralis_gi_339239683_ref_XP_003378758_0_0_795	Smim_g44006_t1_Pao_retrotransposon_peptidase_family_protein_Trichinella_spiralis_gi_339257922_ref_XP_003369147_0_0_589	Smim_g12568_t1_putative_integrase_core_domain_protein_Trichinella_spiralis_gi_339259576_ref_XP_003368837_0_0_659	Smim_g65815_t1_zinc_knuckle_protein_Trichinella_spiralis_gi_339241105_ref_XP_003376478_0_0_677	Smim_g67200_t1_ORF_Drosophila_melanogaster_gi_27368143_gb_AAN87269_1e_94_336	Smim_g76664_t1_PREDICTED_similar_to_BEL12_AG_transposon_polyprotein_Tribolium_castaneum_gi_189242082_ref_XP_001809963_0_0_740	Smim_g67970_t1_TPA_gag_pol_polyprotein_Schistosoma_mansoni_gi_67625727_tpe_CAJ00252_1e_75_280	Smim_g65777_t1_PREDICTED_similar_to_BEL12_AG_transposon_polyprotein_Tribolium_castaneum_gi_189242082_ref_XP_001809963_2e_77_280	Smim_g20795_t1_PREDICTED_similar_to_BEL12_AG_transposon_polyprotein_Tribolium_castaneum_gi_189242082_ref_XP_001809963_3e_121_403	Smim_g65216_t1_putative_integrase_core_domain_protein_Trichinella_spiralis_gi_339244935_ref_XP_003378393_7e_94_333	Smim_g77620_t1_Pao_retrotransposon_peptidase_superfamily_Trichinella_spiralis_gi_339257282_ref_XP_003370011_7e_85_295	Smim_g34221_t1_PREDICTED_similar_to_Pao_retrotransposon_peptidase_family_protein_Hydra_magnipapillata_gi_221121162_ref_XP_002161639_6e_58_222	Smim_g53860_t1_non_LTR_retrotransposon_CATS_Bombyx_mori_gi_74835158_dbj_BAE44464_4e_47_189	Smim_8649_PREDICTED_similar_to_Pao_retrotransposon_peptidase_family_protein_Hydra_magnipapillata_gi_221125413_ref_XP_002162201_3e_23_109	Smim_g61583_t1_PREDICTED_similar_to_BEL12_AG_transposon_polyprotein_Tribolium_castaneum_gi_189242082_ref_XP_001809963_8e_29_127	Smim_g54189_t1_PREDICTED_similar_to_BEL12_AG_transposon_polyprotein_Tribolium_castaneum_gi_189242082_ref_XP_001809963_9e_30_129	Smim_g75636_t1_PREDICTED_similar_to_Pao_retrotransposon_peptidase_family_protein_Hydra_magnipapillata_gi_221121965_ref_XP_002160967_2e_68_253	Smim_g67844_t1_PREDICTED_similar_to_BEL12_AG_transposon_polyprotein_Tribolium_castaneum_gi_189242082_ref_XP_001809963_5e_33_138	Smim_g45363_t1_PREDICTED_similar_to_BEL12_AG_transposon_polyprotein_Tribolium_castaneum_gi_189242082_ref_XP_001809963_5e_15_79_7	Smim_g20862_t1_PREDICTED_similar_to_BEL12_AG_transposon_polyprotein_Tribolium_castaneum_gi_189242082_ref_XP_001809963_8e_35_144	Smim_g51684_t1_PREDICTED_similar_to_Pao_retrotransposon_peptidase_family_protein_Hydra_magnipapillata_gi_221116849_ref_XP_002155018_3e_25_114	Smim_g27310_t1_PREDICTED_similar_to_BEL12_AG_transposon_polyprotein_Tribolium_castaneum_gi_189242082_ref_XP_001809963_6e_24_110	Smim_g5761_t1_PREDICTED_similar_to_ORF_Hydra_magnipapillata_gi_221107081_ref_XP_002156961_3e_23_109	Smim_41850_Pao_retrotransposon_peptidase_superfamily_Trichinella_spiralis_gi_339264038_ref_XP_003366855_9e_23_98_6	Smim_21211_BEL12_AG_transposon_polyprotein_Anopheles_gambiae_gi_68697272_emb_CAJ14165_1e_13_74_7	Smim_g55569_t1_putative_integrase_core_domain_protein_Trichinella_spiralis_gi_339256882_ref_XP_003370184_6e_32_129	Smim_g67299_t1_putative_integrase_core_domain_protein_Trichinella_spiralis_gi_339256172_ref_XP_003370538_4e_43_175	Smim_g35800_t1_Pao_retrotransposon_peptidase_family_protein_Trichinella_spiralis_gi_339257922_ref_XP_003369147_4e_39_158	Smim_g27761_t1_putative_gag_pol_protein_Drosophila_ananassae_gi_145220605_gb_ABP48078_9e_110_385	Smim_16791_zinc_knuckle_protein_Trichinella_spiralis_gi_339241105_ref_XP_003376478_2e_18_89_0	Smim_g14354_t1_putative_integrase_core_domain_protein_Trichinella_spiralis_gi_339251552_ref_XP_003372798_2e_65_235	Smim_17414_putative_integrase_core_domain_protein_Trichinella_spiralis_gi_339255732_ref_XP_003370609_1e_80_263	Smim_g68429_t1_Pao_retrotransposon_peptidase_superfamily_Trichinella_spiralis_gi_339257282_ref_XP_003370011_7e_27_119	Smim_g40897_t1_Pao_retrotransposon_peptidase_superfamily_Trichinella_spiralis_gi_339257282_ref_XP_003370011_9e_52_200	Smim_69078_RNase_H_and_integrase_like_protein_Bombyx_mori_gi_7768794_dbj_BAA95570_7e_25_110	Smim_g29722_t1_PREDICTED_similar_to_zinc_knuckle_domain_protein_Tribolium_castaneum_gi_189240756_ref_XP_968999_3e_43_167	Smim_g32176_t1_protein_R52_Brugia_malayi_gi_170571075_ref_XP_001891590_6e_37_140	Smim_g56093_t1_PREDICTED_similar_to_Pao_retrotransposon_peptidase_family_protein_Hydra_magnipapillata_gi_221121162_ref_XP_002161639_3e_59_222	Smim_g74935_t1_PREDICTED_similar_to_Pao_retrotransposon_peptidase_family_protein_Hydra_magnipapillata_gi_221121965_ref_XP_002160967_6e_57_216	Smim_g51779_t1_putative_integrase_core_domain_protein_Trichinella_spiralis_gi_339258516_ref_XP_003369444_3e_30_126	Smim_g50542_t1_PREDICTED_Pao_retrotransposon_peptidase_family_protein_like_Saccoglossus_kowalevskii_gi_291222018_ref_XP_002731015_4e_33_140	Smim_g12270_t1_putative_integrase_core_domain_protein_Trichinella_spiralis_gi_339239683_ref_XP_003378758_2e_35_142	Smim_g34095_t1_putative_integrase_core_domain_protein_Trichinella_spiralis_gi_339258516_ref_XP_003369444_6e_28_119	Smim_g71263_t1_Pao_retrotransposon_peptidase_superfamily_Trichinella_spiralis_gi_339257282_ref_XP_003370011_5e_29_131	Smim_g16408_t1_PREDICTED_similar_to_BEL12_AG_transposon_polyprotein_Tribolium_castaneum_gi_189242080_ref_XP_001809908_5e_23_107	Smim_g3370_t1_putative_integrase_core_domain_protein_Trichinella_spiralis_gi_339258516_ref_XP_003369444_5e_30_132	Smim_g33728_t1_BEL12_AG_transposon_polyprotein_Anopheles_gambiae_gi_68697272_emb_CAJ14165_5e_25_112	Smim_g50994_t1_Pao_retrotransposon_peptidase_superfamily_Trichinella_spiralis_gi_339257282_ref_XP_003370011_4e_24_110	Smim_g12987_t1_putative_integrase_core_domain_protein_Trichinella_spiralis_gi_339264392_ref_XP_003366678_2e_20_96_7	Smim_g20787_t1_PREDICTED_similar_to_BEL12_AG_transposon_polyprotein_Tribolium_castaneum_gi_189242082_ref_XP_001809963_5e_51_195	Smim_13174_PREDICTED_similar_to_BEL12_AG_transposon_polyprotein_Tribolium_castaneum_gi_189242082_ref_XP_001809963_5e_33_132	Smim_g33367_t1_putative_integrase_core_domain_protein_Trichinella_spiralis_gi_339233836_ref_XP_003382035_8e_34_146	Smim_83494_Zinc_knuckle_family_protein_Brugia_malayi_gi_170577287_ref_XP_001893953_5e_26_112	Smim_g27170_t1_Pao_retrotransposon_peptidase_superfamily_Trichinella_spiralis_gi_339257282_ref_XP_003370011_8e_24_106	Smim_27035_putative_integrase_core_domain_protein_Trichinella_spiralis_gi_339264392_ref_XP_003366678_1e_21_95_5	Smim_10633_Pao_retrotransposon_peptidase_superfamily_Trichinella_spiralis_gi_339257282_ref_XP_003370011_2e_20_96_7	Smim_g11509_t1_PREDICTED_Pao_retrotransposon_peptidase_family_protein_like_Saccoglossus_kowalevskii_gi_291222018_ref_XP_002731015_1e_20_98_6	Smim_81900_Pao_retrotransposon_peptidase_family_protein_Trichinella_spiralis_gi_339257922_ref_XP_003369147_3e_09_61_2	Smim_g66596_t1_reverse_transcriptase_Brugia_malayi_gi_170574780_ref_XP_001892961_1e_43_169	Smim_g44708_t1_PREDICTED_similar_to_Pao_retrotransposon_peptidase_family_protein_partial_Hydra_magnipapillata_gi_221104949_ref_XP_002160767_3e_46_179	Smim_g67969_t1_PREDICTED_BEL12_AG_transposon_polyprotein_like_Saccoglossus_kowalevskii_gi_291229867_ref_XP_002734892_3e_18_92_0	Smim_g77513_t1_PREDICTED_similar_to_BEL12_AG_transposon_polyprotein_Tribolium_castaneum_gi_189242082_ref_XP_001809963_5e_15_80_1	Smim_g77_t1_PREDICTED_similar_to_BEL12_AG_transposon_polyprotein_Tribolium_castaneum_gi_189242082_ref_XP_001809963_9e_27_121	Smim_g74278_t1_PREDICTED_similar_to_Pao_retrotransposon_peptidase_family_protein_Hydra_magnipapillata_gi_221110496_ref_XP_002166540_2e_25_112	Smim_g27171_t1_PREDICTED_Pao_retrotransposon_peptidase_family_protein_like_Saccoglossus_kowalevskii_gi_291230224_ref_XP_002735068_4e_27_121	Smim_40933_PREDICTED_similar_to_ZC132_5_Hydra_magnipapillata_gi_221125012_ref_XP_002163324_5e_25_106	Smim_66747_PREDICTED_similar_to_BEL12_AG_transposon_polyprotein_Tribolium_castaneum_gi_189242082_ref_XP_001809963_1e_32_130	Smim_61339_putative_integrase_core_domain_protein_Trichinella_spiralis_gi_339256546_ref_XP_003370352_2e_24_106	Smim_57689_Gag_Pol_polyprotein_Schistosoma_japonicum_gi_254587304_emb_CAX83709_2e_11_69_3	Smim_22258_denovo_path3_PREDICTED_similar_to_helentron_4_helitron_like_transposon_replicase_helicase_endonuclease_hel_dr4_partial_Strongylocentrotus_purpuratus_gi_115613219_ref_XP_790598_3e_05_48_5	Smim_g47185_t1_Pao_retrotransposon_peptidase_superfamily_Trichinella_spiralis_gi_339257282_ref_XP_003370011_6e_21_102	Smim_78576_PREDICTED_Pao_retrotransposon_peptidase_family_protein_like_Saccoglossus_kowalevskii_gi_291230224_ref_XP_002735068_8e_12_69_7	Smim_4392_putative_integrase_core_domain_protein_Trichinella_spiralis_gi_339244935_ref_XP_003378393_6e_09_60_8	Smim_56148_PREDICTED_maltase_glucoamylase_intestinal_Xenopus_Silurana_tropicalis_gi_301607365_ref_XP_002933295_2e_12_70_5	Smim_g59464_t1_putative_integrase_core_domain_protein_Trichinella_spiralis_gi_339257834_ref_XP_003369103_3e_09_60_5	Smim_20483_PREDICTED_similar_to_BEL12_AG_transposon_polyprotein_Tribolium_castaneum_gi_189242082_ref_XP_001809963_3e_17_84_0	Smim_72660_TPA_exp_pol_polyprotein_Schistosoma_mansoni_gi_44829169_tpg_DAA04498_3e_08_57_8	Smim_g4930_t1_PREDICTED_similar_to_BEL12_AG_transposon_polyprotein_Tribolium_castaneum_gi_189242080_ref_XP_001809908_5e_14_77_8	Smim_11999_Pao_retrotransposon_peptidase_family_protein_Trichinella_spiralis_gi_339234106_ref_XP_003382170_9e_14_77_8	Smim_16496_BEL12_AG_transposon_polyprotein_Anopheles_gambiae_gi_68697272_emb_CAJ14165_5e_12_70_9	Smim_g49211_t1_putative_integrase_core_domain_protein_Trichinella_spiralis_gi_339234044_ref_XP_003382139_4e_32_136	Smim_84118_putative_integrase_core_domain_protein_Trichinella_spiralis_gi_339251552_ref_XP_003372798_9e_08_56_2	Smim_g62480_t1_PREDICTED_similar_to_BEL12_AG_transposon_polyprotein_Tribolium_castaneum_gi_189242082_ref_XP_001809963_5e_24_111	Smim_g77619_t1_PREDICTED_similar_to_Pao_retrotransposon_peptidase_family_protein_Hydra_magnipapillata_gi_221102511_ref_XP_002165215_1e_21_103	Smim_35205_PREDICTED_Pao_retrotransposon_peptidase_family_protein_like_Saccoglossus_kowalevskii_gi_291222018_ref_XP_002731015_1e_12_72_4	Smim_g29723_t1_PREDICTED_similar_to_Pao_retrotransposon_peptidase_family_protein_Hydra_magnipapillata_gi_221109437_ref_XP_002155972_2e_16_88_6	Smim_g55885_t1_putative_gag_pol_protein_Drosophila_ananassae_gi_145220605_gb_ABP48078_6e_12_69_7	Smim_56540_Pao_retrotransposon_peptidase_superfamily_Trichinella_spiralis_gi_339261384_ref_XP_003367933_6e_14_78_6	Smim_2554_Integrase_core_domain_containing_protein_Brugia_malayi_gi_170592641_ref_XP_001901073_6e_05_46_6	Smim_41563_gag_pol_polyprotein_precursor_Drosophila_melanogaster_gi_21214752_emb_CAD32253_8e_04_43_9	Smim_1101_denovo_path1_PREDICTED_similar_to_BEL12_AG_transposon_polyprotein_Tribolium_castaneum_gi_189242082_ref_XP_001809963_2e_30_129	Smim_26357_ORF_Drosophila_melanogaster_gi_27368143_gb_AAN87269_4e_23_102	Smim_6645_ORF_Drosophila_melanogaster_gi_27368143_gb_AAN87269_3e_09_62_4	Smim_g50543_t1_PREDICTED_similar_to_zinc_knuckle_domain_protein_Tribolium_castaneum_gi_189240756_ref_XP_968999_4e_15_79_7	Smim_46153_Pao_retrotransposon_peptidase_superfamily_Trichinella_spiralis_gi_339264038_ref_XP_003366855_2e_27_110	Smim_78577_PREDICTED_similar_to_scavenger_receptor_cysteine_rich_protein_precursor_partial_Strongylocentrotus_purpuratus_gi_115689781_ref_XP_782201_1e_06_53_1	Smim_35204_Pao_retrotransposon_peptidase_family_protein_Brugia_malayi_gi_170581591_ref_XP_001895747_6e_08_57_0	Smim_70324_PREDICTED_similar_to_Pao_retrotransposon_peptidase_family_protein_Hydra_magnipapillata_gi_221121162_ref_XP_002161639_1e_09_63_5	Smim_77968_PREDICTED_similar_to_Pao_retrotransposon_peptidase_family_protein_Hydra_magnipapillata_gi_221114479_ref_XP_002156666_4e_06_53_1	Smim_44974_PREDICTED_similar_to_predicted_protein_Hydra_magnipapillata_gi_221122029_ref_XP_002165009_2e_09_63_2	Smim_g44724_t1_putative_integrase_core_domain_protein_Trichinella_spiralis_gi_339258516_ref_XP_003369444_1e_26_117	Smim_64744_PREDICTED_similar_to_Pao_retrotransposon_peptidase_family_protein_Hydra_magnipapillata_gi_221116849_ref_XP_002155018_7e_04_45_1	Smim_21639_PREDICTED_Pao_retrotransposon_peptidase_family_protein_like_Saccoglossus_kowalevskii_gi_291222018_ref_XP_002731015_2e_08_58_9	Smim_1796_reverse_transcriptase_Brugia_malayi_gi_170574780_ref_XP_001892961_3e_08_57_0	Smim_23213_PREDICTED_Pao_retrotransposon_peptidase_family_protein_like_Saccoglossus_kowalevskii_gi_291228647_ref_XP_002734289_2e_07_55_5	Smim_16410_PREDICTED_similar_to_Pao_retrotransposon_peptidase_family_protein_Hydra_magnipapillata_gi_221109524_ref_XP_002169782_7e_08_58_9	Smim_g41133_t1_BEL12_AG_transposon_polyprotein_Anopheles_gambiae_gi_68697272_emb_CAJ14165_2e_10_69_7	Smim_14138_Tas_retrotransposon_peptidase_A16_superfamily_protein_Trichinella_spiralis_gi_339256610_ref_XP_003370320_3e_06_52_4	Smim_70669_PREDICTED_Pao_retrotransposon_peptidase_family_protein_like_partial_Saccoglossus_kowalevskii_gi_291229885_ref_XP_002734901_1e_09_63_5	Smim_72208_putative_gag_pol_protein_Drosophila_ananassae_gi_145220605_gb_ABP48078_1e_13_75_1	Smim_g10766_t1_putative_integrase_core_domain_protein_Trichinella_spiralis_gi_339244935_ref_XP_003378393_4e_16_84_7	Smim_16497_PREDICTED_similar_to_BEL12_AG_transposon_polyprotein_Tribolium_castaneum_gi_189242082_ref_XP_001809963_8e_08_57_4	Smim_g17777_t1_PREDICTED_jerky_protein_homolog_like_Macaca_mulatta_gi_109108409_ref_XP_001094262_4e_12_71_2	Smim_g22747_t1_gag_pol_polyprotein_precursor_Drosophila_melanogaster_gi_21214752_emb_CAD32253_1e_11_72_4	Smim_g45289_t1_hypothetical_protein_EAG_02052_Camponotus_floridanus_gi_307188350_gb_EFN73125_6e_05_49_3	Smim_2787_PREDICTED_similar_to_zinc_knuckle_domain_protein_Tribolium_castaneum_gi_189240756_ref_XP_968999_6e_16_82_4	Smim_g19718_t1_PREDICTED_similar_to_BEL12_AG_transposon_polyprotein_Tribolium_castaneum_gi_189242082_ref_XP_001809963_5e_18_92_8	Smim_44854_muscle_cell_intermediate_filament_protein_OV71_Trichinella_spiralis_gi_339251730_ref_XP_003372887_1e_05_50_4	Smim_79571_zinc_knuckle_protein_Trichinella_spiralis_gi_339261098_ref_XP_003368076_1e_12_72_4	Smim_10383_zinc_knuckle_protein_Trichinella_spiralis_gi_339259108_ref_XP_003369740_1e_04_47_4	Smim_6077_BEL12_AG_transposon_polyprotein_Anopheles_gambiae_gi_68697272_emb_CAJ14165_6e_10_63_5	Smim_13172_PREDICTED_similar_to_BEL12_AG_transposon_polyprotein_Tribolium_castaneum_gi_189242082_ref_XP_001809963_4e_11_69_7	Smim_47498_47498	Smim_13676_PREDICTED_similar_to_polyprotein_partial_Strongylocentrotus_purpuratus_gi_115951517_ref_XP_001190200_1e_09_61_6	Smim_16794_PREDICTED_BEL12_AG_transposon_polyprotein_like_Saccoglossus_kowalevskii_gi_291229867_ref_XP_002734892_4e_05_49_3	Smim_17184_BEL12_AG_transposon_polyprotein_Anopheles_gambiae_gi_68697272_emb_CAJ14165_2e_08_59_7	Smim_61340_Gag_Pol_polyprotein_Schistosoma_japonicum_gi_254587304_emb_CAX83709_4e_06_50_4	Smim_19694_BEL12_AG_transposon_polyprotein_Anopheles_gambiae_gi_68697272_emb_CAJ14165_7e_05_47_0	Smim_19973_putative_integrase_core_domain_protein_Trichinella_spiralis_gi_339234044_ref_XP_003382139_2e_05_49_7	Smim_21971_PREDICTED_similar_to_BEL12_AG_transposon_polyprotein_Tribolium_castaneum_gi_189242082_ref_XP_001809963_6e_09_60_1	Smim_23902_PREDICTED_similar_to_Pao_retrotransposon_peptidase_family_protein_Hydra_magnipapillata_gi_221106320_ref_XP_002170717_1e_07_55_1	Smim_74525_PREDICTED_similar_to_BEL12_AG_transposon_polyprotein_Tribolium_castaneum_gi_189242080_ref_XP_001809908_3e_09_60_1	Smim_50046_putative_integrase_core_domain_protein_Trichinella_spiralis_gi_339264392_ref_XP_003366678_3e_07_55_5	Smim_29735_putative_gag_pol_protein_Drosophila_ananassae_gi_145220605_gb_ABP48078_6e_07_55_1	Smim_29760_hypothetical_protein_TcasGA2_TC008524_Tribolium_castaneum_gi_270006338_gb_EFA02786_4e_06_52_8	Smim_3154_polyprotein_Antheraea_mylitta_gi_33327733_gb_AAQ09229_0_003_42_7	Smim_37447_PREDICTED_similar_to_BEL12_AG_transposon_polyprotein_Tribolium_castaneum_gi_189242082_ref_XP_001809963_2e_09_60_5	Smim_40214_PREDICTED_similar_to_Pao_retrotransposon_peptidase_family_protein_partial_Hydra_magnipapillata_gi_221104949_ref_XP_002160767_0_009_41_2	Smim_g75993_t1_hypothetical_protein_G5I_12490_Acromyrmex_echinatior_gi_332018789_gb_EGI59350_5e_06_51_6	Smim_44232_ORF_Drosophila_melanogaster_gi_27368143_gb_AAN87269_1e_12_72_0	Smim_56150_BEL12_AG_transposon_polyprotein_Anopheles_gambiae_gi_68697272_emb_CAJ14165_6e_06_51_2	Smim_5745_ORF_Drosophila_melanogaster_gi_27368143_gb_AAN87269_7e_06_53_1	Smim_78895_putative_integrase_core_domain_protein_Trichinella_spiralis_gi_339257436_ref_XP_003369907_1e_04_47_0	Smim_59434_59434	Smim_g53868_t1_TPA_exp_pol_polyprotein_Schistosoma_mansoni_gi_44829169_tpg_DAA04498_6e_07_55_1	Smim_72658_PREDICTED_similar_to_BEL12_AG_transposon_polyprotein_Tribolium_castaneum_gi_189242082_ref_XP_001809963_2e_07_57_8	Smim_g11901_t1_PREDICTED_similar_to_BEL12_AG_transposon_polyprotein_Tribolium_castaneum_gi_189242082_ref_XP_001809963_3e_07_56_6	Smim_g31679_t1_gene_g31679_t1	Smim_g34368_t1_putative_transcription_factor_COE1_Trichinella_spiralis_gi_339256018_ref_XP_003370752_2e_05_49_7	Smim_g40898_t1_gene_g40898_t1	Smim_g41441_t1_PREDICTED_hypothetical_protein_LOC100569539_Acyrthosiphon_pisum_gi_328704082_ref_XP_003242398_4e_04_44_7	Smim_g44020_t1_gene_g44020_t1	Smim_g73702_t1_gene_g73702_t1	Smim_g67010_t1_gene_g67010_t1	
Sman_188510	Sman_177900	Sman_084210	Sman_112480	Sman_099090_Putative_alpha_1_3_fucosyltransferase_Source_UniProtKB_TrEMBL_Acc_G4VR15	Sman_028860	Sman_120750	Sman_188960	Sman_023190	Sman_178320	Sman_138720	Sman_166270	Sman_086370	Sman_117560	Sman_200580	Sman_029950	Sman_018230	Sman_138790	Sman_061980	Sman_110480	Sman_005170	Sman_086310	Sman_102000	Sman_109320	Sman_141260	Sman_161660	Sman_182600	
Nvec_22177_2OG_FeII_Oxy	Nvec_48559_Peptidase_A17	Nvec_20978_	Nvec_2152_EGF	Nvec_58669	Nvec_57914_Ion_trans_2	Nvec_19190_Peptidase_A17	Nvec_22944_	Nvec_21467_Peptidase_A17	Nvec_24593_	Nvec_5019_	Nvec_20810_rve	Nvec_189_Peptidase_A17	Nvec_19063_rve	Nvec_20004_	Nvec_1216_	Nvec_56909_	Nvec_54614_Peptidase_A17	Nvec_56418_Peptidase_A17	Nvec_7499_zf_CCHC	Nvec_42549_Peptidase_A17	Nvec_28258_	Nvec_43684_rve	Nvec_52261_	Nvec_45063_rve	Nvec_30861_Peptidase_A17	Nvec_55492_	Nvec_46005_rve	Nvec_51210_rve	Nvec_32989_Umbravirus_LDM	Nvec_47585_Umbravirus_LDM	Nvec_31806_rve	Nvec_37539_	Nvec_27339_rve	Nvec_2038_rve	Nvec_40159_	Nvec_38450_zf_CCHC	Nvec_22460_CCT	Nvec_45596_rve	Nvec_41767_rve	Nvec_58210_rve	Nvec_56538_rve	Nvec_54739_Plasmid_killer	Nvec_24095_	Nvec_51460_Peptidase_A17	Nvec_47519_rve	Nvec_31396_	Nvec_42774_rve	Nvec_59447_	Nvec_46290_Peptidase_A17	Nvec_43345_rve	Nvec_20451_	Nvec_7238_rve	Nvec_52435_RYDR_ITPR	Nvec_57513_rve	Nvec_22680_Peptidase_A17	Nvec_19321_Peptidase_A17	Nvec_193_	Nvec_32707_Peptidase_A17	Nvec_53674_rve	Nvec_22757_	Nvec_57416_rve	Nvec_47328_	Nvec_36683_	Nvec_15661_rve	Nvec_54444_zf_CCHC	Nvec_6905_rve	Nvec_39530_	Nvec_9200_Peptidase_A17	Nvec_40458_	Nvec_17622_zf_CCHC	Nvec_616_	Nvec_15313_	Nvec_5393_Peptidase_A17	Nvec_42797_Peptidase_A16_N	Nvec_47175_	Nvec_56294_	Nvec_33873_	Nvec_6231_Peptidase_A16_N	Nvec_20265_	Nvec_47879_ATP_synt_Eps	Nvec_1197_DUF1580	Nvec_7700_Peptidase_A16_N	Nvec_40536_Peptidase_A16_N	Nvec_4995_Peptidase_A16_N	Nvec_8751_zf_CCHC	Nvec_21302_Peptidase_A17	Nvec_23731_	Nvec_2452_Peptidase_A16_N	Nvec_51966_zf_CCHC	Nvec_53266_	Nvec_34152_Peptidase_A16_N	Nvec_43219_zf_CCHC	Nvec_46699_Peptidase_A17	Nvec_51902_Peptidase_A17	Nvec_6869_Peptidase_A17	Nvec_13703_	Nvec_3725_	Nvec_11559_Peptidase_A17	Nvec_48276_RVT_1	Nvec_15838_Peptidase_A17	Nvec_25562_	Nvec_18397_Peptidase_A17	Nvec_25615_Peptidase_A17	Nvec_7389_Peptidase_A17	Nvec_2213_Peptidase_A17	Nvec_151_zf_CCHC	Nvec_34676_Peptidase_A17	Nvec_33253_	Nvec_11191_	Nvec_12637_rve	Nvec_35583_	Nvec_35488_Peptidase_A17	Nvec_20347_Peptidase_A17	Nvec_54032_Peptidase_A17	Nvec_13977_	Nvec_25887_Peptidase_A17	Nvec_37158_	Nvec_35377_Peptidase_A17	Nvec_13011_	Nvec_48269_	Nvec_16595_Peptidase_A17	Nvec_54041_Peptidase_A17	Nvec_44028_RVT_1	Nvec_26320_PGM_PMM_IV	Nvec_1963_rve	Nvec_31953_	Nvec_33381_RVT_1	Nvec_53292_	Nvec_48759_Ribosomal_S15	Nvec_32986_Ribosomal_S15	Nvec_18103_	Nvec_17887_	Nvec_19143_Ribosomal_S15	Nvec_40166_	Nvec_43315_	Nvec_6348_Peptidase_A16_N	Nvec_54714_Peptidase_A16_N	Nvec_52621_Peptidase_A16_N	Nvec_55711_Peptidase_A16_N	Nvec_35030_Peptidase_A16_N	Nvec_50916_	Nvec_17795_Peptidase_A16_N	Nvec_28711_Peptidase_A16_N	Nvec_7511_Peptidase_A16_N	Nvec_22928_Peptidase_A16_N	Nvec_6385_Peptidase_A16_N	Nvec_21351_	Nvec_29319_	Nvec_29434_Peptidase_A17	Nvec_35518_Peptidase_A17	Nvec_34639_Peptidase_A17	Nvec_13496_	Nvec_22475_Peptidase_A17	Nvec_25457_Peptidase_A17	Nvec_19377_Peptidase_A17	Nvec_12769_Peptidase_A17	Nvec_46324_Peptidase_A17	Nvec_44075_	Nvec_59374_Peptidase_A17	Nvec_36002_Peptidase_A17	Nvec_20964_	Nvec_20520_Peptidase_A17	Nvec_36756_Peptidase_A17	Nvec_8129_Phe_tRNA_synt_N	Nvec_37238_Peptidase_A17	Nvec_47849_	Nvec_17274_	Nvec_49865_	Nvec_395_Peptidase_A17	Nvec_49162_HTH_1	Nvec_6343_RnaseH	Nvec_47030_	Nvec_13776_Plasmid_killer	Nvec_55158_DPRP	Nvec_51743_DPRP	Nvec_51745_DPRP	Nvec_3976_	Nvec_56186_	Nvec_37484_DUF746	Nvec_52674_Peptidase_A17	Nvec_57324_ig	Nvec_48157_	Nvec_26434_rve	Nvec_45156_	Nvec_31254_rve	Nvec_19007_rve	Nvec_26065_Peptidase_A17	Nvec_13566_	Nvec_45738_DUF501	Nvec_30219_DUF501	Nvec_1533_RVT_1	Nvec_49090_	Nvec_21352_	Nvec_28745_RVT_1	Nvec_37261_rve	Nvec_48497_THAP	Nvec_25359_p450	Nvec_26543_Peptidase_A16_N	Nvec_27574_	Nvec_18524_Peptidase_A17	Nvec_49811_rve	Nvec_37714_	Nvec_35397_rve	Nvec_19899_rve	Nvec_35274_rve	Nvec_52583_rve	Nvec_39625_	Nvec_37923_rve	Nvec_32391_rve	Nvec_56129_rve	Nvec_57355_Peptidase_A17	Nvec_42496_rve	Nvec_10915_rve	Nvec_35391_rve	Nvec_32235_Peptidase_A17	Nvec_57991_rve	Nvec_56266_	Nvec_932_Peptidase_A17	Nvec_45491_Agenet	Nvec_11376_Agenet	Nvec_40726_	Nvec_13495_	Nvec_33851_	Nvec_55055_rve	Nvec_12736_Peptidase_A17	Nvec_27694_CPSase_L_D3	Nvec_46261_Integrase_Zn	Nvec_23170_Peptidase_A17	Nvec_45589_Peptidase_A17	Nvec_31343_zf_CCHC	Nvec_53919_zf_CCHC	Nvec_26839_	Nvec_4534_	Nvec_44663_rve	Nvec_41496_	Nvec_4955_rve	Nvec_1129_PAM2	Nvec_3390_PAM2	Nvec_21620_C1_1	Nvec_10233_	Nvec_33415_	Nvec_13715_Peptidase_A17	Nvec_40650_PAM2	Nvec_57856	Nvec_11984_rve	Nvec_24920_HSP20	Nvec_43107_	Nvec_7385_DUF1224	Nvec_49998_	Nvec_36448_SH3_2	Nvec_3018_Cathelicidins	Nvec_15755_	Nvec_46883_zf_CCHC	Nvec_32040_zf_CCHC	Nvec_37083_	Nvec_36585_rve	Nvec_16017_Peptidase_A17	Nvec_32203_GT36_AF	Nvec_47986_DnaJ	Nvec_40525_Integrase_Zn	Nvec_21747_Peptidase_A17	Nvec_9085_	Nvec_437_Peptidase_A17	Nvec_843_	Nvec_50494_PSD3	Nvec_22256_zf_CCHC	Nvec_33383_Peptidase_A16_N	Nvec_56563_	Nvec_54682_	Nvec_19119_	Nvec_47664_	Nvec_18385_RVT_1	Nvec_20986_RVT_1	Nvec_7906_	Nvec_57896_PCI	Nvec_56293_	Nvec_8194_	Nvec_48620_RVT_1	Nvec_5176_HTH_1	Nvec_34507_ABA_WDS	Nvec_41090_Integrase_Zn	Nvec_4089_	Nvec_13817_	Nvec_33382_DUF815	Nvec_18343_Rad21_Rec8_N	Nvec_19495_	Nvec_9113_	Nvec_19350_	Nvec_6834_DUF1498	Nvec_49721_	Nvec_47554_Fip1	Nvec_10391_Fip1	Nvec_26433_MAT1	Nvec_25063_	Nvec_6486_	Nvec_19122_	Nvec_52257_zf_CCHC	Nvec_44943_Peptidase_A17	Nvec_25532_	Nvec_16018_Antimicrobial18	Nvec_1692_	Nvec_947_Phage_term_smal	Nvec_6746_rve	Nvec_56362_zf_CCHC	Nvec_18548_Peptidase_A17	Nvec_57523_	Nvec_19470_rve	Nvec_20076_Reticulon	Nvec_45299_AIG2	Nvec_27479_	Nvec_7164_	Nvec_9086_	Nvec_33392_zf_CCHC	Nvec_37366_Cytadhesin_P30	Nvec_49324_	Nvec_43006_Reticulon	Nvec_4741_	Nvec_39347_	Nvec_37264_Complex1_LYR	Nvec_10733_Peptidase_A16_N	Nvec_5187_Peptidase_A16_N	Nvec_49088_2_5_RNA_ligase	Nvec_30090_	Nvec_8626_	Nvec_12349_	Nvec_35841_rve	Nvec_48337_zf_CCHC	Nvec_47016_	Nvec_39147_Reticulon	Nvec_38043_Reticulon	Nvec_17506_DUF755	Nvec_1354_	Nvec_46166_	Nvec_54145_zf_CCHC	Nvec_10463_Peptidase_A17	Nvec_20505_	Nvec_31510_RVT_1	Nvec_14900_	Nvec_11906_DUF1458	Nvec_14825_	Nvec_53599_bZIP_1	Nvec_22271_	Nvec_27452_	Nvec_22921_	Nvec_47137_	Nvec_18881_	Nvec_57345_Peptidase_A17	Nvec_41495_	Nvec_33714_	Nvec_1293_	Nvec_52820_	Nvec_30537_	Nvec_44389_	Nvec_10890_PAM2	Nvec_50481_	Nvec_10306_	Nvec_30762_	Nvec_15170_Spectrin	Nvec_8387_PAM2	Nvec_46068_zf_CCHC	Nvec_57426_Arteri_nucleo	Nvec_1472_E_MAP_115	Nvec_40948_DUF947	Nvec_35009_Phe_tRNA_synt_N	Nvec_41419_E_MAP_115	Nvec_6515_Phe_tRNA_synt_N	Nvec_30445_ArfGap	Nvec_31871_DUF947	Nvec_12418_	Nvec_57779_	Nvec_48690_Attractin	Nvec_28663_AalphaY_MDB	Nvec_40395_Arc	Nvec_1958_Arc	Nvec_16301_Arc	Nvec_1537_	Nvec_49503_	Nvec_16105_	Nvec_17689_	Nvec_18547_Vicilin_N	Nvec_19123_	Nvec_52875_	Nvec_25246_	Nvec_27920_	Nvec_27953_	Nvec_50364_QRPTase_C	Nvec_29681_	Nvec_50398_ANTAR	Nvec_38939_	Nvec_9483_	Nvec_42571_TerB	Nvec_41183_Sec_GG	Nvec_46455_	Nvec_49698_	Nvec_49246_	Nvec_52052_	Nvec_52247_	Nvec_52544_	Nvec_53798_	Nvec_7716_	Nvec_8095_	
Nvec_48690_Attractin	

HG_20356	
Gsal_14863_sam_domain_containing_protein_samsn_1_like	

HG_7349	
Cgig_17385_Master_replication_protein_Source_UniProtKB_TrEMBL_Acc_K1QH53	

HG_7308	
Hsap_Ensmbl0108753_HNF1_homeobox_B_Source_
HGNC_Symbol_Acc_11630_HNF1B	Hsap_LRG_522_HNF1_homeobox_A_Source_
HGNC_Symbol_Acc_11621_LRG_522	Hsap_Ensmbl0135100_HNF1_homeobox_A_Source_
HGNC_Symbol_Acc_11621_HNF1A	
Drer_006615_HNF1_homeobox_Ba_Source_ZFIN_Acc_ZDB_GENE_020104_1_hnf1ba	Drer_022295_HNF1_homeobox_Bb_Source_ZFIN_Acc_ZDB_GENE_030131_3003_hnf1bb	Drer_009470_HNF1_homeobox_a_Source_ZFIN_Acc_ZDB_GENE_021206_12_hnf1a	
Spur_010305_Hnf1aL	Spur_008196_Hnf1	
Nvec_59638_HNF_1_N	

HG_10121	
Hsap_Ensmbl0145868_F_box_protein_38_Source_
HGNC_Symbol_Acc_28844_FBXO38	
Cgig_21535_F_box_only_protein_38_Source_UniProtKB_TrEMBL_Acc_K1RIA8	
Drer_006924_Uncharacterized_protein_Source_UniProtKB_TrEMBL_Acc_E7F2P7_FBXO38	
Spur_007778_Moka	Spur_013579_Moka_1	
Smim_13325_F_box_protein_38_Xenopus_Silurana_tropicalis_gi_194332673_ref_NP_001123826_2e_152_467	Smim_13327_PREDICTED_f_box_only_protein_38_like_Danio_rerio_gi_125836388_ref_XP_001339486_1e_19_101	

HG_6553	
Hsap_Ensmbl0212857_AL356585_1	
Drer_087220_CU681842_1	
Nvec_12882_	

HG_212	
Cgig_02158	Cgig_28561	Cgig_20260	Cgig_11177	
Spur_024160_Hypp_209	Spur_025111_Hypp_1137_Transposase_domain_containing_protein_Source_UniProtKB_TrEMBL_Acc_A0JPS3	Spur_005219_TpaseL_34	Spur_012225_Hypp_677	Spur_011653_Spur_011653	
Smim_60699_PREDICTED_similar_to_transposase_domain_containing_protein_Ciona_intestinalis_gi_198413725_ref_XP_002126430_2e_39_149	Smim_51038_PREDICTED_similar_to_transposase_domain_containing_protein_Hydra_magnipapillata_gi_221107107_ref_XP_002165426_1e_28_117	Smim_g6122_t1_PREDICTED_similar_to_transposase_domain_containing_protein_partial_Hydra_magnipapillata_gi_221112800_ref_XP_002153834_2e_19_95_9	Smim_15209_PREDICTED_similar_to_transposase_domain_containing_protein_Hydra_magnipapillata_gi_221107107_ref_XP_002165426_4e_23_102	
Sman_109240	Sman_114870	Sman_125000	Sman_088610	Sman_120020	Sman_175190	Sman_197170_Calcium_transporting_atpase_sarcoplasmic_endoplasmic_reticulum_type_Calcium_pump_putative_Source_UniProtKB_TrEMBL_Acc_G4LUT4	Sman_026200	Sman_096830	Sman_178400	Sman_002470	Sman_101840	Sman_026860	Sman_138800	Sman_048030	Sman_174250	Sman_063550	Sman_114130	Sman_026790	Sman_139590	
Nvec_26378_Transposase_21	Nvec_30998_Transposase_21	Nvec_6325_DUF1472	Nvec_43587_DUF216	Nvec_38478_	Nvec_203_	

HG_75096	
Nvec_23690_N6_N4_Mtase	

HG_6119	
Hsap_Ensmbl0108561_complement_component_1_q_subcomponent_binding_protein_Source_
HGNC_Symbol_Acc_1243_C1QBP	
Cgig_04885_Complement_component_1_Q_subcomponent_binding_protein_mitochondrial_Source_UniProtKB_TrEMBL_Acc_K1PX73	
Cele_010303_cri_3_Protein_CRI_3_cri_3_mRNA_complete_cds_Source_RefSeq_mRNA_Acc_NM_065300	
Drer_039887_complement_component_1_q_subcomponent_binding_protein_Source_ZFIN_Acc_ZDB_GENE_050417_408_c1qbp	
Spur_018978_C1qbp	
Smim_60943_glycoprotein_gC1qBP_putative_Ixodes_scapularis_gi_241558809_ref_XP_002400595_8e_61_203	
Nvec_50883_MAM33	

HG_5364	
Hsap_Ensmbl0067955_core_binding_factor_beta_subunit_Source_
HGNC_Symbol_Acc_1539_CBFB	
Dmel_0013753_Bgb_Big_brother_Source_FlyBase_0013753	Dmel_0013755_Bro_Brother_Source_FlyBase_0013755	
Cgig_16254_Core_binding_factor_subunit_beta_Source_UniProtKB_TrEMBL_Acc_K1Q5D8	
Cele_000272_bro_1_Protein_BRO_1_bro_1_mRNA_complete_cds_Source_RefSeq_mRNA_Acc_NM_059141	
Drer_040917_core_binding_factor_beta_subunit_Source_ZFIN_Acc_ZDB_GENE_980526_440_cbfb	
Spur_027734_Cbfb_Runx_transcription_factor_dimeric_partner_CBF_beta_Source_UniProtKB_TrEMBL_Acc_Q2F7Z1	
Smim_33136_PREDICTED_similar_to_GA20722_PA_Tribolium_castaneum_gi_91082337_ref_XP_966458_5e_96_291	Smim_13933_PREDICTED_similar_to_GA20722_PA_Tribolium_castaneum_gi_91082337_ref_XP_966458_5e_23_97_1	
Nvec_35520_CBF_beta	Nvec_40713_	Nvec_2992_	

HG_1274	
Dmel_0259150_CG42265	Dmel_0031514_CG3332	Dmel_0259994_CG42492	
Cgig_14450_Otopetrin_2_Source_UniProtKB_TrEMBL_Acc_K1QXB6	Cgig_27737_Otopetrin_2_Source_UniProtKB_TrEMBL_Acc_K1QHZ1	Cgig_13618_Otopetrin_1_Source_UniProtKB_TrEMBL_Acc_K1PH08	Cgig_22461_Otopetrin_3_Source_UniProtKB_TrEMBL_Acc_K1QY67	
Cele_010403_otpl_8_Protein_OTPL_8_otpl_8_mRNA_complete_cds_Source_RefSeq_mRNA_Acc_NM_077644	Cele_018480_otpl_7_Protein_OTPL_7_otpl_7_mRNA_complete_cds_Source_RefSeq_mRNA_Acc_NM_072793	Cele_018479_otpl_6_Protein_OTPL_6_otpl_6_mRNA_complete_cds_Source_RefSeq_mRNA_Acc_NM_072794	Cele_018478_otpl_5_Protein_OTPL_5_otpl_5_mRNA_complete_cds_Source_RefSeq_mRNA_Acc_NM_072795	Cele_017034_otpl_2_Protein_OTPL_2_otpl_2_mRNA_complete_cds_Source_RefSeq_mRNA_Acc_NM_071735	Cele_015035_otpl_1_Protein_OTPL_1_otpl_1_mRNA_complete_cds_Source_RefSeq_mRNA_Acc_NM_067973	Cele_017449_otpl_3_Protein_OTPL_3_otpl_3_mRNA_complete_cds_Source_RefSeq_mRNA_Acc_NM_076769	Cele_018477_otpl_4_Protein_OTPL_4_otpl_4_mRNA_complete_cds_Source_RefSeq_mRNA_Acc_NM_072801	
Spur_004767_Otop2L	Spur_004766_Spur_004766	
Smim_10162_Otopetrin_Harpegnathos_saltator_gi_307199963_gb_EFN80313_0_0_620	Smim_1258_Otopetrin_Harpegnathos_saltator_gi_307199963_gb_EFN80313_6e_152_452	Smim_25715_otopetrin_putative_Ixodes_scapularis_gi_242001022_ref_XP_002435154_5e_125_391	Smim_51221_Otopetrin_3_Camponotus_floridanus_gi_307179442_gb_EFN67766_5e_75_265	Smim_48138_PREDICTED_similar_to_otopetrin_Tribolium_castaneum_gi_91080763_ref_XP_967505_1e_128_409	Smim_68963_Otopetrin_Harpegnathos_saltator_gi_307199966_gb_EFN80316_4e_108_340	Smim_19923_Otopetrin_Harpegnathos_saltator_gi_307215262_gb_EFN90016_6e_54_192	Smim_60029_Otopetrin_Harpegnathos_saltator_gi_307215262_gb_EFN90016_3e_29_123	Smim_74619_AGAP000703_PA_Anopheles_gambiae_str_PEST_gi_333467477_gb_EAA06887_5_7e_23_107	Smim_51212_Otopetrin_Harpegnathos_saltator_gi_307199966_gb_EFN80316_4e_41_153	Smim_51211_Otopetrin_Harpegnathos_saltator_gi_307199966_gb_EFN80316_7e_41_153	Smim_1254_AGAP000702_PA_Anopheles_gambiae_str_PEST_gi_333467476_gb_EAA06870_5_2e_30_124	Smim_60028_hypothetical_protein_IscW_ISCW003644_Ixodes_scapularis_gi_241240066_ref_XP_002401615_2e_06_52_8	Smim_1257_AGAP000702_PA_Anopheles_gambiae_str_PEST_gi_333467476_gb_EAA06870_5_3e_08_56_2	Smim_60060_60060	
Sman_152940_Putative_otopetrin_Source_UniProtKB_TrEMBL_Acc_G4VMW5	Sman_179570_Otopetrin_putative_Source_UniProtKB_TrEMBL_Acc_G4M1S8	
Gsal_6343_otopetrin_2_like_isoform_1	Gsal_5989_uncharacterized_protein_loc100876160	

HG_23629	
Nvec_19645_Smr	Nvec_19419_	Nvec_59579_	

HG_19702	
Cgig_19710_Structure_specific_endonuclease_subunit_SLX4_Source_UniProtKB_TrEMBL_Acc_K1QA33	Cgig_00285	
Spur_001395_Hypp_3113	Spur_018412_Spur_018412	

HG_5059	
Hsap_Ensmbl0196814_multivesicular_body_subunit_12B_Source_
HGNC_Symbol_Acc_23368_MVB12B	Hsap_Ensmbl0141971_multivesicular_body_subunit_12A_Source_
HGNC_Symbol_Acc_25153_MVB12A	
Dmel_0030894_CG7192	
Cgig_02363_Multivesicular_body_subunit_12B_Source_UniProtKB_TrEMBL_Acc_K1PEQ3	
Cele_015508_mvb_12_Protein_MVB_12_mvb_12_mRNA_complete_cds_Source_RefSeq_mRNA_Acc_NM_068901	
Drer_079478_multivesicular_body_subunit_12Bb_Source_ZFIN_Acc_ZDB_GENE_080414_2_mvb12bb	Drer_091619_multivesicular_body_subunit_12Ba_Source_ZFIN_Acc_ZDB_GENE_060929_372_mvb12ba	Drer_042558_zgc_63691_Source_ZFIN_Acc_ZDB_GENE_040426_1240_zgc_63691	
Spur_028666_C9orf28	
Sman_193250	Sman_035620	
Nvec_1824_Cupin_3	

HG_23660	
This group of homology does not contain any annotated genome

HG_8909	
Cgig_24338	
Spur_026194_Hypp_1171	
Nvec_58660_	

HG_20812	
Nvec_47143_TPR_2	

HG_8441	
Hsap_Ensmbl0205765_chromosome_5_open_reading_frame_51_Source_
HGNC_Symbol_Acc_27750_C5orf51	
Cgig_21275_UPF0600_protein_C5orf51_like_protein_Source_UniProtKB_TrEMBL_Acc_K1RAV2	
Drer_054777_chromosome_5_open_reading_frame_51_Source_
HGNC_Symbol_Acc_27750_C8H5orf51	
Spur_015454_Spur_015454	
Nvec_53708_	

HG_18107	
Cgig_16407	
Spur_002096_Hypp_342	

HG_7849	
Hsap_Ensmbl0163006_coiled_coil_domain_containing_138_Source_
HGNC_Symbol_Acc_26531_CCDC138	
Cgig_16814	
Drer_090554_coiled_coil_domain_containing_138_Source_
HGNC_Symbol_Acc_26531_CCDC138	
Spur_006673_Ccdc138	Spur_028908_Spur_028908	
Nvec_38621_	Nvec_27846_Toxin_16	

HG_279	
Drer_091076_Uncharacterized_protein_Source_UniProtKB_TrEMBL_Acc_E7FDA5_CR392001_1	
Spur_010333_Endrvt19	Spur_018956_Endrvt38	Spur_012650_Endrvt26	Spur_009264_Endrvt18	Spur_008262_Endrvt66	Spur_003567_Spur_003567	Spur_000029_ErtL	Spur_026484_Rt18	Spur_011853_Endrvt24	Spur_013425_Endrvt28	Spur_015032_Endrvt89	Spur_026896_Hypp_262	Spur_018025_Hypp_905	Spur_027757_Endrvt53	Spur_017123_Spur_017123	Spur_013523_RtL_34	Spur_018710_Spur_018710	Spur_008020_Endrvt16	Spur_012536_Endrvt80	Spur_007848_PppL_250	Spur_010008_Hypp_1890	Spur_027324_Endrvt116	Spur_019055_Hypp_926	Spur_006267_Spur_006267	Spur_024854_RtLp	Spur_024148_Spur_024148	Spur_000233_Reo_6L	Spur_012984_Endrvt27	Spur_013680_Endrvt29	Spur_027175_PolypL_86	Spur_007728_Endrvt15	Spur_011498_Rergl1	Spur_022393_Hypp_182	Spur_008039_Endrvt17	Spur_021180_Endrvt42	Spur_005181_Endrvt61	Spur_011988_Endrvt25	Spur_020562_RtL_50	Spur_009542_RtL_22	Spur_022355_Hypp_9809	Spur_000934_Hypp_318	Spur_013787_RtL_35	Spur_017118_Endrvt33	Spur_018460_Endrvt98	Spur_028252_Endrvt120	Spur_025095_Hypp_2772	Spur_025838_Spur_025838	Spur_010410_Endrvt20	Spur_023111_Hypp_2649	Spur_015681_Spur_015681	Spur_008835_Hypp_562	Spur_020743_RtL_51	Spur_011285_Spur_011285	Spur_024855_Endrvt110	Spur_010154_Endrvt72	Spur_028834_Spur_028834	Spur_016622_Endrvt92	Spur_018868_Hypp_2408	Spur_001155_Spur_001155	Spur_007609_Spur_007609	Spur_012176_RtL_31	Spur_000537_Dlk1L	Spur_012925_Endrvt82	Spur_024979_Endrvt112	Spur_013462_Spur_013462	Spur_024700_Endrvt109	Spur_008798_Spur_008798	Spur_024899_Endrvt111	Spur_025267_Spur_025267	Spur_006130_Rt26	Spur_020915_EndrvtL_1	Spur_011882_Spur_011882	Spur_001300_Spur_001300	Spur_019142_Spur_019142	Spur_009380_Endrvt69	Spur_014608_RtL_37	Spur_019050_Spur_019050	Spur_003368_Spur_003368	Spur_001510_Spur_001510	Spur_008084_Spur_008084	Spur_001793_Spur_001793	Spur_028331_Spur_028331	Spur_018776_Spur_018776	Spur_027325_RtL_64	Spur_020447_Spur_020447	Spur_013081_Spur_013081	Spur_009704_Spur_009704	Spur_000422_Spur_000422	Spur_000858_Spur_000858	Spur_028041_Spur_028041	Spur_002334_Spur_002334	Spur_021530_Spur_021530	Spur_019498_Spur_019498	
Smim_78699_PREDICTED_similar_to_Uncharacterized_protein_ZK1236_4_Hydra_magnipapillata_gi_221117818_ref_XP_002168445_6e_06_52_8	
Nvec_11436_	Nvec_14165_	Nvec_12192_	Nvec_33864_WD40	Nvec_6749_RVT_1	Nvec_31795_	Nvec_5695_	Nvec_40429_Exo_endo_phos	Nvec_38417_	Nvec_24349_Exo_endo_phos	Nvec_33292_	Nvec_55426_SH3_1	Nvec_26480_EGF	Nvec_6080_	Nvec_41460_	Nvec_12742_	Nvec_39302_SH3_2	Nvec_10928_	Nvec_17431_RVT_1	Nvec_46086_RVT_1	Nvec_34358_DUF1280	Nvec_14210_RVT_1	Nvec_19953_Trehalase	Nvec_28679_RVT_1	Nvec_13455_	Nvec_58879	Nvec_47752_RVT_1	Nvec_18605_	Nvec_5514_TB	Nvec_56850_	Nvec_27766_Exo_endo_phos	Nvec_15386_CSE2	Nvec_59555	Nvec_32313_RnaseH	Nvec_2234_RVT_1	Nvec_33932_RVT_1	Nvec_32784_RVT_1	Nvec_42670_RVT_1	Nvec_6740_RVT_1	Nvec_12628_	Nvec_30073_RVT_1	Nvec_567_RVT_1	Nvec_34517_	Nvec_534_	Nvec_56622_ImpA_rel_N	Nvec_37579_SAP	Nvec_8667_SAP	Nvec_22859_	Nvec_6579_RVT_1	Nvec_32160_	Nvec_15890_ArsC	Nvec_10275_	Nvec_51865_	Nvec_34933_RVT_1	Nvec_20248_GPS	Nvec_29973_RVT_1	Nvec_37794_	Nvec_50200_RVT_1	Nvec_19754_	Nvec_4001_Exo_endo_phos	Nvec_5212_SH3_1	Nvec_50943_	Nvec_22943_	Nvec_52896_Exo_endo_phos	Nvec_21551_Exo_endo_phos	Nvec_23583_TSP_1	Nvec_32724_Exo_endo_phos	Nvec_46063_Exo_endo_phos	Nvec_21914_Exo_endo_phos	Nvec_28652_	Nvec_45345_	Nvec_58009_	Nvec_9753_	Nvec_7051_RVT_1	Nvec_45260_RVT_1	Nvec_32455_	Nvec_11402_	Nvec_40322_RVT_1	Nvec_2303_RVT_1	Nvec_38423_RVT_1	Nvec_57531_RVT_1	Nvec_44245_	Nvec_44863_	Nvec_45694_	Nvec_54431_	Nvec_38694_RVT_1	Nvec_15987_RVT_1	Nvec_25564_RVT_1	Nvec_6162_	Nvec_46102_RVT_1	Nvec_9383_	Nvec_6495_RVT_1	Nvec_9325_Exo_endo_phos	Nvec_23599_	Nvec_43399_	Nvec_25979_	Nvec_23375_PCI	Nvec_267_RhoGAP	Nvec_8006_	Nvec_36270_Viral_P18	Nvec_53921_Viral_P18	Nvec_23846_	Nvec_52244_RVT_1	Nvec_55213_Viral_P18	Nvec_43560_DUF633	Nvec_53374_RhoGAP	Nvec_50872_AraC_E_bind	Nvec_53124_	Nvec_52416_	Nvec_57709_RVT_1	Nvec_11884_RhoGAP	Nvec_59719	Nvec_20315_RVT_1	Nvec_3299_RhoGAP	Nvec_54193_REF	Nvec_39046_	Nvec_6320_Exo_endo_phos	Nvec_51458_CAMP_factor	Nvec_49650_RVT_1	Nvec_35765_	Nvec_26251_RVT_1	Nvec_59287_	Nvec_51268_SAP	Nvec_41512_SAP	Nvec_18777_RhoGAP	Nvec_29966_	Nvec_33858_RVT_1	Nvec_35874_Exo_endo_phos	Nvec_17280_Ribosomal_S15	Nvec_30951_	Nvec_54734_RVT_1	Nvec_10577_	Nvec_41518_	Nvec_15450_	Nvec_35035_Mic1	Nvec_37723_RVT_1	Nvec_34939_	Nvec_16447_	Nvec_19206_	Nvec_38681_RVT_1	Nvec_28392_Exo_endo_phos	Nvec_18090_RVT_1	Nvec_39215_UME	Nvec_25962_	Nvec_22599_UME	Nvec_2811_	Nvec_27013_UME	Nvec_356_zf_C3HC4	Nvec_36799_DUF74	Nvec_11511_RVT_1	Nvec_55490_DUF1155	Nvec_59615	Nvec_55944_RVT_1	Nvec_42988_Pox_D3	Nvec_37017_	Nvec_13132_	Nvec_17170_RVT_1	Nvec_16966_DUF598	Nvec_20271_UME	Nvec_17450_RVT_1	Nvec_6318_RVT_1	Nvec_21912_RhoGAP	Nvec_18334_CSE2	Nvec_38574_WW	Nvec_53893_	Nvec_1670_	Nvec_4770_Exo_endo_phos	Nvec_52991_	Nvec_15568_	Nvec_17745_	Nvec_39284_WW	Nvec_56295_	Nvec_58643_RhoGAP	Nvec_4688_	Nvec_3170_	Nvec_45899_Exo_endo_phos	Nvec_1554_	Nvec_17448_RVT_1	Nvec_5462_	Nvec_12879_	Nvec_50942_	Nvec_21644_	Nvec_40188_	Nvec_23376_GPS	Nvec_56123_	Nvec_15881_	Nvec_15294_RVT_1	Nvec_3946_	Nvec_17137_	Nvec_13856_CXC	Nvec_4695_SAM_1	Nvec_45906_	Nvec_14881_	Nvec_11042_zf_C3HC4	Nvec_4717_Exo_endo_phos	Nvec_51970_LacAB_rpiB	Nvec_50266_	Nvec_12578_DUF488	Nvec_19415_LON	Nvec_2439_	Nvec_37938_	Nvec_11192_	Nvec_31184_	Nvec_32094_RVT_1	Nvec_45959_DUF1091	Nvec_52413_	Nvec_21412_	Nvec_21536_RVT_1	Nvec_58907_HSP20	Nvec_56562_Lipase_GDSL	Nvec_47506_	Nvec_19397_	Nvec_21669_	Nvec_56617_RVT_1	Nvec_1780_Retinin_C	Nvec_32874_Penaeidin	Nvec_5026_	Nvec_44619_	Nvec_28351_Exo_endo_phos	Nvec_21896_	Nvec_49126_	Nvec_9452_	Nvec_5745_Extensin_2	Nvec_15616_	Nvec_53562_Exo_endo_phos	Nvec_41650_RVT_1	Nvec_42059_RVT_1	Nvec_42863_	Nvec_207_RVT_1	Nvec_55514_RVT_1	Nvec_38205_	Nvec_53378_	Nvec_17341_RVT_1	Nvec_30875_Rubredoxin	Nvec_23584_RVT_1	Nvec_3831_RVT_1	Nvec_58018_RVT_1	Nvec_4872_	Nvec_39222_	Nvec_96_RVT_1	Nvec_58776	Nvec_4166_RVT_1	Nvec_23048_	Nvec_42303_RVT_1	Nvec_43816_DUF755	Nvec_55265_	Nvec_16275_RVT_1	Nvec_40027_RVT_1	Nvec_2270_	Nvec_45120_GFP	Nvec_32345_	Nvec_41082_RVT_1	Nvec_54579_RVT_1	Nvec_47852_	Nvec_35568_	Nvec_33164_	Nvec_21388_	Nvec_51001_	Nvec_1234_RVT_1	Nvec_29242_CIDE_N	Nvec_13896_bZIP_1	Nvec_5882_	Nvec_20463_	Nvec_59301_gpW	Nvec_57230_	Nvec_8984_	Nvec_9947_Exo_endo_phos	Nvec_3627_DUF488	Nvec_13093_	Nvec_11274_DUF159	Nvec_15069_MbtH	Nvec_46645_Exo_endo_phos	Nvec_4374_GCS	Nvec_40746_	Nvec_18042_Exo_endo_phos	Nvec_24441_	Nvec_58716_	Nvec_25856_Myb_DNA_binding	Nvec_35137_	Nvec_9529_	Nvec_17454_Aph_1	Nvec_20414_	Nvec_59317_APT	Nvec_8741_Trp_leader2	Nvec_45989_TFIIE_alpha	Nvec_7300_	Nvec_39548_	Nvec_25490_	Nvec_39529_	Nvec_23136_	Nvec_13947_	Nvec_46284_RVT_1	Nvec_21842_	Nvec_13847_	Nvec_16854_UL97	Nvec_44847_RVT_1	Nvec_59586	Nvec_7619_ArfGap	Nvec_23528_RVT_1	Nvec_44419_	Nvec_3270_MMPL	Nvec_30409_	Nvec_45462_	Nvec_25036_	Nvec_28735_PRO8NT	Nvec_26738_	Nvec_6755_	Nvec_41399_TP2	Nvec_28887_	Nvec_54447_HALZ	Nvec_23770_	Nvec_49468_	Nvec_51319_	Nvec_20208_	Nvec_56276_Sod_Fe_C	Nvec_49878_	Nvec_6945_FeThRed_A	Nvec_32823_Late_protein_L1	Nvec_46923_	Nvec_8291_	Nvec_7244_YL1	Nvec_56870_	Nvec_56976_	Nvec_31619_	Nvec_42525_	Nvec_54409_	Nvec_25871_SLH	Nvec_56531_SLH	Nvec_10478_	Nvec_43011_AgrD	Nvec_7179_	Nvec_9418_	Nvec_25793_TP901_1_ORF40	Nvec_32923_	Nvec_506_TFIIE_alpha	Nvec_41174_	Nvec_13498_	Nvec_58256	Nvec_24607_	Nvec_56339_L51_S25_CI_B8	Nvec_27819_	Nvec_7354_DUF488	Nvec_9775_	Nvec_51377_IL8	Nvec_3528_DUF1316	Nvec_1577_	Nvec_52434_	Nvec_50340_	Nvec_40661_RF_1	Nvec_50535_PPE	Nvec_29562_	Nvec_5109_	Nvec_7857_GETHR	Nvec_47018_	Nvec_25138_	Nvec_9954_SLH	Nvec_47406_RB_A	Nvec_31455_	Nvec_24374_	Nvec_38436_	Nvec_50717_DUF1144	Nvec_39443_	Nvec_20499_	Nvec_55557_Tet_res_leader	Nvec_55373_	Nvec_37845_	Nvec_58661	Nvec_53410_	Nvec_58918	Nvec_78_	Nvec_10059_	Nvec_23286_	Nvec_34819_	Nvec_28526_	Nvec_33583_	Nvec_23312_	Nvec_38835_	Nvec_42944_	Nvec_56172_	Nvec_54806_BolA	Nvec_25943_	Nvec_5413_IalB	Nvec_41897_	Nvec_23945_	Nvec_15083_	Nvec_15456_	Nvec_21843_	Nvec_24545_	Nvec_9249_	Nvec_21564_	Nvec_3009_	Nvec_58265_	Nvec_8292_	Nvec_8112_	Nvec_7178_	Nvec_7687_	

HG_688	
This group of homology does not contain any annotated genome

HG_14482	
This group of homology does not contain any annotated genome

HG_14105	
Hsap_Ensmbl0198765_synaptonemal_complex_protein_1_Source_
HGNC_Symbol_Acc_11487_SYCP1	
Drer_003904_synaptonemal_complex_protein_1_Source_ZFIN_Acc_ZDB_GENE_040910_6_sycp1	
Spur_021319_Sycp1L	Spur_019609_Spur_019609	
Smim_29135_testicular_protein_partial_Mus_musculus_gi_735904_gb_AAA64514_2e_04_47_8	
Nvec_28335_	

HG_15121	
Hsap_Ensmbl0073009_inhibitor_of_kappa_light_polypeptide_gene_enhancer_in_B_cells_kinase_gamma_Source_
HGNC_Symbol_Acc_5961_IKBKG	Hsap_Ensmbl0269335_Inhibitor_of_kappa_light_polypeptide_gene_enhancer_in_B_cells_kinase_gamma_isoform_CRA_b_Source_UniProtKB_TrEMBL_Acc_D3DWY0_IKBKG	
Drer_017037_inhibitor_of_kappa_light_polypeptide_gene_enhancer_in_B_cells_kinase_gamma_Source_ZFIN_Acc_ZDB_GENE_050327_68_ikbkg	

HG_6192	
Cgig_16840	Cgig_16841	
Spur_009485_Hypp_48	Spur_025012_Hypp_223	
Nvec_24053_	Nvec_36383_SURF6	Nvec_6510_Vicilin_N	Nvec_24052_	

HG_974	
Hsap_Ensmbl0165646_solute_carrier_family_18_vesicular_monoamine_transporter_member_2_Source_
HGNC_Symbol_Acc_10935_SLC18A2	Hsap_Ensmbl0187714_solute_carrier_family_18_vesicular_acetylcholine_transporter_member_3_Source_
HGNC_Symbol_Acc_10936_SLC18A3	Hsap_Ensmbl0036565_solute_carrier_family_18_vesicular_monoamine_transporter_member_1_Source_
HGNC_Symbol_Acc_10934_SLC18A1	
Dmel_0260964_Vmat_Vesicular_monoamine_transporter_Source_FlyBase_0260964	Dmel_0015323_VAChT_VAChT_Source_FlyBase_0015323	Dmel_0043005_prt_portabella_Source_FlyBase_0043005	
Cgig_13611_Vesicular_acetylcholine_transporter_Source_UniProtKB_TrEMBL_Acc_K1PH05	Cgig_23462_Synaptic_vesicular_amine_transporter_Source_UniProtKB_TrEMBL_Acc_K1Q093	Cgig_17878_Synaptic_vesicular_amine_transporter_Source_UniProtKB_TrEMBL_Acc_K1QYP2	
Cele_000295_cat_1_Protein_CAT_1_isoform_a_cat_1_mRNA_complete_cds_Source_RefSeq_mRNA_Acc_NM_001029765	Cele_006756_unc_17_Protein_UNC_17_isoform_a_unc_17_mRNA_complete_cds_Source_RefSeq_mRNA_Acc_NM_001028431	
Drer_006356_solute_carrier_family_18_vesicular_acetylcholine_member_3a_Source_ZFIN_Acc_ZDB_GENE_060929_990_slc18a3a	Drer_015110_solute_carrier_family_18_vesicular_monoamine_member_2_Source_ZFIN_Acc_ZDB_GENE_080514_1_slc18a2	Drer_078157_solute_carrier_family_18_vesicular_monoamine_transporter_member_1_Source_
HGNC_Symbol_Acc_10934_SLC18A1	Drer_090189_Uncharacterized_protein_Source_UniProtKB_TrEMBL_Acc_E7EZ86_CABZ01112647_1	
Spur_006301_Slc18a2	Spur_006161_Vacht	Spur_013816_Spur_013816	Spur_023071_Spur_023071	Spur_013328_Spur_013328	Spur_013330_Spur_013330	
Smim_23572_vesamicol_binding_protein_putative_Ixodes_scapularis_gi_241711519_ref_XP_002413424_0_0_754	Smim_33577_PREDICTED_synaptic_vesicular_amine_transporter_like_isoform_Bombus_terrestris_gi_340725698_ref_XP_003401203_9e_140_416	Smim_13085_PREDICTED_synaptic_vesicular_amine_transporter_isoform_Gallus_gallus_gi_118093093_ref_XP_421782_2e_58_200	Smim_76222_Chromaffin_granule_amine_transporter_Harpegnathos_saltator_gi_307198448_gb_EFN79390_2e_42_159	Smim_13080_PREDICTED_solute_carrier_family_18_vesicular_monoamine_member_Taeniopygia_guttata_gi_224052918_ref_XP_002187968_5e_14_74_7	Smim_69140_synaptic_vesicle_amine_transporter_putative_Ixodes_scapularis_gi_241607145_ref_XP_002405811_2e_20_90_5	Smim_13081_synaptic_vesicular_amine_transporter_Mus_musculus_gi_27369732_ref_NP_766111_2e_24_104	Smim_25242_PREDICTED_similar_to_AGAP004476_PA_Tribolium_castaneum_gi_189234210_ref_XP_970834_3e_17_87_0	
Sman_199260_Vesicular_amine_transporter_putative_Source_UniProtKB_TrEMBL_Acc_G4M1L1	Sman_046120_Putative_vesicular_acetylcholine_transporter_Source_UniProtKB_TrEMBL_Acc_G4VPT0	Sman_121920_Putative_vesicular_amine_transporter_Source_UniProtKB_TrEMBL_Acc_G4VGD1	
Gsal_5625_vesicular_acetylcholine_transporter	Gsal_9709_synaptic_vesicular_amine_transporter	

HG_32651	
This group of homology does not contain any annotated genome

HG_5735	
Hsap_Ensmbl0055813_coiled_coil_domain_containing_85A_Source_
HGNC_Symbol_Acc_29400_CCDC85A	Hsap_Ensmbl0175602_coiled_coil_domain_containing_85B_Source_
HGNC_Symbol_Acc_24926_CCDC85B	Hsap_Ensmbl0205476_coiled_coil_domain_containing_85C_Source_
HGNC_Symbol_Acc_35459_CCDC85C	
Dmel_0031488_CG17265	
Cgig_09430_Coiled_coil_domain_containing_protein_85A_Source_UniProtKB_TrEMBL_Acc_K1Q1C2	Cgig_09429_Coiled_coil_domain_containing_protein_85C_Source_UniProtKB_TrEMBL_Acc_K1R8E7	
Cele_017931_F29G9_2_Protein_F29G9_2_isoform_b_F29G9_2_mRNA_complete_cds_Source_RefSeq_mRNA_Acc_NM_182341	
Drer_039497_coiled_coil_domain_containing_85A_Source_ZFIN_Acc_ZDB_GENE_080220_55_ccdc85a	Drer_005232_coiled_coil_domain_containing_85C_a_Source_ZFIN_Acc_ZDB_GENE_060825_198_ccdc85ca	Drer_005343_coiled_coil_domain_containing_85A_like_Source_ZFIN_Acc_ZDB_GENE_040912_92_ccdc85al	Drer_079555_coiled_coil_domain_containing_85C_b_Source_ZFIN_Acc_ZDB_GENE_040718_373_ccdc85cb	Drer_061543_coiled_coil_domain_containing_85B_Source_ZFIN_Acc_ZDB_GENE_060130_56_ccdc85b	
Spur_002523_Ccdc85a	
Smim_34207_PREDICTED_similar_to_CG17265_CG17265_PA_Tribolium_castaneum_gi_91080501_ref_XP_971275_6e_89_281	
Nvec_50977_DUF1409	Nvec_11778_DUF1409	Nvec_47402_REX1	

HG_1821	
Dmel_0261534_l_2_34Fc_lethal_2_34Fc_Source_FlyBase_0261534	Dmel_0039648_CG14515	
Cgig_14119_Ferric_chelate_reductase_1_Source_UniProtKB_TrEMBL_Acc_K1Q9X0	Cgig_25076_Putative_ferric_chelate_reductase_1_Source_UniProtKB_TrEMBL_Acc_K1S2S0	Cgig_23290_Putative_defense_protein_3_Source_UniProtKB_TrEMBL_Acc_K1RHS1	
Drer_093957_si_dkey_251i10_2_Source_ZFIN_Acc_ZDB_GENE_050506_102_si_dkey_251i10_2	Drer_060622_ferric_chelate_reductase_1_Source_
HGNC_Symbol_Acc_27622_FRRS1_1_of_5	
Spur_012092_Scdfr2L	Spur_016091_Scdfr2L_1	Spur_016612_Scdfr2L_2	Spur_026222_ReelerL_5	Spur_001328_ReelerL	Spur_026223_ReelerL_6	Spur_006732_ReelerL_7	Spur_027113_Spur_027113	
Smim_10674_PREDICTED_putative_ferric_chelate_reductase_like_Nasonia_vitripennis_gi_156551607_ref_XP_001599690_1e_25_106	Smim_28333_PREDICTED_putative_ferric_chelate_reductase_like_Nasonia_vitripennis_gi_156551607_ref_XP_001599690_3e_28_111	Smim_6745_PREDICTED_putative_ferric_chelate_reductase_like_Apis_mellifera_gi_328775989_ref_XP_003249096_3e_22_96_7	Smim_77826_PREDICTED_putative_defense_protein_3_like_Bombus_terrestris_gi_340713279_ref_XP_003395172_3e_11_63_9	Smim_77822_PREDICTED_putative_defense_protein_3_like_Bombus_terrestris_gi_340713279_ref_XP_003395172_0_003_40_8	Smim_77009_hypothetical_protein_BRAFLDRAFT_92247_Branchiostoma_floridae_gi_260785506_ref_XP_002587802_3e_09_66_2	

HG_4675	
Hsap_Ensmbl0113140_secreted_protein_acidic_cysteine_rich_osteonectin_Source_
HGNC_Symbol_Acc_11219_SPARC	
Dmel_0026562_BM_40_SPARC_BM_40_SPARC_Source_FlyBase_0026562	
Cgig_05088	
Cele_003893_ost_1_Protein_OST_1_ost_1_mRNA_complete_cds_Source_RefSeq_mRNA_Acc_NM_067638	
Drer_019353_secreted_acidic_cysteine_rich_glycoprotein_Source_ZFIN_Acc_ZDB_GENE_030131_9_sparc	Drer_074989_SPARC_like_1_Source_ZFIN_Acc_ZDB_GENE_060130_6_sparcl1	Drer_097063_si_ch73_34j14_2_Source_ZFIN_Acc_ZDB_GENE_131127_575_si_ch73_34j14_2	
Spur_028275_Ost_Osteonectin_SPARC_Source_UniProtKB_TrEMBL_Acc_A0MT19	Spur_012548_Sparc_2	
Smim_15818_matricellular_protein_osteonectin_SPARC_BM_40_putative_Ixodes_scapularis_gi_241722595_ref_XP_002413686_6e_106_319	Smim_21558_PREDICTED_similar_to_Sparc_Tribolium_castaneum_gi_91076986_ref_XP_975465_2e_107_325	
Nvec_56344_Kazal_2	Nvec_27392_Kazal_1	

HG_28081	
This group of homology does not contain any annotated genome

HG_4810	
Hsap_Ensmbl0109220_cysteine_rich_hydrophobic_domain_2_Source_
HGNC_Symbol_Acc_1935_CHIC2	Hsap_Ensmbl0204116_cysteine_rich_hydrophobic_domain_1_Source_
HGNC_Symbol_Acc_1934_CHIC1	
Dmel_0046247_CG5938	
Cele_044319_tag_266_Protein_TAG_266_isoform_b_tag_266_mRNA_complete_cds_Source_RefSeq_mRNA_Acc_NM_001027633	
Drer_053166_cysteine_rich_hydrophobic_domain_1_Source_ZFIN_Acc_ZDB_GENE_030131_7763_chic1	Drer_022690_cysteine_rich_hydrophobic_domain_2_Source_ZFIN_Acc_ZDB_GENE_040426_778_chic2	
Spur_025638_Spur_025638	
Smim_74189_AGAP001278_PA_Anopheles_gambiae_str_PEST_gi_333470418_gb_EAA01727_3_0_002_40_4	
Sman_062550_Putative_cysteine_rich_hydrophobic_domain_2_Chic1_Source_UniProtKB_TrEMBL_Acc_G4VJK3	
Gsal_5262_cysteine_rich_hydrophobic_domain_2	
Nvec_41256_	

HG_4458	
Hsap_Ensmbl0157741_ubinuclein_2_Source_
HGNC_Symbol_Acc_21931_UBN2	Hsap_Ensmbl0118900_ubinuclein_1_Source_
HGNC_Symbol_Acc_12506_UBN1	
Dmel_0005596_yemalpha_yemanuclein_alpha_Source_FlyBase_0005596	
Cgig_27769_Ubinuclein_1_Source_UniProtKB_TrEMBL_Acc_K1R3N7	
Drer_052315_ubinuclein_2_Source_
HGNC_Symbol_Acc_21931_UBN2_1_of_2	Drer_063062_ubinuclein_2_Source_ZFIN_Acc_ZDB_GENE_070112_612_ubn2	Drer_063169_ubinuclein_1_Source_
HGNC_Symbol_Acc_12506_UBN1	
Spur_000322_Ubn2	
Smim_21957_PREDICTED_UBN2_protein_like_Saccoglossus_kowalevskii_gi_291236238_ref_XP_002738049_3e_112_388	
Nvec_36953_DUF572	Nvec_1399_DUF1667	

HG_19241	
Spur_012879_Hypp_83	Spur_010089_Spur_010089	
Nvec_29515_TolA	

HG_7840	
Hsap_Ensmbl0151838_coiled_coil_domain_containing_175_Source_
HGNC_Symbol_Acc_19847_CCDC175	
Cgig_06897_Laminin_subunit_alpha_2_Source_UniProtKB_TrEMBL_Acc_K1PMM1	
Drer_089320_coiled_coil_domain_containing_175_Source_ZFIN_Acc_ZDB_GENE_101202_3_ccdc175	
Spur_004521_Hypp_419	
Nvec_10762_	

HG_43884	
This group of homology does not contain any annotated genome

HG_45234	
This group of homology does not contain any annotated genome

HG_2520	
Hsap_Ensmbl0100324_TGF_beta_activated_kinase_1_MAP3K7_binding_protein_1_Source_
HGNC_Symbol_Acc_18157_TAB1
[truncated: 339,806 more chars]
