# Supplementary material for: Reconstruction of the ancestral metazoan genome reveals an increase in genomic novelty
Source: Nat Commun. 2018 Apr 30;9:1730. doi: 10.1038/s41467-018-04136-5 (PMC5928047; doi:10.1038/s41467-018-04136-5)
Supplement: Supplementary file 13 — Supplementary Data 10 [file 41467_2018_4136_MOESM13_ESM.zip › Node 4 - Eumetazoa/Ctenophora - first planulozoans/Eumetazoa Novel all genes IDs.out]

HG_4780	Tspi_316977719	Adig_05361	Xtro_061356	Nvec_12860_Thyroglobulin_1	Ggal_010101	Skow_25036m	Acar_00003970	Drer_074644_sparc_osteonectin_cwcv_and_kazal_like_domains_proteoglycan_testican_1_Source_HGNC_Symbol_Acc_11251_SPOCK1	Hsap_Ensmbl0152377_sparc_osteonectin_cwcv_and_kazal_like_domains_proteoglycan_testican_1_Source_HGNC_Symbol_Acc_11251_SPOCK1	Nvec_12519_Thyroglobulin_1	Nvec_11223_Thyroglobulin_1	Smar_014856	Acar_00001347	Xtro_013522	Dmel_0039054_CG13830	Mley_ML10224a	Znev_18459	Bmal_170575616	Tadh_61279	Cele_016918_C54E4_2_Protein_C54E4_2_isoform_a_C54E4_2_mRNA_complete_cds_Source_RefSeq_mRNA_Acc_NM_001027927	Bmal_170580463	Rcul_t03224	Tcas_270002496	Acar_00015876	Mmar_MMa18805	Bflo_261289505	Smim_1889_PREDICTED_similar_to_GA12555_PA_Tribolium_castaneum_gi_91076250_ref_XP_966964_2e_93_299	Ggal_015568	Dpul_237928	Drer_070266_sparc_osteonectin_cwcv_and_kazal_like_domains_proteoglycan_testican_3_Source_ZFIN_Acc_ZDB_GENE_090311_24_spock3	Cgig_28770_Testican_1_Source_UniProtKB_TrEMBL_Acc_K1Q3R6	Isca_ISCW022173-PA	Pfuc_8_1_00055_t1	Hmag_209483	Hmag_209484	Ctel_166700	Adig_21193	Bflo_260786679	Skow_43862m	Skow_09896m	Mmar_MMa01529	Nvec_14365_Thyroglobulin_1	Nvec_21099_Thyroglobulin_1	Nvec_46244_	Bflo_260832036	Mley_ML07116a	Bflo_260816326	Tadh_63147	Smar_014997	Drer_075393_sparc_osteonectin_cwcv_and_kazal_like_domains_proteoglycan_testican_2_Source_ZFIN_Acc_ZDB_GENE_090312_170_spock2	Hsap_Ensmbl0196104_sparc_osteonectin_cwcv_and_kazal_like_domains_proteoglycan_testican_3_Source_HGNC_Symbol_Acc_13565_SPOCK3	Odio_007600001	Hsap_Ensmbl0107742_sparc_osteonectin_cwcv_and_kazal_like_domains_proteoglycan_testican_2_Source_HGNC_Symbol_Acc_13564_SPOCK2	Bflo_261289503
HG_6451	Cgig_19847_Coiled_coil_domain_containing_protein_28B_Source_UniProtKB_TrEMBL_Acc_K1R288	Lgig_229217	Ctel_160603	Smar_008046	Bflo_260782376	Skow_05284m	Bflo_260782518	Isca_ISCW018875-PA	Znev_12396	Drer_011222_coiled_coil_domain_containing_28B_Source_ZFIN_Acc_ZDB_GENE_060208_3_ccdc28b	Ggal_005118	Acar_00004461	Spur_007662_Ccdc28b	Adig_07046	Smim_37081_coiled_coil_domain_containing_protein_28B_Danio_rerio_gi_224496066_ref_NP_001139045_5e_19_88_2	Drer_022983_coiled_coil_domain_containing_28A_Source_ZFIN_Acc_ZDB_GENE_030131_5007_ccdc28a	Tadh_56484	Dpul_93621	Hsap_Ensmbl0160050_coiled_coil_domain_containing_28B_Source_HGNC_Symbol_Acc_28163_CCDC28B	Tcas_270007310	Egra_01601	Acar_00016522	Emul_05124	Ggal_022409	Nvec_40528_	Hmic_0475500	Hsap_Ensmbl0024862_coiled_coil_domain_containing_28A_Source_HGNC_Symbol_Acc_21098_CCDC28A	Xtro_062160	Dmel_0031395_CG10874	Sjap_0202740	Avag_01354001	Hmag_219854	Cint_024926	Rcul_t02624	Gsal_8946_coiled_coil_domain_containing_protein_28b	Xtro_057571	Pbac_3478641
HG_10035	Tadh_63834	Bsch_g41379	Bsch_g66721	Cint_024574	Bflo_260798905	Skow_00241m	Xtro_014093	Spur_008348_Hypp_1780	Ctel_196725	Avag_41179001	Lgig_173558	Avag_49226001	Hsap_Ensmbl0236980_chromosome_3_open_reading_frame_84_Source_HGNC_Symbol_Acc_44666_C3orf84	Nvec_38715_	Avag_06666001	Mley_ML296218a	Skow_00277m
HG_11202	Bsch_g30492	Cint_014305	Bflo_260794294	Skow_38819m	Cgig_15117	Spur_025490_Spur_025490	Drer_096897_long_intergenic_non_protein_coding_RNA_935_Source_HGNC_Symbol_Acc_48628_LINC00935	Lgig_231784	Hsap_Ensmbl0257987_long_intergenic_non_protein_coding_RNA_935_Source_HGNC_Symbol_Acc_48628_LINC00935	Mley_ML048615a	Avag_40989001	Tadh_61431	Pbac_3477940	Ctel_226928	Avag_46601001
HG_12300	Bsch_g32710	Csav_018137	Cint_020069	Skow_08407m	Lgig_160937	Cgig_26831	Bflo_260817689	Adig_14281	Ctel_226597	Bsch_g54734	Pfuc_185797_1_06797_t1	Mley_ML204432a	Tadh_61511
HG_4169	Bsch_g43674	Bflo_260810875	Bflo_260830611	Skow_02456m	Lgig_160424	Csav_010181	Bflo_260810881	Skow_30481m	Hrob_184982	Avag_60252001	Drer_075345_chromosome_16_open_reading_frame_89_Source_HGNC_Symbol_Acc_28687_C3H16orf89	Cgig_03470	Avag_05344001	Lgig_154674	Avag_50365001	Avag_13104001	Ctel_227663	Avag_14092001	Cgig_17143	Nvec_40192_DREV	Ggal_003221	Ctel_225617	Mley_ML023014a	Hmic_0559800	Tadh_62294	Tadh_60704	Lgig_169202	Pfuc_15485_1_54191_t1	Tadh_62295	Tadh_62278	Sjap_0301960	Sman_060570_Putative_sarg904_Source_UniProtKB_TrEMBL_Acc_G4V6I2	Bflo_260809135	Tadh_62296	Tadh_62293	Bflo_260809131	Bmal_170582186	Isca_ISCW013068-PA	Hsap_Ensmbl0153446_chromosome_16_open_reading_frame_89_Source_HGNC_Symbol_Acc_28687_C16orf89	Emul_05033	Egra_03338	Mley_ML057316a	Spur_004952_Spur_004952	Tadh_60908	Tcas_270012182	Tadh_59768	Sjap_0012220	Pfuc_73753_1_20470_t1	Lgig_154673	Avag_39453001	Ggal_038572	Mmar_MMa18654	Bflo_260810883	Cgig_25508	Dmel_0034069_CG8401	Bflo_260809127	Gsal_2521_upf0764_protein_c16orf89_homolog	Pfuc_27596_1_47839_t1	Hrob_178095	Tadh_62300	Pfuc_50352_1_20064_t1	Tadh_60703
HG_11820	Smar_014551	Cgig_24128	Xtro_005350	Ggal_005915	Hsap_Ensmbl0055070_SUZ_RNA_binding_domain_containing_1_Source_HGNC_Symbol_Acc_30232_SZRD1	Cint_021131	Dpul_299870	Dmel_0051908_CG31908	Hrob_161460	Lgig_234409	Tadh_57681	Pfuc_12872_1_46566_t1	Odio_000422001	Mley_ML09463a
HG_3450	Mley_ML05299a	Tadh_59504	Bflo_260829126	Cint_003617	Mmar_MMa28188	Xtro_032551	Xtro_024738	Spur_019739_Thsd7b	Xtro_024739	Skow_34968m	Skow_46012m	Ggal_037187	Ggal_017421	Smar_010838	Cgig_16673_Thrombospondin_type_1_domain_containing_protein_7B_Source_UniProtKB_TrEMBL_Acc_K1PYH3	Spur_025454_Thsd7b_2	Znev_03595	Bflo_260794236	Smim_15545_PREDICTED_thrombospondin_type_domain_containing_protein_7A_Acyrthosiphon_pisum_gi_328698660_ref_XP_001943228_0_0_583	Ctel_34620	Acar_00013157	Dpul_226484	Hsap_Ensmbl0005108_thrombospondin_type_I_domain_containing_7A_Source_HGNC_Symbol_Acc_22207_THSD7A	Drer_090496_thrombospondin_type_I_domain_containing_7A_Source_HGNC_Symbol_Acc_22207_THSD7A_2_of_2	Drer_061497_thrombospondin_type_I_domain_containing_7B_Source_HGNC_Symbol_Acc_29348_THSD7B_1_of_2	Mmar_MMa38268	Ctel_191290	Ggal_020164	Drer_061479_thrombospondin_type_I_domain_containing_7A_Source_ZFIN_Acc_ZDB_GENE_060503_709_thsd7a	Lgig_119061	Bsch_g64822	Drer_095022_thrombospondin_type_I_domain_containing_7Ba_Source_ZFIN_Acc_ZDB_GENE_070621_2_thsd7ba	Csav_004023	Pfuc_532_1_65503_t1	Hrob_181554	Mmar_MMa18110	Tadh_59505	Mmar_MMa23546	Spur_028920_D130067i03riklp	Mmar_MMa55541	Acar_00020773	Bsch_g29702	Acar_00000677	Csav_012751	Acar_00019730	Bsch_g53575	Pfuc_15445_1_68854_t1	Pfuc_32495_1_19455_t1	Ctel_208381	Hrob_176999	Isca_ISCW022090-PA	Mmar_MMa22216	Mmar_MMa29936	Odio_002421001	Mmar_MMa23548	Mmar_MMa33258	Ctel_191292	Mmar_MMa28186	Mmar_MMa29937	Mmar_MMa35960	Smim_15543_PREDICTED_thrombospondin_type_I_domain_containing_7B_isoform_Oryctolagus_cuniculus_gi_291391504_ref_XP_002712171_6e_19_93_2	Pfuc_4745_1_59591_t1	Spur_007494_Spur_007494	Mmar_MMa03211	Ctel_191288	Hrob_176998	Csav_011684	Smim_53588_hypothetical_protein_DAPPUDRAFT_226484_Daphnia_pulex_gi_321464012_gb_EFX75023_1e_06_53_5	Mmar_MMa28189	Spur_000434_Spur_000434	Dpul_108272
HG_7091	Dpul_106532	Tadh_52097	Hrob_180820	Ctel_222182	Lgig_152942	Mley_ML09426a	Bflo_260784435	Skow_29983m	Bsch_g39226	Pbac_3464973	Isca_ISCW009272-PA	Nvec_11346_	Hsap_Ensmbl0183354_KIAA2026_Source_HGNC_Symbol_Acc_23378_KIAA2026	Smar_014662	Drer_090250_KIAA2026_Source_HGNC_Symbol_Acc_23378_KIAA2026_2_of_2	Acar_00004000	Ggal_024222	Ggal_037569	Znev_08740	Pfuc_11654_1_68376_t1	Xtro_001257	Sjap_0020380	Adig_09265	Sman_164080	Drer_086023_Uncharacterized_protein_Source_UniProtKB_TrEMBL_Acc_E7EYI1_CABZ01088061_1	Adig_23756	Sman_164090	Ggal_024219	Ggal_037570	Pfuc_205282_1_57452_t1	Adig_17540
HG_12959	Skow_30644m	Nvec_15994_Pox_A_type_inc	Lgig_234666	Ctel_226421	Cgig_07667	Tadh_54435	Adig_03438	Mley_ML017912a	Nvec_57319_Pox_A_type_inc	Pfuc_4930_1_52402_t1	Pbac_3468511	Nvec_35390_
HG_1009	Hmag_208756	Hmag_218006	Hmag_229276	Hmag_206142	Hmag_223411	Hmag_209991	Hmag_214917	Hmag_216575	Hmag_220881	Hmag_234420	Hmag_203228	Bsch_g68528	Bsch_g12029	Bsch_g48007	Bsch_g38679	Bsch_g12802	Bsch_g58882	Bsch_g49928	Bsch_g14689	Bsch_g28722	Bsch_g13517	Bsch_g62760	Bsch_g53466	Bsch_g27995	Bsch_g9970	Bsch_g68605	Bsch_g20964	Bsch_g48430	Bsch_g35010	Bsch_g8339	Bsch_g57010	Bsch_g18511	Bsch_g20130	Bsch_g66784	Bsch_g63753	Bsch_g26213	Hrob_166029	Hrob_163242	Hrob_159338	Hrob_171263	Bsch_g9969	Bsch_g16509	Bsch_g26652	Bsch_g24511	Hrob_160670	Bsch_g25886	Bsch_g9656	Tadh_61538	Hrob_179421	Bsch_g25733	Hrob_171307	Hrob_163757	Hrob_179476	Hrob_175775	Bsch_g8981	Hrob_172570	Hrob_158868	Bsch_g53024	Hrob_165143	Hrob_171587	Hrob_181119	Hrob_173199	Hrob_173137	Hrob_165041	Hrob_169259	Hrob_169148	Hrob_165283	Hrob_184201	Hrob_170017	Hmag_223566	Hrob_165139	Hrob_164221	Hmag_209516	Hmag_220185	Hmag_217805	Hrob_168981	Hrob_182845	Hrob_171671	Hrob_181125	Hrob_165085	Hmag_209000	Hmag_212611	Hmag_204982	Hrob_182646	Mley_ML01595a	Bsch_g12803	Bsch_g9001	Hrob_165142	Hrob_162916	Hmag_232239	Bsch_g69573	Hmag_217456	Hmag_222012	Mley_ML38523a	Hmag_204705	Gsal_8959_protein	Hmag_206825	Hrob_162847	Hmag_213626	Hmag_212194	Hrob_173610	Hrob_160198	Hmag_217405	Hmag_217548	Hmag_225906	Gsal_14742_protein	Hmag_212289	Hrob_173841	Gsal_13530_protein	Pbac_3467678	Hrob_166845	Pbac_3463655	Hmag_230834	Hrob_184690	Gsal_3930_protein	Hrob_182136	Hrob_158472	Pbac_3466990	Hrob_159281	Hrob_176489	Gsal_4816_protein	Hrob_180337	Gsal_12954_protein	Hrob_166293	Hrob_160971	Hrob_183536	Hmag_227099	Bsch_g30172	Bsch_g30769	Hrob_166846	Bsch_g37103	Pbac_3463205	Pbac_3471556	Hrob_173188	Hrob_175868	Hmag_204877	Hrob_161044	Hrob_183174	Hrob_164856	Hmag_217994	Hmag_215645	Hmag_207737	Hmag_212122	Gsal_11175_hypothetical_protein	Gsal_4815_hypothetical_protein	Hmag_227071	Hmag_201258	Hmag_203153	Hmag_204346	Hrob_163938	Hrob_178985	Hrob_162556	Hmag_222501	Hrob_181960	Hmag_231641	Hrob_164120	Hrob_162962	Hmag_223994	Hmag_231872	Hmag_214194	Hrob_164851	Hrob_177475	Hrob_167027	Tadh_58456	Hrob_173126	Tadh_62968	Pbac_3477074
HG_6097	Drer_006840_glycine_N_methyltransferase_Source_ZFIN_Acc_ZDB_GENE_040227_1_gnmt	Hmag_232207	Ctel_99914	Skow_38957m	Dpul_230833	Smar_002231	Bflo_260831278	Hsap_Ensmbl0124713_glycine_N_methyltransferase_Source_HGNC_Symbol_Acc_4415_GNMT	Tcas_270005800	Isca_ISCW020587-PA	Acar_00005487	Dmel_0038074_CG6188	Tadh_59780	Smim_1319_glycine_N_methyltransferase_putative_Ixodes_scapularis_gi_241643370_ref_XP_002411051_1e_127_375	Mley_ML279825a	Tcas_270007555	Adig_07024	Ggal_013950	Znev_12122	Pbac_3467404	Pbac_3466923	Spur_018083_gnmt_4	Mley_ML07309a	Nvec_6783_Porphobil_deamC	Spur_018084_gnmt_6	Spur_027560_gnmt_5	Spur_005325_gnmt_2	Spur_006037_gnmt_3	Spur_000357_gnmt	Mley_ML225220a	Spur_000359_gnmt_1	Pbac_3475734	Xtro_050251	Spur_005324_Spur_005324	Mmar_MMa04250	Spur_012462_Spur_012462	Bflo_260821700	Pbac_3471018	Adig_23357	Pbac_3475923
HG_7698	Cgig_08500_F_box_only_protein_31_B_Source_UniProtKB_TrEMBL_Acc_K1PSS1	Cgig_09689_F_box_only_protein_31_Source_UniProtKB_TrEMBL_Acc_K1QH38	Cgig_09688_F_box_only_protein_31_B_Source_UniProtKB_TrEMBL_Acc_K1QA04	Lgig_233514	Smar_008746	Skow_20617m	Drer_062195_F_box_protein_31_Source_HGNC_Symbol_Acc_16510_FBXO31	Isca_ISCW008525-PA	Pfuc_38379_1_19667_t1	Ctel_224504	Ggal_009269	Acar_00014300	Tadh_57437	Tadh_57431	Xtro_037873	Adig_10330	Spur_008501_Fbox31	Hsap_Ensmbl0103264_F_box_protein_31_Source_HGNC_Symbol_Acc_16510_FBXO31	Bflo_260805537	Rcul_t15008	Nvec_46437_	Dpul_94065	Hsap_Ensmbl0131152_RP11_178L8_4	Hsap_Ensmbl0260456_chromosome_16_open_reading_frame_95_Source_HGNC_Symbol_Acc_40033_C16orf95	Mley_ML096910a	Nvec_26413_	Nvec_34383_	Pbac_3471346
HG_9586	Mley_ML15004a	Lgig_236014	Cgig_08448_CAP_Gly_domain_containing_linker_protein_3_Source_UniProtKB_TrEMBL_Acc_K1PSP0	Bflo_260818220	Drer_095831_si_ch211_175f12_2_Source_ZFIN_Acc_ZDB_GENE_110411_220_si_ch211_175f12_2	Tcas_270011892	Tadh_56860	Skow_34527m	Ctel_228426	Skow_17098m	Avag_06735001	Avag_07319001	Znev_00676	Pfuc_1716_1_15587_t1	Avag_37078001	Dpul_315172	Ctel_215471	Hrob_169547	Skow_34544m
HG_4983	Mmar_MMa48251	Pbac_3460396	Cele_018763_F53F10_1_Protein_F53F10_1_F53F10_1_mRNA_complete_cds_Source_RefSeq_mRNA_Acc_NM_058835	Bmal_170593419	Rcul_t35394	Tcas_270004300	Ggal_030322	Dmel_0051638_CG31638	Cgig_02265	Znev_04980	Hrob_188774	Ctel_78295	Spur_023274_Ccdc102a	Nvec_52587_Pox_A_type_inc	Cint_023208	Csav_018779	Skow_28527m	Mley_ML26921a	Mmar_MMa53943	Smar_015747	Sjap_0020220	Sman_155410	Adig_02241	Egra_05077	Isca_ISCW006405-PA	Dpul_302013	Drer_003872_coiled_coil_domain_containing_102A_Source_ZFIN_Acc_ZDB_GENE_030131_4044_ccdc102a	Smim_83691_coiled_coil_domain_containing_protein_102A_putative_Ixodes_scapularis_gi_242000696_ref_XP_002434991_9e_146_437	Acar_00000329	Emul_09999	Hmic_0647800	Hsap_Ensmbl0135736_coiled_coil_domain_containing_102A_Source_HGNC_Symbol_Acc_28097_CCDC102A	Acar_00020580	Pfuc_10073_1_60731_t1	Tadh_7658	Hmag_210658	Xtro_030176	Ggal_022037	Pfuc_22911_1_69525_t1	Ctel_158959	Mley_ML259913a	Cint_023209	Acar_00015038	Csav_018780	Nvec_19137_Pox_A_type_inc	Spur_006959_Spur_006959	Hsap_Ensmbl0150636_coiled_coil_domain_containing_102B_Source_HGNC_Symbol_Acc_26295_CCDC102B	Pbac_3474583	Nvec_11761_	Pbac_3478954	Pbac_3479205	Sjap_0097260
HG_19886	Adig_05787	Tadh_60189	Ctel_206088	Nvec_33418_IQ	Hmag_225038	Hmag_225037	Mley_ML05502a
HG_9700	Skow_04548m	Isca_ISCW006274-PA	Xtro_053494	Acar_00017096	Ggal_032142	Drer_028523_ints3_and_nabp_interacting_protein_Source_ZFIN_Acc_ZDB_GENE_040426_961_inip	Pfuc_2963_1_59075_t1	Smim_58908_SOSS_complex_subunit_C_like_protein_Acromyrmex_echinatior_gi_332019817_gb_EGI60278_6e_23_94_4	Hmag_221631	Mley_ML04461a	Lgig_142417	Dmel_0259720_CG42374	Pbac_3476411	Cgig_24841	Spur_022281_Spur_022281	Tadh_59399	Pbac_3466450
HG_8335	Cgig_12544_Major_facilitator_superfamily_domain_containing_protein_9_Source_UniProtKB_TrEMBL_Acc_K1PPS4	Cgig_07789	Cgig_21690	Pfuc_3864_1_08752_t1	Cgig_07790	Bflo_260809435	Lgig_152449	Tadh_58808	Drer_077596_si_ch211_269m17_1_Source_ZFIN_Acc_ZDB_GENE_091204_154_si_ch211_269m17_1	Ggal_002935	Mley_ML016355a	Hsap_Ensmbl0122733_KIAA1045_Source_HGNC_Symbol_Acc_29180_KIAA1045	Bflo_260821430	Acar_00016675	Spur_023307_Spur_023307	Pfuc_5523_1_02031_t1	Bflo_260821432	Nvec_53572_efhand	Isca_ISCW004012-PA	Pfuc_8081_1_09694_t1	Lgig_233073	Lgig_233074	Smar_003516	Pbac_3466146
HG_4962	Tspi_316970827	Dpul_306011	Cgig_05312	Bflo_260780979	Ctel_221835	Bsch_g25238	Bsch_g71884	Csav_008286	Ggal_007206	Ggal_038666	Drer_073801_si_dkeyp_104h9_5_Source_ZFIN_Acc_ZDB_GENE_081104_449_si_dkeyp_104h9_5	Xtro_060618	Xtro_028643	Acar_00011926	Hsap_Ensmbl0116685_KIAA2013_Source_HGNC_Symbol_Acc_28513_KIAA2013	Bflo_260786930	Isca_ISCW005418-PA	Znev_07684	Odio_009912001	Dmel_0031379_CG7289	Cint_024390	Rcul_t36522	Smar_002502	Smim_42827_AGAP010005_PA_Anopheles_gambiae_str_PEST_gi_58392166_ref_XP_319149_4e_107_338	Bmal_170586026	Avag_37354001	Avag_41246001	Avag_46597001	Avag_40982001	Spur_008702_Kiaa2013L	Skow_07243m	Nvec_38649_	Hmag_229205	Pfuc_1743_1_00814_t1	Cele_015928_C17H12_2_Protein_C17H12_2_C17H12_2_mRNA_complete_cds_Source_RefSeq_mRNA_Acc_NM_068638	Lgig_159325	Avag_66283001	Avag_22468001	Hrob_158654	Sman_208020	Mmar_MMa40918	Hrob_158656	Mley_ML01069a	Sjap_0303910	Gsal_8330_isoform_cra_b	Gsal_5539_uncharacterized_protein_kiaa2013_homolog	Tadh_51696	Sjap_0212060	Hmag_229206	Gsal_8329_heat_repeat_containing_domain_protein	Rcul_t36523
HG_4745	Pbac_3460569	Bsch_g175	Bsch_g70564	Znev_10092	Smim_12447_mCG4307_isoform_CRA_b_Mus_musculus_gi_148679635_gb_EDL11582_2e_111_339	Smar_008681	Adig_12376	Hsap_Ensmbl0153815_c_Maf_inducing_protein_Source_HGNC_Symbol_Acc_24319_CMIP	Hrob_88288	Lgig_229827	Acar_00008984	Ggal_019575	Avag_07023001	Avag_64984001	Dpul_64161	Cgig_10481_C_Maf_inducing_protein_Source_UniProtKB_TrEMBL_Acc_K1PBP8	Ctel_168560	Avag_27668001	Bflo_260834937	Avag_56747001	Mley_ML00912a	Drer_062933_c_Maf_inducing_protein_Source_ZFIN_Acc_ZDB_GENE_050419_50_cmip	Cint_000157	Skow_08830m	Csav_011132	Rcul_t08080	Spur_006706_Spur_006706	Nvec_40935_LRR_1	Xtro_059886	Mmar_MMa21430	Hrob_78103	Hrob_75160	Odio_012919001	Tadh_52529	Odio_003566001	Bsch_g70562	Spur_006735_Cmip	Smim_12530_PREDICTED_c_Maf_inducing_protein_Danio_rerio_gi_326676012_ref_XP_690387_4_1e_84_278	Mley_ML00911a	Mmar_MMa55658	Csav_011130	Cint_029337	Hmag_222963	Mmar_MMa34982	Pfuc_10980_1_46297_t1	Mmar_MMa35551	Pfuc_8553_1_45892_t1	Lgig_80178	Isca_ISCW006406-PA	Znev_10093	Rcul_t08081	Hmag_226902	Pbac_3464229
HG_114	Bsch_g10257	Csav_014842	Cint_014451	Acar_00010624	Bflo_260835427	Drer_046043_homeo_box_C12b_Source_ZFIN_Acc_ZDB_GENE_000329_17_hoxc12b	Drer_070352_homeo_box_C12a_Source_ZFIN_Acc_ZDB_GENE_000822_6_hoxc12a	Hsap_Ensmbl0123407_homeobox_C12_Source_HGNC_Symbol_Acc_5124_HOXC12	Dpul_347213	Hsap_Ensmbl0170178_homeobox_D12_Source_HGNC_Symbol_Acc_5135_HOXD12	Xtro_050671	Ggal_015070	Spur_002632_Hox11_13a	Drer_059263_homeo_box_D12a_Source_ZFIN_Acc_ZDB_GENE_990415_118_hoxd12a	Csav_005911	Csav_005910	Skow_00864m	Odio_003106001	Cint_001927	Ggal_035126	Ggal_037026	Bmal_170580829	Smim_2965_abdominal_B_Cupiennius_salei_gi_4584727_emb_CAB40807_1e_172_495	Acar_00017636	Bflo_260835429	Mmar_MMa29074	Bflo_260835425	Drer_079406_homeo_box_C11b_Source_ZFIN_Acc_ZDB_GENE_000822_3_hoxc11b	Drer_059274_homeo_box_D9a_Source_ZFIN_Acc_ZDB_GENE_990415_121_hoxd9a	Znev_12507	Ggal_035127	Acar_00010675	Xtro_050673	Drer_031337_homeo_box_A10b_Source_ZFIN_Acc_ZDB_GENE_990415_97_hoxa10b	Acar_00017638	Ggal_022325	Acar_00010636	Tcas_270002800	Drer_057859_homeo_box_D10a_Source_ZFIN_Acc_ZDB_GENE_990415_116_hoxd10a	Xtro_050677	Isca_ISCW021042-PA	Drer_007009_homeo_box_A11b_Source_ZFIN_Acc_ZDB_GENE_990415_4_hoxa11b	Xtro_016491	Acar_00010110	Hsap_Ensmbl0180818_homeobox_C10_Source_HGNC_Symbol_Acc_5122_HOXC10	Acar_00010664	Hsap_Ensmbl0253293_homeobox_A10_Source_HGNC_Symbol_Acc_5100_HOXA10	Hsap_LRG_246_homeobox_D10_Source_HGNC_Symbol_Acc_5133_LRG_246	Acar_00020779	Acar_00020621	Cele_004024_php_3_Protein_PHP_3_php_3_mRNA_complete_cds_Source_RefSeq_mRNA_Acc_NM_067172	Xtro_001618	Skow_00850m	Drer_011579_homeo_box_B10a_Source_ZFIN_Acc_ZDB_GENE_000328_2_hoxb10a	Drer_070348_homeo_box_C10a_Source_ZFIN_Acc_ZDB_GENE_990415_110_hoxc10a	Dmel_0000015_Abd_B_Abdominal_B_Source_FlyBase_0000015	Ggal_015069	Drer_009045_homeo_box_A11a_Source_ZFIN_Acc_ZDB_GENE_000823_8_hoxa11a	Drer_059267_homeo_box_D11a_Source_ZFIN_Acc_ZDB_GENE_990415_117_hoxd11a	Acar_00010103	Ggal_018012	Xtro_001623	Acar_00007125	Spur_000388_Hox11_13c	Hsap_Ensmbl0128713_homeobox_D11_Source_HGNC_Symbol_Acc_5134_HOXD11	Acar_00007113	Hsap_Ensmbl0170689_homeobox_B9_Source_HGNC_Symbol_Acc_5120_HOXB9	Emul_10073	Egra_02252	Acar_00006259	Hsap_Ensmbl0005073_homeobox_A11_Source_HGNC_Symbol_Acc_5101_HOXA11	Ggal_037025	Drer_056023_homeo_box_B9a_Source_ZFIN_Acc_ZDB_GENE_990415_109_hoxb9a	Ggal_001945	Gsal_1646_homeobox_protein_partial	Xtro_058465	Ggal_029206	Ggal_037023	Spur_002633_Hox9_10	Xtro_001611	Ggal_019381	Xtro_057085	Drer_056819_homeo_box_A9b_Source_ZFIN_Acc_ZDB_GENE_000823_2_hoxa9b	Bflo_260835431	Pfuc_3017_1_01301_t1	Ggal_018013	Odio_007256001	Xtro_025572	Hmic_0187500	Ggal_017746	Hmag_229674	Hsap_Ensmbl0172789_homeobox_C5_Source_HGNC_Symbol_Acc_5127_HOXC5	Gsal_6425_homeobox_protein_partial	Skow_25348m	Gsal_9271_homeobox_protein_partial	Hrob_110662	Drer_070351_homeo_box_C11a_Source_ZFIN_Acc_ZDB_GENE_990415_111_hoxc11a	Cgig_27388_Homeobox_protein_abdominal_B_Source_UniProtKB_TrEMBL_Acc_K1PZI6	Bflo_260835423	Lgig_156931	Egra_04335	Acar_00017633	Isca_ISCW021086-PA	Xtro_050688	Drer_056015_homeo_box_B13a_Source_ZFIN_Acc_ZDB_GENE_050812_1_hoxb13a	Emul_06708	Spur_002630_Hox8_1	Spur_021309_Hox8	Lgig_89720	Lgig_100031	Mmar_MMa35910	Xtro_062239	Odio_013300001	Ctel_126009	Smim_34661_proboscipedia_Cupiennius_salei_gi_133740634_emb_CAL91855_3e_82_264	Cgig_27385_Homeobox_protein_Hox_C11_Source_UniProtKB_TrEMBL_Acc_K1QEU8	Nvec_48630_	Hsap_Ensmbl0257184_Uncharacterized_protein_Source_UniProtKB_TrEMBL_Acc_D6RAR5_RP1_170O19_20	Hsap_Ensmbl0128709_homeobox_D9_Source_HGNC_Symbol_Acc_5140_HOXD9	Xtro_047590	Xtro_053916	Drer_090023_homeo_box_C13b_Source_ZFIN_Acc_ZDB_GENE_000822_5_hoxc13b	Drer_007609_homeo_box_A13a_Source_ZFIN_Acc_ZDB_GENE_990415_5_hoxa13a	Ctel_219807	Hrob_127763	Adig_21453	Avag_01392001	Pfuc_518_1_15111_t1	Mmar_MMa46055	Avag_45938001	Xtro_047596	Xtro_047591	Hmag_228951	Drer_070340_homeo_box_C5a_Source_ZFIN_Acc_ZDB_GENE_980526_533_hoxc5a	Avag_34643001	Smar_004168	Drer_070353_homeo_box_C13a_Source_ZFIN_Acc_ZDB_GENE_000822_4_hoxc13a	Hsap_Ensmbl0159184_homeobox_B13_Source_HGNC_Symbol_Acc_5112_HOXB13	Dmel_0260642_Antp_Antennapedia_Source_FlyBase_0260642	Ggal_018998	Drer_036254_homeo_box_A13b_Source_ZFIN_Acc_ZDB_GENE_980526_365_hoxa13b	Skow_38073m	Hrob_88235	Mmar_MMa55597	Dmel_0000014_abd_A_abdominal_A_Source_FlyBase_0000014	Mmar_MMa55590	Lgig_177860	Drer_046045_homeo_box_C6b_Source_ZFIN_Acc_ZDB_GENE_000822_1_hoxc6b	Drer_026513_homeo_box_B6b_Source_ZFIN_Acc_ZDB_GENE_000823_7_hoxb6b	Znev_18044	Dmel_0014949_btn_buttonless_Source_FlyBase_0014949	Dmel_0051481_pb_proboscipedia_Source_FlyBase_0051481	Smim_80745_proboscipedia_putative_Ixodes_scapularis_gi_241756337_ref_XP_002406417_1e_41_152	Znev_15660	Tcas_270002805	Xtro_001600	Hsap_Ensmbl0106006_homeobox_A6_Source_HGNC_Symbol_Acc_5107_HOXA6	Dmel_0041156_exex_extra_extra_Source_FlyBase_0041156	Xtro_001626	Skow_00859m	Dpul_347215	Xtro_016487	Bsch_g47048	Smar_004163	Hsap_Ensmbl0122592_homeobox_A7_Source_HGNC_Symbol_Acc_5108_HOXA7	Acar_00006314	Drer_059256_homeo_box_D13a_Source_ZFIN_Acc_ZDB_GENE_990415_119_hoxd13a	Drer_013057_homeo_box_B5a_Source_ZFIN_Acc_ZDB_GENE_980526_70_hoxb5a	Znev_05734	Mmar_MMa24497	Drer_054030_homeo_box_B5b_Source_ZFIN_Acc_ZDB_GENE_000823_6_hoxb5b	Drer_007891_mesenchyme_homeobox_1_Source_ZFIN_Acc_ZDB_GENE_040718_149_meox1	Drer_023031_homeo_box_A2b_Source_ZFIN_Acc_ZDB_GENE_990415_98_hoxa2b	Hsap_Ensmbl0120075_homeobox_B5_Source_HGNC_Symbol_Acc_5116_HOXB5	Cgig_26565_Homeobox_protein_Hox_B7_Source_UniProtKB_TrEMBL_Acc_K1RHX0	Hsap_Ensmbl0260027_homeobox_B7_Source_HGNC_Symbol_Acc_5118_HOXB7	Dpul_347208	Spur_025486_Mox	Cgig_14888_Homeobox_protein_MOX_2_Source_UniProtKB_TrEMBL_Acc_K1Q1H4	Dmel_0025776_ind_intermediate_neuroblasts_defective_Source_FlyBase_0025776	Smim_7069_homeobox_protein_Cupiennius_salei_gi_3445436_emb_CAA07502_2e_113_340	Dpul_347317	Dpul_347228	Smim_36234_sex_combs_reduced_Parasteatoda_tepidariorum_gi_259053115_emb_CAX11344_1e_134_392	Acar_00017639	Hsap_Ensmbl0106031_homeobox_A13_Source_HGNC_Symbol_Acc_5102_HOXA13	Dmel_0000439_Dfd_Deformed_Source_FlyBase_0000439	Xtro_001601	Skow_00857m	Mmar_MMa55595	Ctel_173096	Znev_05735	Acar_00006336	Dmel_0001077_ftz_fushi_tarazu_Source_FlyBase_0001077	Hmag_205722	Csav_003324	Cint_002468	Acar_00010093	Xtro_062101	Tadh_50911	Mmar_MMa55596	Smar_004160	Dmel_0003944_Ubx_Ultrabithorax_Source_FlyBase_0003944	Dmel_0003339_Scr_Sex_combs_reduced_Source_FlyBase_0003339	Nvec_16156_	Dpul_347212	Smar_004167	Xtro_011040	Xtro_047578	Tcas_270002802	Hsap_Ensmbl0106004_homeobox_A5_Source_HGNC_Symbol_Acc_5106_HOXA5	Ggal_015076	Xtro_047588	Ggal_029264	Isca_ISCW021069-PA	Hsap_Ensmbl0106511_mesenchyme_homeobox_2_Source_HGNC_Symbol_Acc_7014_MEOX2	Cint_014298	Cgig_24087_Homeobox_protein_HOX3_Source_UniProtKB_TrEMBL_Acc_K1QNR4	Skow_00846m	Tspi_316979701	Ggal_002343	Drer_061818_mesenchyme_homeobox_2b_Source_ZFIN_Acc_ZDB_GENE_060503_853_meox2b	Pfuc_2046_1_29956_t1	Hrob_83255	Hsap_Ensmbl0128714_homeobox_D13_Source_HGNC_Symbol_Acc_5136_HOXD13	Ggal_017534	Smar_008064	Avag_08468001	Cgig_24086_Homeobox_protein_Hox_A2_Source_UniProtKB_TrEMBL_Acc_K1QFQ0	Acar_00010136	Acar_00006322	Tcas_270002809	Dpul_347209	Tcas_270010104	Spur_002631_Hox11_13b_SpHbox7_Source_UniProtKB_TrEMBL_Acc_O44936	Avag_32219001	Acar_00012637	Smar_009090	Drer_010630_homeo_box_B6a_Source_ZFIN_Acc_ZDB_GENE_990415_106_hoxb6a	Sman_138140_Gsx_family_homeobox_protein_Source_UniProtKB_TrEMBL_Acc_G4LW98	Avag_58697001	Hrob_76525	Cgig_26562_Homeobox_protein_LOX2_Source_UniProtKB_TrEMBL_Acc_K1QW78	Mmar_MMa41694	Skow_00862m	Xtro_001604	Dpul_347216	Hsap_Ensmbl0108511_homeobox_B6_Source_HGNC_Symbol_Acc_5117_HOXB6	Avag_11792001	Dmel_0004053_zen_zerknullt_Source_FlyBase_0004053	Ggal_037896	Tcas_270002801	Cgig_18592_Homeobox_protein_LOX2_Source_UniProtKB_TrEMBL_Acc_K1RXD0	Smim_77463_homeobox_protein_Cupiennius_salei_gi_3445426_emb_CAA07497_2e_73_234	Tadh_33728	Xtro_050686	Spur_000386_Hox2_1	Xtro_047531	Znev_18593	Znev_05733	Spur_012252_Hox2	Avag_29468001	Hsap_Ensmbl0273049_RP11_834C11_12	Hsap_Ensmbl0180806_homeobox_C9_Source_HGNC_Symbol_Acc_5130_HOXC9	Skow_00860m	Isca_ISCW021061-PA	Tcas_270002806	Xtro_001606	Znev_05732	Ggal_017991	Ggal_001804	Skow_00861m	Gsal_15272_homeobox_protein_hox_a2	Hsap_Ensmbl0123364_homeobox_C13_Source_HGNC_Symbol_Acc_5125_HOXC13	Mmar_MMa42999	Xtro_016495	Tcas_270002804	Smim_49100_homeobox_protein_Cupiennius_salei_gi_3445428_emb_CAA07498_7e_121_357	Mmar_MMa34599	Odio_017529001	Tcas_270002803	Drer_056027_homeo_box_B8a_Source_ZFIN_Acc_ZDB_GENE_990415_108_hoxb8a	Acar_00004691	Drer_056030_homeo_box_B7a_Source_ZFIN_Acc_ZDB_GENE_000329_2_hoxb7a	Ggal_004731	Mmar_MMa46051	Ctel_225442	Drer_002779_pancreatic_and_duodenal_homeobox_1_Source_ZFIN_Acc_ZDB_GENE_990415_122_pdx1	Acar_00019311	Drer_001784_homeo_box_A5a_Source_ZFIN_Acc_ZDB_GENE_000823_9_hoxa5a	Ctel_168125	Bflo_260835433	Drer_054025_homeo_box_B8b_Source_ZFIN_Acc_ZDB_GENE_980526_291_hoxb8b	Avag_17351001	Drer_040911_mesenchyme_homeobox_2_Source_HGNC_Symbol_Acc_7014_MEOX2_1_of_2	Dpul_347211	Isca_ISCW021090-PA	Acar_00018981	Drer_092809_homeo_box_C9a_Source_ZFIN_Acc_ZDB_GENE_000328_5_hoxc9a	Ctel_149640	Xtro_062221	Smim_39306_ultrabithorax_Parasteatoda_tepidariorum_gi_259053107_emb_CAX11340_4e_151_433	Drer_000175_homeo_box_B2a_Source_ZFIN_Acc_ZDB_GENE_990415_103_hoxb2a	Acar_00010617	Gsal_3176_hox_protein_smox1	Hmic_0187700	Hrob_146797	Avag_43652001	Skow_38814m	Bflo_260835435	Ggal_037897	Mmar_MMa55584	Tspi_316972642	Ggal_035668	Sman_081620_Gsx_family_homeobox_protein_Source_UniProtKB_TrEMBL_Acc_G4VJI7	Cele_003024_lin_39_Protein_LIN_39_lin_39_mRNA_complete_cds_Source_RefSeq_mRNA_Acc_NM_001025993	Drer_008174_homeo_box_B1a_Source_ZFIN_Acc_ZDB_GENE_990415_101_hoxb1a	Xtro_047559	Lgig_89598	Smar_006976	Hsap_Ensmbl0005102_mesenchyme_homeobox_1_Source_HGNC_Symbol_Acc_7013_MEOX1	Acar_00010179	Drer_013533_homeo_box_B4a_Source_ZFIN_Acc_ZDB_GENE_990415_105_hoxb4a	Hrob_78362	Hrob_116524	Avag_57768001	Hrob_126217	Ggal_017989	Sjap_0012400	Xtro_003767	Avag_43930001	Odio_000159001	Hsap_Ensmbl0037965_homeobox_C8_Source_HGNC_Symbol_Acc_5129_HOXC8	Isca_ISCW018031-PA	Ctel_94879	Mmar_MMa06611	Isca_ISCW021072-PA	Hrob_88194	Smar_004164	Bflo_260835445	Odio_016901001	Bflo_260835439	Ggal_021557	Lgig_100678	Lgig_110972	Ggal_017986	Adig_05443	Smim_24428_antennapedia_Parasteatoda_tepidariorum_gi_291461542_dbj_BAI83405_2e_116_350	Xtro_062041	Avag_11761001	Hrob_127632	Xtro_025782	Xtro_057087	Hsap_Ensmbl0105996_homeobox_A2_Source_HGNC_Symbol_Acc_5103_HOXA2	Lgig_110623	Ctel_94911	Drer_070338_homeo_box_C4a_Source_ZFIN_Acc_ZDB_GENE_990415_112_hoxc4a	Dmel_0002522_lab_labial_Source_FlyBase_0002522	Acar_00006270	Bflo_260835375	Hsap_Ensmbl0173917_homeobox_B2_Source_HGNC_Symbol_Acc_5113_HOXB2	Acar_00006394	Xtro_050682	Ggal_021895	Xtro_053914	Acar_00010695	Hsap_Ensmbl0175879_homeobox_D8_Source_HGNC_Symbol_Acc_5139_HOXD8	Tcas_270002810	Bflo_260818166	Cint_002640	Hsap_Ensmbl0139515_pancreatic_and_duodenal_homeobox_1_Source_HGNC_Symbol_Acc_6107_PDX1	Drer_070346_homeo_box_C8a_Source_ZFIN_Acc_ZDB_GENE_990415_114_hoxc8a	Isca_ISCW021080-PA	Hsap_Ensmbl0198353_homeobox_C4_Source_HGNC_Symbol_Acc_5126_HOXC4	Ggal_027984	Spur_026099_Lox_Homeobox_protein_Splox_Source_UniProtKB_TrEMBL_Acc_Q8IT48	Acar_00010237	Emul_08321	Cgig_24091_Homeobox_protein_Hox_B4a_Source_UniProtKB_TrEMBL_Acc_K1QFQ3	Ggal_028562	Isca_ISCW021058-PA	Xtro_057392	Ggal_037899	Hmic_0772500	Lgig_55477	Egra_07508	Csav_019092	Ctel_168122	Acar_00003214	Cint_002471	Emul_07095	Lgig_59048	Acar_00010686	Gsal_15041_homeobox_partial	Drer_057721_homeo_box_A1a_Source_ZFIN_Acc_ZDB_GENE_000823_5_hoxa1a	Egra_03412	Bflo_260835437	Znev_15725	Xtro_001602	Ctel_94902	Drer_070343_homeo_box_C6a_Source_ZFIN_Acc_ZDB_GENE_990415_113_hoxc6a	Hsap_Ensmbl0120093_homeobox_B3_Source_HGNC_Symbol_Acc_5114_HOXB3	Acar_00010731	Ggal_015067	Avag_67630001	Smar_004159	Sman_202120	Skow_38075m	Hrob_76537	Drer_059276_homeo_box_D4a_Source_ZFIN_Acc_ZDB_GENE_980526_214_hoxd4a	Ggal_017983	Isca_ISCW021054-PA	Hsap_Ensmbl0197576_homeobox_A4_Source_HGNC_Symbol_Acc_5105_HOXA4	Acar_00010719	Tcas_270002807	Drer_043322_GS_homeobox_2_Source_ZFIN_Acc_ZDB_GENE_041001_114_gsx2	Xtro_050678	Dpul_347135	Odio_017556001	Tspi_316974635	Acar_00006345	Hmag_223892	Spur_002816_Hb9	Xtro_003765	Bsch_g71616	Smar_004162	Lgig_185752	Lgig_79485	Cgig_24083_Homeobox_protein_Hox_A1_Source_UniProtKB_TrEMBL_Acc_K1QUT3	Hrob_183449	Mmar_MMa52910	Smar_014693	Mmar_MMa55591	Avag_14494001	Drer_054033_homeo_box_B1b_Source_ZFIN_Acc_ZDB_GENE_980526_290_hoxb1b	Cint_014292	Nvec_20497_Homeobox	Hrob_90841	Avag_04105001	Acar_00010220	Spur_027568_Hox3	Cint_014295	Dmel_0004054_zen2_zerknullt_related_Source_FlyBase_0004054	Tspi_316974634	Tspi_316972638	Emul_02512	Avag_30343001	Egra_07411	Acar_00010189	Spur_011798_Spur_011798	Xtro_047547	Avag_17042001	Mmar_MMa11633	Znev_00470	Hmic_0400300	Cele_003102_mab_5_Protein_MAB_5_mab_5_mRNA_complete_cds_Source_RefSeq_mRNA_Acc_NM_066294	Lgig_100648	Hsap_Ensmbl0170166_homeobox_D4_Source_HGNC_Symbol_Acc_5138_HOXD4	Xtro_050698	Nvec_8774_	Ggal_037900	Drer_059280_homeo_box_D3a_Source_ZFIN_Acc_ZDB_GENE_990415_120_hoxd3a	Sjap_0032510	Hsap_Ensmbl0128645_homeobox_D1_Source_HGNC_Symbol_Acc_5132_HOXD1	Drer_070337_homeo_box_C1a_Source_ZFIN_Acc_ZDB_GENE_000822_2_hoxc1a	Ggal_021897	Tspi_316972631	Acar_00017632	Csav_006943	Bflo_260835443	Xtro_003766	Smar_007016	Nvec_48629_	Avag_56938001	Avag_04565001	Hsap_Ensmbl0169840_GS_homeobox_1_Source_HGNC_Symbol_Acc_20374_GSX1	Acar_00017628	Bflo_260794346	Hrob_100536	Skow_00897m	Drer_035735_GS_homeobox_1_Source_ZFIN_Acc_ZDB_GENE_041008_135_gsx1	Isca_ISCW024206-PA	Rcul_t32433	Hmag_220734	Ggal_037149	Smim_26529_MOX_homeobox_Gallus_gallus_gi_18308158_gb_AAL67848_5e_30_122	Csav_003344	Isca_ISCW021083-PA	Skow_00863m	Xtro_025779	Odio_003477001	Skow_06172m	Nvec_29536_Homeobox	Odio_006132001	Lgig_99857	Cgig_15548_GS_homeobox_2_Source_UniProtKB_TrEMBL_Acc_K1PVZ4	Sjap_0027110	Nvec_29192_	Drer_056012_even_skipped_like1_Source_ZFIN_Acc_ZDB_GENE_980526_69_eve1	Pfuc_72505_1_41946_t1	Cgig_13056_Homeobox_protein_XHOX_3_Source_UniProtKB_TrEMBL_Acc_K1QA73	Adig_16836	Hrob_87335	Sman_029620_SMOX_4_Homeobox_protein_SMOX_4_Source_UniProtKB_Swiss_Prot_Acc_Q26603	Dmel_0000606_eve_even_skipped_Source_FlyBase_0000606	Isca_ISCW008920-PA	Drer_071418_gastrulation_brain_homeobox_1_Source_ZFIN_Acc_ZDB_GENE_020117_2_gbx1	Nvec_10405_	Nvec_10406_	Lgig_100789	Bflo_260835413	Drer_097708_even_skipped_homeobox_1_Source_ZFIN_Acc_ZDB_GENE_980526_364_evx1	Hsap_Ensmbl0164900_gastrulation_brain_homeobox_1_Source_HGNC_Symbol_Acc_4185_GBX1	Xtro_045469	Tcas_270015633	Avag_47496001	Mmar_MMa07155	Hsap_Ensmbl0106038_even_skipped_homeobox_1_Source_HGNC_Symbol_Acc_3506_EVX1	Tcas_270010110	Drer_005628_even_skipped_homeobox_1_Source_ZFIN_Acc_ZDB_GENE_980526_364_evx1	Cgig_13058_Homeobox_even_skipped_like_protein_1_Source_UniProtKB_TrEMBL_Acc_K1PAC6	Avag_60220001	Ggal_021739	Lgig_86927	Acar_00010172	Ggal_010375	Tcas_270002808	Xtro_007133	Xtro_059033	Avag_64705001	Ggal_018022	Nvec_10407_	Drer_002933_gastrulation_brain_homeo_box_2_Source_ZFIN_Acc_ZDB_GENE_020509_2_gbx2	Smar_007300	Xtro_063935	Xtro_007145	Ggal_017984	Acar_00010291	Xtro_001630	Cele_006873_vab_7_Protein_VAB_7_vab_7_mRNA_complete_cds_Source_RefSeq_mRNA_Acc_NM_067000	Spur_013436_Gsx	Avag_07654001	Nvec_53176_Homeobox	Smim_40884_gastrulation_brain_homeobox_protein_Gallus_gallus_gi_331271817_gb_AED02514_3e_51_174	Dmel_0015561_unpg_unplugged_Source_FlyBase_0015561	Hrob_78875	Csav_005341	Acar_00010981	Acar_00019724	Avag_02773001	Mmar_MMa38494	Odio_000473001	Avag_49561001	Ctel_99816	Ctel_70992	Xtro_016484	Spur_012253_Eve_Even_skipped_like_protein_Source_UniProtKB_TrEMBL_Acc_Q8MMJ3	Ctel_219808	Acar_00007108	Hsap_Ensmbl0180613_GS_homeobox_2_Source_HGNC_Symbol_Acc_24959_GSX2	Cele_000439_ceh_16_Protein_CEH_16_ceh_16_mRNA_complete_cds_Source_RefSeq_mRNA_Acc_NM_066497	Smar_004173	Hsap_Ensmbl0174279_even_skipped_homeobox_2_Source_HGNC_Symbol_Acc_3507_EVX2	Avag_28454001	Skow_00884m	Avag_36502001	Mmar_MMa01566	Avag_05228001	Smar_012490	Bmal_170590044	Adig_16835	Znev_06977	Avag_00589001	Drer_059255_even_skipped_homeobox_2_Source_ZFIN_Acc_ZDB_GENE_980526_215_evx2	Lgig_100793	Hrob_127402	Bflo_260835441	Acar_00006361	Tspi_316973462	Bflo_260835890	Bflo_260835411	Csav_013915	Ggal_019767	Csav_019896	Hsap_Ensmbl0182742_homeobox_B4_Source_HGNC_Symbol_Acc_5115_HOXB4	Smim_80752_Hox3_protein_Parasteatoda_tepidariorum_gi_259053111_emb_CAX11342_0_0_583	Csav_013659	Drer_015073_engrailed_1b_Source_ZFIN_Acc_ZDB_GENE_980526_6_eng1b	Cint_014296	Spur_020975_Engrailed	Smim_35098_3_homeobox_protein_Cupiennius_salei_gi_3445438_emb_CAA07503_3e_79_249	Hrob_77445	Emul_02895	Hrob_128675	Cgig_12208_Segmentation_polarity_homeobox_protein_engrailed_Source_UniProtKB_TrEMBL_Acc_K1PNG1	Ctel_156652	Hrob_109728	Adig_07458	Csav_015137	Sjap_0016310	Ggal_029207	Hrob_91666	Odio_012820001	Cint_002639	Cint_028773	Ctel_196539	Spur_005171_Hox6	Cint_001819	Mmar_MMa55356	Nvec_32587_	Gsal_6323_homeobox_protein	Adig_06125	Rcul_t24517	Csav_003330	Rcul_t14255	Gsal_9866_homeobox_b2	Emul_03691	Hrob_76830	Xtro_030365	Gsal_2624_homeodomain_protein	Adig_16837	Tspi_316974632	Ggal_018495	Sjap_0132380	Nvec_30811_Homeobox	Gsal_4190_homeobox_protein	Drer_042106_motor_neuron_and_pancreas_homeobox_2a_Source_ZFIN_Acc_ZDB_GENE_040415_1_mnx2a	Drer_030350_motor_neuron_and_pancreas_homeobox_2b_Source_ZFIN_Acc_ZDB_GENE_040415_2_mnx2b	Acar_00005059	Drer_035984_motor_neuron_and_pancreas_homeobox_1_Source_ZFIN_Acc_ZDB_GENE_040409_1_mnx1	Xtro_046719	Xtro_063759	Dpul_8513	Mmar_MMa43511	Mmar_MMa32532	Nvec_53178_Homeobox	Hrob_147264	Cint_011818	Ggal_017982	Cint_010616	Acar_00010763	Avag_11531001	Smar_007587	Sjap_0204100	Rcul_t05440	Acar_00006369	Acar_00006374	Nvec_41100_Homeobox	Acar_00011716	Ggal_027561	Odio_009109001	Bsch_g28163	Cele_000436_ceh_12_Protein_CEH_12_ceh_12_mRNA_complete_cds_Source_RefSeq_mRNA_Acc_NM_059292	Avag_18966001	Avag_30324001	Ggal_015062	Spur_017352_Hox1	Ggal_021896	Bflo_260806633	Cele_000437_ceh_13_Protein_CEH_13_ceh_13_mRNA_complete_cds_Source_RefSeq_mRNA_Acc_NM_066254	Rcul_t34697	Mmar_MMa12377	Nvec_22870_	Hmag_222753	Cgig_23003_Homeobox_protein_CDX_1_Source_UniProtKB_TrEMBL_Acc_K1QXA8	Rcul_t22686	Spur_007242_Rough	Dmel_0003267_ro_rough_Source_FlyBase_0003267	Pfuc_6325_1_59995_t1	Lgig_197335	Nvec_8775_	Dpul_347219	Smim_54652_Antennapedia_putative_Pediculus_humanus_corporis_gi_242005079_ref_XP_002423402_2e_55_191	Egra_02395	Bsch_g31102	Csav_013567	Cint_015052	Drer_058999_caudal_type_homeobox_1_b_Source_ZFIN_Acc_ZDB_GENE_070615_29_cdx1b	Acar_00015068	Spur_024715_Cdx	Ggal_009094	Xtro_009980	Xtro_022650	Ctel_109027	Smar_009939	Tcas_270006389	Dmel_0000251_cad_caudal_Source_FlyBase_0000251	Drer_036292_caudal_type_homeo_box_transcription_factor_4_Source_ZFIN_Acc_ZDB_GENE_980526_330_cdx4	Xtro_025783	Ggal_012386	Ggal_039659	Drer_087811_caudal_type_homeo_box_transcription_factor_1_a_Source_ZFIN_Acc_ZDB_GENE_050510_1_cdx1a	Hsap_Ensmbl0113722_caudal_type_homeobox_1_Source_HGNC_Symbol_Acc_1805_CDX1	Acar_00021582	Hsap_Ensmbl0165556_caudal_type_homeobox_2_Source_HGNC_Symbol_Acc_1806_CDX2	Tcas_270006390	Skow_38072m	Ggal_012387	Hsap_Ensmbl0131264_caudal_type_homeobox_4_Source_HGNC_Symbol_Acc_1808_CDX4	Acar_00003220	Smar_002790	Odio_017339001	Avag_07750001	Avag_27749001	Bflo_260806627	Lgig_100635	Isca_ISCW008954-PA	Ggal_038682	Ggal_038691	Spur_019656_Cdxl	Cele_003912_pal_1_Protein_PAL_1_isoform_b_pal_1_mRNA_complete_cds_Source_RefSeq_mRNA_Acc_NM_001026039	Avag_00462001	Hrob_128744	Avag_51351001	Odio_004905001	Rcul_t18488	Bflo_260828609	Isca_ISCW022797-PA	Sman_126190_Homeobix_protein_hb9_mnx2_putative_Source_UniProtKB_TrEMBL_Acc_G4M026	Cint_021664	Dpul_347542	Dpul_104183	Cele_045215_ceh_63_Protein_CEH_63_ceh_63_mRNA_complete_cds_Source_RefSeq_mRNA_Acc_NM_001129622	Bsch_g33505	Cint_015319	Csav_011768	Isca_ISCW024860-PA	Spur_023868_Mox_1	Hmic_0385600	Pfuc_36880_1_55594_t1	Emul_03286	Dpul_46354	Sjap_0117050	Smar_003413	Hrob_98619	Lgig_56601	Drer_026599_engrailed_2a_Source_ZFIN_Acc_ZDB_GENE_980526_167_eng2a	Avag_63817001	Avag_38816001	Cint_021790	Avag_56783001	Avag_40640001	Skow_04430m	Ggal_039446	Skow_14245m	Xtro_029565	Acar_00010800	Acar_00001677	Dpul_290629	Dpul_290638	Hsap_Ensmbl0164778_engrailed_homeobox_2_Source_HGNC_Symbol_Acc_3343_EN2	Drer_014321_engrailed_1a_Source_ZFIN_Acc_ZDB_GENE_980526_216_eng1a	Mley_ML021143a	Dpul_47751	Lgig_219971	Ctel_152542	Drer_038868_engrailed_2b_Source_ZFIN_Acc_ZDB_GENE_980526_40_eng2b	Lgig_219968	Cgig_12209_Homeobox_protein_engrailed_2_B_Source_UniProtKB_TrEMBL_Acc_K1PW38	Tcas_270008516	Mmar_MMa42485	Skow_06178m	Bmal_170581436	Rcul_t07191	Dmel_0000577_en_engrailed_Source_FlyBase_0000577	Ctel_152545	Tcas_270010997	Dpul_290630	Smar_009094	Rcul_t16780	Bflo_260794348	Smar_014466	Bmal_170591480	Ctel_159948	Ctel_127728	Ctel_137362	Cint_023551	Tcas_270011075	Dmel_0001269_inv_invected_Source_FlyBase_0001269	Isca_ISCW008247-PA	Tspi_316973995	Tspi_316974075	Hrob_150820	Znev_17496	Tcas_270002983	Bmal_170574016	Odio_013270001	Hsap_Ensmbl0163064_engrailed_homeobox_1_Source_HGNC_Symbol_Acc_3342_EN1	Cint_004407	Lgig_110641	Sman_145200_SMOX_2_Homeobox_protein_engrailed_like_SMOX_2_Source_UniProtKB_Swiss_Prot_Acc_Q26601	Csav_013809	Znev_15553	Xtro_032785	Pfuc_307148_1_36000_t1	Mley_ML102914a	Lgig_100545	Cele_001174_egl_5_Protein_EGL_5_isoform_c_egl_5_mRNA_complete_cds_Source_RefSeq_mRNA_Acc_NM_001025996	Bmal_170575354	Hrob_127695	Hrob_148606	Hrob_91790	Hrob_91177	Hrob_148126	Ctel_70154	Odio_002602001	Hrob_92666	Hrob_91189	Pfuc_422_1_43655_t1	Cele_003779_nob_1_Protein_NOB_1_isoform_b_Source_RefSeq_mRNA_Acc_NM_001027770	Acar_00006249	Hrob_153685	Hmag_204536	Rcul_t42753	Acar_00017640	Cele_011069_ceh_62_Protein_CEH_62_ceh_62_mRNA_complete_cds_Source_RefSeq_mRNA_Acc_NM_063925	Cgig_05958_Homeobox_protein_rough_Source_UniProtKB_TrEMBL_Acc_K1Q149	Bmal_170587615	Adig_06706	Znev_07545	Pfuc_11816_1_32123_t1	Hrob_147601	Skow_00867m	Cgig_24084	Pfuc_7850_1_17195_t1	Pfuc_3384_1_23293_t1	Hrob_92485	Pfuc_5652_1_16728_t1	Ggal_039452	Cgig_26625_Motor_neuron_and_pancreas_homeobox_protein_1_Source_UniProtKB_TrEMBL_Acc_K1RC49	Hrob_148863	Lgig_156934	Sman_087070_Antennapedia_like_homeobox_protein_Source_UniProtKB_TrEMBL_Acc_G4LZV9	Hrob_91488	Hrob_92823	Ctel_41929	Csav_003329	Cint_023144	Isca_ISCW020380-PA	Hrob_85680	Skow_12323m	Isca_ISCW020381-PA	Ctel_131286	Bflo_260806629	Ctel_142082	Spur_020637_Lox_1	Smim_24411_ultrabithorax_Cupiennius_salei_gi_3445432_emb_CAA07500_2e_41_141	Bflo_260835421	Hrob_84858	Znev_15380	Mley_ML111733a	Ggal_037029	Hsap_Ensmbl0128652_homeobox_D3_Source_HGNC_Symbol_Acc_5137_HOXD3	Ggal_015066	Hrob_92635	Hrob_141667	Hrob_148593	Ggal_032639	Ggal_037022	Hrob_147207	Ggal_018010	Hsap_Ensmbl0123388_homeobox_C11_Source_HGNC_Symbol_Acc_5123_HOXC11	Ggal_018009	Ggal_029020	Hsap_Ensmbl0105997_homeobox_A3_Source_HGNC_Symbol_Acc_5104_HOXA3	Hsap_Ensmbl0120094_homeobox_B1_Source_HGNC_Symbol_Acc_5111_HOXB1	Drer_029263_homeo_box_B3a_Source_ZFIN_Acc_ZDB_GENE_990415_104_hoxb3a	Sjap_0313930	Hsap_Ensmbl0197757_homeobox_C6_Source_HGNC_Symbol_Acc_5128_HOXC6	Hsap_Ensmbl0168505_gastrulation_brain_homeobox_2_Source_HGNC_Symbol_Acc_4186_GBX2	Dpul_97505	Hrob_148611	Drer_036231_homeo_box_A3a_Source_ZFIN_Acc_ZDB_GENE_000823_3_hoxa3a	Ggal_033729	Ggal_028503	Hrob_85620	Hsap_Ensmbl0105991_homeobox_A1_Source_HGNC_Symbol_Acc_5099_HOXA1	Hrob_148587	Pbac_3465024	Sjap_0117080	Hsap_Ensmbl0078399_homeobox_A9_Source_HGNC_Symbol_Acc_5109_HOXA9	Hsap_Ensmbl0120068_homeobox_B8_Source_HGNC_Symbol_Acc_5119_HOXB8	Hrob_148585	Hrob_127698	Hrob_86432	Hrob_127706	Hrob_92220	Hrob_128305	Hrob_179196	Hrob_153647	Hrob_92822	Tadh_60748	Isca_ISCW001024-PA	Isca_ISCW021060-PA	Mmar_MMa22751	Adig_19818	Smar_009391	Smim_80742_proboscipedia_putative_Ixodes_scapularis_gi_241756337_ref_XP_002406417_1e_10_71_2	Pfuc_18041_1_69155_t1	Rcul_t14525	Rcul_t40303	Pfuc_4890_1_38006_t1	Pfuc_7850_1_17194_t1	Sjap_0016300	Sman_157900_Asparagine_rich_antigen_putative_Source_UniProtKB_TrEMBL_Acc_G4M027	Smar_015657	Smim_38584_abdominal_A_Parasteatoda_tepidariorum_gi_259053113_emb_CAX11343_2e_30_116	Znev_18417	Znev_12512	Znev_12952	Bmal_170575514
HG_8396	Bsch_g17901	Cint_022383	Bflo_260785195	Lgig_236029	Nvec_23913_	Cgig_14264_von_Willebrand_factor_A_domain_containing_protein_3B_Source_UniProtKB_TrEMBL_Acc_K1QR88	Ctel_223654	Lgig_147631	Spur_024766_Unk_32	Skow_19546m	Avag_57431001	Pfuc_55439_1_48831_t1	Tadh_54480	Pfuc_12225_1_03195_t1	Pfuc_2916_1_23118_t1	Pfuc_317416_1_72275_t1	Adig_18473	Acar_00010937	Ggal_009499	Spur_024767_Hypp_2752	Odio_016170001	Hsap_Ensmbl0176029_chromosome_11_open_reading_frame_16_Source_HGNC_Symbol_Acc_1169_C11orf16	Acar_00009672	Mley_ML05369a
HG_7037	Cgig_17043_Mitotic_apparatus_protein_p62_Source_UniProtKB_TrEMBL_Acc_K1R4R9	Odio_000934001	Lgig_228383	Ctel_220901	Tadh_58657	Xtro_061731	Acar_00000157	Xtro_031667	Xtro_063181	Xtro_023115	Nvec_45284_Nucleoplasmin	Acar_00011673	Drer_053963_nucleophosmin_nucleoplasmin_2b_Source_ZFIN_Acc_ZDB_GENE_070410_125_npm2b	Hsap_Ensmbl0107833_nucleophosmin_nucleoplasmin_3_Source_HGNC_Symbol_Acc_7931_NPM3	Xtro_061409	Dmel_0016685_Nlp_Nucleoplasmin_Source_FlyBase_0016685	Xtro_018419	Xtro_062830	Ggal_012471	Drer_014329_nucleophosmin_1a_Source_ZFIN_Acc_ZDB_GENE_021028_1_npm1a	Acar_00015403	Hsap_Ensmbl0158806_nucleophosmin_nucleoplasmin_2_Source_HGNC_Symbol_Acc_7930_NPM2	Ggal_034087	Ggal_003431	Mley_ML003272a	Drer_037675_nucleophosmin_nucleoplasmin_1b_Source_ZFIN_Acc_ZDB_GENE_080723_7_npm1b	Xtro_035983	Drer_076391_nucleophosmin_nucleoplasmin_2a_Source_ZFIN_Acc_ZDB_GENE_060810_57_npm2a	Hsap_Ensmbl0181163_nucleophosmin_nucleolar_phosphoprotein_B23_numatrin_Source_HGNC_Symbol_Acc_7910_NPM1	Ggal_034639	Ggal_040390	Ggal_040392
HG_8896	Bsch_g49525	Csav_016928	Cint_020697	Bsch_g54419	Skow_03778m	Drer_089689_testis_expressed_26_Source_ZFIN_Acc_ZDB_GENE_120410_5_tex26	Bflo_260833504	Mley_ML149638a	Xtro_041559	Cgig_22566	Spur_001025_Hypp_321	Bsch_g52997	Bsch_g5419	Cint_029199	Ctel_212919	Lgig_228617	Acar_00004935	Pbac_3463108	Pfuc_164987_1_14032_t1	Odio_015260001	Pbac_3462335	Tadh_60001
HG_18158	Cgig_27373	Nvec_43495_	Adig_23779	Hmag_225026	Adig_17369	Tadh_52113	Nvec_30717_Cytadhesin_P30	Mley_ML18444a
HG_11685	Tadh_64394	Lgig_176463	Lgig_230855	Lgig_230866	Lgig_228660	Bflo_260801363	Pbac_3465312	Pbac_3479477	Mley_ML342213a	Mley_ML12368a	Mley_ML12367a	Lgig_230854	Lgig_228661	Lgig_170586
HG_330	Nvec_49613_Transposase_5	Mmar_MMa56186	Mmar_MMa32898	Hmag_224090	Tcas_270015525	Tcas_270002446	Mmar_MMa40110	Mmar_MMa42358	Smim_g9309_t1_putative_DNA_mediated_transposase_Helicoverpa_zea_gi_111378686_gb_ABH09251_1e_24_110	Smim_g69979_t1_Transposable_element_Tc3_transposase_Camponotus_floridanus_gi_307188927_gb_EFN73458_5e_42_161	Mmar_MMa55500	Mmar_MMa53879	Hmag_210458	Avag_67373001	Smim_g13329_t1_Transposable_element_Tcb1_transposase_Salmo_salar_gi_223649434_gb_ACN11475_3e_40_153	Csav_004745	Csav_017940	Csav_011948	Csav_006922	Smim_g65654_t1_Transposable_element_Tc3_transposase_Camponotus_floridanus_gi_307187147_gb_EFN72391_2e_61_213	Smim_g68705_t1_Transposable_element_Tc3_transposase_Camponotus_floridanus_gi_307187147_gb_EFN72391_3e_61_208	Avag_47782001	Avag_67113001	Spur_022601_Tpase8	Nvec_30859_	Smim_g22701_t1_Transposable_element_Tc3_transposase_Camponotus_floridanus_gi_307188927_gb_EFN73458_2e_56_196	Nvec_1045_Hormone_3	Smim_g18863_t1_transposase_Ceratitis_rosa_gi_16903179_gb_AAK61417_4e_46_167	Spur_024865_Tpase9	Hmag_226364	Smim_g57802_t1_Transposable_element_Tc3_transposase_Camponotus_floridanus_gi_307187147_gb_EFN72391_3e_51_179	Znev_11713	Smim_g37119_t1_Transposable_element_Tc3_transposase_Camponotus_floridanus_gi_307187147_gb_EFN72391_4e_46_165	Nvec_21757_Hormone_3	Nvec_42850_	Znev_15959	Smim_g37548_t1_Transposable_element_Tc3_transposase_Camponotus_floridanus_gi_307187147_gb_EFN72391_5e_41_154	Smim_g61127_t1_Transposable_element_Tc3_transposase_Camponotus_floridanus_gi_307187147_gb_EFN72391_1e_51_179	Smim_g41132_t1_Transposable_element_Tc3_transposase_Camponotus_floridanus_gi_307188927_gb_EFN73458_4e_51_178	Pfuc_9769_1_31820_t1	Hmag_211119	Smim_g24479_t1_Transposable_element_Tc3_transposase_Camponotus_floridanus_gi_307184569_gb_EFN70920_7e_54_184	Smim_g30319_t1_Transposable_element_Tc3_transposase_Camponotus_floridanus_gi_307187147_gb_EFN72391_3e_39_146	Smim_g26884_t1_Transposable_element_Tc3_transposase_Camponotus_floridanus_gi_307188927_gb_EFN73458_8e_51_177	Smim_g70374_t1_Transposable_element_Tc3_transposase_Camponotus_floridanus_gi_307188927_gb_EFN73458_1e_48_174	Smim_g42612_t1_Transposable_element_Tc3_transposase_Camponotus_floridanus_gi_307188927_gb_EFN73458_4e_55_189	Smim_g16720_t1_Transposable_element_Tc3_transposase_Camponotus_floridanus_gi_307188927_gb_EFN73458_8e_47_167	Znev_08465	Smim_g34578_t1_Transposable_element_Tc3_transposase_Camponotus_floridanus_gi_307188927_gb_EFN73458_6e_46_164	Smim_g10515_t1_transposase_Ceratitis_rosa_gi_16903179_gb_AAK61417_2e_47_169	Tcas_270015247	Smim_g37162_t1_Transposable_element_Tc3_transposase_Camponotus_floridanus_gi_307187147_gb_EFN72391_4e_39_147	Znev_17954	Smim_g51993_t1_transposase_Ceratitis_rosa_gi_16903179_gb_AAK61417_1e_41_153	Spur_009063_TpaseL_4	Smim_g30282_t1_Transposable_element_Tc3_transposase_Camponotus_floridanus_gi_307188927_gb_EFN73458_6e_49_172	Smim_g34253_t1_Transposable_element_Tc3_transposase_Camponotus_floridanus_gi_307188927_gb_EFN73458_3e_47_166	Hmag_215286	Hmag_203423	Znev_09093	Smim_g63576_t1_Transposable_element_Tc3_transposase_Camponotus_floridanus_gi_307188927_gb_EFN73458_2e_43_157	Tcas_270012037	Hmag_203806	Smim_g19829_t1_Transposable_element_Tc3_transposase_Camponotus_floridanus_gi_307188927_gb_EFN73458_1e_48_172	Smim_g17291_t1_Transposable_element_Tc3_transposase_Camponotus_floridanus_gi_307184569_gb_EFN70920_2e_50_175	Smim_g65767_t1_Transposable_element_Tc3_transposase_Camponotus_floridanus_gi_307187147_gb_EFN72391_2e_37_144	Smim_g61825_t1_Transposable_element_Tc3_transposase_Camponotus_floridanus_gi_307188927_gb_EFN73458_8e_42_153	Hmag_231828	Smim_g8150_t1_Transposable_element_Tc3_transposase_Camponotus_floridanus_gi_307188927_gb_EFN73458_2e_43_157	Smim_g34369_t1_Transposable_element_Tc3_transposase_Camponotus_floridanus_gi_307188927_gb_EFN73458_3e_45_167	Smim_g29489_t1_Transposable_element_Tc3_transposase_Camponotus_floridanus_gi_307184569_gb_EFN70920_2e_42_151	Smim_65368_transposase_Ceratitis_rosa_gi_16903179_gb_AAK61417_3e_36_137	Smim_g47051_t1_Transposable_element_Tc3_transposase_Camponotus_floridanus_gi_307188927_gb_EFN73458_3e_41_150	Smim_g56942_t1_Transposable_element_Tc3_transposase_Camponotus_floridanus_gi_307187147_gb_EFN72391_4e_34_132	Smim_g62345_t1_Transposable_element_Tc3_transposase_Camponotus_floridanus_gi_307188927_gb_EFN73458_1e_42_156	Smim_38926_Transposable_element_Tc3_transposase_Camponotus_floridanus_gi_307188927_gb_EFN73458_5e_44_162	Smim_g39882_t1_Transposable_element_Tc3_transposase_Lepeophtheirus_salmonis_gi_225712314_gb_ACO12003_6e_47_166	Smim_g67173_t1_Transposable_element_Tc3_transposase_Camponotus_floridanus_gi_307188927_gb_EFN73458_6e_42_152	Smim_g43430_t1_Transposable_element_Tc3_transposase_Camponotus_floridanus_gi_307187147_gb_EFN72391_1e_31_127	Mley_ML00069a	Smim_g53244_t1_Transposable_element_Tc3_transposase_Camponotus_floridanus_gi_307188927_gb_EFN73458_2e_44_159	Smim_g72116_t1_transposase_Ceratitis_rosa_gi_16903179_gb_AAK61417_5e_40_150	Spur_024677_Spur_024677	Smim_g43337_t1_Transposable_element_Tc3_transposase_Camponotus_floridanus_gi_307188927_gb_EFN73458_6e_42_153	Znev_08768	Smim_g31359_t1_Transposable_element_Tc3_transposase_Camponotus_floridanus_gi_307184569_gb_EFN70920_2e_41_149	Smim_g54509_t1_Transposable_element_Tc3_transposase_Camponotus_floridanus_gi_307188927_gb_EFN73458_6e_44_159	Smim_g70169_t1_Transposable_element_Tc3_transposase_Camponotus_floridanus_gi_307188927_gb_EFN73458_6e_44_158	Smim_g54331_t1_transposase_Ceratitis_rosa_gi_16903179_gb_AAK61417_4e_41_156	Znev_11709	Nvec_44251_Transposase_5	Smim_g72602_t1_Transposable_element_Tc3_transposase_Camponotus_floridanus_gi_307188927_gb_EFN73458_1e_39_148	Smim_g54507_t1_Transposable_element_Tc3_transposase_Camponotus_floridanus_gi_307184569_gb_EFN70920_3e_38_143	Znev_02525	Tcas_270001167	Smim_g39898_t1_Transposable_element_Tc3_transposase_Camponotus_floridanus_gi_307178776_gb_EFN67382_2e_34_132	Smim_912_Transposable_element_Tc3_transposase_Lepeophtheirus_salmonis_gi_290462873_gb_ADD24484_5e_65_216	Smim_g54617_t1_Transposable_element_Tc3_transposase_Camponotus_floridanus_gi_307188927_gb_EFN73458_4e_38_142	Hmag_224711	Smim_g24578_t1_Transposable_element_Tc3_transposase_Camponotus_floridanus_gi_307188927_gb_EFN73458_4e_39_145	Smim_g20562_t1_Transposable_element_Tc3_transposase_Camponotus_floridanus_gi_307184569_gb_EFN70920_1e_33_130	Avag_66823001	Smim_g42655_t1_Transposable_element_Tc3_transposase_Camponotus_floridanus_gi_307188927_gb_EFN73458_6e_36_136	Znev_02771	Smim_g61571_t1_Transposable_element_Tc3_transposase_Camponotus_floridanus_gi_307188927_gb_EFN73458_1e_36_139	Hmag_203804	Hmag_201537	Znev_02526	Hmag_229189	Smim_g49866_t1_Transposable_element_Tc3_transposase_Camponotus_floridanus_gi_307178650_gb_EFN67292_2e_27_110	Hmag_214099	Znev_16501	Smim_g39713_t1_Transposable_element_Tc3_transposase_Camponotus_floridanus_gi_307187405_gb_EFN72522_2e_28_113	Hmag_225864	Smim_g52430_t1_Transposable_element_Tc3_transposase_Camponotus_floridanus_gi_307187405_gb_EFN72522_2e_30_117	Smim_g548_t1_Transposable_element_Tc3_transposase_Camponotus_floridanus_gi_307187405_gb_EFN72522_4e_32_122	Smim_15021_Transposable_element_Tc3_transposase_Camponotus_floridanus_gi_307187147_gb_EFN72391_3e_25_106	Tcas_270001173	Smim_g43527_t1_Transposable_element_Tc3_transposase_Camponotus_floridanus_gi_307187405_gb_EFN72522_2e_28_112	Znev_13670	Smim_30579_Transposable_element_Tc3_transposase_Camponotus_floridanus_gi_307187147_gb_EFN72391_2e_17_85_1	Hmag_214554	Smim_g27232_t1_Transposable_element_Tc3_transposase_Camponotus_floridanus_gi_307188927_gb_EFN73458_3e_21_97_1	Smim_g43923_t1_Transposable_element_Tc3_transposase_Camponotus_floridanus_gi_307187405_gb_EFN72522_6e_30_116	Smim_g45573_t1_Transposable_element_Tc3_transposase_Camponotus_floridanus_gi_307188927_gb_EFN73458_9e_22_99_0	Tcas_270015180	Smim_g44178_t1_Transposable_element_Tc3_transposase_Camponotus_floridanus_gi_307187147_gb_EFN72391_6e_19_88_6	Smim_g55654_t1_Transposable_element_Tc3_transposase_Camponotus_floridanus_gi_307188927_gb_EFN73458_6e_29_117	Smim_g45466_t1_Transposable_element_Tc3_transposase_Camponotus_floridanus_gi_307188927_gb_EFN73458_3e_21_96_3	Smim_g61693_t1_Transposable_element_Tc3_transposase_Camponotus_floridanus_gi_307172821_gb_EFN64052_2e_22_95_5	Znev_16550	Smim_g3288_t1_Transposable_element_Tc3_transposase_Camponotus_floridanus_gi_307187405_gb_EFN72522_3e_30_117	Smim_g41422_t1_Transposable_element_Tc3_transposase_Camponotus_floridanus_gi_307188927_gb_EFN73458_6e_25_107	Znev_07400	Znev_05228	Smim_g24934_t1_Transposable_element_Tc3_transposase_Camponotus_floridanus_gi_307183038_gb_EFN69993_5e_70_229	Znev_00296	Smim_16948_denovo_path1_Transposable_element_Tc3_transposase_Camponotus_floridanus_gi_307187147_gb_EFN72391_3e_18_84_3	Smim_47490_Transposable_element_Tc3_transposase_Camponotus_floridanus_gi_307178650_gb_EFN67292_5e_23_96_3	Znev_06826	Hmag_217950	Smim_g62505_t1_Transposable_element_Tc3_transposase_Camponotus_floridanus_gi_307188927_gb_EFN73458_2e_22_100	Hmag_229050	Mley_ML075311a	Znev_00316	Smim_g63070_t1_Transposable_element_Tc3_transposase_Camponotus_floridanus_gi_307188927_gb_EFN73458_1e_39_149	Znev_02627	Smar_002034	Hmag_207928	Smim_g23876_t1_Transposable_element_Tc3_transposase_Camponotus_floridanus_gi_307188927_gb_EFN73458_2e_20_94_4	Znev_17419	Smim_1910_Transposable_element_Tc3_transposase_Camponotus_floridanus_gi_307188927_gb_EFN73458_4e_22_96_7	Smim_10193_Transposable_element_Tc3_transposase_Camponotus_floridanus_gi_307188927_gb_EFN73458_2e_25_107	Smim_g52415_t1_Transposable_element_Tc3_transposase_Camponotus_floridanus_gi_307187405_gb_EFN72522_2e_27_108	Smim_46752_Transposable_element_Tc3_transposase_Camponotus_floridanus_gi_307183038_gb_EFN69993_7e_22_95_5	Tcas_270015248	Hmag_209121	Znev_08008	Smim_6270_denovo_path2_Transposable_element_Tc3_transposase_Lepeophtheirus_salmonis_gi_225712314_gb_ACO12003_6e_27_111	Tcas_270016548	Mmar_MMa34062	Smim_g6633_t1_Transposable_element_Tc3_transposase_Camponotus_floridanus_gi_307187405_gb_EFN72522_2e_26_107	Smim_25334_Transposable_element_Tc3_transposase_Lepeophtheirus_salmonis_gi_290462873_gb_ADD24484_6e_30_118	Znev_17598	Hmag_204827	Smim_46836_Transposable_element_Tc3_transposase_Acromyrmex_echinatior_gi_332020788_gb_EGI61188_1e_15_78_2	Smim_8550_Transposable_element_Tc3_transposase_Camponotus_floridanus_gi_307187405_gb_EFN72522_8e_17_80_1	Smim_g43626_t1_Transposable_element_Tc3_transposase_Camponotus_floridanus_gi_307183038_gb_EFN69993_2e_60_204	Znev_04165	Hmag_221444	Smim_g69565_t1_Transposable_element_Tc3_transposase_Camponotus_floridanus_gi_307187147_gb_EFN72391_4e_24_102	Smim_g62754_t1_transposase_Ceratitis_rosa_gi_16903179_gb_AAK61417_3e_26_112	Smim_6883_Transposable_element_Tc3_transposase_Camponotus_floridanus_gi_307187147_gb_EFN72391_2e_23_100	Smim_22348_Transposable_element_Tc3_transposase_Camponotus_floridanus_gi_307188927_gb_EFN73458_4e_14_73_2	Znev_18195	Smim_g60744_t1_Transposable_element_Tc3_transposase_Camponotus_floridanus_gi_307187405_gb_EFN72522_1e_21_93_2	Smim_g60436_t1_Transposable_element_Tc3_transposase_Camponotus_floridanus_gi_307187405_gb_EFN72522_3e_25_103	Smim_g50725_t1_Transposable_element_Tc3_transposase_Camponotus_floridanus_gi_307188927_gb_EFN73458_1e_23_102	Smim_42023_transposase_Ceratitis_rosa_gi_16903179_gb_AAK61417_2e_26_107	Smim_35896_Transposable_element_Tc3_transposase_Lepeophtheirus_salmonis_gi_225712314_gb_ACO12003_1e_20_92_8	Znev_18765	Smar_002559	Smim_8763_Transposable_element_Tc3_transposase_Camponotus_floridanus_gi_307187405_gb_EFN72522_3e_23_98_6	Smim_52441_Transposable_element_Tc3_transposase_Camponotus_floridanus_gi_307187405_gb_EFN72522_6e_23_97_8	Hmag_230180	Znev_10185	Smim_g48684_t1_Transposable_element_Tc3_transposase_Camponotus_floridanus_gi_307187405_gb_EFN72522_5e_25_103	Smim_50754_Transposable_element_Tc3_transposase_Camponotus_floridanus_gi_307177802_gb_EFN66784_5e_19_87_4	Mmar_MMa12133	Smim_g31933_t1_Transposable_element_Tc3_transposase_Camponotus_floridanus_gi_307188927_gb_EFN73458_1e_17_85_5	Smim_g57212_t1_Transposable_element_Tc3_transposase_Camponotus_floridanus_gi_307188927_gb_EFN73458_3e_22_98_6	Smim_g39574_t1_Transposable_element_Tc3_transposase_Harpegnathos_saltator_gi_307197059_gb_EFN78431_6e_20_92_4	Smim_g55723_t1_Transposable_element_Tc3_transposase_Camponotus_floridanus_gi_307187405_gb_EFN72522_2e_22_98_6	Smim_69145_Transposable_element_Tc3_transposase_Camponotus_floridanus_gi_307177802_gb_EFN66784_1e_32_122	Smim_g73435_t1_Transposable_element_Tc3_transposase_Camponotus_floridanus_gi_307188927_gb_EFN73458_2e_22_99_8	Znev_16952	Smim_g22898_t1_Transposable_element_Tc3_transposase_Camponotus_floridanus_gi_307188927_gb_EFN73458_9e_25_107	Znev_11952	Mmar_MMa35904	Smim_g52988_t1_Transposable_element_Tc3_transposase_Camponotus_floridanus_gi_307177802_gb_EFN66784_2e_20_90_9	Hmag_220568	Znev_02202	Znev_10429	Smim_77472_Transposable_element_Tc3_transposase_Camponotus_floridanus_gi_307188927_gb_EFN73458_1e_17_83_6	Hmag_204323	Tcas_270015179	Tcas_270015502	Znev_16700	Tcas_270016201	Hmag_223743	Znev_00420	Smim_32939_Transposable_element_Tc3_transposase_Lepeophtheirus_salmonis_gi_225712314_gb_ACO12003_3e_20_90_9	Avag_25759001	Smim_g24596_t1_Transposable_element_Tc3_transposase_Acromyrmex_echinatior_gi_332020788_gb_EGI61188_9e_17_81_3	Mmar_MMa06432	Mmar_MMa35393	Znev_04134	Smim_83388_Transposable_element_Tc3_transposase_Lepeophtheirus_salmonis_gi_290462873_gb_ADD24484_2e_25_107	Mmar_MMa55743	Znev_13483	Znev_17533	Znev_16536	Smim_73802_transposase_Ceratitis_rosa_gi_16903179_gb_AAK61417_8e_08_56_2	Hmag_212269	Hmag_212994	Hmag_228150	Znev_13735	Hmag_224026	Hmag_231827	Smim_g28421_t1_Transposable_element_Tc3_transposase_Camponotus_floridanus_gi_307187147_gb_EFN72391_8e_20_92_4	Hmag_203217	Smim_g3950_t1_transposase_Salmo_salar_gi_157285980_gb_ABV31711_8e_32_129	Smim_g7410_t1_Transposable_element_Tc3_transposase_Camponotus_floridanus_gi_307184569_gb_EFN70920_9e_17_80_5	Smim_28870_Transposable_element_Tc3_transposase_Camponotus_floridanus_gi_307187405_gb_EFN72522_3e_21_93_2	Smim_g8034_t1_transposase_Ceratitis_rosa_gi_16903179_gb_AAK61417_2e_18_85_9	Hmag_214355	Znev_18577	Hmag_220924	Smim_69112_Transposable_element_Tc3_transposase_Camponotus_floridanus_gi_307187147_gb_EFN72391_1e_13_70_9	Hmag_209122	Smim_g37070_t1_Transposable_element_Tc3_transposase_Harpegnathos_saltator_gi_307197059_gb_EFN78431_6e_13_70_9	Smim_15372_Transposable_element_Tc1_transposase_Camponotus_floridanus_gi_307190497_gb_EFN74508_4e_15_73_9	Hmag_226542	Smim_3205_Transposable_element_Tc3_transposase_Lepeophtheirus_salmonis_gi_225712314_gb_ACO12003_1e_17_82_4	Hmag_231617	Smim_g40946_t1_Transposable_element_Tc3_transposase_Camponotus_floridanus_gi_307184569_gb_EFN70920_4e_16_79_0	Smim_32362_transposase_Ceratitis_rosa_gi_16903179_gb_AAK61417_2e_19_89_4	Znev_08559	Znev_12414	Tcas_270011297	Znev_09667	Znev_17510	Znev_18316	Znev_18608	Smim_2644_PREDICTED_zinc_finger_BED_domain_containing_protein_4_like_Acyrthosiphon_pisum_gi_328703750_ref_XP_003242294_5e_17_82_4	Mmar_MMa39423	Hmag_211188	Znev_06084	Hmag_218675	Smim_80653_80653	Mmar_MMa43084	Znev_09330	Smim_76736_Transposable_element_Tc3_transposase_Camponotus_floridanus_gi_307187147_gb_EFN72391_2e_11_66_6	Znev_06263	Znev_17114	Mmar_MMa52272	Znev_15418	Hmag_206182	Smim_56928_Transposable_element_Tc3_transposase_Camponotus_floridanus_gi_307184569_gb_EFN70920_3e_16_79_0	Smar_001393	Hmag_202021	Smim_60244_transposase_Ceratitis_rosa_gi_16903179_gb_AAK61417_2e_11_67_0	Smim_g35274_t1_Transposable_element_Tc3_transposase_Camponotus_floridanus_gi_307183038_gb_EFN69993_6e_49_174	Pfuc_102125_1_71526_t1	Smim_17229_Transposable_element_Tc1_transposase_Camponotus_floridanus_gi_307190497_gb_EFN74508_2e_13_68_9	Znev_15556	Smim_6677_hypothetical_protein_EAG_03291_Camponotus_floridanus_gi_307184557_gb_EFN70918_2e_05_46_2	Znev_18430	Znev_17871	Hmag_203618	Smim_49849_Transposable_element_Tc3_transposase_Lepeophtheirus_salmonis_gi_225712314_gb_ACO12003_4e_07_52_8	Mmar_MMa46044	Smim_30747_RCC2_homolog_Salmo_salar_gi_209155120_gb_ACI33792_9e_27_112	Hmag_201526	Hmag_225166	Hmag_204077	Hmag_227597	Hmag_225218	Hmag_203132	Hmag_220641	Smim_57607_transposase_Ceratitis_rosa_gi_16903179_gb_AAK61417_5e_11_65_5	Hmag_217837	Hmag_227475	Mmar_MMa41908	Mmar_MMa45165	Znev_13269	Znev_18264	Znev_08619	Znev_15664	Znev_01134	Znev_16962	Mmar_MMa15565	Hmag_214109	Hmag_210891	Hmag_227476	Hmag_223744	Hmag_209781	Smim_33339_Transposable_element_Tc3_transposase_Camponotus_floridanus_gi_307183038_gb_EFN69993_3e_32_127	Hmag_202937	Hmag_224577	Smim_g45333_t1_Transposable_element_Tc3_transposase_Harpegnathos_saltator_gi_307197059_gb_EFN78431_1e_26_108	Smim_23438_RCC2_homolog_Salmo_salar_gi_209155120_gb_ACI33792_9e_21_95_9	Hmag_214553	Hmag_223745	Hmag_230181	Smim_14480_Transposable_element_Tc3_transposase_Camponotus_floridanus_gi_307183038_gb_EFN69993_1e_25_106	Smim_10541_Transposable_element_Tc3_transposase_Harpegnathos_saltator_gi_307197059_gb_EFN78431_2e_07_51_6	Znev_00209	Mmar_MMa37373	Tadh_4249	Smim_28840_transposase_like_protein_Glyptapanteles_flavicoxis_gi_190702384_gb_ACE75277_4e_14_75_1	Smim_g17463_t1_transposase_like_protein_Glyptapanteles_flavicoxis_gi_190702384_gb_ACE75277_3e_29_120	Smim_g13324_t1_Transposable_element_Tc3_transposase_Camponotus_floridanus_gi_307184569_gb_EFN70920_1e_07_56_2	Smim_41360_Transposable_element_Tc3_transposase_Lepeophtheirus_salmonis_gi_290462873_gb_ADD24484_6e_06_50_8	Znev_00261	Smar_011329	Smar_014035	Smim_11629_Transposable_element_Tc3_transposase_Lepeophtheirus_salmonis_gi_290462873_gb_ADD24484_3e_08_57_4	Mmar_MMa03039	Mmar_MMa30494	Tcas_270016143	Smim_79376_Transposable_element_Tc3_transposase_Harpegnathos_saltator_gi_307197059_gb_EFN78431_6e_06_48_9	Smar_005825	Mley_ML09511a	Znev_04304	Mmar_MMa56885	Znev_11954	Mmar_MMa14785	Smim_28781_Transposable_element_Tc3_transposase_Camponotus_floridanus_gi_307188927_gb_EFN73458_9e_13_69_3	Mmar_MMa10286	Znev_17856	Smim_27072_Transposable_element_Tc3_transposase_Camponotus_floridanus_gi_307188927_gb_EFN73458_3e_06_50_4	Mmar_MMa30858	Hmic_0275800	Znev_18471	Smim_83704_Transposable_element_Tc3_transposase_Camponotus_floridanus_gi_307187405_gb_EFN72522_4e_10_60_5	Smim_28460_Transposable_element_Tc3_transposase_Camponotus_floridanus_gi_307187405_gb_EFN72522_1e_06_50_4	Smim_g24133_t1_Transposable_element_Tc3_transposase_Harpegnathos_saltator_gi_307197059_gb_EFN78431_0_004_40_8	Mmar_MMa42740	Mmar_MMa29562	Mmar_MMa02923	Mmar_MMa45327	Mmar_MMa47454	Mmar_MMa23807	Mmar_MMa42266	Znev_10827	Smim_58998_hypothetical_protein_EAG_09261_Camponotus_floridanus_gi_307172808_gb_EFN64048_0_001_42_0	Mmar_MMa24951	Smim_51559_Transposable_element_Tc3_transposase_Camponotus_floridanus_gi_307178650_gb_EFN67292_3e_10_60_8	Mmar_MMa09200	Smim_62826_Transposable_element_Tc3_transposase_Camponotus_floridanus_gi_307187405_gb_EFN72522_3e_06_49_3	Znev_03730	Mmar_MMa06035	Smim_83867_Transposable_element_Tc3_transposase_Camponotus_floridanus_gi_307184569_gb_EFN70920_2e_04_45_1	Mmar_MMa05662	Mmar_MMa08376	Mmar_MMa41155	Smim_58801_transposase_like_protein_Glyptapanteles_flavicoxis_gi_190702384_gb_ACE75277_3e_09_60_5	Znev_10320	Smim_47102_transposase_like_protein_Glyptapanteles_flavicoxis_gi_190702384_gb_ACE75277_2e_06_51_6	Mmar_MMa56604	Mmar_MMa42393	Mmar_MMa31765	Znev_16339	Znev_17261	Mmar_MMa28430	Mmar_MMa43112	Mmar_MMa34565	Smim_27058_hypothetical_protein_EAI_10412_Harpegnathos_saltator_gi_307200469_gb_EFN80658_2e_04_43_9	Smim_79758_79758	Smim_4572_denovo_path2_Transposable_element_Tc3_transposase_Camponotus_floridanus_gi_307178650_gb_EFN67292_2e_04_43_1	Mmar_MMa28313	Tadh_33264	Mmar_MMa40451	Znev_14825	Mmar_MMa16133	Mmar_MMa33054	Mmar_MMa23405	Mmar_MMa24059	Mmar_MMa31094	Smar_002550	Mmar_MMa37732	Mmar_MMa27393	Smar_003737	Znev_13794	Mmar_MMa35335	Mmar_MMa39051	Mmar_MMa41575	Znev_00269	Smim_56462_hypothetical_protein_EAI_03467_Harpegnathos_saltator_gi_307198689_gb_EFN79516_0_001_40_8	Smim_45258_PREDICTED_zinc_finger_BED_domain_containing_protein_4_like_Acyrthosiphon_pisum_gi_328703750_ref_XP_003242294_4e_04_46_6	Smim_19850_Transposable_element_Tc3_transposase_Lepeophtheirus_salmonis_gi_290462873_gb_ADD24484_6e_05_49_3	Nvec_58105_	Znev_18721	Rcul_t15831	Smar_002251	Smar_003881	Smim_66425_transposase_like_protein_Glyptapanteles_flavicoxis_gi_190702384_gb_ACE75277_2e_06_53_5	Smar_001383	Tcas_270011978	Znev_12222	Znev_00593	Znev_15086	Znev_13596	Znev_13260	Smim_17953_Transposable_element_Tc3_transposase_Camponotus_floridanus_gi_307184569_gb_EFN70920_0_007_40_8	Smim_59110_transposase_like_protein_Glyptapanteles_flavicoxis_gi_190702384_gb_ACE75277_8e_06_50_8	Smim_76645_Transposable_element_Tc3_transposase_Camponotus_floridanus_gi_307183038_gb_EFN69993_1e_25_108	Smim_2023_Transposable_element_Tc3_transposase_Camponotus_floridanus_gi_307178650_gb_EFN67292_0_003_43_5	Smim_21645_21645	Smim_23367_23367	Smim_6666_denovo_path2_RCC2_homolog_Salmo_salar_gi_209155120_gb_ACI33792_3e_08_56_2	Smim_76910_Transposable_element_Tcb1_transposase_Salmo_salar_gi_223649434_gb_ACN11475_3e_08_55_5	Smim_23995_Transposable_element_Tc3_transposase_Lepeophtheirus_salmonis_gi_290462873_gb_ADD24484_2e_14_73_9	Smim_26412_hypothetical_protein_EAG_02052_Camponotus_floridanus_gi_307188350_gb_EFN73125_0_001_41_6	Smim_42587_42587	Smim_g77616_t1_Transposable_element_Tc3_transposase_Lepeophtheirus_salmonis_gi_225712314_gb_ACO12003_0_007_42_7	Smim_35491_hypothetical_protein_EAG_05969_Camponotus_floridanus_gi_307184971_gb_EFN71217_1e_06_51_6	Smim_48227_Transposable_element_Tc3_transposase_Camponotus_floridanus_gi_307177802_gb_EFN66784_0_001_42_7	Tadh_4599	Znev_11539	Tcas_270015181	Tcas_270017120	Tcas_270010062	Tcas_270017058	Tcas_270015691	Znev_14185	Znev_12571	Avag_53899001
HG_11083	Pbac_3461075	Emul_02274	Emul_09443	Emul_06153	Emul_08186	Emul_05718	Emul_03226	Emul_07458	Emul_02362	Emul_09261	Emul_10518	Emul_08672	Emul_11114	Nvec_23300_PT	Tadh_61293
HG_16334	Ctel_198599	Tadh_55969	Lgig_163009	Mley_ML07607a	Skow_15825m	Adig_17451	Hmag_234353	Isca_ISCW020153-PA	Pbac_3466382
HG_6791	Bsch_g88	Ggal_039894	Skow_12593m	Ggal_022015	Xtro_044796	Drer_086115_chromosome_1_open_reading_frame_43_Source_HGNC_Symbol_Acc_29876_C16H1orf43_2_of_2	Drer_055613_chromosome_1_open_reading_frame_43_Source_HGNC_Symbol_Acc_29876_C16H1orf43_1_of_2	Spur_018694_C1orf43L	Ctel_188509	Hrob_190234	Cele_044438_Y51F10_11_Protein_Y51F10_11_Y51F10_11_mRNA_complete_cds_Source_RefSeq_mRNA_Acc_NM_001026610	Bmal_170579727	Cgig_24272	Tcas_270010266	Lgig_166943	Znev_11253	Dpul_63713	Dmel_0034172_CG6665	Isca_ISCW021837-PA	Hsap_Ensmbl0143612_chromosome_1_open_reading_frame_43_Source_HGNC_Symbol_Acc_29876_C1orf43	Smim_41019_nice_3_putative_Ixodes_scapularis_gi_241688881_ref_XP_002411732_2e_40_149	Pfuc_34529_1_33926_t1	Mmar_MMa32327	Nvec_34875_	Mley_ML01483a	Bflo_260822032	Hmag_228178	Mmar_MMa47764	Dpul_18736	Ctel_196827	Acar_00010379	Adig_04588	Rcul_t09941	Tadh_60327
HG_5266	Hmic_0119400	Sjap_0048810	Emul_00877	Bsch_g29753	Ctel_225755	Pfuc_1163_1_65855_t1	Ggal_034419	Xtro_028597	Hsap_Ensmbl0261992_GATA_zinc_finger_domain_containing_2B_Source_HGNC_Symbol_Acc_30778_GATAD2B	Xtro_062129	Xtro_043100	Bflo_260829493	Lgig_237616	Cgig_26425_Transcriptional_repressor_p66_alpha_Source_UniProtKB_TrEMBL_Acc_K1QXY3	Acar_00008646	Drer_005834_GATA_zinc_finger_domain_containing_2B_Source_ZFIN_Acc_ZDB_GENE_060503_655_gatad2b	Smim_59240_PREDICTED_similar_to_simjang_CG32067_PC_Tribolium_castaneum_gi_91086667_ref_XP_968148_1e_86_294	Hrob_193739	Dmel_0010762_simj_simjang_Source_FlyBase_0010762	Tcas_270010391	Znev_02999	Mmar_MMa14217	Dpul_306877	Isca_ISCW016643-PA	Adig_11388	Hmag_212479	Ctel_192695	Avag_62567001	Avag_08759001	Ctel_211928	Ctel_204764	Egra_04911	Mley_ML143037a	Gsal_10402_transcriptional_repressor_p66_alpha	Bmal_170585480	Hrob_193472	Spur_021374_Spur_021374	Cele_000938_dcp_66_Protein_DCP_66_isoform_a_dcp_66_mRNA_complete_cds_Source_RefSeq_mRNA_Acc_NM_059710	Ggal_028760	Tadh_60364	Nvec_24403_BRF1	Rcul_t21274	Tspi_316969911	Smim_80432_PREDICTED_similar_to_simjang_CG32067_PC_Tribolium_castaneum_gi_91086667_ref_XP_968148_2e_47_184	Spur_007979_Gata2a	Ctel_220629	Mmar_MMa14920	Drer_006192_GATA_zinc_finger_domain_containing_2Ab_Source_ZFIN_Acc_ZDB_GENE_040426_2372_gatad2ab	Hsap_Ensmbl0167491_GATA_zinc_finger_domain_containing_2A_Source_HGNC_Symbol_Acc_29989_GATAD2A
HG_6424	Tadh_56782	Lgig_153490	Hmag_208747	Hmag_203351	Hmag_223821	Hmag_204830	Hmag_230063	Hmag_200743	Hmag_227717	Hmag_231591	Hmag_202994	Lgig_153369	Hmag_209559	Hmag_200003	Hmag_220320	Mley_ML06464a	Hmag_224813	Hmag_215398	Hmag_227103	Hmag_202000	Hmag_217840	Hmag_203909	Hmag_203910	Hmag_232161	Hmag_213612	Lgig_157248	Mley_ML204435a	Lgig_174750	Hmag_209558	Hmag_208624	Hmag_222886	Hmag_209910	Hmag_202375	Hmag_207916	Lgig_171074	Mley_ML11231a	Lgig_154578
HG_13056	Bsch_g67140	Lgig_161619	Skow_29829m	Tadh_61237	Hmag_204521	Cgig_15092	Pbac_3470637	Drer_096971_si_dkey_206p8_1_Source_ZFIN_Acc_ZDB_GENE_131127_460_si_dkey_206p8_1	Ctel_214052	Adig_04171	Bflo_260831144	Pfuc_2656_1_15885_t1
HG_1155	Drer_086268_trace_amine_associated_receptor_12i_Source_ZFIN_Acc_ZDB_GENE_041014_61_taar12i	Acar_00010368	Drer_088462_trace_amine_associated_receptor_12j_Source_ZFIN_Acc_ZDB_GENE_041014_59_taar12j	Spur_024079_Adora2b_1	Acar_00010365	Hsap_Ensmbl0146378_trace_amine_associated_receptor_2_Source_HGNC_Symbol_Acc_4514_TAAR2	Skow_01574m	Ggal_022634	Nvec_37974_7tm_1	Drer_054237_trace_amine_associated_receptor_16a_Source_ZFIN_Acc_ZDB_GENE_100514_1_taar16a	Drer_090592_trace_amine_associated_receptor_10b_Source_ZFIN_Acc_ZDB_GENE_041014_67_taar10b	Drer_095762_trace_amine_associated_receptor_10c_Source_ZFIN_Acc_ZDB_GENE_041014_57_taar10c	Drer_069206_trace_amine_associated_receptor_15_Source_ZFIN_Acc_ZDB_GENE_041014_50_taar15	Drer_094806_trace_amine_associated_receptor_18e_Source_ZFIN_Acc_ZDB_GENE_100514_8_taar18e	Drer_054261_trace_amine_associated_receptor_20c_Source_ZFIN_Acc_ZDB_GENE_060414_7_taar20c	Drer_093229_trace_amine_associated_receptor_20o_Source_ZFIN_Acc_ZDB_GENE_060414_4_taar20o	Drer_092991_trace_amine_associated_receptor_19e_Source_ZFIN_Acc_ZDB_GENE_091116_66_taar19e	Drer_091786_trace_amine_associated_receptor_1_Source_HGNC_Symbol_Acc_17734_TAAR1_33_of_92	Drer_095570_trace_amine_associated_receptor_18h_Source_ZFIN_Acc_ZDB_GENE_060413_2_taar18h	Drer_093466_trace_amine_associated_receptor_10d_Source_ZFIN_Acc_ZDB_GENE_041014_97_taar10d	Drer_088760_trace_amine_associated_receptor_1_Source_HGNC_Symbol_Acc_17734_TAAR1_22_of_92	Drer_041466_trace_amine_associated_receptor_10a_Source_ZFIN_Acc_ZDB_GENE_041014_55_taar10a	Drer_095498_trace_amine_associated_receptor_1_Source_HGNC_Symbol_Acc_17734_TAAR1_75_of_92	Drer_092188_trace_amine_associated_receptor_19j_Source_ZFIN_Acc_ZDB_GENE_091116_24_taar19j	Drer_054252_trace_amine_associated_receptor_18d_Source_ZFIN_Acc_ZDB_GENE_060413_12_taar18d	Drer_069214_trace_amine_associated_receptor_10_Source_ZFIN_Acc_ZDB_GENE_041014_49_taar10	Drer_092414_trace_amine_associated_receptor_19c_Source_ZFIN_Acc_ZDB_GENE_060414_16_taar19c	Drer_096185_trace_amine_associated_receptor_20u_Source_ZFIN_Acc_ZDB_GENE_060414_17_taar20u	Drer_093526_trace_amine_associated_receptor_20a1_Source_ZFIN_Acc_ZDB_GENE_060413_7_taar20a1	Drer_089000_trace_amine_associated_receptor_1b_Source_ZFIN_Acc_ZDB_GENE_041014_58_taar1b	Drer_094065_trace_amine_associated_receptor_20z_Source_ZFIN_Acc_ZDB_GENE_060414_14_taar20z	Drer_093829_trace_amine_associated_receptor_20x_Source_ZFIN_Acc_ZDB_GENE_060413_10_taar20x	Drer_096086_trace_amine_associated_receptor_20j_Source_ZFIN_Acc_ZDB_GENE_060414_15_taar20j	Drer_096025_trace_amine_associated_receptor_20c1_Source_ZFIN_Acc_ZDB_GENE_091116_60_taar20c1	Drer_092603_trace_amine_associated_receptor_1_Source_HGNC_Symbol_Acc_17734_TAAR1_42_of_92	Drer_094490_trace_amine_associated_receptor_19k_Source_ZFIN_Acc_ZDB_GENE_091116_71_taar19k	Drer_096087_trace_amine_associated_receptor_20a_Source_ZFIN_Acc_ZDB_GENE_060414_6_taar20a	Bflo_260827845	Drer_093837_trace_amine_associated_receptor_16g_Source_ZFIN_Acc_ZDB_GENE_060413_19_taar16g	Drer_087419_trace_amine_associated_receptor_12g_Source_ZFIN_Acc_ZDB_GENE_041014_64_taar12g	Drer_069203_trace_amine_associated_receptor_13d_Source_ZFIN_Acc_ZDB_GENE_041014_62_taar13d	Drer_069201_trace_amine_associated_receptor_13e_Source_ZFIN_Acc_ZDB_GENE_041014_70_taar13e	Hsap_Ensmbl0146399_trace_amine_associated_receptor_1_Source_HGNC_Symbol_Acc_17734_TAAR1	Drer_086412_trace_amine_associated_receptor_12c_Source_ZFIN_Acc_ZDB_GENE_041014_66_taar12c	Drer_092734_trace_amine_associated_receptor_13a_Source_ZFIN_Acc_ZDB_GENE_070424_256_taar13a	Drer_041454_trace_amine_associated_receptor_12b_Source_ZFIN_Acc_ZDB_GENE_041014_69_taar12b	Drer_094548_trace_amine_associated_receptor_12a_Source_ZFIN_Acc_ZDB_GENE_041014_99_taar12a	Drer_094237_trace_amine_associated_receptor_12h_Source_ZFIN_Acc_ZDB_GENE_041014_54_taar12h	Drer_022938_trace_amine_associated_receptor_11_Source_ZFIN_Acc_ZDB_GENE_041014_52_taar11	Skow_01585m	Drer_078171_trace_amine_associated_receptor_19u_Source_ZFIN_Acc_ZDB_GENE_060413_1_taar19u	Drer_096160_trace_amine_associated_receptor_20h_Source_ZFIN_Acc_ZDB_GENE_091116_82_taar20h	Drer_094997_trace_amine_associated_receptor_18b_Source_ZFIN_Acc_ZDB_GENE_100514_6_taar18b	Drer_096106_trace_amine_associated_receptor_20r_Source_ZFIN_Acc_ZDB_GENE_060413_21_taar20r	Drer_092399_trace_amine_associated_receptor_20d1_Source_ZFIN_Acc_ZDB_GENE_091116_90_taar20d1	Drer_096115_trace_amine_associated_receptor_20n_Source_ZFIN_Acc_ZDB_GENE_091116_53_taar20n	Drer_094718_trace_amine_associated_receptor_19d_Source_ZFIN_Acc_ZDB_GENE_060413_18_taar19d	Drer_086732_trace_amine_associated_receptor_1_Source_HGNC_Symbol_Acc_17734_TAAR1_19_of_92	Drer_093785_trace_amine_associated_receptor_17a_Source_ZFIN_Acc_ZDB_GENE_060414_10_taar17a	Drer_091796_trace_amine_associated_receptor_18c_Source_ZFIN_Acc_ZDB_GENE_100514_7_taar18c	Drer_096168_trace_amine_associated_receptor_20g_Source_ZFIN_Acc_ZDB_GENE_091116_61_taar20g	Drer_095620_trace_amine_associated_receptor_19b_Source_ZFIN_Acc_ZDB_GENE_091116_74_taar19b	Drer_095748_trace_amine_associated_receptor_18j_Source_ZFIN_Acc_ZDB_GENE_060413_4_taar18j	Drer_092796_trace_amine_associated_receptor_1_Source_HGNC_Symbol_Acc_17734_TAAR1_44_of_92	Drer_095156_trace_amine_associated_receptor_20w_Source_ZFIN_Acc_ZDB_GENE_060414_8_taar20w	Drer_092030_trace_amine_associated_receptor_18f_Source_ZFIN_Acc_ZDB_GENE_060414_21_taar18f	Drer_094682_trace_amine_associated_receptor_32_Source_ZFIN_Acc_ZDB_GENE_060413_16_taar32	Drer_095683_trace_amine_associated_receptor_19o_Source_ZFIN_Acc_ZDB_GENE_060414_13_taar19o	Drer_095096_trace_amine_associated_receptor_19t_Source_ZFIN_Acc_ZDB_GENE_091116_22_taar19t	Drer_094261_trace_amine_associated_receptor_19g_Source_ZFIN_Acc_ZDB_GENE_060413_17_taar19g	Drer_074516_trace_amine_associated_receptor_19l_Source_ZFIN_Acc_ZDB_GENE_091116_28_taar19l	Drer_068528_trace_amine_associated_receptor_19q_Source_ZFIN_Acc_ZDB_GENE_060413_13_taar19q	Tadh_51669	Drer_096028_trace_amine_associated_receptor_20i_Source_ZFIN_Acc_ZDB_GENE_060414_5_taar20i	Drer_096027_trace_amine_associated_receptor_20f_Source_ZFIN_Acc_ZDB_GENE_060414_3_taar20f	Drer_095225_trace_amine_associated_receptor_1_Source_HGNC_Symbol_Acc_17734_TAAR1_73_of_92	Drer_092656_trace_amine_associated_receptor_19m_Source_ZFIN_Acc_ZDB_GENE_091116_30_taar19m	Drer_076345_trace_amine_associated_receptor_19p_Source_ZFIN_Acc_ZDB_GENE_091116_10_taar19p	Drer_094011_trace_amine_associated_receptor_1_Source_HGNC_Symbol_Acc_17734_TAAR1_55_of_92	Drer_092371_trace_amine_associated_receptor_19s_Source_ZFIN_Acc_ZDB_GENE_060413_14_taar19s	Drer_090383_trace_amine_associated_receptor_19a_Source_ZFIN_Acc_ZDB_GENE_100519_3_taar19a	Drer_094654_trace_amine_associated_receptor_1_Source_HGNC_Symbol_Acc_17734_TAAR1_64_of_92	Drer_094641_trace_amine_associated_receptor_1_Source_HGNC_Symbol_Acc_17734_TAAR1_62_of_92	Drer_094649_trace_amine_associated_receptor_19i_Source_ZFIN_Acc_ZDB_GENE_060413_15_taar19i	Drer_095395_trace_amine_associated_receptor_1_Source_HGNC_Symbol_Acc_17734_TAAR1_74_of_92	Drer_092953_trace_amine_associated_receptor_18i_Source_ZFIN_Acc_ZDB_GENE_060413_3_taar18i	Drer_096169_trace_amine_associated_receptor_20b_Source_ZFIN_Acc_ZDB_GENE_060414_1_taar20b	Ggal_036660	Nvec_1686_7tm_1	Drer_091733_trace_amine_associated_receptor_1_Source_HGNC_Symbol_Acc_17734_TAAR1_32_of_92	Drer_091705_trace_amine_associated_receptor_14d_Source_ZFIN_Acc_ZDB_GENE_041210_315_taar14d	Drer_090372_trace_amine_associated_receptor_14e_Source_ZFIN_Acc_ZDB_GENE_041210_317_taar14e	Drer_069211_trace_amine_associated_receptor_14i_Source_ZFIN_Acc_ZDB_GENE_060414_25_taar14i	Drer_094375_trace_amine_associated_receptor_18g_Source_ZFIN_Acc_ZDB_GENE_060413_11_taar18g	Drer_092171_trace_amine_associated_receptor_16f_Source_ZFIN_Acc_ZDB_GENE_060413_20_taar16f	Drer_074325_Uncharacterized_protein_Source_UniProtKB_TrEMBL_Acc_E7F1C3_CU672229_1	Drer_089074_trace_amine_associated_receptor_2_Source_HGNC_Symbol_Acc_4514_TAAR2_9_of_11	Drer_086376_trace_amine_associated_receptor_12e_Source_ZFIN_Acc_ZDB_GENE_041014_51_taar12e	Drer_069177_trace_amine_associated_receptor_13b_Source_ZFIN_Acc_ZDB_GENE_041014_65_taar13b	Hsap_Ensmbl0146383_trace_amine_associated_receptor_6_Source_HGNC_Symbol_Acc_20978_TAAR6	Drer_092138_trace_amine_associated_receptor_20q_Source_ZFIN_Acc_ZDB_GENE_091116_85_taar20q	Hsap_Ensmbl0237110_trace_amine_associated_receptor_9_gene_pseudogene_Source_HGNC_Symbol_Acc_20977_TAAR9	Ggal_022636	Drer_094626_trace_amine_associated_receptor_16b_Source_ZFIN_Acc_ZDB_GENE_100514_2_taar16b	Hsap_Ensmbl0135569_trace_amine_associated_receptor_5_Source_HGNC_Symbol_Acc_30236_TAAR5	Drer_090812_trace_amine_associated_receptor_14g_Source_ZFIN_Acc_ZDB_GENE_100510_1_taar14g	Drer_075828_trace_amine_associated_receptor_14j_Source_ZFIN_Acc_ZDB_GENE_041014_34_taar14j	Drer_086692_trace_amine_associated_receptor_14a_Source_ZFIN_Acc_ZDB_GENE_041014_30_taar14a	Drer_069213_trace_amine_associated_receptor_14l_Source_ZFIN_Acc_ZDB_GENE_041014_31_taar14l	Hmag_229988	Hmag_207978	Skow_18569m	Drer_094170_trace_amine_associated_receptor_19h_Source_ZFIN_Acc_ZDB_GENE_060414_12_taar19h	Drer_069205_trace_amine_associated_receptor_13c_Source_ZFIN_Acc_ZDB_GENE_041014_60_taar13c	Drer_090227_trace_amine_associated_receptor_19n_Source_ZFIN_Acc_ZDB_GENE_091116_75_taar19n	Drer_096070_trace_amine_associated_receptor_20l_Source_ZFIN_Acc_ZDB_GENE_060414_19_taar20l	Hsap_Ensmbl0146385_trace_amine_associated_receptor_8_Source_HGNC_Symbol_Acc_14964_TAAR8	Acar_00010372	Drer_095035_trace_amine_associated_receptor_20t_Source_ZFIN_Acc_ZDB_GENE_060414_18_taar20t	Skow_39545m	Drer_087049_trace_amine_associated_receptor_20b1_Source_ZFIN_Acc_ZDB_GENE_060413_5_taar20b1	Drer_087604_trace_amine_associated_receptor_1_Source_HGNC_Symbol_Acc_17734_TAAR1_21_of_92	Skow_22322m	Tadh_58725	Drer_093266_trace_amine_associated_receptor_19f_Source_ZFIN_Acc_ZDB_GENE_060414_20_taar19f	Drer_092891_trace_amine_associated_receptor_20m_Source_ZFIN_Acc_ZDB_GENE_060413_8_taar20m	Drer_054254_trace_amine_associated_receptor_18a_Source_ZFIN_Acc_ZDB_GENE_100514_5_taar18a	Adig_11420	Drer_094679_trace_amine_associated_receptor_20p_Source_ZFIN_Acc_ZDB_GENE_091116_89_taar20p	Drer_086390_trace_amine_associated_receptor_1_Source_HGNC_Symbol_Acc_17734_TAAR1_17_of_92	Tadh_58723	Drer_059138_trace_amine_associated_receptor_1_Source_HGNC_Symbol_Acc_17734_TAAR1_7_of_92	Bmal_170595725	Drer_088859_trace_amine_associated_receptor_14f_Source_ZFIN_Acc_ZDB_GENE_041210_313_taar14f	Drer_090464_trace_amine_associated_receptor_14h_Source_ZFIN_Acc_ZDB_GENE_041014_32_taar14h	Nvec_38346_7tm_1	Lgig_127056	Skow_22306m	Ctel_92917	Nvec_39068_	Skow_17375m	Skow_34996m	Skow_34999m	Nvec_56741_7tm_1	Tadh_57728	Nvec_33446_7tm_1	Drer_094797_si_dkey_181m19_11_Source_ZFIN_Acc_ZDB_GENE_091204_204_si_dkey_181m19_11	Mley_ML008112a	Nvec_32472_7tm_1
HG_8099	Lgig_124100	Tadh_57557	Adig_04997	Drer_078664_Uncharacterized_protein_Source_UniProtKB_TrEMBL_Acc_H9GY27_CABZ01080599_1	Ggal_015398	Skow_14477m	Skow_14499m	Csav_002925	Bsch_g5126	Ctel_223926	Cint_016592	Cgig_10764	Hmag_205441	Spur_014493_Hypp_2154	Nvec_16001_LRR_1	Csav_002926	Acar_00017620	Mley_ML005713a	Odio_007897001	Pbac_3463341	Adig_19453	Pfuc_61490_1_63593_t1	Pfuc_50606_1_12719_t1	Skow_02616m	Skow_39951m
HG_9433	Bsch_g33809	Cint_012183	Bflo_260824039	Spur_027005_Hypp_1195	Cgig_18109	Skow_10300m	Bflo_260821465	Bsch_g60818	Nvec_45733_	Cele_016032_C24A3_1_Protein_C24A3_1_C24A3_1_mRNA_complete_cds_Source_RefSeq_mRNA_Acc_NM_077120	Adig_06342	Cgig_18110	Ctel_225276	Csav_008046	Csav_008043	Mley_ML05342a	Nvec_19851_	Pfuc_39256_1_41113_t1	Tadh_53026	Bflo_260808498
HG_12304	Hmic_0487700	Egra_06010	Emul_04564	Sman_146720	Sjap_0047470	Tadh_61767	Bsch_g64162	Sjap_0047460	Pbac_3472214	Gsal_11232_ci_meta1_precursor	Hmic_1009000	Sjap_0312870	Sjap_0120500
HG_11	Hsap_Ensmbl0175514_G_protein_coupled_receptor_152_Source_HGNC_Symbol_Acc_23622_GPR152	Nvec_26758_7tm_1	Tcas_270011018	Acar_00018076	Isca_ISCW022222-PA	Skow_08037m	Dpul_54432	Bflo_260818946	Cgig_17230_Neuropeptide_Y_receptor_Source_UniProtKB_TrEMBL_Acc_K1RE51	Znev_08693	Tcas_270006387	Acar_00005346	Ggal_023158	Skow_17465m	Ctel_89772	Dpul_317149	Bflo_260833752	Hsap_Ensmbl0075073_tachykinin_receptor_2_Source_HGNC_Symbol_Acc_11527_TACR2	Skow_04268m	Avag_17948001	Isca_ISCW015326-PA	Isca_ISCW022730-PA	Dpul_54510	Xtro_002011	Bflo_260799644	Dmel_0035610_Lkr_Leucokinin_receptor_Source_FlyBase_0035610	Hrob_182211	Nvec_31735_	Avag_15058001	Bflo_260818681	Pfuc_34219_1_55496_t1	Avag_11878001	Avag_63159001	Cgig_27768_Cholecystokinin_receptor_type_A_Source_UniProtKB_TrEMBL_Acc_K1QI17	Nvec_5075_7tm_1	Ctel_108837	Avag_00849001	Bflo_260827746	Rcul_t45889	Ggal_027969	Skow_24831m	Drer_075112_tachykinin_receptor_3a_Source_ZFIN_Acc_ZDB_GENE_090312_106_tacr3a	Avag_45094001	Nvec_35072_	Nvec_57199_7tm_1	Skow_17510m	Bflo_260802560	Nvec_20515_	Smar_001612	Avag_02843001	Bflo_260827475	Ggal_036155	Drer_054203_neuropeptide_FF_receptor_1_like_1_Source_ZFIN_Acc_ZDB_GENE_091118_18_npffr1l1	Avag_20456001	Acar_00014368	Tcas_270001267	Avag_49750001	Dmel_0259231_CCKLR_17D1_CCK_like_receptor_at_17D1_Source_FlyBase_0259231	Ctel_89755	Avag_14935001	Dmel_0038880_SIFR_SIFamide_receptor_Source_FlyBase_0038880	Hsap_Ensmbl0166573_galanin_receptor_1_Source_HGNC_Symbol_Acc_4132_GALR1	Mmar_MMa26835	Dmel_0050106_CCHa1r_CCHamide_1_receptor_Source_FlyBase_0050106	Avag_16477001	Adig_17409	Avag_03385001	Dpul_43250	Avag_07392001	Skow_34157m	Drer_010712_neuropeptide_FF_receptor_1_like_3_Source_ZFIN_Acc_ZDB_GENE_070424_44_npffr1l3	Cgig_17233_Neuropeptide_Y_receptor_Source_UniProtKB_TrEMBL_Acc_K1R160	Nvec_6803_7tm_1	Cint_002055	Cint_002063	Spur_022376_KpLr2	Cgig_12279_Cholecystokinin_receptor_Source_UniProtKB_TrEMBL_Acc_K1PPZ5	Cele_020712_ckr_1_Protein_CKR_1_ckr_1_mRNA_complete_cds_Source_RefSeq_mRNA_Acc_NM_059517	Skow_36738m	Skow_02450m	Skow_34611m	Cgig_10856_Neuropeptide_FF_receptor_2_Source_UniProtKB_TrEMBL_Acc_K1QBA5	Skow_45749m	Skow_34600m	Skow_24022m	Ctel_215255	Bflo_260802562	Ctel_209653	Skow_35244m	Skow_05501m	Skow_02487m	Skow_45750m	Xtro_063176	Nvec_36389_	Ctel_224477	Skow_06148m	Skow_29790m	Bflo_260799640	Avag_03172001	Drer_056620_gastrin_releasing_peptide_receptor_Source_ZFIN_Acc_ZDB_GENE_081015_4_grpr	Gsal_7968_allatostatin	Pfuc_1695_1_00796_t1	Adig_15167	Skow_43208m	Skow_24832m	Spur_018190_NmbrL_3	Ggal_026657	Isca_ISCW016382-PA	Skow_33677m	Hmag_203903	Skow_24836m	Acar_00009125	Bflo_260802187	Tadh_18299	Drer_044969_si_ch73_52e11_1_Source_ZFIN_Acc_ZDB_GENE_131121_48_si_ch73_52e11_1	Xtro_060418	Ggal_002895	Cgig_05571_Neuropeptide_capa_receptor_Source_UniProtKB_TrEMBL_Acc_K1RWH8	Cgig_11645_Melatonin_related_receptor_Source_UniProtKB_TrEMBL_Acc_K1RFC1	Spur_008212_Agtr1	Skow_02448m	Skow_02451m	Smim_24816_PREDICTED_neuropeptide_Y_receptor_like_Acyrthosiphon_pisum_gi_328701469_ref_XP_001946360_4e_118_362	Skow_35992m	Skow_34608m	Isca_ISCW014938-PA	Spur_022317_GalLr_1	Drer_058246_cysteinyl_leukotriene_receptor_1_Source_ZFIN_Acc_ZDB_GENE_050522_250_cysltr1	Avag_21950001	Avag_09023001	Xtro_022341	Skow_15423m	Nvec_25320_7tm_1	Skow_00052m	Znev_05564	Dmel_0038874_ETHR_ETHR_Source_FlyBase_0038874	Spur_021160_NeurmdnBr_3	Lgig_166607	Hmag_203902	Skow_02481m	Drer_020853_galanin_receptor_2_Source_HGNC_Symbol_Acc_4133_GALR2	Spur_001675_Galr2L_3	Cint_008927	Nvec_28023_7tm_1	Znev_17103	Spur_015139_Tcknr1	Bflo_260831876	Skow_02489m	Ctel_24752	Dpul_1192	Drer_003049_somatostatin_receptor_1a_Source_ZFIN_Acc_ZDB_GENE_090429_1_sstr1a	Skow_45856m	Skow_30690m	Skow_45859m	Xtro_062597	Bflo_260833718	Drer_077540_coagulation_factor_II_thrombin_receptor_like_1_tandem_duplicate_2_Source_ZFIN_Acc_ZDB_GENE_070615_24_f2rl1_2	Tcas_270004853	Xtro_026719	Ggal_013602	Ctel_113004	Hsap_Ensmbl0139874_somatostatin_receptor_1_Source_HGNC_Symbol_Acc_11330_SSTR1	Mmar_MMa30160	Xtro_025204	Bflo_260787285	Acar_00013830	Xtro_049035	Bflo_260819314	Smar_014071	Ctel_131652	Bsch_g13125	Xtro_005445	Ctel_54029	Dmel_0028961_AlstR_Allatostatin_Receptor_Source_FlyBase_0028961	Skow_15183m	Skow_37383m	Skow_15184m	Drer_045443_angiotensin_II_receptor_type_1b_Source_ZFIN_Acc_ZDB_GENE_110411_117_agtr1b	Dpul_23370	Spur_022468_KpLr1	Lgig_51656	Ggal_019479	Skow_15206m	Skow_27511m	Ggal_024372	Lgig_108200	Bflo_260802558	Skow_15207m	Ggal_022114	Skow_04339m	Bflo_260805612	Xtro_062193	Acar_00004236	Drer_068444_Uncharacterized_protein_Source_UniProtKB_TrEMBL_Acc_F1QJ85_CU207276_1	Skow_00421m	Drer_070400_si_ch211_161c3_4_Source_ZFIN_Acc_ZDB_GENE_131127_536_si_ch211_161c3_4	Drer_062552_lysophosphatidic_acid_receptor_6a_Source_ZFIN_Acc_ZDB_GENE_061013_343_lpar6a	Odio_017762001	Bflo_260819280	Acar_00013766	Cgig_27318_Neuromedin_B_receptor_Source_UniProtKB_TrEMBL_Acc_K1RHG0	Skow_16774m	Rcul_t26446	Hmic_0225600	Smim_52773_PREDICTED_somatostatin_receptor_type_4_like_Bombus_terrestris_gi_340711663_ref_XP_003394391_8e_155_455	Dmel_0039595_AR_2_Allatostatin_Receptor_2_Source_FlyBase_0039595	Xtro_029218	Skow_37382m	Ggal_017830	Hsap_Ensmbl0163823_chemokine_C_C_motif_receptor_1_Source_HGNC_Symbol_Acc_1602_CCR1	Acar_00016116	Xtro_003445	Acar_00015170	Drer_069806_somatostatin_receptor_2_Source_HGNC_Symbol_Acc_11331_SSTR2_2_of_2	Avag_22177001	Drer_057410_relaxin_insulin_like_family_peptide_receptor_3_Source_ZFIN_Acc_ZDB_GENE_080723_67_rxfp3	Ggal_020087	Dpul_53990	Pfuc_32239_1_12096_t1	Skow_25571m	Acar_00015069	Drer_056230_growth_hormone_secretagogue_receptor_a_Source_ZFIN_Acc_ZDB_GENE_070912_238_ghsra	Acar_00020224	Bflo_260802612	Acar_00009538	Drer_067925_Uncharacterized_protein_Source_UniProtKB_TrEMBL_Acc_E7FCM2_BX324198_1	Ctel_119606	Skow_35162m	Bflo_260790673	Drer_079165_Uncharacterized_protein_Source_UniProtKB_TrEMBL_Acc_F1QF39_CR356247_1	Cele_009619_npr_6_Protein_NPR_6_npr_6_mRNA_complete_cds_Source_RefSeq_mRNA_Acc_NM_077324	Lgig_73358	Ctel_63522	Skow_11182m	Skow_36552m	Drer_031749_C3a_anaphylatoxin_chemotactic_receptor_Source_UniProtKB_Swiss_Prot_Acc_P0C7U4_C3AR1	Drer_057117_growth_hormone_secretagogue_receptor_b_Source_ZFIN_Acc_ZDB_GENE_090327_1_ghsrb	Rcul_t00062	Ggal_006561	Acar_00015228	Ctel_202875	Bflo_260802750	Skow_15895m	Bflo_260824161	Bflo_260801435	Ggal_015767	Skow_07331m	Ggal_037996	Spur_025226_Gpr54_2	Ggal_015445	Drer_057195_G_protein_coupled_receptor_132_Source_HGNC_Symbol_Acc_17482_GPR132_2_of_3	Dpul_60654	Ggal_002894	Nvec_40806_	Skow_33995m	Bflo_260819441	Xtro_034975	Drer_010384_lysophosphatidic_acid_receptor_5a_Source_ZFIN_Acc_ZDB_GENE_030131_1193_lpar5a	Acar_00005389	Hsap_Ensmbl0173198_cysteinyl_leukotriene_receptor_1_Source_HGNC_Symbol_Acc_17451_CYSLTR1	Nvec_3199_7tm_1	Xtro_052518	Bflo_260814825	Ggal_039761	Csav_003827	Skow_19478m	Drer_079829_Uncharacterized_protein_Source_UniProtKB_TrEMBL_Acc_F1QYD4_BX537113_1	Ggal_014948	Cint_026686	Nvec_23854_	Hrob_87553	Drer_091207_motilin_receptor_Source_HGNC_Symbol_Acc_4495_MLNR	Lgig_91538	Ctel_22938	Xtro_058697	Acar_00004549	Hsap_Ensmbl0132671_somatostatin_receptor_4_Source_HGNC_Symbol_Acc_11333_SSTR4	Hrob_87810	Skow_24099m	Skow_20015m	Tcas_270001281	Nvec_33463_7tm_1	Nvec_17214_	Skow_31989m	Acar_00001016	Acar_00020315	Ctel_182424	Acar_00004555	Lgig_108343	Sman_118040_Putative_neuropeptide_receptor_Source_UniProtKB_TrEMBL_Acc_G4V636	Ggal_004956	Bsch_g21922	Avag_28112001	Bflo_260819218	Lgig_108855	Skow_16338m	Spur_004603_NeurmdnULr	Ggal_010329	Skow_16780m	Bflo_260796211	Spur_015957_NeurmdnULr2	Xtro_042764	Isca_ISCW000923-PA	Ggal_032414	Acar_00005002	Lgig_144597	Spur_017624_Prokr1	Skow_16333m	Dpul_13548	Skow_02446m	Xtro_013519	Drer_076897_Uncharacterized_protein_Source_UniProtKB_TrEMBL_Acc_F1QI14_CU570782_1	Xtro_034879	Bflo_260803239	Skow_16334m	Avag_26694001	Znev_16805	Ggal_022571	Spur_026856_GrprL	Drer_042984_formyl_peptide_receptor_1_Source_ZFIN_Acc_ZDB_GENE_121227_2_fpr1	Dmel_0004841_Takr86C_Tachykinin_like_receptor_at_86C_Source_FlyBase_0004841	Bflo_260819312	Skow_42372m	Cint_003429	Cint_029572	Cint_029571	Csav_002964	Spur_007422_Gpr54_1	Cint_000421	Csav_004043	Csav_004042	Csav_004044	Cint_024546	Cint_029108	Cint_024545	Bflo_260819284	Bsch_g2538	Bsch_g3863	Cint_012838	Xtro_021970	Bflo_260799162	Isca_ISCW022739-PA	Bflo_260800201	Bflo_260803095	Bflo_260795337	Skow_17582m	Pfuc_5788_1_31044_t1	Drer_059090_somatostatin_receptor_2_Source_HGNC_Symbol_Acc_11331_SSTR2_1_of_2	Odio_016022001	Skow_15425m	Cint_026685	Bflo_260823830	Odio_014234001	Skow_30660m	Mmar_MMa29774	Adig_00009	Rcul_t21610	Bflo_260780884	Bflo_260823832	Acar_00007416	Acar_00009691	Skow_03907m	Avag_51900001	Dpul_57322	Adig_00512	Cele_019616_nmur_2_Protein_NMUR_2_nmur_2_mRNA_complete_cds_Source_RefSeq_mRNA_Acc_NM_061265	Hsap_Ensmbl0182631_relaxin_insulin_like_family_peptide_receptor_3_Source_HGNC_Symbol_Acc_24883_RXFP3	Pfuc_8535_1_67891_t1	Bflo_260799158	Hsap_Ensmbl0180616_somatostatin_receptor_2_Source_HGNC_Symbol_Acc_11331_SSTR2	Acar_00014278	Ggal_037713	Bflo_260781648	Bflo_260788332	Bflo_260829589	Hsap_Ensmbl0101188_neurotensin_receptor_1_high_affinity_Source_HGNC_Symbol_Acc_8039_NTSR1	Cint_013105	Skow_23334m	Ggal_007739	Acar_00010454	Acar_00005950	Skow_23342m	Cele_006428_tkr_3_Protein_TKR_3_isoform_b_tkr_3_mRNA_complete_cds_Source_RefSeq_mRNA_Acc_NM_001026087	Smar_013945	Xtro_022361	Ggal_033210	Ggal_008428	Ggal_038657	Lgig_105957	Ggal_019474	Bflo_260824792	Cgig_27719_Somatostatin_receptor_type_1_Source_UniProtKB_TrEMBL_Acc_K1QHX9	Skow_17503m	Bflo_260835922	Ggal_006922	Avag_19185001	Avag_40861001	Ctel_45060	Hsap_Ensmbl0121853_growth_hormone_secretagogue_receptor_Source_HGNC_Symbol_Acc_4267_GHSR	Hsap_Ensmbl0162009_somatostatin_receptor_5_Source_HGNC_Symbol_Acc_11334_SSTR5	Skow_01583m	Nvec_4982_7tm_1	Hmic_0085600	Ggal_019142	Drer_093228_chemokine_like_receptor_1_Source_HGNC_Symbol_Acc_2121_CMKLR1_3_of_3	Drer_057633_chemokine_C_X_C_motif_receptor_4a_Source_ZFIN_Acc_ZDB_GENE_020102_1_cxcr4a	Ggal_013967	Hsap_Ensmbl0183813_chemokine_C_C_motif_receptor_4_Source_HGNC_Symbol_Acc_1605_CCR4	Ctel_48875	Acar_00004690	Spur_018339_QrfprL_4	Xtro_000415	Smar_008809	Xtro_035060	Hsap_Ensmbl0187474_formyl_peptide_receptor_3_Source_HGNC_Symbol_Acc_3828_FPR3	Hrob_133157	Drer_041125_G_protein_coupled_receptor_19_Source_ZFIN_Acc_ZDB_GENE_040426_1295_gpr19	Ctel_23273	Nvec_27951_	Drer_092087_chemokine_like_receptor_1_Source_HGNC_Symbol_Acc_2121_CMKLR1_2_of_3	Drer_036117_melanin_concentrating_hormone_receptor_2_Source_ZFIN_Acc_ZDB_GENE_030502_6_mchr2	Xtro_053184	Ggal_009540	Hsap_Ensmbl0135577_neuromedin_B_receptor_Source_HGNC_Symbol_Acc_7843_NMBR	Ggal_008086	Skow_17460m	Ggal_039217	Hrob_74572	Tspi_316971902	Ggal_024125	Nvec_3544_7tm_1	Mmar_MMa16162	Smim_18627_neuropeptide_f_receptor_76f_putative_Ixodes_scapularis_gi_241082209_ref_XP_002409018_8e_156_454	Bflo_260825421	Nvec_30435_	Skow_35128m	Adig_13305	Acar_00004993	Hmag_229029	Xtro_003641	Drer_063545_purinergic_receptor_P2Y_G_protein_coupled_2_Source_HGNC_Symbol_Acc_8541_P2RY2_1_of_3	Hrob_73674	Drer_061846_relaxin_insulin_like_family_peptide_receptor_3_2b_Source_ZFIN_Acc_ZDB_GENE_050208_346_rxfp3_2b	Hsap_Ensmbl0169508_G_protein_coupled_receptor_183_Source_HGNC_Symbol_Acc_3128_GPR183	Lgig_127828	Lgig_52425	Drer_063549_purinergic_receptor_P2Y_G_protein_coupled_2_Source_HGNC_Symbol_Acc_8541_P2RY2_2_of_3	Lgig_91997	Bflo_260792561	Nvec_42559_7tm_1	Cint_026710	Spur_018963_NmbrL_4	Xtro_057104	Ctel_63132	Spur_002169_Sstr5	Skow_12816m	Lgig_126576	Drer_086776_G_protein_coupled_receptor_35_Source_HGNC_Symbol_Acc_4492_GPR35_3_of_3	Lgig_122499	Nvec_48593_7tm_1	Drer_087084_hydroxycarboxylic_acid_receptor_1_4_Source_ZFIN_Acc_ZDB_GENE_111111_10_hcar1_4	Nvec_13771_7tm_1	Nvec_1364_7tm_1	Nvec_16639_	Nvec_53155_	Skow_12817m	Tcas_270004809	Bflo_260834117	Adig_21565	Xtro_053045	Skow_22967m	Avag_13994001	Xtro_053046	Smim_g63506_t1_thyrotropin_releasing_hormone_receptor_putative_Ixodes_scapularis_gi_242001702_ref_XP_002435494_6e_110_328	Drer_036159_thyrotropin_releasing_hormone_receptor_b_Source_ZFIN_Acc_ZDB_GENE_060503_382_trhrb	Skow_06245m	Lgig_114263	Ctel_141862	Nvec_24509_	Ctel_23754	Tcas_270015160	Xtro_050945	Nvec_26982_7tm_1	Cgig_28192_Neuropeptide_FF_receptor_2_Source_UniProtKB_TrEMBL_Acc_K1RE65	Nvec_14294_	Ggal_006514	Nvec_37029_7tm_1	Nvec_46487_7tm_1	Drer_022570_Uncharacterized_protein_Source_UniProtKB_TrEMBL_Acc_F1R0N6_BX248318_1	Skow_26589m	Cgig_07543_Neuropeptide_FF_receptor_2_Source_UniProtKB_TrEMBL_Acc_K1QPC8	Skow_17461m	Smim_69341_neuropeptide_FF_receptor_putative_Ixodes_scapularis_gi_241266742_ref_XP_002406273_3e_62_202	Ggal_014949	Pfuc_2923_1_66498_t1	Nvec_29326_7tm_1	Hsap_Ensmbl0110148_cholecystokinin_B_receptor_Source_HGNC_Symbol_Acc_1571_CCKBR	Nvec_17030_	Lgig_71923	Tcas_270006360	Cgig_06524_Neuropeptide_FF_receptor_2_Source_UniProtKB_TrEMBL_Acc_K1PVA2	Znev_15082	Acar_00009469	Xtro_053196	Bflo_260809049	Ctel_90908	Cgig_07542_Neuropeptide_FF_receptor_2_Source_UniProtKB_TrEMBL_Acc_K1RVG3	Nvec_22486_	Acar_00001026	Lgig_93568	Emul_10150	Egra_03706	Hsap_Ensmbl0183150_G_protein_coupled_receptor_19_Source_HGNC_Symbol_Acc_4473_GPR19	Ggal_025895	Ggal_035808	Lgig_208014	Cele_016265_nmur_4_Protein_NMUR_4_nmur_4_mRNA_complete_cds_Source_RefSeq_mRNA_Acc_NM_059589	Hrob_82100	Drer_093901_thyrotropin_releasing_hormone_receptor_2_Source_ZFIN_Acc_ZDB_GENE_050419_193_trhr2	Drer_062631_neuropeptide_FF_receptor_1_like_2_Source_ZFIN_Acc_ZDB_GENE_060526_110_npffr1l2	Gsal_9234_thyrotropin_releasing_hormone_receptor_like	Nvec_54812_7tm_1	Cele_016747_nmur_1_Protein_NMUR_1_nmur_1_mRNA_complete_cds_Source_RefSeq_mRNA_Acc_NM_077114	Drer_003944_neuromedin_U_receptor_1_Source_HGNC_Symbol_Acc_4518_NMUR1_1_of_2	Bflo_260804259	Adig_09024	Acar_00004220	Hsap_Ensmbl0174417_thyrotropin_releasing_hormone_receptor_Source_HGNC_Symbol_Acc_12299_TRHR	Hrob_129617	Skow_13370m	Pfuc_4438_1_23573_t1	Bflo_260802332	Mmar_MMa15630	Acar_00019619	Znev_12765	Nvec_13760_7tm_1	Nvec_51977_	Bflo_260803243	Cgig_09553_Pyroglutamylated_RFamide_peptide_receptor_Source_UniProtKB_TrEMBL_Acc_K1PCE5	Drer_039349_pyroglutamylated_RFamide_peptide_receptor_a_Source_ZFIN_Acc_ZDB_GENE_090313_105_qrfpra	Lgig_65549	Mmar_MMa39814	Spur_021219_Gpr54	Skow_19956m	Avag_59079001	Drer_076546_thyrotropin_releasing_hormone_receptor_a_Source_ZFIN_Acc_ZDB_GENE_100922_18_trhra	Skow_24622m	Tcas_270002919	Lgig_111574	Adig_17814	Nvec_50432_7tm_1	Bflo_260834057	Nvec_6730_7tm_1	Lgig_120990	Skow_22959m	Xtro_007495	Bflo_260801996	Xtro_060971	Nvec_36407_	Nvec_42645_	Drer_052089_Uncharacterized_protein_Source_UniProtKB_TrEMBL_Acc_E7F402_CR352260_1	Avag_31057001	Drer_060884_neuromedin_U_receptor_1_Source_ZFIN_Acc_ZDB_GENE_081104_220_nmur1	Xtro_004185	Avag_46358001	Nvec_36326_	Bflo_260786683	Spur_026458_CcK_GLr	Cgig_03328_Cholecystokinin_receptor_type_A_Source_UniProtKB_TrEMBL_Acc_K1PZ04	Ctel_74636	Skow_08848m	Ctel_125109	Cgig_14191_Orexin_receptor_type_2_Source_UniProtKB_TrEMBL_Acc_K1QZG6	Avag_39464001	Ctel_63664	Ctel_26064	Drer_033635_neuropeptide_FF_receptor_2_1_npffr2_1_mRNA_Source_RefSeq_mRNA_Acc_NM_001105109_NPFFR2_1	Tcas_270001268	Adig_01796	Nvec_16078_	Znev_16063	Tcas_270001282	Acar_00013839	Nvec_13423_7tm_1	Bflo_260811420	Xtro_023026	Tcas_270012689	Lgig_94391	Mmar_MMa54551	Ctel_74266	Bflo_260802502	Acar_00010228	Adig_06960	Spur_014447_Hypp_2150	Drer_053570_pyrimidinergic_receptor_P2Y_G_protein_coupled_4_like_Source_ZFIN_Acc_ZDB_GENE_030616_77_pr2y4l	Skow_38105m	Lgig_171228	Adig_23615	Skow_18805m	Nvec_44879_	Drer_061094_si_ch211_272h9_2_Source_ZFIN_Acc_ZDB_GENE_070705_164_si_ch211_272h9_2	Mmar_MMa46953	Xtro_032197	Skow_14289m	Bflo_260831988	Drer_005522_galanin_receptor_1_Source_ZFIN_Acc_ZDB_GENE_060503_290_galr1	Adig_12221	Lgig_95484	Smar_005402	Nvec_45713_	Avag_42592001	Hmic_0426400	Nvec_25436_7tm_1	Xtro_051752	Drer_068422_Uncharacterized_protein_Source_UniProtKB_TrEMBL_Acc_E7F335_CABZ01084347_1	Xtro_003679	Smar_005410	Drer_062111_Uncharacterized_protein_Source_UniProtKB_TrEMBL_Acc_F1Q7F2_CT030048_1	Csav_003825	Cele_021439_ckr_2_Protein_CKR_2_isoform_c_ckr_2_mRNA_complete_cds_Source_RefSeq_mRNA_Acc_NM_001027673	Xtro_003414	Tcas_270006463	Bflo_260827704	Nvec_38686_7tm_1	Smar_001160	Drer_023722_hypocretin_orexin_receptor_2_Source_ZFIN_Acc_ZDB_GENE_070228_3_hcrtr2	Skow_09983m	Hsap_Ensmbl0137252_hypocretin_orexin_receptor_2_Source_HGNC_Symbol_Acc_4849_HCRTR2	Tcas_270011066	Ctel_5310	Lgig_111302	Bflo_260833758	Hsap_Ensmbl0164129_neuropeptide_Y_receptor_Y5_Source_HGNC_Symbol_Acc_7958_NPY5R	Tcas_270014299	Pfuc_2059_1_51505_t1	Drer_067563_KISS1_receptor_b_Source_ZFIN_Acc_ZDB_GENE_060526_54_kiss1rb	Skow_34062m	Hmag_228365	Skow_09975m	Ggal_031005	Spur_023223_Orxn_HpcLr2	Hrob_67040	Nvec_51651_7tm_1	Ctel_225192	Skow_20410m	Lgig_162749	Cgig_05389_Pyroglutamylated_RFamide_peptide_receptor_Source_UniProtKB_TrEMBL_Acc_K1PWN6	Bflo_261289477	Bflo_260786487	Avag_49408001	Ggal_006747	Xtro_010624	Drer_074117_cholecystokinin_B_receptor_Source_HGNC_Symbol_Acc_1571_CCKBR_1_of_2	Dpul_242115	Lgig_127723	Bflo_260791785	Rcul_t29917	Ggal_018955	Lgig_108319	Ggal_007342	Drer_002728_KISS1_receptor_a_Source_ZFIN_Acc_ZDB_GENE_070912_521_kiss1ra	Tcas_270008249	Ctel_62906	Gsal_4335_neuropeptide_receptor	Pfuc_8146_1_02554_t1	Ggal_007065	Cgig_04376_Pyroglutamylated_RFamide_peptide_receptor_Source_UniProtKB_TrEMBL_Acc_K1PHY8	Rcul_t01728	Smar_006392	Ctel_35369	Bflo_260793912	Bflo_260791791	Ctel_130761	Lgig_127919	Drer_076824_cholecystokinin_B_receptor_Source_HGNC_Symbol_Acc_1571_CCKBR_2_of_2	Bflo_260793920	Spur_027212_Npffr1L	Bflo_260804243	Cgig_25197_Neuropeptide_FF_receptor_2_Source_UniProtKB_TrEMBL_Acc_K1Q664	Ctel_73422	Spur_015140_Tcknr2	Hrob_186615	Tcas_270004854	Csav_000628	Acar_00013140	Tspi_316975461	Hmic_0480300	Acar_00009068	Csav_004045	Csav_012579	Csav_002963	Dpul_12576	Dpul_12571	Drer_035552_angiotensin_II_receptor_type_2_Source_ZFIN_Acc_ZDB_GENE_050306_56_agtr2	Skow_45864m	Bflo_260809427	Isca_ISCW007666-PA	Dmel_0036789_AlCR2_allatostatin_C_receptor_2_Source_FlyBase_0036789	Ggal_005404	Dmel_0036790_star1_allatostatin_C_receptor_1_Source_FlyBase_0036790	Znev_17322	Skow_13977m	Bflo_260816785	Avag_10669001	Bflo_260828426	Skow_00289m	Ctel_63550	Smim_12651_PREDICTED_somatostatin_receptor_type_4_like_Bombus_terrestris_gi_340711663_ref_XP_003394391_3e_139_412	Bflo_260833474	Bsch_g20016	Bsch_g6166	Csav_011832	Bsch_g29719	Skow_00170m	Odio_003230001	Bflo_260793904	Cint_028243	Bflo_260833696	Spur_026973_Spur_026973	Drer_037048_melanin_concentrating_hormone_receptor_1a_Source_ZFIN_Acc_ZDB_GENE_030502_4_mchr1a	Bflo_260819282	Skow_30313m	Spur_026455_Gpr54L_5	Bflo_260783678	Bflo_260802610	Mmar_MMa03562	Xtro_051550	Drer_079423_neuropeptides_B_W_receptor_2a_Source_ZFIN_Acc_ZDB_GENE_091118_42_npbwr2a	Pfuc_2059_1_51504_t1	Bflo_260804241	Skow_04579m	Ggal_024600	Cgig_18979_Neuropeptide_Y_receptor_type_1_Source_UniProtKB_TrEMBL_Acc_K1RIT2	Bflo_260812114	Bflo_260804261	Rcul_t40352	Bflo_260823834	Ggal_007028	Spur_025455_Spur_025455	Ggal_021561	Spur_024319_Spur_024319	Hsap_Ensmbl0128285_melanin_concentrating_hormone_receptor_1_Source_HGNC_Symbol_Acc_4479_MCHR1	Hsap_Ensmbl0180772_angiotensin_II_receptor_type_2_Source_HGNC_Symbol_Acc_338_AGTR2	Ggal_030706	Odio_005706001	Ggal_009553	Xtro_062533	Hsap_Ensmbl0183729_neuropeptides_B_W_receptor_1_Source_HGNC_Symbol_Acc_4522_NPBWR1	Ggal_038429	Cgig_23500_G_protein_coupled_receptor_54_Source_UniProtKB_TrEMBL_Acc_K1Q4C9	Bflo_260790228	Ggal_016468	Avag_36121001	Acar_00002714	Drer_090890_chemokine_like_receptor_1_Source_ZFIN_Acc_ZDB_GENE_060526_126_cmklr1	Acar_00021598	Bflo_260784447	Mmar_MMa26841	Lgig_108441	Acar_00011037	Drer_022525_melanin_concentrating_hormone_receptor_1b_Source_ZFIN_Acc_ZDB_GENE_030502_5_mchr1b	Ctel_117296	Bflo_260790218	Pfuc_12650_1_03261_t1	Skow_04242m	Hsap_Ensmbl0134817_apelin_receptor_Source_HGNC_Symbol_Acc_339_APLNR	Bflo_260797697	Xtro_012635	Bflo_260794854	Acar_00017688	Acar_00016505	Bflo_260806315	Xtro_060153	Skow_18803m	Xtro_061661	Ggal_020334	Xtro_020093	Skow_16141m	Spur_012318_KpLr3	Bflo_260799642	Drer_014477_somatostatin_receptor_3_Source_ZFIN_Acc_ZDB_GENE_061009_35_sstr3	Nvec_10539_	Xtro_064089	Ctel_103054	Dmel_0030954_CCKLR_17D3_CCK_like_receptor_at_17D3_Source_FlyBase_0030954	Cgig_19256_Cholecystokinin_receptor_Source_UniProtKB_TrEMBL_Acc_K1QPR7	Pfuc_2146_1_58795_t1	Pfuc_66401_1_27587_t1	Bflo_261289289	Bflo_261289283	Bflo_260788418	Bflo_260782797	Bflo_260785215	Bflo_260807876	Spur_001983_NmbrL	Acar_00001536	Avag_29282001	Ctel_24667	Avag_11199001	Mmar_MMa32488	Hmag_227297	Ctel_195613	Lgig_152934	Dmel_0038140_CG8784	Ctel_124884	Hsap_Ensmbl0169836_tachykinin_receptor_3_Source_HGNC_Symbol_Acc_11528_TACR3	Cgig_22492_Neuropeptide_capa_receptor_Source_UniProtKB_TrEMBL_Acc_K1QAF5	Sjap_0096970	Hrob_74592	Hrob_80372	Smim_37305_bombesin_receptor_subtype_3_putative_Ixodes_scapularis_gi_241844151_ref_XP_002415482_6e_139_411	Cgig_02831_Orexin_receptor_type_2_Source_UniProtKB_TrEMBL_Acc_K1QK27	Bflo_260803241	Hmag_230910	Adig_15102	Dmel_0004622_Takr99D_Tachykinin_like_receptor_at_99D_Source_FlyBase_0004622	Bflo_260803247	Acar_00009402	Ggal_019141	Cint_023703	Znev_15705	Rcul_t04297	Lgig_92844	Nvec_18549_7tm_1	Skow_00780m	Mmar_MMa28096	Drer_041660_opioid_receptor_delta_1a_Source_ZFIN_Acc_ZDB_GENE_990415_199_oprd1a	Nvec_33366_7tm_1	Skow_17502m	Skow_13918m	Avag_33127001	Nvec_21126_7tm_1	Lgig_144441	Skow_26653m	Skow_04581m	Dmel_0004842_NepYr_Neuropeptide_Y_receptor_like_Source_FlyBase_0004842	Xtro_046757	Xtro_046740	Bflo_260826760	Bflo_260789233	Hrob_141773	Rcul_t15778	Skow_00779m	Ctel_107858	Spur_028329_Spur_028329	Xtro_015949	Mmar_MMa35252	Tspi_316970255	Hrob_66825	Nvec_59538_7tm_1	Nvec_35001_	Lgig_106319	Skow_34610m	Cgig_04366_Pyroglutamylated_RFamide_peptide_receptor_Source_UniProtKB_TrEMBL_Acc_K1PSP8	Nvec_7572_GILT	Drer_054975_chemokine_C_X_C_motif_receptor_1_Source_HGNC_Symbol_Acc_6026_CXCR1	Skow_35438m	Cgig_18551_Neuropeptide_FF_receptor_2_Source_UniProtKB_TrEMBL_Acc_K1RW77	Hrob_79600	Adig_04973	Drer_091788_neuropeptide_FF_receptor_1_Source_HGNC_Symbol_Acc_17425_NPFFR1	Adig_13304	Smim_66406_PREDICTED_neuropeptide_FF_receptor_like_Saccoglossus_kowalevskii_gi_291230882_ref_XP_002735395_4e_31_127	Adig_12222	Bmal_170586794	Lgig_157550	Smar_003058	Hrob_67877	Pfuc_585_1_36598_t1	Tadh_60811	Skow_45389m	Cgig_17836_KiSS_1_receptor_Source_UniProtKB_TrEMBL_Acc_K1R8Z6	Adig_13532	Hsap_Ensmbl0171860_complement_component_3a_receptor_1_Source_HGNC_Symbol_Acc_1319_C3AR1	Ctel_181725	Xtro_038060	Cgig_06523_G_protein_coupled_receptor_54_Source_UniProtKB_TrEMBL_Acc_K1PMX5	Skow_41130m	Hrob_159372	Nvec_35019_7tm_1	Acar_00007562	Acar_00007755	Xtro_058101	Xtro_038039	Acar_00014950	Nvec_38524_	Pfuc_28547_1_69881_t1	Znev_12869	Nvec_34769_	Smim_5256_putative_G_protein_coupled_receptor_Latrodectus_hesperus_gi_318087292_gb_ADV40238_2e_56_183	Hrob_183744	Ctel_201805	Hsap_Ensmbl0168398_bradykinin_receptor_B2_Source_HGNC_Symbol_Acc_1030_BDKRB2	Isca_ISCW020998-PA	Bflo_260793924	Cgig_17891_Putative_G_protein_coupled_receptor_83_Source_UniProtKB_TrEMBL_Acc_K1PQW2	Xtro_046670	Tadh_4556	Drer_037411_neuropeptide_Y_receptor_Y1_Source_ZFIN_Acc_ZDB_GENE_080221_1_npy1r	Bflo_260802328	Lgig_111719	Nvec_31763_	Skow_02486m	Nvec_58068_7tm_1	Skow_33873m	Skow_26544m	Lgig_79121	Drer_044900_prolactin_releasing_hormone_receptor_2a_Source_ZFIN_Acc_ZDB_GENE_060209_1_prlhr2a	Hsap_Ensmbl0121966_chemokine_C_X_C_motif_receptor_4_Source_HGNC_Symbol_Acc_2561_CXCR4	Nvec_45232_7tm_1	Cele_018067_npr_7_Protein_NPR_7_npr_7_mRNA_complete_cds_Source_RefSeq_mRNA_Acc_NM_077169	Drer_041959_chemokine_C_X_C_motif_receptor_4b_Source_ZFIN_Acc_ZDB_GENE_010614_1_cxcr4b	Egra_06369	Hsap_LRG_146_formyl_peptide_receptor_1_Source_HGNC_Symbol_Acc_3826_LRG_146	Skow_45868m	Acar_00013578	Xtro_030483	Emul_10605	Adig_08248	Bflo_260828209	Drer_062999_Uncharacterized_protein_Source_UniProtKB_TrEMBL_Acc_E7F1S1_BX537113_1	Skow_31378m	Tadh_56127	Nvec_37051_7tm_1	Acar_00018412	Mmar_MMa06796	Sjap_0083580	Drer_020744_bradykinin_receptor_B1_Source_ZFIN_Acc_ZDB_GENE_030814_1_bdkrb1	Drer_063704_G_protein_coupled_receptor_1_Source_ZFIN_Acc_ZDB_GENE_091204_457_gpr1	Ctel_95681	Csav_002423	Drer_036670_apelin_receptor_b_Source_ZFIN_Acc_ZDB_GENE_050913_90_aplnrb	Drer_018616_angiotensin_II_receptor_type_1a_Source_ZFIN_Acc_ZDB_GENE_070912_546_agtr1a	Acar_00015821	Drer_042081_somatostatin_receptor_5_Source_HGNC_Symbol_Acc_11334_SSTR5	Drer_002172_apelin_receptor_a_Source_ZFIN_Acc_ZDB_GENE_060929_512_aplnra	Drer_078356_apelin_receptor_a_Source_ZFIN_Acc_ZDB_GENE_060929_512_aplnra	Drer_074958_somatostatin_receptor_3_Source_HGNC_Symbol_Acc_11332_SSTR3_2_of_2	Skow_40819m	Hsap_Ensmbl0144891_angiotensin_II_receptor_type_1_Source_HGNC_Symbol_Acc_336_AGTR1	Drer_055186_chemokine_C_C_motif_receptor_9a_Source_ZFIN_Acc_ZDB_GENE_060130_125_ccr9a	Acar_00010283	Acar_00006796	Drer_022739_relaxin_insulin_like_family_peptide_receptor_3_2a_Source_ZFIN_Acc_ZDB_GENE_121026_2_rxfp3_2a	Acar_00017691	Drer_043664_bradykinin_receptor_B2_Source_HGNC_Symbol_Acc_1030_BDKRB2_1_of_2	Drer_062478_atypical_chemokine_receptor_3_Source_HGNC_Symbol_Acc_23692_ACKR3_2_of_2	Ggal_031881	Drer_058179_atypical_chemokine_receptor_3b_Source_ZFIN_Acc_ZDB_GENE_031116_61_ackr3b	Drer_079942_Uncharacterized_protein_Source_UniProtKB_TrEMBL_Acc_E7F0F0_CABZ01058422_1	Ggal_018030	Drer_069246_relaxin_insulin_like_family_peptide_receptor_3_3a3_Source_ZFIN_Acc_ZDB_GENE_050419_246_rxfp3_3a3	Ggal_039673	Bflo_260824163	Drer_006894_opioid_receptor_kappa_1_Source_ZFIN_Acc_ZDB_GENE_030729_1_oprk1	Hsap_Ensmbl0183473_somatostatin_receptor_3_Source_HGNC_Symbol_Acc_11332_SSTR3	Ggal_019143	Xtro_017737	Ggal_028046	Bflo_260821591	Acar_00013761	Skow_27482m	Bflo_260821593	Drer_039434_opioid_receptor_mu_1_Source_ZFIN_Acc_ZDB_GENE_010125_1_oprm1	Bflo_260835924	Acar_00003978	Ggal_020157	Ggal_028674	Hsap_Ensmbl0125510_opiate_receptor_like_1_Source_HGNC_Symbol_Acc_8155_OPRL1	Xtro_032559	Xtro_050144	Acar_00017915	Acar_00000687	Xtro_007153	Hsap_Ensmbl0160683_chemokine_C_X_C_motif_receptor_5_Source_HGNC_Symbol_Acc_1060_CXCR5	Hsap_Ensmbl0112038_opioid_receptor_mu_1_Source_HGNC_Symbol_Acc_8156_OPRM1	Cint_023316	Hsap_Ensmbl0121807_chemokine_C_C_motif_receptor_2_Source_HGNC_Symbol_Acc_1603_CCR2	Drer_069028_relaxin_insulin_like_family_peptide_receptor_4_Source_HGNC_Symbol_Acc_14666_RXFP4	Acar_00016849	Xtro_013882	Bflo_261289557	Ggal_027411	Hsap_Ensmbl0116329_opioid_receptor_delta_1_Source_HGNC_Symbol_Acc_8153_OPRD1	Acar_00017924	Hsap_Ensmbl0163464_chemokine_C_X_C_motif_receptor_1_Source_HGNC_Symbol_Acc_6026_CXCR1	Ggal_024584	Drer_087474_chemokine_C_C_motif_receptor_6a_Source_ZFIN_Acc_ZDB_GENE_040625_126_ccr6a	Xtro_025267	Acar_00019440	Drer_057112_G_protein_coupled_receptor_25_Source_HGNC_Symbol_Acc_4480_GPR25	Ggal_019473	Drer_032826_chemokine_C_C_motif_receptor_8_1_Source_ZFIN_Acc_ZDB_GENE_070302_1_ccr8_1	Hsap_Ensmbl0182687_galanin_receptor_2_Source_HGNC_Symbol_Acc_4133_GALR2	Skow_29250m	Drer_033393_neuropeptides_B_W_receptor_2_Source_HGNC_Symbol_Acc_4530_NPBWR2_1_of_2	Skow_36352m	Bflo_260783770	Xtro_022187	Hsap_Ensmbl0147145_lysophosphatidic_acid_receptor_4_Source_HGNC_Symbol_Acc_4478_LPAR4	Hsap_Ensmbl0179934_chemokine_C_C_motif_receptor_8_Source_HGNC_Symbol_Acc_1609_CCR8	Hsap_Ensmbl0172215_chemokine_C_X_C_motif_receptor_6_Source_HGNC_Symbol_Acc_16647_CXCR6	Ggal_019144	Drer_063111_Uncharacterized_protein_Source_UniProtKB_TrEMBL_Acc_F1QDG3_CABZ01029332_1	Skow_29903m	Xtro_037231	Ggal_019246	Xtro_027636	Cint_023315	Hsap_Ensmbl0186810_chemokine_C_X_C_motif_receptor_3_Source_HGNC_Symbol_Acc_4540_CXCR3	Acar_00016824	Drer_011083_si_dkey_42l23_2_Source_ZFIN_Acc_ZDB_GENE_131121_582_si_dkey_42l23_2	Xtro_018406	Hsap_Ensmbl0186912_pyrimidinergic_receptor_P2Y_G_protein_coupled_4_Source_HGNC_Symbol_Acc_8542_P2RY4	Xtro_015930	Xtro_001218	Hsap_Ensmbl0144230_G_protein_coupled_receptor_17_Source_HGNC_Symbol_Acc_4471_GPR17	Spur_005595_Sstr4L	Drer_071209_opiate_receptor_like_1_Source_ZFIN_Acc_ZDB_GENE_040312_4_oprl1	Xtro_012524	Drer_010514_chemokine_C_X_C_motif_receptor_5_Source_HGNC_Symbol_Acc_1060_CXCR5	Drer_095789_chemokine_C_C_motif_receptor_8_1_Source_ZFIN_Acc_ZDB_GENE_070302_1_ccr8_1	Drer_004447_Uncharacterized_protein_Source_UniProtKB_TrEMBL_Acc_F1QJG4_BX957297_1	Acar_00006149	Drer_038541_chemokine_C_C_motif_receptor_12_3_Source_ZFIN_Acc_ZDB_GENE_060503_97_ccr12_3	Drer_036728_si_dkey_211g8_1_Source_ZFIN_Acc_ZDB_GENE_060503_436_si_dkey_211g8_1	Ggal_034117	Drer_026417_chemokine_C_C_motif_receptor_12_2_Source_ZFIN_Acc_ZDB_GENE_070301_2_ccr12_2	Xtro_026589	Acar_00010252	Drer_052088_Uncharacterized_protein_Source_UniProtKB_TrEMBL_Acc_E7F403_CU855890_1	Xtro_029900	Acar_00005293	Hsap_Ensmbl0139679_lysophosphatidic_acid_receptor_6_Source_HGNC_Symbol_Acc_15520_LPAR6	Hsap_Ensmbl0174600_chemokine_like_receptor_1_Source_HGNC_Symbol_Acc_2121_CMKLR1	Drer_086616_Uncharacterized_protein_Source_UniProtKB_TrEMBL_Acc_E7FFF2_CABZ01093075_1	Hsap_Ensmbl0126353_chemokine_C_C_motif_receptor_7_Source_HGNC_Symbol_Acc_1608_CCR7	Acar_00013878	Drer_007358_chemokine_C_X_C_motif_receptor_3_tandem_duplicate_1_Source_ZFIN_Acc_ZDB_GENE_060130_38_cxcr3_1	Tcas_270014344	Xtro_062220	Csav_012458	Drer_069441_lysophosphatidic_acid_receptor_6b_Source_ZFIN_Acc_ZDB_GENE_110408_67_lpar6b	Skow_21440m	Ggal_002610	Drer_076845_purinergic_receptor_P2Y_G_protein_coupled_1_Source_HGNC_Symbol_Acc_8539_P2RY1	Hsap_Ensmbl0152207_cysteinyl_leukotriene_receptor_2_Source_HGNC_Symbol_Acc_18274_CYSLTR2	Hsap_Ensmbl0180871_chemokine_C_X_C_motif_receptor_2_Source_HGNC_Symbol_Acc_6027_CXCR2	Drer_010317_G_protein_coupled_receptor_183_Source_ZFIN_Acc_ZDB_GENE_070615_28_gpr183	Acar_00001308	Hsap_Ensmbl0144476_atypical_chemokine_receptor_3_Source_HGNC_Symbol_Acc_23692_ACKR3	Xtro_060522	Ggal_039760	Drer_037159_opioid_receptor_delta_1b_Source_ZFIN_Acc_ZDB_GENE_030131_8473_oprd1b	Drer_062030_G_protein_coupled_receptor_17_Source_HGNC_Symbol_Acc_4471_GPR17	Ggal_006175	Hsap_Ensmbl0154165_G_protein_coupled_receptor_15_Source_HGNC_Symbol_Acc_4469_GPR15	Hsap_Ensmbl0112486_chemokine_C_C_motif_receptor_6_Source_HGNC_Symbol_Acc_1607_CCR6	Acar_00000970	Xtro_039948	Ggal_016845	Csav_003828	Hsap_Ensmbl0181104_coagulation_factor_II_thrombin_receptor_Source_HGNC_Symbol_Acc_3537_F2R	Acar_00006172	Ggal_006553	Acar_00018906	Drer_078743_oxoglutarate_alpha_ketoglutarate_receptor_1a_tandem_duplicate_2_Source_ZFIN_Acc_ZDB_GENE_090312_1_oxgr1a_2	Xtro_012241	Ggal_023296	Drer_074302_G_protein_coupled_receptor_183_Source_HGNC_Symbol_Acc_3128_GPR183_3_of_3	Ggal_003121	Drer_058547_Uncharacterized_protein_Source_UniProtKB_TrEMBL_Acc_F1QGT3_CABZ01029334_1	Acar_00013037	Acar_00020375	Drer_019093_Uncharacterized_protein_Source_UniProtKB_TrEMBL_Acc_E7EYK4_CABZ01029333_1	Cint_004485	Drer_069756_G_protein_coupled_receptor_183_Source_HGNC_Symbol_Acc_3128_GPR183_2_of_3	Acar_00010059	Acar_00020022	Xtro_057692	Acar_00007191	Drer_076574_si_ch211_171h4_6_Source_ZFIN_Acc_ZDB_GENE_081031_42_si_ch211_171h4_6	Acar_00009840	Acar_00000956	Ggal_021731	Smar_006109	Xtro_018546	Drer_029803_oxoglutarate_alpha_ketoglutarate_receptor_1b_Source_ZFIN_Acc_ZDB_GENE_070912_324_oxgr1b	Hsap_Ensmbl0164220_coagulation_factor_II_thrombin_receptor_like_2_Source_HGNC_Symbol_Acc_3539_F2RL2	Hsap_Ensmbl0160791_chemokine_C_C_motif_receptor_5_gene_pseudogene_Source_HGNC_Symbol_Acc_1606_CCR5	Xtro_034054	Ggal_036815	Avag_30755001	Hsap_Ensmbl0169860_purinergic_receptor_P2Y_G_protein_coupled_1_Source_HGNC_Symbol_Acc_8539_P2RY1	Xtro_015934	Drer_038968_chemokine_C_C_motif_receptor_6b_Source_ZFIN_Acc_ZDB_GENE_030131_8888_ccr6b	Xtro_024345	Avag_49643001	Drer_070755_Uncharacterized_protein_Source_UniProtKB_TrEMBL_Acc_F1QYD6_BX511173_1	Xtro_032957	Xtro_037738	Drer_032631_si_ch211_272h9_1_Source_ZFIN_Acc_ZDB_GENE_070705_163_si_ch211_272h9_1	Hsap_Ensmbl0175591_purinergic_receptor_P2Y_G_protein_coupled_2_Source_HGNC_Symbol_Acc_8541_P2RY2	Xtro_053668	Csav_003829	Cint_004475	Drer_044561_chemokine_C_C_motif_receptor_7_Source_ZFIN_Acc_ZDB_GENE_060522_2_ccr7	Drer_059410_si_dkey_225n22_5_Source_ZFIN_Acc_ZDB_GENE_120709_70_si_dkey_225n22_5	Pfuc_17063_1_11006_t1	Xtro_053028	Xtro_009619	Xtro_025049	Xtro_058554	Acar_00015840	Spur_016812_Sstr4	Ggal_031194	Acar_00000793	Acar_00009884	Bflo_260819174	Bsch_g9667	Hsap_Ensmbl0125522_neuropeptides_B_W_receptor_2_Source_HGNC_Symbol_Acc_4530_NPBWR2	Drer_042370_platelet_activating_factor_receptor_Source_HGNC_Symbol_Acc_9582_PTAFR	Hsap_Ensmbl0119714_G_protein_coupled_receptor_68_Source_HGNC_Symbol_Acc_4519_GPR68	Drer_052988_chemokine_C_motif_receptor_1_Source_HGNC_Symbol_Acc_1625_XCR1_1_of_4	Drer_075370_purinergic_receptor_P2Y_G_protein_coupled_2_Source_HGNC_Symbol_Acc_8541_P2RY2_3_of_3	Avag_52099001	Ggal_027220	Hrob_130073	Xtro_053350	Acar_00009602	Hsap_Ensmbl0128310_galanin_receptor_3_Source_HGNC_Symbol_Acc_4134_GALR3	Drer_059348_relaxin_insulin_like_family_peptide_receptor_3_3b_Source_ZFIN_Acc_ZDB_GENE_121030_6_rxfp3_3b	Xtro_037754	Acar_00021670	Acar_00011020	Hsap_Ensmbl0198829_succinate_receptor_1_Source_HGNC_Symbol_Acc_4542_SUCNR1	Cint_004478	Drer_069800_cysteinyl_leukotriene_receptor_2_Source_HGNC_Symbol_Acc_18274_CYSLTR2	Hsap_Ensmbl0177464_G_protein_coupled_receptor_4_Source_HGNC_Symbol_Acc_4497_GPR4	Drer_041041_chemokine_C_X_C_motif_receptor_3_tandem_duplicate_2_Source_ZFIN_Acc_ZDB_GENE_041114_186_cxcr3_2	Mmar_MMa30280	Ggal_007371	Acar_00017821	Drer_096870_si_dkey_33c3_1_Source_ZFIN_Acc_ZDB_GENE_131121_337_si_dkey_33c3_1	Acar_00009748	Xtro_029577	Ggal_019109	Hsap_Ensmbl0170128_G_protein_coupled_receptor_25_Source_HGNC_Symbol_Acc_4480_GPR25	Xtro_037756	Xtro_061745	Pfuc_4555_1_08937_t1	Hrob_122299	Ggal_027948	Ggal_027245	Xtro_028210	Acar_00018375	Acar_00015197	Ctel_147802	Ctel_223785	Adig_06392	Lgig_102897	Nvec_4309_7tm_1	Lgig_95081	Ctel_19607	Drer_040901_si_dkey_11d18_4_Source_ZFIN_Acc_ZDB_GENE_091204_474_si_dkey_11d18_4	Nvec_6908_7tm_1	Rcul_t45990	Hmag_222510	Smim_44077_AGAP002881_PB_Anopheles_gambiae_str_PEST_gi_333467866_gb_EGK96735_1e_33_133	Nvec_50301_7tm_1	Nvec_20893_7tm_1	Acar_00007808	Cgig_01735_Neuropeptide_FF_receptor_2_Source_UniProtKB_TrEMBL_Acc_K1PEH3	Skow_00117m	Skow_14374m	Hsap_Ensmbl0182162_purinergic_receptor_P2Y_G_protein_coupled_8_Source_HGNC_Symbol_Acc_15524_P2RY8	Isca_ISCW001334-PA	Xtro_014700	Isca_ISCW016381-PA	Skow_37454m	Nvec_25882_7tm_1	Ctel_33495	Ctel_191342	Isca_ISCW013211-PA	Pfuc_10680_1_60801_t1	Ctel_124159	Cgig_26026_Thyrotropin_releasing_hormone_receptor_Source_UniProtKB_TrEMBL_Acc_K1QEX8	Hrob_85072	Hmag_227829	Hrob_159107	Nvec_11986_7tm_1	Hrob_173575	Smim_35727_putative_capa_receptor_Daphnia_pulex_gi_321463306_gb_EFX74323_8e_63_213	Egra_07379	Emul_07657	Pfuc_6576_1_60053_t1	Xtro_036876	Cgig_16888_Growth_hormone_secretagogue_receptor_type_1_Source_UniProtKB_TrEMBL_Acc_K1QIN6	Cgig_16890_Growth_hormone_secretagogue_receptor_type_1_Source_UniProtKB_TrEMBL_Acc_K1RAJ4	Ctel_24569	Hrob_64605	Lgig_126644	Smar_013306	Spur_009901_NeurmdnBLr	Acar_00019595	Hsap_Ensmbl0182782_hydroxycarboxylic_acid_receptor_2_Source_HGNC_Symbol_Acc_24827_HCAR2	Spur_015667_NmbrL_2	Spur_015259_Orxn_np_qrfpLr2	Cgig_04482_Putative_G_protein_coupled_receptor_T27D1_3_Source_UniProtKB_TrEMBL_Acc_K1PQM6	Nvec_52639_7tm_1	Nvec_50597_7tm_1	Ctel_134925	Bflo_260793906	Spur_024924_Orxn_np_qrfpLr1	Hsap_Ensmbl0255398_hydroxycarboxylic_acid_receptor_3_Source_HGNC_Symbol_Acc_16824_HCAR3	Ctel_63765	Mmar_MMa04764	Hsap_Ensmbl0132911_neuromedin_U_receptor_2_Source_HGNC_Symbol_Acc_16454_NMUR2	Isca_ISCW015075-PA	Cele_013187_npr_34_Protein_Y54E2A_1_Y54E2A_1_mRNA_complete_cds_Source_RefSeq_mRNA_Acc_NM_064656	Avag_59207001	Avag_57405001	Isca_ISCW017839-PA	Lgig_62390	Isca_ISCW006089-PA	Bflo_260812096	Nvec_34318_7tm_1	Drer_070380_zgc_194202_Source_ZFIN_Acc_ZDB_GENE_081022_72_zgc_194202	Drer_023189_Uncharacterized_protein_Source_UniProtKB_TrEMBL_Acc_E7F599_AL954173_1	Ctel_101288	Nvec_55003_7tm_1	Avag_29817001	Nvec_6208_7tm_1	Dpul_234062	Ctel_28758	Xtro_023462	Xtro_036888	Nvec_34799_7tm_1	Bsch_g35315	Csav_013298	Cint_028954	Cint_000739	Cint_029570	Cint_022534	Bsch_g25775	Csav_004806	Cint_025979	Rcul_t30954	Cele_020086_npr_24_Protein_NPR_24_npr_24_mRNA_complete_cds_Source_RefSeq_mRNA_Acc_NM_078432	Bflo_260798454	Ctel_25429	Avag_47570001	Acar_00006074	Drer_054847_chemokine_C_motif_receptor_1_Source_ZFIN_Acc_ZDB_GENE_070302_6_xcr1a	Rcul_t00971	Drer_089334_endothelin_receptor_B1a_Source_ZFIN_Acc_ZDB_GENE_980526_16_ednrb1a	Drer_088096_Uncharacterized_protein_Source_UniProtKB_TrEMBL_Acc_E7F0Q3_CABZ01043829_1	Dpul_2679	Drer_054846_chemokine_C_motif_receptor_1_Source_HGNC_Symbol_Acc_1625_XCR1_2_of_4	Skow_03164m	Drer_046139_Uncharacterized_protein_Source_UniProtKB_TrEMBL_Acc_E7FE36_CABZ01054884_1	Drer_021497_G_protein_coupled_receptor_132_Source_HGNC_Symbol_Acc_17482_GPR132_1_of_3	Ctel_121391	Xtro_060056	Bflo_260791146	Ggal_024124	Lgig_62145	Xtro_003669	Hsap_Ensmbl0152034_melanin_concentrating_hormone_receptor_2_Source_HGNC_Symbol_Acc_20867_MCHR2	Csav_003830	Drer_058774_Uncharacterized_protein_Source_UniProtKB_TrEMBL_Acc_E7FC87_CABZ01053221_1	Xtro_057076	Drer_068856_coagulation_factor_II_thrombin_receptor_like_1_tandem_duplicate_1_Source_ZFIN_Acc_ZDB_GENE_061215_140_f2rl1_1	Ggal_037783	Bflo_260816775	Dpul_318294	Ggal_022379	Hsap_Ensmbl0171659_G_protein_coupled_receptor_34_Source_HGNC_Symbol_Acc_4490_GPR34	Skow_34696m	Drer_088615_Uncharacterized_protein_Source_UniProtKB_TrEMBL_Acc_F1QWD2_CR847899_1	Drer_009624_urotensin_2_receptor_Source_HGNC_Symbol_Acc_4468_UTS2R	Ggal_026119	Drer_076235_Uncharacterized_protein_Source_UniProtKB_TrEMBL_Acc_F1RE49_CR376803_1	Xtro_054789	Znev_02127	Ggal_016856	Cele_006864_npr_16_Protein_NPR_16_isoform_a_npr_16_mRNA_complete_cds_Source_RefSeq_mRNA_Acc_NM_001047793	Dmel_0036934_sNPF_R_short_neuropeptide_F_receptor_Source_FlyBase_0036934	Drer_087978_chemokine_C_motif_receptor_1_Source_HGNC_Symbol_Acc_1625_XCR1_4_of_4	Hsap_Ensmbl0169403_platelet_activating_factor_receptor_Source_HGNC_Symbol_Acc_9582_PTAFR	Drer_074661_G_protein_coupled_estrogen_receptor_1_Source_ZFIN_Acc_ZDB_GENE_090311_1_gper1	Acar_00015498	Skow_02457m	Xtro_046189	Xtro_007235	Drer_002959_G_protein_coupled_receptor_34b_Source_ZFIN_Acc_ZDB_GENE_040823_1_gpr34b	Bflo_260794625	Ggal_033357	Xtro_041279	Acar_00000733	Ctel_120196	Cele_020727_npr_21_Protein_NPR_21_npr_21_mRNA_complete_cds_Source_RefSeq_mRNA_Acc_NM_078378	Bsch_g31217	Hsap_Ensmbl0144648_atypical_chemokine_receptor_2_Source_HGNC_Symbol_Acc_1565_ACKR2	Acar_00013137	Drer_088887_melanin_concentrating_hormone_receptor_2_Source_HGNC_Symbol_Acc_20867_MCHR2_3_of_3	Drer_007842_melanin_concentrating_hormone_receptor_2_Source_HGNC_Symbol_Acc_20867_MCHR2_1_of_3	Ctel_152907	Drer_096322_si_ch73_379f7_4_Source_ZFIN_Acc_ZDB_GENE_120215_247_si_ch73_379f7_4	Drer_020132_G_protein_coupled_receptor_34_like_Source_ZFIN_Acc_ZDB_GENE_040823_2_gpr34l	Drer_089840_Uncharacterized_protein_Source_UniProtKB_TrEMBL_Acc_E7F7S2_CABZ01053219_1	Ggal_003959	Drer_079399_coagulation_factor_II_thrombin_receptor_like_3_Source_HGNC_Symbol_Acc_3540_F2RL3	Hsap_Ensmbl0166856_G_protein_coupled_receptor_182_Source_HGNC_Symbol_Acc_13708_GPR182	Drer_079522_si_ch211_184m13_4_Source_ZFIN_Acc_ZDB_GENE_070912_160_si_ch211_184m13_4	Drer_053124_Uncharacterized_protein_Source_UniProtKB_TrEMBL_Acc_F1QAH0_BX005082_1	Bflo_260803245	Hsap_Ensmbl0138271_G_protein_coupled_receptor_87_Source_HGNC_Symbol_Acc_4538_GPR87	Smim_g62078_t1_neuropeptide_Y_receptor_putative_Ixodes_scapularis_gi_241566542_ref_XP_002402168_1e_115_342	Cgig_13414_Galanin_receptor_type_2_Source_UniProtKB_TrEMBL_Acc_K1QCE1	Cele_013974_npr_9_Protein_NPR_9_npr_9_mRNA_complete_cds_Source_RefSeq_mRNA_Acc_NM_077495	Ggal_016886	Avag_41426001	Hsap_Ensmbl0171631_pyrimidinergic_receptor_P2Y_G_protein_coupled_6_Source_HGNC_Symbol_Acc_8543_P2RY6	Avag_06895001	Avag_35479001	Ggal_017399	Acar_00000795	Bflo_260829599	Acar_00005539	Pfuc_70116_1_27644_t1	Ggal_006455	Ctel_213885	Acar_00019936	Ctel_25118	Ctel_225325	Drer_040319_C5a_anaphylatoxin_chemotactic_receptor_1_Source_UniProtKB_Swiss_Prot_Acc_P0C7U5_C5AR1	Smim_43096_allatostatin_receptor_putative_Ixodes_scapularis_gi_240981844_ref_XP_002403852_2e_124_372	Bflo_260827702	Ctel_25111	Spur_010207_Sstr4L_1	Hrob_64929	Ggal_002479	Acar_00018413	Dmel_0038139_CG8795	Sjap_0112860	Hsap_Ensmbl0181408_urotensin_2_receptor_Source_HGNC_Symbol_Acc_4468_UTS2R	Isca_ISCW000924-PA	Hsap_Ensmbl0142511_G_protein_coupled_receptor_32_Source_HGNC_Symbol_Acc_4487_GPR32	Pfuc_1422_1_58494_t1	Nvec_49643_	Dpul_120392	Hsap_Ensmbl0171596_neuromedin_U_receptor_1_Source_HGNC_Symbol_Acc_4518_NMUR1	Skow_06246m	Skow_13387m	Nvec_20761_	Pfuc_26557_1_69788_t1	Znev_15863	Cint_024904	Bflo_260794860	Lgig_125270	Acar_00012731	Bflo_260837465	Hsap_Ensmbl0102239_bombesin_like_receptor_3_Source_HGNC_Symbol_Acc_1113_BRS3	Ggal_006530	Cele_006576_tkr_1_Protein_TKR_1_tkr_1_mRNA_complete_cds_Source_RefSeq_mRNA_Acc_NM_066663	Ctel_84087	Xtro_010668	Acar_00011150	Xtro_051227	Dpul_12943	Cgig_24153_Neuropeptide_FF_receptor_2_Source_UniProtKB_TrEMBL_Acc_K1RPA0	Hsap_Ensmbl0213903_leukotriene_B4_receptor_Source_HGNC_Symbol_Acc_6713_LTB4R	Cgig_23620_Neuromedin_U_receptor_2_Source_UniProtKB_TrEMBL_Acc_K1RL19	Dmel_0038201_Pk1r_Pyrokinin_1_receptor_Source_FlyBase_0038201	Isca_ISCW015322-PA	Rcul_t28669	Xtro_004500	Ggal_019378	Tcas_270011067	Acar_00003785	Adig_19242	Nvec_12057_7tm_1	Hrob_189892	Znev_04202	Mmar_MMa35645	Bflo_260805841	Isca_ISCW006418-PA	Bflo_260794872	Skow_25006m	Mmar_MMa15092	Hrob_127323	Acar_00016514	Cgig_09811_Neuropeptide_Y_receptor_Source_UniProtKB_TrEMBL_Acc_K1Q5X5	Nvec_29424_7tm_1	Odio_004092001	Bflo_260831986	Ctel_24737	Bflo_260815673	Bsch_g27593	Nvec_14662_7tm_1	Bflo_260802642	Bflo_260799646	Pfuc_7531_1_52995_t1	Hsap_Ensmbl0163394_cholecystokinin_A_receptor_Source_HGNC_Symbol_Acc_1570_CCKAR	Adig_20725	Cint_022050	Bflo_260802776	Avag_14369001	Acar_00008615	Nvec_58734_	Drer_005780_neuropeptide_Y_receptor_Y8b_Source_ZFIN_Acc_ZDB_GENE_980526_208_npy8br	Smar_012726	Acar_00000259	Bflo_260802544	Gsal_9051_neuropeptide_y_receptor_type_1	Xtro_061209	Hmag_219343	Smar_012947	Tadh_3154	Lgig_92705	Ctel_147395	Dmel_0037100_capaR_capa_receptor_Source_FlyBase_0037100	Pfuc_63190_1_27530_t1	Smim_g10051_t1_Neuromedin_U_receptor_Camponotus_floridanus_gi_307180188_gb_EFN68221_1e_85_268	Lgig_72476	Spur_016898_Neurmdnr	Dpul_1937	Cele_012084_npr_15_Protein_NPR_15_npr_15_mRNA_complete_cds_Source_RefSeq_mRNA_Acc_NM_065343	Avag_15957001	Cgig_26363_Neuropeptide_capa_receptor_Source_UniProtKB_TrEMBL_Acc_K1RI25	Hsap_Ensmbl0102539_motilin_receptor_Source_HGNC_Symbol_Acc_4495_MLNR	Bflo_260817981	Lgig_95525	Nvec_17046_	Skow_00502m	Isca_ISCW009718-PA	Ggal_027287	Ggal_035729	Bflo_260828205	Drer_053498_endothelin_receptor_B1b_Source_ZFIN_Acc_ZDB_GENE_081105_182_ednrb1b	Skow_11491m	Ggal_023021	Mmar_MMa46119	Skow_40358m	Pfuc_585_1_36597_t1	Skow_09977m	Smar_003839	Pfuc_33075_1_26626_t1	Smar_006237	Csav_016277	Bflo_260835916	Avag_49793001	Skow_06283m	Skow_03150m	Skow_16512m	Avag_19608001	Avag_55935001	Cgig_22935_Orexin_receptor_type_2_Source_UniProtKB_TrEMBL_Acc_K1QCI0	Adig_19549	Xtro_017995	Hsap_Ensmbl0164128_neuropeptide_Y_receptor_Y1_Source_HGNC_Symbol_Acc_7956_NPY1R	Rcul_t32506	Avag_08800001	Nvec_6122_7tm_1	Avag_39440001	Avag_43764001	Dpul_41569	Adig_22619	Bflo_260840034	Xtro_062131	Mmar_MMa56010	Xtro_061219	Adig_06547	Acar_00005823	Ggal_016882	Lgig_152502	Skow_35599m	Avag_51466001	Ctel_22840	Ctel_198381	Xtro_063485	Nvec_19906_	Bflo_260796077	Hsap_Ensmbl0169313_purinergic_receptor_P2Y_G_protein_coupled_12_Source_HGNC_Symbol_Acc_18124_P2RY12	Avag_59059001	Acar_00015954	Xtro_017794	Acar_00013117	Smar_008873	Cgig_27668_Cholecystokinin_receptor_type_A_Source_UniProtKB_TrEMBL_Acc_K1RBX1	Cint_026499	Mmar_MMa29579	Skow_28144m	Nvec_611_	Skow_16876m	Tadh_59520	Drer_074633_G_protein_coupled_receptor_35_Source_HGNC_Symbol_Acc_4492_GPR35_1_of_3	Drer_060012_coagulation_factor_II_thrombin_receptor_Source_ZFIN_Acc_ZDB_GENE_060526_30_f2r	Ggal_027949	Nvec_26187_	Egra_00215	Avag_42243001	Emul_06062	Nvec_23779_7tm_1	Skow_04646m	Drer_016025_tachykinin_receptor_1b_Source_ZFIN_Acc_ZDB_GENE_091117_17_tacr1b	Nvec_32229_7tm_1	Skow_00777m	Nvec_20216_7tm_1	Tadh_60706	Bflo_260787313	Avag_29049001	Hmag_227296	Nvec_14259_	Mmar_MMa55623	Skow_28691m	Tcas_270012824	Hsap_Ensmbl0136160_endothelin_receptor_type_B_Source_HGNC_Symbol_Acc_3180_EDNRB	Ggal_012058	Dpul_305405	Pfuc_65_1_07343_t1	Nvec_28876_7tm_1	Cgig_09794_Cholecystokinin_receptor_type_A_Source_UniProtKB_TrEMBL_Acc_K1QYG1	Mmar_MMa54550	Tadh_5049	Skow_21841m	Sman_134350_Putative_thyrotropin_releasing_hormone_receptor_Source_UniProtKB_TrEMBL_Acc_G4VQ17	Skow_07034m	Skow_23117m	Pfuc_9122_1_53285_t1	Csav_010161	Ctel_215999	Cgig_04377_Pyroglutamylated_RFamide_peptide_receptor_Source_UniProtKB_TrEMBL_Acc_K1PQQ9	Ctel_192492	Spur_023473_Spur_023473	Spur_010569_Gpr105L	Hsap_Ensmbl0121764_hypocretin_orexin_receptor_1_Source_HGNC_Symbol_Acc_4848_HCRTR1	Drer_060702_neuropeptide_FF_receptor_2_2_Source_ZFIN_Acc_ZDB_GENE_070705_159_npffr2_2	Hrob_121592	Bflo_260799638	Ggal_019850	Nvec_56788_7tm_1	Lgig_65232	Cele_021983_npr_5_Protein_NPR_5_isoform_b_Source_RefSeq_mRNA_Acc_NM_001029094	Lgig_107384	Bflo_260816813	Cgig_02571_Neuropeptide_Y_receptor_type_1_Source_UniProtKB_TrEMBL_Acc_K1Q092	Lgig_182876	Drer_089943_neuropeptide_Y_receptor_Y2_like_Source_ZFIN_Acc_ZDB_GENE_111115_4_npy2rl	Bflo_260796703	Drer_057718_neuropeptide_Y_receptor_Y2_like_Source_ZFIN_Acc_ZDB_GENE_111115_4_npy2rl	Bflo_260785460	Lgig_53969	Drer_071780_neuropeptide_Y_receptor_Y7_Source_ZFIN_Acc_ZDB_GENE_040924_9_npy7r	Nvec_49358_7tm_1	Ctel_131573	Lgig_93159	Lgig_55047	Drer_094763_neuropeptide_Y_receptor_Y2_Source_ZFIN_Acc_ZDB_GENE_040924_8_npy2r	Rcul_t15161	Skow_13386m	Ctel_160421	Adig_00674	Dmel_0050340_CG30340	Skow_02579m	Acar_00005929	Bsch_g45345	Cgig_12288_Putative_G_protein_coupled_receptor_83_Source_UniProtKB_TrEMBL_Acc_K1Q8V2	Nvec_24757_7tm_1	Pfuc_6032_1_02152_t1	Nvec_33793_7tm_1	Mmar_MMa03169	Avag_32413001	Skow_23304m	Avag_13285001	Hrob_119463	Skow_13372m	Skow_45635m	Bflo_260791136	Hsap_Ensmbl0147138_G_protein_coupled_receptor_174_Source_HGNC_Symbol_Acc_30245_GPR174	Ggal_006528	Drer_079826_Uncharacterized_protein_Source_UniProtKB_TrEMBL_Acc_E7F0E6_CR931764_1	Acar_00000832	Xtro_037748	Csav_003826	Bflo_260802378	Ggal_031788	Ggal_008492	Xtro_034427	Bflo_260816787	Rcul_t40290	Skow_08564m	Xtro_057067	Ggal_001132	Drer_045957_G_protein_coupled_receptor_65_Source_ZFIN_Acc_ZDB_GENE_120709_81_gpr65	Drer_053711_G_protein_coupled_receptor_68_Source_HGNC_Symbol_Acc_4519_GPR68	Xtro_037519	Acar_00016630	Drer_057111_Uncharacterized_protein_Source_UniProtKB_TrEMBL_Acc_E7EZL8_CU633861_2	Acar_00019282	Dmel_0033058_CCHa2r_CCHamide_2_receptor_Source_FlyBase_0033058	Ggal_035741	Xtro_037509	Drer_086066_hydroxycarboxylic_acid_receptor_1_1_Source_ZFIN_Acc_ZDB_GENE_111111_4_hcar1_1	Ggal_034361	Ggal_031846	Hsap_Ensmbl0078589_purinergic_receptor_P2Y_G_protein_coupled_10_Source_HGNC_Symbol_Acc_19906_P2RY10	Drer_014929_purinergic_receptor_P2Y_G_protein_coupled_11_Source_ZFIN_Acc_ZDB_GENE_111221_4_p2ry11	Cele_013782_npr_32_Protein_NPR_32_npr_32_mRNA_complete_cds_Source_RefSeq_mRNA_Acc_NM_070655	Xtro_007247	Xtro_047746	Drer_062811_purinergic_receptor_P2Y_G_protein_coupled_10_Source_ZFIN_Acc_ZDB_GENE_070410_105_p2ry10	Drer_040133_atypical_chemokine_receptor_4b_Source_ZFIN_Acc_ZDB_GENE_051107_10_ackr4b	Drer_079958_hydroxycarboxylic_acid_receptor_1_2_Source_ZFIN_Acc_ZDB_GENE_111111_6_hcar1_2	Acar_00008135	Drer_091626_Uncharacterized_protein_Source_UniProtKB_TrEMBL_Acc_E7F2P3_BX649278_1	Xtro_034063	Acar_00009408	Bflo_260819413	Skow_28774m	Bsch_g36827	Cele_022004_npr_22_Protein_NPR_22_isoform_b_npr_22_mRNA_complete_cds_Source_RefSeq_mRNA_Acc_NM_001028370	Nvec_47112_	Skow_18885m	Nvec_35073_	Adig_17953	Acar_00018618	Skow_38368m	Hrob_120633	Rcul_t35152	Spur_011719_EdnrbL	Spur_012400_NmbrL_1	Nvec_30322_	Adig_00548	Spur_006927_Orxn_np_qrfpLr3	Drer_069459_Uncharacterized_protein_Source_UniProtKB_TrEMBL_Acc_F1QG89_BX005022_1	Lgig_115283	Skow_42566m	Nvec_22534_	Avag_36241001	Skow_00432m	Dpul_299730	Dpul_2440	Drer_059507_si_dkey_163m14_2_Source_ZFIN_Acc_ZDB_GENE_120215_47_si_dkey_163m14_2	Ctel_97253	Nvec_15814_	Ggal_027767	Hsap_Ensmbl0183134_prostaglandin_D2_receptor_2_Source_HGNC_Symbol_Acc_4502_PTGDR2	Nvec_20037_7tm_1	Spur_010606_End_tr	Cgig_07162_Putative_G_protein_coupled_receptor_T27D1_3_Source_UniProtKB_TrEMBL_Acc_K1QEQ2	Sjap_0131730	Tadh_59370	Skow_00476m	Xtro_014055	Znev_02221	Hmag_231214	Skow_35582m	Drer_039234_zgc_171579_Source_ZFIN_Acc_ZDB_GENE_080204_32_zgc_171579	Ctel_220093	Hrob_144094	Skow_35584m	Skow_36814m	Skow_13388m	Skow_26795m	Acar_00015310	Pfuc_19288_1_03994_t1	Hrob_142283	Ggal_033576	Lgig_152277	Cgig_18648_Neuropeptide_Y_receptor_type_1_Source_UniProtKB_TrEMBL_Acc_K1RMZ9	Xtro_062877	Hrob_64159	Ggal_033702	Cint_000689	Csav_016278	Cint_025547	Tspi_316972459	Drer_054152_neuromedin_B_receptor_Source_ZFIN_Acc_ZDB_GENE_041014_369_nmbr	Acar_00017940	Acar_00019719	Ggal_038783	Ctel_213569	Skow_35514m	Cele_020689_npr_12_Protein_NPR_12_npr_12_mRNA_complete_cds_Source_RefSeq_mRNA_Acc_NM_068670	Lgig_94468	Skow_35354m	Cgig_19611_Cholecystokinin_receptor_Source_UniProtKB_TrEMBL_Acc_K1PWJ3	Xtro_012622	Drer_054700_prolactin_releasing_hormone_2_receptor_Source_ZFIN_Acc_ZDB_GENE_120411_41_prlh2r	Acar_00013681	Drer_057056_si_dkey_202l22_3_Source_ZFIN_Acc_ZDB_GENE_131127_471_si_dkey_202l22_3	Cint_024903	Smim_83179_PREDICTED_neuropeptide_Y_receptor_type_5_like_isoform_Acyrthosiphon_pisum_gi_328697951_ref_XP_001943708_1e_79_260	Smim_2556_PREDICTED_neuropeptide_Y_receptor_type_5_like_isoform_Acyrthosiphon_pisum_gi_328697951_ref_XP_001943708_2e_80_262	Acar_00010218	Pfuc_5707_1_38195_t1	Ggal_015446	Tadh_7261	Tcas_270002890	Pfuc_20225_1_25860_t1	Mmar_MMa35644	Drer_058120_G_protein_coupled_receptor_83_Source_HGNC_Symbol_Acc_4523_GPR83	Bflo_260836593	Cgig_25103_Neuropeptide_FF_receptor_2_Source_UniProtKB_TrEMBL_Acc_K1QRU2	Drer_043341_neuropeptide_Y_receptor_Y4_Source_ZFIN_Acc_ZDB_GENE_980526_393_npy4r	Cele_003808_npr_2_Protein_NPR_2_isoform_a_Source_RefSeq_mRNA_Acc_NM_069300	Skow_09275m	Bflo_260802752	Hmic_0334100	Drer_043918_tachykinin_receptor_3_Source_HGNC_Symbol_Acc_11528_TACR3_2_of_3	Dmel_0052547_CG32547	Znev_18788	Pfuc_7573_1_45689_t1	Lgig_174874	Nvec_50518_7tm_1	Drer_003054_tachykinin_receptor_3_like_Source_ZFIN_Acc_ZDB_GENE_061207_19_tacr3l	Cgig_15590_Tachykinin_like_peptide_receptor_99D_Source_UniProtKB_TrEMBL_Acc_K1P9N1	Sman_132410_Putative_neuropeptide_F_like_receptor_Source_UniProtKB_TrEMBL_Acc_G4VGK9	Bflo_260801161	Bflo_260802754	Dpul_32108	Egra_05974	Emul_01205	Hsap_Ensmbl0148734_neuropeptide_FF_receptor_1_Source_HGNC_Symbol_Acc_17425_NPFFR1	Emul_03834	Egra_09443	Skow_40510m	Rcul_t40353	Bflo_260817740	Tcas_270001272	Skow_10306m	Nvec_2605_	Drer_036458_prolactin_releasing_hormone_receptor_2b_Source_ZFIN_Acc_ZDB_GENE_091117_9_prlhr2b	Mmar_MMa49800	Nvec_11995_7tm_1	Drer_017234_neuropeptide_Y_receptor_Y8a_Source_ZFIN_Acc_ZDB_GENE_990415_175_npy8ar	Mmar_MMa36939	Gsal_4309_orexin_receptor_type_2_like	Xtro_018651	Drer_091431_Uncharacterized_protein_Source_UniProtKB_TrEMBL_Acc_F1RB56_CR352285_1	Hsap_Ensmbl0264717_Homo_sapiens_neuropeptide_Y_receptor_type_4_like_LOC100996758_mRNA_Source_RefSeq_mRNA_Acc_NM_001278795_NPY4R	Hsap_Ensmbl0266170_neuropeptide_Y_receptor_type_4_Source_RefSeq_peptide_Acc_NP_001265723_AC244230_2	Spur_014396_Spur_014396	Bflo_260827744	Avag_44544001	Ggal_017226	Hrob_90524	Cgig_07698_Tachykinin_like_peptide_receptor_99D_Source_UniProtKB_TrEMBL_Acc_K1PDT2	Hrob_74048	Pfuc_7581_1_17146_t1	Bflo_260792607	Egra_01978	Avag_41082001	Drer_035533_tachykinin_receptor_1a_Source_ZFIN_Acc_ZDB_GENE_060526_185_tacr1a	Hsap_Ensmbl0181619_G_protein_coupled_receptor_135_Source_HGNC_Symbol_Acc_19991_GPR135	Emul_01284	Xtro_037092	Cgig_15581_Substance_K_receptor_Source_UniProtKB_TrEMBL_Acc_K1PNN7	Ctel_118321	Nvec_27653_7tm_1	Sjap_0062860	Lgig_146619	Xtro_008078	Pfuc_1936_1_00902_t1	Lgig_117895	Lgig_127250	Hmag_203928	Nvec_10081_7tm_1	Skow_33277m	Adig_04434	Skow_38337m	Bflo_260825263	Ggal_015084	Cgig_26948_Orexin_receptor_type_1_Source_UniProtKB_TrEMBL_Acc_K1RY47	Xtro_037799	Hsap_Ensmbl0185149_neuropeptide_Y_receptor_Y2_Source_HGNC_Symbol_Acc_7957_NPY2R	Drer_090315_Prokineticin_receptor_1_like_LOC798231_mRNA_Source_RefSeq_mRNA_Acc_NM_001173407_CU929052_1	Hsap_Ensmbl0101292_prokineticin_receptor_2_Source_HGNC_Symbol_Acc_15836_PROKR2	Mmar_MMa01603	Ggal_031343	Drer_074182_prokineticin_receptor_1a_Source_ZFIN_Acc_ZDB_GENE_110411_180_prokr1a	Tcas_270002822	Hsap_Ensmbl0169618_prokineticin_receptor_1_Source_HGNC_Symbol_Acc_4524_PROKR1	Hmic_0699100	Tadh_3775	Hmag_228450	Znev_18780	Isca_ISCW020603-PA	Nvec_52933_	Adig_23842	Acar_00000741	Rcul_t19920	Hmag_228446	Cele_016761_tkr_2_Protein_C49A9_7_C49A9_7_mRNA_complete_cds_Source_RefSeq_mRNA_Acc_NM_068529	Znev_09703	Nvec_22394_7tm_1	Lgig_91668	Tadh_61975	Hrob_111311	Skow_01258m	Nvec_8645_7tm_1	Cgig_23294_Thyrotropin_releasing_hormone_receptor_Source_UniProtKB_TrEMBL_Acc_K1QXU3	Avag_54590001	Avag_44487001	Tadh_15389	Tadh_58778	Bflo_260790232	Spur_011338_Spur_011338	Skow_08133m	Spur_017325_Brs3L	Nvec_42270_7tm_1	Skow_02472m	Skow_26783m	Tspi_316976241	Xtro_035691	Drer_042939_G_protein_coupled_receptor_39_Source_ZFIN_Acc_ZDB_GENE_040426_1395_gpr39	Znev_18448	Spur_012799_Orxn_HpcLr1	Drer_086567_Uncharacterized_protein_Source_UniProtKB_TrEMBL_Acc_F1R0V6_BX323557_2	Drer_035530_Uncharacterized_protein_Source_UniProtKB_TrEMBL_Acc_E7F3Y9_BX323557_1	Acar_00019881	Skow_41034m	Bsch_g581	Nvec_28061_7tm_1	Nvec_21655_7tm_1	Acar_00008304	Acar_00018271	Hsap_Ensmbl0126010_gastrin_releasing_peptide_receptor_Source_HGNC_Symbol_Acc_4609_GRPR	Ctel_50683	Spur_028279_Spur_028279	Acar_00016782	Isca_ISCW007293-PA	Bsch_g67928	Mmar_MMa29200	Skow_15253m	Isca_ISCW005948-PA	Mmar_MMa53773	Bflo_260827742	Smar_009787	Skow_05472m	Hmag_225646	Ctel_34777	Smim_47991_G_protein_coupled_receptor_putative_Ixodes_scapularis_gi_241627156_ref_XP_002407991_3e_22_97_1	Pfuc_75427_1_63806_t1	Skow_06080m	Mmar_MMa45021	Rcul_t18340	Hsap_Ensmbl0121797_chemokine_C_C_motif_receptor_like_2_Source_HGNC_Symbol_Acc_1612_CCRL2	Spur_025843_Spur_025843	Odio_008045001	Skow_30667m	Hmag_212753	Hmag_207686	Pfuc_4050_1_44849_t1	Hsap_Ensmbl0196917_hydroxycarboxylic_acid_receptor_1_Source_HGNC_Symbol_Acc_4532_HCAR1	Acar_00018676	Nvec_46670_7tm_1	Ggal_035739	Nvec_54781_	Adig_19630	Bflo_260819439	Bflo_260814358	Hsap_Ensmbl0173080_relaxin_insulin_like_family_peptide_receptor_4_Source_HGNC_Symbol_Acc_14666_RXFP4	Csav_016188	Smar_012159	Cgig_27017_Neuropeptide_FF_receptor_2_Source_UniProtKB_TrEMBL_Acc_K1QS29	Znev_01861	Lgig_174447	Pfuc_36864_1_62885_t1	Ctel_224153	Skow_08563m	Isca_ISCW020601-PA	Cgig_12269_Pyroglutamylated_RFamide_peptide_receptor_Source_UniProtKB_TrEMBL_Acc_K1P430	Smar_004458	Bflo_260802153	Bflo_260815931	Lgig_162500	Xtro_053195	Bflo_260832070	Cgig_04373_Neuropeptide_Y_receptor_Source_UniProtKB_TrEMBL_Acc_K1Q7L6	Bflo_260802744	Bflo_260820730	Hmag_219903	Bsch_g68118	Nvec_14851_7tm_1	Ggal_040167	Xtro_033726	Nvec_40876_7tm_1	Acar_00002756	Spur_027116_NeurmdnBr	Drer_011876_endothelin_receptor_type_Aa_Source_ZFIN_Acc_ZDB_GENE_010906_2_ednraa	Tadh_51534	Xtro_015470	Dpul_299732	Drer_077427_G_protein_coupled_receptor_20_Source_HGNC_Symbol_Acc_4475_GPR20_2_of_2	Nvec_5308_7tm_1	Tadh_23455	Tadh_7742	Nvec_32798_PufQ	Drer_040816_si_dkey_27n14_1_Source_ZFIN_Acc_ZDB_GENE_100922_123_si_dkey_27n14_1	Skow_35629m	Hsap_Ensmbl0162881_oxoeicosanoid_OXE_receptor_1_Source_HGNC_Symbol_Acc_24884_OXER1	Nvec_41370_	Tadh_24297	Cele_011578_npr_20_Protein_NPR_20_npr_20_mRNA_complete_cds_Source_RefSeq_mRNA_Acc_NM_063487	Drer_079479_G_protein_coupled_receptor_4_Source_ZFIN_Acc_ZDB_GENE_101202_1_gpr4	Xtro_003656	Bflo_260819102	Ggal_029555	Hsap_Ensmbl0100739_bradykinin_receptor_B1_Source_HGNC_Symbol_Acc_1029_BDKRB1	Drer_086314_Uncharacterized_protein_Source_UniProtKB_TrEMBL_Acc_F1QTY3_CU633991_1	Znev_05727	Drer_042595_pyrimidinergic_receptor_P2Y_G_protein_coupled_6_Source_HGNC_Symbol_Acc_8543_P2RY6	Acar_00013831	Acar_00010398	Drer_045427_si_dkey_96n2_3_Source_ZFIN_Acc_ZDB_GENE_091204_118_si_dkey_96n2_3	Bflo_260789625	Cele_003807_npr_1_Protein_NPR_1_npr_1_mRNA_complete_cds_Source_RefSeq_mRNA_Acc_NM_076415	Rcul_t33949	Rcul_t06363	Dpul_23465	Cele_007006_npr_3_Protein_NPR_3_npr_3_mRNA_complete_cds_Source_RefSeq_mRNA_Acc_NM_069761	Cele_007635_npr_4_Protein_NPR_4_npr_4_mRNA_complete_cds_Source_RefSeq_mRNA_Acc_NM_077700	Bmal_170586448	Cele_008278_npr_10_Protein_NPR_10_isoform_b_npr_10_mRNA_complete_cds_Source_RefSeq_mRNA_Acc_NM_001029317	Mmar_MMa51463	Dpul_299731	Skow_01576m	Cele_016110_npr_11_Protein_NPR_11_npr_11_mRNA_complete_cds_Source_RefSeq_mRNA_Acc_NM_075833	Acar_00019106	Spur_020376_PrpLr	Cint_022053	Skow_01551m	Ggal_009512	Skow_27140m	Dmel_0037408_NPFR1_neuropeptide_F_receptor_Source_FlyBase_0037408	Csav_016473	Xtro_034922	Gsal_14133_neuropeptide_f_receptor	Tcas_270014233	Bmal_170585810	Bflo_260830740	Acar_00004982	Tspi_316975383	Drer_052736_Uncharacterized_protein_Source_UniProtKB_TrEMBL_Acc_F1QKU3_AL929291_1	Bflo_260816433	Bflo_260826572	Bflo_260828159	Nvec_46280_7tm_1	Spur_009406_Prokr2	Hrob_133608	Pfuc_4096_1_52178_t1	Cgig_27223_Neuropeptide_Y_receptor_type_1_Source_UniProtKB_TrEMBL_Acc_K1RPI5	Hsap_Ensmbl0119973_prolactin_releasing_hormone_receptor_Source_HGNC_Symbol_Acc_4464_PRLHR	Lgig_65092	Cint_015323	Hsap_Ensmbl0186867_pyroglutamylated_RFamide_peptide_receptor_Source_HGNC_Symbol_Acc_15565_QRFPR	Cint_012236	Cgig_04372_Neuromedin_K_receptor_Source_UniProtKB_TrEMBL_Acc_K1Q037	Rcul_t00867	Skow_40146m	Adig_11792	Bflo_260831992	Smar_015202	Cint_021947	Nvec_41380_7tm_1	Drer_092652_pyroglutamylated_RFamide_peptide_receptor_Source_HGNC_Symbol_Acc_15565_QRFPR_3_of_3	Nvec_23915_	Cele_016984_npr_8_Protein_NPR_8_isoform_b_Source_RefSeq_mRNA_Acc_NM_171723	Egra_08639	Tadh_62222	Skow_37964m	Hsap_Ensmbl0115353_tachykinin_receptor_1_Source_HGNC_Symbol_Acc_11526_TACR1	Acar_00003256	Drer_074509_tachykinin_receptor_2_Source_ZFIN_Acc_ZDB_GENE_090312_188_tacr2	Hrob_87641	Xtro_011102	Tspi_316978285	Bflo_260816815	Ctel_217182	Cgig_19257_Orexin_receptor_type_2_Source_UniProtKB_TrEMBL_Acc_K1QXE7	Hsap_Ensmbl0123901_G_protein_coupled_receptor_83_Source_HGNC_Symbol_Acc_4523_GPR83	Tadh_56543	Skow_24864m	Rcul_t11168	Tspi_316975810	Bflo_261289481	Acar_00005464	Xtro_046112	Znev_07375	Xtro_053360	Skow_19087m	Xtro_039821	Rcul_t31202	Isca_ISCW015892-PA	Bmal_170579281	Rcul_t37063	Tadh_15472	Tadh_24452	Sman_203500	Tadh_5569	Rcul_t17189	Rcul_t18586	Rcul_t27298	Bflo_260791783	Sman_018690_Putative_gpcr_Source_UniProtKB_TrEMBL_Acc_G4VGL1	Bflo_260801122	Bflo_260808915	Bmal_170588519	Sjap_0083570	Tspi_316969352	Drer_040902_si_ch73_113g13_1_Source_ZFIN_Acc_ZDB_GENE_091204_462_si_ch73_113g13_1	Lgig_144444	Bflo_260826123	Lgig_103326	Sjap_0054780	Nvec_25000_7tm_1	Bmal_170582778	Nvec_22488_	Nvec_43368_7tm_1	Cele_008065_npr_18_Protein_NPR_18_isoform_f_Source_RefSeq_mRNA_Acc_NM_001270155	Cele_015559_npr_17_Protein_NPR_17_npr_17_mRNA_complete_cds_Source_RefSeq_mRNA_Acc_NM_066342	Bmal_170591590	Cele_011372_npr_26_Protein_NPR_26_Source_UniProtKB_TrEMBL_Acc_O45725	Cele_011381_npr_25_Protein_NPR_25_npr_25_mRNA_complete_cds_Source_RefSeq_mRNA_Acc_NM_073482	Cele_018886_npr_28_Protein_NPR_28_npr_28_mRNA_complete_cds_Source_RefSeq_mRNA_Acc_NM_077015	Rcul_t16984	Rcul_t22065	Rcul_t14522	Tadh_51389	Rcul_t32564	Rcul_t38954	Rcul_t16451	Rcul_t16735	Rcul_t18007	Nvec_1308_7tm_1	Cele_013848_npr_29_Protein_NPR_29_npr_29_mRNA_complete_cds_Source_RefSeq_mRNA_Acc_NM_066637	Rcul_t10923	Avag_46851001	Csav_009211	Avag_64487001	Ctel_106237	Csav_009212	Znev_03146	Tadh_7315	Dpul_58666	Nvec_11061_7tm_1	Dpul_324577	Gsal_2346_orexin_receptor_type_1	Bflo_260834115	Cele_009278_npr_33_Protein_NPR_33_npr_33_mRNA_complete_cds_Source_RefSeq_mRNA_Acc_NM_078211	Lgig_72565	Ctel_54067	Bflo_260826307	Dpul_22381	Bflo_260837418	Cgig_12268_Neuropeptide_FF_receptor_1_Source_UniProtKB_TrEMBL_Acc_K1QAF8	Lgig_95290	Smar_005767	Lgig_95265	Skow_35587m	Lgig_95185	Mmar_MMa28962	Adig_11793	Smar_004743	Hrob_68111	Mmar_MMa27174	Skow_41036m	Nvec_19016_	Spur_010167_Thytrprhr	Ctel_89696	Ctel_127295	Ctel_120085	Znev_06748	Tadh_18468	Xtro_059513	Drer_070650_Uncharacterized_protein_Source_UniProtKB_TrEMBL_Acc_F1R8G1_BX957329_1	Drer_062874_hydroxycarboxylic_acid_receptor_1_3_Source_ZFIN_Acc_ZDB_GENE_081107_48_hcar1_3	Xtro_037742	Ctel_74649	Tadh_57365	Rcul_t09842	Rcul_t01692	Pfuc_29064_1_62555_t1	Hrob_142036	Ctel_40088	Xtro_024937	Dmel_0085410_TrissinR_Trissin_receptor_Source_FlyBase_0085410	Znev_17704	Spur_024934_Hypp_1132	Cgig_22486_Neuropeptide_Y_receptor_Source_UniProtKB_TrEMBL_Acc_K1Q379	Nvec_9858_	Gsal_2633_pyroglutamylated_rfamide_peptide_receptor	Tadh_61584	Lgig_96673	Avag_49424001	Rcul_t19168	Avag_06442001	Ctel_209287	Ctel_216617	Mmar_MMa49677	Smim_40056_NPR15_CAEEL_RecName_Full_Neuropeptide_receptor_15_gi_259016455_sp_Q09638_3_NPR15_CAEEL_1e_15_79_3	Pfuc_7906_1_09662_t1	Tadh_58991	Cele_012275_npr_14_Protein_NPR_14_npr_14_mRNA_complete_cds_Source_RefSeq_mRNA_Acc_NM_060882	Bflo_260832776	Isca_ISCW015323-PA	Mmar_MMa01896	Isca_ISCW021283-PA	Hrob_120046	Bflo_260817983	Dpul_109099	Smar_015453	Skow_32661m	Smar_004449	Smar_008100	Cele_017176_nmur_3_Protein_NMUR_3_isoform_a_nmur_3_mRNA_complete_cds_Source_RefSeq_mRNA_Acc_NM_001029353	Sman_172170_Putative_g_protein_coupled_receptor_Source_UniProtKB_TrEMBL_Acc_G4VLP4	Ctel_25099	Nvec_9608_7tm_1	Pfuc_7992_1_09677_t1	Cele_019183_npr_30_Protein_NPR_30_npr_30_mRNA_complete_cds_Source_RefSeq_mRNA_Acc_NM_064724	Adig_09683	Hsap_Ensmbl0140030_G_protein_coupled_receptor_65_Source_HGNC_Symbol_Acc_4517_GPR65	Ggal_017224	Drer_078729_atypical_chemokine_receptor_4a_Source_ZFIN_Acc_ZDB_GENE_070301_6_ackr4a	Acar_00006875	Hrob_144008	Ctel_125114	Znev_16698	Skow_05500m	Skow_01373m	Nvec_39464_7tm_1	Spur_024747_Mchr1L	Hmic_0875700	Drer_058599_Uncharacterized_protein_Source_UniProtKB_TrEMBL_Acc_H9GXI9_CABZ01084942_1	Hrob_63198	Ggal_006907	Ctel_110011	Bflo_260835876	Smim_g64974_t1_pyrokinin_like_receptor_Dermacentor_variabilis_gi_186973199_gb_ACC99623_2e_67_226	Skow_06607m	Smim_29904_G_protein_receptor_putative_Ixodes_scapularis_gi_241754017_ref_XP_002401180_5e_85_268	Skow_43381m	Isca_ISCW022759-PA	Mmar_MMa10091	Sjap_0015340	Cgig_23293_Thyrotropin_releasing_hormone_receptor_Source_UniProtKB_TrEMBL_Acc_K1QRF6	Rcul_t40287	Hmic_0695400	Emul_00015	Xtro_007421	Lgig_162781	Hsap_Ensmbl0183840_G_protein_coupled_receptor_39_Source_HGNC_Symbol_Acc_4496_GPR39	Acar_00015465	Gsal_11871_neuropeptides_capa_receptor_like	Ggal_037074	Acar_00021448	Isca_ISCW012018-PA	Ggal_027414	Skow_01257m	Rcul_t31204	Isca_ISCW013598-PA	Isca_ISCW007598-PA	Drer_037621_Uncharacterized_protein_Source_UniProtKB_TrEMBL_Acc_E7FGW8_BX569778_1	Cele_016842_npr_35_Protein_C50F7_1_isoform_b_Source_RefSeq_mRNA_Acc_NM_001027917	Bmal_170587414	Smar_012158	Skow_04482m	Sman_170020_Putative_neuropeptide_receptor_Source_UniProtKB_TrEMBL_Acc_G4VTS0	Isca_ISCW000432-PA	Drer_077577_neurotensin_receptor_1_high_affinity_Source_ZFIN_Acc_ZDB_GENE_090313_372_ntsr1	Pfuc_12531_1_68513_t1	Nvec_26919_	Adig_11789	Cgig_17231_Tachykinin_like_peptide_receptor_99D_Source_UniProtKB_TrEMBL_Acc_K1RXC4	Hrob_175644	Nvec_24361_7tm_1	Nvec_19484_	Skow_19333m	Nvec_52310_	Znev_06538	Mmar_MMa55323	Nvec_186_NCD3G	Smim_25536_receptor_for_tachykinin_like_peptides_Culex_quinquefasciatus_gi_170057836_ref_XP_001864659_8e_25_104	Nvec_58212_7tm_1	Adig_00673	Rcul_t44365	Rcul_t41662	Tadh_59369	Tadh_54513	Gsal_13097_g_protein_coupled_receptor	Skow_06673m	Skow_27396m	Skow_24041m	Ctel_77597	Hsap_Ensmbl0169006_neurotensin_receptor_2_Source_HGNC_Symbol_Acc_8040_NTSR2	Nvec_19259_	Znev_01409	Bflo_260793886	Nvec_25729_	Nvec_2127_7tm_1	Drer_089263_Uncharacterized_protein_Source_UniProtKB_TrEMBL_Acc_F1QRJ4_CU915826_1	Hmag_216295	Hsap_Ensmbl0125245_G_protein_coupled_receptor_18_Source_HGNC_Symbol_Acc_4472_GPR18	Skow_24042m	Drer_062009_G_protein_coupled_receptor_18_Source_ZFIN_Acc_ZDB_GENE_070912_159_gpr18	Skow_06747m	Nvec_27496_7tm_1	Nvec_53942_7tm_1	Skow_10232m	Nvec_13438_7tm_1	Rcul_t39091	Drer_095564_Uncharacterized_protein_Source_UniProtKB_TrEMBL_Acc_F1Q7U6_CABZ01118769_1	Rcul_t29846	Tadh_62788	Bflo_260796215	Bflo_260796213	Skow_31390m	Nvec_6002_7tm_1	Dpul_330424	Rcul_t19542	Bmal_170596018	Bmal_170581290	Tadh_21906	Smim_62503_sulfakinin_receptor_putative_Ixodes_scapularis_gi_241592383_ref_XP_002404071_4e_42_149	Isca_ISCW009627-PA	Smar_005790	Lgig_125181	Pfuc_35254_1_40965_t1	Isca_ISCW005570-PA	Nvec_9515_	Ggal_038656	Pfuc_32700_1_04830_t1	Hmag_225943	Tadh_57576	Tadh_56077	Ggal_026875	Tadh_23413	Acar_00000635	Lgig_127041	Bflo_260820533	Lgig_155864	Pfuc_33041_1_48100_t1	Cgig_27704_Tachykinin_like_peptide_receptor_86C_Source_UniProtKB_TrEMBL_Acc_K1PVP9	Adig_09023	Dpul_238192	Mmar_MMa55066	Pfuc_16202_1_25502_t1	Nvec_47146_7tm_1	Cgig_17886	Pfuc_9768_1_46093_t1	Cgig_02764_G_protein_coupled_receptor_54_Source_UniProtKB_TrEMBL_Acc_K1PE31	Nvec_9811_	Cgig_02765_Neuropeptide_Y_receptor_type_1_Source_UniProtKB_TrEMBL_Acc_K1PKG3	Dpul_238193	Smar_006312	Bflo_260802498	Pfuc_2341_1_08297_t1	Mmar_MMa25666	Isca_ISCW022781-PA	Lgig_88987	Isca_ISCW010010-PA	Smim_57797_G_protein_coupled_octopamine_receptor_putative_Ixodes_scapularis_gi_241619213_ref_XP_002408422_3e_43_154	Lgig_96553	Pfuc_6340_1_09329_t1	Tcas_270014300	Lgig_162575	Pfuc_5435_1_67245_t1	Pfuc_5391_1_67234_t1	Pfuc_883_1_51104_t1	Mmar_MMa13951	Mmar_MMa41105	Ggal_038655	Nvec_8646_7tm_1	Skow_05022m	Spur_017623_Spur_017623	Mmar_MMa50852	Nvec_37665_	Sjap_0096480	Adig_03501	Smim_7322_substance_P_receptor_long_form_putative_Aedes_aegypti_gi_157118371_ref_XP_001659082_2e_52_181	Mmar_MMa28984	Isca_ISCW022779-PA	Bflo_260802500	Adig_00549	Lgig_59222	Spur_020906_QrfprL_5	Sman_133550_Putative_neuropeptide_F_like_receptor_Source_UniProtKB_TrEMBL_Acc_G4VQD0	Isca_ISCW023266-PA	Tadh_56808	Sman_126010_Putative_neuropeptide_receptor_Source_UniProtKB_TrEMBL_Acc_G4VB24	Pfuc_1422_1_58493_t1	Tadh_58248	Bflo_260792153	Hmag_206661	Hmag_213755	Adig_14112	Tadh_14770	Nvec_10745_7tm_1	Tadh_15366	Nvec_36994_	Nvec_50801_7tm_1	Nvec_14116_7tm_1	Skow_12388m	Tadh_5465	Hmag_230900	Xtro_004967	Hmic_0147700	Nvec_42131_7tm_1	Isca_ISCW009648-PA	Spur_006681_Hypp_1673	Bflo_260818679	Lgig_110888	Isca_ISCW009568-PA	Xtro_044560	Tadh_57337	Bflo_260793884	Tadh_59678	Nvec_18295_	Drer_062432_G_protein_coupled_receptor_132_Source_HGNC_Symbol_Acc_17482_GPR132_3_of_3	Hrob_159354	Ctel_94759	Smim_40061_Neuropeptide_receptor_15_Ascaris_suum_gi_324517515_gb_ADY46844_4e_10_63_2	Nvec_26417_7tm_1	Mmar_MMa28003	Tadh_29209	Tadh_54063	Nvec_3546_7tm_1	Bflo_260832076	Bflo_260837467	Isca_ISCW005553-PA	Isca_ISCW010011-PA	Hrob_188324	Nvec_12440_7tm_1	Adig_18174	Ctel_79531	Lgig_173253	Hrob_193096	Spur_019675_Spur_019675	Lgig_140896	Adig_09350	Znev_10326	Pfuc_60229_1_20284_t1	Bflo_260789657	Nvec_10730_7tm_1	Nvec_35686_7tm_1	Drer_033684_oxoglutarate_alpha_ketoglutarate_receptor_1a_tandem_duplicate_1_Source_ZFIN_Acc_ZDB_GENE_060421_6734_oxgr1a_1	Znev_05096	Tadh_58844	Tadh_36385	Gsal_476_tachykinin_receptor_like	Mmar_MMa45963	Isca_ISCW000431-PA	Bflo_260802746	Sjap_0104340	Isca_ISCW022728-PA	Smim_11186_g_protein_coupled_receptor_Culex_quinquefasciatus_gi_170068938_ref_XP_001869051_7e_39_143	Smim_9432_PREDICTED_probable_G_protein_coupled_receptor_83_like_Ornithorhynchus_anatinus_gi_149609781_ref_XP_001511739_7e_16_76_6	Isca_ISCW020600-PA	Skow_27146m	Rcul_t00927	Avag_20978001	Isca_ISCW006476-PA	Gsal_14596_prolactin_releasing_peptide_receptor_like	Bflo_260791789	Pfuc_4736_1_52353_t1	Isca_ISCW001766-PA	Isca_ISCW000039-PA	Smar_008808	Avag_11620001	Smim_49666_G_protein_coupled_receptor_83_precursor_Xenopus_laevis_gi_148236693_ref_NP_001088695_7e_30_124	Hrob_176320	Znev_06820	Mmar_MMa10398	Tspi_316975760	Isca_ISCW007873-PA	Dpul_107861	Mmar_MMa11325	Smar_010537	Isca_ISCW001201-PA	Mmar_MMa17876	Bflo_260835918	Bflo_260835920	Nvec_22673_FixQ	Avag_20141001	Nvec_14850_7tm_1	Nvec_8973_	Drer_090041_si_dkey_163m14_6_Source_ZFIN_Acc_ZDB_GENE_120215_50_si_dkey_163m14_6	Cgig_13413_KiSS_1_receptor_Source_UniProtKB_TrEMBL_Acc_K1Q4W1	Pfuc_3104_1_01334_t1	Xtro_061141	Xtro_007551	Spur_021220_Spur_021220	Skow_00169m	Odio_031014001	Bflo_260785217	Bflo_260793918	Hrob_140466	Hrob_159369	Mmar_MMa26998	Spur_007423_Spur_007423	Bflo_260784358	Dpul_328589	Znev_01865	Dpul_69045	Bflo_260809443	Bflo_260791787	Bflo_260793910	Spur_028278_Spur_028278	Nvec_28538_	Rcul_t04298	Rcul_t40469	Znev_06539	Xtro_027871	Ctel_201974	Cgig_23499_KiSS_1_receptor_Source_UniProtKB_TrEMBL_Acc_K1PWK8	Bflo_260825253	Skow_05023m	Isca_ISCW003493-PA	Acar_00018019	Skow_25854m	Avag_33434001	Hsap_Ensmbl0120436_G_protein_coupled_receptor_31_Source_HGNC_Symbol_Acc_4486_GPR31	Rcul_t00274	Avag_09410001	Adig_03059	Nvec_27229_7tm_1	Tadh_54494	Pfuc_58765_1_20252_t1	Nvec_23855_	Rcul_t09464	Skow_27825m	Avag_13284001	Tcas_270015914	Hsap_Ensmbl0186188_free_fatty_acid_receptor_4_Source_HGNC_Symbol_Acc_19061_FFAR4	Drer_069945_purinergic_receptor_P2Y_G_protein_coupled_12_Source_ZFIN_Acc_ZDB_GENE_110208_4_p2ry12	Sjap_0110800	Bflo_260809867	Spur_008003_NeurmdnBr_1	Spur_011360_NeurmdnBr_2	Nvec_49314_7tm_1	Dpul_313163	Acar_00017650	Ctel_202981	Ctel_207103	Bflo_260795941	Nvec_44669_7tm_1	Nvec_19883_	Nvec_28477_7tm_1	Odio_003514001	Drer_055560_purinergic_receptor_P2Y_G_protein_coupled_8_Source_ZFIN_Acc_ZDB_GENE_070912_447_p2ry8	Drer_086262_si_dkey_163m14_10_Source_ZFIN_Acc_ZDB_GENE_120215_9_si_dkey_163m14_10	Xtro_006575	Drer_077638_zgc_171965_Source_ZFIN_Acc_ZDB_GENE_070820_20_zgc_171965	Drer_040247_oxoglutarate_alpha_ketoglutarate_receptor_1a_tandem_duplicate_3_Source_ZFIN_Acc_ZDB_GENE_090312_23_oxgr1a_3	Hsap_Ensmbl0244165_purinergic_receptor_P2Y_G_protein_coupled_11_Source_HGNC_Symbol_Acc_8540_P2RY11	Xtro_062656	Xtro_056281	Xtro_056282	Mmar_MMa41489	Mmar_MMa12407	Mmar_MMa42842	Tadh_3799	Nvec_17031_	Tadh_35067	Lgig_162779	Ggal_008847	Smim_31739_PREDICTED_neuropeptides_capa_receptor_like_Acyrthosiphon_pisum_gi_328710440_ref_XP_001950333_2e_16_80_5	Pfuc_2452_1_15825_t1	Nvec_57841_	Ggal_040200	Skow_08858m	Nvec_16094_7tm_1	Drer_062262_endothelin_receptor_type_Ab_Source_ZFIN_Acc_ZDB_GENE_040426_2364_ednrab	Lgig_60475	Skow_27838m	Avag_59223001	Avag_60296001	Spur_007230_Spur_007230	Skow_00433m	Sjap_0025050	Cgig_25172_Phe13_bombesin_receptor_Source_UniProtKB_TrEMBL_Acc_K1PWD3	Spur_013760_Sstr2L_1	Egra_05143	Lgig_177018	Smim_42857_pyrokinin_like_receptor_Dermacentor_variabilis_gi_186973199_gb_ACC99623_4e_16_79_0	Gsal_15130_neuropeptides_capa_receptor	Smim_22763_pyrokinin_like_receptor_Dermacentor_variabilis_gi_186973199_gb_ACC99623_6e_25_108	Smim_11853_G_protein_receptor_putative_Ixodes_scapularis_gi_241754012_ref_XP_002401178_5e_13_68_9	Isca_ISCW022757-PA	Acar_00003812	Acar_00021430	Spur_014514_Adra1aL_4	Nvec_57975_7tm_1	Bflo_260817449	Nvec_13711_	Ggal_016244	Tadh_32926	Cgig_25650_Somatostatin_receptor_type_4_Source_UniProtKB_TrEMBL_Acc_K1R6D7	Adig_06391	Znev_13847	Spur_009438_Spur_009438	Nvec_50647_	Ctel_160415	Smim_72596_G_protein_coupled_receptor_like_Acyrthosiphon_pisum_gi_244790032_ref_NP_001156432_1e_32_127	Pfuc_72480_1_41943_t1	Pfuc_2823_1_37411_t1	Znev_06545	Znev_15079	Bflo_260791144	Smar_008874	Pfuc_174377_1_21380_t1	Smim_g49742_t1_Neuromedin_U_receptor_Acromyrmex_echinatior_gi_332029308_gb_EGI69291_3e_19_85_1	Smim_10486_G_protein_receptor_putative_Ixodes_scapularis_gi_241049996_ref_XP_002407371_9e_23_94_0	Mmar_MMa19550	Znev_10287	Isca_ISCW000633-PA	Smim_12915_PREDICTED_neuropeptides_capa_receptor_like_Bombus_terrestris_gi_340710406_ref_XP_003393782_1e_09_60_8	Nvec_8030_	Drer_089824_Uncharacterized_protein_Source_UniProtKB_TrEMBL_Acc_F1RE26_CR925744_1	Ggal_037768	Tadh_58781	Bflo_260794852	Hsap_Ensmbl0171051_formyl_peptide_receptor_1_Source_HGNC_Symbol_Acc_3826_FPR1	Hsap_Ensmbl0174946_G_protein_coupled_receptor_171_Source_HGNC_Symbol_Acc_30057_GPR171	Xtro_039815	Tadh_56177	Drer_043447_G_protein_coupled_receptor_55a_Source_ZFIN_Acc_ZDB_GENE_051113_260_gpr55a	Adig_16461	Ggal_008878	Acar_00017357	Adig_11588	Acar_00013976	Bflo_260824467	Spur_003125_Sstr1L	Acar_00019211	Drer_076256_G_protein_coupled_receptor_171_Source_HGNC_Symbol_Acc_30057_GPR171	Drer_090052_Uncharacterized_protein_Source_UniProtKB_TrEMBL_Acc_E7F793_BX470211_1	Xtro_041128	Ggal_016891	Xtro_058998	Spur_017622_Spur_017622	Spur_012794_Spur_012794	Acar_00002440	Odio_005688001	Hsap_Ensmbl0204882_G_protein_coupled_receptor_20_Source_HGNC_Symbol_Acc_4475_GPR20	Tadh_57363	Spur_017236_Spur_017236	Gsal_2793_neuropeptide_ff_receptor_1	Tadh_61884	Adig_20909	Ctel_136526	Tadh_14401	Nvec_594_	Spur_019972_NmbrL_5	Bflo_260816411	Spur_008654_Sstr4L_2	Nvec_24758_7tm_1	Nvec_19203_	Nvec_240_7tm_1	Spur_002221_Hypp_1378	Skow_31125m	Hmag_230210	Gsal_14897_neuropeptide_y_receptor_type_2	Nvec_34900_7tm_1	Ctel_25314	Nvec_39435_7tm_1	Spur_007420_Spur_007420	Ctel_123830	Ctel_90418	Ctel_130656	Isca_ISCW017837-PA	Skow_28689m	Skow_43537m	Gsal_5864_neuropeptide_y_receptor_like	Bflo_260788481	Nvec_6112_	Spur_024655_Gpr54L_3	Nvec_44671_7tm_1	Skow_06748m	Skow_36808m	Nvec_51734_	Pfuc_2071_1_15700_t1	Tadh_16798	Nvec_53905_7tm_1	Adig_19629	Nvec_59024_7tm_1	Isca_ISCW002847-PA	Ctel_188149	Skow_25125m	Skow_32107m	Acar_00011583	Hsap_Ensmbl0184574_lysophosphatidic_acid_receptor_5_Source_HGNC_Symbol_Acc_13307_LPAR5	Drer_093759_G_protein_coupled_receptor_31_Source_HGNC_Symbol_Acc_4486_GPR31	Skow_20299m	Nvec_31294_7tm_1	Nvec_12107_	Bflo_260789623	Skow_09799m	Nvec_17576_7tm_1	Adig_12285	Ctel_195605	Ctel_204210	Mmar_MMa55875	Acar_00018237	Nvec_19688_7tm_1	Znev_01602	Adig_03243	Tadh_4311	Ggal_025997	Ggal_033080	Dpul_107858	Spur_000085_PrrprL	Skow_10240m	Skow_29896m	Smar_008389	Avag_42017001	Odio_012434001	Spur_014741_Galr2L_17	Bflo_260825259	Spur_014918_Spur_014918	Tadh_61725	Nvec_29061_	Nvec_27184_7tm_1	Tadh_58779	Skow_10598m	Bflo_260825558	Hrob_176321	Isca_ISCW009196-PA	Hsap_Ensmbl0151617_endothelin_receptor_type_A_Source_HGNC_Symbol_Acc_3179_EDNRA	Nvec_33607_7tm_1	Hrob_188312	Acar_00003178	Adig_11622	Bflo_260793908	Xtro_005770	Sjap_0032220	Sman_169680_Putative_g_protein_coupled_receptor_Source_UniProtKB_TrEMBL_Acc_G4VG57	Hrob_175643	Adig_11550	Ctel_78678	Tadh_62239	Hsap_Ensmbl0116014_KISS1_receptor_Source_HGNC_Symbol_Acc_4510_KISS1R	Znev_12870	Bflo_260820632	Hrob_84460	Spur_004179_Spur_004179	Znev_13848	Bflo_260781603	Smim_40141_Tachykinin_like_receptor_at_86C_isoform_B_Drosophila_melanogaster_gi_161078177_ref_NP_001097741_3e_34_133	Isca_ISCW013545-PA	Mmar_MMa31746	Smim_62502_PREDICTED_similar_to_CCK_like_receptor_at_17D3_CG32540_PB_Tribolium_castaneum_gi_91081747_ref_XP_972750_9e_22_94_7	Mmar_MMa06278	Dmel_0031770_CG13995	Znev_08587	Tcas_270014834	Znev_02222	Smim_44078_AF505863_G_protein_coupled_receptor_Drosophila_melanogaster_gi_27656949_gb_AAO20966_AF505863_3e_22_96_3	Znev_12249	Dpul_120731	Isca_ISCW013584-PA	Mmar_MMa25665	Smim_58589_Orexin_receptor_type_putative_Pediculus_humanus_corporis_gi_242007230_ref_XP_002424445_6e_13_65_9	Hrob_159371	Spur_002786_Spur_002786	Dpul_264955	Dpul_307364	Ggal_008089	Drer_037155_WNT1_inducible_signaling_pathway_protein_2_Source_ZFIN_Acc_ZDB_GENE_060223_1_wisp2	Ggal_008879	Drer_078410_Uncharacterized_protein_Source_UniProtKB_TrEMBL_Acc_E7F8C5_AL831768_1	Drer_077644_zgc_172079_Source_ZFIN_Acc_ZDB_GENE_080204_103_zgc_172079	Hsap_Ensmbl0135898_G_protein_coupled_receptor_55_Source_HGNC_Symbol_Acc_4511_GPR55	Acar_00007789	Xtro_006574	Acar_00020838	Ggal_030053	Ggal_004047	Ggal_032312	Xtro_026874	Drer_069944_purinergic_receptor_P2Y_G_protein_coupled_13_Source_ZFIN_Acc_ZDB_GENE_110208_5_p2ry13	Hsap_Ensmbl0178623_G_protein_coupled_receptor_35_Source_HGNC_Symbol_Acc_4492_GPR35	Xtro_058681	Drer_079472_coagulation_factor_II_thrombin_receptor_like_2_Source_HGNC_Symbol_Acc_3539_F2RL2_1_of_2	Hsap_Ensmbl0164251_coagulation_factor_II_thrombin_receptor_like_1_Source_HGNC_Symbol_Acc_3538_F2RL1	Xtro_044552	Drer_087469_si_dkey_163m14_4_Source_ZFIN_Acc_ZDB_GENE_120215_36_si_dkey_163m14_4	Drer_054170_si_dkeyp_66d1_2_Source_ZFIN_Acc_ZDB_GENE_070912_658_si_dkeyp_66d1_2	Ggal_008881	Drer_086236_si_dkey_163m14_7_Source_ZFIN_Acc_ZDB_GENE_120215_10_si_dkey_163m14_7	Drer_075877_G_protein_coupled_receptor_35_Source_HGNC_Symbol_Acc_4492_GPR35_2_of_3	Drer_036616_G_protein_coupled_receptor_182_Source_ZFIN_Acc_ZDB_GENE_030131_2361_gpr182	Drer_074826_G_protein_coupled_receptor_20_Source_HGNC_Symbol_Acc_4475_GPR20_1_of_2	Xtro_062468	Xtro_061294	Drer_070669_si_dkey_269d20_3_Source_ZFIN_Acc_ZDB_GENE_100922_34_si_dkey_269d20_3	Hsap_Ensmbl0214943_G_protein_coupled_receptor_33_gene_pseudogene_Source_HGNC_Symbol_Acc_4489_GPR33	Hsap_Ensmbl0134830_complement_component_5a_receptor_2_Source_HGNC_Symbol_Acc_4527_C5AR2	Drer_058991_Uncharacterized_protein_Source_UniProtKB_TrEMBL_Acc_E7EZX0_CU571081_1	Nvec_1250_7tm_1	Xtro_044537	Acar_00007792	Acar_00017761	Drer_078833_purinergic_receptor_P2Y_G_protein_coupled_14_Source_HGNC_Symbol_Acc_16442_P2RY14	Xtro_044559	Hsap_Ensmbl0181631_purinergic_receptor_P2Y_G_protein_coupled_13_Source_HGNC_Symbol_Acc_4537_P2RY13	Ggal_016883	Drer_076698_si_dkey_83h2_2_Source_ZFIN_Acc_ZDB_GENE_131127_405_si_dkey_83h2_2	Drer_015974_Uncharacterized_protein_Source_UniProtKB_TrEMBL_Acc_E7FG70_CR626884_1	Hsap_Ensmbl0171657_G_protein_coupled_receptor_82_Source_HGNC_Symbol_Acc_4533_GPR82	Drer_077734_si_ch73_309g22_1_Source_ZFIN_Acc_ZDB_GENE_131127_401_si_ch73_309g22_1	Drer_093418_G_protein_coupled_receptor_82_Source_HGNC_Symbol_Acc_4533_GPR82	Acar_00019557	Drer_094601_si_ch73_113g13_3_Source_ZFIN_Acc_ZDB_GENE_091204_475_si_ch73_113g13_3	Ggal_007311	Ggal_020274	Drer_068638_lysophosphatidic_acid_receptor_5b_Source_ZFIN_Acc_ZDB_GENE_081022_116_lpar5b	Hsap_Ensmbl0184451_chemokine_C_C_motif_receptor_10_Source_HGNC_Symbol_Acc_4474_CCR10	Drer_040643_chemokine_C_C_motif_receptor_10_Source_ZFIN_Acc_ZDB_GENE_040718_424_ccr10	Hsap_Ensmbl0168329_chemokine_C_X3_C_motif_receptor_1_Source_HGNC_Symbol_Acc_2558_CX3CR1	Bflo_260782191	Drer_076565_G_protein_coupled_receptor_151_Source_HGNC_Symbol_Acc_23624_GPR151	Tadh_60707	Hsap_Ensmbl0127533_coagulation_factor_II_thrombin_receptor_like_3_Source_HGNC_Symbol_Acc_3540_F2RL3	Drer_090524_coagulation_factor_II_thrombin_receptor_like_2_Source_ZFIN_Acc_ZDB_GENE_110127_4_f2rl2	Ggal_030873	Hsap_Ensmbl0173250_G_protein_coupled_receptor_151_Source_HGNC_Symbol_Acc_23624_GPR151	Hsap_Ensmbl0174944_purinergic_receptor_P2Y_G_protein_coupled_14_Source_HGNC_Symbol_Acc_16442_P2RY14	Hmag_214594	Hsap_Ensmbl0272658_Leukotriene_B4_receptor_2_Source_UniProtKB_Swiss_Prot_Acc_Q9NPC1_LTB4R2	Hsap_Ensmbl0213906_leukotriene_B4_receptor_2_Source_HGNC_Symbol_Acc_19260_LTB4R2	Drer_056506_si_ch73_113g13_2_Source_ZFIN_Acc_ZDB_GENE_091204_438_si_ch73_113g13_2	Adig_06018	Nvec_37096_	Nvec_35691_7tm_1	Nvec_22017_7tm_1	Nvec_35800_7tm_1	Nvec_22671_7tm_1	Adig_20499	Smar_007668	Nvec_10744_7tm_1	Nvec_8213_	Adig_04292	Nvec_34756_	Nvec_23460_7tm_1	Hmag_222681	Hmag_228363	Adig_12325	Dpul_318199	Lgig_159778	Tadh_57366	Znev_07834	Bflo_260796085	Drer_075562_si_ch211_119o8_4_Source_ZFIN_Acc_ZDB_GENE_070912_15_si_ch211_119o8_4	Tadh_58846	Gsal_6201_g_protein_coupled_receptor	Ggal_006560	Bflo_260803249	Odio_015255001	Gsal_13009_neuropeptide_y_receptor_type_1	Avag_57209001	Rcul_t35808	Gsal_14227_tachykinin_like_peptides_receptor_99d_like	Gsal_13487_kiss1_receptor_like	Gsal_13870_endothelin_receptor_type_a	Gsal_544_neuropeptide_receptor_a11	Gsal_2222_tachykinin_like_receptor_at_isoform_a	Tadh_58993	Nvec_16497_7tm_1	Tadh_59342	Pfuc_27164_1_69824_t1	Smim_83690_PREDICTED_GL27012_like_Saccoglossus_kowalevskii_gi_291226656_ref_XP_002733309_2e_09_60_8	Gsal_3324_g_protein_coupled_receptor	Gsal_7571_substance_k_receptor	Hmag_203615	Hmag_228364	Adig_16673	Hrob_78185	Nvec_17015_7tm_1	Hmag_212754	Spur_006357_Hypp_477	Tadh_55595	Nvec_36194_7tm_1	Tadh_56070	Tadh_15905	Adig_20910	Skow_25934m	Spur_013374_Hypp_2080	Spur_014487_Hypp_2153	Nvec_1058_7tm_1	Nvec_57183_7tm_1	Nvec_34457_	Smim_76593_PREDICTED_orexin_receptor_type_like_Acyrthosiphon_pisum_gi_328713954_ref_XP_003245221_2e_25_104	Smim_12237_G_protein_coupled_receptor_putative_Ixodes_scapularis_gi_241742322_ref_XP_002405333_2e_09_58_5	Bflo_260802322	Tadh_24356	Skow_29154m	Hrob_70554	Hsap_Ensmbl0082556_opioid_receptor_kappa_1_Source_HGNC_Symbol_Acc_8154_OPRK1	Odio_002499001	Hsap_Ensmbl0164850_G_protein_coupled_estrogen_receptor_1_Source_HGNC_Symbol_Acc_4485_GPER1	Hsap_Ensmbl0165621_oxoglutarate_alpha_ketoglutarate_receptor_1_Source_HGNC_Symbol_Acc_4531_OXGR1	Hsap_Ensmbl0183671_G_protein_coupled_receptor_1_Source_HGNC_Symbol_Acc_4463_GPR1	Hsap_Ensmbl0183625_chemokine_C_C_motif_receptor_3_Source_HGNC_Symbol_Acc_1604_CCR3	Smim_5253_PREDICTED_neuropeptide_receptor_5_like_Saccoglossus_kowalevskii_gi_291230952_ref_XP_002735431_4e_04_44_7	Isca_ISCW001892-PA	Smim_37679_class_A_rhodopsin_like_G_protein_coupled_receptor_GPRtak1_putative_Pediculus_humanus_corporis_gi_242007270_ref_XP_002424465_9e_28_112	Mmar_MMa35290	Spur_014448_Hypp_2151	Mmar_MMa07434	Smar_013804	Skow_08036m	Isca_ISCW009717-PA	Isca_ISCW009838-PA	Smim_70176_G_protein_coupled_receptor_putative_Ixodes_scapularis_gi_241648721_ref_XP_002411209_2e_13_68_6	Isca_ISCW013090-PA	Nvec_31421_	Isca_ISCW014181-PA	Znev_06129	Rcul_t20752	Smim_28923_SIFamide_receptor_isoform_B_Drosophila_melanogaster_gi_78711850_ref_NP_732614_1e_11_68_2	Bflo_260782193	Znev_10328	Isca_ISCW022224-PA	Spur_014217_Spur_014217	Pfuc_59544_1_05661_t1	Lgig_157456	Pfuc_31700_1_12072_t1	Bflo_260819437	Nvec_29062_	Smim_g45262_t1_PREDICTED_tachykinin_receptor_like_protein_like_Saccoglossus_kowalevskii_gi_291233061_ref_XP_002736473_1e_24_104	Nvec_35358_7tm_1	Nvec_50330_7tm_1	Mley_ML00123a	Pbac_3472376	Mley_ML148918a	Pfuc_4736_1_52356_t1	Smim_g28171_t1_pheromone_biosynthesis_activating_neuropeptide_receptor_Spodoptera_littoralis_gi_88771691_gb_ABD52277_5e_05_48_5	Rcul_t19170	Nvec_56076_7tm_1	Nvec_52529_7tm_1	Nvec_49220_7tm_1	Nvec_27448_7tm_1	Nvec_16220_	Nvec_23262_7tm_1	Nvec_11261_	Nvec_30684_7tm_1	Tadh_51521	Nvec_16061_7tm_1	Tadh_51391	Nvec_17095_GRP	Nvec_22203_7tm_1	Tadh_61883	Tadh_61729	Nvec_24350_7tm_1	Nvec_28826_	Bflo_260799648	Nvec_37085_	Nvec_44557_	Nvec_44837_7tm_1	Nvec_4958_	Tadh_30381	Nvec_9822_	Avag_03621001	Tadh_5191	Odio_003513001	Odio_017506001	Odio_023482001	Pbac_3469587	Pbac_3475932	Pfuc_121465_1_64400_t1	Pfuc_40894_1_48431_t1	Pfuc_2160_1_30011_t1	Pfuc_62645_1_63620_t1	Rcul_t00495	Rcul_t09530	Rcul_t19919	Rcul_t29786	Rcul_t16456	Tspi_316975811	Rcul_t36397	Rcul_t42465	Skow_41818m	Spur_019802_Spur_019802	Spur_001677_Spur_001677	Sman_131980	Smar_006077	Smim_78927_allatostatin_receptor_putative_Ixodes_scapularis_gi_241997446_ref_XP_002433372_4e_18_83_6	Spur_006356_Sstr2L	Spur_022932_Hypp_2638	Tadh_58992	Tadh_62155	Tadh_62156	Tadh_29844	Tadh_62157	Tadh_56753	Tadh_52978	Tspi_316978284	Znev_08416	Znev_02128	Znev_08418	Znev_15429	Znev_10619	Avag_00685001	Avag_07158001	Bflo_260785462	Bflo_260797104	Bflo_260819168	Bflo_260832074
HG_10047	Tadh_51555	Tadh_52893	Dmel_0039733_CG11504	Znev_13819	Smim_77289_Laccase_7_Camponotus_floridanus_gi_307188882_gb_EFN73431_3e_11_70_9	Tcas_270004511	Znev_03448	Isca_ISCW010376-PA	Hrob_162069	Znev_18747	Dmel_0036152_CG6175	Znev_02507	Tcas_270005226	Znev_15009	Hrob_169535	Isca_ISCW015773-PA	Mley_ML015113a	Znev_15712
HG_7034	Bsch_g44726	Cint_012902	Acar_00008153	Skow_03111m	Csav_016141	Drer_016968_transmembrane_protein_214_Source_ZFIN_Acc_ZDB_GENE_110307_2_tmem214	Ctel_148232	Ggal_026607	Cgig_14349	Hrob_194215	Znev_03706	Smim_6885_transmembrane_protein_214_B_Xenopus_laevis_gi_148233846_ref_NP_001090615_2e_100_332	Spur_014133_Tmem214	Hsap_Ensmbl0119777_transmembrane_protein_214_Source_HGNC_Symbol_Acc_25983_TMEM214	Spur_028235_Tmem214_1	Tadh_58240	Smar_000551	Cint_018659	Tcas_270010083	Lgig_227900	Isca_ISCW020051-PA	Pfuc_2917_1_30279_t1	Xtro_002649	Csav_016142	Mley_ML045219a	Pbac_3465384	Dpul_242020	Smar_000550	Bflo_260797261	Dmel_0053129_CG33129	Mmar_MMa09572	Mmar_MMa49720
HG_10726	Spur_002125_Hypp_344	Ctel_224194	Spur_014371_Hypp_2143	Tadh_56918	Skow_30267m	Bflo_260793026	Lgig_234008	Mley_ML15419a	Nvec_32810_	Hrob_190775	Cgig_02600	Adig_07122	Hmag_213151	Pfuc_4777_1_01819_t1	Dpul_99493	Pbac_3466608
HG_26034	Tadh_51381	Pbac_3464859	Pbac_3463893	Adig_04954	Mley_ML00366a
HG_8645	Lgig_210846	Nvec_3068_	Skow_19701m	Bsch_g36485	Cgig_25311	Bflo_260800746	Bflo_260800740	Ctel_220747	Bflo_260829217	Avag_12309001	Avag_39999001	Sjap_0217210	Xtro_061364	Sman_105610	Hsap_Ensmbl0214556_chromosome_17_open_reading_frame_98_Source_HGNC_Symbol_Acc_34492_C17orf98	Pfuc_149858_1_57263_t1	Tadh_53550	Pfuc_44969_1_63212_t1	Xtro_051173	Spur_004558_Spur_004558	Mley_ML07881a	Adig_04888	Avag_40000001
HG_4200	Hmic_0612700	Hsap_Ensmbl0112379_KIAA1244_Source_HGNC_Symbol_Acc_21213_KIAA1244	Drer_077656_si_ch211_71k24_5_Source_ZFIN_Acc_ZDB_GENE_081107_37_si_ch211_71k24_5	Ggal_022425	Mley_ML257611a	Nvec_17079_	Skow_07418m	Cele_011866_T20F10_5_Protein_T20F10_5_T20F10_5_mRNA_complete_cds_Source_RefSeq_mRNA_Acc_NM_060301	Bmal_170593873	Cele_013711_Y106G6G_2_Protein_Y106G6G_2_Y106G6G_2_mRNA_complete_cds_Source_RefSeq_mRNA_Acc_NM_060300	Bmal_170575944	Ctel_215541	Lgig_229359	Acar_00016573	Znev_06325	Smar_008147	Dmel_0029834_CG5937	Rcul_t18880	Smim_23971_Brefeldin_A_inhibited_guanine_nucleotide_exchange_protein_3_Camponotus_floridanus_gi_307183731_gb_EFN70405_2e_133_444	Hmag_219459	Bmal_170583197	Tcas_270012097	Mmar_MMa43801	Cgig_01253_Brefeldin_A_inhibited_guanine_nucleotide_exchange_protein_3_Source_UniProtKB_TrEMBL_Acc_K1PG55	Spur_021503_Kiaa1244L	Skow_07443m	Tadh_56511	Skow_07420m	Spur_021238_Big3	Emul_10206	Egra_02874	Tcas_270012098	Pfuc_12709_1_53849_t1	Smim_23944_PREDICTED_brefeldin_A_inhibited_guanine_nucleotide_exchange_protein_3_like_Bombus_terrestris_gi_340724456_ref_XP_003400598_2e_38_150	Cele_013715_Y106G6G_6_Protein_Y106G6G_6_Y106G6G_6_mRNA_complete_cds_Source_RefSeq_mRNA_Acc_NM_001026537	Hrob_171181	Isca_ISCW004489-PA	Pbac_3472006	Cgig_04535_Brefeldin_A_inhibited_guanine_nucleotide_exchange_protein_3_Source_UniProtKB_TrEMBL_Acc_K1PXI9	Dpul_274788	Adig_11729	Cgig_01410_Brefeldin_A_inhibited_guanine_nucleotide_exchange_protein_3_Source_UniProtKB_TrEMBL_Acc_K1PM65	Pfuc_19175_1_03986_t1	Pfuc_10105_1_46149_t1	Mmar_MMa45510	Smim_23983_PREDICTED_brefeldin_A_inhibited_guanine_nucleotide_exchange_protein_3_like_Bombus_terrestris_gi_340724456_ref_XP_003400598_3e_152_499	Tcas_270012099	Hrob_191329	Isca_ISCW004491-PA	Isca_ISCW004492-PA	Rcul_t18879	Cgig_01411_Brefeldin_A_inhibited_guanine_nucleotide_exchange_protein_3_Source_UniProtKB_TrEMBL_Acc_K1PUZ8	Isca_ISCW004487-PA	Csav_008472	Mley_ML003519a	Isca_ISCW004134-PA	Gsal_6539_brefeldin_a_inhibited_guanine_nucleotide_exchange_protein_partial	Avag_29752001	Adig_21461	Mmar_MMa53290
HG_4870	Spur_019384_Z367	Bsch_g66633	Dmel_0025635_CG17829	Bsch_g7145	Csav_013200	Drer_004851_histone_H4_transcription_factor_Source_ZFIN_Acc_ZDB_GENE_040426_2764_hinfp	Ggal_010995	Cgig_19436_Histone_H4_transcription_factor_Source_UniProtKB_TrEMBL_Acc_K1QJ14	Bflo_260830328	Lgig_73260	Smim_28053_PREDICTED_histone_H4_transcription_factor_Gallus_gallus_gi_118101936_ref_XP_417894_1e_125_394	Skow_40199m	Znev_06037	Ctel_150759	Smar_015608	Drer_037405_zgc_112083_Source_ZFIN_Acc_ZDB_GENE_050417_284_zgc_112083	Isca_ISCW024604-PA	Hrob_129823	Xtro_046628	Tadh_23582	Acar_00002413	Tcas_270008331	Rcul_t12985	Nvec_11362_zf_C2H2	Dpul_58732	Mley_ML03255a	Bmal_170583222	Gsal_1397_histone_h4_transcription_factor	Cele_009553_F39B2_1_Protein_F39B2_1_F39B2_1_mRNA_complete_cds_Source_RefSeq_mRNA_Acc_NM_061178	Sman_101310_Mizf_protein_putative_Source_UniProtKB_TrEMBL_Acc_C1M0Z0	Sjap_0212670	Csav_013201	Cint_003917	Avag_09254001	Avag_43285001	Hmic_0719100	Emul_05209	Egra_04361	Hmag_213798	Spur_010963_Spur_010963	Hsap_Ensmbl0172273_histone_H4_transcription_factor_Source_HGNC_Symbol_Acc_17850_HINFP	Adig_23840	Adig_20632	Odio_031486001	Pfuc_17500_1_54408_t1
HG_5949	Bsch_g60859	Pfuc_2468_1_01108_t1	Cint_022586	Dpul_224783	Smar_008210	Mmar_MMa23150	Cgig_26239_Ornithine_decarboxylase_antizyme_1_Source_UniProtKB_TrEMBL_Acc_K1RDR6	Ctel_218989	Isca_ISCW023121-PA	Mmar_MMa22270	Bflo_260783617	Tcas_270010228	Lgig_124535	Spur_007247_Oaz1	Acar_00006986	Ggal_003704	Hsap_Ensmbl0180304_ornithine_decarboxylase_antizyme_2_Source_HGNC_Symbol_Acc_8096_OAZ2	Adig_19060	Hsap_Ensmbl0104904_ornithine_decarboxylase_antizyme_1_Source_HGNC_Symbol_Acc_8095_OAZ1	Drer_071403_ornithine_decarboxylase_antizyme_1a_Source_ZFIN_Acc_ZDB_GENE_020731_4_oaz1a	Xtro_061018	Hrob_79864	Ggal_001181	Ggal_040427	Avag_37732001	Avag_60589001	Znev_16987	Xtro_023353	Hrob_189969	Rcul_t18037	Avag_15514001	Hmag_229251	Znev_07203	Drer_059815_ornithine_decarboxylase_antizyme_2b_Source_ZFIN_Acc_ZDB_GENE_070313_1_oaz2b	Tadh_63527	Tspi_316969507	Rcul_t29400	Mley_ML12032a	Xtro_029891	Drer_016476_ornithine_decarboxylase_antizyme_1b_Source_ZFIN_Acc_ZDB_GENE_020731_5_oaz1b
HG_5352	Bsch_g60699	Pfuc_1296_1_29659_t1	Bsch_g26571	Csav_006632	Cint_025151	Skow_21175m	Ggal_013572	Acar_00003940	Xtro_004248	Xtro_004250	Drer_036040_ATG13_autophagy_related_13_homolog_S_cerevisiae_Source_ZFIN_Acc_ZDB_GENE_040426_1149_atg13	Znev_01983	Cgig_16010_Autophagy_related_protein_13_Source_UniProtKB_TrEMBL_Acc_K1QIF8	Smar_002943	Avag_45635001	Avag_29325001	Isca_ISCW018154-PA	Avag_08403001	Tcas_270003143	Ctel_175434	Lgig_228548	Dpul_300844	Dmel_0261108_Atg13_Autophagy_specific_gene_13_Source_FlyBase_0261108	Smim_81796_3_PREDICTED_autophagy_related_protein_13_homolog_Apis_mellifera_gi_66499326_ref_XP_623782_1e_59_211	Adig_17679	Nvec_14011_DUF765	Nvec_47158_pKID	Spur_021881_Spur_021881	Avag_15822001	Smim_55479_PREDICTED_autophagy_related_protein_13_homolog_Apis_mellifera_gi_66499326_ref_XP_623782_1e_50_184	Mley_ML020057a	Pbac_3466038	Mmar_MMa11466	Tadh_51834	Bmal_170584238	Hmag_215146	Cele_017045_atg_13_Protein_ATG_13_atg_13_mRNA_complete_cds_Source_RefSeq_mRNA_Acc_NM_066381	Mmar_MMa49950	Hrob_78882	Odio_003692001	Avag_45634001	Hsap_Ensmbl0175224_autophagy_related_13_Source_HGNC_Symbol_Acc_29091_ATG13	Adig_16824
HG_35889	Hmag_223295	Nvec_54731_LIM	Tadh_58571	Mley_ML398332a
HG_6647	Bsch_g13332	Bsch_g21376	Skow_41347m	Hsap_Ensmbl0164989_coiled_coil_domain_containing_171_Source_HGNC_Symbol_Acc_29828_CCDC171	Lgig_171529	Acar_00017478	Ggal_024322	Tadh_55866	Pfuc_3434_1_23319_t1	Cgig_06292	Xtro_020152	Spur_002216_C9orf93L	Nvec_34899_Pox_A_type_inc	Drer_027381_coiled_coil_domain_containing_171_Source_HGNC_Symbol_Acc_29828_CCDC171	Adig_20472	Bsch_g16844	Bsch_g28490	Csav_006605	Csav_006604	Lgig_87900	Csav_006620	Adig_22042	Spur_015947_Spur_015947	Adig_05768	Mley_ML015719a	Pfuc_174241_1_21374_t1	Adig_22041	Adig_05769	Pfuc_103712_1_56964_t1	Pfuc_54730_1_12830_t1	Csav_006599	Spur_001861_Spur_001861	Pbac_3475241
HG_5427	Spur_022058_MccL	Cgig_02619	Smim_37717_PREDICTED_colorectal_mutant_cancer_protein_like_Bombus_terrestris_gi_340725545_ref_XP_003401129_1e_46_171	Znev_17372	Drer_090139_Uncharacterized_protein_Source_UniProtKB_TrEMBL_Acc_E7EZ43_FP245472_1	Smar_009745	Tcas_270002996	Dpul_309841	Spur_008233_Spur_008233	Bflo_260816610	Cgig_02620_Colorectal_mutant_cancer_protein_Source_UniProtKB_TrEMBL_Acc_K1QEV0	Smar_009746	Ggal_000275	Smar_011323	Xtro_046511	Xtro_046509	Acar_00007582	Smim_61875_PREDICTED_colorectal_mutant_cancer_protein_Monodelphis_domestica_gi_334325307_ref_XP_001369696_3e_168_511	Ctel_145778	Hsap_Ensmbl0171444_mutated_in_colorectal_cancers_Source_HGNC_Symbol_Acc_6935_MCC	Drer_087450_mutated_in_colorectal_cancers_Source_HGNC_Symbol_Acc_6935_MCC	Isca_ISCW020203-PA	Skow_40688m	Hmag_225835	Nvec_11563_SNF7	Hmag_225834	Adig_05032	Mley_ML019147a	Skow_08771m	Pfuc_103560_1_06313_t1	Mmar_MMa19848	Pfuc_91184_1_13458_t1	Skow_19999m	Dmel_0085433_CG34404	Tadh_60287	Rcul_t31207	Mmar_MMa19850	Pfuc_18930_1_11168_t1	Acar_00019519	Sjap_0065270	Mmar_MMa07517	Hmag_225837	Tspi_316965572	Drer_089071_Uncharacterized_protein_Source_UniProtKB_TrEMBL_Acc_E7F1E7_CT573239_1	Rcul_t37429	Skow_20000m	Smar_014168
HG_6579	Bflo_260800081	Xtro_039264	Ggal_023169	Tadh_55189	Xtro_002065	Drer_028784_si_dkey_24p1_6_Source_ZFIN_Acc_ZDB_GENE_060503_67_si_dkey_24p1_6	Acar_00019003	Hrob_189377	Mley_ML1541109a	Ctel_191910	Cgig_07065	Mley_ML005716a	Pbac_3461612	Lgig_165081	Spur_013124_Kiaa0746L	Drer_089049_Uncharacterized_protein_Source_UniProtKB_TrEMBL_Acc_E7F1F1_CABZ01079870_1	Spur_022472_Spur_022472	Pbac_3466680	Spur_018691_Spur_018691	Bsch_g37223	Lgig_165080	Acar_00014270	Acar_00018795	Drer_097212_si_dkey_24p1_6_Source_ZFIN_Acc_ZDB_GENE_060503_67_si_dkey_24p1_6	Hrob_164514	Drer_089102_Uncharacterized_protein_Source_UniProtKB_TrEMBL_Acc_E7F815_CABZ01079873_2	Pfuc_58728_1_27446_t1	Mley_ML1541113a	Hrob_164011	Hsap_Ensmbl0091490_sel_1_suppressor_of_lin_12_like_3_C_elegans_Source_HGNC_Symbol_Acc_29108_SEL1L3	Odio_010887001	Pbac_3470234	Adig_24273	Skow_03375m	Pbac_3469689
HG_953	Bsch_g17552	Tadh_9565	Hmag_223261	Bsch_g56316	Adig_12499	Odio_002014001	Cint_012177	Csav_018470	Hrob_138771	Tadh_9574	Drer_007349_doublesex_and_mab_3_related_transcription_factor_1_Source_ZFIN_Acc_ZDB_GENE_050511_1_dmrt1	Cele_017326_dmd_5_Protein_DMD_5_dmd_5_mRNA_complete_cds_Source_RefSeq_mRNA_Acc_NM_062737	Smar_010523	Smar_010524	Hrob_148702	Hsap_Ensmbl0137090_doublesex_and_mab_3_related_transcription_factor_1_Source_HGNC_Symbol_Acc_2934_DMRT1	Avag_62451001	Bflo_260832133	Xtro_006216	Hsap_Ensmbl0142700_DMRT_like_family_A2_Source_HGNC_Symbol_Acc_13908_DMRTA2	Lgig_80706	Tcas_270010630	Drer_039412_doublesex_and_mab_3_related_transcription_factor_like_family_A2_Source_ZFIN_Acc_ZDB_GENE_041116_2_dmrta2	Bmal_170590856	Ctel_96501	Lgig_80701	Bsch_g49112	Ctel_81132	Ctel_50640	Acar_00002280	Mmar_MMa46971	Xtro_012020	Ctel_228920	Hsap_Ensmbl0176399_DMRT_like_family_A1_Source_HGNC_Symbol_Acc_13826_DMRTA1	Bflo_260832131	Ggal_016502	Xtro_004858	Skow_11620m	Acar_00017264	Cgig_15952_Doublesex_and_mab_3_related_transcription_factor_A2_Source_UniProtKB_TrEMBL_Acc_K1RAP5	Skow_11616m	Acar_00020055	Pfuc_4985_1_52419_t1	Nvec_57296_	Dpul_290549	Gsal_2136_doublesex_and_mab_3_related_transcription_factor_2	Znev_16235	Dmel_0039683_dmrt99B_doublesex_Mab_related_99B_Source_FlyBase_0039683	Mmar_MMa54570	Gsal_12393_doublesex_and_mab_3_related_transcription_factor_a2	Spur_001255_DmrtA2	Adig_15975	Lgig_60671	Znev_05388	Rcul_t13878	Sjap_0056320	Spur_028120_Dmrt	Hsap_Ensmbl0173253_doublesex_and_mab_3_related_transcription_factor_2_Source_HGNC_Symbol_Acc_2935_DMRT2	Bflo_260828047	Sman_163870_Doublesex_and_mab_3_related_transcription_factor_Source_UniProtKB_TrEMBL_Acc_G4VTL7	Avag_45167001	Drer_015072_doublesex_and_mab_3_related_transcription_factor_2a_Source_ZFIN_Acc_ZDB_GENE_990621_7_dmrt2a	Cgig_01830_Doublesex_and_mab_3_related_transcription_factor_A2_Source_UniProtKB_TrEMBL_Acc_K1QLY5	Cele_007776_dmd_4_Protein_DMD_4_dmd_4_mRNA_complete_cds_Source_RefSeq_mRNA_Acc_NM_078065	Avag_31232001	Adig_00679	Mmar_MMa35314	Avag_64189001	Adig_12500	Acar_00002301	Ctel_81129	Xtro_060468	Smar_010498	Isca_ISCW002258-PA	Spur_008648_Dmrt2	Dmel_0030477_dmrt11E_doublesex_Mab_related_11E_Source_FlyBase_0030477	Drer_070013_doublesex_and_mab_3_related_transcription_factor_2b_Source_ZFIN_Acc_ZDB_GENE_080813_1_dmrt2b	Bflo_260821318	Dpul_290632	Tspi_316968661	Dmel_0038851_dmrt93B_doublesex_Mab_related_93B_Source_FlyBase_0038851	Hsap_Ensmbl0064218_doublesex_and_mab_3_related_transcription_factor_3_Source_HGNC_Symbol_Acc_13909_DMRT3	Bflo_260821320	Mley_ML087212a	Xtro_033420	Drer_035290_doublesex_and_mab_3_related_transcription_factor_3a_Source_ZFIN_Acc_ZDB_GENE_021220_3_dmrt3a	Acar_00002289	Smar_002496	Tcas_270015667	Avag_37004001	Avag_07501001	Mley_ML116814a	Dpul_290631	Sjap_0115230	Ggal_016504	Isca_ISCW008284-PA	Mmar_MMa24416	Skow_17450m	Hmag_217957	Sman_132060_Doublesex_and_mab_3_related_transcription_factor_Source_UniProtKB_TrEMBL_Acc_G4VNZ3	Pbac_3470833	Acar_00013871	Mmar_MMa28956	Adig_14708	Nvec_45214_	Nvec_38402_DM	Adig_14707	Acar_00008704	Nvec_3737_DM	Smar_006330	Pfuc_4985_1_52417_t1	Odio_011053001	Isca_ISCW007589-PA	Hsap_Ensmbl0142025_DMRT_like_family_C2_Source_HGNC_Symbol_Acc_13911_DMRTC2	Ggal_017420	Hsap_Ensmbl0143006_DMRT_like_family_B_with_proline_rich_C_terminal_1_Source_HGNC_Symbol_Acc_13913_DMRTB1	Hmag_229404	Gsal_11593_doublesex_and_mab_3_related_transcription_factor	Dmel_0000504_dsx_doublesex_Source_FlyBase_0000504	Mley_ML017911a	Isca_ISCW007591-PA	Tcas_270011108	Nvec_47861_	Isca_ISCW023482-PA	Mmar_MMa28954	Spur_009649_Hypp_584	Nvec_1163_DMA	Acar_00007132	Hrob_138776	Lgig_79168	Bmal_170577305	Nvec_21667_	Cele_007929_dmd_10_Protein_DMD_10_dmd_10_mRNA_complete_cds_Source_RefSeq_mRNA_Acc_NM_073887	Hmag_210306	Skow_18144m	Cele_012832_dmd_3_Protein_DMD_3_isoform_a_Source_RefSeq_mRNA_Acc_NM_001269953	Bflo_260825040	Dpul_346830	Bflo_260810514	Dpul_225264	Cgig_19568_Protein_doublesex_Source_UniProtKB_TrEMBL_Acc_K1QSA1	Ggal_037648	Ggal_034046	Ggal_016503	Cele_003100_mab_3_Protein_MAB_3_isoform_a_mab_3_mRNA_complete_cds_Source_RefSeq_mRNA_Acc_NM_001027293	Ggal_037645	Rcul_t36809	Skow_06435m	Ggal_037643	Hmag_224852	Bsch_g24080	Bsch_g65975	Bsch_g64135	Bmal_170594067	Mley_ML008118a	Cele_020708_dmd_8_Protein_DMD_8_dmd_8_mRNA_complete_cds_Source_RefSeq_mRNA_Acc_NM_070775	Bmal_170590600	Cele_007930_dmd_11_Protein_DMD_11_dmd_11_mRNA_complete_cds_Source_RefSeq_mRNA_Acc_NM_073888	Rcul_t24178	Pbac_3466768	Pbac_3463091	Nvec_17927_	Ctel_204334	Tadh_58832	Isca_ISCW001624-PA	Ctel_198227	Hmag_218689	Tadh_62297	Isca_ISCW001625-PA	Nvec_27265_	Isca_ISCW023481-PA	Pbac_3468863	Bmal_170571478
HG_4207	Cgig_03959_Protein_numb_Source_UniProtKB_TrEMBL_Acc_K1PY08	Tadh_19677	Bsch_g41966	Csav_020090	Cint_010434	Cint_010440	Acar_00015862	Xtro_002171	Ggal_015121	Lgig_92735	Smar_015601	Drer_027279_numb_homolog_Drosophila_Source_ZFIN_Acc_ZDB_GENE_060422_1_numb	Acar_00013187	Hsap_Ensmbl0105245_numb_homolog_Drosophila_like_Source_HGNC_Symbol_Acc_8061_NUMBL	Drer_024043_numb_homolog_Drosophila_like_Source_ZFIN_Acc_ZDB_GENE_051113_340_numbl	Xtro_005485	Smim_58162_PREDICTED_protein_numb_like_Apis_mellifera_gi_328779522_ref_XP_001123108_3e_157_469	Tcas_270014263	Pfuc_88_1_57956_t1	Znev_10759	Skow_19210m	Ctel_228321	Dmel_0002973_numb_numb_Source_FlyBase_0002973	Spur_015466_Numb	Hsap_Ensmbl0133961_numb_homolog_Drosophila_Source_HGNC_Symbol_Acc_8060_NUMB	Sjap_0018410	Bflo_260830218	Mmar_MMa33662	Sman_045480_Cell_polarity_protein_Source_UniProtKB_TrEMBL_Acc_G4LXP6	Avag_32905001	Hmic_0511800	Avag_18530001	Csav_020091	Emul_07273	Egra_01653	Hrob_63899	Avag_48588001	Avag_01131001	Dpul_46628	Gsal_869_isoform_b	Rcul_t20380	Cele_003830_num_1_Protein_NUM_1_isoform_d_Source_RefSeq_mRNA_Acc_NM_001136432	Bmal_170572387	Tspi_316971639	Hrob_126290	Adig_17886	Odio_015583001	Nvec_32226_PID	Mley_ML00718a	Hrob_110821	Pbac_3474499	Odio_008916001	Mmar_MMa27141	Isca_ISCW021614-PA	Odio_006188001	Mmar_MMa34163	Bflo_260830220	Hmag_202784	Ggal_015120	Tspi_316971597	Sjap_0128640
HG_32201	Tadh_55354	Mley_ML01104a	Pbac_3475032	Mley_ML10554a
HG_49135	Mley_ML20752a	Pbac_3461302	Tadh_60255
HG_34517	Skow_03619m	Lgig_136528	Mley_ML040419a	Pfuc_40095_1_48390_t1
HG_41115	Pfuc_3832_1_23418_t1	Mley_ML021142a	Pfuc_16725_1_18377_t1
HG_27645	Nvec_52311_	Mley_ML32471a	Nvec_40824_His_leader	Lgig_229090	Bflo_260797026
HG_25403	Acar_00008842	Ggal_006324	Xtro_016562	Hsap_Ensmbl0085185_BCL6_corepressor_like_1_Source_HGNC_Symbol_Acc_25657_BCORL1	Mley_ML21313a
HG_4610	Nvec_57482_Thyroglobulin_1	Nvec_53740_Thyroglobulin_1	Bmal_170587240	Smar_014572	Adig_10598	Mmar_MMa47051	Nvec_58159_	Bsch_g65090	Tspi_316976225	Smim_63231_putative_thyroglobulin_type_repeat_containing_domain_protein_Trichinella_spiralis_gi_339238599_ref_XP_003380854_2e_112_353	Spur_028184_SmocL	Mmar_MMa38894	Skow_15915m	Znev_14721	Tcas_270004750	Dmel_0262169_magu_magu_Source_FlyBase_0262169	Lgig_128394	Acar_00009592	Ggal_018247	Isca_ISCW019551-PA	Drer_089188_SPARC_related_modular_calcium_binding_1_Source_HGNC_Symbol_Acc_20318_SMOC1_2_of_2	Skow_41340m	Adig_07740	Xtro_062756	Ctel_174358	Acar_00003148	Acar_00020346	Hsap_Ensmbl0198732_SPARC_related_modular_calcium_binding_1_Source_HGNC_Symbol_Acc_20318_SMOC1	Acar_00004983	Ggal_015318	Tspi_316976198	Pfuc_5991_1_16813_t1	Bmal_170587238	Dpul_194402	Drer_054766_SPARC_related_modular_calcium_binding_2_Source_HGNC_Symbol_Acc_20323_SMOC2_1_of_2	Csav_019867	Csav_019869	Cele_011437_T04F3_2_Protein_T04F3_2_T04F3_2_mRNA_complete_cds_Source_RefSeq_mRNA_Acc_NM_073563	Rcul_t30183	Cint_006167	Drer_088157_SPARC_related_modular_calcium_binding_2_Source_HGNC_Symbol_Acc_20323_SMOC2_2_of_2	Odio_006209001	Ctel_223393	Bflo_260795267	Nvec_20364_Thyroglobulin_1	Mley_ML086634a	Drer_088255_SPARC_related_modular_calcium_binding_1_Source_HGNC_Symbol_Acc_20318_SMOC1_1_of_2	Bflo_260830136	Mmar_MMa40443	Rcul_t08707	Skow_20204m	Cgig_15358	Nvec_53209_Thyroglobulin_1	Nvec_10651_Thyroglobulin_1	Hrob_192964	Hsap_Ensmbl0112562_SPARC_related_modular_calcium_binding_2_Source_HGNC_Symbol_Acc_20323_SMOC2
HG_11207	Hmag_227421	Pbac_3463878	Lgig_137957	Skow_07575m	Skow_07576m	Skow_07571m	Skow_01110m	Skow_07151m	Lgig_75118	Skow_31364m	Bflo_260813509	Nvec_23144_Biotin_lipoyl	Hmag_231973	Skow_39148m	Pfuc_8018_1_53081_t1
HG_43370	Mley_ML030231a	Pbac_3465817	Nvec_42395_Vicilin_N
HG_14921	Skow_27888m	Pfuc_22674_1_11477_t1	Smim_39611_PREDICTED_thyroid_adenoma_associated_protein_homolog_Danio_rerio_gi_326667747_ref_XP_690130_4_3e_04_46_6	Skow_01769m	Ctel_73609	Lgig_176894	Mley_ML10105a	Skow_17113m	Bmal_170574382	Bmal_170574386
HG_15399	Mley_ML06633a	Mley_ML01948a	Mley_ML09532a	Mley_ML173719a	Pbac_3465730	Mley_ML18556a	Mley_ML167018a	Mley_ML054412a	Pbac_3467017	Odio_006023001
HG_13800	Mley_ML41151a	Nvec_33377_	Hmag_201213	Skow_43809m	Skow_29904m	Nvec_59101_PT	Ctel_211101	Skow_05304m	Skow_05303m	Bflo_260799375	Bmal_170580924
HG_36344	Pbac_3462262	Spur_007886_Hypp_1752	Pbac_3467430	Pbac_3474201
HG_5674	Bflo_260794459	Smar_004274	Smar_010190	Smar_002731	Cele_013762_Y113G7B_12_Protein_Y113G7B_12_Y113G7B_12_mRNA_complete_cds_Source_RefSeq_mRNA_Acc_NM_075500	Smar_007037	Smar_003838	Smar_004555	Smar_003855	Smar_015758	Smar_008402	Smar_003570	Smar_001197	Smar_012988	Smar_003774	Hrob_152762	Smar_001269	Smar_010822	Smar_008519	Smar_007654	Smar_007653	Pfuc_4228_1_01667_t1	Smar_006070	Smar_013436	Isca_ISCW003317-PA	Lgig_84235	Pbac_3464801	Skow_41056m	Pfuc_7699_1_67726_t1	Ctel_204704	Pfuc_212_1_36391_t1	Nvec_30595_Hexapep	Ggal_034806	Smar_002006	Smar_000492	Smar_010873	Smar_002651	Hrob_174633	Nvec_27611_	Lgig_121943	Nvec_40156_	Nvec_8265_	Smar_010690	Smar_006184
HG_74363	Mley_ML39839a	Smar_012146
HG_34038	Pfuc_18630_1_47234_t1	Pfuc_12329_1_39310_t1	Mley_ML004939a	Pfuc_1884_1_51455_t1
HG_9811	Skow_28831m	Skow_30594m	Skow_30586m	Skow_30606m	Skow_31992m	Skow_42707m	Ctel_54221	Pbac_3461491	Skow_00995m	Skow_18190m	Skow_39638m	Bflo_260784259	Bflo_260780763	Bflo_260782483	Skow_39637m	Bflo_260782481	Lgig_116292	Lgig_140074	Skow_43057m
HG_36070	Pbac_3463489	Bflo_260784249	Bflo_260800043	Bflo_260793575
HG_23164	Mley_ML063325a	Mley_ML21547a	Mley_ML21546a	Mley_ML03177a	Mley_ML28566a	Smar_004694
HG_16630	Mley_ML09535a	Hrob_193027	Pbac_3471480	Hrob_168198	Bflo_260824665	Mley_ML00222a	Mley_ML076022a	Mley_ML35303a	Mley_ML02336a
HG_44319	Lgig_98418	Pbac_3479740	Pbac_3479376
HG_6197	Nvec_42040_	Nvec_52803_	Nvec_42041_	Nvec_1060_Tropomyosin	Skow_30794m	Skow_43470m	Skow_41512m	Skow_40742m	Nvec_19582_RNA_pol_Rpb1_R	Hmag_207092	Skow_20858m	Hmag_225093	Nvec_49793_	Spur_015255_Hypp_2202	Lgig_141519	Skow_40719m	Nvec_1001_Keratin_B2	Skow_27336m	Nvec_18101_	Ctel_194705	Spur_004734_Spur_004734	Hmag_223643	Ctel_59385	Smar_003958	Smar_014100	Hmag_202695	Hmag_209465	Nvec_44592_	Hmag_213404	Hrob_165623	Lgig_162956	Nvec_30922_	Skow_30795m	Mley_ML35386a	Mmar_MMa01916	Nvec_2421_	Skow_21508m	Pfuc_16519_1_18352_t1	Pfuc_19364_1_54570_t1
HG_5096	Bsch_g42879	Bsch_g44103	Skow_11766m	Bflo_260815481	Drer_077314_metallo_beta_lactamase_domain_containing_1_Source_HGNC_Symbol_Acc_22180_MBLAC1	Smim_1776_Metallo_beta_lactamase_domain_containing_protein_Acromyrmex_echinatior_gi_332017485_gb_EGI58208_4e_53_179	Bflo_260829233	Acar_00019193	Emul_00352	Egra_00427	Lgig_237140	Smar_014922	Cgig_08013_Metallo_beta_lactamase_domain_containing_protein_1_Source_UniProtKB_TrEMBL_Acc_K1QDR7	Pfuc_20684_1_47400_t1	Znev_00360	Cgig_08012_Metallo_beta_lactamase_domain_containing_protein_1_Source_UniProtKB_TrEMBL_Acc_K1PT96	Tcas_270005573	Spur_004194_Spur_004194	Ctel_6295	Sman_043930	Dpul_61331	Dpul_67392	Hmag_207190	Hmic_0792200	Pfuc_3906_1_59376_t1	Sjap_0014920	Pfuc_10149_1_17585_t1	Mley_ML28351a	Bmal_170571859	Nvec_2804_	Dmel_0031766_CG9117	Hsap_Ensmbl0214309_metallo_beta_lactamase_domain_containing_1_Source_HGNC_Symbol_Acc_22180_MBLAC1	Ctel_165878	Cgig_13910_Metallo_beta_lactamase_domain_containing_protein_1_Source_UniProtKB_TrEMBL_Acc_K1S395	Gsal_2467_metallo_beta_lactamase_domain_containing_protein_1_like	Egra_03492	Emul_09300	Cele_015388_C03F11_2_Protein_C03F11_2_C03F11_2_mRNA_complete_cds_Source_RefSeq_mRNA_Acc_NM_076517	Cele_015190_B0432_9_Protein_B0432_9_B0432_9_mRNA_complete_cds_Source_RefSeq_mRNA_Acc_NM_061291	Cele_018738_F53B1_6_Protein_F53B1_6_F53B1_6_mRNA_complete_cds_Source_RefSeq_mRNA_Acc_NM_075991	Sman_059660	Bmal_170590688	Cele_016022_C23H3_9_Protein_C23H3_9_isoform_c_C23H3_9_mRNA_complete_cds_Source_RefSeq_mRNA_Acc_NM_061254	Isca_ISCW005784-PA	Cele_007717_C25D7_5_Protein_C25D7_5_C25D7_5_mRNA_complete_cds_Source_RefSeq_mRNA_Acc_NM_074304	Tspi_316978052	Rcul_t28572	Odio_015467001	Sjap_0009010	Isca_ISCW024171-PA	Bmal_170575929
HG_7845	Hmag_206446	Hmag_211313	Hmag_212984	Mley_ML221323a	Hmag_204237	Hmag_221757	Hmag_200948	Hmag_200145	Hmag_208439	Hmag_205839	Hmag_200670	Hmag_201606	Hmag_202989	Hmag_210017	Hmag_200242	Hmag_214240	Hmag_203788	Hmag_208515	Hmag_205782	Hmag_230983	Hmag_203190	Hmag_211837	Hmag_200531	Hmag_208539	Hmag_203196	Hmag_202802	Hmag_209736
HG_34548	Ctel_185432	Ctel_185842	Mley_ML032314a
HG_32547	Pbac_3461566	Mley_ML13703a	Odio_011430001	Mley_ML073418a
HG_31731	Bsch_g2812	Bsch_g26648	Bsch_g34429	Mley_ML19983a
HG_35290	Pbac_3464626	Pbac_3464503	Mley_ML21803a	Rcul_t19503
HG_27740	Mley_ML073212a	Mley_ML02246a	Pbac_3470491	Odio_010927001	Pbac_3475791
HG_23433	Pfuc_8308_1_09734_t1	Nvec_11421_	Nvec_11422_	Mley_ML181727a	Nvec_20898_MSSP	Nvec_3472_
HG_10937	Adig_09131	Adig_18216	Adig_18214	Adig_09331	Nvec_26648_Strep_SA_rep	Mley_ML279818a	Mley_ML305526a	Mley_ML218939a	Mley_ML46081a	Mley_ML126211a	Mley_ML234553a	Mley_ML17722a	Mley_ML27468a	Mley_ML00218a	Mley_ML22307a	Mley_ML034322a
HG_20006	Mley_ML064945a	Lgig_123659	Pfuc_537_1_07551_t1	Skow_38896m	Lgig_60946	Ctel_45722	Lgig_116854
HG_11479	Hmag_234448	Hrob_90891	Lgig_146813	Lgig_146808	Lgig_200968	Lgig_141097	Skow_36368m	Skow_36370m	Pbac_3472674	Skow_16388m	Skow_36366m	Skow_36364m	Nvec_37957_	Rcul_t01990
HG_6295	Hmag_222571	Nvec_44712_	Adig_07385	Nvec_44710_	Hmag_207740	Hmag_214390	Adig_07252	Adig_09823	Adig_05862	Adig_23508	Nvec_30831_Pyridoxal_deC	Nvec_29832_	Nvec_39405_Pyridoxal_deC	Mley_ML073233a	Mley_ML05678a	Adig_00594	Adig_19316	Adig_21283	Adig_08306	Adig_19666	Adig_07386	Nvec_20279_	Mley_ML073232a	Hmag_222566	Hmag_214389	Mley_ML398325a	Nvec_32834_	Hmag_222570	Hmag_204345	Nvec_43280_	Adig_03491	Adig_17237	Adig_22033	Hmag_222572	Hmag_207738	Hmag_214392	Nvec_23658_	Nvec_1823_
HG_6166	Mley_ML13539a	Skow_03232m	Mley_ML072820a	Mley_ML03562a	Lgig_172471	Lgig_158847	Lgig_171402	Skow_35815m	Lgig_164106	Lgig_157157	Skow_07974m	Skow_04094m	Lgig_153154	Lgig_157524	Mley_ML17581a	Mley_ML004612a	Mley_ML05797a	Lgig_162030	Pbac_3461778	Pbac_3462311	Skow_05429m	Hmag_210128	Lgig_175556	Skow_03328m	Skow_42230m	Mley_ML06951a	Lgig_175148	Lgig_175676	Lgig_173644	Mley_ML11981a	Lgig_175654	Mley_ML22281a	Mley_ML064924a	Lgig_165426	Mley_ML28491a	Skow_07995m	Lgig_158401	Pfuc_25382_1_26243_t1	Mley_ML09521a
HG_64692	Hmag_212571	Mley_ML08502a
HG_368	Hmag_210713	Bsch_g10785	Bsch_g24849	Spur_007703_Hypp_524	Spur_026085_Hypp_1167	Pfuc_5091_1_52446_t1	Ctel_212487	Spur_014543_Hypp_103	Spur_007668_Hypp_26	Spur_002180_Hypp_346	Ctel_195403	Lgig_175701	Hmag_207899	Lgig_154962	Hmag_223458	Lgig_161502	Pfuc_22175_1_04198_t1	Hmag_205007	Lgig_176440	Hmag_217982	Lgig_175323	Hmag_223600	Lgig_163649	Hmag_213570	Hmag_212142	Hmag_201241	Hmag_232264	Hmag_201177	Hmag_215120	Hmag_214937	Hmag_209757	Hmag_203126	Hmag_213569	Hmag_207126	Hmag_221001	Hmag_216084	Hmag_202925	Hmag_234375	Hmag_200560	Hmag_227574	Hmag_202167	Hmag_203964	Hmag_228849	Hmag_224730	Hmag_200125	Hmag_222723	Hmag_223302	Hmag_200828	Hmag_210216	Hmag_217851	Hmag_200932	Hmag_218162	Hmag_216779	Hmag_227514	Hmag_227435	Hmag_205948	Ctel_212417	Hmag_203595	Hmag_204261	Hmag_203556	Hmag_216761	Hmag_202212	Hmag_215140	Hmag_214314	Hmag_201849	Hmag_221907	Hmag_205092	Hmag_224438	Hmag_217948	Hmag_219863	Hmag_226478	Hmag_218666	Hmag_227684	Hmag_200258	Hmag_201167	Hmag_208322	Rcul_t41817	Hmag_203683	Hmag_204765	Hmag_233914	Hmag_214215	Hmag_228402	Hmag_207913	Hmag_208013	Hmag_205325	Hmag_231959	Hmag_220449	Hmag_223788	Hmag_209107	Hmag_214647	Hmag_201247	Hmag_206589	Hmag_218063	Hmag_214864	Hmag_219789	Hmag_222113	Hmag_201919	Hmag_208839	Bsch_g47622	Hmag_220616	Hmag_226648	Hmag_211474	Hmag_201619	Hmag_210572	Hmag_204034	Hmag_227070	Hmag_216420	Hmag_210208	Hmag_214138	Hmag_209820	Hmag_220889	Lgig_168383	Hmag_228357	Lgig_171075	Lgig_155062	Hmag_202987	Hmag_225128	Hmag_223226	Mley_ML14928a	Hmag_213352	Lgig_161099	Lgig_161044	Hmag_209464	Hmag_203397	Lgig_175703	Hmag_205864	Hmag_220127	Hmag_205691	Hmag_228524	Hmag_203333	Hmag_201763	Pfuc_2124_1_58786_t1	Hmag_225658	Hmag_201502	Hmag_226830	Hmag_229116	Lgig_176267	Hmag_221732	Hmag_211249	Hmag_217482	Hmag_204901	Hmag_219301	Hmag_201998	Hmag_231815	Hmag_225625	Hmag_214666	Rcul_t38854	Hmag_206125	Hmag_224624	Hmag_200533	Hmag_219336	Hmag_233206	Lgig_163196	Lgig_165356	Hmag_201662	Hmag_216078	Hmag_212903	Hmag_208179	Rcul_t15455	Lgig_162041	Hmag_220354	Hmag_220194	Hmag_217483	Hmag_204374	Hmag_216818	Hmag_222556	Hmag_205402	Lgig_162815	Smim_55387_PREDICTED_similar_to_transcription_factor_IIIA_putative_Hydra_magnipapillata_gi_221115598_ref_XP_002165892_1e_18_93_6	Hmag_210202	Hmag_200013	Spur_023542_RtL_4	Hmag_205226	Hmag_217484	Hmag_226870	Hmag_212169	Lgig_158521	Hmag_201095	Hmag_212134	Hmag_201723	Hmag_227239	Hmag_219081	Hmag_208615	Hmag_232307	Hmag_224176	Hmag_217527	Hmag_207693	Rcul_t18205	Hmag_202273	Hmag_218969	Hmag_226097	Hmag_201745	Hmag_207040	Hmag_204081	Hmag_210034	Lgig_176385	Hmag_205728	Rcul_t32192	Hmag_212153	Bsch_g47621	Hmag_213011	Hmag_201373	Lgig_154553	Hmag_207008	Hmag_208262	Hmag_210875	Hmag_222198	Hmag_217041	Hmag_204914	Lgig_155116	Hmag_206329	Rcul_t15898	Hmag_209425	Hmag_203254	Hmag_225371	Lgig_174457	Smim_55404_PREDICTED_similar_to_transcription_factor_IIIA_putative_Hydra_magnipapillata_gi_221115598_ref_XP_002165892_6e_20_97_4	Ctel_191861	Hmag_204272	Lgig_154581	Hmag_206964	Hmag_204456	Hmag_200817	Hmag_207409	Hmag_200211	Lgig_155680	Hmag_223730	Hmag_201683	Smim_53659_PREDICTED_similar_to_transcription_factor_IIIA_putative_Hydra_magnipapillata_gi_221115598_ref_XP_002165892_1e_05_55_1	Smim_38903_PREDICTED_similar_to_transcription_factor_IIIA_putative_Hydra_magnipapillata_gi_221115598_ref_XP_002165892_1e_19_94_4	Lgig_154861	Hmag_228274	Hmag_228375	Hmag_203724	Hmag_215210	Lgig_165446	Hmag_202669	Rcul_t47436	Hmag_226373	Ctel_187145	Hmag_224336	Hmag_207051	Hmag_211455	Lgig_165402	Ctel_203816	Lgig_143772	Hmag_214905	Hmag_221227	Hmag_205080	Hmag_211072	Rcul_t10249	Hmag_207463	Hmag_208261	Lgig_155085	Hmag_224530	Hmag_223655	Hmag_210252	Hmag_202267	Hmag_233385	Hmag_229755	Hmag_208003	Hmag_226412	Hmag_207684	Hmag_219767	Hmag_210571	Hmag_203555	Hmag_219048	Hmag_213611	Hmag_205688	Hmag_211783	Lgig_175845	Hmag_227710	Hmag_216843	Hmag_230624	Hmag_209286	Hmag_209002	Hmag_205955	Tcas_270015233	Hmag_227807	Hmag_219981	Hmag_231991	Hmag_226724	Hmag_217240	Hmag_213056	Hmag_216278	Hmag_231644	Hmag_204590	Hmag_211135	Hmag_210855	Hmag_201433	Ctel_197894	Pfuc_3107_1_16022_t1	Hmag_219845	Hmag_207900	Hmag_218019	Hmag_203287	Hmag_205386	Hmag_224175	Hmag_204271	Hmag_202590	Hmag_200714	Hmag_223497	Spur_021665_Hypp_174	Hmag_222264	Hmag_205113	Hmag_221733	Hmag_216817	Hmag_204373	Hmag_217481	Hmag_219335	Hmag_207007	Hmag_206256	Hmag_201517	Znev_07928	Hmag_217865	Lgig_166467	Hmag_210082	Hmag_208051	Hmag_221422	Hmag_219228	Hmag_210251	Znev_07925	Hmag_217657	Rcul_t37461	Hmag_214137	Hmag_205227	Hmag_200780	Hmag_229115	Hmag_214136	Pfuc_17515_1_32821_t1	Hmag_229510	Hmag_208102	Hmag_226098	Hmag_201481	Hmag_209463	Hmag_228848	Hmag_234374	Hmag_220128	Hmag_207694	Hmag_204913	Hmag_200559	Hmag_204902	Hmag_211250	Hmag_200458	Hmag_201933	Hmag_210201	Hmag_209525	Rcul_t39601	Hmag_201665	Hmag_202656	Hmag_210081	Rcul_t12812	Ctel_191720	Hmag_201406	Hmag_218890	Hmag_233948	Pfuc_22122_1_69470_t1	Hmag_218473	Rcul_t39009	Ctel_192023	Lgig_160035	Hmag_207138	Hmag_216124	Lgig_155103	Hmag_205729	Hmag_232106	Hmag_231992	Hmag_207041	Lgig_165345	Lgig_152651	Lgig_162083	Hmag_211251	Hmag_205168	Hmag_225472	Hmag_201651	Hmag_219199	Hmag_232308	Hmag_201661	Hmag_214996	Hmag_200827	Hmag_200532	Hmag_220126	Hmag_218382	Hmag_217574	Hmag_214139	Hmag_224690	Hmag_220522	Hmag_211073	Hmag_211344	Hmag_211074	Hmag_205166	Hmag_207052	Hmag_231643	Hmag_208616	Rcul_t44419	Smim_27920_hypothetical_protein_EAI_16892_Harpegnathos_saltator_gi_307198314_gb_EFN79286_1e_05_48_1	Rcul_t12924	Lgig_157202	Rcul_t10241
HG_43311	Nvec_46632_Toxin_22	Pbac_3476295	Nvec_25643_Toxin_22
HG_9743	Nvec_14448_BACK	Lgig_152117	Lgig_175420	Mley_ML090811a	Nvec_28353_	Lgig_172356	Lgig_238268	Lgig_160410	Lgig_237665	Lgig_238267	Lgig_227927	Mley_ML01919a	Lgig_239159	Lgig_176686	Lgig_175476	Mley_ML177311a	Mley_ML05206a	Lgig_239035	Mley_ML05079a
HG_29126	Mley_ML24286a	Skow_45188m	Smar_007200	Smar_004076
HG_12869	Bsch_g104	Cint_000733	Bflo_260815363	Nvec_12242_RGS	Pbac_3464935	Odio_007449001	Ggal_005800	Mley_ML04937a	Pfuc_93927_1_13496_t1	Acar_00020880	Acar_00008213	Adig_22986
HG_10699	Pbac_3465334	Mley_ML41731a	Pbac_3465712	Pbac_3462914	Pbac_3462680	Mley_ML22741a	Pbac_3462952	Mley_ML03564a	Mley_ML09516a	Mley_ML34381a	Znev_15543	Mley_ML33422a	Mley_ML40866a	Mley_ML086631a	Mley_ML435840a	Mley_ML31037a
HG_10048	Bsch_g45791	Drer_076017_transmembrane_protein_69_Source_ZFIN_Acc_ZDB_GENE_081022_98_tmem69	Acar_00015446	Lgig_103089	Ggal_016698	Ctel_160077	Xtro_054516	Hsap_Ensmbl0159596_transmembrane_protein_69_Source_HGNC_Symbol_Acc_28035_TMEM69	Spur_000213_Tmem69	Avag_62924001	Dpul_301092	Adig_04903	Mley_ML282531a	Pbac_3469409	Bflo_260830671	Dpul_99640	Skow_16678m	Pbac_3475754
HG_1758	Drer_092722_unc_5_homolog_D_C_elegans_Source_HGNC_Symbol_Acc_18634_UNC5D_3_of_3	Drer_062725_unc_5_homolog_Da_C_elegans_Source_ZFIN_Acc_ZDB_GENE_080908_2_unc5da	Xtro_043077	Bflo_260830830	Acar_00000667	Ggal_036855	Ggal_002444	Hsap_Ensmbl0156687_unc_5_homolog_D_C_elegans_Source_HGNC_Symbol_Acc_18634_UNC5D	Drer_033327_unc_5_homolog_B_C_elegans_Source_ZFIN_Acc_ZDB_GENE_041213_1_unc5b	Xtro_041652	Hsap_Ensmbl0107731_unc_5_homolog_B_C_elegans_Source_HGNC_Symbol_Acc_12568_UNC5B	Drer_061541_unc_5_homolog_Db_C_elegans_Source_ZFIN_Acc_ZDB_GENE_060531_162_unc5db	Ggal_033048	Ggal_033049	Ggal_029335	Drer_087341_unc_5_homolog_C_C_elegans_Source_ZFIN_Acc_ZDB_GENE_030131_9196_unc5c	Acar_00006829	Acar_00015703	Ggal_019928	Smar_000410	Lgig_197315	Tspi_316978588	Acar_00013674	Cint_019489	Odio_015753001	Odio_001950001	Skow_26699m	Mmar_MMa18847	Spur_010776_Unc5	Znev_04593	Mmar_MMa47750	Smim_8319_unc_5_homolog_C_C_elegans_isoform_CRA_b_Homo_sapiens_gi_119626467_gb_EAX06062_7e_101_319	Cgig_26060_Netrin_receptor_UNC5C_Source_UniProtKB_TrEMBL_Acc_K1QEZ7	Avag_11355001	Dpul_46926	Hrob_174767	Dmel_0034013_unc_5_unc_5_Source_FlyBase_0034013	Cele_006745_unc_5_Protein_UNC_5_isoform_a_unc_5_mRNA_complete_cds_Source_RefSeq_mRNA_Acc_NM_068422	Bmal_170585974	Tcas_270008123	Mmar_MMa18845	Dpul_49901	Smim_8358_netrin_receptor_unc5_like_protein_precursor_Saccoglossus_kowalevskii_gi_269784893_ref_NP_001161598_9e_134_426	Mmar_MMa30678	Hsap_Ensmbl0113763_unc_5_homolog_A_C_elegans_Source_HGNC_Symbol_Acc_12567_UNC5A	Xtro_029378	Rcul_t08030	Ctel_229366	Ggal_007260	Tspi_316978536	Rcul_t08168	Hsap_Ensmbl0182168_unc_5_homolog_C_C_elegans_Source_HGNC_Symbol_Acc_12569_UNC5C	Drer_086109_unc_5_homolog_C_C_elegans_Source_HGNC_Symbol_Acc_12569_UNC5C_1_of_2	Sman_165440_Putative_netrin_receptor_unc5_Source_UniProtKB_TrEMBL_Acc_G4VTP5	Skow_19576m	Avag_62663001	Avag_11354001	Xtro_061940	Hrob_192060	Bmal_170585976	Adig_10534	Lgig_236713	Sman_172470_Putative_netrin_receptor_unc5_Source_UniProtKB_TrEMBL_Acc_G4VM65	Lgig_133401	Avag_54111001	Cgig_07830_UNC5C_like_protein_Source_UniProtKB_TrEMBL_Acc_K1PTE7	Emul_07407	Drer_074543_unc_5_homolog_A_C_elegans_Source_ZFIN_Acc_ZDB_GENE_080219_19_unc5a	Egra_06177	Mmar_MMa18846	Ctel_229365	Cgig_14885_UNC5C_like_protein_Source_UniProtKB_TrEMBL_Acc_K1QUH9	Hmag_214456	Pfuc_2070_1_44225_t1	Bflo_260789851	Hsap_Ensmbl0124602_unc_5_homolog_C_C_elegans_like_Source_HGNC_Symbol_Acc_21203_UNC5CL	Spur_010827_Unc5ch	Skow_37665m	Bflo_260828498	Lgig_165101	Spur_010826_Unc5cL_2	Pfuc_18074_1_47168_t1	Pfuc_18074_1_47169_t1	Pfuc_631_1_43762_t1	Hrob_174768	Sjap_0080750	Skow_38519m	Smim_24257_netrin_receptor_unc5_like_protein_precursor_Saccoglossus_kowalevskii_gi_269784893_ref_NP_001161598_2e_18_87_8	Pfuc_631_1_43761_t1	Csav_010929	Csav_010925	Odio_005251001	Mmar_MMa18848	Tspi_316978537	Pfuc_887_1_65680_t1	Sjap_0098730	Skow_17810m	Gsal_6172_netrin_receptor_unc_5	Gsal_6175_netrin_receptor_unc_5	Hmic_0277200	Gsal_10587_netrin_receptor_unc5	Mley_ML017312a	Skow_15844m	Smim_24253_24253	Smim_24251_24251	Odio_017350001	Odio_006183001	Odio_012752001	Sjap_0026910
HG_34420	Lgig_176941	Mley_ML261710a	Mley_ML26179a	Mley_ML261711a
HG_28123	Adig_24604	Nvec_25441_	Skow_05911m	Nvec_52023_	Mley_ML128429a
HG_17523	Adig_05883	Isca_ISCW024585-PA	Avag_02066001	Smim_54560_AGAP008504_PA_Anopheles_gambiae_str_PEST_gi_118788723_ref_XP_001237869_5e_16_75_1	Adig_15880	Isca_ISCW005811-PA	Hmag_233359	Mley_ML01488a
HG_49076	Pbac_3464939	Bflo_260785341	Pbac_3471415
HG_40940	Pbac_3464536	Pfuc_48134_1_41432_t1	Pfuc_70249_1_05828_t1
HG_42226	Pbac_3461628	Pbac_3463776	Znev_12964
HG_39010	Pbac_3461129	Nvec_24067_	Skow_05890m
HG_28892	Lgig_126730	Mley_ML270530a	Pbac_3461655	Pbac_3465208	Mley_ML270532a
HG_22994	Cgig_00662	Cgig_14213	Mley_ML055912a	Cgig_00860	Cgig_15342	Pfuc_3958_1_66845_t1
HG_19506	Nvec_59560_ShTK	Nvec_17754_	Nvec_25099_	Hmag_228842	Lgig_59248	Skow_00128m	Mley_ML040523a
HG_48998	Mley_ML010612a	Mley_ML12959a	Nvec_42672_DUF755
HG_8611	Bflo_260835029	Mmar_MMa39025	Cgig_28859_Tudor_domain_containing_protein_12_Source_UniProtKB_TrEMBL_Acc_K1R0K8	Lgig_233600	Znev_00416	Mley_ML129314a	Hrob_159553	Smar_000314	Dpul_306924	Ctel_221731	Isca_ISCW007003-PA	Smim_41300_PREDICTED_tudor_domain_containing_protein_12_partial_Callithrix_jacchus_gi_296233480_ref_XP_002762038_2e_31_135	Hrob_159552	Adig_21570	Xtro_058842	Dmel_0051755_SoYb_Sister_of_Yb_Source_FlyBase_0051755	Dmel_0037205_BoYb_Brother_of_Yb_Source_FlyBase_0037205	Tcas_270003716	Cint_022834	Ctel_213064	Avag_00731001	Adig_21571	Smim_41319_PREDICTED_tudor_and_KH_domain_containing_protein_like_Meleagris_gallopavo_gi_326935646_ref_XP_003213879_2e_06_58_9
HG_28802	Pbac_3468541	Pbac_3475394	Pbac_3468465	Pbac_3474341	Smar_000977
HG_27448	Adig_22175	Adig_08051	Smim_24709_Putative_zinc_metalloproteinase_YIL108W_Harpegnathos_saltator_gi_307212562_gb_EFN88285_5e_17_85_5	Pbac_3462369	Avag_10346001
HG_70812	Gsal_2829_hypothetical_protein	Pbac_3468755
HG_23615	Skow_44341m	Pbac_3460620	Pbac_3461381	Pbac_3463987	Pbac_3462708	Pbac_3479785
HG_16269	Acar_00017157	Acar_00021249	Skow_18432m	Spur_021686_Spur_021686	Spur_021634_Spur_021634	Bflo_260820928	Ggal_025009	Hsap_Ensmbl0136897_mitochondrial_ribosomal_protein_L50_Source_HGNC_Symbol_Acc_16654_MRPL50	Mley_ML02317a
HG_21581	Nvec_10758_	Pbac_3462344	Mley_ML00087a	Adig_12538	Hmag_219658
HG_13211	Ctel_127115	Ctel_127087	Nvec_43479_GLTT	Hmag_227343	Hrob_92954	Hmag_230653	Ctel_31675	Mley_ML14874a	Acar_00018103	Hrob_159333	Pfuc_2276_1_44302_t1	Pfuc_79242_1_20527_t1
HG_34984	Pbac_3461407	Lgig_159822	Pbac_3460815	Pbac_3464140
HG_44222	Pfuc_30755_1_19380_t1	Mley_ML040731a	Pfuc_44325_1_48551_t1
HG_27566	Pbac_3474141	Ctel_136460	Nvec_31201_	Ctel_137858	Lgig_84703
HG_25870	Mley_ML149634a	Isca_ISCW023583-PA	Cint_017739	Dpul_329187	Pbac_3465650
HG_30572	Pbac_3468525	Nvec_28790_	Nvec_44814_	Skow_08450m
HG_11707	Cgig_14332_Kielin_chordin_like_protein_Source_UniProtKB_TrEMBL_Acc_K1PPB8	Cgig_14333_Kielin_chordin_like_protein_Source_UniProtKB_TrEMBL_Acc_K1PW73	Cgig_28414_Kielin_chordin_like_protein_Source_UniProtKB_TrEMBL_Acc_K1R7L7	Cgig_14334_Kielin_chordin_like_protein_Source_UniProtKB_TrEMBL_Acc_K1Q3L1	Cgig_16128_Kielin_chordin_like_protein_Source_UniProtKB_TrEMBL_Acc_K1QVD1	Pfuc_22129_1_47503_t1	Cgig_28415_SAM_domain_and_HD_domain_containing_protein_1_Source_UniProtKB_TrEMBL_Acc_K1RRU6	Cgig_14335	Lgig_161256	Pbac_3472991	Pbac_3474047	Skow_18589m	Lgig_238070	Ctel_226604
HG_12385	Nvec_28009_Zfx_Zfy_act	Lgig_143092	Skow_20956m	Nvec_25121_Hc1	Lgig_158531	Nvec_25250_	Nvec_49603_	Hmag_233568	Mmar_MMa38840	Mley_ML279827a	Mmar_MMa04331	Pfuc_18551_1_32930_t1	Nvec_25251_
HG_13096	Cele_009549_F38H4_5_Protein_F38H4_5_F38H4_16_mRNA_complete_cds_Source_RefSeq_mRNA_Acc_NM_069844	Cele_020672_T22B7_3_Protein_T22B7_3_T22B7_3_mRNA_complete_cds_Source_RefSeq_mRNA_Acc_NM_076551	Rcul_t37372	Tspi_316975272	Tspi_316968581	Rcul_t27600	Cele_014244_ZK1307_1_Protein_ZK1307_1_isoform_a_Source_RefSeq_mRNA_Acc_NM_001027338	Avag_65028001	Pbac_3468072	Mley_ML032326a	Mley_ML032324a	Rcul_t27599
HG_42444	Avag_52081001	Mley_ML053610a	Avag_12002001
HG_2370	Sman_154790_Putative_homeobox_protein_Source_UniProtKB_TrEMBL_Acc_G4V9N2	Lgig_103236	Skow_04964m	Pfuc_7377_1_31375_t1	Cgig_04331_DC_STAMP_domain_containing_protein_2_Source_UniProtKB_TrEMBL_Acc_K1PQT1	Spur_026909_Dcst2_2	Tcas_270009493	Ctel_184892	Lgig_184492	Znev_07191	Cgig_27105_DC_STAMP_domain_containing_protein_2_Source_UniProtKB_TrEMBL_Acc_K1QJI1	Pfuc_1692_1_37088_t1	Hsap_Ensmbl0163354_DC_STAMP_domain_containing_2_Source_HGNC_Symbol_Acc_26562_DCST2	Drer_088693_DC_STAMP_domain_containing_2_Source_ZFIN_Acc_ZDB_GENE_070809_6_dcst2	Xtro_007219	Lgig_234123	Pfuc_4955_1_67100_t1	Ctel_146494	Pfuc_4955_1_67103_t1	Sjap_0049050	Spur_015352_Dcst2	Pfuc_4955_1_67102_t2	Hsap_Ensmbl0163357_DC_STAMP_domain_containing_1_Source_HGNC_Symbol_Acc_26539_DCST1	Pfuc_20278_1_47373_t1	Pfuc_4955_1_67102_t1	Pfuc_4955_1_67098_t1	Pfuc_20641_1_62020_t1	Spur_005390_Dcst2_3	Pfuc_4955_1_67101_t1	Lgig_155733	Egra_06188	Pfuc_4955_1_67098_t2	Bflo_260783639	Hmic_0157400	Emul_01843	Odio_014746001	Xtro_061152	Xtro_012026	Tspi_316972760	Znev_06137	Cgig_14256_DC_STAMP_domain_containing_protein_2_Source_UniProtKB_TrEMBL_Acc_K1PQW1	Drer_056077_DC_STAMP_domain_containing_1_Source_ZFIN_Acc_ZDB_GENE_070809_5_dcst1	Spur_015353_Dcst2_1	Hrob_176991	Isca_ISCW011721-PA	Dmel_0035099_CG6845	Dmel_0052320_CG32320	Tcas_270014075	Dmel_0086916_snky_sneaky_Source_FlyBase_0086916	Bsch_g36216	Cele_007117_spe_42_Protein_SPE_42_spe_42_mRNA_complete_cds_Source_RefSeq_mRNA_Acc_NM_182413	Bmal_170593475	Rcul_t05665	Ctel_185731	Cgig_07724_DC_STAMP_domain_containing_protein_1_Source_UniProtKB_TrEMBL_Acc_K1QR89	Dpul_312895	Xtro_026552	Acar_00010639	Cele_019667_K12B6_2_Protein_K12B6_2_K12B6_2_mRNA_complete_cds_Source_RefSeq_mRNA_Acc_NM_072205	Tspi_316976355	Xtro_057388	Xtro_063517	Skow_29583m	Bflo_260792525	Acar_00019220	Dpul_110891	Dpul_107322	Acar_00015716	Hrob_160127	Mley_ML218925a	Pbac_3466865	Pfuc_39167_1_62979_t1	Tspi_316955116	Rcul_t26491	Hrob_176988	Hrob_175341	Mley_ML223517a	Pfuc_119838_1_42567_t1	Bflo_260783637	Pfuc_120551_1_57100_t1	Pbac_3463353	Mmar_MMa43800	Sman_154800	Gsal_10062_homeobox_protein	Sjap_0097760	Gsal_2775_homeobox_protein	Odio_001464001	Mmar_MMa15280	Rcul_t29035	Sjap_0216940	Tspi_316968449
HG_25788	Bsch_g57036	Bsch_g13748	Bsch_g51084	Bsch_g61363	Mley_ML27982a
HG_26563	Lgig_157955	Mley_ML046333a	Avag_29443001	Avag_56844001	Avag_02766001
HG_21714	Pbac_3461074	Hrob_87798	Nvec_7214_	Pbac_3461648	Pbac_3470476	Pbac_3479242
HG_15417	Lgig_86089	Skow_40562m	Mley_ML32224a	Skow_26104m	Skow_15693m	Skow_27309m	Skow_27319m	Skow_27316m	Skow_27310m	Skow_27322m
HG_6960	Nvec_56660_zf_C2H2	Nvec_39603_HATPase_c	Lgig_236313	Nvec_34239_FAD_binding_7	Nvec_20698_Keratin_B2	Csav_005413	Nvec_19955_AFP	Nvec_29012_Avirulence	Nvec_5689_Ribosomal_L34e	Nvec_4352_AFP	Nvec_9897_	Nvec_20228_DUF640	Nvec_41110_	Skow_20824m	Lgig_143430	Nvec_51817_Avirulence	Nvec_17294_Avirulence	Nvec_54480_Folate_rec	Nvec_50575_TSP_1	Nvec_31378_Herpes_UL55	Pbac_3465399	Nvec_58827_LTXXQ	Nvec_6804_	Nvec_19749_	Nvec_30194_ATE_N	Nvec_3589_	Nvec_18640_AFP	Nvec_5608_C1_3	Nvec_8604_	Nvec_23549_	Pbac_3474302	Nvec_34453_DUF1610
HG_13808	Pbac_3460455	Isca_ISCW016023-PA	Pbac_3479498	Isca_ISCW023834-PA	Pbac_3468782	Pbac_3462922	Mley_ML36931a	Pbac_3470855	Pbac_3477546	Pbac_3474357	Pbac_3473255
HG_13124	Lgig_146266	Skow_24399m	Skow_23013m	Skow_08243m	Skow_08244m	Skow_08240m	Drer_054528_si_ch211_93e11_8_Source_ZFIN_Acc_ZDB_GENE_121214_283_si_ch211_93e11_8	Drer_088294_cAMP_responsive_element_binding_protein_like_2_Source_ZFIN_Acc_ZDB_GENE_040718_456_crebl2	Pfuc_14502_1_25312_t1	Hmag_209723	Pbac_3476110	Xtro_016744
HG_7049	Bsch_g66149	Csav_012732	Drer_033889_SPT2_Suppressor_of_Ty_domain_containing_1_S_cerevisiae_Source_ZFIN_Acc_ZDB_GENE_050522_212_spty2d1	Isca_ISCW001943-PA	Hsap_Ensmbl0179119_SPT2_Suppressor_of_Ty_domain_containing_1_S_cerevisiae_Source_HGNC_Symbol_Acc_26818_SPTY2D1	Acar_00000063	Ggal_010258	Smar_012054	Znev_02632	Rcul_t44770	Isca_ISCW001944-PA	Cgig_10985_SPT2_like_protein_Source_UniProtKB_TrEMBL_Acc_K1PNP8	Pfuc_34434_1_26683_t1	Bflo_260827150	Tcas_270016871	Smar_012053	Spur_010812_Hypp_627	Spur_009019_Spur_009019	Skow_42954m	Hmag_219253	Pfuc_51677_1_27282_t1	Csav_012736	Xtro_043169	Dpul_300972	Mley_ML165612a	Smim_39485_PREDICTED_protein_SPT2_homolog_Nasonia_vitripennis_gi_156549354_ref_XP_001601670_4e_24_115	Mmar_MMa51441	Tspi_316976409	Dmel_0027574_CG5815	Cint_026671	Nvec_47094_	Smar_003547
HG_30759	Pbac_3461426	Pbac_3464283	Odio_009030001	Odio_015987001
HG_26599	Lgig_171190	Pfuc_52260_1_70746_t1	Pfuc_9319_1_53333_t1	Skow_34781m	Mley_ML073047a
HG_32550	Pbac_3476648	Pbac_3471473	Skow_24071m	Nvec_4646_
HG_7983	Gsal_13786_membrane_spanning_4_domains_subfamily_a_member_14	Hmag_222683	Bmal_170577801	Bmal_170583278	Bmal_170579003	Bmal_170579001	Bmal_170580839	Bmal_170578999	Bmal_170572189	Bmal_170573085	Pbac_3461779	Nvec_26896_Ag332	Pfuc_1_1_00001_t1	Skow_16250m	Bmal_170581085	Hmag_219244	Lgig_143178	Lgig_145749	Lgig_233360	Nvec_9142_	Pfuc_5647_1_59846_t1	Rcul_t04928	Skow_19702m	Smar_006324	Znev_07827	Znev_10582
HG_7678	Skow_26649m	Lgig_117668	Lgig_97786	Skow_31806m	Skow_16552m	Skow_16550m	Skow_16553m	Skow_16556m	Lgig_125420	Skow_09004m	Skow_45964m	Skow_09005m	Skow_16549m	Skow_15701m	Hmag_228957	Bflo_260791492	Lgig_174475	Lgig_107503	Nvec_5196_	Mley_ML000718a	Skow_16555m	Skow_07147m	Skow_39066m	Lgig_85758	Lgig_85754	Lgig_137625	Skow_16070m	Skow_16072m
HG_41477	Skow_32225m	Pbac_3469702	Pbac_3474224
HG_31178	Spur_020874_Rt4	Mley_ML08282a	Spur_013340_Spur_013340	Spur_023576_Spur_023576
HG_14586	Cint_022543	Smar_015324	Nvec_57096_	Cele_000551_clx_1_Protein_CLX_1_clx_1_mRNA_complete_cds_Source_RefSeq_mRNA_Acc_NM_068868	Skow_30504m	Cint_022544	Bflo_260784145	Nvec_24577_Ribosomal_L44	Mley_ML04767a	Smar_014173
HG_13224	Lgig_173777	Skow_04666m	Skow_28757m	Bflo_260782651	Skow_26554m	Skow_02485m	Lgig_86460	Lgig_238002	Skow_18334m	Lgig_176658	Spur_016092_Spur_016092	Mley_ML257614a
HG_10279	Ctel_209188	Spur_007197_Hypp_1703	Ctel_208902	Ctel_194123	Ctel_207274	Ctel_210164	Ctel_202762	Mley_ML007325a	Spur_003603_Spur_003603	Mley_ML49441a	Ctel_215928	Ctel_193822	Ctel_214809	Ctel_186252	Ctel_200996	Ctel_198468	Ctel_217153
HG_41933	Pbac_3460831	Mley_ML06041a	Skow_23460m
HG_6907	Isca_ISCW003762-PA	Mmar_MMa42073	Hrob_96415	Pfuc_23155_1_04273_t1	Bsch_g66019	Cint_014270	Drer_060767_Smg_7_homolog_nonsense_mediated_mRNA_decay_factor_C_elegans_Source_ZFIN_Acc_ZDB_GENE_030131_9122_smg7	Skow_02135m	Xtro_027408	Ggal_007425	Xtro_059228	Acar_00014777	Spur_016035_Smg7	Smar_013671	Ctel_228702	Znev_10444	Tcas_270001353	Bflo_260829015	Odio_004591001	Hmag_215921	Dpul_316600	Lgig_119995	Avag_54129001	Avag_12556001	Rcul_t32867	Cint_025969	Pbac_3462726	Pfuc_12435_1_61045_t1	Cele_004885_smg_7_Protein_SMG_7_smg_7_mRNA_complete_cds_Source_RefSeq_mRNA_Acc_NM_068632	Hsap_Ensmbl0116698_SMG7_nonsense_mediated_mRNA_decay_factor_Source_HGNC_Symbol_Acc_16792_SMG7	Smim_6501_smg_7_putative_Pediculus_humanus_corporis_gi_242009753_ref_XP_002425647_1e_48_194	Mmar_MMa34758
HG_9381	Hmag_216176	Hmag_200644	Hmag_205131	Hmag_228445	Hmag_223433	Hmag_232015	Hmag_222361	Hmag_221453	Hmag_232107	Ctel_193487	Hmag_203758	Mley_ML102916a	Hmag_216984	Hmag_223133	Hmag_234307	Hmag_231897	Hmag_227575	Hmag_221586	Hmag_200929	Hmag_214279
HG_26458	Hmag_215503	Hmag_204957	Mley_ML045227a	Hmag_220228	Pfuc_2329_1_66277_t1
HG_57638	Pfuc_39450_1_70319_t1	Mley_ML00906a
HG_23505	Skow_41694m	Mley_ML06972a	Bflo_260820028	Bflo_260820030	Lgig_124075	Bflo_260820026
HG_4658	Bsch_g9371	Csav_008450	Hsap_Ensmbl0180357_zinc_finger_protein_609_Source_HGNC_Symbol_Acc_29003_ZNF609	Ggal_008018	Xtro_023325	Ggal_003682	Drer_043246_zinc_finger_protein_609_Source_ZFIN_Acc_ZDB_GENE_030131_5095_znf609	Acar_00006981	Acar_00003048	Hsap_Ensmbl0168916_zinc_finger_protein_608_Source_HGNC_Symbol_Acc_29238_ZNF608	Xtro_057160	Pfuc_1357_1_22560_t1	Spur_015882_Znf608L	Cgig_19641	Isca_ISCW021249-PA	Avag_00353001	Avag_15619001	Smim_21138_PREDICTED_similar_to_AGAP005030_PA_Tribolium_castaneum_gi_91086295_ref_XP_973606_9e_76_285	Ctel_221888	Znev_04305	Dpul_102445	Skow_14614m	Drer_075823_zinc_finger_protein_608_Source_HGNC_Symbol_Acc_29238_ZNF608	Dmel_0010575_sbb_scribbler_Source_FlyBase_0010575	Smar_008260	Tcas_270010261	Odio_004852001	Ctel_221889	Bflo_260829859	Avag_15617001	Avag_24023001	Tspi_316970682	Mmar_MMa27509	Gsal_14886_zinc_finger_protein_609	Gsal_2652_zinc_finger_protein_609	Lgig_118373	Hmag_221321	Avag_38299001	Mley_ML001523a	Hrob_190810	Drer_058842_zinc_finger_protein_609_Source_HGNC_Symbol_Acc_29003_ZNF609_2_of_2	Hrob_84919	Mley_ML033213a	Hrob_177406	Pbac_3465452	Pfuc_1357_1_22559_t1	Pfuc_100598_1_28101_t1	Cint_001951	Sjap_0117510	Csav_008466	Hrob_169619	Dpul_102444	Mmar_MMa51798	Bflo_260829855	Spur_016202_Hypp_2252	Lgig_232386
HG_19176	Lgig_56706	Skow_02482m	Hrob_178785	Bflo_260815343	Mley_ML017318a	Lgig_176400	Nvec_44998_
HG_13857	Skow_06964m	Ctel_139182	Xtro_062165	Znev_11211	Nvec_46293_Keratin_B2	Nvec_57888_	Mley_ML27898a	Xtro_036717	Hrob_73436	Nvec_3680_Keratin_B2	Xtro_001127
HG_12872	Hrob_184089	Hrob_184374	Hrob_162022	Hrob_183618	Hrob_158911	Hrob_176650	Bsch_g41534	Mley_ML090227a	Mley_ML04071a	Isca_ISCW002547-PA	Mley_ML03037a	Mley_ML12188a
HG_20350	Ctel_190604	Lgig_154176	Hmag_221673	Dpul_220634	Hmag_221674	Mley_ML23992a	Tcas_270002598
HG_41882	Smar_006806	Nvec_11765_	Pbac_3479039
HG_30977	Pfuc_9606_1_02763_t1	Acar_00021023	Mley_ML003220a	Mley_ML09125a
HG_536	Bflo_260791118	Isca_ISCW003384-PA	Mmar_MMa19417	Dmel_0017590_klg_klingon_Source_FlyBase_0017590	Znev_17840	Spur_027417_Hypp_2901	Acar_00017475	Dpul_328903	Ggal_024292	Dmel_0037107_CG7166	Hsap_Ensmbl0142549_IgLON_family_member_5_Source_HGNC_Symbol_Acc_34550_IGLON5	Xtro_006311	Ctel_150588	Pfuc_114_1_07381_t1	Xtro_059417	Xtro_060692	Cgig_11701_Opioid_binding_protein_cell_adhesion_molecule_Source_UniProtKB_TrEMBL_Acc_K1QQ10	Lgig_120548	Acar_00018127	Hsap_Ensmbl0172260_neuronal_growth_regulator_1_Source_HGNC_Symbol_Acc_17302_NEGR1	Ggal_040219	Tcas_270003407	Ggal_029822	Ggal_002185	Ggal_028426	Smim_6043_AGAP011194_PA_Anopheles_gambiae_str_PEST_gi_158287420_ref_XP_309450_4_1e_62_219	Ggal_040222	Ggal_024291	Ggal_002184	Smar_008340	Tcas_270012163	Smar_015125	Dmel_0085382_CG34353	Acar_00017485	Acar_00019058	Ctel_226925	Ctel_227091	Drer_018065_neurotrimin_Source_ZFIN_Acc_ZDB_GENE_060421_6020_ntm	Drer_021607_neuronal_growth_regulator_1_Source_ZFIN_Acc_ZDB_GENE_040822_27_negr1	Dpul_323113	Dmel_0259245_CG42343	Dpul_324470	Hsap_Ensmbl0183715_opioid_binding_protein_cell_adhesion_molecule_like_Source_HGNC_Symbol_Acc_8143_OPCML	Lgig_125830	Tcas_270014804	Acar_00004143	Hrob_109066	Dmel_0000071_Ama_Amalgam_Source_FlyBase_0000071	Znev_12663	Dpul_212574	Tcas_270008732	Dmel_0010238_Lac_Lachesin_Source_FlyBase_0010238	Lgig_138404	Znev_00542	Smim_27749_LACH_SCHAM_RecName_Full_Lachesin_Flags_Precursor_gi_3024084_sp_Q26474_LACH_SCHAM_3e_111_337	Tcas_270002631	Dmel_0051646_CG31646	Tcas_270002629	Smar_014186	Ctel_224751	Smar_001043	Znev_14803	Smar_012070	Hrob_192191	Dmel_0031725_CG14010	Dpul_54679	Tcas_270012307	Tcas_270007565	Tcas_270001949	Tcas_270014807	Smim_27863_lachesin_putative_Ixodes_scapularis_gi_241622079_ref_XP_002408881_5e_88_275	Dmel_0259714_CG42368	Hrob_193056	Lgig_170764	Acar_00010300	Smim_36207_PREDICTED_lachesin_like_Acyrthosiphon_pisum_gi_328702570_ref_XP_003241940_3e_75_246	Lgig_120413	Lgig_125059	Cgig_15524_Lachesin_Source_UniProtKB_TrEMBL_Acc_K1S6N9	Dmel_0051814_CG31814	Dpul_326104	Dpul_40896	Lgig_96129	Dmel_0039617_CG14521	Mmar_MMa37967	Sjap_0064790	Ctel_180340	Dmel_0051708_CG31708	Ggal_032270	Znev_15662	Ggal_018497	Dmel_0085420_CG34391	Dpul_335708	Mmar_MMa21510	Xtro_048081	Isca_ISCW009561-PA	Dpul_47514	Mmar_MMa40673	Znev_17390	Avag_34457001	Cgig_03547_Lachesin_Source_UniProtKB_TrEMBL_Acc_K1QJ70	Sman_174040_Neurotracting_lsamp_neurotrimin_obcam_related_cell_adhesion_molecule_Source_UniProtKB_TrEMBL_Acc_G4V9M4	Avag_56616001	Tcas_270001951	Smar_015169	Acar_00014749	Dpul_227442	Rcul_t01233	Tcas_270004453	Cgig_06892_Protein_CEPU_1_Source_UniProtKB_TrEMBL_Acc_K1QM66	Cgig_10935_Lachesin_Source_UniProtKB_TrEMBL_Acc_K1Q7X9	Ctel_167009	Smar_005545	Smim_56947_PREDICTED_lachesin_like_Acyrthosiphon_pisum_gi_328702570_ref_XP_003241940_6e_72_238	Smar_006796	Dmel_0025878_wrapper_wrapper_Source_FlyBase_0025878	Lgig_93532	Dmel_0058378_CG40378	Znev_16659	Tcas_270014616	Smim_22618_lachesin_putative_Ixodes_scapularis_gi_241786165_ref_XP_002414448_2e_83_263	Tcas_270001953	Mmar_MMa27820	Dmel_0052791_CG32791	Rcul_t10029	Lgig_113895	Cgig_07954_Titin_Source_UniProtKB_TrEMBL_Acc_K1PWX5	Tcas_270003591	Ctel_184217	Tcas_270001812	Znev_16658	Dpul_253828	Xtro_052007	Xtro_052008	Drer_022176_IgLON_family_member_5_Source_HGNC_Symbol_Acc_34550_IGLON5	Xtro_036304	Rcul_t45366	Cgig_21999_Lachesin_Source_UniProtKB_TrEMBL_Acc_K1Q9Y5	Hsap_Ensmbl0182667_neurotrimin_Source_HGNC_Symbol_Acc_17941_NTM	Tcas_270014873	Dpul_311160	Ctel_150259	Smim_51108_PREDICTED_lachesin_like_Acyrthosiphon_pisum_gi_328702570_ref_XP_003241940_3e_54_184	Ggal_040218	Cele_004372_rig_5_Protein_RIG_5_isoform_b_Source_RefSeq_mRNA_Acc_NM_060134	Znev_14804	Lgig_125638	Hsap_Ensmbl0185565_limbic_system_associated_membrane_protein_Source_HGNC_Symbol_Acc_6705_LSAMP	Znev_14109	Isca_ISCW014380-PA	Bsch_g62968	Skow_21885m	Cgig_20848_Protein_CEPU_1_Source_UniProtKB_TrEMBL_Acc_K1QWX3	Pfuc_26254_1_69760_t1	Adig_11387	Sjap_0310300	Cgig_03546_Lachesin_Source_UniProtKB_TrEMBL_Acc_K1PYR8	Bmal_170574767	Tspi_316969884	Smim_56946_neurotrimin_putative_Ixodes_scapularis_gi_241850977_ref_XP_002415743_2e_48_171	Smar_005081	Znev_18213	Smar_015233	Znev_17391	Mmar_MMa49168	Smim_32128_PREDICTED_lachesin_like_partial_Apis_mellifera_gi_328794251_ref_XP_394139_4_1e_78_256	Isca_ISCW023683-PA	Mmar_MMa13500	Mmar_MMa53373	Smar_009513	Dpul_327264	Dpul_117315	Dmel_0031837_CG11320	Isca_ISCW023682-PA	Mmar_MMa56237	Dpul_65516	Isca_ISCW023663-PA	Smim_64417_neural_cell_adhesion_molecule_L1_putative_Ixodes_scapularis_gi_241786167_ref_XP_002414449_5e_31_121	Mmar_MMa09328	Hrob_168806	Lgig_145680	Smim_32478_lachesin_putative_Ixodes_scapularis_gi_241622079_ref_XP_002408881_8e_39_144	Bflo_260786719	Mmar_MMa41024	Drer_013005_opioid_binding_protein_cell_adhesion_molecule_like_Source_ZFIN_Acc_ZDB_GENE_040927_3_opcml	Dpul_65522	Pfuc_52644_1_27311_t1	Pfuc_54801_1_70803_t1	Lgig_228659	Znev_12093	Mmar_MMa31588	Hrob_89733	Xtro_034269	Csav_017485	Znev_14111	Dpul_58816	Hrob_180787	Hrob_194010	Znev_15537	Isca_ISCW007116-PA	Mmar_MMa21512	Mmar_MMa41026	Smar_014816	Smim_57183_lachesin_putative_Ixodes_scapularis_gi_241859534_ref_XP_002416221_2e_33_125	Pfuc_14152_1_32410_t1	Hrob_86450	Hrob_123548	Hmic_0322400	Emul_09877	Egra_07274	Cgig_15726_Protein_CEPU_1_Source_UniProtKB_TrEMBL_Acc_K1QFM1	Spur_015903_LsampL_1	Hrob_71271	Pfuc_17464_1_32812_t1	Spur_006616_Negr1L	Ctel_219970	Gsal_8338_amalgam	Cgig_10934	Cint_025312	Smim_67897_lachesin_putative_Ixodes_scapularis_gi_241622079_ref_XP_002408881_2e_78_244	Pfuc_5836_1_45305_t1	Smim_73300_lachesin_putative_Ixodes_scapularis_gi_241622079_ref_XP_002408881_7e_23_96_3	Avag_44056001	Isca_ISCW009560-PA	Hrob_190578	Cgig_06515	Smar_006803	Znev_09457	Pfuc_14969_1_39655_t1	Acar_00021365	Mmar_MMa41025	Hrob_166772	Smar_014339	Mmar_MMa55002	Ggal_002192	Ggal_033890	Hrob_193873	Hrob_161507	Avag_60724001	Avag_59835001	Hmic_0355500	Avag_36932001	Avag_44231001	Avag_55554001	Avag_10014001	Rcul_t12228	Avag_01981001	Dmel_0034723_CG13506	Hrob_184549	Skow_19889m	Smim_82925_PREDICTED_similar_to_AGAP010221_PA_Tribolium_castaneum_gi_189234395_ref_XP_974889_7e_24_100	Drer_091309_limbic_system_associated_membrane_protein_Source_HGNC_Symbol_Acc_6705_LSAMP	Isca_ISCW010612-PA	Smar_005342	Ctel_211372	Dpul_110605	Smim_62151_lachesin_precursor_putative_Pediculus_humanus_corporis_gi_242012463_ref_XP_002426952_3e_57_192	Mmar_MMa19418	Tcas_270003594	Mmar_MMa17470	Isca_ISCW016570-PA	Smim_32481_lachesin_putative_Ixodes_scapularis_gi_241622079_ref_XP_002408881_5e_28_110	Dmel_0034724_babos_babos_Source_FlyBase_0034724	Smar_015630	Isca_ISCW016571-PA	Dmel_0261404_CG42644	Isca_ISCW016572-PA	Dpul_308981	Isca_ISCW012426-PA	Hrob_184523	Hrob_166771	Isca_ISCW005860-PA	Smim_53504_hypothetical_protein_IscW_ISCW005860_Ixodes_scapularis_gi_242001986_ref_XP_002435636_3e_14_68_9	Mmar_MMa26669	Smim_48528_lachesin_putative_Ixodes_scapularis_gi_241622079_ref_XP_002408881_7e_13_67_8	Isca_ISCW009562-PA	Pbac_3475177	Mley_ML084810a	Pfuc_937_1_65695_t1	Smar_000529	Tcas_270003593	Znev_13589	Avag_35239001
HG_8563	Adig_16536	Bflo_260833068	Cgig_11680_UPF0594_protein_C13orf38_like_protein_Source_UniProtKB_TrEMBL_Acc_K1Q7Z2	Pfuc_551_1_36582_t1	Skow_17276m	Lgig_142269	Ctel_226076	Mmar_MMa50638	Isca_ISCW017348-PA	Nvec_11459_Tropomyosin	Mmar_MMa41944	Avag_16075001	Avag_17927001	Drer_089570_coiled_coil_domain_containing_169_Source_ZFIN_Acc_ZDB_GENE_091204_29_ccdc169	Xtro_058730	Cint_014931	Acar_00004178	Mley_ML150417a	Hrob_179826	Bflo_260836273	Hsap_Ensmbl0242715_coiled_coil_domain_containing_169_Source_HGNC_Symbol_Acc_34361_CCDC169	Lgig_166384	Smim_60224_60224
HG_13839	Ctel_89545	Pfuc_190927_1_21438_t1	Pfuc_150877_1_13953_t1	Pfuc_262301_1_21597_t1	Pfuc_513124_1_14561_t1	Lgig_107040	Nvec_10748_GETHR	Adig_10066	Pbac_3469953	Pfuc_521965_1_36164_t1	Pfuc_288095_1_43140_t1
HG_19158	Nvec_4337_	Znev_09494	Dpul_102792	Dmel_0030569_CG9411	Pbac_3471393	Tcas_270015089	Znev_15957
HG_20742	Mley_ML41278a	Nvec_46247_	Mley_ML00761a	Mley_ML12887a	Mley_ML02605a	Mley_ML018037a	Mley_ML05977a
HG_177	Mley_ML056932a	Spur_010393_Hypp_67	Pbac_3462909	Spur_020184_RtL_49	Spur_022872_Sans	Pbac_3462442	Spur_015762_RtL_40	Pbac_3461679	Mley_ML143910a	Nvec_5192_	Pbac_3461805	Dpul_253296	Nvec_38463_Exo_endo_phos	Nvec_48259_Exo_endo_phos	Nvec_22968_	Nvec_21418_	Nvec_27683_Exo_endo_phos	Nvec_39096_Exo_endo_phos	Dpul_244017	Nvec_45778_Exo_endo_phos	Nvec_4456_	Dpul_54366	Dpul_112453	Nvec_3341_	Nvec_39367_RVT_1	Dpul_18003	Dpul_68577	Dpul_112195	Nvec_10446_Exo_endo_phos	Nvec_58162_Exo_endo_phos	Dpul_66922	Dpul_26032	Dpul_65818	Nvec_26687_	Nvec_48736_RVT_1	Pbac_3460880	Hmag_220721	Nvec_23992_Exo_endo_phos	Dpul_64281	Hmag_214170	Nvec_7362_	Pbac_3466100	Dpul_14513	Pfuc_20827_1_47410_t1	Spur_011043_Endrvt23	Spur_000051_Srcr	Dpul_254887	Nvec_50612_RVT_1	Dpul_102698	Dpul_105130	Nvec_45727_	Ctel_199482	Dpul_67450	Spur_000868_Hypp_315	Dpul_119091	Dpul_116466	Ctel_214477	Dpul_102059	Spur_010182_RtL_23	Ctel_189891	Dpul_114540	Dpul_114285	Ctel_206855	Ctel_196126	Pbac_3460418	Pbac_3461768	Pbac_3460968	Mley_ML04111a	Mley_ML09331a	Dpul_112897	Dpul_14559	Spur_020948_Rt15	Pbac_3465823	Dpul_69155	Mley_ML263521a	Dpul_70310	Mley_ML44601a	Dpul_323437	Ctel_189154	Pfuc_39_1_50567_t1	Nvec_42100_DUF555	Dpul_109812	Pbac_3460575	Pbac_3462452	Spur_017479_Rt10	Drer_090493_Uncharacterized_protein_Source_UniProtKB_TrEMBL_Acc_E7F1U5_BX005380_2	Spur_016030_RtL_2	Spur_000267_Spur_000267	Pbac_3461617	Spur_016539_Rt9	Pfuc_14668_1_54090_t1	Spur_013621_Spur_013621	Spur_019006_Spur_019006	Pfuc_209822_1_43010_t1	Adig_04831	Nvec_40446_RVT_1	Spur_023188_Rvt_Exn_End_Pplp	Spur_021956_Rt17	Nvec_19280_RVT_1	Nvec_58114_DUF1478	Nvec_12730_	Nvec_8907_	Spur_001739_Unc4_1	Pbac_3471787	Spur_016320_RtL_41	Nvec_7536_DUF1401	Nvec_34658_SUI1	Bsch_g18840	Bsch_g53157	Bsch_g24600	Pbac_3460332	Mley_ML23185a	Bsch_g11808	Bsch_g67117	Pbac_3465624	Nvec_50448_RVT_1	Bsch_g62251	Nvec_4338_	Spur_016918_Rvt_Exn_End_Pplp_1	Spur_008426_Rvt_Exn_End_Pp	Spur_004891_Spur_004891	Drer_091105_Uncharacterized_protein_Source_UniProtKB_TrEMBL_Acc_E7F0R1_CR396586_2	Pbac_3473116	Bsch_g11453	Bsch_g21744	Bsch_g49273	Bsch_g15972	Pfuc_6333_1_38318_t1	Pfuc_3399_1_66668_t1	Pfuc_114393_1_64333_t1	Pfuc_76800_1_63820_t1	Spur_022504_RvtL_End_Exn_Pp	Nvec_58520_RVT_1	Nvec_26857_Viral_NABP	Ctel_186491	Spur_027544_Hypp_269	Pfuc_638_1_50983_t1	Ctel_211154	Ctel_200095	Ctel_218559	Bsch_g18224	Spur_015557_RtL_39	Nvec_11056_FaeA	Nvec_29742_zf_CCHC	Nvec_8311_RVT_1	Ctel_206918	Nvec_41296_RVT_1	Pfuc_32628_1_55435_t1	Spur_015402_RtL_38	Ctel_215777	Nvec_3445_	Nvec_39714_Lipin_N	Nvec_53870_	Nvec_15882_	Nvec_22556_FHIPEP	Dpul_264012	Ctel_216954	Nvec_28723_	Nvec_18991_RVT_1	Pfuc_244_1_36420_t1	Nvec_11323_SspO	Spur_004392_RtL_14	Spur_006750_Hypp_494	Nvec_2999_RVT_1	Nvec_17573_SspO	Spur_008165_RtL_17	Nvec_47354_RVT_1	Dpul_118061	Ctel_78744	Spur_014631_Rt6	Nvec_23447_	Dpul_118056	Spur_022449_Hypp_184	Dpul_268192	Ctel_216780	Spur_027016_Rt19	Dpul_331612	Nvec_8909_LRR_2	Dpul_121530	Mley_ML06151a	Dpul_13307	Ctel_215190	Dpul_57634	Mley_ML12781a	Dpul_325356	Ctel_217778	Ctel_196748	Spur_005141_RtL_15	Nvec_30005_	Dpul_341051	Dpul_338930	Nvec_55325_	Dpul_118932	Mley_ML124224a	Ctel_185934	Pbac_3461335	Pfuc_5787_1_45294_t1	Nvec_37297_SCAN	Nvec_42535_Bac_transf	Dpul_105168	Ctel_196290	Mley_ML30077a	Mley_ML21271a	Dpul_320379	Ctel_213712	Nvec_16239_	Nvec_43264_	Bsch_g11454	Bsch_g66580	Bsch_g49274	Bsch_g57399	Bsch_g38904	Bsch_g13835	Pfuc_78_1_43460_t1	Bsch_g48466	Bsch_g31885	Pfuc_42658_1_70461_t1	Spur_005589_Rt25	Mley_ML35491a	Bsch_g17870	Nvec_41660_PyrI_C	Nvec_55599_	Bsch_g18223	Mley_ML20341a	Spur_013065_RtL	Nvec_14807_RVT_1	Pbac_3462761	Bsch_g20649	Nvec_31930_RVT_1	Bsch_g14027	Bsch_g28690	Bsch_g41360	Nvec_5148_RVT_1	Bsch_g27139	Pfuc_88030_1_13396_t1	Nvec_40407_RVT_1	Bsch_g48281	Mley_ML07701a	Nvec_35188_RVT_1	Nvec_43483_RVT_1	Nvec_8835_RVT_1	Mley_ML25631a	Pbac_3462781	Spur_021400_RtL_53	Pfuc_42544_1_05221_t1	Mley_ML166411a	Nvec_15883_	Pfuc_2219_1_15733_t1	Bsch_g69214	Nvec_46946_RVT_1	Nvec_33763_RVT_1	Nvec_2424_RVT_1	Nvec_22736_F5_F8_type_C	Nvec_57595_	Mley_ML04274a	Bsch_g66062	Nvec_48543_Exo_endo_phos	Nvec_11322_Pkinase_C	Nvec_26322_	Mley_ML09513a	Pbac_3467466	Nvec_2489_RVT_1	Spur_003880_Rt22	Spur_007779_Spur_007779	Spur_007632_Rt28	Nvec_8432_IlvC	Spur_019211_Rt14	Pbac_3466009	Mley_ML44671a	Nvec_55119_zf_HYPF	Pbac_3461687	Nvec_15533_	Spur_015174_Rt36	Bsch_g53806	Mley_ML29111a	Bsch_g48467	Spur_001507_Hypp_333	Bsch_g22621	Mley_ML279817a	Bsch_g33343	Spur_012688_Spur_012688	Nvec_23604_RVT_1	Pfuc_16408_1_03710_t1	Spur_016857_Rt38	Xtro_002928	Nvec_44569_Gal_Lectin	Nvec_58209	Mley_ML30073a	Mley_ML18992a	Xtro_043672	Bsch_g34627	Nvec_22310_Exo_endo_phos	Spur_000027_RtL	Nvec_33293_	Nvec_15983_	Bsch_g11455	Bsch_g42095	Bsch_g14542	Bsch_g30435	Bsch_g17869	Bsch_g25865	Bsch_g14592	Bsch_g52173	Bsch_g58438	Bsch_g39222	Bsch_g41395	Pfuc_2644_1_30201_t1	Pfuc_240_1_58022_t1	Pfuc_9020_1_31704_t1	Pfuc_66062_1_13037_t1	Pfuc_31951_1_12080_t1	Nvec_24690_	Spur_025338_Spur_025338	Nvec_29013_	Nvec_18718_	Nvec_50776_	Bsch_g58010	Nvec_2173_DUF1401	Nvec_36028_	Bsch_g61031	Bsch_g35606	Nvec_30532_	Nvec_54075_	Nvec_9550_GPS	Pfuc_2274_1_15759_t1	Nvec_42522_	Nvec_31243_	Pfuc_93020_1_64111_t1	Spur_003584_Spur_003584	Spur_012703_Spur_012703	Nvec_42334_	Spur_009162_Rtl_21	Nvec_31163_	Drer_088488_Uncharacterized_protein_Source_UniProtKB_TrEMBL_Acc_E7FBV3_CR352290_2	Spur_006883_Spur_006883	Drer_086201_Uncharacterized_protein_Source_UniProtKB_TrEMBL_Acc_F1QF47_CABZ01081490_1	Spur_028102_Spur_028102	Nvec_57637_SRP40_C	Nvec_50873_Adenine_glyco	Nvec_41244_	Nvec_9140_	Spur_021677_Spur_021677	Spur_009163_Spur_009163	Nvec_43430_	Spur_025907_Spur_025907	Spur_018344_Spur_018344	Pfuc_51_1_07327_t1	Nvec_27890_	Spur_000613_Spur_000613	Nvec_41997_RVT_1	Nvec_22224_	Pfuc_19052_1_47272_t1	Mley_ML29781a	Spur_011702_RtL_28	Spur_023378_RtL_59	Pfuc_7182_1_02391_t1	Pbac_3468105	Pbac_3464950	Mley_ML07893a	Spur_019679_RtL_47	Spur_022448_Spur_022448	Pbac_3466442	Nvec_2078_	Nvec_57466_CASP_C	Mley_ML00921a	Nvec_5801_UvdE	Mley_ML13451a	Pbac_3465944	Bsch_g21279	Pfuc_1599_1_15540_t1	Mley_ML120735a	Bsch_g69090	Mley_ML38261a	Pbac_3472738	Bsch_g58213	Hrob_78133	Nvec_57171_DUF1240	Dpul_58064	Pfuc_7611_1_38588_t1	Nvec_37353_	Nvec_44986_Ion_trans_2	Nvec_55032_	Nvec_17811_	Sjap_0316880	Pbac_3471830	Spur_012751_Spur_012751	Dpul_268823	Skow_07189m	Drer_088060_Uncharacterized_protein_Source_UniProtKB_TrEMBL_Acc_E7FCI3_CR356223_1	Nvec_11012_	Pbac_3470979	Lgig_115319	Nvec_57076_	Nvec_57557_	Pfuc_3287_1_23278_t1	Lgig_79942	Pbac_3467824	Pbac_3479598	Mley_ML096822a	Nvec_27830_Mak16	Dpul_52666	Dpul_242609	Nvec_881_	Ctel_125679	Ctel_81384	Ctel_70901	Nvec_18842_	Dpul_67103	Ctel_122931	Pfuc_21979_1_33231_t1	Ctel_137768	Ctel_81761	Pbac_3465939	Nvec_8411_	Pbac_3466734	Xtro_052112	Xtro_052971	Xtro_059259	Pbac_3469526	Nvec_43942_	Mley_ML23741a	Pbac_3460975	Pfuc_9302_1_24546_t1	Nvec_40571_	Mley_ML29361a	Nvec_1595_Keratin_B2	Nvec_10790_	Dpul_250268	Mley_ML27861a	Pfuc_8588_1_60458_t1	Dpul_73041	Dpul_65649	Dpul_18102	Dpul_18962	Mley_ML16191a	Dpul_249770	Nvec_41982_Cys_rich_FGFR	Pfuc_950_1_65705_t1	Spur_016696_RtL_43	Dpul_115790	Ctel_89266	Dpul_106838	Ctel_99174	Dpul_62235	Lgig_139884	Lgig_128667	Spur_016031_Spur_016031	Ctel_141814	Ctel_99036	Dpul_63869	Dpul_59512	Bsch_g14644	Bsch_g29246	Nvec_36426_Exo_endo_phos	Ctel_200079	Ctel_185599	Dpul_14448	Dpul_14460	Ctel_207204	Pfuc_16408_1_03711_t1	Ctel_199286	Nvec_11891_F5_F8_type_C	Spur_024462_RtL_6	Ctel_217120	Nvec_46684_	Ctel_207616	Ctel_191331	Ctel_211821	Ctel_202777	Ctel_201174	Ctel_187183	Ctel_192058	Dpul_117093	Ctel_211820	Dpul_116906	Ctel_210815	Dpul_14562	Nvec_55806_	Ctel_206174	Ctel_221035	Ctel_196395	Nvec_20769_Exo_endo_phos	Nvec_12872_	Dpul_108367	Ctel_187064	Ctel_197363	Mley_ML18701a	Ctel_188066	Skow_02638m	Mley_ML08361a	Mley_ML26611a	Bsch_g39857	Ctel_213897	Ctel_196306	Ctel_218127	Ctel_191015	Ctel_201324	Pbac_3467890	Nvec_43422_	Pfuc_104969_1_20933_t1	Pbac_3462685	Pbac_3468666	Dpul_305258	Pbac_3464544	Dpul_106174	Ctel_212358	Hmag_218266	Ctel_207018	Dpul_256476	Pbac_3463289	Mley_ML212010a	Ctel_193703	Mley_ML31131a	Spur_018379_Spur_018379	Nvec_45816_Exo_endo_phos	Dpul_105030	Dpul_114159	Ctel_201370	Pbac_3466069	Hmag_200405	Ctel_203729	Nvec_45353_	Dpul_104992	Nvec_14968_IL3	Dpul_112151	Nvec_15649_EF1_GNE	Dpul_111178	Dpul_276149	Nvec_42516_EF1_GNE	Dpul_332549	Dpul_116718	Dpul_105703	Nvec_18750_Rotavirus_VP7	Dpul_331522	Dpul_253216	Ctel_210004	Ctel_190539	Hmag_210806	Dpul_105109	Hmag_201555	Nvec_25629_	Dpul_106881	Hmag_221471	Ctel_211592	Ctel_191532	Ctel_200593	Mley_ML06819a	Nvec_37247_	Nvec_54374_	Nvec_51177_RB_B	Nvec_51378_PAN	Nvec_48535_DUF412	Nvec_45671_	Nvec_25061_	Spur_022711_RtL_58	Dpul_257768	Ctel_207147	Bsch_g37925	Nvec_24042_	Ctel_95123	Pfuc_236_1_65320_t1	Hrob_142457	Pbac_3477515	Nvec_55621_	Pbac_3468100	Pfuc_189048_1_64730_t1	Hrob_70803	Spur_007371_Spur_007371	Pbac_3470924	Nvec_53690_	Hmag_208887	Ctel_96001	Dpul_122902	Ctel_79689	Dpul_245780	Ctel_79686	Hmag_224413	Nvec_57968	Pfuc_1021_1_51166_t1	Dpul_117271	Ctel_203500	Nvec_9994_SspO	Hrob_189125	Pbac_3462830	Hrob_127227	Ctel_108110	Nvec_36722_	Nvec_21047_	Ctel_125012	Pbac_3468484	Ctel_129712	Nvec_14366_	Ctel_138137	Hrob_127021	Ctel_140984	Dpul_18105	Dpul_251242	Ctel_213055	Pbac_3469965	Dpul_115995	Ctel_191432	Dpul_108403	Dpul_323868	Dpul_115746	Dpul_119083	Nvec_11752_Remorin_C	Ctel_200106	Nvec_53080_DMAP_binding	Ctel_80285	Ctel_186360	Nvec_53301_	Nvec_3501_	Nvec_14554_	Nvec_49696_	Dpul_263620	Dpul_251241	Hmag_231556	Dpul_279572	Mley_ML451324a	Mley_ML21421a	Ctel_212357	Pbac_3479682	Ctel_200879	Dpul_330815	Hmag_224973	Ctel_88365	Ctel_207023	Nvec_31207_	Pfuc_42738_1_55867_t1	Dpul_249769	Ctel_200573	Dpul_322065	Nvec_618_	Mley_ML28531a	Ctel_204268	Ctel_205079	Dpul_319860	Ctel_93634	Spur_022742_Spur_022742	Dpul_334321	Dpul_322906	Pbac_3475341	Ctel_67209	Hrob_147851	Hrob_147976	Hrob_163569	Ctel_95276	Dpul_345815	Dpul_246212	Dpul_271594	Adig_02279	Dpul_249504	Dpul_16896	Mley_ML01208a	Spur_022229_RtL_56	Dpul_56217	Hrob_81202	Pbac_3476158	Adig_12888	Hrob_175765	Nvec_43736_Ferritin	Nvec_50295_Syntaxin	Pbac_3462051	Hrob_192553	Hrob_145411	Hrob_92966	Pbac_3472507	Hrob_81170	Hrob_69966	Hrob_69217	Hrob_81334	Pbac_3477897	Hrob_162883	Hrob_166917	Hrob_67143	Mley_ML27731a	Pbac_3475922	Pbac_3473204	Pbac_3479245	Nvec_24891_	Nvec_29987_	Nvec_49672_	Nvec_48263_	Nvec_20757_	Nvec_54791_	Nvec_30147_	Nvec_11238_	Nvec_45799_ATP_synt_C	Nvec_54472_	Spur_019988_Spur_019988	Nvec_9503_Bac_DNA_binding	Nvec_32968_SRP40_C	Nvec_33590_	Nvec_40950_	Nvec_38940_	Nvec_41932_	Nvec_59146_	Nvec_58484_	Nvec_52749_	Pbac_3466882	Pbac_3475253	Pbac_3476952	Pbac_3469305	Sjap_0312890	Skow_21777m	Skow_34101m
HG_20555	Skow_27358m	Skow_27356m	Ctel_201010	Skow_01284m	Hmag_201754	Lgig_156744	Mley_ML07252a
HG_24024	Adig_04755	Hmag_211836	Mley_ML00695a	Pbac_3475073	Mley_ML216348a	Mley_ML07427a
HG_33497	Mley_ML016338a	Adig_07023	Adig_21213	Mley_ML154138a
HG_64677	Lgig_123873	Mley_ML451315a
HG_14663	Cint_029624	Bsch_g39835	Bsch_g5591	Cint_022819	Cint_023476	Mley_ML189316a	Bsch_g1804	Cint_029625	Csav_008144	Bsch_g2656
HG_7843	Bsch_g34333	Skow_15094m	Skow_43805m	Skow_02310m	Skow_36778m	Skow_17279m	Ctel_55420	Skow_42901m	Skow_02311m	Skow_20403m	Nvec_32170_Involucrin2	Skow_15352m	Skow_02312m	Skow_16542m	Skow_16543m	Nvec_36581_HR1	Skow_31564m	Lgig_91134	Ctel_69251	Skow_31576m	Nvec_15507_	Hmag_232236	Skow_19727m	Skow_43220m	Mley_ML102259a	Skow_20481m	Skow_03063m
HG_7931	Bsch_g62764	Mley_ML27465a	Bsch_g36269	Bsch_g71802	Bsch_g28477	Bsch_g2382	Bsch_g35182	Bsch_g64019	Bsch_g8284	Bsch_g46028	Bsch_g54975	Bsch_g68944	Bsch_g15200	Bsch_g44550	Bsch_g51590	Bsch_g16916	Bsch_g2701	Bsch_g4493	Bsch_g49727	Bsch_g12007	Bsch_g10994	Bsch_g26630	Bsch_g69168	Bsch_g6211	Bsch_g8378	Bsch_g14694
HG_14189	Skow_20283m	Nvec_20415_Vicilin_N	Skow_09686m	Skow_11164m	Skow_40559m	Spur_003354_Hypp_1446	Hrob_169466	Skow_03033m	Nvec_23074_	Mley_ML03836a	Skow_20731m
HG_13373	Mley_ML022310a	Pbac_3462298	Nvec_14656_LEA_4	Pbac_3476489	Pbac_3472869	Pbac_3467686	Pbac_3473747	Pbac_3473877	Pbac_3465797	Pbac_3475049	Pbac_3462570	Pbac_3465008
HG_12188	Mley_ML34271a	Bsch_g14847	Mley_ML34272a	Mley_ML219012a	Mley_ML08669a	Mley_ML23831a	Mley_ML085719a	Mley_ML36927a	Mley_ML08668a	Mley_ML23832a	Mley_ML08667a	Mley_ML219011a	Mley_ML36926a
HG_12421	Adig_18989	Mley_ML002228a	Mley_ML29271a	Mley_ML460811a	Pbac_3465239	Pbac_3465361	Mley_ML200221a	Pbac_3461506	Pbac_3476915	Pbac_3473709	Pbac_3477026	Pbac_3473556	Pbac_3477343
HG_10420	Mley_ML04264a	Hmag_223765	Dpul_116839	Dpul_268209	Dpul_261268	Dpul_94205	Dpul_118529	Dpul_309178	Pbac_3462715	Avag_32036001	Pbac_3463408	Mley_ML034614a	Mley_ML093523a	Dpul_316718	Hmag_213176	Dpul_306133	Hmag_233949
HG_3407	Bflo_260815249	Acar_00000432	Ggal_020182	Xtro_032543	Drer_012796_histamine_N_methyltransferase_Source_ZFIN_Acc_ZDB_GENE_040801_157_hnmt	Skow_01222m	Bflo_260798600	Spur_021125_Hnmt_1	Skow_32270m	Skow_03662m	Spur_002185_Spur_002185	Bflo_260795212	Spur_012405_Spur_012405	Spur_021607_HnmtL_2	Spur_013874_HnmtL_1	Bflo_260807535	Bflo_260836691	Bflo_260836723	Bflo_260804689	Skow_39257m	Spur_028022_HnmtL_3	Spur_020218_Spur_020218	Hsap_Ensmbl0150540_histamine_N_methyltransferase_Source_HGNC_Symbol_Acc_5028_HNMT	Skow_45906m	Bflo_260836725	Spur_002175_Spur_002175	Bflo_260836695	Skow_07275m	Skow_10336m	Skow_10332m	Skow_40659m	Skow_31526m	Bflo_260795214	Skow_11112m	Skow_39940m	Bflo_260794893	Skow_11110m	Skow_25917m	Skow_36519m	Skow_18218m	Skow_33882m	Skow_43274m	Skow_40517m	Skow_31837m	Hmag_228052	Skow_20970m	Skow_36535m	Skow_09117m	Spur_013964_Spur_013964	Skow_36518m	Skow_30342m	Skow_13726m	Spur_026091_Hypp_2816	Skow_33768m	Skow_17295m	Skow_41582m	Skow_11126m	Skow_13717m	Skow_36520m	Skow_05281m	Skow_08618m	Skow_04663m	Bflo_260824349	Skow_02525m	Skow_04457m	Skow_13729m	Skow_36537m	Skow_01089m	Skow_40660m	Mley_ML02094a	Skow_40625m	Bflo_260797517
HG_10082	Pbac_3460524	Nvec_22470_CENP_B_N	Nvec_34450_	Nvec_13767_CENP_B_N	Nvec_47896_	Nvec_12776_	Nvec_23085_	Nvec_14270_	Nvec_7578_CTP_transf_2	Nvec_11196_	Nvec_54901_VWA	Nvec_13088_CENP_B_N	Nvec_42498_DUF58	Nvec_2732_	Nvec_15689_	Nvec_35306_RS4NT	Nvec_51541_	Nvec_37519_
HG_9338	Xtro_061770	Xtro_044780	Hsap_Ensmbl0128849_cingulin_like_1_Source_HGNC_Symbol_Acc_25931_CGNL1	Xtro_060094	Xtro_023785	Drer_058690_cingulin_b_Source_ZFIN_Acc_ZDB_GENE_050208_72_cgnb	Acar_00014292	Mley_ML305518a	Ggal_038413	Ggal_006826	Drer_055607_cingulin_a_Source_ZFIN_Acc_ZDB_GENE_100921_78_cgna	Drer_091691_Uncharacterized_protein_Source_UniProtKB_TrEMBL_Acc_E7F7N0_CABZ01100267_1	Ggal_001352	Drer_015805_cingulin_like_1_Source_ZFIN_Acc_ZDB_GENE_071009_2_cgnl1	Acar_00011472	Hsap_Ensmbl0143375_cingulin_Source_HGNC_Symbol_Acc_17429_CGN	Adig_21838
HG_23108	Cgig_06707_Myomegalin_Source_UniProtKB_TrEMBL_Acc_K1PYK0	Pfuc_8798_1_38826_t1	Smim_80263_80263	Pbac_3468167	Pfuc_83611_1_42097_t1	Smar_005616
HG_15661	Pfuc_17917_1_25677_t1	Pfuc_20855_1_11339_t1	Pfuc_1947_1_51476_t1	Pfuc_6381_1_09346_t1	Pbac_3466099	Pfuc_2772_1_01226_t1	Pfuc_151308_1_71884_t1	Pfuc_22458_1_47524_t1	Pfuc_8227_1_53133_t1
HG_13081	Skow_14494m	Skow_34021m	Skow_43088m	Cgig_01891_Histone_lysine_N_methyltransferase_pr_set7_Source_UniProtKB_TrEMBL_Acc_K1PFJ0	Skow_43092m	Skow_32784m	Mley_ML460825a	Skow_35688m	Lgig_80069	Mley_ML13767a	Skow_05681m	Skow_14512m
HG_4993	Cgig_12910_Deformed_epidermal_autoregulatory_factor_1_like_protein_Source_UniProtKB_TrEMBL_Acc_K1QSH8	Smar_002818	Adig_13659	Bsch_g47813	Csav_005722	Cint_015236	Spur_014381_Deaf1	Smim_48626_suppressin_putative_Ixodes_scapularis_gi_241338867_ref_XP_002408436_4e_114_353	Smar_003119	Skow_32927m	Ctel_228571	Tcas_270003059	Bflo_260797651	Bflo_260797661	Znev_01444	Adig_02088	Drer_088844_DEAF1_transcription_factor_Source_HGNC_Symbol_Acc_14677_DEAF1	Lgig_168359	Dmel_0013799_Deaf1_Deformed_epidermal_autoregulatory_factor_1_Source_FlyBase_0013799	Isca_ISCW003915-PA	Ggal_008146	Nvec_31470_SAND	Acar_00014865	Xtro_061855	Mmar_MMa08960	Mley_ML033618a	Hmag_217168	Hrob_194341	Isca_ISCW014501-PA	Spur_022540_Deaf1L	Mmar_MMa03726	Lgig_229327	Odio_001242001	Smar_002327	Mley_ML08205a	Cint_006714	Hrob_183791	Bflo_260792957	Ctel_219080	Znev_00341	Pbac_3468026	Ctel_221276	Xtro_061464	Hsap_Ensmbl0177030_DEAF1_transcription_factor_Source_HGNC_Symbol_Acc_14677_DEAF1	Pfuc_3987_1_37765_t1	Pfuc_3987_1_37764_t1	Mmar_MMa54488	Csav_017575	Csav_017576	Nvec_10858_	Pbac_3471574	Nvec_55869_NADH5_C
HG_17885	Lgig_199784	Pbac_3465804	Hmag_229009	Skow_12950m	Skow_08289m	Skow_08287m	Skow_08288m	Skow_08286m
HG_7982	Bsch_g50460	Bsch_g1335	Bsch_g48333	Bsch_g10389	Bsch_g13782	Bsch_g26303	Bsch_g67570	Bsch_g40669	Bsch_g32395	Bsch_g6386	Bsch_g27336	Bsch_g53407	Bsch_g6572	Bsch_g71282	Bsch_g34656	Bsch_g71255	Bsch_g54971	Bsch_g56327	Bsch_g64035	Cint_018416	Bsch_g71606	Bsch_g6385	Bsch_g173	Bsch_g18778	Cint_027373	Pbac_3465888
HG_13747	Hmag_232128	Hmag_210530	Hmag_217014	Hmag_232347	Hmag_211535	Hmag_219968	Hmag_232333	Hmag_221315	Mley_ML17531a	Mley_ML16135a	Hmag_228743
HG_3763	Hrob_184072	Hrob_195136	Hrob_176375	Hrob_180449	Hrob_180445	Hrob_160061	Hrob_161778	Hrob_161763	Hrob_161814	Hrob_164824	Hrob_176383	Hrob_176369	Hrob_183486	Hrob_177880	Hrob_183386	Hrob_161777	Hrob_161768	Hrob_183713	Hrob_161766	Hrob_179839	Hrob_176402	Hrob_161704	Hrob_161703	Hrob_184495	Hrob_161741	Hrob_181419	Hrob_161674	Hrob_161712	Hrob_161801	Hrob_161770	Hrob_161685	Hrob_165287	Hrob_176275	Hrob_179740	Hrob_176350	Hrob_178337	Hrob_176352	Hrob_176349	Hrob_176397	Hrob_176359	Hrob_176353	Hrob_176357	Hrob_184512	Hrob_176388	Hrob_184540	Hrob_161738	Hrob_165288	Hrob_193355	Hrob_178171	Hrob_177907	Hrob_180444	Hrob_174125	Hrob_176358	Hrob_177811	Hrob_183156	Hrob_184071	Hrob_177773	Hrob_161813	Hrob_167120	Hrob_161740	Hrob_164825	Hrob_180447	Hrob_184538	Hrob_184652	Hrob_184539	Hrob_180448	Mley_ML064946a
HG_7900	Dpul_344096	Mley_ML39834a	Pfuc_25472_1_40570_t1	Dpul_105491	Dpul_246598	Dpul_105495	Dpul_225508	Dpul_320721	Dpul_246599	Dpul_314859	Dpul_105494	Dpul_225707	Dpul_305262	Dpul_106154	Dpul_334955	Hmag_231586	Adig_22491	Pfuc_8252_1_60387_t1	Pfuc_9807_1_02817_t1	Pfuc_1727_1_29835_t1	Dpul_304406	Mley_ML06352a	Mley_ML10517a	Pfuc_9045_1_60544_t1	Mley_ML055110a
HG_44589	Pbac_3470376	Nvec_23098_	Nvec_54403_FlgM
HG_539	Nvec_52935_	Nvec_4535_F5_F8_type_C	Nvec_36986_	Nvec_5079_fn3	Nvec_26467_PKD	Nvec_9586_	Hmag_231220	Nvec_15424_PAN	Nvec_23439_Pyr_redox_2	Hmag_210950	Nvec_25338_	Nvec_51232_	Nvec_12581_	Pbac_3479536	Nvec_45072_Kazal_2	Nvec_11435_	Nvec_33077_R3H	Hmag_214574	Hmag_219276	Nvec_28627_	Nvec_22715_SAM_PNT	Nvec_12743_	Nvec_34296_	Nvec_44839_RVT_1	Nvec_38415_	Nvec_23845_IL6	Nvec_40851_TSP_1	Hmag_208547	Nvec_38851_RVT_1	Nvec_8488_Kelch_1	Hmag_220587	Nvec_19927_Neur_chan_LBD	Hmag_213574	Nvec_42543_	Nvec_35901_AT_hook	Nvec_18135_Cytochrom_B561	Nvec_50521_MFS_1	Nvec_7784_	Hmag_225548	Nvec_24004_EGF	Nvec_51100_	Nvec_321_	Nvec_4088_	Adig_04912	Nvec_35564_	Hmag_226014	Nvec_18980_DUF274	Nvec_40532_	Nvec_55799_Na_trans_assoc	Mley_ML23951a	Nvec_58849_zf_piccolo	Nvec_42757_	Nvec_24866_Pepsin_I3	Nvec_33176_JmjC	Nvec_49463_RVT_1	Nvec_670_Pepsin_I3	Pbac_3463228	Nvec_26931_Pepsin_I3	Nvec_40883_RVT_1	Nvec_48849_Pepsin_I3	Hmag_201899	Nvec_25522_Saccharop_dh_N	Nvec_8184_Pepsin_I3	Nvec_49270_RVT_1	Nvec_57132_RVT_1	Nvec_3911_Pepsin_I3	Nvec_7666_Cps15	Nvec_20527_Pepsin_I3	Nvec_17994_	Nvec_56667_Pepsin_I3	Nvec_25248_	Nvec_31296_Pepsin_I3	Nvec_1913_Arf	Nvec_56510_	Nvec_19741_RVT_1	Nvec_52203_Borrelia_orfA	Pbac_3460385	Nvec_53797_	Nvec_9582_	Nvec_47983_	Nvec_39194_Pepsin_I3	Nvec_59163_JmjC	Nvec_33517_JmjC	Nvec_29901_JmjC	Nvec_57052_JmjC	Nvec_28413_	Nvec_54591_	Nvec_15400_	Adig_19145	Nvec_37768_SpoVG	Nvec_31231_	Nvec_42756_	Nvec_37548_	Nvec_847_	Nvec_3833_Borrelia_orfA	Nvec_20649_SpoIIP	Nvec_28927_	Nvec_5822_	Nvec_32620_RVT_1	Nvec_37265_	Nvec_36972_	Nvec_21807_JmjC	Nvec_20299_JmjC	Nvec_15850_	Pbac_3465512	Nvec_53043_JmjC	Nvec_26264_SAM_PNT	Nvec_41821_Borrelia_orfA	Nvec_13523_	Nvec_52187_HNF_1A_C	Nvec_56949_	Nvec_21145_MucBP	Nvec_30130_Cadherin	Nvec_28037_	Nvec_5169_	Nvec_47093_	Nvec_54123_	Nvec_51880_	Nvec_17583_	Nvec_48672_	Nvec_29610_Extensin_2	Hmag_232195	Nvec_44560_DUF1086	Nvec_21276_	Nvec_47266_	Nvec_51787_	Nvec_1357_JmjC	Nvec_40861_	Nvec_28503_	Nvec_1672_JmjC	Nvec_33335_	Nvec_14130_	Nvec_57839_	Nvec_30426_CXC	Nvec_45885_efhand	Nvec_59036_	Nvec_915_GIY_YIG	Nvec_42976_Pepsin_I3	Nvec_30749_FARP	Nvec_21500_GIY_YIG	Nvec_46948_	Nvec_29837_MobC	Nvec_23192_JmjC	Nvec_15283_JmjC	Hmag_232111	Nvec_44652_	Nvec_6974_	Nvec_5834_	Nvec_48457_	Nvec_58809_CXC	Nvec_15660_	Nvec_49493_CXC	Nvec_37137_	Nvec_14229_VAR1	Nvec_22334_VAR1	Nvec_2565_	Nvec_22454_Ribosomal_L35p	Nvec_7561_	Nvec_32026_GIY_YIG	Nvec_44373_GIY_YIG	Nvec_51868_GIY_YIG	Hmag_228271	Nvec_54135_	Nvec_46186_zf_RanBP	Nvec_32105_	Nvec_12778_GIY_YIG	Nvec_14129_	Nvec_12437_	Nvec_30287_CXC	Nvec_59117_Neur_chan_LBD	Nvec_57534_	Nvec_49268_GIY_YIG	Nvec_21499_GIY_YIG	Nvec_26474_	Nvec_55138_	Nvec_22829_GIY_YIG	Nvec_17905_Antimicrobial18	Nvec_47721_	Nvec_14905_GIY_YIG	Nvec_50895_GIY_YIG	Nvec_39811_DUF1299	Nvec_778_	Nvec_50098_DUF573	Nvec_57512_DUF573	Nvec_15659_DUF1299	Nvec_14996_	Nvec_18136_SpoIIP	Nvec_44405_Extensin_2	Nvec_31940_DUF1299	Nvec_25309_	Nvec_10462_DUF1299	Nvec_37767_	Nvec_49845_	Nvec_28588_SAM_PNT	Nvec_13519_	Pbac_3473796	Hmag_204079	Hmag_214816	Hmag_214817	Hmag_214815	Nvec_1108_DUF573	Nvec_6154_GIY_YIG	Nvec_37107_GIY_YIG	Nvec_5170_	Nvec_47185_GIY_YIG	Nvec_3621_GIY_YIG	Nvec_21374_GIY_YIG	Nvec_47697_GIY_YIG	Nvec_11630_GIY_YIG	Pbac_3467383	Nvec_45553_CXC	Nvec_56666_Toxin_R_bind_N	Nvec_48041_GIY_YIG	Nvec_18145_GIY_YIG	Pbac_3469681	Nvec_20648_GIY_YIG	Pbac_3479700	Nvec_30111_	Nvec_53485_	Hmag_209748	Nvec_9674_Antimicrobial_1	Hmag_210134	Hmag_203343	Nvec_49269_	Pbac_3465776	Nvec_54433_Phospholip_A2_1	Pbac_3470277	Nvec_25076_DUF573	Hmag_229223	Nvec_14000_DUF1213	Hmag_226599	Nvec_12851_	Nvec_30871_	Nvec_3437_	Nvec_14769_DUF1299	Nvec_44834_	Pbac_3470728	Nvec_11929_	Nvec_54700_	Nvec_10296_	Nvec_54565_	Nvec_45707_	Nvec_36607_Vicilin_N	Nvec_16617_Vicilin_N	Nvec_22299_Protamine_P2	Nvec_40929_Attractin	Nvec_26677_AT_hook	Nvec_3924_E_MAP_115	Nvec_25279_	Nvec_44782_	Nvec_26305_Integrase_Zn	Nvec_24124_DUF1213	Nvec_54983_	Nvec_36612_	Nvec_14001_	Nvec_17321_	Nvec_26968_TF_Otx	Nvec_57689_	Nvec_23385_	Nvec_37485_	Nvec_35664_	Nvec_58569_	Nvec_18687_	Nvec_4300_EGF_CA	Nvec_48281_	Nvec_4014_	Nvec_37513_	Nvec_35179_	Nvec_55746_	Pbac_3479000	Pbac_3476388	Pbac_3468887
HG_27820	Bflo_260806097	Bflo_260819543	Pbac_3470852	Isca_ISCW002486-PA	Mmar_MMa40682
HG_931	Spur_010406_WrnL	Spur_011372_Aox	Pfuc_7328_1_31371_t1	Spur_021603_Hypp_172	Spur_001921_Setd8l_2	Tcas_270011276	Spur_002181_Setd8l_3	Spur_004314_Setd8l_4	Ctel_206178	Spur_005225_Hypp_4	Spur_005224_Spur_005224	Spur_014508_Hypp_756	Hmag_213252	Skow_33619m	Skow_35819m	Skow_10657m	Drer_094081_si_ch211_139k8_4_Source_ZFIN_Acc_ZDB_GENE_070912_69_si_ch211_139k8_4	Drer_077589_si_dkey_188c14_4_Source_ZFIN_Acc_ZDB_GENE_090311_37_si_dkey_188c14_4	Spur_028481_Hypp_285	Cgig_21314_Histone_lysine_N_methyltransferase_SETD8_Source_UniProtKB_TrEMBL_Acc_K1R3T5	Spur_001037_Setd8L	Spur_023082_Spur_023082	Hmag_204774	Spur_020817_Hypp_997	Lgig_164025	Spur_001237_Psgp	Hmag_217667	Spur_025876_Hypp_235	Cgig_00979_Histone_lysine_N_methyltransferase_pr_set7_Source_UniProtKB_TrEMBL_Acc_K1PVJ6	Cgig_22914_Histone_lysine_N_methyltransferase_SETD8_A_Source_UniProtKB_TrEMBL_Acc_K1S1L3	Spur_008837_Hypp_1809	Spur_016322_Hypp_127	Cgig_19843_Endothelial_cells_scavenger_receptor_Source_UniProtKB_TrEMBL_Acc_K1QEA9	Cgig_09146	Drer_086612_si_ch73_269m14_4_Source_ZFIN_Acc_ZDB_GENE_120215_94_si_ch73_269m14_4	Cgig_04676	Cgig_18471	Adig_23592	Nvec_24062_Drf_FH1	Skow_07505m	Drer_096217_si_dkey_51d8_9_Source_ZFIN_Acc_ZDB_GENE_110914_66_si_dkey_51d8_9	Adig_23623	Skow_31357m	Cgig_17781	Cgig_02875	Cgig_28312_Breast_cancer_type_1_susceptibility_like_protein_Source_UniProtKB_TrEMBL_Acc_K1PR58	Lgig_166454	Spur_003440_Hypp_382	Drer_095331_si_dkey_26m3_1_Source_ZFIN_Acc_ZDB_GENE_060526_281_si_dkey_26m3_1	Cgig_14901	Skow_44708m	Ctel_195253	Cgig_00579	Lgig_228230	Lgig_175460	Skow_08695m	Cgig_11445	Lgig_163215	Ctel_217116	Tcas_270015450	Ctel_194218	Spur_016608_Hypp_833	Lgig_168393	Tcas_270001177	Cgig_14896	Lgig_174659	Cgig_06646	Cgig_05292	Cgig_20103	Hmag_201838	Lgig_174667	Spur_000656_Hypp_1269	Adig_20429	Spur_004385_Hypp_415	Cgig_00372	Cgig_14654	Pfuc_15981_1_18293_t1	Spur_027073_Hypp_2884	Spur_022668_Hypp_1053	Cgig_26929	Pfuc_22103_1_47498_t1	Spur_025371_PppL_280	Spur_004386_Hypp_416	Ctel_202280	Adig_04395	Nvec_53691_	Cgig_09365	Spur_021471_Spur_021471	Cgig_08167	Cgig_14898	Ctel_213794	Skow_00810m	Pfuc_237072_1_43066_t1	Skow_00812m	Pfuc_15840_1_03645_t1	Pfuc_31072_1_33780_t1	Cgig_27700	Drer_093120_si_dkey_117m1_4_Source_ZFIN_Acc_ZDB_GENE_090313_177_si_dkey_117m1_4	Cgig_16461	Cgig_06459	Cgig_15361	Spur_003006_Spur_003006	Adig_06419	Skow_04089m	Ctel_209198	Ctel_209185	Tcas_270016138	Spur_017742_Spur_017742	Tcas_270017251	Skow_35731m	Skow_43550m	Skow_32782m	Skow_29224m	Skow_05830m	Ctel_192684	Ctel_194066	Lgig_162004	Spur_005146_Spur_005146	Cgig_02714	Pfuc_7316_1_17097_t1	Cgig_10159	Skow_33965m	Cgig_14897	Drer_095974_si_ch73_211l13_2_Source_ZFIN_Acc_ZDB_GENE_110411_257_si_ch73_211l13_2	Skow_21058m	Lgig_160955	Hmag_201839	Skow_35729m	Cgig_22913	Lgig_163214	Adig_05763	Lgig_157180	Hmag_216848	Cgig_23376	Nvec_56005_	Cgig_05043	Hmag_201749	Cgig_24099	Cgig_05843	Cgig_23917	Cgig_22801	Skow_27564m	Cgig_14863	Cgig_26930	Drer_093179_si_dkey_79c1_1_Source_ZFIN_Acc_ZDB_GENE_060531_153_si_dkey_79c1_1	Drer_093333_si_dkey_38n4_2_Source_ZFIN_Acc_ZDB_GENE_071005_3_si_dkey_38n4_2	Drer_094035_si_dkey_49n23_2_Source_ZFIN_Acc_ZDB_GENE_081031_26_si_dkey_49n23_2	Drer_092274_si_dkey_3k20_1_Source_ZFIN_Acc_ZDB_GENE_050208_745_si_dkey_3k20_1	Skow_33615m	Skow_44709m	Skow_07535m	Drer_095053_si_dkey_26m3_2_Source_ZFIN_Acc_ZDB_GENE_061009_42_si_dkey_26m3_2	Skow_01212m	Skow_17519m	Skow_04062m	Ctel_203026	Drer_094328_si_dkey_93n13_1_Source_ZFIN_Acc_ZDB_GENE_091204_23_si_dkey_93n13_1	Hmag_202649	Cgig_26204	Ctel_203659	Ctel_203339	Lgig_59706	Lgig_173488	Nvec_44845_Cornifin	Nvec_15831_Collagen	Nvec_20427_Adeno_shaft	Lgig_155039	Lgig_175327	Mley_ML139711a	Nvec_3210_	Pfuc_71212_1_49116_t1	Skow_43547m	Spur_003893_Hypp_3097	Spur_024756_Spur_024756	Tcas_270010654
HG_13696	Bsch_g10601	Drer_076296_triple_QxxK_R_motif_containing_Source_ZFIN_Acc_ZDB_GENE_070705_75_triqk	Acar_00003320	Xtro_060909	Ggal_030204	Hsap_Ensmbl0205133_triple_QxxK_R_motif_containing_Source_HGNC_Symbol_Acc_27828_TRIQK	Isca_ISCW001801-PA	Mley_ML102254a	Cgig_11693	Skow_24778m	Rcul_t31991
HG_7580	Mley_ML06095a	Bsch_g69679	Bsch_g27370	Bsch_g68926	Bsch_g40504	Bsch_g20449	Bsch_g17585	Bsch_g62482	Bsch_g39593	Bsch_g35073	Adig_10960	Adig_12602	Bsch_g69392	Hmag_231647	Adig_20538	Bsch_g2331	Bsch_g318	Adig_17479	Cgig_26850	Bsch_g58975	Bsch_g43092	Spur_026318_Spur_026318	Adig_14649	Cgig_22138	Bsch_g70315	Adig_15525	Hrob_167025
HG_5887	Rcul_t01977	Sman_122370_Zinc_finger_protein_putative_Source_UniProtKB_TrEMBL_Acc_G4LYH5	Sjap_0013810	Emul_06858	Egra_01205	Lgig_228371	Hmic_0397300	Tspi_316972140	Pfuc_821_1_22331_t1	Mley_ML070260a	Skow_05040m	Hsap_Ensmbl0262694_bromodomain_adjacent_to_zinc_finger_domain_1B_Source_HGNC_Symbol_Acc_961_BAZ1B	Ctel_216422	Ggal_039884	Spur_013195_Balz1b	Drer_061394_bromodomain_adjacent_to_zinc_finger_domain_1B_Source_ZFIN_Acc_ZDB_GENE_010328_16_baz1b	Smar_008943	Bflo_260793791	Nvec_11347_	Xtro_022743	Spur_003686_Baz1b	Ggal_001195	Pfuc_1855_1_66125_t1	Cgig_23204_Tyrosine_protein_kinase_BAZ1B_Source_UniProtKB_TrEMBL_Acc_K1RK83	Gsal_11170_tyrosine_protein_kinase_baz1b	Csav_013194	Cint_028594	Cint_006999	Csav_013193	Cint_029514	Spur_020771_Baz1bL	Pfuc_87503_1_71299_t1	Pbac_3479417	Acar_00003780	Pfuc_61689_1_27507_t1	Cint_029515	Hmag_230575	Odio_008148001	Gsal_4759_hypothetical_protein	Hmic_0908100	Pbac_3471881	Rcul_t10640
HG_32914	Pbac_3462608	Skow_36375m	Pbac_3469022	Znev_11217
HG_60634	Mley_ML15047a	Hmag_208290
HG_16590	Sjap_0036850	Mley_ML050413a	Pbac_3471300	Pbac_3478703	Pbac_3474450	Pbac_3478232	Pbac_3469079	Pbac_3474955	Pbac_3478849
HG_10387	Znev_10494	Tcas_270002183	Dmel_0019643_Dat_Dopamine_N_acetyltransferase_Source_FlyBase_0019643	Dmel_0031791_CG9486	Tcas_270005795	Tcas_270006055	Dmel_0040376_CG13759	Dmel_0029813_CG15766	Znev_02181	Dmel_0034428_CG18606	Dmel_0034426_CG10476	Znev_12216	Znev_04254	Dmel_0032839_CG10659	Dmel_0034429_CG18607	Znev_00016	Mley_ML13104a
HG_14043	Hmag_228411	Hmag_212260	Hmag_213553	Mley_ML34635a	Hmag_217785	Hmag_208638	Hmag_213554	Hmag_224448	Hmag_208773	Hmag_203001	Hmag_224451
HG_44343	Ctel_47633	Pbac_3468762	Pfuc_90094_1_35095_t1
HG_33984	Mley_ML08212a	Pbac_3472635	Nvec_38313_XYPPX	Bflo_260830818
HG_17557	Hmag_213887	Hmag_212393	Hmag_232344	Hmag_212392	Hmag_227385	Hmag_232345	Hmag_232346	Mley_ML005126a
HG_16741	Bflo_260810177	Skow_13185m	Skow_42374m	Spur_022248_Spur_022248	Skow_39293m	Bflo_260803577	Pbac_3475162	Skow_42379m	Skow_42352m
HG_12603	Adig_19721	Adig_19998	Adig_24064	Nvec_47217_Picorna_P3A	Mley_ML06635a	Nvec_8160_	Pbac_3461605	Pbac_3463900	Mley_ML046327a	Nvec_21273_	Pbac_3461567	Rcul_t04745	Mley_ML079811a
HG_44735	Adig_17105	Adig_08921	Mley_ML14658a
HG_33620	Mley_ML047942a	Hmag_204873	Hmag_203803	Hmag_214550
HG_24306	Lgig_230055	Lgig_237221	Mley_ML184413a	Lgig_238110	Pbac_3467657	Pbac_3473179
HG_7873	Skow_33440m	Skow_10808m	Skow_01395m	Skow_01397m	Skow_01382m	Skow_17838m	Hmag_223173	Bflo_260814400	Skow_25683m	Skow_25684m	Lgig_140598	Skow_14969m	Skow_19068m	Lgig_147407	Skow_41628m	Nvec_5630_EB1_binding	Skow_01394m	Bflo_260784041	Skow_01392m	Skow_01393m	Tcas_270007293	Skow_06671m	Skow_06678m	Mley_ML07842a	Bflo_260782101	Bflo_260809900	Bflo_260782641
HG_13778	Cele_000998_dig_1_Protein_DIG_1_isoform_b_dig_1_mRNA_complete_cds_Source_RefSeq_mRNA_Acc_NM_001027497	Mley_ML06705a	Mley_ML018044a	Pbac_3461313	Mley_ML04671a	Pbac_3464048	Pbac_3479668	Odio_002560001	Odio_014432001	Odio_006637001	Pbac_3476020
HG_15023	Nvec_54715_Hexapep	Nvec_29929_	Nvec_20522_UPF0060	Lgig_88828	Bflo_260785933	Lgig_154951	Nvec_52238_UPF0060	Nvec_35852_Collagen	Pfuc_18036_1_25691_t1	Pbac_3462020
HG_13094	Lgig_167956	Nvec_24438_	Nvec_29777_	Nvec_4199_	Nvec_26106_Plasmodium_HRP	Csav_010058	Nvec_20760_	Mley_ML127024a	Hmag_223742	Hrob_178917	Nvec_21450_	Odio_020279001
HG_12078	Pfuc_3150_1_66585_t1	Spur_016235_Kifcb	Spur_009400_KinsC_Kinesin_C_Source_UniProtKB_TrEMBL_Acc_Q9U679	Cgig_12597	Nvec_40923_Pox_A_type_inc	Bsch_g28978	Bsch_g4163	Mley_ML089717a	Pfuc_51088_1_70712_t1	Pfuc_91381_1_20750_t1	Odio_017696001	Spur_019804_Spur_019804	Spur_025937_Spur_025937
HG_34723	Mley_ML01805a	Nvec_49701_	Nvec_15470_	Nvec_44146_
HG_9456	Skow_19766m	Pfuc_65441_1_41825_t1	Ctel_111498	Nvec_15414_	Skow_40696m	Skow_43804m	Skow_09041m	Skow_09059m	Skow_09042m	Skow_09043m	Skow_09061m	Skow_09060m	Lgig_164605	Hmag_227424	Skow_11879m	Skow_26920m	Bflo_260834833	Skow_09046m	Mley_ML083811a	Smar_009308
HG_19007	Hmag_221695	Mley_ML021139a	Adig_04390	Nvec_17636_RPE65	Pbac_3469619	Pbac_3470174	Hmag_216951
HG_10059	Bsch_g548	Cgig_21914_AT_hook_containing_transcription_factor_Source_UniProtKB_TrEMBL_Acc_K1QQH4	Spur_020662_AknaL	Nvec_26487_	Adig_02759	Pfuc_4801_1_01826_t1	Ctel_201373	Lgig_70232	Pfuc_4801_1_01825_t1	Pfuc_16849_1_69007_t1	Skow_31782m	Bflo_260802867	Skow_31809m	Avag_11596001	Smar_000279	Mley_ML049625a	Skow_26175m	Nvec_1003_
HG_468	Hmag_212427	Hmag_231950	Hmag_231537	Hmag_213941	Hmag_223321	Hmag_224103	Hmag_201883	Hmag_224993	Hmag_211656	Hmag_205640	Avag_49790001	Avag_51903001	Avag_45250001	Dpul_317650	Mley_ML061720a	Avag_29042001	Hmag_205150	Hmag_206119	Hmag_217804	Hmag_221474	Hmag_205427	Hmag_214238	Hmag_208688	Hmag_210614	Hmag_218368	Hmag_233515	Hmag_220149	Hmag_201163	Hmag_231951	Hmag_219997	Hmag_213911	Hmag_232301	Hmag_210874	Hmag_200441	Hmag_211323	Hmag_202744	Avag_29301001	Hmag_226699	Hmag_204701	Hmag_203887	Hmag_227485	Hmag_205188	Hmag_206190	Hmag_228268	Hmag_201161	Hmag_207645	Hmag_200524	Hmag_206196	Avag_51817001	Hmag_200482	Hrob_158789	Hmag_202788	Hrob_163706	Hmag_201876	Dpul_323216	Hrob_172961	Hrob_174018	Hmag_206257	Dpul_246118	Hmag_227408	Hrob_159530	Hmag_228429	Hmag_218389	Hmag_218416	Dpul_105121	Hmag_203323	Dpul_325550	Hmag_221192	Hmag_226209	Hmag_226505	Hmag_209653	Hmag_216670	Hmag_218563	Hmag_206038	Dpul_115824	Hmag_229191	Hmag_221092	Hmag_226124	Hmag_202898	Avag_59964001	Hmag_207042	Avag_17500001	Hrob_183352	Hmag_231029	Hmag_227493	Hmag_200892	Hmag_213896	Hmag_222302	Hmag_230948	Dpul_115916	Hmag_225255	Hmag_229061	Avag_21014001	Avag_55710001	Hmag_200845	Hmag_218415	Dpul_107360	Hmag_231769	Hmag_209871	Hmag_204489	Hmag_207683	Dpul_110834	Hmag_212255	Hmag_226123	Dpul_117997	Avag_62394001	Hmag_203706	Hmag_212799	Hmag_227011	Hmag_200168	Hmag_219552	Hmag_201003	Hmag_222084	Hmag_213794	Hmag_202031	Hmag_203491	Hmag_204047	Hmag_200994	Hmag_220704	Hmag_207151	Hmag_207655	Hmag_201631	Hmag_205874	Hmag_231788	Hmag_211823	Avag_53138001	Hmag_205643	Hmag_214448	Hrob_174271	Hmag_215016	Hmag_224111	Hmag_214239	Hmag_210608	Hmag_214749	Hmag_203431	Hmag_200282	Hmag_207031	Hmag_234269	Hmag_217537	Hmag_201956	Hmag_217333	Hmag_210609	Hmag_216498	Hmag_231862	Hmag_212901	Hmag_203718	Hmag_226697	Hmag_220665	Hmag_211035	Hmag_210772	Hmag_229977	Hmag_208038	Hmag_212229	Hmag_222071	Hmag_206306	Hmag_217331	Hmag_220593	Hmag_228174	Hmag_222233	Hmag_218174	Hmag_202414	Hmag_203385	Hmag_219400	Hmag_210835	Hmag_224112	Hmag_207939	Hmag_227010	Hmag_200275	Hmag_216499	Hmag_226096	Hmag_209367	Hmag_205413	Hmag_230749	Hmag_228137	Hmag_211725	Hmag_204220	Hmag_220344	Hmag_200412	Hmag_205757	Hmag_202151	Hmag_213586	Hmag_218163	Hmag_229087	Hmag_220461	Hmag_233962	Hmag_222777	Hmag_205758	Hmag_211789	Hmag_211383	Hmag_225024	Hmag_213585	Hmag_219217	Hmag_226237	Hmag_200891	Hmag_228138	Hmag_210535	Hmag_217332	Hmag_220436	Hmag_230682	Hmag_231400	Hmag_204831	Hmag_217792	Hmag_218857	Hmag_201176	Hmag_218990	Hmag_224861	Hmag_206086	Hmag_229575	Hmag_208159	Hmag_231752	Hmag_213592	Hmag_215130	Hmag_230388	Hmag_226948	Hmag_201857	Dpul_245554	Hmag_231807	Hmag_213877	Hmag_222036	Hmag_208037	Hmag_205712	Hmag_205642	Dpul_117742	Hmag_213927	Hmag_227492	Hmag_213702	Hmag_229487	Hmag_200108	Hrob_164161	Hmag_215356	Hmag_214449	Hmag_210103	Hmag_205278	Hmag_212698	Hmag_227279	Hmag_221899	Hmag_202415	Hmag_203322	Hmag_228004	Hmag_225758	Hmag_216183	Hmag_223644	Hmag_227280	Hmag_222626	Hmag_213703	Hmag_205822	Hmag_228136	Hmag_200283	Hmag_217427	Hmag_231778	Hmag_206416	Hmag_225201	Hmag_225721	Hmag_203384	Hmag_201630	Hmag_207011	Hmag_200411	Hmag_207656	Hmag_228777	Hmag_211034	Hmag_204961	Hmag_205873	Hmag_211822	Hmag_225862	Avag_59965001	Hmag_229066	Hmag_202741	Hmag_230949	Dpul_245911	Hmag_216453	Hmag_225720	Hmag_204832	Hmag_232611	Hmag_202914	Hmag_214361	Hmag_220664	Hmag_220437	Hmag_202030	Hmag_223236	Hmag_232610	Hmag_233292	Hmag_205412	Hmag_216452	Hmag_214075	Hmag_202677	Hmag_222528	Hmag_205125	Hmag_205783	Hmag_210154	Hmag_206339	Hmag_213584	Hmag_220002	Hmag_205821	Hmag_204833	Hmag_209652	Hmag_226583	Hmag_228135	Hmag_222018	Hmag_232609	Hmag_215989	Hmag_231743	Hmag_200927	Hmag_232358	Hmag_207033	Hmag_231789	Hmag_211033	Hmag_213045	Hmag_216105	Hmag_208424	Hmag_220144	Dpul_247787	Smar_004938	Hmag_209208	Hmag_212900	Hmag_220057	Hmag_205149	Hrob_178446	Smim_64855_PREDICTED_similar_to_ZC132_5_Hydra_magnipapillata_gi_221102823_ref_XP_002168036_2e_06_55_1	Avag_51904001
HG_35142	Pbac_3469233	Mley_ML174766a	Lgig_238363	Pbac_3465129
HG_21766	Spur_005510_Clca4L	Mley_ML21728a	Pbac_3461999	Pbac_3465581	Mley_ML217210a	Pbac_3461529
HG_22782	Rcul_t33018	Ctel_208069	Bmal_170583487	Mley_ML03635a	Cele_015408_C03H5_6_Protein_C03H5_6_C03H5_6_mRNA_complete_cds_Source_RefSeq_mRNA_Acc_NM_061323	Pbac_3477321
HG_9142	Hsap_Ensmbl0159140_SON_DNA_binding_protein_Source_HGNC_Symbol_Acc_11183_SON	Skow_32427m	Pbac_3469606	Skow_32425m	Skow_07616m	Skow_07614m	Csav_005781	Lgig_127848	Nvec_54897_DUF161	Skow_15008m	Nvec_22573_	Skow_07615m	Skow_28304m	Pfuc_21686_1_04168_t1	Skow_27512m	Skow_28171m	Skow_29392m	Skow_33637m	Skow_28172m	Skow_15009m	Bflo_260811815
HG_24373	Pfuc_7686_1_53016_t1	Pfuc_86903_1_06080_t1	Mley_ML05446a	Pbac_3462780	Mley_ML09126a	Pfuc_68497_1_20419_t1
HG_16790	Sman_088720	Mley_ML46353a	Sman_170410	Avag_46163001	Avag_00292001	Pbac_3470626	Sjap_0201420	Sjap_0201410	Mley_ML451313a
HG_22300	Pbac_3466468	Hrob_184402	Hrob_187757	Hrob_184321	Hrob_184322	Mley_ML01565a
HG_20404	Skow_22762m	Skow_42424m	Skow_42423m	Skow_43319m	Dmel_0030376_CG2750	Skow_43320m	Pbac_3463807
HG_8041	Skow_36491m	Znev_18446	Skow_09219m	Skow_00981m	Lgig_148062	Lgig_142532	Skow_41995m	Skow_05011m	Ggal_011365	Lgig_146845	Lgig_139640	Lgig_85354	Lgig_143575	Lgig_136139	Lgig_74184	Lgig_145584	Lgig_139605	Lgig_108579	Lgig_121324	Lgig_135021	Lgig_125341	Lgig_123377	Lgig_144282	Lgig_146191	Bflo_260819256	Pbac_3460992
HG_44648	Mley_ML18442a	Hsap_Ensmbl0187533_chromosome_4_open_reading_frame_40_Source_HGNC_Symbol_Acc_33193_C4orf40	Pbac_3462393
HG_40887	Bsch_g29674	Bsch_g50831	Pbac_3470281
HG_31637	Bmal_170579653	Bmal_170573950	Pbac_3471527	Hsap_Ensmbl0070018_low_density_lipoprotein_receptor_related_protein_6_Source_HGNC_Symbol_Acc_6698_LRP6
HG_26492	Skow_31138m	Csav_004763	Pbac_3469207	Mley_ML22672a	Pfuc_2506_1_51704_t1
HG_395	Mley_ML05809a	Bsch_g71327	Bsch_g46646	Bsch_g3264	Bsch_g10380	Bsch_g61941	Bsch_g46283	Bsch_g50945	Bsch_g38189	Bsch_g45001	Bsch_g7199	Bsch_g41117	Bsch_g55832	Bsch_g56206	Bsch_g32678	Bsch_g33011	Bsch_g22508	Bsch_g14090	Bsch_g49602	Bsch_g15077	Bsch_g44135	Bsch_g52626	Bsch_g60882	Bsch_g47558	Bsch_g59194	Bsch_g47868	Bsch_g39698	Bsch_g7476	Bsch_g66637	Bsch_g21007	Bsch_g24979	Bsch_g23054	Bsch_g43985	Bsch_g47617	Bsch_g42303	Bsch_g65398	Bsch_g41354	Bsch_g30292	Bsch_g61110	Bsch_g17892	Bsch_g43489	Bsch_g58113	Bsch_g14255	Bsch_g33521	Bsch_g50854	Bsch_g21128	Bsch_g16770	Bsch_g21772	Bsch_g24298	Bsch_g38523	Bsch_g16784	Bsch_g26256	Bsch_g33488	Bsch_g17969	Bsch_g17210	Bsch_g68942	Bsch_g14295	Bsch_g19656	Bsch_g46385	Bsch_g12220	Bsch_g35775	Bsch_g47217	Bsch_g16957	Bsch_g19533	Bsch_g19465	Bsch_g6737	Bsch_g28873	Bsch_g28225	Bsch_g39839	Bsch_g66769	Bsch_g17642	Bsch_g56839	Bsch_g6604	Bsch_g63271	Bsch_g34244	Bsch_g16558	Bsch_g63525	Bsch_g62757	Bsch_g19164	Bsch_g41924	Bsch_g50449	Bsch_g22942	Bsch_g46839	Bsch_g18430	Bsch_g28844	Bsch_g34078	Bsch_g53308	Bsch_g8980	Bsch_g40092	Bsch_g54510	Bsch_g4059	Bsch_g13876	Bsch_g20613	Bsch_g36636	Bsch_g35626	Bsch_g15825	Bsch_g4592	Bsch_g42103	Bsch_g31015	Bsch_g68070	Bsch_g52445	Bsch_g50019	Bsch_g43441	Bsch_g15208	Bsch_g54775	Bsch_g14505	Bsch_g23127	Bsch_g3617	Bsch_g54304	Bsch_g29283	Bsch_g55803	Bsch_g67957	Bsch_g2124	Bsch_g37236	Bsch_g29924	Bsch_g42654	Bsch_g21192	Bsch_g42954	Bsch_g24947	Bsch_g62417	Bsch_g11730	Bsch_g54910	Bsch_g41490	Bsch_g13825	Bsch_g60608	Bsch_g44650	Bsch_g7981	Bsch_g28611	Bsch_g29070	Bsch_g59093	Bsch_g26979	Bsch_g28107	Bsch_g2922	Bsch_g36603	Bsch_g5306	Bsch_g62971	Bsch_g24609	Bsch_g28831	Bsch_g60974	Bsch_g67185	Bsch_g43140	Bsch_g42345	Bsch_g49308	Bsch_g60365	Bsch_g18873	Bsch_g49456	Bsch_g41074	Bsch_g23045	Bsch_g21631	Bsch_g18359	Bsch_g25222	Bsch_g66488	Bsch_g49689	Bsch_g52213	Bsch_g16226	Bsch_g19236	Bsch_g59702	Bsch_g28011	Bsch_g14664	Bsch_g52538	Bsch_g35933	Bsch_g67404	Bsch_g60955	Bsch_g9705	Bsch_g38936	Bsch_g9055	Bsch_g9281	Bsch_g10578	Bsch_g19028	Bsch_g6131	Bsch_g29066	Bsch_g17165	Bsch_g29987	Bsch_g27430	Bsch_g22914	Bsch_g51960	Bsch_g65048	Bsch_g51886	Bsch_g18587	Bsch_g48871	Bsch_g69013	Bsch_g62142	Bsch_g38744	Bsch_g42582	Bsch_g47488	Bsch_g20950	Bsch_g35862	Bsch_g51581	Bsch_g51599	Pbac_3462063	Bsch_g61336	Bsch_g61111	Bsch_g13271	Mley_ML08531a	Bsch_g31402	Bsch_g13860	Spur_027034_Spur_027034	Pbac_3460554	Bsch_g63226	Adig_18003	Bsch_g61446	Bsch_g31507	Bsch_g45576	Mley_ML06746a	Bsch_g2714	Bsch_g12254	Bsch_g55367	Bsch_g49279	Bsch_g50825	Bsch_g30501	Bsch_g42428	Bsch_g37308	Bsch_g38128	Mley_ML25481a	Bsch_g23824	Bsch_g23695	Bsch_g67478	Spur_016330_Spur_016330	Spur_000726_Spur_000726	Pbac_3468508	Mley_ML131610a	Bsch_g4697	Bsch_g1370	Bsch_g16573	Pbac_3464426	Bsch_g22510	Bsch_g40393	Bsch_g50756	Mley_ML010315a	Spur_018665_Spur_018665	Pbac_3462005	Mley_ML35602a	Mley_ML116918a	Bsch_g20122	Pbac_3469443	Adig_01048	Bsch_g53359	Spur_019741_EndrvtL	Bsch_g35328	Mley_ML08961a	Spur_025281_Spur_025281	Bsch_g22915	Bsch_g449	Bsch_g11050	Bsch_g52407	Bsch_g29399	Nvec_18811_RVT_1	Mley_ML45537a	Nvec_29299_RVT_1	Mley_ML258257a	Nvec_40625_	Bsch_g14469	Mley_ML00503a	Sjap_0031020	Mley_ML016342a	Pbac_3464517	Pbac_3465697	Adig_09972	Bsch_g38446	Bsch_g10713	Bsch_g62972	Bsch_g57086	Bsch_g18309	Bsch_g7241	Bsch_g58114	Bsch_g53133	Bsch_g16785	Bsch_g29281	Bsch_g50826	Bsch_g61014	Bsch_g67184	Bsch_g49857	Bsch_g34080	Bsch_g12253	Bsch_g13926	Bsch_g1903	Bsch_g27024	Bsch_g50853	Bsch_g28796	Bsch_g25547	Bsch_g6331	Bsch_g59703	Bsch_g60956	Bsch_g16958	Bsch_g37334	Bsch_g59578	Bsch_g51180	Bsch_g58100	Bsch_g37307	Bsch_g31403	Bsch_g22963	Bsch_g56219	Bsch_g40156	Bsch_g14759	Bsch_g36347	Bsch_g69242	Bsch_g69850	Bsch_g59510	Bsch_g11750	Bsch_g42172	Bsch_g69622	Bsch_g9628	Bsch_g66602	Bsch_g2386	Bsch_g11349	Bsch_g13859	Bsch_g6332	Bsch_g33751	Bsch_g52864	Bsch_g14256	Bsch_g35927	Bsch_g35037	Bsch_g52437	Bsch_g67183	Bsch_g31404	Bsch_g43722	Bsch_g34079	Bsch_g40392	Bsch_g39655	Spur_008635_Rt31	Spur_005504_Endrvt62	Spur_028225_Spur_028225	Pbac_3463427	Bsch_g63785	Bsch_g5761	Pbac_3465773	Nvec_17856_	Bsch_g62416	Spur_022768_Spur_022768	Mley_ML09732a	Spur_003604_Spur_003604	Spur_003939_Spur_003939	Nvec_9821_	Nvec_8056_	Sjap_0210330	Nvec_57527_	Sjap_0046650	Nvec_14815_RVT_1	Lgig_79128	Lgig_120765	Spur_022802_Spur_022802	Nvec_28491_RVT_1	Pbac_3477948	Bflo_260830999	Bsch_g29115	Bsch_g17138	Bsch_g14993	Bsch_g63885	Bsch_g25317	Bsch_g4058	Bsch_g64248	Bsch_g7240	Bsch_g51337	Bsch_g16225	Pbac_3477823	Skow_14880m	Lgig_70291	Mmar_MMa26262	Bsch_g47918	Bsch_g39656	Bsch_g42267	Pbac_3472272	Bsch_g59151	Lgig_111041	Pbac_3478939	Pbac_3476071	Pbac_3479151	Pbac_3472468	Mley_ML007324a	Rcul_t09107	Pbac_3476674	Pbac_3473254
HG_18299	Bflo_260821446	Smar_014863	Bflo_260804495	Hrob_177777	Hsap_Ensmbl0189139_fibrous_sheath_CABYR_binding_protein_Source_HGNC_Symbol_Acc_20494_FSCB	Mley_ML07722a	Skow_34978m	Bflo_260804521
HG_23403	Cint_023108	Cint_028921	Csav_003822	Lgig_129683	Skow_22278m	Mley_ML47681a
HG_20594	Nvec_32430_	Nvec_32431_	Mley_ML046423a	Mley_ML046425a	Mley_ML13766a	Mley_ML200264a	Avag_15353001
HG_13924	Pbac_3470251	Hmag_227525	Adig_18098	Nvec_28585_	Mley_ML077221a
HG_17106	Skow_25110m	Hmag_228554	Pbac_3461445	Lgig_157707	Pfuc_12782_1_39391_t1	Bflo_260807555	Lgig_70108	Nvec_28576_Equine_IAV_S2
HG_4910	Acar_00017473	Ggal_024317	Drer_069989_basonuclin_2_Source_ZFIN_Acc_ZDB_GENE_030131_5784_bnc2	Xtro_039103	Ggal_009716	Acar_00013419	Hsap_Ensmbl0169594_basonuclin_1_Source_HGNC_Symbol_Acc_1081_BNC1	Xtro_035077	Drer_074397_basonuclin_1_Source_HGNC_Symbol_Acc_1081_BNC1	Skow_41354m	Rcul_t39124	Dpul_112106	Isca_ISCW018372-PA	Znev_04857	Mmar_MMa53552	Avag_30575001	Tspi_316967634	Smim_68666_PREDICTED_similar_to_disconnected_protein_Tribolium_castaneum_gi_189234085_ref_XP_971658_1e_87_314	Tcas_270015097	Avag_59640001	Smim_11730_PREDICTED_similar_to_disconnected_protein_Tribolium_castaneum_gi_189234085_ref_XP_971658_1e_83_301	Smar_008257	Ctel_78125	Dmel_0000459_disco_disconnected_Source_FlyBase_0000459	Dmel_0042650_disco_r_disco_related_Source_FlyBase_0042650	Hrob_159004	Cgig_06161_Zinc_finger_protein_basonuclin_2_Source_UniProtKB_TrEMBL_Acc_K1PVR0	Egra_06610	Pfuc_2335_1_30062_t1	Emul_07335	Hrob_173520	Bmal_170594605	Sman_138350	Mley_ML051418a	Cele_044791_F55C5_11_Protein_F55C5_11_F55C5_11_mRNA_complete_cds_Source_RefSeq_mRNA_Acc_NM_001047660	Sjap_0017970	Cint_004155	Gsal_13086_zinc_finger_protein_basonuclin_1	Lgig_112532	Ctel_106146	Bflo_260794455	Dpul_60649	Sjap_0007450	Hrob_146282	Pbac_3471280	Hrob_159003	Cgig_06162_Zinc_finger_protein_basonuclin_2_Source_UniProtKB_TrEMBL_Acc_K1QFQ9	Hsap_Ensmbl0173068_basonuclin_2_Source_HGNC_Symbol_Acc_30988_BNC2	Mmar_MMa53533	Bmal_170594607	Gsal_13085_hypothetical_protein	Sman_138340	Sjap_0134750
HG_23288	Cgig_23112	Skow_36132m	Pfuc_13000_1_53890_t1	Lgig_238480	Bflo_260840906	Mley_ML03536a
HG_12278	Ctel_200137	Adig_10726	Nvec_55499_Arm	Mley_ML078916a	Pfuc_37453_1_19632_t1	Skow_43465m	Nvec_20907_Extensin_2	Nvec_44898_Cation_efflux	Drer_086308_Uncharacterized_protein_Source_UniProtKB_TrEMBL_Acc_E7F620_CABZ01063173_1	Skow_03037m	Nvec_58824_	Pfuc_5668_1_31016_t1
HG_11293	Hmag_230436	Drer_035663_zgc_103438_Source_ZFIN_Acc_ZDB_GENE_041010_131_zgc_103438	Drer_035665_Uncharacterized_protein_Source_UniProtKB_TrEMBL_Acc_E7F2B2_CT027569_1	Drer_095698_si_dkey_228a15_1_Source_ZFIN_Acc_ZDB_GENE_060503_344_si_dkey_228a15_1	Drer_090364_zgc_158580_Source_ZFIN_Acc_ZDB_GENE_070112_362_zgc_158580	Drer_077910_Uncharacterized_protein_Source_UniProtKB_TrEMBL_Acc_F1R8R0_CABZ01009626_1	Mley_ML14651a	Smar_014095	Avag_67557001	Drer_089026_si_dkey_183k8_2_Source_ZFIN_Acc_ZDB_GENE_131125_40_si_dkey_183k8_2	Hmag_201436	Avag_67643001
HG_27641	Mley_ML00212a	Mmar_MMa51005
HG_23608	Ctel_97951	Nvec_27315_Drf_FH1	Nvec_28466_Drf_FH1	Mley_ML45837a	Nvec_53559_	Pfuc_13968_1_61285_t1
HG_26592	Mley_ML214318a	Pbac_3466129	Hmag_210996	Hrob_91129	Pbac_3465276
HG_11549	Nvec_50431_	Nvec_11561_HAT	Nvec_6123_MutS_III	Dmel_0046873_Pif2_PFTAIRE_interacting_factor_2_Source_FlyBase_0046873	Adig_07707	Nvec_54203_	Nvec_19047_	Nvec_30463_ZF_HD_dimer	Hrob_159014	Nvec_48513_	Nvec_28461_COX2	Nvec_45617_Plasmid_parti	Mley_ML06747a	Nvec_13561_BPL_C
HG_13035	Skow_15519m	Adig_06665	Pbac_3472498	Cgig_25390	Ctel_227931	Nvec_58019	Lgig_229456	Pfuc_264772_1_57599_t1	Mley_ML11052a	Nvec_281_	Nvec_54613_	Mley_ML12078a
HG_34977	Dpul_120347	Dpul_265522	Dpul_334544	Mley_ML131134a
HG_41744	Nvec_33518_	Pbac_3463196	Pbac_3477730
HG_67338	Mley_ML02151a	Nvec_37120_EB
HG_27623	Nvec_27962_Clathrin	Mley_ML008030a	Lgig_86266	Lgig_104265	Lgig_103781
HG_26574	Csav_000777	Mley_ML327428a	Mley_ML37461a	Mmar_MMa01531	Pbac_3468333
HG_27044	Nvec_31200_	Mley_ML15155a	Hmag_219833	Nvec_21319_TIMP	Pbac_3474582
HG_9033	Mley_ML000310a	Pbac_3460539	Pbac_3479680	Mley_ML071146a	Pbac_3463226	Mley_ML218816a	Smar_004068	Pbac_3463512	Mley_ML13835a	Mley_ML234540a	Pbac_3462974	Mley_ML056711a	Pbac_3463863	Mley_ML068136a	Mley_ML14174a	Mley_ML08276a	Pbac_3475108	Pbac_3471838	Mley_ML071147a	Pbac_3475224	Pbac_3475926
HG_8190	Mley_ML064929a	Pbac_3462280	Nvec_12997_DSL	Hmag_233849	Adig_11950	Nvec_33149_DSL	Pfuc_1726_1_29830_t1	Mley_ML02955a	Mley_ML120719a	Mley_ML02956a	Mley_ML019143a	Adig_11949	Mley_ML21438a	Pbac_3460496	Pbac_3461244	Mley_ML044919a	Mley_ML21437a	Adig_24754	Pbac_3464061	Pbac_3465320	Pbac_3463186	Pbac_3463770	Pbac_3471170	Mley_ML38522a	Rcul_t39643
HG_22331	Lgig_174634	Bflo_260784982	Ctel_87644	Mley_ML094319a	Hrob_183610	Skow_03215m
HG_18204	Nvec_4777_	Mley_ML15098a	Nvec_111_Drf_FH1	Pfuc_78819_1_63835_t1	Lgig_233301	Pfuc_33815_1_70105_t1	Mley_ML00992a	Nvec_30739_Keratin_B2
HG_16139	Bflo_260824645	Bflo_260801810	Bflo_260841671	Bflo_260805714	Bflo_260825399	Mley_ML00719a	Pbac_3468799	Bflo_260822086	Pfuc_37307_1_12283_t1
HG_3772	Nvec_15701_MT_A70	Nvec_8718_Lipase_GDSL	Nvec_40728_	Nvec_55435_RVT_1	Nvec_32796_MSG	Nvec_44547_7tm_1	Pfuc_4538_1_23605_t1	Pfuc_410_1_36541_t1	Pfuc_32011_1_48049_t1	Pfuc_102260_1_49562_t1	Skow_16299m	Skow_39984m	Skow_09700m	Skow_27427m	Skow_01643m	Pfuc_1198_1_29607_t1	Skow_06857m	Lgig_163039	Lgig_173496	Lgig_161194	Skow_16534m	Nvec_9246_RHS_repeat	Nvec_35084_	Skow_42339m	Pfuc_490883_1_14552_t1	Mley_ML116112a	Nvec_56011_Exo_endo_phos	Nvec_41253_Exo_endo_phos	Nvec_46241_	Nvec_24634_Exo_endo_phos	Nvec_46984_Exo_endo_phos	Mley_ML092510a	Nvec_38811_	Mley_ML12473a	Pfuc_8619_1_17352_t1	Skow_04102m	Skow_16979m	Skow_24468m	Skow_43930m	Nvec_33188_Exo_endo_phos	Nvec_6754_Cbl_N3	Nvec_43221_PHF5	Nvec_5029_	Mley_ML13021a	Nvec_52226_Cytadhesin_P30	Lgig_104799	Skow_02399m	Pfuc_9166_1_17441_t1	Adig_23681	Nvec_417_	Nvec_56614_PHF5	Nvec_15128_Lipase_GDSL	Nvec_42274_Cytadhesin_P30	Nvec_36352_NAP	Nvec_46985_Peptidase_M7	Nvec_30075_zf_CHC2	Nvec_52998_DUF827	Nvec_46242_	Nvec_32316_Baculo_p24	Nvec_15532_Baculo_p24	Nvec_19864_Baculo_p24	Nvec_40621_DUF689	Nvec_19479_DUF689	Nvec_47731_	Nvec_54919_	Nvec_42824_	Nvec_45145_
HG_57070	Skow_23926m	Pbac_3460602
HG_11321	Cgig_09469	Pfuc_14636_1_32464_t1	Smar_003987	Skow_08826m	Smar_008440	Znev_10540	Ctel_227029	Tcas_270009440	Adig_07063	Spur_017167_Spur_017167	Avag_46492001	Pfuc_21089_1_11352_t1	Pfuc_11712_1_39216_t1	Bflo_260798520	Mley_ML07092a
HG_38920	Pbac_3461577	Mley_ML11599a	Smim_66411_RNA_binding_region_RNP_domain_containing_protein_Polysphondylium_pallidum_PN500_gi_281203377_gb_EFA77577_8e_06_54_7
HG_6632	Pbac_3460969	Pbac_3462654	Ctel_65122	Ctel_132690	Mley_ML218913a	Mley_ML10742a	Spur_022995_Hypp_2641	Ctel_66202	Ctel_123195	Ctel_106292	Ctel_132558	Ctel_117399	Ctel_196690	Ctel_205932	Ctel_201871	Pbac_3467406	Ctel_134728	Ctel_116447	Ctel_186251	Spur_021902_Spur_021902	Ctel_81121	Mley_ML013113a	Ctel_64769	Ctel_68910	Ctel_106046	Ctel_77903	Ctel_213183	Ctel_116010	Ctel_193823	Mley_ML19692a	Mley_ML30701a	Ctel_81014	Mley_ML22752a	Ctel_133936	Ctel_120632
HG_5660	Pbac_3465524	Skow_09892m	Skow_38301m	Lgig_76658	Lgig_134192	Skow_15747m	Nvec_15167_F_box	Nvec_17097_F_box	Skow_41302m	Skow_25016m	Skow_29471m	Skow_29099m	Lgig_103126	Skow_07472m	Nvec_32123_Keratin_B2	Lgig_109986	Skow_00113m	Csav_013794	Skow_00034m	Skow_00115m	Skow_17987m	Lgig_113729	Skow_00116m	Skow_31309m	Ctel_189120	Pfuc_3964_1_08780_t1	Xtro_060738	Lgig_128397	Skow_10944m	Skow_41321m	Skow_15107m	Skow_15108m	Skow_00112m	Lgig_57138	Nvec_48833_MgtE_N	Hmag_203601	Skow_16237m	Skow_00111m	Skow_16238m	Hmag_228444	Skow_15106m	Skow_00114m	Lgig_146904	Lgig_132902	Skow_21547m
HG_34444	Isca_ISCW016336-PA	Isca_ISCW023780-PA	Pbac_3462222	Smim_45700_putative_cell_wall_anchored_protein_LPXTG_motif_Lactobacillus_johnsonii_DPC_6026_gi_329667834_gb_AEB93782_6e_32_139
HG_31668	Bflo_260816401	Avag_37236001	Avag_31755001	Mley_ML12364a
HG_32033	Mley_ML01258a	Avag_66899001	Avag_66897001	Avag_60732001
HG_5402	Bflo_260831666	Bsch_g1026	Bsch_g49637	Bsch_g3862	Bsch_g64108	Bsch_g59607	Bsch_g53064	Skow_24792m	Skow_32133m	Skow_26587m	Drer_096273_si_dkey_3n22_9_Source_ZFIN_Acc_ZDB_GENE_120215_95_si_dkey_3n22_9	Bsch_g54575	Drer_076419_si_dkeyp_117b11_2_Source_ZFIN_Acc_ZDB_GENE_081104_454_si_dkeyp_117b11_2	Bsch_g52491	Ctel_223787	Skow_45988m	Bsch_g7814	Bsch_g44863	Bsch_g68189	Adig_03222	Mley_ML00091a	Pbac_3461508	Bsch_g61497	Bsch_g49668	Ctel_195355	Bsch_g54576	Pbac_3460613	Pbac_3464789	Bsch_g41138	Mley_ML282526a	Cint_022188	Mley_ML083018a	Bsch_g1027	Bsch_g54462	Adig_16466	Drer_095510_si_ch211_10d23_5_Source_ZFIN_Acc_ZDB_GENE_090313_10_si_ch211_10d23_5	Skow_31077m	Bsch_g8870	Bsch_g49638	Bsch_g50484	Bsch_g72092	Nvec_24016_zf_C2H2	Csav_018114	Bsch_g6986	Bsch_g62334	Ctel_216324	Pfuc_4882_1_23677_t1
HG_4795	Hmag_217830	Hmag_201317	Hmag_228151	Hmag_227253	Hmag_210075	Hmag_204152	Skow_13240m	Hmag_200600	Skow_13246m	Hmag_200019	Hmag_230608	Hmag_201912	Hmag_204954	Hmag_206189	Hmag_203473	Hmag_230196	Hmag_207739	Hmag_221760	Hmag_200978	Hmag_200618	Hmag_208591	Hmag_210244	Hmag_229465	Hmag_208799	Hmag_232255	Hmag_218504	Hmag_200407	Hmag_203402	Hmag_213366	Hmag_210567	Hmag_201973	Hmag_210166	Hmag_203561	Hmag_210381	Hmag_200652	Hmag_214593	Hmag_206480	Hmag_213790	Hmag_215848	Hmag_208047	Hmag_209155	Hmag_211225	Hmag_200801	Hmag_229209	Hmag_206594	Hmag_228600	Hmag_231342	Hmag_229539	Hmag_221728	Mley_ML002238a	Hmag_223278	Rcul_t40302	Hmag_229595	Skow_06450m
HG_11421	Mley_ML085715b	Mley_ML085734b	Mley_ML085732b	Mley_ML38411a	Mley_ML215421a	Mley_ML215422b	Mley_ML085731a	Mley_ML085741b	Mley_ML085730b	Mley_ML085733a	Mley_ML34231a	Mley_ML38412a	Nvec_4349_efhand	Nvec_4348_efhand	Mley_ML08929a
HG_937	Nvec_25694_RVT_1	Pfuc_10137_1_31886_t1	Cgig_28425	Cgig_04322	Cgig_26544	Pfuc_26642_1_55164_t1	Cgig_06345_28S_ribosomal_protein_S29_mitochondrial_Source_UniProtKB_TrEMBL_Acc_K1Q5B6	Adig_10307	Nvec_52390_Cauli_DNA_bind	Nvec_23940_MuDR	Nvec_45987_	Cgig_06102	Adig_05752	Cgig_27551	Nvec_35761_DUF720	Nvec_5214_SAP	Nvec_34445_DUF720	Nvec_47476_	Nvec_46813_	Nvec_46519_DUF720	Nvec_56799_	Nvec_33833_DUF947	Nvec_23104_DUF947	Nvec_14913_DUF720	Nvec_57667	Hmag_217540	Nvec_46453_DUF947	Nvec_32331_DivIVA	Hmag_204891	Nvec_9283_DUF947	Nvec_36974_	Bflo_260823156	Cgig_27550	Cgig_08466	Cgig_28426	Hmag_214298	Hmag_200393	Hmag_208506	Hmag_207741	Hmag_207437	Hmag_207147	Adig_22723	Nvec_33003_ATP_synt_F	Nvec_57268_	Nvec_16760_OmpA	Hmag_208467	Hmag_211746	Hmag_217302	Hmag_201652	Hmag_222675	Hmag_215154	Nvec_28099_SAP	Nvec_15796_RVT_1	Hmag_204623	Hmag_221716	Hmag_204170	Hmag_213175	Hmag_200550	Hmag_217203	Hmag_201180	Adig_06051	Nvec_20584_	Hmag_223667	Hmag_218994	Nvec_25319_DUF595	Hmag_212275	Hmag_212264	Hmag_218993	Hmag_203725	Hmag_202582	Hmag_208349	Hmag_209279	Hmag_229265	Hmag_211047	Pfuc_47989_1_34409_t1	Hmag_200060	Hmag_210119	Nvec_47155_PHD	Nvec_44229_DUF947	Hmag_215574	Hmag_209159	Hmag_221375	Hmag_203975	Nvec_9062_SAP	Nvec_13321_PHD	Nvec_42682_OmpA	Hmag_231181	Hmag_203424	Hmag_217301	Hmag_208053	Nvec_23149_	Nvec_29348_PHD	Hmag_201954	Hmag_201072	Hmag_207248	Hmag_204031	Pfuc_20874_1_40259_t1	Nvec_51808_OmpA	Cgig_07912	Mley_ML175615a	Adig_24318	Hmag_227748	Hmag_213757	Hmag_207857	Adig_20950	Hmag_227747	Hmag_200214	Nvec_4259_	Hmag_201684	Nvec_37796_	Hmag_211914	Hmag_223339	Hmag_227197	Bflo_260786077	Hmag_206432	Hmag_225909	Hmag_206177	Hmag_200059	Hmag_204496	Hmag_209278	Hmag_210159	Hmag_215042	Hmag_200304	Hmag_226532	Nvec_50284_	Nvec_19755_	Nvec_36695_	Hmag_209767	Cgig_26158	Hmag_211391	Hmag_204497	Nvec_6040_DUF947	Nvec_27561_DUF720	Nvec_58420_	Hmag_221377	Hmag_201955	Hmag_221376	Hmag_206768	Nvec_9704_	Nvec_47166_DivIVA	Nvec_6312_DUF720	Nvec_3966_DUF720	Nvec_12967_DUF720	Nvec_12428_DUF720	Hmag_218170	Mley_ML074225a	Hmag_200983	Nvec_44158_OmpA	Nvec_12817_HTH_psq	Hmag_231180	Nvec_57264_DUF1244	Hmag_209766	Hmag_207132	Nvec_29869_	Nvec_13086_	Bflo_260834579	Nvec_22437_	Nvec_40147_	Nvec_4724_	Nvec_52589_	Nvec_37919_	Nvec_22816_	Nvec_38789_Pro_3_hydrox_C	Nvec_19789_	Nvec_44348_	Nvec_57022_	Nvec_39955_	Pfuc_31445_1_70015_t1	Bflo_260798290	Bflo_260804655	Bflo_260808343	Bflo_260824693
HG_5189	Bsch_g54237	Bsch_g9823	Cint_010137	Ggal_028001	Ggal_038292	Xtro_056121	Hsap_Ensmbl0128989_cAMP_regulated_phosphoprotein_19kDa_Source_HGNC_Symbol_Acc_16967_ARPP19	Drer_032532_cAMP_regulated_phosphoprotein_19a_Source_ZFIN_Acc_ZDB_GENE_040426_1281_arpp19a	Drer_039880_cAMP_regulated_phosphoprotein_19b_Source_ZFIN_Acc_ZDB_GENE_040426_930_arpp19b	Xtro_056806	Smim_58222_regulator_of_ATP_sensitive_K_channels_putative_Ixodes_scapularis_gi_241835842_ref_XP_002415070_2e_37_132	Acar_00019695	Hsap_Ensmbl0143420_endosulfine_alpha_Source_HGNC_Symbol_Acc_3360_ENSA	Ctel_223088	Drer_061644_endosulfine_alpha_b_Source_ZFIN_Acc_ZDB_GENE_060526_294_ensab	Smar_014239	Dpul_305987	Skow_19468m	Lgig_149783	Pfuc_5100_1_09050_t1	Egra_01819	Emul_02837	Hrob_83561	Drer_036944_endosulfine_alpha_a_Source_ZFIN_Acc_ZDB_GENE_060503_181_ensaa	Sjap_0216420	Spur_009190_Ensa	Znev_08564	Sman_090150_Putative_camp_regulated_phosphoprotein_Source_UniProtKB_TrEMBL_Acc_G4VHV4	Hmic_0561900	Emul_01987	Dmel_0061515_endos_endosulfine_Source_FlyBase_0061515	Egra_09478	Bflo_260829989	Sman_049170_Putative_camp_regulated_phosphoprotein_Source_UniProtKB_TrEMBL_Acc_G4VC17	Cgig_06534_Alpha_endosulfine_Source_UniProtKB_TrEMBL_Acc_K1QHF3	Hmic_0689400	Tcas_270014128	Isca_ISCW014619-PA	Tspi_316967726	Rcul_t29879	Hmag_208344	Avag_46759001	Adig_05893	Gsal_13208_camp_regulated_phosphoprotein	Mley_ML210012a	Isca_ISCW024651-PA	Avag_21088001	Sjap_0317070	Avag_11229001	Sjap_0073390
HG_26415	Bsch_g45944	Csav_011570	Cint_010089	Pbac_3460548	Hmag_226415
HG_22349	Spur_023463_Wnt4_Protein_Wnt_Source_UniProtKB_TrEMBL_Acc_H3JA96	Lgig_231384	Ctel_221045	Skow_30365m	Bflo_260834679	Mley_ML032210a
HG_20653	Ctel_223016	Ctel_221538	Pfuc_46_1_21939_t1	Lgig_233778	Hrob_175538	Lgig_153172	Mley_ML016347a
HG_24004	Adig_00274	Adig_20199	Nvec_44474_Cyclin_C	Nvec_51639_	Mley_ML07982a	Pbac_3478481
HG_20002	Mley_ML03448a	Mley_ML11575a	Mley_ML17477a	Mley_ML17478a	Nvec_2428_ShTK	Mley_ML48741a	Mley_ML17476a
HG_13371	Mley_ML01746a	Pbac_3461125	Mley_ML01747a	Mley_ML071159a	Pbac_3472492	Bflo_260808714	Pbac_3473655	Pbac_3472523	Pbac_3468073	Pbac_3471294	Pbac_3473532	Pbac_3478288
HG_46552	Adig_03113	Mley_ML11356a	Mley_ML038712a
HG_48143	Hmag_207568	Mley_ML01167a	Mley_ML07216a
HG_35711	Hmag_222244	Mley_ML108910a	Pfuc_1759_1_15609_t1	Mley_ML062237a
HG_8983	Adig_07546	Adig_16619	Adig_14353	Adig_19443	Adig_20801	Adig_09427	Adig_19447	Nvec_53761_	Nvec_26299_	Nvec_18257_	Pbac_3464402	Nvec_46456_	Nvec_51894_	Adig_19446	Mley_ML020060a	Pbac_3466781	Nvec_31772_	Nvec_3791_MACPF	Nvec_39973_	Pbac_3465240	Nvec_50033_	Nvec_16168_
HG_8549	Mley_ML1541129a	Pbac_3479733	Mley_ML03563a	Pbac_3463051	Mley_ML085012a	Mley_ML004611a	Mley_ML05796a	Mley_ML01624a	Mley_ML01301a	Mley_ML08551a	Skow_41024m	Cint_028752	Skow_33845m	Mley_ML46311a	Mley_ML00381a	Mley_ML32016a	Skow_12545m	Mley_ML38201a	Mley_ML32017a	Mley_ML29591a	Mley_ML1541130a	Mley_ML32871a	Mley_ML31731a
HG_46534	Adig_02293	Pbac_3479535	Pbac_3477261
HG_3358	Smar_001502	Hmic_0334900	Bflo_260787263	Smar_015673	Dpul_305160	Ggal_035969	Xtro_012456	Pbac_3469105	Bmal_170589115	Cint_003842	Bsch_g14913	Bsch_g37194	Acar_00017707	Isca_ISCW019800-PA	Cint_003851	Adig_14790	Ctel_173647	Smim_34367_transmembrane_protein_68_Danio_rerio_gi_41053784_ref_NP_956786_3e_101_311	Ggal_024689	Rcul_t38862	Bflo_260787257	Cint_003848	Acar_00017703	Hsap_Ensmbl0167904_transmembrane_protein_68_Source_HGNC_Symbol_Acc_26510_TMEM68	Odio_011928001	Lgig_137534	Spur_028851_Tmem68	Ggal_024697	Ggal_030267	Dmel_0085377_CG34348	Mmar_MMa05716	Hrob_157832	Hmag_216427	Skow_18341m	Avag_34407001	Znev_03488	Mley_ML073411a	Avag_01370001	Avag_63716001	Acar_00017710	Sjap_0061670	Gsal_15135_transmembrane_protein_68_like	Sman_162210	Drer_086737_transmembrane_protein_68_Source_ZFIN_Acc_ZDB_GENE_040426_1267_tmem68	Mmar_MMa42929	Smar_004239	Cint_003854	Drer_042716_transmembrane_protein_68_Source_ZFIN_Acc_ZDB_GENE_040426_1267_tmem68	Mmar_MMa16065	Smar_002658	Smar_001040	Smar_005260	Egra_02559	Smar_007948	Smar_007947	Smar_002088	Smar_005259	Mmar_MMa25234	Pfuc_16940_1_32746_t1	Smar_007138	Mmar_MMa18016	Smar_004229	Smim_34348_transmembrane_protein_putative_Ixodes_scapularis_gi_241593527_ref_XP_002404203_2e_19_86_3	Nvec_51700_DUF1225	Tcas_270010412	Smar_002089	Smar_007139	Cele_021394_Y38C1AA_1_Protein_Y38C1AA_1_isoform_d_Source_RefSeq_mRNA_Acc_NM_001129335	Smar_002090	Isca_ISCW016553-PA	Mmar_MMa44686	Smar_007949
HG_49141	Mley_ML12325a	Mley_ML12327a	Sjap_0039670
HG_33869	Bflo_260795480	Pbac_3470356	Pbac_3479721	Pbac_3470005
HG_33764	Sman_120800_DNAj_homolog_subfamily_C_member_putative_Source_UniProtKB_TrEMBL_Acc_C4QUA0	Hmic_0484400	Sjap_0036370	Pbac_3470697
HG_9207	Drer_088811_Uncharacterized_protein_Source_UniProtKB_TrEMBL_Acc_E7F840_BX248496_1	Drer_071261_Uncharacterized_protein_Source_UniProtKB_TrEMBL_Acc_E7EZZ1_BX248496_1	Drer_015607_Uncharacterized_protein_Source_UniProtKB_TrEMBL_Acc_E7F180_CR388152_1	Drer_094374_si_dkey_10h3_1_Source_ZFIN_Acc_ZDB_GENE_060503_48_si_dkey_10h3_1	Drer_029838_Uncharacterized_protein_Source_UniProtKB_TrEMBL_Acc_F1QYZ4_CU459186_1	Drer_095133_si_ch211_165f21_2_Source_ZFIN_Acc_ZDB_GENE_060503_12_si_ch211_165f21_2	Drer_028912_si_dkey_10h3_2_Source_ZFIN_Acc_ZDB_GENE_060503_142_si_dkey_10h3_2	Drer_058564_Uncharacterized_protein_Source_UniProtKB_TrEMBL_Acc_F1QYZ3_CU457819_1	Drer_071050_si_ch211_8c17_4_Source_ZFIN_Acc_ZDB_GENE_091204_107_si_ch211_8c17_4	Drer_094307_si_ch211_8c17_2_Source_ZFIN_Acc_ZDB_GENE_091204_254_si_ch211_8c17_2	Drer_090874_Uncharacterized_protein_Source_UniProtKB_TrEMBL_Acc_F1QVB6_CR388152_1	Drer_095068_si_dkey_10h3_3_Source_ZFIN_Acc_ZDB_GENE_060503_236_si_dkey_10h3_3	Drer_093987_si_ch211_165f21_7_Source_ZFIN_Acc_ZDB_GENE_070912_139_si_ch211_165f21_7	Drer_091651_Uncharacterized_protein_Source_UniProtKB_TrEMBL_Acc_F1RD79_BX005156_1	Drer_094006_si_ch211_8c17_3_Source_ZFIN_Acc_ZDB_GENE_091204_353_si_ch211_8c17_3	Drer_070065_Uncharacterized_protein_Source_UniProtKB_TrEMBL_Acc_E7EZE1_BX004993_1	Gsal_7115_leukocyte_immune_type_receptor_partial	Drer_074818_Uncharacterized_protein_Source_UniProtKB_TrEMBL_Acc_F1QQC4_FP340499_1	Drer_079487_Uncharacterized_protein_Source_UniProtKB_TrEMBL_Acc_F1Q542_BX004828_2	Pbac_3470117	Drer_093465_si_ch73_7i4_3_Source_ZFIN_Acc_ZDB_GENE_100922_62_si_ch73_7i4_3
HG_382	Dpul_122634	Mley_ML222511a	Dpul_321283	Dpul_260748	Dpul_101684	Dpul_266278	Dpul_241084	Dpul_236938	Dpul_305389	Dpul_249918	Dpul_305650	Dpul_252976	Dpul_235946	Dpul_243221	Dpul_238135	Dpul_260962	Dpul_306654	Dpul_236923	Dpul_236022	Dpul_236937	Dpul_237387	Dpul_255566	Dpul_234909	Dpul_238232	Dpul_249001	Dpul_305681	Dpul_235873	Dpul_255621	Dpul_306651	Dpul_239176	Dpul_234292	Dpul_236499	Dpul_234287	Dpul_234612	Dpul_311579	Dpul_270382	Dpul_235675	Dpul_268735	Dpul_260981	Dpul_235944	Dpul_238571	Dpul_238581	Dpul_236521	Dpul_239081	Dpul_270907	Dpul_255690	Dpul_243662	Pfuc_80767_1_56591_t1	Dpul_249984	Dpul_249988	Dmel_0037724_Fst_Frost_Source_FlyBase_0037724	Dpul_100643	Dpul_269895	Dpul_240075	Dpul_105916	Dpul_238363	Dpul_314450	Dpul_234702	Dpul_94805	Dpul_307911	Dpul_94706	Dpul_233074	Dpul_99244	Dpul_233466	Dpul_313712	Dpul_94896	Dpul_233460	Dpul_107003	Dpul_249938	Dpul_311990	Dpul_98551	Dpul_311152	Dpul_260769	Dpul_120637	Dpul_114476	Dpul_105963	Dpul_96607	Dpul_233109	Dpul_105941	Dpul_105940	Dpul_244506	Dpul_237653	Dpul_237650	Dpul_253347	Dpul_269666	Dpul_240030	Dpul_318241	Dpul_238362	Dpul_114038	Dpul_240259	Dpul_240199	Dpul_247241	Dpul_243201	Dpul_105891	Dpul_336986	Dpul_321195	Dpul_240108	Dpul_96706	Dpul_233108	Dpul_244504	Dpul_107578	Dpul_107542	Dpul_311548	Dpul_233110	Dpul_242001	Dpul_340799	Dpul_330539	Dpul_235032	Dpul_239904	Dpul_238580	Dpul_238570	Dpul_96539	Dpul_96608	Dpul_236302	Dpul_238160	Dpul_247220	Dpul_235273	Dpul_237861	Dpul_238258	Dpul_240061	Dpul_240106	Dpul_234547	Dpul_327140	Dpul_238611	Dpul_236645	Dpul_313346	Dpul_311833	Dpul_234799	Dpul_233205	Dpul_260982	Dpul_260979	Dpul_234518	Dpul_310472	Dpul_310473	Dpul_234196	Dpul_314451	Dpul_98656	Dpul_237039	Dpul_249218	Dpul_249214	Dpul_314516	Dpul_241494	Dpul_235227	Dpul_237655	Dpul_237648	Dpul_269633	Dpul_241122	Dpul_239903	Dpul_238579	Dpul_238569	Dpul_314375	Dpul_241532	Dpul_233281	Dpul_234827	Dpul_243427	Dpul_304785	Dpul_240023	Dpul_234194	Dpul_251731	Dpul_325407	Dpul_241312	Dpul_255601	Dpul_332887	Dpul_235835	Dpul_239025	Dpul_235084	Dpul_325783	Dpul_302619	Dpul_255722	Dpul_96137	Dpul_248877	Dpul_236443	Dpul_244524	Dpul_232847	Dpul_239368	Dpul_239365	Dpul_234614	Dpul_232993	Dpul_270742	Dpul_241289	Dpul_249021	Dpul_236969	Dpul_236019	Dpul_234884	Dpul_236935	Dpul_239175	Dpul_241287	Dpul_236589	Dpul_239158	Dpul_239114	Dpul_235674	Dpul_238234	Dpul_239369	Dpul_239364	Dpul_236711	Dpul_235345	Dpul_235343	Dpul_243622	Dpul_109952	Dpul_234491	Dpul_260963	Dpul_237696	Dpul_305615	Dpul_307232	Dpul_251776	Dpul_239115	Dpul_237654	Dpul_237649	Dpul_238612	Dpul_330635	Dpul_102073	Dpul_105419	Dpul_237651	Dpul_270463	Dpul_310599	Dpul_238361	Dpul_269667	Dpul_233206	Dpul_243200	Dpul_240258	Dpul_240198	Dpul_247242	Dpul_234700	Dpul_312031	Dpul_269894	Dpul_233075	Dpul_247332	Dpul_314387	Dpul_98195	Dpul_240062	Dpul_247219	Dpul_98167	Dpul_314294	Dpul_235381	Dpul_314326	Dpul_315811	Dpul_315778	Dpul_122498	Dpul_244507	Dpul_314295	Dpul_314313	Dpul_244505	Dpul_236791	Dpul_99091	Dpul_321177	Dpul_318602	Dpul_241216	Dpul_313959	Dpul_237697	Dpul_239905	Dpul_97988	Dpul_319206	Dpul_302597	Dpul_241172	Dpul_235695	Dpul_306655	Dpul_254133	Dpul_94897	Dpul_96205	Dpul_232963	Dpul_94707	Dpul_235035	Dpul_246521	Dpul_311860	Dpul_111700	Dpul_310601	Dpul_243308	Dpul_232355	Dpul_255627	Dpul_255620	Dpul_260964	Dpul_237699	Dpul_235195	Dpul_247291	Dpul_267619	Dpul_318265	Dpul_255654	Dpul_240027	Dpul_237014	Dpul_234519	Dpul_237038	Dpul_334125	Dpul_316583	Dpul_316614	Dpul_274778	Dpul_249937	Dpul_274845	Dpul_236590	Dpul_247331	Dpul_265930	Dpul_238134	Dpul_312986	Dpul_234437	Dpul_249217	Dpul_249215	Dpul_236050	Dpul_247460	Dpul_236049	Dpul_234319	Dpul_235834	Dpul_336380	Dpul_312847	Dpul_239245	Dpul_234744	Dpul_238127	Dpul_313196	Dpul_312589	Dpul_235764	Dpul_235768	Dpul_237388	Dpul_241250	Dpul_314955	Dpul_322339	Dpul_249899	Dpul_329996	Dpul_247292	Dpul_240021	Dpul_235833	Dpul_235836	Dpul_235619	Dpul_259992	Dpul_314314	Dpul_269309	Dpul_238158	Dpul_236968	Dpul_239162	Dpul_239159	Dpul_234588	Dpul_233464	Dpul_237037	Dpul_239906	Dpul_271335	Dpul_257868	Dpul_234172	Dpul_222963	Dpul_99561	Dpul_238751	Dpul_227526	Dpul_237625	Dpul_329068	Dpul_255985	Dpul_336416	Dpul_247288	Dpul_232994	Dpul_237296	Dpul_233374	Dpul_234740	Dpul_232810	Dpul_234295	Dpul_340571	Dpul_232811	Dpul_238126	Dpul_235738	Dpul_234197	Dpul_98166	Dpul_239223	Dpul_241171	Dpul_311574	Dpul_249022	Dpul_234294	Dpul_269946	Dpul_309143	Dpul_255585	Dpul_239056	Dpul_255925	Pfuc_36082_1_62848_t1	Dpul_235719	Dpul_255691	Dpul_235739	Bflo_260809276	Dpul_236023	Dpul_241923	Dpul_236924	Dpul_237040	Dpul_98702	Dpul_239026	Dpul_259989	Dpul_306370	Dpul_269665	Dpul_256622	Dpul_315458	Mley_ML03886a
HG_11744	Bsch_g52414	Isca_ISCW003118-PA	Spur_017169_Spur_017169	Pfuc_1057_1_65765_t2	Mmar_MMa17347	Pfuc_1057_1_65765_t1	Tcas_270007062	Mmar_MMa32984	Mmar_MMa03105	Bmal_170571229	Mmar_MMa11567	Rcul_t29422	Spur_018391_Tbx20	Pbac_3470063
HG_1961	Pbac_3464116	Mley_ML08134a	Mley_ML04331a	Mley_ML029513a	Mley_ML055023a	Mley_ML01172a	Odio_006579001	Mley_ML26751a	Mley_ML000111a	Mley_ML161310a	Mley_ML11502a	Mley_ML12911a	Mley_ML095515a	Mley_ML083012a	Mley_ML16707a	Mley_ML01363a	Mley_ML018045a	Mley_ML12629a	Mley_ML04979a	Mley_ML008018a	Mley_ML01107a	Mley_ML17991a	Mley_ML174738a	Mley_ML149615a	Mley_ML14704a	Mley_ML11133a	Mley_ML44429a	Mley_ML101016a	Mley_ML09089a	Mley_ML11698a	Mley_ML072816a	Mley_ML143012a	Mley_ML12708a	Mley_ML073042a	Mley_ML15417a	Mley_ML17568a	Mley_ML09088a	Mley_ML008017a	Mley_ML04001a	Mley_ML102913a	Mley_ML08882a	Mley_ML41271a	Mley_ML12709a	Mley_ML032315a	Mley_ML11688a	Mley_ML047938a	Pbac_3466166	Mley_ML458324a	Mley_ML00578a	Pbac_3462360	Mley_ML18258a	Mley_ML07917a	Mley_ML311633a	Pbac_3466255	Pbac_3464358	Mley_ML25288a	Mley_ML064930a	Mley_ML091224a	Mley_ML07751a	Mley_ML120739a	Mley_ML24334a	Mley_ML05679a	Mley_ML154156a	Pbac_3466504	Mley_ML029514a	Mley_ML051410a	Mley_ML127010a	Mley_ML035311a	Mley_ML154155a	Mley_ML06457a	Mley_ML027312a	Mley_ML42443a	Mley_ML02543a	Mley_ML03705a	Mley_ML02302a	Mley_ML150016a	Mley_ML216913a	Mley_ML20798a	Mley_ML04389a	Mley_ML12706a	Pbac_3471531	Pbac_3464231	Mley_ML04341a	Pbac_3479380	Pbac_3468694	Mley_ML097519a	Mley_ML076311a	Mley_ML218817a	Mley_ML019812a	Mley_ML01052a	Mley_ML12707a	Mley_ML07994a	Mley_ML03004a	Mley_ML07211a	Mley_ML26797a	Mley_ML01712a	Pbac_3479726	Mley_ML02643a	Pbac_3467743	Mley_ML084413a	Pbac_3468936	Pbac_3477501	Pbac_3479272
HG_7005	Bsch_g15858	Bflo_260820926	Xtro_054113	Ggal_007146	Acar_00001605	Mmar_MMa30371	Smim_79615_arginine_serine_rich_coiled_coil_protein_putative_Ixodes_scapularis_gi_241781851_ref_XP_002400307_2e_41_160	Smar_014092	Hrob_167096	Skow_42319m	Pfuc_7985_1_60345_t1	Cint_028879	Pfuc_4213_1_44901_t1	Cint_028878	Isca_ISCW015319-PA	Spur_010522_Rsrc2	Ctel_176059	Lgig_233404	Avag_20723001	Avag_39028001	Sjap_0202950	Sman_141140_Putative_tfiid_subunit_Source_UniProtKB_TrEMBL_Acc_G4V830	Cint_006417	Tcas_270009149	Egra_00746	Emul_00592	Tspi_316969620	Gsal_2634_arginine_serine_rich_coiled_coil_protein_2	Rcul_t40400	Mley_ML36892a	Bmal_170591268	Hsap_Ensmbl0111011_arginine_serine_rich_coiled_coil_2_Source_HGNC_Symbol_Acc_30559_RSRC2
HG_5658	Cele_017070_praf_3_Protein_PRAF_3_isoform_a_Source_RefSeq_mRNA_Acc_NM_001027933	Tspi_316976023	Acar_00015104	Bflo_260784011	Hrob_81043	Bmal_170588107	Ggal_028073	Cgig_11950_PRA1_family_protein_3_Source_UniProtKB_TrEMBL_Acc_K1Q8N8	Lgig_188561	Smim_84026_TPA_inf_glutamate_transporter_EAAC1_interacting_protein_GTRAP3_18_Amblyomma_variegatum_gi_325303322_tpg_DAA34500_1e_93_281	Drer_032535_PRA1_domain_family_member_2_Source_ZFIN_Acc_ZDB_GENE_050417_190_praf2	Tcas_270015793	Drer_016238_ADP_ribosylation_factor_like_6_interacting_protein_5b_Source_ZFIN_Acc_ZDB_GENE_040718_223_arl6ip5b	Xtro_019217	Ctel_118853	Dpul_308871	Smar_009885	Skow_46170m	Znev_06585	Acar_00016292	Csav_001496	Csav_001497	Spur_000184_Pra1L	Drer_077044_ADP_ribosylation_factor_like_6_interacting_protein_5a_Source_ZFIN_Acc_ZDB_GENE_031113_22_arl6ip5a	Avag_53711001	Hsap_Ensmbl0243279_PRA1_domain_family_member_2_Source_HGNC_Symbol_Acc_28911_PRAF2	Avag_28452001	Avag_00586001	Mmar_MMa20659	Dmel_0032704_Jwa_Jwa_ortholog_Source_FlyBase_0032704	Avag_07656001	Avag_49559001	Avag_28451001	Mmar_MMa52617	Avag_00585001	Sjap_0118570	Mley_ML35203a	Sman_014800_Putative_pra1_protein_Source_UniProtKB_TrEMBL_Acc_G4VBX0	Rcul_t26918	Emul_04860	Hsap_Ensmbl0144746_ADP_ribosylation_like_factor_6_interacting_protein_5_Source_HGNC_Symbol_Acc_16937_ARL6IP5	Rcul_t26917	Egra_08053	Mley_ML00306a	Avag_53710001
HG_32456	Pbac_3460364	Mley_ML109014a	Pbac_3467732	Skow_20301m
HG_9192	Lgig_65115	Smim_750_PREDICTED_exonuclease_3_5_domain_containing_protein_like_Meleagris_gallopavo_gi_326920474_ref_XP_003206497_3e_33_137	Acar_00003578	Adig_19276	Dpul_310282	Cgig_21786_Exonuclease_3_5_domain_containing_protein_1_Source_UniProtKB_TrEMBL_Acc_K1QXC0	Spur_017309_Spur_017309	Isca_ISCW016770-PA	Smar_003663	Znev_13622	Ctel_220187	Tcas_270005886	Znev_01107	Xtro_038788	Xtro_063198	Hmag_224658	Mley_ML074814a	Drer_067759_exonuclease_3_5_domain_containing_1_Source_ZFIN_Acc_ZDB_GENE_060825_267_exd1	Dmel_0036330_CG11263	Hsap_Ensmbl0178997_exonuclease_3_5_domain_containing_1_Source_HGNC_Symbol_Acc_28507_EXD1	Adig_24017
HG_26328	Pbac_3465337	Pbac_3464655	Odio_001258001	Mley_ML02011a	Pbac_3466934
HG_14028	Cgig_02428	Skow_01152m	Skow_01151m	Mley_ML079817a	Pbac_3467746	Skow_01510m	Bflo_260828809	Skow_04048m	Bflo_260832498	Bflo_260834731	Bflo_260834733
HG_9692	Lgig_145803	Spur_008363_Prg4	Bflo_260788868	Bflo_260788870	Spur_002463_Spur_002463	Bflo_260825124	Skow_18858m	Mley_ML00613a	Nvec_34661_Fz	Lgig_134164	Spur_014799_Spur_014799	Nvec_32052_	Nvec_53428_Extensin_2	Skow_14253m	Bflo_260782621	Skow_12365m	Mley_ML10215a	Lgig_128027	Nvec_738_
HG_27631	Ctel_158294	Ctel_204186	Ctel_194994	Ctel_202013	Pbac_3477741
HG_1037	Hmag_219689	Hmag_228526	Hmag_231500	Hmag_213173	Bsch_g12227	Bsch_g64094	Bsch_g66949	Hmag_229788	Mley_ML051322a	Hmag_202960	Hmag_212165	Hmag_204438	Znev_16181	Bsch_g1317	Bsch_g23658	Bsch_g46749	Hmag_217109	Bsch_g13916	Bsch_g70333	Hmag_211221	Bsch_g32318	Hmag_213732	Hmag_219295	Bsch_g51038	Hmag_226812	Hmag_206214	Hmag_228343	Hmag_228461	Hmag_206806	Hmag_223042	Hmag_219070	Hmag_227741	Hmag_221763	Bsch_g29886	Hmag_225306	Hmag_231210	Hmag_229999	Hmag_211774	Hmag_231111	Hmag_221962	Hmag_222819	Hmag_231501	Hmag_217357	Hmag_231712	Hmag_219333	Hmag_201173	Hmag_217662	Hmag_229528	Hmag_204887	Hmag_218264	Hmag_218506	Hmag_218959	Hmag_214083	Hmag_226672	Hmag_200538	Hmag_208026	Hmag_228071	Hmag_227640	Hmag_231264	Hmag_233439	Hmag_218839	Hmag_204545	Hmag_222643	Hmag_210497	Hmag_212325	Hmag_231243	Hmag_220446	Hmag_216421	Hmag_228105	Smim_g21669_t1_PREDICTED_similar_to_rabconnectin_3_beta_partial_Hydra_magnipapillata_gi_221119134_ref_XP_002158306_3e_08_60_1	Hmag_214736	Hmag_210519	Hmag_230720	Hmag_228315	Smim_g22745_t1_PREDICTED_similar_to_RIKEN_cDNA_1700003M02_partial_Hydra_magnipapillata_gi_221116415_ref_XP_002166614_8e_21_103	Hmag_231510	Hmag_214082	Hmag_200016	Hmag_230325	Hmag_219470	Hmag_220835	Hmag_228129	Hmag_225806	Hmag_223370	Hmag_223616	Hmag_220804	Hmag_204750	Hmag_222362	Hmag_227266	Hmag_222212	Hmag_213429	Hmag_207032	Hmag_219114	Hmag_213646	Hmag_230919	Hmag_220069	Hmag_227095	Hmag_207134	Hmag_223933	Hmag_227745	Hmag_200261	Hmag_228248	Hmag_223932	Hmag_219819	Hmag_229347	Bsch_g45679	Hmag_207172	Hmag_215818	Hmag_231462	Hmag_207368	Hmag_202270	Hmag_217927	Hmag_207475	Hmag_214820	Hmag_223064	Hmag_214576	Hmag_201423	Hmag_210136	Hmag_223043	Hmag_218800	Hmag_231190	Hmag_213828	Smim_878_PREDICTED_similar_to_F21D5_3_Hydra_magnipapillata_gi_221105975_ref_XP_002169317_2e_10_63_5	Hmag_215798	Hmag_208519	Hmag_211846	Hmag_205054	Hmag_215643	Hmag_231317	Hmag_213769	Hmag_217570	Hmag_227472	Hmag_229093	Hmag_217972	Hmag_219471	Hmag_226052	Gsal_10747_protein	Mley_ML01284a	Hmag_226136	Hmag_219530	Hmag_203074	Hmag_217389	Hmag_210427	Hmag_212007	Hmag_224257	Hmag_234306	Hmag_219300	Hmag_203588	Hmag_229038	Hmag_228424	Hmag_232268	Hmag_211203	Znev_01862	Hmag_229037	Hmag_226434	Hmag_230256	Hmag_224055	Hmag_204817	Hmag_206129	Hmag_208511	Hmag_220343	Mley_ML09146a
HG_23324	Csav_002256	Cint_026741	Smim_51450_PREDICTED_CD27_binding_Siva_protein_like_Saccoglossus_kowalevskii_gi_291242145_ref_XP_002740968_4e_13_70_9	Mley_ML193214a	Smar_009074
HG_15162	Skow_29744m	Skow_07140m	Dmel_0036310_CG10969	Bflo_260819939	Hmag_224272	Bflo_260812778	Bflo_260799672	Mley_ML02597a	Nvec_9026_Pentapeptide_2	Bflo_260781853
HG_13025	Spur_024712_Spur_024712	Pbac_3461327	Mley_ML225212a	Pbac_3469905	Pbac_3463591	Pbac_3465567	Pbac_3474804	Pbac_3479002	Pbac_3471538	Pbac_3477945	Pbac_3468378	Pbac_3475371
HG_14041	Tcas_270012171	Znev_11578	Dmel_0033081_geminin_geminin_Source_FlyBase_0033081	Tspi_316961043	Tspi_316974296	Tspi_316962307	Mley_ML047310a	Odio_002298001	Odio_017257001	Tspi_316974264	Tspi_316974257
HG_45326	Dpul_272283	Dpul_35917	Mley_ML14224a
HG_8657	Pbac_3467125	Pbac_3461626	Pbac_3465187	Ctel_94606	Pbac_3466646	Pbac_3469030	Pbac_3470787	Pbac_3470526	Pbac_3467191	Pbac_3468422	Pbac_3470112	Pbac_3471764	Pbac_3467855	Pbac_3474980	Pbac_3468122	Pbac_3473008	Pbac_3478620	Pbac_3477642	Pbac_3474367	Pbac_3472122	Pbac_3468600	Pbac_3479106	Pbac_3473544
HG_20425	Pbac_3469080	Pbac_3470062	Bflo_260783582	Nvec_21426_	Skow_19545m	Nvec_25743_	Nvec_2243_
HG_7732	Smim_77129_hypothetical_protein_MC7420_2414_Microcoleus_chthonoplastes_PCC_7420_gi_254416532_ref_ZP_05030284_2e_10_68_9	Mmar_MMa30523	Mmar_MMa36270	Mmar_MMa08891	Skow_36516m	Smim_1696_hypothetical_protein_MC7420_2414_Microcoleus_chthonoplastes_PCC_7420_gi_254416532_ref_ZP_05030284_7e_14_77_4	Smim_77123_hypothetical_protein_MC7420_2414_Microcoleus_chthonoplastes_PCC_7420_gi_254416532_ref_ZP_05030284_4e_13_76_6	Smar_001551	Mley_ML018114a	Mmar_MMa30519	Mmar_MMa30520	Mmar_MMa30521	Smar_008912	Smar_015397	Mmar_MMa30524	Mmar_MMa08890	Mmar_MMa35055	Mmar_MMa30522	Mmar_MMa30525	Mmar_MMa25108	Smim_22576_hypothetical_protein_MC7420_2414_Microcoleus_chthonoplastes_PCC_7420_gi_254416532_ref_ZP_05030284_2e_14_79_3	Smim_58586_hypothetical_protein_MC7420_2414_Microcoleus_chthonoplastes_PCC_7420_gi_254416532_ref_ZP_05030284_1e_04_50_8	Smim_15039_Putative_protein_of_unknown_function_Komagataella_pastoris_GS115_gi_254570483_ref_XP_002492351_2e_05_53_5	Mmar_MMa48530	Smim_15027_hypothetical_protein_MC7420_2414_Microcoleus_chthonoplastes_PCC_7420_gi_254416532_ref_ZP_05030284_6e_04_48_9	Mmar_MMa21053	Mmar_MMa40808	Smim_22516_22516
HG_3601	Cele_017430_F13H6_1_Protein_F13H6_1_isoform_b_F13H6_1_mRNA_complete_cds_Source_RefSeq_mRNA_Acc_NM_001129441	Znev_02295	Smim_20982_B_cell_lymphoma_leukemia_putative_Pediculus_humanus_corporis_gi_242025086_ref_XP_002432957_2e_117_387	Tcas_270005111	Bmal_170595694	Tspi_316976372	Smim_75172_AGAP002610_PA_Anopheles_gambiae_str_PEST_gi_333468124_gb_EAA07636_5_4e_84_294	Ggal_018116	Isca_ISCW016418-PA	Acar_00012849	Drer_067727_B_cell_CLL_lymphoma_11B_zinc_finger_protein_Source_HGNC_Symbol_Acc_13222_BCL11B_2_of_2	Rcul_t00459	Mmar_MMa40730	Drer_063153_B_cell_CLL_lymphoma_11Ab_Source_ZFIN_Acc_ZDB_GENE_061009_4_bcl11ab	Cgig_11779_B_cell_lymphoma_leukemia_11B_Source_UniProtKB_TrEMBL_Acc_K1PWX7	Pfuc_436_1_36548_t1	Bflo_260788234	Odio_003600001	Avag_48689001	Avag_21490001	Hrob_83493	Ctel_65449	Spur_018909_Z39	Drer_077897_zinc_finger_protein_296_Source_ZFIN_Acc_ZDB_GENE_050419_201_znf296	Gsal_5069_b_cell_lymphoma_leukemia	Hsap_Ensmbl0127152_B_cell_CLL_lymphoma_11B_zinc_finger_protein_Source_HGNC_Symbol_Acc_13222_BCL11B	Xtro_004688	Xtro_058457	Acar_00014874	Ggal_012750	Xtro_024969	Xtro_060071	Skow_26316m	Lgig_139415	Smar_003355	Bsch_g22466	Hsap_Ensmbl0170684_zinc_finger_protein_296_Source_HGNC_Symbol_Acc_15981_ZNF296	Bsch_g45	Cint_005927	Avag_30614001	Dmel_0029939_CG9650	Dpul_323911	Xtro_035236	Hrob_138032	Hmic_0666900	Emul_03459	Egra_08652	Sman_124090_Putative_b_cell_lymphoma_leukemia_Source_UniProtKB_TrEMBL_Acc_G4V6M7	Sjap_0000360	Sman_075230_Putative_b_cell_lymphoma_leukemia_Source_UniProtKB_TrEMBL_Acc_G4VS62	Hrob_62434	Hrob_137935	Cgig_11776_B_cell_lymphoma_leukemia_11A_Source_UniProtKB_TrEMBL_Acc_K1QBM1	Pfuc_122605_1_57112_t1	Ctel_190907	Tcas_270005110	Isca_ISCW016419-PA	Dpul_251323	Ggal_012751	Acar_00019064	Hsap_Ensmbl0119866_B_cell_CLL_lymphoma_11A_zinc_finger_protein_Source_HGNC_Symbol_Acc_13221_BCL11A	Drer_062510_B_cell_CLL_lymphoma_11Ba_zinc_finger_protein_Source_ZFIN_Acc_ZDB_GENE_061207_62_bcl11ba	Bflo_260788240	Bmal_170571337	Drer_061352_B_cell_CLL_lymphoma_11Aa_Source_ZFIN_Acc_ZDB_GENE_060421_4643_bcl11aa	Mley_ML205631a	Pfuc_961_1_29506_t1	Spur_003490_Z131	Tspi_316975398
HG_6631	Bsch_g51755	Bsch_g10416	Bsch_g42266	Bsch_g27426	Bsch_g8274	Bsch_g34056	Bsch_g13425	Bsch_g15018	Bsch_g56347	Bsch_g28865	Bsch_g25067	Bsch_g44051	Bsch_g54369	Bsch_g20275	Bsch_g63670	Bsch_g7454	Bsch_g43197	Bsch_g60908	Bsch_g54987	Bsch_g3395	Bsch_g31215	Bsch_g23748	Bsch_g32539	Bsch_g7453	Bsch_g50400	Bsch_g16616	Bsch_g6830	Bsch_g41761	Bsch_g57264	Bsch_g23757	Bsch_g23164	Bsch_g49194	Pbac_3468626	Nvec_52909_	Pfuc_16646_1_03734_t1
HG_40426	Mley_ML078815a	Dpul_250764	Mley_ML116111a
HG_19779	Cgig_03862_Tudor_domain_containing_protein_1_Source_UniProtKB_TrEMBL_Acc_K1R3H4	Cgig_00422	Pfuc_23055_1_47553_t1	Pfuc_16178_1_25495_t1	Pfuc_80537_1_13228_t1	Pbac_3467465	Pfuc_28944_1_26445_t1
HG_29017	Adig_21192	Nvec_21820_DUF622	Mley_ML017937a	Mley_ML03657a	Pbac_3465025
HG_490	Spur_022412_Nlr99	Spur_002372_Nlr55	Spur_008547_Nlr50	Bflo_260822326	Spur_015205_Nlr165	Spur_024020_Fbgp	Spur_010039_Nlr199	Bflo_260802921	Bflo_260802923	Spur_022070_Nlr158	Spur_015206_Nlr160	Bflo_260791504	Spur_005581_Nlr87	Spur_017038_Nlr35	Spur_009488_Nlr22	Spur_026304_Nlr180	Spur_004043_Nlr30	Spur_014128_Nlr11	Spur_004165_Nlr84	Spur_010667_Nlr189	Spur_027300_Nlr170	Spur_013952_Nlr83	Spur_025914_Nlr15	Spur_021243_Nlr40	Spur_014761_Nlr111	Spur_018849_Hypp_2407	Spur_024975_Nlr36	Spur_013981_Nlrp3L	Spur_005301_Nlr108	Spur_003366_Nlr118	Spur_014495_Hypp_755	Spur_001210_Nlr144	Spur_023120_Nlr79	Spur_006229_Nlr104	Spur_028060_Nlr122	Spur_022394_Nlr60	Spur_026020_Nlr59	Spur_011035_Nlr162	Spur_017274_Spur_017274_DNA_directed_RNA_polymerase_Source_UniProtKB_TrEMBL_Acc_H3ISW1	Spur_023642_Nlr153	Spur_002962_Nlr66	Spur_020380_Nlr29	Spur_017993_Nlr18	Spur_008442_Hypp_34	Spur_022294_Nlr39	Spur_020916_Nlr1	Spur_003715_Nlr38	Spur_015052_Nlr109	Spur_005410_Nlr184	Spur_028483_Nlr80	Spur_025948_Nlr97	Spur_008225_Hypp_539	Spur_020436_Hypp_166	Spur_023550_Nlr67	Spur_003186_Nlr72	Spur_002868_Nlr27	Spur_026071_Nlr57	Spur_006019_Nlr183	Spur_016257_Nlr142	Spur_016199_Hypp_817	Spur_021478_Nlr58	Spur_020561_Hypp_168	Spur_028387_Nlr69	Spur_011855_Nlr130	Spur_028294_Nlr42	Spur_019347_Hypp_154	Spur_005026_Nlr124	Spur_015340_Nlr16	Spur_008431_Nlr61	Spur_027035_Nlr194	Spur_005383_Nlr140	Spur_013465_Nlr89	Spur_003553_Nlr2	Spur_001781_Nlr20	Spur_028805_Nlr75	Spur_017054_Nlr17	Spur_000863_Nlr152	Spur_027511_Nlr119	Spur_023532_Nlr6	Spur_011439_Nlr103	Spur_007113_Nlr98	Spur_019699_Nlr82	Spur_001630_Nlr166	Spur_008382_Nlr21	Spur_015481_Nlr85	Spur_017245_Nlr73	Spur_007620_Nlr187	Spur_000015_Nlr94	Spur_000852_Nlr71	Spur_014503_Nlr74	Spur_023628_Nlr23	Spur_019700_Nlr77	Spur_011827_Hypp_2002	Spur_000896_Nlr28	Spur_023682_Krt78L_1	Spur_009659_Nlr127	Spur_027513_Nlr47	Spur_028681_Nlr8	Spur_003762_Nlr117	Spur_017341_Nlr52	Spur_002423_Nlr56	Spur_000672_Nlr41	Spur_021447_Nlr54	Spur_016794_Nlr114	Spur_013504_Nlr51	Spur_003200_Nlr9	Spur_001054_Nlr48	Spur_017129_Nrl25	Mmar_MMa43979	Spur_028485_Nlr182	Spur_015768_Nlr179	Spur_001548_Nlr53	Spur_002758_Ndbcp	Spur_009017_Nlr10	Spur_000001_Sox	Spur_026921_Nlr14	Spur_015972_Nlr33	Spur_015105_Nlr63	Spur_010053_Nlr102	Spur_025077_Nlr46	Spur_002641_Nlr12	Spur_019497_Nlr185	Spur_023183_Nlr141	Spur_004012_Hypp_7993	Spur_003797_Nlr136	Spur_025166_Nlr126	Spur_020569_Nlr171	Spur_025138_Nlr68	Spur_011776_Nlr44	Spur_017505_Nlr131	Spur_011088_Nlr157	Spur_008498_Nlr134	Spur_003247_Nlr133	Spur_003934_Nlr64	Spur_003539_Nlr3	Spur_000523_Nlr148	Spur_025179_Nlr123	Spur_025680_Nlr7	Spur_005462_Nlr65	Spur_021930_Nlr197	Spur_017196_Nlr132	Spur_018384_Nlr120	Spur_022564_Nlr191	Spur_008707_Nlr149	Spur_027207_Nlr190	Spur_028820_Nlr138	Spur_010955_Hypp_1949	Spur_016926_Nlr143	Spur_016810_Nlr138_1	Spur_016759_Hypp_841	Spur_011097_Nlr196	Spur_022001_Nlr137	Spur_001444_Nlr78	Spur_007446_Nlr150	Spur_001608_Nlr181	Spur_002888_Nlr172	Spur_000816_Nlr81	Spur_027762_Hypp_274	Spur_005732_Nlr168	Spur_023474_Hypp_1086	Smar_011685	Spur_015033_Nlr195	Spur_027808_Nlr154	Spur_004343_Nlr145	Spur_004053_Nlr13	Spur_016071_Hypp_2244	Spur_001549_Nlr169	Spur_006610_Nlr4	Spur_013038_Nlr193	Spur_019696_Nlr95	Spur_001016_Nlr113	Spur_001884_Nlr159	Spur_024649_Nlr62	Spur_020661_Hypp_983	Spur_026036_Nlr151	Spur_016921_Nlr49	Spur_008597_Nlr76	Spur_006733_Nlr86	Spur_015298_Hypp_780	Spur_009111_Nlr24	Spur_022780_Nlr26	Spur_008283_Nlr88	Spur_006219_Nlr198	Spur_012713_Nlr167	Spur_025204_Nlr90	Spur_027858_Nlr31	Spur_005993_Nlr92	Spur_002436_Nlr34	Spur_014530_Hypp_102	Spur_006456_Nlr161	Spur_014719_Nlr177	Spur_008833_Nlr112	Spur_027610_Nlr135	Spur_021844_Nlr100	Spur_026622_Nlr139	Spur_022441_Nlr163	Spur_004872_Nlr19	Spur_026400_Nlr155	Spur_014122_Nlr146	Spur_028630_Nlr107	Spur_009934_Krt78L	Spur_020240_Nlr110	Spur_006619_Hypp_17	Spur_006203_Nlr93	Spur_016060_Nlr192	Spur_007348_Hypp_1715	Spur_010153_Hypp_63	Spur_011441_Nlr101	Spur_001591_Hypp_336	Spur_009160_Nlr125	Spur_012523_Nlr96	Spur_025167_Nlr156	Spur_000738_Nlr174	Spur_002272_Nlr105	Spur_021370_Nlr186	Spur_005609_Nlr128	Spur_013206_Nlr45	Spur_024709_Nlr173	Spur_026189_Nlr121	Spur_012822_Hypp_694	Spur_008390_Hypp_33	Spur_015589_Hypp_792	Spur_004600_Spur_004600	Spur_014112_Nlr32	Spur_003640_Nlr116	Spur_013619_Nlr5	Spur_000457_Nlr91	Spur_028433_Nlr129	Spur_017708_Nlr37	Spur_023759_Nlr188	Spur_022130_Nlr70	Spur_007561_Hypp_1729	Spur_027927_Nlr43	Spur_002086_Hypp_341	Spur_022442_Hypp_1046	Spur_025600_Nlr147	Hmag_229031	Spur_028595_Nlr115	Spur_018031_Hypp_2367	Adig_15050	Spur_013665_Hypp_2096	Spur_016783_Hypp_843	Spur_010097_Nlr106	Spur_013252_Hypp_2076	Spur_011433_Hypp_647	Spur_003448_Hypp_383	Mley_ML16811a	Spur_025434_Spur_025434	Spur_016532_Nlr178	Spur_026320_Nlr176_1	Nvec_49307_Pep_M12B_propep	Spur_014124_Hypp_2129	Spur_010091_Nlr176	Spur_014688_Hypp_762	Skow_11144m	Spur_019639_Spur_019639	Spur_026464_Hypp_9179	Spur_008637_Hypp_1800	Spur_008029_Spur_008029	Spur_004215_Hypp_405	Spur_009161_Nlr125_1	Spur_001423_Nlr200	Spur_002104_Hypp_1372	Spur_014183_Hypp_2135	Spur_010052_Nlr102_1	Spur_023709_Hypp_2683	Spur_006371_Hypp_1657	Spur_006587_Nlr164	Spur_015558_Hypp_2220	Spur_009890_Spur_009890	Spur_007542_Hypp_1726	Spur_018298_Hypp_2380	Spur_011662_Hypp_1996	Spur_000087_Hypp_1242	Spur_003303_Nlr175	Spur_006204_Spur_006204	Spur_010096_Spur_010096	Spur_001157_Hypp_326	Spur_014327_Hypp_2140	Spur_028631_Nlr107_1	Spur_021443_Spur_021443	Spur_023758_Nlr188_1	Spur_001015_Spur_001015	Spur_017340_Spur_017340	Spur_014123_Hypp_739	Spur_012313_Spur_012313	Spur_013205_Spur_013205	Spur_023551_Spur_023551	Spur_011843_Serrp2	Spur_026442_Serrp3	Spur_014193_Spur_014193	Spur_017506_Nlr131_1	Spur_004305_Spur_004305	Spur_010734_Spur_010734	Spur_018628_Hypp_2396	Spur_014531_Spur_014531	Spur_024426_Hypp_2730	Spur_011440_Spur_011440	Spur_026016_Spur_026016	Spur_003620_Spur_003620	Spur_009367_Spur_009367	Spur_026827_Spur_026827	Spur_006935_Spur_006935	Spur_015207_Nlr160_1	Spur_022489_Hypp_2611
HG_9315	Bflo_260789811	Bflo_260834276	Bflo_260806430	Bflo_260785907	Bflo_260784672	Bflo_260841699	Pbac_3465963	Bflo_260798444	Bflo_260830334	Bflo_260782313	Bflo_260790693	Bflo_260796065	Bflo_260827989	Bflo_260799736	Bflo_260785609	Bflo_260816725	Bflo_260829261	Bflo_260786974	Bflo_260808415	Bflo_260841709
HG_15705	Drer_017366_PR_domain_containing_4_Source_ZFIN_Acc_ZDB_GENE_041210_131_prdm4	Acar_00014668	Ggal_020571	Xtro_025214	Xtro_062159	Xtro_061281	Hsap_Ensmbl0110851_PR_domain_containing_4_Source_HGNC_Symbol_Acc_9348_PRDM4	Mley_ML206412a	Bflo_260793559
HG_3837	Znev_00483	Smar_010409	Bsch_g11003	Bsch_g30824	Csav_014608	Cgig_24374_G2_M_phase_specific_E3_ubiquitin_protein_ligase_Source_UniProtKB_TrEMBL_Acc_K1QSM3	Acar_00015684	Cint_011053	Skow_20795m	Skow_46455m	Ggal_037078	Xtro_030968	Ggal_016094	Dpul_316486	Bflo_260803988	Drer_001313_G2_M_phase_specific_E3_ubiquitin_ligase_Source_ZFIN_Acc_ZDB_GENE_030616_400_g2e3	Lgig_107623	Ctel_128759	Hmag_229118	Spur_016805_Hypp_133	Hsap_Ensmbl0010318_PHD_finger_protein_7_Source_HGNC_Symbol_Acc_18458_PHF7	Nvec_6822_	Ggal_003677	Adig_13515	Ggal_003870	Ggal_005828	Ggal_013811	Ggal_028263	Mley_ML00815a	Ggal_008026	Ggal_021090	Ggal_027726	Ggal_023452	Ggal_025045	Ggal_025171	Ggal_025176	Ggal_005205	Ggal_029358	Dmel_0005683_pie_pineapple_eye_Source_FlyBase_0005683	Ggal_003835	Ggal_025172	Ggal_021089	Ggal_018362	Dmel_0031091_CG9576	Ggal_000378	Ggal_000350	Ggal_011235	Isca_ISCW019035-PA	Ggal_022680	Isca_ISCW019034-PA	Ggal_010569	Smim_25805_G2_M_phase_specific_E3_ubiquitin_protein_ligase_Harpegnathos_saltator_gi_307202491_gb_EFN81878_2e_47_175	Hmag_229119	Rcul_t22563	Spur_017900_Spur_017900	Isca_ISCW019032-PA	Gsal_12837_g2_m_phase_specific_e3_ubiquitin_protein_ligase_like	Smim_25803_G2_M_phase_specific_E3_ubiquitin_protein_ligase_Camponotus_floridanus_gi_307187393_gb_EFN72516_3e_15_84_7	Hsap_Ensmbl0092140_G2_M_phase_specific_E3_ubiquitin_protein_ligase_Source_HGNC_Symbol_Acc_20338_G2E3	Odio_004459001	Pfuc_24550_1_19009_t1	Odio_000103001	Hmag_229120	Pbac_3470934
HG_12245	Smar_001377	Dpul_227138	Smim_63151_octopamine_receptor_oamb_Culex_quinquefasciatus_gi_170069925_ref_XP_001869400_4e_12_74_3	Mley_ML046714a	Ctel_190865	Ctel_195989	Ctel_208962	Ctel_211784	Lgig_162723	Lgig_238661	Lgig_144433	Hrob_162009	Isca_ISCW003032-PA
HG_42409	Tspi_316978082	Mley_ML261720a	Pbac_3465058
HG_2648	Bflo_260791880	Bflo_260794388	Bflo_260794390	Adig_20144	Bflo_260795136	Bflo_260794384	Bflo_260781915	Skow_22844m	Skow_07902m	Hmag_218799	Hmag_204197	Skow_15976m	Pfuc_8436_1_31581_t1	Skow_10460m	Hmag_221772	Mley_ML49213a	Nvec_45954_VWA	Hmag_211722	Bflo_260791882	Adig_22256	Adig_17856	Nvec_58992_VWA	Bflo_260791884	Adig_09966	Skow_21282m	Hmag_202672	Pbac_3479325	Adig_21654	Hmag_209739	Cint_021776	Adig_12003	Cint_025194	Nvec_51161_WSC	Hmag_234469	Bflo_260830868	Skow_20859m	Adig_19857	Bflo_260794382	Bflo_260796177	Adig_09321	Bflo_260807878	Bflo_260827453	Hmag_213337	Hmag_213338	Hmag_200137	Hmag_202199	Hmag_230306	Pbac_3475831	Skow_14713m	Hmag_226272	Hmag_204268	Adig_11398	Bflo_260824429	Hmag_232855	Hmag_226721	Hmag_227219	Hmag_207460	Hmag_217816	Nvec_22763_	Bflo_260799828	Hmag_221333	Nvec_8076_WSC	Nvec_30175_	Nvec_32407_WSC	Nvec_50422_WSC	Mley_ML033223a	Mley_ML20253a	Nvec_7281_TSP_1	Nvec_35521_WSC	Nvec_47754_	Mley_ML22524a	Pbac_3466077	Pbac_3478984	Hmag_207358	Hmag_209377	Pbac_3469168	Cint_022379	Nvec_11483_WSC	Pbac_3477404	Adig_14085	Nvec_58429_WSC	Pbac_3474609	Skow_24090m	Skow_20869m	Bflo_260784003
HG_9944	Pbac_3460441	Pbac_3467740	Mley_ML032217a	Mley_ML032216a	Ctel_145036	Pbac_3467095	Pbac_3464874	Pbac_3476410	Pbac_3477010	Pbac_3464609	Pbac_3478028	Pbac_3462620	Pbac_3475024	Pbac_3468130	Pbac_3468967	Pbac_3471627	Pbac_3464821	Pbac_3475143
HG_9768	Bflo_260807905	Lgig_175433	Bflo_260802778	Skow_07195m	Xtro_060989	Spur_007143_Spur_007143	Nvec_53623_	Skow_18777m	Skow_09220m	Skow_09222m	Skow_23949m	Skow_26991m	Znev_14530	Hmag_202687	Hmag_215495	Skow_06058m	Skow_03416m	Mley_ML276933a	Bflo_260787051
HG_31776	Mley_ML22604a	Skow_04741m	Acar_00018060	Pbac_3460687
HG_4712	Dpul_229394	Dpul_332669	Dpul_249783	Dpul_120514	Dpul_320059	Dpul_102663	Dpul_113830	Dpul_241817	Dpul_333628	Dpul_341033	Dpul_336146	Dpul_325300	Dpul_263809	Dpul_119135	Dpul_117387	Dpul_119702	Dpul_338954	Dpul_110963	Dpul_249618	Dpul_337150	Dpul_108329	Dpul_338268	Dpul_116580	Dpul_107249	Dpul_314649	Dpul_115370	Dpul_317734	Dpul_322911	Dpul_117511	Dpul_120747	Dpul_111189	Dpul_108301	Dpul_107445	Dpul_335328	Dpul_338022	Dpul_111190	Dpul_116173	Dpul_117413	Dpul_260582	Dpul_322910	Dpul_333701	Dpul_258160	Dpul_250957	Dpul_326372	Dpul_323796	Dpul_104901	Dpul_245630	Dpul_122057	Dpul_267402	Dpul_317733	Dpul_112129	Dpul_121431	Dpul_342564	Dpul_118282	Pbac_3475352
HG_20661	Smim_12395_allatostatin_precursor_protein_Panulirus_interruptus_gi_149683130_dbj_BAF64528_4e_35_144	Dmel_0015591_Ast_Allatostatin_Source_FlyBase_0015591	Znev_17454	Smar_003633	Dpul_312277	Isca_ISCW022939-PA	Pbac_3474630
HG_10805	Skow_43053m	Nvec_1701_	Skow_43056m	Nvec_35405_TraI	Lgig_160359	Nvec_11187_F5_F8_type_C	Skow_27194m	Skow_17386m	Skow_43052m	Skow_43054m	Skow_33438m	Lgig_122419	Mley_ML115515a	Bflo_260807719	Pfuc_86028_1_06058_t1	Rcul_t42822
HG_12363	Znev_07071	Smim_69962_AGAP005057_PA_Anopheles_gambiae_str_PEST_gi_158292460_ref_XP_313931_4_7e_19_91_7	Tcas_270010422	Mley_ML200230a	Mmar_MMa38760	Dmel_0050296_RIC_3	Dpul_303490	Smar_013109	Isca_ISCW009271-PA	Smim_9059_resistance_to_inhibitors_of_cholinesterase_protein_3_Haemonchus_contortus_gi_320000468_gb_ADV92281_7e_04_45_8	Tcas_270010421	Tcas_270009736	Tcas_270010420
HG_10057	Spur_016664_Kif21A	Pbac_3461931	Smim_17738_kinesin_family_member_21A_Xenopus_Silurana_tropicalis_gi_307548914_ref_NP_001182593_2e_50_186	Drer_089568_Uncharacterized_protein_Source_UniProtKB_TrEMBL_Acc_H9GYK7_CABZ01073099_1	Rcul_t02526	Mmar_MMa10804	Pfuc_20010_1_33060_t1	Mmar_MMa43589	Hmag_222883	Pfuc_3258_1_59182_t1
HG_23765	Mley_ML18443a	Lgig_116915	Pbac_3464450	Pbac_3460692	Pbac_3465514	Bflo_260837414
HG_8482	Pbac_3465283	Skow_06073m	Nvec_16663_Keratin_B2	Bflo_260787055	Nvec_57281_Keratin_B2	Nvec_2821_	Nvec_57280_Keratin_B2	Nvec_34615_Keratin_B2	Hmag_212388	Sjap_0317560	Skow_21776m	Nvec_11395_7tm_1	Nvec_49733_GLTT	Bflo_260789516	Lgig_106461	Pbac_3471124	Skow_21725m	Nvec_7111_	Nvec_199_	Nvec_35807_	Nvec_25322_	Pbac_3478362	Pbac_3477614	Bflo_260814402
HG_801	Spur_027584_Surreal_Gpcr93	Pfuc_9732_1_60656_t1	Csav_010144	Spur_017093_Surreal_Gpcr45	Ctel_123524	Spur_006834_Surreal_Gpcr52	Bflo_260783010	Bflo_260783012	Spur_008884_Surreal_Gpcr51	Spur_013029_Surreal_Gpcr29	Spur_006833_Surreal_Gpcr81	Spur_001020_Surreal_Gpcr109	Spur_005498_Surreal_Gpcr104	Spur_004805_Surreal_Gpcr1	Skow_00927m	Tcas_270015127	Smim_29619_PREDICTED_similar_to_trehalose_receptor_Tribolium_castaneum_gi_189233809_ref_XP_971005_4e_102_315	Znev_13387	Skow_14035m	Mmar_MMa47114	Skow_33386m	Skow_18748m	Ctel_64190	Spur_011807_Htr1fL_2	Dmel_0025631_moody_moody_Source_FlyBase_0025631	Mmar_MMa32175	Znev_13851	Spur_000681_Adra1bL	Spur_021683_Surreal_Gpcr91	Spur_013898_Htr1L_2	Spur_016843_Hypp_134	Spur_026059_Surreal_Gpcr53	Spur_006820_Surreal_Gpcr28	Spur_003997_Adra1L_2	Spur_006822_Surreal_Gpcr26	Smim_36896_PREDICTED_G_protein_coupled_receptor_moody_like_isoform_Bombus_terrestris_gi_340720070_ref_XP_003398466_9e_72_238	Spur_007359_Surreal_Gpcr102	Spur_023619_Surreal_Gpcr19	Spur_023621_Surreal_Gpcr22	Bflo_260792450	Skow_27735m	Spur_007199_Mtnr1aL	Skow_14034m	Bflo_260800468	Bsch_g41075	Spur_014384_Mtnr1bL	Spur_007444_Mtnr1b	Spur_002311_Opn4L	Skow_14036m	Skow_14037m	Smim_52726_PREDICTED_similar_to_trehalose_receptor_Tribolium_castaneum_gi_189233809_ref_XP_971005_1e_73_242	Bflo_260827286	Spur_010319_Surreal_Gpcr36	Spur_007806_Htr1L_1	Spur_004460_Hypp_1524	Spur_026022_Hypp_2813	Ctel_188220	Skow_43259m	Bflo_260807477	Skow_07448m	Skow_33211m	Spur_025879_Gpr50L_2	Dmel_0025632_CG4313	Smar_002332	Spur_017095_Surreal_Gpcr43	Spur_024813_Htr4L_9	Bflo_260836224	Spur_012069_Surreal_Gpcr107	Smar_008179	Spur_014834_Hypp_2171	Spur_024817_Surreal_Gpcr142	Spur_013026_Surreal_Gpcr24	Bflo_260789149	Spur_010882_Htr4L_5	Spur_007063_Surreal_Gpcr46	Spur_010845_Csk3	Spur_013028_Surreal_Gpcr21	Spur_024812_Surreal_Gpcr135	Spur_014826_Surreal_Gpcr111	Spur_023620_Surreal_Gpcr32	Spur_007274_Surreal_Gpcr106	Spur_003336_Mel1aL	Spur_006559_Gpr50L	Spur_006819_Surreal_Gpcr13	Spur_001760_Surreal_Gpcr23	Dpul_3691	Spur_013019_Surreal_Gpcr7	Spur_000368_Hypp_1253	Spur_000703_Hypp_1280	Spur_011109_Hypp_1960	Spur_011108_Hypp_1959	Spur_013022_Surreal_Gpcr10	Spur_023573_Mtnr1b_2	Spur_028392_Opn4L_1	Spur_014434_Hypp_2147	Spur_013025_Surreal_Gpcr25	Spur_021015_Mtnr1aL_2	Spur_003101_Surreal_Gpcr6	Spur_019252_Surreal_Gpcr4	Spur_008245	Bflo_260822615	Spur_023291_Spur_023291	Bflo_260795178	Spur_003998_Spur_003998	Mley_ML000129a	Spur_009719_Oprd1L_1	Skow_33120m	Isca_ISCW008691-PA	Spur_017429_Surreal_Gpcr133	Spur_013018_Surreal_Gpcr17	Spur_013897_Htr1fL_4	Spur_013896_Adra1bL_6	Spur_003003_Adra1bL_3	Spur_007807_HtrlaL	Bsch_g66785	Spur_014098_Hypp_2128	Cele_015799_C15H9_3_Protein_C15H9_3_C15H9_3_mRNA_complete_cds_Source_RefSeq_mRNA_Acc_NM_076625	Dpul_299726	Spur_001567_Oprk1L_3	Spur_013774_D2rlL	Bflo_260814205	Spur_020295_Surreal_Gpcr113	Isca_ISCW007619-PA	Spur_024811_Surreal_Gpcr139	Spur_020296_Surreal_Gpcr131	Smim_36913_Gustatory_receptor_trehalose_Harpegnathos_saltator_gi_307210121_gb_EFN86818_1e_46_169	Spur_000078_Gpcr88	Spur_000079_Hypp_1241	Spur_017092_Surreal_Gpcr50	Spur_007061_Surreal_Gpcr40	Spur_017091_Surreal_Gpcr42	Spur_013024_Surreal_Gpcr5	Spur_013023_Surreal_Gpcr8	Spur_006821_Surreal_Gpcr20	Spur_007062_Surreal_Gpcr49	Spur_013020_Surreal_Gpcr15	Spur_010884_Htr4L_7	Spur_021613_Adra1aL_9	Spur_010883_Htr4L_6	Spur_010880_Gpr84L_3	Spur_010318_Surreal_Gpcr33	Spur_022773_Mtnr1aL_3	Spur_025641_Adra1dL_2	Bflo_260790985	Bflo_260790987	Spur_007795_Surreal_Gpcr84	Spur_007796_Surreal_Gpcr85	Spur_013899_Htr1L_3	Spur_013901_Htr1L_5	Spur_013900_Htr1L_4	Mley_ML02484a	Spur_003004_Adra1bL_4	Spur_003002_Drd2L_13	Spur_004768_Hypp_1542	Spur_000370_Hypp_1255	Skow_33558m	Spur_022772_Adra1aL_10	Spur_026769_Htr1aL_9	Spur_013781_Chrm4L_2	Spur_013782_Hrh1L_7	Spur_007491_Surreal_Gpcr44	Spur_009580_Surreal_Gpcr30	Spur_011319_Surreal_Gpcr16	Spur_012689_Adra1aL_1	Spur_014747_Surreal_Gpcr117	Spur_003097_Hypp_1431	Spur_007794_Surreal_Gpcr125	Spur_023479_Hypp_2672	Spur_008711_Htr2bL	Spur_017704_Spur_017704	Spur_007490_Surreal_Gpcr47	Spur_013027_Surreal_Gpcr27	Spur_019251_Surreal_Gpcr9	Spur_007064_Surreal_Gpcr38	Spur_011318_Surreal_Gpcr11	Spur_012325_Surreal_Gpcr148	Spur_017094_Surreal_Gpcr78	Spur_001490_Hypp_1334	Spur_023017_Surreal_Gpcr39	Spur_009211_Hypp_1834	Spur_007707_MdyL	Ctel_218567	Bflo_260827288	Spur_002248_Adrb3L	Dpul_244168	Bflo_260798246	Spur_014550_Adra1dL	Bflo_260780784	Spur_011411_Drd2L_15	Spur_017096_Surreal_Gpcr88	Isca_ISCW023730-PA	Pbac_3464387	Spur_013021_Surreal_Gpcr14	Spur_017951_Hypp_2363	Spur_009538_Hypp_1854	Skow_37325m	Spur_002403_Hypp_1393	Spur_010657_Chrm4L	Bflo_260790036
HG_34757	Dmel_0003373_Sgs3_Salivary_gland_secretion_3_Source_FlyBase_0003373	Mley_ML038039a	Dmel_0003377_Sgs7_Salivary_gland_secretion_7_Source_FlyBase_0003377	Dmel_0003378_Sgs8_Salivary_gland_secretion_8_Source_FlyBase_0003378
HG_26764	Rcul_t32048	Pbac_3464474	Pbac_3464316	Pbac_3464709	Mley_ML16754a
HG_8941	Nvec_58810_DUF1613	Nvec_18164_E_MAP_115	Nvec_38941_Remorin_C	Nvec_45980_C1_3	Nvec_14341_DUF1339	Nvec_58611_Collagen	Nvec_32010_Ada_Zn_binding	Nvec_18162_E_MAP_115	Nvec_58418_DUF1110	Nvec_7620_Remorin_N	Nvec_58106_DUF930	Nvec_4660_DUF1252	Nvec_44812_DUF586	Nvec_46625_	Nvec_4659_	Nvec_6267_DUF930	Nvec_44052_	Nvec_39198_RPEL	Pbac_3462174	Nvec_21005_	Nvec_56080_	Nvec_18163_
HG_30345	Pbac_3462799	Mley_ML19918a	Pbac_3463698	Lgig_228779
HG_24289	Skow_02357m	Skow_03898m	Skow_02358m	Mley_ML12315a	Skow_08929m	Skow_03900m
HG_8677	Bsch_g53936	Csav_015878	Cint_023548	Cint_023549	Acar_00014802	Xtro_032950	Drer_026109_solute_carrier_family_48_heme_transporter_member_1b_Source_ZFIN_Acc_ZDB_GENE_030131_8226_slc48a1b	Drer_026907_solute_carrier_family_48_heme_transporter_member_1a_Source_ZFIN_Acc_ZDB_GENE_040718_121_slc48a1a	Ggal_029015	Bflo_260829235	Odio_003686001	Lgig_235195	Cgig_26537_Heme_transporter_hrg1_B_Source_UniProtKB_TrEMBL_Acc_K1RH84	Hrob_189956	Skow_43165m	Ctel_226554	Rcul_t23630	Znev_01341	Hmag_208120	Ctel_194611	Dpul_300260	Hsap_Ensmbl0211584_solute_carrier_family_48_heme_transporter_member_1_Source_HGNC_Symbol_Acc_26035_SLC48A1	Mley_ML104316a
HG_63357	Pbac_3461190	Dmel_0250754_CG42232
HG_46491	Adig_00746	Adig_21471	Mley_ML070829a
HG_9681	Lgig_162903	Spur_017371_Hypp_2322	Spur_005578_Adra1aL_2	Spur_021579_Adrb2L_14	Spur_019698_Hypp_2462	Spur_007432_Adrb2L_1	Spur_021998_Adrb2L_15	Spur_013270_Adrb2L_3	Spur_023319_Adrb2L_17	Spur_006250_Hypp_1644	Spur_006252_Hypp_1646	Spur_013657_Adrb2L_4	Spur_006249_Hypp_1643	Spur_006253_Hypp_1647	Spur_006251_Hypp_1645	Spur_025498_Hypp_2793	Pbac_3470568	Spur_009550_Hypp_581	Spur_001197_Hypp_1312
HG_70998	Mley_ML069131a	Nvec_53177_RTP
HG_25866	Pbac_3460734	Mley_ML070241a	Lgig_233083	Lgig_234470	Mley_ML010518a
HG_386	Mmar_MMa34176	Smim_g27939_t1_PREDICTED_histone_lysine_N_methyltransferase_SETMAR_like_Acyrthosiphon_pisum_gi_328703830_ref_XP_003242319_3e_119_373	Mmar_MMa51614	Pfuc_10993_1_17707_t1	Hmag_207573	Gsal_7022_chimerin_related_rho_gtpase_activating_protein	Smim_g35945_t1_PREDICTED_histone_lysine_N_methyltransferase_SETMAR_like_Acyrthosiphon_pisum_gi_328703830_ref_XP_003242319_2e_124_379	Hmag_215733	Hmag_231443	Tcas_270015274	Hmag_219097	Mmar_MMa45440	Hmag_204454	Smim_g31141_t1_PREDICTED_histone_lysine_N_methyltransferase_SETMAR_like_Acyrthosiphon_pisum_gi_328703830_ref_XP_003242319_3e_129_390	Mmar_MMa28936	Hmag_223431	Smim_g33494_t1_transposase_Forficula_auricularia_gi_37907398_gb_AAP51088_9e_169_483	Hmag_228754	Rcul_t23298	Hmag_225606	Hmag_201497	Cgig_02770	Pfuc_284_1_36449_t1	Pfuc_333_1_14989_t1	Pfuc_66_1_14776_t1	Pfuc_22618_1_69506_t1	Pfuc_13481_1_53956_t1	Smim_71254_mariner_transposase_Chrysoperla_plorabunda_gi_600840_gb_AAC46948_5e_41_149	Pfuc_6732_1_02296_t1	Mmar_MMa20009	Mmar_MMa30810	Mmar_MMa27152	Mmar_MMa45693	Mmar_MMa29029	Hsap_Ensmbl0179240_Homo_sapiens_putative_uncharacterized_protein_FLJ37770_like_LOC100506127_mRNA_Source_RefSeq_mRNA_Acc_NM_001282456_RP11_111M22_2	Smim_g3869_t1_PREDICTED_histone_lysine_N_methyltransferase_SETMAR_like_Acyrthosiphon_pisum_gi_328703830_ref_XP_003242319_5e_123_374	Smim_g36721_t1_PREDICTED_histone_lysine_N_methyltransferase_SETMAR_like_Acyrthosiphon_pisum_gi_328703830_ref_XP_003242319_4e_111_337	Smim_g75516_t1_PREDICTED_histone_lysine_N_methyltransferase_SETMAR_like_Acyrthosiphon_pisum_gi_328703830_ref_XP_003242319_1e_110_335	Smim_g25013_t1_PREDICTED_histone_lysine_N_methyltransferase_SETMAR_like_Acyrthosiphon_pisum_gi_328703830_ref_XP_003242319_2e_110_337	Znev_17073	Smim_g9333_t1_PREDICTED_histone_lysine_N_methyltransferase_SETMAR_like_Acyrthosiphon_pisum_gi_328703830_ref_XP_003242319_5e_119_356	Smim_g65902_t1_PREDICTED_histone_lysine_N_methyltransferase_SETMAR_like_Acyrthosiphon_pisum_gi_328703830_ref_XP_003242319_2e_100_310	Smim_g11645_t1_PREDICTED_histone_lysine_N_methyltransferase_SETMAR_like_Acyrthosiphon_pisum_gi_328703830_ref_XP_003242319_6e_86_270	Smim_g22805_t1_PREDICTED_histone_lysine_N_methyltransferase_SETMAR_like_Acyrthosiphon_pisum_gi_328703830_ref_XP_003242319_1e_87_277	Tcas_270006322	Tcas_270013037	Tcas_270010846	Acar_00018660	Znev_18498	Acar_00021160	Znev_16800	Znev_18304	Znev_18465	Smim_g4760_t1_FLJ37770_like_protein_Acromyrmex_echinatior_gi_332031049_gb_EGI70645_1e_52_178	Smim_3689_transposase_Pachygrapsus_marmoratus_gi_149692994_emb_CAJ76983_2e_24_103	Znev_00718	Znev_04647	Hmag_213939	Smim_g9137_t1_transposase_Pilumnus_hirtellus_gi_189310172_emb_CAP20039_2e_83_266	Smim_g64001_t1_mariner_transposase_Pycnoscelus_surinamensis_gi_2564431_gb_AAC28159_1e_61_203	Ctel_112524	Smim_g31925_t1_mariner_transposase_Pycnoscelus_surinamensis_gi_2564431_gb_AAC28159_3e_59_196	Smim_g24203_t1_mariner_transposase_Pycnoscelus_surinamensis_gi_2564431_gb_AAC28159_1e_61_202	Smim_g55028_t1_mariner_transposase_Pycnoscelus_surinamensis_gi_2564431_gb_AAC28159_2e_61_201	Smim_g52128_t1_mariner_transposase_Pycnoscelus_surinamensis_gi_2564431_gb_AAC28159_4e_61_201	Smim_g15705_t1_mariner_transposase_Pycnoscelus_surinamensis_gi_2564431_gb_AAC28159_1e_60_198	Smim_64492_PREDICTED_histone_lysine_N_methyltransferase_SETMAR_like_Acyrthosiphon_pisum_gi_328703830_ref_XP_003242319_2e_72_233	Smim_g58915_t1_PREDICTED_histone_lysine_N_methyltransferase_SETMAR_like_Acyrthosiphon_pisum_gi_328703830_ref_XP_003242319_9e_71_238	Smim_g2071_t1_mariner_transposase_Pycnoscelus_surinamensis_gi_2564431_gb_AAC28159_3e_57_191	Tcas_270016310	Smim_g69977_t1_PREDICTED_histone_lysine_N_methyltransferase_SETMAR_like_Acyrthosiphon_pisum_gi_328703830_ref_XP_003242319_5e_58_199	Pfuc_33480_1_62740_t1	Hmag_221329	Smim_g65564_t1_PREDICTED_histone_lysine_N_methyltransferase_SETMAR_like_Acyrthosiphon_pisum_gi_328703830_ref_XP_003242319_4e_67_220	Smim_g35177_t1_PREDICTED_histone_lysine_N_methyltransferase_SETMAR_like_Acyrthosiphon_pisum_gi_328703830_ref_XP_003242319_2e_80_257	Znev_15715	Smim_g6611_t1_PREDICTED_histone_lysine_N_methyltransferase_SETMAR_like_Acyrthosiphon_pisum_gi_328703830_ref_XP_003242319_1e_23_102	Znev_17334	Smim_69320_transposase_Portunus_pelagicus_gi_189310188_emb_CAP20051_3e_30_121	Mmar_MMa39028	Smim_g9330_t1_Famar1_transposase_Forficula_auricularia_gi_27465079_gb_AAO12863_1e_97_300	Smim_8639_PREDICTED_histone_lysine_N_methyltransferase_SETMAR_like_Acyrthosiphon_pisum_gi_328703830_ref_XP_003242319_6e_38_139	Smim_44999_Camar1_transposase_Chymomyza_amoena_gi_27465077_gb_AAO12862_2e_98_302	Pfuc_6040_1_02158_t1	Smim_7488_Camar1_transposase_Chymomyza_amoena_gi_27465077_gb_AAO12862_1e_73_234	Smim_g15598_t1_Ccmar2_transposase_Ceratitis_capitata_gi_27465081_gb_AAO12864_0_0_595	Smim_g4137_t1_Ccmar2_transposase_Ceratitis_capitata_gi_27465081_gb_AAO12864_3e_98_301	Znev_15517	Smim_39153_PREDICTED_similar_to_SET_domain_and_mariner_transposase_fusion_partial_Hydra_magnipapillata_gi_221135943_ref_XP_002170964_4e_34_129	Acar_00018720	Znev_11213	Mmar_MMa42075	Mmar_MMa40982	Znev_17634	Mmar_MMa43000	Smim_73666_mariner_transposase_Andrena_erigeniae_gi_2564362_gb_AAC28137_1e_15_75_9	Znev_15643	Smim_69884_PREDICTED_histone_lysine_N_methyltransferase_SETMAR_like_Acyrthosiphon_pisum_gi_328703830_ref_XP_003242319_1e_17_84_0	Smim_g27055_t1_transposase_Eriphia_verrucosa_gi_189310153_emb_CAP20022_7e_53_184	Smim_g68114_t1_mariner_transposase_Pycnoscelus_surinamensis_gi_2564431_gb_AAC28159_6e_53_180	Smim_g31623_t1_transposase_Eriphia_verrucosa_gi_189310153_emb_CAP20022_3e_47_168	Smim_g40826_t1_Histone_lysine_N_methyltransferase_SETMAR_Camponotus_floridanus_gi_307184166_gb_EFN70690_3e_37_136	Znev_17181	Hmag_228215	Mmar_MMa18681	Smim_g44287_t1_transposase_Eriphia_verrucosa_gi_189310153_emb_CAP20022_7e_40_149	Smim_g45277_t1_PREDICTED_histone_lysine_N_methyltransferase_SETMAR_like_Acyrthosiphon_pisum_gi_328703830_ref_XP_003242319_9e_47_166	Smim_g69415_t1_Ccmar2_transposase_Ceratitis_capitata_gi_27465081_gb_AAO12864_2e_148_431	Tcas_270017247	Tcas_270017233	Tcas_270017033	Tcas_270017028	Tcas_270016986	Tcas_270016977	Tcas_270006321	Smim_g56058_t1_FLJ37770_like_protein_Acromyrmex_echinatior_gi_332029332_gb_EGI69315_2e_39_142	Smim_47000_Histone_lysine_N_methyltransferase_SETMAR_Acromyrmex_echinatior_gi_332021261_gb_EGI61645_2e_45_157	Znev_06378	Tcas_270004098	Pfuc_60833_1_56302_t1	Tcas_270008466	Smim_29500_PREDICTED_histone_lysine_N_methyltransferase_SETMAR_like_Acyrthosiphon_pisum_gi_328703830_ref_XP_003242319_7e_41_150	Znev_13972	Gsal_2173_transposase	Znev_12224	Smim_39146_transposase_Eriphia_verrucosa_gi_189310153_emb_CAP20022_3e_39_147	Smim_59304_mariner_transposase_Pycnoscelus_surinamensis_gi_2564431_gb_AAC28159_1e_40_143	Pfuc_7684_1_67724_t1	Znev_07855	Smim_g66074_t1_Histone_lysine_N_methyltransferase_SETMAR_Acromyrmex_echinatior_gi_332021261_gb_EGI61645_8e_51_175	Znev_18561	Smim_g22258_t1_FLJ37770_like_protein_Acromyrmex_echinatior_gi_332029332_gb_EGI69315_8e_48_165	Smim_64774_PREDICTED_histone_lysine_N_methyltransferase_SETMAR_like_Acyrthosiphon_pisum_gi_328703830_ref_XP_003242319_6e_29_115	Znev_17243	Znev_15060	Znev_11045	Mley_ML09991a	Znev_14854	Mmar_MMa40105	Znev_16061	Pfuc_136038_1_42696_t1	Smim_g38957_t1_FLJ37770_like_protein_Acromyrmex_echinatior_gi_332029332_gb_EGI69315_4e_49_166	Smim_g72661_t1_transposase_Eriphia_verrucosa_gi_189310153_emb_CAP20022_5e_18_86_3	Znev_17877	Znev_18683	Znev_18551	Znev_18225	Smim_g36138_t1_Ccmar2_transposase_Ceratitis_capitata_gi_27465081_gb_AAO12864_3e_168_479	Znev_00924	Znev_17407	Znev_12505	Znev_16729	Mmar_MMa49570	Smim_g45528_t1_FLJ37770_like_protein_Acromyrmex_echinatior_gi_332024216_gb_EGI64421_3e_26_107	Znev_15766	Znev_14977	Znev_18267	Hmag_222619	Znev_18557	Smim_g9382_t1_Ccmar2_transposase_Ceratitis_capitata_gi_27465081_gb_AAO12864_1e_134_394	Znev_16600	Smim_23105_Histone_lysine_N_methyltransferase_SETMAR_Harpegnathos_saltator_gi_307194922_gb_EFN77046_2e_16_76_3	Tcas_270002591	Znev_18314	Smim_21852_Putative_uncharacterized_protein_FLJ37770_Camponotus_floridanus_gi_307189285_gb_EFN73722_8e_17_79_0	Smim_66487_transposase_Portunus_pelagicus_gi_189310193_emb_CAP20054_1e_24_104	Znev_08081	Smim_6794_transposase_Portunus_pelagicus_gi_189310188_emb_CAP20051_2e_13_71_2	Avag_52152001	Smim_11174_Histone_lysine_N_methyltransferase_SETMAR_Camponotus_floridanus_gi_307189293_gb_EFN73730_6e_29_114	Znev_06922	Pfuc_5372_1_23773_t1	Smim_g2128_t1_Ccmar2_transposase_Ceratitis_capitata_gi_27465081_gb_AAO12864_2e_111_332	Mmar_MMa19968	Smim_42674_FLJ37770_like_protein_Acromyrmex_echinatior_gi_332024216_gb_EGI64421_5e_17_79_3	Smim_1478_denovo_path1_Histone_lysine_N_methyltransferase_SETMAR_Acromyrmex_echinatior_gi_332021261_gb_EGI61645_1e_35_130	Smim_g11292_t1_Histone_lysine_N_methyltransferase_SETMAR_Acromyrmex_echinatior_gi_332021261_gb_EGI61645_5e_30_117	Tcas_270001982	Znev_08234	Mley_ML015110a	Znev_13997	Pfuc_3510_1_08636_t1	Znev_17901	Znev_13683	Znev_08172	Znev_06714	Znev_17984	Znev_17863	Smim_16494_PREDICTED_histone_lysine_N_methyltransferase_SETMAR_like_Acyrthosiphon_pisum_gi_328703830_ref_XP_003242319_3e_23_99_4	Smim_56920_PREDICTED_similar_to_hemicentin_partial_Hydra_magnipapillata_gi_221091136_ref_XP_002169099_5e_18_87_8	Hmag_222065	Avag_61150001	Avag_61148001	Znev_04484	Znev_17620	Hmag_209561	Smim_27117_Putative_uncharacterized_protein_FLJ37770_Camponotus_floridanus_gi_307189285_gb_EFN73722_2e_13_70_1	Smim_46124_transposase_Portunus_pelagicus_gi_189310193_emb_CAP20054_7e_10_62_0	Znev_16960	Mmar_MMa09114	Smim_g63136_t1_Famar1_transposase_Forficula_auricularia_gi_27465079_gb_AAO12863_2e_121_358	Pfuc_1525_1_37042_t1	Hmag_231642	Smim_59687_transposase_Forficula_auricularia_gi_37907390_gb_AAP51084_4e_17_82_8	Avag_46036001	Znev_16606	Znev_02617	Znev_17815	Znev_10837	Znev_18127	Smim_65925_PREDICTED_histone_lysine_N_methyltransferase_SETMAR_like_Acyrthosiphon_pisum_gi_328703830_ref_XP_003242319_1e_16_80_9	Mmar_MMa12218	Mmar_MMa34207	Znev_14359	Znev_17845	Mmar_MMa17860	Mmar_MMa44224	Znev_18634	Pfuc_26447_1_69778_t1	Znev_16879	Znev_17040	Znev_17137	Znev_17803	Egra_05409	Emul_02272	Smim_71252_Histone_lysine_N_methyltransferase_SETMAR_Camponotus_floridanus_gi_307189293_gb_EFN73730_1e_44_153	Hmag_223259	Hmag_204503	Hmag_219039	Smim_65113_PREDICTED_putative_uncharacterized_protein_FLJ37770_like_Nomascus_leucogenys_gi_332211266_ref_XP_003254739_4e_33_124	Smim_g27653_t1_Putative_uncharacterized_protein_FLJ37770_Camponotus_floridanus_gi_307186049_gb_EFN71785_8e_35_125	Znev_13419	Znev_04012	Smim_g10154_t1_Putative_uncharacterized_protein_FLJ37770_Camponotus_floridanus_gi_307177562_gb_EFN66655_2e_18_87_4	Znev_04485	Znev_12162	Znev_05853	Smim_13453_Histone_lysine_N_methyltransferase_SETMAR_Acromyrmex_echinatior_gi_332018571_gb_EGI59159_2e_36_132	Smim_19737_Putative_uncharacterized_protein_FLJ37770_Camponotus_floridanus_gi_307177562_gb_EFN66655_2e_29_116	Znev_17752	Znev_00868	Znev_17814	Znev_17112	Smim_64630_Putative_uncharacterized_protein_FLJ37770_Camponotus_floridanus_gi_307177562_gb_EFN66655_5e_23_100	Smim_46749_Histone_lysine_N_methyltransferase_SETMAR_Acromyrmex_echinatior_gi_332017516_gb_EGI58227_5e_34_127	Mmar_MMa25828	Mmar_MMa33739	Znev_17917	Smim_50839_transposase_Agrilus_planipennis_gi_283765096_gb_ADB28039_2e_18_87_8	Znev_05404	Smim_70607_FLJ37770_like_protein_Acromyrmex_echinatior_gi_332021846_gb_EGI62184_3e_18_82_4	Smim_15009_Histone_lysine_N_methyltransferase_SETMAR_Acromyrmex_echinatior_gi_332018571_gb_EGI59159_1e_32_122	Mmar_MMa38023	Mmar_MMa43532	Hmag_228736	Mmar_MMa45455	Hmag_215550	Smim_g38873_t1_transposase_Forficula_auricularia_gi_37907423_gb_AAP51096_4e_63_206	Smim_g20606_t1_transposase_Chymomyza_amoena_gi_26986663_gb_AAN86603_8e_18_82_4	Hmag_230344	Mmar_MMa36434	Mmar_MMa37104	Hmag_219267	Hmag_217517	Mmar_MMa46101	Hmag_207424	Smim_79789_PREDICTED_similar_to_integrin_beta_chain_partial_Hydra_magnipapillata_gi_221123094_ref_XP_002159375_5e_44_155	Hmag_221278	Mmar_MMa45842	Smim_g45612_t1_Histone_lysine_N_methyltransferase_SETMAR_Camponotus_floridanus_gi_307174353_gb_EFN64900_2e_32_118	Smim_38430_transposase_Forficula_auricularia_gi_37907406_gb_AAP51092_4e_29_113	Znev_18627	Mmar_MMa13969	Smim_46628_Histone_lysine_N_methyltransferase_SETMAR_Harpegnathos_saltator_gi_307200878_gb_EFN80916_6e_24_97_4	Smim_72612_Histone_lysine_N_methyltransferase_SETMAR_Acromyrmex_echinatior_gi_332020716_gb_EGI61121_3e_20_87_0	Smim_g49693_t1_Histone_lysine_N_methyltransferase_SETMAR_Harpegnathos_saltator_gi_307200878_gb_EFN80916_3e_18_85_9	Smim_14260_Histone_lysine_N_methyltransferase_SETMAR_Camponotus_floridanus_gi_307188722_gb_EFN73368_4e_29_109	Hmag_202065	Hmag_204125	Hmag_226722	Pfuc_17770_1_18486_t1	Hmag_231096	Rcul_t40837	Tcas_270004331	Rcul_t23336	Smim_45207_Putative_uncharacterized_protein_FLJ37770_Camponotus_floridanus_gi_307190997_gb_EFN74761_6e_15_73_6	Smim_21744_Putative_uncharacterized_protein_FLJ37770_Harpegnathos_saltator_gi_307209963_gb_EFN86740_8e_12_64_7	Smim_49980_transposase_Pilumnus_hirtellus_gi_189310169_emb_CAP20037_3e_16_80_5	Znev_17327	Pfuc_17409_1_18459_t1	Mmar_MMa20640	Hmag_205610	Smim_46850_mariner_transposase_Chrysoperla_plorabunda_gi_156618_gb_AAA28265_2e_21_94_0	Smim_35211_FLJ37770_like_protein_Acromyrmex_echinatior_gi_332021846_gb_EGI62184_2e_14_74_3	Smim_22907_denovo_path2_PREDICTED_histone_lysine_N_methyltransferase_SETMAR_like_Acyrthosiphon_pisum_gi_328703830_ref_XP_003242319_6e_16_78_2	Hmic_0777400	Smim_63923_Putative_uncharacterized_protein_FLJ37770_Harpegnathos_saltator_gi_307209963_gb_EFN86740_9e_08_52_4	Smim_83997_transposase_Pilumnus_hirtellus_gi_189310169_emb_CAP20037_6e_07_53_5	Znev_08597	Smim_12517_PREDICTED_putative_uncharacterized_protein_FLJ37770_like_Macaca_mulatta_gi_109107987_ref_XP_001087076_3e_17_80_9	Smim_6288_FLJ37770_like_protein_Acromyrmex_echinatior_gi_332023506_gb_EGI63743_5e_09_57_8	Znev_05267	Smim_44275_Putative_uncharacterized_protein_FLJ37770_Harpegnathos_saltator_gi_307210073_gb_EFN86782_1e_12_67_0	Mmar_MMa29827	Hmag_211803	Smim_37055_Histone_lysine_N_methyltransferase_SETMAR_Harpegnathos_saltator_gi_307205869_gb_EFN84041_1e_08_55_1	Smim_55379_PREDICTED_histone_lysine_N_methyltransferase_SETMAR_like_partial_Apis_mellifera_gi_110766450_ref_XP_001121464_6e_14_71_2	Smim_50373_transposase_Pachygrapsus_marmoratus_gi_149692996_emb_CAJ76984_1e_20_92_4	Smim_63872_Histone_lysine_N_methyltransferase_SETMAR_Camponotus_floridanus_gi_307177547_gb_EFN66653_5e_09_56_6	Smim_26876_Putative_uncharacterized_protein_FLJ37770_Camponotus_floridanus_gi_307177562_gb_EFN66655_2e_12_65_9	Znev_06168	Znev_17348	Mmar_MMa46156	Smim_2672_denovo_path3_FLJ37770_like_protein_Acromyrmex_echinatior_gi_332021919_gb_EGI62252_3e_10_60_1	Smim_70141_Histone_lysine_N_methyltransferase_SETMAR_Acromyrmex_echinatior_gi_332021737_gb_EGI62092_1e_08_55_8	Mmar_MMa11055	Hmic_0247500	Znev_18519	Znev_14864	Znev_08174	Smim_17169_FLJ37770_like_protein_Acromyrmex_echinatior_gi_332017999_gb_EGI58630_4e_12_65_9	Znev_18063	Znev_18061	Znev_18034	Znev_11743	Mmar_MMa47804	Mmar_MMa02917	Smim_19217_Histone_lysine_N_methyltransferase_SETMAR_Camponotus_floridanus_gi_307189293_gb_EFN73730_4e_08_55_1	Mmar_MMa01396	Mmar_MMa52766	Mmar_MMa26178	Smim_42201_FLJ37770_like_protein_Acromyrmex_echinatior_gi_332023506_gb_EGI63743_6e_09_56_2	Znev_14853	Smim_60369_PREDICTED_histone_lysine_N_methyltransferase_SETMAR_like_Acyrthosiphon_pisum_gi_328703830_ref_XP_003242319_0_004_42_4	Smim_62642_PREDICTED_histone_lysine_N_methyltransferase_SETMAR_like_Acyrthosiphon_pisum_gi_328703830_ref_XP_003242319_0_001_42_4	Smim_30984_FLJ37770_like_protein_Acromyrmex_echinatior_gi_332021846_gb_EGI62184_1e_12_68_2	Mmar_MMa09575	Mmar_MMa55166	Mmar_MMa04287	Smim_46841_PREDICTED_histone_lysine_N_methyltransferase_SETMAR_like_Acyrthosiphon_pisum_gi_328703830_ref_XP_003242319_7e_07_51_2	Mmar_MMa32540	Tcas_270013024	Mmar_MMa09601	Smim_g67243_t1_Mariner_Mos1_transposase_Acromyrmex_echinatior_gi_332026932_gb_EGI67031_2e_05_47_0	Mmar_MMa16602	Mmar_MMa43304	Mmar_MMa41003	Mmar_MMa40291	Znev_06621	Mmar_MMa21465	Smim_25637_FLJ37770_like_protein_Acromyrmex_echinatior_gi_332021846_gb_EGI62184_4e_06_48_5	Smim_41329_FLJ37770_like_protein_Acromyrmex_echinatior_gi_332021846_gb_EGI62184_3e_07_51_6	Smim_78023_PREDICTED_histone_lysine_N_methyltransferase_SETMAR_like_Acyrthosiphon_pisum_gi_328703830_ref_XP_003242319_2e_09_60_1	Smim_22398_Histone_lysine_N_methyltransferase_SETMAR_Camponotus_floridanus_gi_307188671_gb_EFN73358_5e_07_50_4	Smim_11296_PREDICTED_histone_lysine_N_methyltransferase_SETMAR_like_Acyrthosiphon_pisum_gi_328703830_ref_XP_003242319_7e_10_62_4	Smim_16499_PREDICTED_histone_lysine_N_methyltransferase_SETMAR_like_Acyrthosiphon_pisum_gi_328703830_ref_XP_003242319_1e_06_50_8	Smim_g77897_t1_Mariner_Mos1_transposase_Acromyrmex_echinatior_gi_332028975_gb_EGI68990_2e_05_46_6	Smim_57724_PREDICTED_similar_to_SET_domain_and_mariner_transposase_fusion_Hydra_magnipapillata_gi_221108384_ref_XP_002168485_5e_17_82_4	Smim_50772_transposase_partial_Sitodiplosis_mosellana_gi_83728483_gb_ABC41931_5e_09_57_0	Smim_24588_24588	Znev_17165	Smim_32361_mariner_transposase_Pycnoscelus_surinamensis_gi_2564431_gb_AAC28159_4e_06_49_7	Smim_27447_FLJ37770_like_protein_Acromyrmex_echinatior_gi_332023506_gb_EGI63743_2e_06_50_4	Smim_57314_transposase_Forficula_auricularia_gi_37907386_gb_AAP51082_6e_11_64_7	Smim_34639_Camar1_transposase_Chymomyza_amoena_gi_27465077_gb_AAO12862_4e_11_66_6	Pfuc_6727_1_09417_t1	Pfuc_134505_1_49849_t1	Smim_46878_mariner_transposase_Heliothis_virescens_gi_3142710_gb_AAC16889_1e_07_54_3	Smim_4383_transposase_Diasemopsis_comoroensis_gi_77744241_gb_ABB02163_4e_29_112	Rcul_t31645	Rcul_t30034	Smim_23645_transposase_Portunus_trituberculatus_gi_189310195_emb_CAP20055_6e_06_50_4	Smim_5148_FLJ37770_like_protein_Acromyrmex_echinatior_gi_332029359_gb_EGI69324_2e_08_55_1	Smim_6290_PREDICTED_histone_lysine_N_methyltransferase_SETMAR_like_Acyrthosiphon_pisum_gi_328703830_ref_XP_003242319_3e_06_51_2	Smim_65706_PREDICTED_histone_lysine_N_methyltransferase_SETMAR_like_Acyrthosiphon_pisum_gi_328703830_ref_XP_003242319_1e_08_57_4	Smim_64801_64801	Smim_74449_putative_transposase_partial_Dermacentor_variabilis_gi_207287875_gb_ACI23536_2e_05_45_4	Smim_75102_PREDICTED_histone_lysine_N_methyltransferase_SETMAR_like_Acyrthosiphon_pisum_gi_328703830_ref_XP_003242319_4e_09_58_9	Smim_871_Histone_lysine_N_methyltransferase_SETMAR_Harpegnathos_saltator_gi_307209325_gb_EFN86397_1e_07_53_1
HG_6887	Bsch_g25230	Csav_011326	Isca_ISCW006148-PA	Lgig_214697	Pfuc_4450_1_59519_t1	Pfuc_41872_1_34216_t1	Smar_008384	Xtro_037525	Znev_11618	Cgig_15800	Spur_008272_Spur_008272	Tcas_270006149	Dmel_0052831_CG33695	Skow_17611m	Bflo_260796881	Ctel_159160	Hsap_Ensmbl0161939_RNASEK_C17orf49_readthrough_Source_HGNC_Symbol_Acc_44419_RNASEK_C17orf49	Dpul_231621	Adig_01861	Smim_80203_PREDICTED_chromatin_complexes_subunit_BAP18_like_isoform_Apis_mellifera_gi_328792610_ref_XP_392173_3_4e_34_128	Hmag_219495	Cele_012828_Y43F8C_6_Protein_Y43F8C_6_isoform_b_Y43F8C_6_mRNA_complete_cds_Source_RefSeq_mRNA_Acc_NM_001269952	Nvec_13999_Myb_DNA_binding	Bmal_170575682	Drer_088755_zgc_103508_Source_ZFIN_Acc_ZDB_GENE_041212_28_zgc_103508	Odio_008030001	Spur_020127_Spur_020127	Pbac_3475978	Drer_015161_zgc_92664_Source_ZFIN_Acc_ZDB_GENE_040718_119_zgc_92664	Smim_5720_PREDICTED_similar_to_AGAP009888_PA_Tribolium_castaneum_gi_91081491_ref_XP_974476_1e_18_85_1	Hrob_160182	Hrob_71354	Hsap_Ensmbl0258315_chromosome_17_open_reading_frame_49_Source_HGNC_Symbol_Acc_28737_C17orf49
HG_43866	Hmag_217399	Mley_ML154152a	Pbac_3462391
HG_14100	Mley_ML32992a	Nvec_51223_	Skow_42275m	Hmag_215488	Nvec_3203_FGF	Nvec_3204_FGF	Hmag_204871	Dpul_276793	Nvec_20712_DUF583	Bflo_260791410	Skow_19329m
HG_11050	Hmag_200529	Lgig_130498	Lgig_107337	Hmag_220555	Bflo_260814606	Hmag_224745	Hsap_Ensmbl0152591_dentin_sialophosphoprotein_Source_HGNC_Symbol_Acc_3054_DSPP	Pbac_3461899	Bflo_260821197	Nvec_20262_	Nvec_20267_	Nvec_20263_	Nvec_35263_	Pbac_3467408	Smim_g51143_t1_PREDICTED_similar_to_MAEBL_Hydra_magnipapillata_gi_221126627_ref_XP_002156063_1e_65_243
HG_9788	Skow_17993m	Skow_45082m	Skow_45079m	Nvec_14819_	Skow_45083m	Skow_45081m	Hmag_214492	Ctel_135622	Skow_25675m	Skow_27242m	Nvec_51461_DRMBL	Skow_14100m	Skow_36959m	Skow_45080m	Hrob_135451	Pbac_3467178	Skow_02589m	Nvec_10408_	Nvec_32573_His_leader
HG_22726	Pbac_3460529	Pbac_3460465	Mley_ML17941a	Mley_ML25122a	Pbac_3467820	Smar_008978
HG_22862	Cele_021011_W03G1_5_Protein_W03G1_5_W03G1_5_mRNA_complete_cds_Source_RefSeq_mRNA_Acc_NM_067535	Skow_29026m	Lgig_153445	Pbac_3460986	Skow_13774m	Pfuc_223011_1_72115_t1
HG_15170	Hmag_212332	Nvec_253_GRP	Adig_11914	Adig_18815	Nvec_52653_	Mley_ML13917a	Mley_ML03218a	Nvec_39954_	Pbac_3476177	Mley_ML05007a
HG_44318	Mley_ML41866a	Acar_00018688	Acar_00019301
HG_26500	Bsch_g54635	Xtro_059850	Xtro_062004	Xtro_059894	Mley_ML030917a
HG_22675	Skow_26042m	Skow_36014m	Cint_001142	Skow_26012m	Hmag_223082	Mley_ML311614a
HG_7998	Nvec_19405_DMP1	Skow_17373m	Skow_17371m	Isca_ISCW005454-PA	Nvec_55153_	Nvec_43460_Keratin_B2	Lgig_76282	Skow_17385m	Skow_17367m	Bflo_260783570	Skow_32076m	Skow_37307m	Skow_03836m	Skow_24431m	Nvec_40995_RNA_pol_A_CTD	Ctel_111329	Bmal_170574140	Skow_17344m	Hmag_211668	Bflo_260827794	Skow_12547m	Mley_ML044917a	Smar_007870	Pfuc_178694_1_42895_t1	Pfuc_21283_1_04131_t1	Skow_06202m
HG_17089	Nvec_9751_Helicase_C	Adig_23850	Adig_14657	Adig_05164	Nvec_47087_	Mley_ML06713a	Nvec_26898_	Adig_23702
HG_370	Bsch_g54765	Bsch_g48255	Bsch_g10989	Bsch_g14185	Bsch_g41178	Bsch_g42600	Bsch_g70441	Bsch_g71014	Bsch_g69989	Bsch_g42750	Bsch_g23523	Bsch_g67318	Bsch_g27452	Bsch_g48292	Bsch_g29433	Bsch_g51663	Bsch_g49760	Bsch_g60695	Bsch_g51654	Bsch_g57475	Bsch_g64231	Bsch_g44456	Bsch_g67616	Bsch_g44412	Bsch_g56393	Bsch_g68026	Bsch_g68259	Bsch_g62299	Bsch_g61277	Bsch_g61868	Bsch_g67313	Bsch_g44436	Bsch_g70078	Bsch_g69298	Bsch_g64735	Bsch_g69869	Bsch_g61021	Bsch_g33917	Bsch_g55751	Bsch_g43848	Bsch_g41264	Bsch_g61056	Bsch_g67871	Bsch_g70022	Bsch_g46359	Bsch_g50068	Bsch_g46555	Bsch_g65704	Bsch_g43060	Bsch_g68334	Bsch_g61271	Bsch_g64061	Bsch_g50370	Bsch_g22572	Bsch_g55642	Bsch_g53388	Bsch_g29353	Bsch_g50099	Bsch_g17031	Bsch_g66684	Bsch_g49028	Bsch_g58655	Bsch_g53021	Bsch_g29295	Bsch_g66651	Bsch_g67216	Bsch_g51562	Bsch_g16938	Bsch_g66390	Bsch_g62943	Bsch_g49718	Bsch_g22567	Bsch_g70754	Bsch_g64265	Bsch_g58483	Bsch_g36274	Bsch_g60511	Bsch_g66622	Bsch_g13813	Bsch_g55605	Bsch_g62145	Bsch_g45846	Bsch_g18440	Bsch_g69275	Bsch_g39427	Bsch_g28151	Bsch_g17923	Bsch_g52440	Bsch_g71309	Bsch_g71207	Bsch_g32403	Bsch_g29735	Bsch_g21925	Bsch_g70036	Bsch_g59035	Bsch_g56830	Bsch_g64219	Bsch_g25743	Bsch_g61421	Bsch_g15293	Bsch_g34465	Bsch_g32250	Bsch_g64983	Bsch_g16279	Bsch_g38846	Bsch_g40603	Bsch_g54638	Bsch_g64207	Bsch_g24490	Bsch_g30996	Bsch_g25475	Bsch_g46306	Bsch_g37499	Bsch_g31328	Bsch_g27699	Bsch_g48993	Bsch_g41087	Bsch_g39190	Bsch_g26737	Bsch_g68053	Bsch_g24723	Bsch_g59488	Cint_000664	Bsch_g61781	Cint_000663	Bsch_g8632	Bsch_g63619	Bsch_g28542	Bsch_g40833	Pfuc_45273_1_12575_t1	Spur_013400_Hypp_2081	Bsch_g16614	Bsch_g32361	Pfuc_131576_1_64475_t1	Spur_025523_Spur_025523	Bsch_g69841	Spur_008334_Hypp_543	Pfuc_256216_1_35912_t1	Spur_027106_Hypp_2887	Rcul_t31780	Pfuc_1276_1_36916_t1	Smim_g65288_t1_PREDICTED_similar_to_F19G12_Ciona_intestinalis_gi_198413199_ref_XP_002123084_2e_114_366	Ctel_228405	Pfuc_6207_1_38284_t1	Spur_017651_Hypp_2350	Spur_001447_Hypp_1328	Pfuc_29351_1_69915_t1	Pfuc_4800_1_45037_t1	Bsch_g62591	Spur_004303_Hypp_410	Bsch_g41466	Bsch_g60132	Pfuc_1635_1_66053_t1	Bsch_g61001	Ctel_198372	Pfuc_5113_1_09052_t1	Pfuc_42084_1_34224_t1	Pfuc_54990_1_20186_t1	Cint_027466	Nvec_13331_Peptidase_C5	Nvec_32633_DUF1455	Pfuc_13529_1_61230_t1	Pfuc_72968_1_27688_t1	Nvec_148_PRKCSH	Rcul_t27374	Pfuc_4598_1_44981_t1	Pfuc_51417_1_34491_t1	Pfuc_3677_1_30490_t1	Bsch_g30352	Pfuc_10593_1_68221_t1	Pfuc_9422_1_60597_t1	Smar_004907	Nvec_38100_	Smar_004387	Pfuc_4395_1_30682_t1	Nvec_40673_DUF1455	Ctel_65944	Bsch_g50234	Pfuc_21838_1_18831_t1	Pfuc_18135_1_18511_t1	Pfuc_42308_1_70446_t1	Cint_029542	Nvec_13659_Peptidase_C5	Tcas_270016174	Nvec_37045_Drf_FH1	Tcas_270016855	Nvec_15488_Peptidase_C5	Pfuc_4841_1_59626_t1	Nvec_57604_	Nvec_10449_Ribosomal_L22	Bsch_g66536	Bsch_g26607	Lgig_113529	Pfuc_4324_1_52222_t1	Cint_027467	Pfuc_9802_1_31826_t1	Pfuc_22927_1_04253_t1	Bsch_g40791	Bsch_g22860	Nvec_48540_	Pfuc_22316_1_40361_t1	Nvec_44454_	Nvec_37420_	Pfuc_89154_1_35078_t1	Lgig_145931	Pfuc_15218_1_03588_t1	Pfuc_25880_1_40598_t1	Bsch_g59262	Dpul_68512	Pfuc_873_1_36708_t1	Nvec_28044_	Pfuc_1860_1_15636_t1	Bsch_g17615	Bsch_g32987	Bsch_g48919	Smar_000377	Pfuc_82821_1_34949_t1	Nvec_21812_GRASP55_65	Smar_007185	Pfuc_2927_1_51843_t1	Nvec_35781_	Pfuc_314242_1_36010_t1	Pfuc_1587_1_51347_t1	Lgig_174453	Pfuc_7427_1_60244_t1	Pfuc_11127_1_03033_t1	Nvec_27421_Peptidase_M35	Pfuc_12143_1_68453_t1	Pfuc_15566_1_61517_t1	Spur_020024_Hypp_2478	Cele_018842_F54H12_2_Protein_F54H12_2_F54H12_2_mRNA_complete_cds_Source_RefSeq_mRNA_Acc_NM_066334	Lgig_155057	Lgig_164044	Nvec_52712_Dynein_light	Pfuc_14799_1_54108_t1	Rcul_t23284	Pfuc_10882_1_60821_t1	Lgig_175134	Smim_g40280_t1_PREDICTED_similar_to_F19G12_Ciona_intestinalis_gi_198413199_ref_XP_002123084_9e_53_192	Dpul_119389	Bsch_g53319	Bsch_g12110	Bsch_g8026	Bsch_g49242	Bsch_g66714	Bsch_g55304	Bsch_g23616	Bsch_g35800	Bsch_g27639	Bsch_g69437	Bsch_g40651	Bsch_g60133	Bsch_g66537	Bsch_g3918	Bsch_g43820	Bsch_g9198	Bsch_g16615	Bsch_g33479	Bsch_g40225	Bsch_g45422	Bsch_g21617	Bsch_g12209	Bsch_g68121	Bsch_g26222	Bsch_g36704	Bsch_g52926	Bsch_g60902	Bsch_g67419	Bsch_g43354	Bsch_g62824	Bsch_g20733	Bsch_g67678	Bsch_g67530	Bsch_g34810	Bsch_g41265	Bsch_g20478	Bsch_g15749	Bsch_g41647	Mley_ML070230a	Nvec_26971_Peptidase_C5	Bsch_g2427	Bsch_g21766	Bsch_g13089	Bsch_g45421	Bsch_g51254	Bsch_g58639	Bsch_g15839	Bsch_g58721	Bsch_g43022	Smim_g25607_t1_PREDICTED_similar_to_F19G12_Ciona_intestinalis_gi_198413199_ref_XP_002123084_9e_77_262	Nvec_54162_DUF124	Nvec_34926_	Nvec_31356_	Smim_g48367_t1_PREDICTED_similar_to_F19G12_Ciona_intestinalis_gi_198413199_ref_XP_002123084_5e_61_218	Adig_24313	Pfuc_126401_1_13794_t1	Nvec_22960_	Nvec_11503_DUF124	Pfuc_17263_1_69062_t1	Pfuc_8684_1_24449_t1	Smim_g24728_t1_PREDICTED_similar_to_F19G12_Ciona_intestinalis_gi_198413199_ref_XP_002123084_2e_30_130	Pfuc_16894_1_61651_t1	Bsch_g65165	Ctel_210574	Smar_007182	Pfuc_1965_1_22803_t1	Pfuc_20833_1_62046_t1	Nvec_772_	Bsch_g71206	Bsch_g36273	Bsch_g52570	Bsch_g34235	Bsch_g29319	Bsch_g25474	Bsch_g61002	Bsch_g61224	Bsch_g29736	Bsch_g30995	Bsch_g67896	Bsch_g32402	Bsch_g71310	Bsch_g61141	Bsch_g49806	Bsch_g61422	Bsch_g64842	Bsch_g45420	Bsch_g17922	Bsch_g45847	Bsch_g62942	Bsch_g62590	Bsch_g27210	Bsch_g68054	Bsch_g40834	Bsch_g59036	Bsch_g64208	Bsch_g15602	Pfuc_59001_1_41707_t1	Cele_019588_K09F6_5_Protein_K09F6_5_K09F6_5_mRNA_complete_cds_Source_RefSeq_mRNA_Acc_NM_061823	Smar_001241	Pfuc_66230_1_56401_t1	Smar_003132	Tcas_270016231	Pfuc_75589_1_27730_t1	Pfuc_79518_1_13217_t1	Pfuc_104909_1_35276_t1	Pfuc_19939_1_18684_t1	Smim_28623_PREDICTED_similar_to_F19G12_Ciona_intestinalis_gi_198413199_ref_XP_002123084_6e_25_109	Nvec_29378_NHL	Pfuc_11513_1_68345_t1	Pfuc_16768_1_54338_t1	Nvec_29379_	Pfuc_381132_1_43245_t1	Cgig_19953	Pfuc_50428_1_70691_t1	Smar_000967	Pfuc_201379_1_72059_t1	Bsch_g50741	Bsch_g17050	Bsch_g45492	Bsch_g48254	Bsch_g66518	Bsch_g49565	Bsch_g60510	Bsch_g43430	Bsch_g51561	Bsch_g48992	Bsch_g15918	Bsch_g25506	Cele_013316_Y57G11C_21_Protein_Y57G11C_21_Y57G11C_21_mRNA_complete_cds_Source_RefSeq_mRNA_Acc_NM_070399	Odio_012776001	Pfuc_412676_1_65069_t1	Smar_000968	Bsch_g4065	Pfuc_3954_1_37756_t1	Bsch_g40775	Cele_012237_W04A8_2_Protein_W04A8_2_W04A8_2_mRNA_complete_cds_Source_RefSeq_mRNA_Acc_NM_061020	Pfuc_4841_1_59625_t1	Cgig_02120	Cgig_02493	Pfuc_106375_1_56988_t1	Nvec_33096_	Pfuc_26836_1_11802_t1	Nvec_55979_	Pfuc_1260_1_22512_t1	Pfuc_3567_1_66732_t1	Smar_007181	Pfuc_37430_1_48281_t1	Pfuc_1436_1_51316_t1	Nvec_55620_	Pfuc_200376_1_21460_t1	Pfuc_151991_1_42792_t1	Pfuc_46440_1_05355_t1	Pfuc_347404_1_57697_t1	Pfuc_98733_1_71489_t1	Pfuc_40157_1_19754_t1	Pfuc_2068_1_37212_t1
HG_20095	Skow_39346m	Hmag_224982	Skow_27418m	Lgig_96105	Nvec_52273_Pentapeptide	Pfuc_41886_1_34217_t1	Pbac_3463003
HG_10649	Mley_ML358834a	Bflo_260828817	Bsch_g48999	Pfuc_14801_1_61407_t1	Cint_015006	Bsch_g35816	Spur_024201_Spur_024201	Csav_014793	Cint_026026	Skow_25923m	Pbac_3467090	Spur_019372_Spur_019372	Adig_03003	Adig_03004	Adig_09585	Ctel_219423
HG_33836	Mley_ML09067a	Pbac_3479562	Adig_20221	Nvec_27993_zf_C5HC2
HG_34611	Adig_23481	Mley_ML11225a	Pbac_3475945	Pbac_3477654
HG_8568	Mley_ML161325a	Pbac_3460487	Mley_ML044710a	Mley_ML161327a	Adig_01878	Adig_18288	Adig_08375	Adig_18127	Adig_10747	Adig_15590	Adig_10746	Mley_ML00034a	Mley_ML044711a	Pbac_3464519	Mley_ML00036a	Mley_ML00035a	Adig_18287	Mley_ML161324a	Pbac_3467933	Pbac_3465455	Pbac_3471264	Pbac_3472278	Pbac_3464109
HG_19272	Mley_ML08541a	Bsch_g54041	Bsch_g55683	Bsch_g54042	Bsch_g65151	Cint_021903	Bflo_260806859
HG_11888	Dpul_256759	Ctel_197329	Dpul_256751	Dpul_255562	Dpul_325451	Dpul_269508	Dpul_253509	Dpul_253496	Dpul_117293	Dpul_253420	Dpul_325540	Dpul_255519	Dpul_302145	Pbac_3467869
HG_62249	Spur_013571_Spur_013571	Mley_ML04645a
HG_15598	Mley_ML24287a	Mley_ML132018a	Pbac_3467239	Hmag_231854	Hrob_170589	Mley_ML004433a	Mley_ML004434a	Mley_ML056948a	Mley_ML20961a
HG_7709	Cint_022506	Csav_014701	Csav_014699	Cint_024471	Cint_028587	Gsal_14046_fh1_fh2_domain_containing_protein_3_like_isoform_1	Ggal_039174	Gsal_5547_fh1_fh2_domain_containing_protein_3_like_isoform_1	Mley_ML114610a	Pbac_3471742	Gsal_4891_PREDICTED_hypothetical_protein_putative_homolog_to_LOC100648969_Bombus_terrestris	Gsal_4896_hypothetical_protein
HG_43656	Hmag_229256	Pbac_3467111	Mley_ML19594a
HG_34816	Hmag_208922	Mley_ML084428a	Pbac_3467036	Pbac_3475435
HG_28960	Mley_ML03808a	Rcul_t16049	Mley_ML084418a	Mley_ML11572a	Mley_ML038822a
HG_30950	Mley_ML21316a	Pbac_3462439	Pbac_3466420	Spur_022330_Spur_022330
HG_22588	Pbac_3466335	Skow_16255m	Skow_37963m	Skow_42378m	Skow_42368m	Skow_45723m
HG_23299	Lgig_158522	Mley_ML348713a	Pbac_3465048	Pbac_3461738	Nvec_9336_Taeniidae_ag	Smim_17005_17005
HG_19131	Pbac_3463102	Mley_ML27983a	Pbac_3466112	Pbac_3469323	Pfuc_41651_1_55823_t1	Nvec_110_	Pbac_3474264
HG_7653	Nvec_913_E_MAP_115	Hmag_213126	Hmag_204199	Pbac_3462027	Nvec_25843_	Hmag_210638	Hmag_229505	Hmag_213606	Hmag_229338	Hmag_228474	Hmag_203862	Hmag_224433	Hmag_222740	Hmag_225687	Hmag_208955	Hmag_211741	Hmag_206012	Hmag_226511	Hmag_206111	Hmag_232001	Hmag_216566	Hmag_203861	Hmag_232000	Hmag_229959	Hmag_219303	Hmag_213607	Hmag_229506	Pbac_3476741
HG_30868	Pbac_3460470	Odio_009020001	Mley_ML398329a	Pbac_3461463
HG_32218	Bsch_g51104	Bsch_g54838	Bsch_g67959	Mley_ML016712a
HG_17763	Bflo_260800248	Mley_ML07248a	Mley_ML093020a	Bflo_260821159	Mley_ML05265a	Pbac_3476218	Pbac_3477406	Pbac_3478956
HG_8908	Bsch_g61216	Cint_015826	Bflo_260797082	Csav_013199	Cgig_14656	Ctel_167433	Cgig_14657_UPF0573_protein_C2orf70_like_protein_A_Source_UniProtKB_TrEMBL_Acc_K1PH14	Cgig_14660_UPF0573_protein_C2orf70_like_protein_A_Source_UniProtKB_TrEMBL_Acc_K1Q9S2	Pfuc_5275_1_01939_t1	Lgig_58444	Skow_17835m	Avag_21442001	Spur_026143_Spur_026143	Acar_00015718	Cint_005216	Xtro_062666	Hsap_Ensmbl0173557_chromosome_2_open_reading_frame_70_Source_HGNC_Symbol_Acc_27938_C2orf70	Hrob_76841	Mley_ML03974a	Drer_089110_chromosome_2_open_reading_frame_70_Source_HGNC_Symbol_Acc_27938_C20H2orf70	Nvec_28818_	Tcas_270010864
HG_47927	Emul_03889	Pbac_3476442	Pbac_3472307
HG_15047	Adig_15849	Adig_05943	Pbac_3466696	Adig_00110	Adig_11657	Adig_17206	Adig_11656	Adig_04908	Adig_19676	Hmag_208904
HG_44772	Pbac_3461557	Mley_ML033621a	Bflo_260783613
HG_45483	Mley_ML00793a	Avag_12793001	Avag_52389001
HG_32987	Csav_001786	Cint_028265	Cint_028535	Mley_ML01814a
HG_20205	Mley_ML07429a	Hmag_213399	Nvec_6169_	Nvec_27126_ANF_receptor	Mley_ML06326a	Pbac_3461163	Nvec_13070_ANF_receptor
HG_10316	Mley_ML127030a	Mley_ML19128a	Mley_ML47191a	Mley_ML04381a	Pbac_3462208	Mley_ML45221a	Mley_ML00478a	Pbac_3463493	Pbac_3468777	Hrob_163007	Mley_ML00476a	Mley_ML205624a	Mley_ML29981a	Mley_ML19127a	Mley_ML04361a	Mley_ML234521a	Skow_24887m
HG_10452	Mley_ML16444a	Pbac_3460481	Lgig_136871	Ctel_134538	Lgig_98362	Pbac_3473362	Pfuc_5696_1_09189_t1	Pbac_3473748	Pbac_3475854	Pbac_3476537	Pbac_3475569	Pbac_3478747	Pbac_3462963	Pbac_3463754	Pbac_3471670	Pbac_3474296	Pbac_3476964
HG_32044	Bsch_g38656	Bsch_g42626	Pbac_3473373	Skow_38848m
HG_20838	Spur_001327_TenAL	Mley_ML07898a	Mley_ML04076a	Bflo_260814343	Mley_ML04077a	Spur_007075_Spur_007075	Pbac_3468415
HG_25205	Pbac_3479561	Mley_ML13778a	Pbac_3471540	Mmar_MMa37437	Pbac_3472872
HG_22396	Bsch_g31228	Mley_ML19201a	Nvec_21168_WD40	Adig_00025	Adig_11354
HG_48907	Bflo_260819541	Pbac_3460724	Pbac_3460758
HG_18164	Pfuc_485921_1_50488_t1	Csav_009971	Skow_39835m	Skow_39834m	Skow_32070m	Skow_32071m	Mley_ML047939a	Smar_008557
HG_13556	Pfuc_17176_1_32779_t1	Adig_11839	Bflo_261289529	Nvec_14859_SEA	Nvec_10643_ShTK	Nvec_31999_Utp14	Skow_28029m	Nvec_50210_I_set	Adig_11624	Mley_ML06637a	Nvec_20363_Involucrin
HG_34501	Lgig_79390	Rcul_t40135	Rcul_t05457	Mley_ML16137a
HG_23837	Nvec_27516_DUF827	Hmag_232957	Mley_ML010616a	Adig_21624	Nvec_57868	Nvec_21969_DUF1381
HG_22273	Mley_ML084422a	Adig_24112	Mley_ML078927a	Mley_ML258258a	Mley_ML07983a	Mley_ML202613a
HG_12489	Cint_016155	Skow_28874m	Skow_28873m	Skow_41981m	Skow_25354m	Lgig_120961	Skow_29631m	Pfuc_131965_1_42657_t1	Lgig_80355	Skow_38790m	Skow_01890m	Lgig_121801	Pbac_3474896
HG_11199	Hmag_202972	Hmag_221034	Lgig_113206	Nvec_57234_Phage_fiber	Lgig_116363	Lgig_116093	Lgig_176422	Lgig_116289	Bflo_260784309	Skow_21567m	Pfuc_14216_1_32422_t1	Lgig_116232	Drer_055281_Uncharacterized_protein_Source_UniProtKB_TrEMBL_Acc_F1QNY2_CT573349_1	Lgig_58254	Pbac_3469833
HG_2400	Cele_004209_ptc_2_Protein_PTC_2_ptc_2_mRNA_complete_cds_Source_RefSeq_mRNA_Acc_NM_062817	Ctel_226628	Cele_004208_ptc_1_Protein_PTC_1_ptc_1_mRNA_complete_cds_Source_RefSeq_mRNA_Acc_NM_063261	Tspi_316967655	Acar_00015220	Smar_001255	Ggal_034782	Xtro_040996	Cgig_15153_Patched_like_protein_1_Source_UniProtKB_TrEMBL_Acc_K1Q2Q4	Mmar_MMa49729	Ggal_020572	Bmal_170581376	Acar_00012890	Drer_055026_patched_2_Source_ZFIN_Acc_ZDB_GENE_980526_44_ptch2	Lgig_71238	Drer_016404_patched_1_Source_ZFIN_Acc_ZDB_GENE_980526_196_ptch1	Xtro_032466	Bsch_g17745	Bsch_g17746	Znev_07810	Dpul_40041	Skow_41683m	Bflo_260815657	Bmal_170595444	Cele_004210_ptc_3_Protein_PTC_3_isoform_c_ptc_3_mRNA_complete_cds_Source_RefSeq_mRNA_Acc_NM_001129178	Mmar_MMa21236	Rcul_t02797	Spur_014295_Patched	Dmel_0003892_ptc_patched_Source_FlyBase_0003892	Sman_131940_Putative_patched_1_Source_UniProtKB_TrEMBL_Acc_G4VNQ0	Csav_011148	Csav_011147	Csav_011149	Csav_011150	Hmic_0602000	Nvec_43213_	Hmag_229424	Rcul_t24784	Isca_ISCW001054-PA	Pbac_3465213	Rcul_t02795	Csav_011151	Smim_70159_PREDICTED_protein_patched_like_Bombus_terrestris_gi_340727459_ref_XP_003402061_4e_65_230	Rcul_t07016	Sjap_0087770	Egra_02420	Emul_10705	Adig_05826	Hmag_229425	Tcas_270015128	Spur_003313_NpC2L	Hrob_70706	Bsch_g22150	Hrob_189874	Smim_70158_putative_hedgehog_receptor_patched_Daphnia_pulex_gi_321479419_gb_EFX90375_9e_88_290	Cint_018627	Rcul_t24783	Hsap_Ensmbl0185920_patched_1_Source_HGNC_Symbol_Acc_9585_PTCH1	Rcul_t17098	Gsal_9440_patched_1	Bsch_g23507	Bsch_g704	Smim_70156_putative_hedgehog_receptor_patched_Daphnia_pulex_gi_321479419_gb_EFX90375_6e_147_457	Ggal_016460	Pfuc_5322_1_16629_t1	Hrob_71011	Bsch_g26253	Drer_095859_patched_1_Source_ZFIN_Acc_ZDB_GENE_980526_196_ptch1	Spur_003312_NpC2L_1	Smar_014798	Rcul_t43677	Rcul_t07017	Smim_70154_putative_hedgehog_receptor_patched_Daphnia_pulex_gi_321479419_gb_EFX90375_2e_53_191	Tspi_316967657	Cele_017684_F21H12_2_Protein_F21H12_2_F21H12_2_mRNA_complete_cds_Source_RefSeq_mRNA_Acc_NM_062818	Smar_001254	Sjap_0304310	Odio_001091001	Mmar_MMa21235	Mmar_MMa17136	Cgig_15154_Protein_patched_Source_UniProtKB_TrEMBL_Acc_K1Q9Z7	Acar_00018238	Hsap_Ensmbl0117425_patched_2_Source_HGNC_Symbol_Acc_9586_PTCH2	Mmar_MMa01467	Rcul_t25296	Sjap_0215660	Spur_022844_Ptch1
HG_31023	Mley_ML104642a	Cint_014686	Csav_006226	Pbac_3468709
HG_1211	Nvec_51717_	Nvec_27422_Dynamin_N	Nvec_147_LepA_C	Skow_37262m	Nvec_3319_Mak16	Bsch_g16692	Bsch_g33703	Bsch_g49070	Bsch_g68302	Bsch_g20307	Bsch_g50080	Bsch_g37983	Bsch_g59167	Bsch_g69747	Bsch_g67161	Bsch_g27224	Bsch_g44230	Bsch_g61058	Bsch_g44460	Bsch_g65788	Bsch_g52754	Bsch_g61865	Bsch_g65150	Bsch_g44432	Bsch_g68428	Bsch_g67338	Bsch_g46393	Bsch_g67674	Bsch_g38843	Bsch_g64421	Bsch_g50392	Bsch_g53785	Bsch_g42048	Bsch_g40806	Bsch_g54762	Tcas_270015374	Tcas_270010051	Pfuc_39454_1_63000_t1	Pfuc_142505_1_06594_t1	Tcas_270016141	Skow_33920m	Skow_25350m	Skow_27536m	Lgig_170712	Pfuc_6794_1_16991_t1	Pfuc_4598_1_44982_t1	Pfuc_5783_1_31039_t1	Pfuc_30792_1_62625_t1	Lgig_170826	Pfuc_16_1_07275_t1	Tcas_270015517	Skow_44260m	Nvec_32352_Pox_A32	Skow_32120m	Nvec_45599_GRP	Nvec_21289_Pox_A32	Pfuc_13002_1_61131_t1	Pfuc_3272_1_01389_t1	Pfuc_54956_1_27360_t1	Nvec_34803_Pox_A32	Skow_33013m	Nvec_37541_	Nvec_57605_	Nvec_59597_MobB	Pfuc_21353_1_62082_t1	Pfuc_8067_1_60366_t1	Pfuc_27610_1_26382_t1	Pfuc_22937_1_40395_t1	Pfuc_1775_1_37114_t1	Pfuc_12965_1_46576_t1	Pfuc_1587_1_51348_t1	Pfuc_170905_1_50022_t1	Pfuc_29976_1_33738_t1	Pfuc_265379_1_50274_t1	Pfuc_44119_1_55921_t1	Pfuc_9130_1_67993_t1	Nvec_48094_MMR_HSR1	Pfuc_2884_1_37436_t1	Pfuc_7886_1_45756_t1	Nvec_31261_MMR_HSR1	Nvec_48206_LTXXQ	Pfuc_10714_1_31971_t1	Skow_38291m	Nvec_15489_	Nvec_55065_ChaB	Pfuc_212310_1_64805_t1	Pfuc_9138_1_60559_t1	Pfuc_228911_1_35847_t1	Pfuc_280728_1_64945_t1	Pbac_3473094	Pbac_3470719	Pbac_3479406	Nvec_38101_	Pfuc_413_1_29230_t1	Pfuc_49005_1_70650_t1	Pbac_3473638	Mley_ML004428a	Pbac_3473131	Pfuc_76839_1_49191_t1	Pfuc_46274_1_27131_t1	Nvec_20720_	Pfuc_1086_1_29561_t1	Nvec_39040_ChaB	Pfuc_34206_1_62775_t1	Nvec_5399_	Nvec_13658_MbeD_MobD	Nvec_35721_	Pfuc_6959_1_09466_t1	Pfuc_36512_1_48233_t1	Pfuc_210609_1_21485_t1	Skow_17361m	Smim_77761_SJCHGC09003_protein_Schistosoma_japonicum_gi_76153497_gb_ABA40296_3e_08_54_3	Sjap_0314960	Dpul_344914	Pfuc_10878_1_68254_t1	Tcas_270016088	Smim_81494_SJCHGC09003_protein_Schistosoma_japonicum_gi_76153497_gb_ABA40296_5e_05_44_3	Pfuc_139137_1_21198_t1	Ctel_187053	Nvec_10451_Extensin_2	Nvec_31262_	Pfuc_379667_1_50418_t1	Nvec_24292_LTXXQ	Nvec_20721_	Nvec_23156_	Nvec_15490_	Nvec_44452_	Nvec_25057_	Nvec_11823_	Nvec_51167_	Nvec_15272_	Nvec_15274_	Nvec_41280_	Nvec_35666_	Nvec_40320_	Pfuc_4836_1_37988_t1	Pfuc_1167_1_43918_t1	Pfuc_23770_1_69586_t1	Pfuc_11860_1_60951_t1	Pfuc_8319_1_09741_t1	Pfuc_26119_1_33544_t1	Tcas_270010057	Tcas_270015534	Tcas_270017116
HG_5037	Nvec_26076_UQ_con	Nvec_26077_UQ_con	Skow_31097m	Adig_18263	Pfuc_6227_1_31140_t1	Skow_31102m	Bflo_260787613	Cgig_20259_NEDD8_conjugating_enzyme_ubc12_Source_UniProtKB_TrEMBL_Acc_K1QQH3	Spur_023465_UbceL	Ctel_209600	Spur_008671_Hypp_1801	Lgig_186004	Ctel_199007	Ctel_193169	Ctel_58731	Gsal_9015_nedd8_conjugating_enzyme_ubc12	Hmic_0987800	Hmic_0987400	Hmic_0634600	Emul_05780	Emul_01774	Egra_08664	Egra_04590	Egra_03919	Emul_09889	Hmic_0634400	Emul_05537	Mley_ML114615a	Egra_06481	Egra_09914	Emul_02146	Emul_01757	Egra_07559	Egra_04825	Egra_01592	Emul_00188	Emul_10065	Emul_01470	Egra_01284	Egra_02275	Egra_04958	Emul_01302	Emul_01633	Egra_05557	Egra_01837	Emul_00612	Hmic_0831900	Emul_04100	Egra_08079	Emul_06276	Nvec_41283_
HG_1035	Cgig_08435	Cgig_09098	Znev_07712	Smar_011906	Bsch_g24972	Bsch_g28373	Csav_014893	Csav_014892	Cint_001876	Bsch_g6894	Csav_003557	Csav_003561	Odio_000354001	Odio_000355001	Odio_013713001	Odio_017269001	Cgig_06051	Cgig_17882	Lgig_195131	Ctel_135197	Mmar_MMa50768	Cgig_14585	Isca_ISCW014726-PA	Smim_34798_PREDICTED_similar_to_CG15786_CG15786_PA_Tribolium_castaneum_gi_189241864_ref_XP_971367_8e_80_260	Cgig_24633	Lgig_183168	Cgig_07833	Cgig_24748	Cgig_25118	Mmar_MMa32588	Mmar_MMa32587	Cgig_13462	Cgig_23804	Cgig_10463	Csav_003556	Smar_008403	Hmag_229698	Pfuc_8942_1_17388_t1	Mmar_MMa31930	Lgig_156189	Cgig_23803	Dmel_0261803_CG42749	Cgig_14561	Pfuc_5724_1_09202_t1	Lgig_122611	Lgig_96362	Hmag_229697	Adig_10019	Znev_07521	Dpul_317372	Znev_03930	Dpul_58486	Tcas_270010925	Tcas_270015669	Avag_07279001	Tcas_270010924	Tcas_270010923	Avag_27788001	Lgig_97145	Smim_54901_AGAP001705_PA_Anopheles_gambiae_str_PEST_gi_333470069_gb_EAA00829_5_1e_66_221	Smim_44931_CG42749_isoform_B_Drosophila_melanogaster_gi_24639820_ref_NP_572209_2e_65_214	Nvec_28577_Chitin_bind_3	Avag_06800001	Avag_58642001	Mmar_MMa32589	Cgig_14087	Cgig_17265	Ctel_224259	Cgig_22903	Cgig_12945	Dmel_0085599_CG41284	Dpul_306978	Tcas_270010926	Dmel_0260997_CG42598	Nvec_6096_Chitin_bind_3	Tcas_270008878	Tcas_270010921	Smar_014853	Dpul_65736	Avag_13705001	Dmel_0038784_CG4362	Dmel_0038783_CG4367	Cgig_21532	Avag_00378001	Cgig_04756	Avag_39949001	Nvec_20442_Chitin_bind_3	Avag_18150001	Lgig_234127	Lgig_116750	Dpul_107750	Cgig_07823	Avag_52326001	Lgig_116739	Avag_35363001	Tcas_270010927	Pfuc_8900_1_31667_t1	Lgig_226726	Avag_35364001	Avag_52325001	Mmar_MMa50769	Csav_003562	Cgig_05701	Smar_014568	Avag_26179001	Avag_29577001	Dpul_56647	Dpul_117590	Pfuc_2887_1_08483_t1	Smim_10565_PREDICTED_similar_to_CG15786_CG15786_PA_Tribolium_castaneum_gi_189241864_ref_XP_971367_9e_55_186	Dpul_15575	Dpul_306952	Cgig_14989	Dpul_203681	Dpul_302006	Cgig_28690	Lgig_119849	Cgig_21533	Pfuc_4752_1_16503_t1	Pfuc_37769_1_26800_t1	Tcas_270010922	Pfuc_65624_1_20376_t1	Pfuc_1717_1_44106_t1	Pfuc_1480_1_22604_t1	Pfuc_6700_1_02292_t1	Hmag_203049	Bsch_g4610	Pfuc_2305_1_08284_t1	Pfuc_3194_1_23211_t1	Avag_52327001	Avag_18149001	Ctel_212716	Cgig_14988	Pfuc_1396_1_15463_t1	Mmar_MMa06933	Avag_47049001	Pfuc_5131_1_38077_t1	Pfuc_10169_1_46156_t1	Cgig_26381	Pfuc_367201_1_21739_t1	Lgig_159528	Cgig_04228	Pfuc_3525_1_23341_t1	Lgig_234125	Isca_ISCW014844-PA	Nvec_6097_Chitin_bind_3	Nvec_28578_	Pfuc_4682_1_30770_t1	Cgig_18176	Pfuc_77728_1_71130_t1	Pfuc_109431_1_64298_t1	Smim_13865_PREDICTED_similar_to_CG15786_CG15786_PA_Tribolium_castaneum_gi_189238242_ref_XP_973033_2e_09_58_9	Cgig_14907	Pfuc_2305_1_08283_t1	Pfuc_29062_1_33701_t1	Pfuc_73552_1_63780_t1	Pfuc_12447_1_32200_t1	Dpul_253892	Mley_ML342226a	Pfuc_21556_1_11394_t1	Pfuc_89215_1_71333_t1	Pfuc_3838_1_37722_t1	Pfuc_545737_1_36173_t1
HG_14841	Drer_018681_serum_amyloid_A_like_1_Source_ZFIN_Acc_ZDB_GENE_040426_725_saal1	Acar_00000057	Xtro_041185	Xtro_062115	Ctel_199065	Pfuc_2500_1_37294_t1	Mley_ML214312a	Nvec_2933_	Ggal_010082	Hsap_Ensmbl0166788_serum_amyloid_A_like_1_Source_HGNC_Symbol_Acc_25158_SAAL1
HG_15247	Skow_33822m	Skow_23241m	Skow_21687m	Skow_21688m	Pbac_3461932	Pbac_3460795	Pbac_3461099	Pbac_3462297	Pbac_3463553	Pbac_3475085
HG_6896	Dpul_264024	Pbac_3469528	Nvec_55220_	Nvec_42785_	Nvec_17221_Neur_chan_memb	Nvec_25264_	Skow_03964m	Skow_07414m	Skow_07412m	Skow_03966m	Skow_03967m	Hmag_220236	Pfuc_67633_1_20403_t1	Ctel_111634	Ctel_112259	Skow_07415m	Skow_07413m	Skow_12171m	Nvec_9067_	Skow_03968m	Nvec_14344_	Skow_07416m	Skow_14063m	Nvec_38401_	Hmag_214537	Hmag_217682	Skow_03973m	Adig_10081	Nvec_34848_	Adig_11701	Nvec_14026_	Nvec_20890_	Bflo_260788578
HG_38708	Adig_19440	Avag_28128001	Mley_ML08384a
HG_44321	Skow_39621m	Pbac_3476116	Pbac_3468920
HG_42392	Lgig_157079	Lgig_160954	Pbac_3469908
HG_2080	Mley_ML12231a	Bsch_g11312	Bsch_g69773	Bsch_g21696	Bsch_g8709	Bsch_g8148	Bsch_g48798	Bsch_g42093	Bsch_g42800	Bsch_g36054	Bsch_g11313	Bsch_g62786	Bsch_g38202	Bsch_g15869	Bsch_g28178	Bsch_g62990	Nvec_229_Ribosomal_L19	Smar_002193	Bsch_g114	Bsch_g31170	Bsch_g8182	Bsch_g42092	Bsch_g46153	Bsch_g41150	Sjap_0132630	Adig_16665	Sjap_0016160	Bsch_g32287	Bsch_g33867	Bsch_g42094	Sman_188880	Nvec_20736_DUF1628	Isca_ISCW022304-PA	Bsch_g53441	Nvec_21856_RVT_1	Bsch_g54887	Tcas_270015635	Nvec_50245_RVT_1	Nvec_50062_	Tcas_270016009	Tcas_270015199	Tcas_270015201	Tcas_270016611	Tcas_270015200	Smar_001871	Tcas_270015189	Tcas_270016896	Pbac_3462904	Sjap_0117430	Bsch_g27594	Bsch_g43311	Bsch_g60594	Bsch_g40022	Bsch_g36952	Bsch_g5964	Isca_ISCW008232-PA	Bsch_g66235	Nvec_44324_	Tcas_270016998	Bsch_g19058	Bsch_g18286	Bsch_g61173	Bsch_g62993	Nvec_12134_Toxin_4	Bsch_g71478	Bsch_g270	Bsch_g5581	Bsch_g53338	Isca_ISCW009220-PA	Bsch_g53337	Nvec_40211_SSI	Isca_ISCW020440-PA	Bsch_g47168	Pbac_3466640	Nvec_32812_CfAFP	Bsch_g35402	Nvec_11908_	Isca_ISCW012915-PA	Tcas_270015377	Bsch_g62991	Bsch_g46530	Bsch_g58771	Isca_ISCW002372-PA	Nvec_18804_	Isca_ISCW011921-PA	Bsch_g53956	Isca_ISCW003936-PA	Mley_ML083022a	Isca_ISCW003937-PA	Tcas_270017100	Isca_ISCW000511-PA	Isca_ISCW014642-PA	Isca_ISCW022305-PA	Nvec_27079_	Sman_114510	Sman_178630	Tcas_270015636	Tcas_270016148	Tcas_270015483
HG_22816	Pbac_3460883	Hsap_Ensmbl0257232_diffuse_panbronchiolitis_critical_region_1_Source_HGNC_Symbol_Acc_21666_DPCR1	Hsap_Ensmbl0168631_diffuse_panbronchiolitis_critical_region_1_Source_HGNC_Symbol_Acc_21666_DPCR1	Hsap_Ensmbl0232251_diffuse_panbronchiolitis_critical_region_1_Source_HGNC_Symbol_Acc_21666_DPCR1	Hsap_Ensmbl0232308_diffuse_panbronchiolitis_critical_region_1_Source_HGNC_Symbol_Acc_21666_DPCR1	Hsap_Ensmbl0229284_diffuse_panbronchiolitis_critical_region_1_Source_HGNC_Symbol_Acc_21666_DPCR1
HG_22542	Mley_ML14563a	Lgig_59909	Hmag_225009	Lgig_144754	Lgig_134766	Hmag_229648
HG_20405	Mley_ML07608a	Ctel_133371	Lgig_84460	Skow_33302m	Lgig_57544	Lgig_105356	Lgig_59699
HG_31774	Ggal_036087	Hsap_Ensmbl0163320_CGG_triplet_repeat_binding_protein_1_Source_HGNC_Symbol_Acc_1888_CGGBP1	Acar_00005547	Mley_ML048211a
HG_5006	Bflo_260797056	Spur_019625_Spur_019625	Dpul_312181	Hsap_Ensmbl0143569_ubiquitin_associated_protein_2_like_Source_HGNC_Symbol_Acc_29877_UBAP2L	Smar_012711	Xtro_044806	Drer_088318_ubiquitin_associated_protein_2_Source_ZFIN_Acc_ZDB_GENE_070424_16_ubap2	Drer_063219_ubiquitin_associated_protein_2_like_Source_ZFIN_Acc_ZDB_GENE_060503_244_ubap2l	Acar_00010442	Ggal_039878	Ggal_039877	Smim_23108_PREDICTED_similar_to_lingerer_Tribolium_castaneum_gi_189239298_ref_XP_971413_1e_42_176	Lgig_228067	Ggal_022374	Ggal_009276	Acar_00012705	Xtro_004606	Skow_08902m	Adig_22069	Znev_11058	Dmel_0020279_lig_lingerer_Source_FlyBase_0020279	Cgig_23422_Ubiquitin_associated_protein_2_Source_UniProtKB_TrEMBL_Acc_K1RJ91	Odio_007168001	Pfuc_977_1_36760_t1	Ggal_035569	Ggal_035568	Ggal_035566	Ggal_035567	Ggal_021934	Ggal_038690	Tcas_270009729	Xtro_033546	Xtro_023138	Spur_001632_Spur_001632	Spur_001733_Ubap2L	Acar_00014219	Mmar_MMa04553	Hmag_215464	Pfuc_287_1_36454_t1	Skow_20807m	Nvec_15859_	Hsap_Ensmbl0137073_ubiquitin_associated_protein_2_Source_HGNC_Symbol_Acc_14185_UBAP2	Hrob_81752	Znev_16080	Ctel_87688	Drer_060065_ubiquitin_associated_protein_2_Source_HGNC_Symbol_Acc_14185_UBAP2_1_of_2	Mley_ML040412a	Dpul_312180	Mmar_MMa50836	Hrob_175011	Tspi_316968921	Mmar_MMa12020
HG_20185	Nvec_28952_Dynamin_N	Skow_28183m	Skow_28189m	Skow_28184m	Skow_28186m	Skow_28188m	Pbac_3473744
HG_34468	Nvec_51043_	Mley_ML017932a	Nvec_13144_	Nvec_51845_
HG_26749	Nvec_3533_Pentapeptide	Nvec_3532_Biotin_lipoyl	Mley_ML085020a	Nvec_22458_	Nvec_23943_
HG_9813	Nvec_51186_Cornifin	Isca_ISCW020691-PA	Drer_089798_Uncharacterized_protein_Source_UniProtKB_TrEMBL_Acc_E7FGY6_CABZ01080471_1	Skow_06451m	Skow_06454m	Skow_06449m	Skow_22335m	Hrob_83816	Skow_13022m	Isca_ISCW012445-PA	Lgig_122832	Skow_13066m	Dpul_310447	Skow_15310m	Hmag_213455	Pbac_3475123	Lgig_86977	Skow_09333m	Bflo_260814610
HG_34058	Nvec_9884_zf_BED	Mley_ML02942a	Pbac_3463150	Mley_ML093526a
HG_19941	Skow_28902m	Skow_28904m	Bflo_260786500	Nvec_40953_	Lgig_144236	Skow_12364m	Mley_ML43092a
HG_63132	Mley_ML02804a	Hrob_160245
HG_17361	Pbac_3479439	Lgig_147835	Lgig_168713	Hmag_216611	Ctel_137385	Hmag_213262	Lgig_97229	Skow_31814m
HG_10857	Pbac_3467645	Skow_09441m	Skow_01460m	Nvec_30164_HC2	Lgig_132512	Nvec_36219_HC2	Nvec_7455_HC2	Nvec_9743_	Nvec_5093_HC2	Nvec_29687_	Nvec_26579_	Nvec_46710_	Bflo_260790056	Nvec_5601_	Nvec_26465_	Spur_015914_Hypp_121
HG_12448	Pbac_3479701	Pbac_3465791	Mley_ML004511a	Pbac_3467273	Mley_ML17998a	Pbac_3470233	Pbac_3478081	Pbac_3473083	Pfuc_5722_1_16742_t1	Pbac_3474528	Pbac_3476151	Pbac_3475428	Pbac_3475609
HG_12279	Skow_43717m	Skow_13622m	Skow_13624m	Skow_13623m	Lgig_126364	Nvec_43387_DUF1103	Spur_001376_Hypp_3112	Ctel_57341	Skow_38478m	Mley_ML00627a	Nvec_8305_Plasmodium_HRP	Lgig_110705	Skow_44051m
HG_13223	Cint_027585	Skow_27717m	Bflo_260817504	Skow_10060m	Skow_25387m	Nvec_8738_UPF0233	Skow_27716m	Skow_10061m	Mley_ML01761a	Pbac_3460518	Skow_13111m	Bflo_260797727
HG_43080	Pbac_3474116	Ctel_133987	Pbac_3477607
HG_34104	Mley_ML258236a	Pbac_3460980	Pbac_3465966	Pfuc_452747_1_57780_t1
HG_27473	Lgig_173760	Pbac_3464438	Mley_ML120748a	Pbac_3469433	Mley_ML10843a
HG_5362	Bsch_g27278	Bsch_g48605	Cint_008540	Csav_009683	Skow_11356m	Bflo_260817687	Lgig_124460	Pfuc_61103_1_70920_t1	Ctel_53584	Lgig_187972	Cgig_09875	Drer_002685_family_with_sequence_similarity_113_Source_ZFIN_Acc_ZDB_GENE_041212_23_fam113	Hsap_Ensmbl0132635_PC_esterase_domain_containing_1A_Source_HGNC_Symbol_Acc_16212_PCED1A	Mmar_MMa13525	Smar_007210	Znev_12831	Hrob_78799	Pfuc_42727_1_55866_t1	Xtro_058475	Acar_00000205	Cgig_13449	Isca_ISCW010276-PA	Smar_001723	Adig_09365	Mmar_MMa09541	Csav_009682	Avag_37735001	Nvec_50808_Ricin_B_lectin	Hsap_Ensmbl0179715_PC_esterase_domain_containing_1B_Source_HGNC_Symbol_Acc_28255_PCED1B	Nvec_15566_	Xtro_027884	Avag_20361001	Avag_63037001	Smim_70195_PREDICTED_similar_to_Protein_FAM113B_Hydra_magnipapillata_gi_221129927_ref_XP_002163328_2e_36_142	Avag_35230001	Avag_60593001	Odio_011795001	Hmag_223796	Cele_008418_D2030_8_Protein_D2030_8_D2030_8_mRNA_complete_cds_Source_RefSeq_mRNA_Acc_NM_059722	Smim_79418_PREDICTED_similar_to_Protein_FAM113B_Ciona_intestinalis_gi_198425831_ref_XP_002129087_4e_26_108	Mley_ML002616a	Avag_34875001	Lgig_177076	Odio_009296001	Bsch_g69066	Pfuc_2628_1_01179_t1	Odio_004965001	Smim_70196_FAM113A_Caligus_rogercresseyi_gi_225709560_gb_ACO10626_4e_05_53_5
HG_16632	Pbac_3472063	Pbac_3470734	Mley_ML226710a	Pbac_3466615	Pbac_3479716	Pbac_3463877	Pbac_3476613	Pbac_3470762	Rcul_t17057
HG_18190	Nvec_18297_	Nvec_23760_	Nvec_46614_	Adig_07312	Mley_ML030214a	Nvec_18084_DUF801	Mley_ML32958a	Pfuc_53497_1_63432_t1
HG_42520	Cele_018926_F56A11_6_Protein_F56A11_6_F56A11_6_mRNA_complete_cds_Source_RefSeq_mRNA_Acc_NM_067549	Pbac_3460357	Pbac_3464009
HG_41335	Pbac_3467334	Mley_ML065718a	Tspi_316974508
HG_21798	Mley_ML007436a	Mley_ML223523a	Mley_ML090222a	Mley_ML01514a	Mley_ML01513a	Bflo_260825871
HG_8329	Bflo_260822879	Mley_ML216341a	Bflo_260805330	Bflo_260805977	Mley_ML216343a	Bflo_260821203	Bflo_260835651	Bflo_260835727	Mley_ML116916a	Bflo_260831852	Mley_ML03893a	Mley_ML07662a	Xtro_063238	Drer_034403_zgc_173443_Source_ZFIN_Acc_ZDB_GENE_071004_101_zgc_173443	Drer_091558_si_ch211_251f6_7_Source_ZFIN_Acc_ZDB_GENE_091113_57_si_ch211_251f6_7	Drer_068465_zgc_136254_Source_ZFIN_Acc_ZDB_GENE_060421_3062_zgc_136254	Drer_053448_si_ch211_251f6_6_Source_ZFIN_Acc_ZDB_GENE_030131_3219_si_ch211_251f6_6	Xtro_026993	Xtro_062400	Pbac_3460710	Bflo_260831850	Pbac_3460516	Mley_ML02731a	Mley_ML053411a
HG_7662	Tcas_270009952	Bflo_260794533	Cele_003581_ndx_4_Protein_NDX_4_ndx_4_mRNA_complete_cds_Source_RefSeq_mRNA_Acc_NM_061012	Bmal_170583397	Acar_00012827	Ggal_009316	Hsap_Ensmbl0164978_nudix_nucleoside_diphosphate_linked_moiety_X_type_motif_2_Source_HGNC_Symbol_Acc_8049_NUDT2	Drer_058728_nudix_nucleoside_diphosphate_linked_moiety_X_type_motif_2_Source_ZFIN_Acc_ZDB_GENE_040718_7_nudt2	Ctel_170524	Znev_17249	Cgig_23849_Bis_5_nucleosyl_tetraphosphatase_asymmetrical_Source_UniProtKB_TrEMBL_Acc_K1QKT4	Hmag_207065	Dmel_0051713_Apf_diadenosine_tetraphosphate_hydrolase_Source_FlyBase_0051713	Xtro_004614	Smar_013241	Avag_39125001	Avag_26783001	Hrob_164652	Mley_ML12042a	Adig_00200	Tspi_316969651	Spur_026782_Nudt2	Pfuc_20260_1_11303_t1	Skow_15192m	Pbac_3473549	Pbac_3474640	Rcul_t19879	Odio_000409001
HG_20162	Lgig_156001	Lgig_176849	Lgig_176465	Lgig_156000	Lgig_167234	Lgig_174477	Pbac_3470402
HG_7316	Dpul_244229	Dpul_235963	Dpul_315375	Dpul_312436	Dpul_247821	Dpul_307145	Dpul_312636	Rcul_t16999	Dpul_312534	Dpul_312582	Dpul_330784	Rcul_t40198	Dpul_95996	Odio_009533001	Dpul_331650	Dpul_271558	Rcul_t00393	Dpul_98281	Dpul_337747	Dpul_119089	Dpul_235975	Dpul_97225	Dpul_315376	Dpul_300990	Dpul_317730	Dpul_327641	Dpul_271396	Mley_ML09631a	Rcul_t37716	Rcul_t06860
HG_30548	Pbac_3461250	Pfuc_15966_1_10874_t1	Pbac_3479636	Bflo_260834227
HG_10834	Cgig_11102_Vasculin_like_protein_1_Source_UniProtKB_TrEMBL_Acc_K1R4F9	Pfuc_1443_1_07957_t1	Smar_011062	Skow_16656m	Acar_00020297	Ggal_016692	Acar_00015445	Drer_075569_GC_rich_promoter_binding_protein_1_like_1_Source_ZFIN_Acc_ZDB_GENE_031118_220_gpbp1l1	Xtro_007565	Ggal_023701	Hsap_Ensmbl0159592_GC_rich_promoter_binding_protein_1_like_1_Source_HGNC_Symbol_Acc_28843_GPBP1L1	Hsap_Ensmbl0062194_GC_rich_promoter_binding_protein_1_Source_HGNC_Symbol_Acc_29520_GPBP1	Smim_71925_vasculin_isoform_4_Homo_sapiens_gi_322506093_ref_NP_001190175_4e_16_80_5	Xtro_033867	Acar_00014352	Mley_ML177213a
HG_12256	Adig_09185	Lgig_159434	Lgig_175994	Lgig_168649	Lgig_236232	Lgig_153519	Adig_12315	Lgig_168648	Mley_ML03437a	Mley_ML05656a	Mley_ML06222a	Lgig_170184	Adig_18055
HG_8990	Mley_ML07093a	Pbac_3460558	Pbac_3462806	Pbac_3464194	Mley_ML31034a	Pbac_3465040	Pbac_3471009	Pbac_3478881	Pbac_3467661	Pbac_3469910	Pbac_3475957	Pbac_3463540	Pbac_3470326	Pbac_3479092	Pbac_3465383	Pbac_3477397	Pbac_3472678	Pbac_3478803	Pbac_3464298	Skow_15149m	Pbac_3477130	Pbac_3468514
HG_21898	Cint_020010	Mley_ML068312a	Csav_009560	Acar_00006728	Hrob_171517	Cint_025351
HG_12784	Skow_19899m	Nvec_41190_Extensin_2	Pbac_3462795	Skow_07306m	Ctel_189948	Ctel_202529	Ctel_211477	Drer_075022_Uncharacterized_protein_Source_UniProtKB_TrEMBL_Acc_E7F7U6_CABZ01030119_1	Lgig_87051	Nvec_5839_	Pfuc_845_1_15263_t1	Tcas_270003274
HG_15119	Cgig_15415	Pfuc_1384_1_00704_t1	Adig_08819	Hsap_Ensmbl0116667_chromosome_1_open_reading_frame_21_Source_HGNC_Symbol_Acc_15494_C1orf21	Bflo_260786306	Drer_029292_chromosome_1_open_reading_frame_21_Source_HGNC_Symbol_Acc_15494_C2H1orf21	Ggal_032935	Acar_00002609	Xtro_037936	Mley_ML05965a
HG_10132	Skow_20903m	Hmag_200637	Skow_18968m	Skow_06278m	Lgig_74901	Spur_004646_Hypp_422	Spur_026526_Hypp_256	Ctel_103753	Skow_11257m	Bflo_260786437	Nvec_537_	Hmag_200910	Skow_41057m	Lgig_124993	Hsap_Ensmbl0263203_Alternative_protein_CHTF8_Source_UniProtKB_TrEMBL_Acc_L0R4W3_CHTF8	Mley_ML083722a	Skow_46480m	Spur_007626_Hypp_1736
HG_45281	Mley_ML08504a	Hmag_203661	Hmag_205232
HG_13887	Bsch_g44757	Cint_000759	Cint_029447	Odio_008492001	Cint_002939	Cint_004306	Csav_006097	Bsch_g54553	Pbac_3470085	Cint_009194	Cint_007821
HG_44657	Mley_ML35176a	Lgig_96149	Tcas_270002708
HG_33888	Hsap_Ensmbl0138813_chromosome_4_open_reading_frame_17_Source_HGNC_Symbol_Acc_25274_C4orf17	Mley_ML45138a	Pbac_3473997	Pbac_3469667
HG_32083	Hsap_Ensmbl0185448_family_with_sequence_similarity_47_member_A_Source_HGNC_Symbol_Acc_29962_FAM47A	Hsap_Ensmbl0198173_family_with_sequence_similarity_47_member_C_Source_HGNC_Symbol_Acc_25301_FAM47C	Hsap_Ensmbl0189132_family_with_sequence_similarity_47_member_B_Source_HGNC_Symbol_Acc_26659_FAM47B	Mley_ML022015a
HG_21893	Sman_033140	Emul_01223	Egra_07252	Emul_06322	Pbac_3472408	Emul_01082
HG_1405	Mley_ML46398a	Pbac_3468305	Mley_ML04273a	Pbac_3461810	Mley_ML038015a	Mley_ML28611a	Mley_ML199812a	Mley_ML049615a	Mley_ML26792a	Mley_ML135632a	Mley_ML13281a	Mley_ML03812a	Mley_ML06044a	Pfuc_9147_1_38868_t1	Mley_ML03462a	Pbac_3460854	Mley_ML07327a	Pbac_3460458	Mley_ML135631a	Mley_ML01863a	Mley_ML030516a	Mley_ML056965a	Pbac_3461353	Mley_ML41325a	Lgig_123347	Pfuc_228298_1_50205_t1	Lgig_78850	Mley_ML19105a	Mley_ML05171a	Pfuc_256702_1_28747_t1	Mley_ML12463a	Pbac_3467232	Mley_ML43582a	Mley_ML14332a	Mley_ML08964a	Mley_ML311635a	Mley_ML020310a	Pbac_3468820	Mley_ML05866a	Mley_ML086415a	Mley_ML01001a	Mley_ML09962a	Mley_ML08362a	Mley_ML23062a	Mley_ML13171a	Mley_ML02382a	Mley_ML15915a	Mley_ML05033a	Pbac_3461614	Mley_ML138112a	Mley_ML274612a	Mley_ML43211a	Pbac_3461754	Pbac_3464328	Mley_ML48731a	Mley_ML08082a	Mley_ML06327a	Mley_ML149654a	Mley_ML19801a	Pbac_3464436	Mley_ML06571a	Mley_ML071122a	Pbac_3468363	Mley_ML19802a	Mley_ML004442a	Mley_ML102251a	Mley_ML16212a	Mley_ML12481a	Mley_ML150018a	Lgig_144346	Mley_ML093018a	Mley_ML04591a	Mley_ML002641a	Lgig_123407	Mley_ML33921a	Mley_ML01002a	Mley_ML08081a	Mley_ML00196a	Mley_ML14331a	Mley_ML03081a	Mley_ML41326a	Mley_ML30411a	Mley_ML02822a	Mley_ML13651a	Mley_ML43583a	Mley_ML07923a	Mley_ML25441a	Mley_ML199819a	Mley_ML02821a	Mley_ML106632a	Mley_ML020311a	Mley_ML150019a	Mley_ML24288a	Mley_ML19803a	Mley_ML311634a	Mley_ML030517a	Mley_ML003262a	Mley_ML004432a	Mley_ML05983a	Mley_ML071152a	Mley_ML00623a	Mley_ML10548a	Mley_ML24172a	Mley_ML093019a	Mley_ML120714a	Mley_ML05172a	Mley_ML17341a	Mley_ML020039a	Mley_ML02452a	Mley_ML15914a	Mley_ML35604a	Mley_ML271541a	Mley_ML14732a	Pbac_3469599	Mley_ML07331a	Pbac_3474646	Pbac_3461012	Mley_ML279832a	Mley_ML218831a	Mley_ML19412a	Mley_ML282536a	Nvec_52306_	Pbac_3463842	Pbac_3469840	Pbac_3479301	Pbac_3471954	Pbac_3478989	Pbac_3479044
HG_16509	Nvec_29611_DED	Hmag_202711	Ctel_134041	Nvec_3031_NblA	Spur_001808_Spur_001808	Lgig_171879	Mley_ML119717a	Pfuc_3677_1_30487_t1	Nvec_45661_
HG_10642	Cint_002123	Bsch_g49765	Spur_011180_Fn3_Egff_1	Hmag_231623	Pbac_3467500	Pbac_3466656	Skow_04272m	Mley_ML007430a	Lgig_236691	Mley_ML007431a	Mley_ML071116a	Pbac_3462260	Mley_ML351711a	Skow_16832m	Smar_003175	Bflo_260791003
HG_7424	Mley_ML077625a	Pfuc_29350_1_55304_t1	Bsch_g31104	Csav_002847	Cgig_21337_Replication_protein_A_14_kDa_subunit_Source_UniProtKB_TrEMBL_Acc_K1R3W9	Lgig_238696	Pfuc_14575_1_32463_t1	Bflo_260810268	Bflo_260800409	Hrob_181826	Skow_05115m	Hsap_Ensmbl0106399_replication_protein_A3_14kDa_Source_HGNC_Symbol_Acc_10291_RPA3	Spur_019078_Rpa3	Xtro_015856	Znev_00351	Smim_29488_replication_protein_a_14_kda_subunit_Ictalurus_punctatus_gi_318056027_ref_NP_001187970_9e_15_73_9	Ggal_017383	Pfuc_12668_1_32248_t1	Acar_00012819	Dpul_220332	Drer_002613_replication_protein_A3_Source_ZFIN_Acc_ZDB_GENE_040426_977_rpa3	Avag_11456001	Ctel_203407	Avag_19012001	Hmag_205084	Nvec_43397_	Rcul_t34729	Tcas_270013458	Pfuc_9259_1_09919_t1
HG_35830	Pbac_3470817	Lgig_103132	Lgig_147645	Lgig_80794
HG_34645	Nvec_29259_	Lgig_171525	Skow_11932m	Mley_ML13716a
HG_34404	Csav_001234	Csav_001255	Mley_ML111731a	Csav_001249
HG_26652	Pbac_3465012	Lgig_173769	Lgig_147112	Lgig_146285	Lgig_148815
HG_19780	Nvec_54908_zf_CCCH	Hrob_190063	Lgig_164571	Pbac_3463496	Mley_ML40985a	Pbac_3470583	Pbac_3465856
HG_3699	Bsch_g29961	Bsch_g12258	Bsch_g42848	Bsch_g67713	Bsch_g70083	Bsch_g14810	Bsch_g32085	Bsch_g5129	Bsch_g42810	Bsch_g61208	Bsch_g44408	Bsch_g16543	Mmar_MMa31786	Bsch_g21340	Bsch_g59408	Mmar_MMa47369	Smim_10208_UPF0439_protein_C9orf30_like_protein_Harpegnathos_saltator_gi_307202957_gb_EFN82177_6e_16_78_2	Bsch_g69223	Bsch_g8051	Lgig_145393	Mmar_MMa23112	Tcas_270017095	Tcas_270012674	Mmar_MMa01888	Csav_001387	Bsch_g62341	Bsch_g43329	Bsch_g18737	Bsch_g40743	Bsch_g62368	Bsch_g66344	Bsch_g14084	Dmel_0052813_CG32813	Lgig_121798	Tcas_270002710	Lgig_116718	Tcas_270010653	Lgig_113292	Mmar_MMa37504	Tcas_270011284	Bsch_g59113	Bsch_g33208	Bsch_g67217	Bsch_g64228	Mmar_MMa30640	Bsch_g66262	Bsch_g38682	Bsch_g61610	Bsch_g67080	Bsch_g54142	Bsch_g51508	Lgig_112902	Bsch_g44229	Bsch_g54901	Bsch_g62342	Bsch_g62246	Bsch_g32851	Mley_ML189333a	Mmar_MMa10187	Tcas_270016967	Rcul_t19334	Mmar_MMa22791	Bsch_g45631	Bsch_g58314	Lgig_163996	Lgig_146425	Mmar_MMa43381	Rcul_t13274
HG_1003	Hrob_164129	Bflo_260805867	Mley_ML41612a	Hrob_166896	Znev_18622	Mley_ML015747a	Mley_ML085019a	Znev_16509	Nvec_29935_Exo_endo_phos	Pbac_3464593	Mley_ML030229a	Znev_12011	Znev_15272	Bflo_260805302	Hrob_79566	Hrob_69014	Mley_ML06591a	Hrob_68065	Hrob_87104	Hrob_172276	Mley_ML29581a	Bsch_g59290	Bflo_260837345	Mley_ML093048a	Bsch_g61267	Hrob_123334	Hrob_133424	Mley_ML09351a	Nvec_20392_Exo_endo_phos	Bsch_g55996	Mley_ML02393a	Znev_17247	Pbac_3462625	Spur_007080_Spur_007080	Nvec_31728_Exo_endo_phos	Znev_16594	Znev_16757	Znev_16541	Znev_17106	Znev_17232	Znev_17179	Znev_17683	Znev_17792	Znev_17155	Znev_08769	Znev_08862	Znev_16866	Znev_05866	Znev_10399	Pfuc_2113_1_29975_t1	Pbac_3471737	Nvec_11574_	Hrob_164206	Hrob_177528	Spur_011544_Spur_011544	Ctel_207308	Mley_ML31012a	Nvec_55183_SGS	Znev_02528	Znev_15881	Znev_18307	Znev_13265	Znev_13272	Znev_15752	Znev_16875	Znev_17727	Spur_006715_Spur_006715	Znev_13698	Znev_12925	Znev_08259	Rcul_t20701	Spur_024047_Bcnt_1	Hrob_77491	Znev_14460	Znev_11042	Znev_18629	Znev_12987	Znev_16190	Znev_05850	Znev_09604	Znev_11364	Nvec_32564_	Znev_11397	Znev_15155	Nvec_29914_Exo_endo_phos	Znev_15842	Znev_10013	Znev_11778	Znev_12853	Znev_14950	Hrob_162954	Znev_16684	Znev_11949	Znev_07384	Znev_15288	Hrob_173210	Znev_02511	Znev_15018	Sjap_0215310	Nvec_5802_HWE_HK	Znev_15973	Znev_16618	Spur_008708_Bcnt2L	Hrob_173035	Hrob_169206	Znev_08475	Spur_003700_Spur_003700	Hrob_162291	Hrob_177463	Cgig_10151	Znev_17351	Spur_008795_Spur_008795	Hrob_145248	Hrob_133761	Znev_12930	Mley_ML44811a	Mley_ML20372a	Hrob_173808	Mley_ML21122a	Hrob_170324	Hrob_173446	Znev_15161	Hrob_183147	Hrob_184087	Hrob_160181	Znev_05861	Spur_007473_Hypp_518	Rcul_t48185	Spur_021042_Spur_021042	Hrob_178608	Spur_015578_Spur_015578	Spur_003426_Spur_003426	Hrob_165384	Spur_013129_Spur_013129	Znev_15112	Znev_14432	Hrob_173127	Znev_05015	Hrob_165063	Hrob_164090	Hrob_175785	Hrob_175783	Hrob_164271	Hrob_172757	Hrob_182635	Hrob_158528	Spur_025510_Spur_025510	Pfuc_16692_1_03745_t1	Znev_16212	Znev_12995	Rcul_t16868	Hrob_176182	Hrob_164084	Mmar_MMa54280	Znev_14247	Hrob_170322	Mley_ML216355a	Mley_ML22788a	Mley_ML127031a	Mley_ML32321a	Znev_15039	Sjap_0308820	Sman_079280	Znev_16363	Mmar_MMa56837	Smim_38215_endonuclease_reverse_transcriptase_Bombyx_mori_gi_298204349_gb_ADI61823_3e_15_79_3	Znev_14357	Znev_03699
HG_22071	Pbac_3461260	Pbac_3461596	Mley_ML02209a	Pbac_3468448	Hmag_225381	Nvec_36926_Flocculin
HG_34458	Mley_ML019234a	Pbac_3464024	Hmag_213398	Pbac_3470884
HG_1456	Hmag_208534	Hmag_206904	Hmag_233222	Hmag_228594	Hmag_203247	Hmag_200355	Znev_02844	Hmag_207651	Hmag_202227	Hmag_214809	Hmag_204834	Hmag_227743	Hmag_233291	Hmag_215490	Hmag_206427	Hmag_227116	Hmag_214732	Mley_ML14926a	Hmag_206775	Hmag_226287	Hmag_217493	Hmag_208276	Hmag_204593	Hmag_211243	Hmag_211557	Hmag_213561	Rcul_t13148	Hmag_200766	Hmag_223446	Hmag_212869	Hmag_219136	Hmag_220915	Hmag_203836	Hmag_211492	Hmag_211389	Smar_012858	Hmag_222797	Hmag_231384	Hmag_225268	Hmag_230562	Hmag_208245	Hmag_205633	Hmag_212338	Hmag_231604	Hmag_224097	Hmag_230450	Hmag_223718	Hmag_220265	Hmag_200986	Hmag_231070	Hmag_228242	Hmag_214380	Hmag_234371	Hmag_231700	Hmag_217147	Hmag_210432	Hmag_203166	Hmag_222544	Hmag_213753	Hmag_233290	Hmag_231548	Hmag_217624	Hmag_205205	Hmag_201160	Hmag_209320	Hmag_223949	Hmag_200354	Hmag_228420	Hmag_211388	Hmag_214808	Hmag_211142	Hmag_201799	Hmag_209410	Hmag_212499	Hmag_230648	Hmag_231568	Hmag_223445	Hmag_231008	Hmag_200330	Hmag_225507	Hmag_225104	Hmag_203149	Hmag_219914	Hmag_229307	Hmag_207384	Hmag_228243	Hmag_231033	Hmag_211143	Hmag_201159	Hmag_213567	Hmag_225398	Hmag_204399	Hmag_213578	Hmag_224202	Hmag_229512	Hmag_210632	Hmag_223277	Hmag_215246	Hmag_222241	Hmag_221689	Hmag_216675	Hmag_203326	Hmag_208933	Hmag_223500	Hmag_222350	Hmag_212263	Hmag_212556	Hmag_213240	Hmag_202756	Hmag_216276	Hmag_209319	Hmag_228026	Hmag_228070	Hmag_204925	Hmag_210020	Hmag_201126	Hmag_231127	Hmag_224585	Hmag_203371	Lgig_101900	Hmag_202891	Hmag_202858	Hmag_202739	Rcul_t01959	Mmar_MMa39357
HG_31641	Bsch_g21311	Bsch_g24708	Bsch_g33823	Pbac_3472626
HG_31167	Avag_11487001	Avag_51010001	Cgig_10699_Nucleolar_protein_12_Source_UniProtKB_TrEMBL_Acc_K1QEQ3	Pbac_3476025
HG_1327	Ctel_197937	Ctel_190761	Ctel_212468	Ctel_186231	Ctel_189484	Ctel_202886	Ctel_204937	Ctel_213905	Ctel_203769	Ctel_197252	Ctel_197060	Ctel_189832	Ctel_209933	Ctel_213947	Ctel_212179	Ctel_192302	Ctel_203618	Pfuc_116_1_29107_t1	Ctel_187978	Pfuc_166593_1_35659_t1	Pfuc_116_1_29107_t2	Pfuc_7226_1_02404_t1	Pfuc_64666_1_41818_t1	Ctel_199468	Ctel_198924	Ctel_212674	Ctel_186544	Ctel_210285	Pfuc_72595_1_20459_t1	Skow_19568m	Ctel_187669	Pfuc_195911_1_50115_t1	Ctel_205996	Ctel_215901	Pfuc_69565_1_49088_t1	Ctel_187603	Spur_015580_Spur_015580	Pfuc_13266_1_46619_t1	Spur_027597_Spur_027597	Spur_005805_Spur_005805	Spur_020165_Spur_020165	Spur_006965_Spur_006965	Ctel_192352	Ctel_214830	Ctel_215013	Ctel_206629	Spur_009245_Spur_009245	Pfuc_2407_1_15797_t1	Ctel_206882	Ctel_202365	Ctel_191657	Ctel_210709	Spur_013730_Spur_013730	Pfuc_20284_1_33086_t1	Spur_024506_Spur_024506	Spur_009322_Spur_009322	Pfuc_26631_1_26319_t1	Pfuc_77870_1_27754_t1	Spur_022484_Spur_022484	Ctel_203166	Spur_007017_Spur_007017	Ctel_198004	Ctel_193526	Ctel_204702	Pfuc_4264_1_16330_t1	Pfuc_47671_1_27173_t1	Ctel_208568	Ctel_204891	Ctel_211138	Spur_004894_Spur_004894	Spur_027050_Spur_027050	Spur_022547_Spur_022547	Ctel_195866	Pfuc_52602_1_34519_t1	Pfuc_130661_1_42647_t1	Spur_025794_Spur_025794	Spur_016929_Spur_016929	Ctel_215954	Pfuc_271755_1_35948_t1	Pfuc_148910_1_21257_t1	Ctel_203860	Ctel_215004	Pfuc_8813_1_53238_t1	Pfuc_11594_1_24921_t1	Pfuc_8175_1_24349_t1	Ctel_206513	Ctel_193098	Ctel_212852	Spur_026831_Spur_026831	Ctel_217787	Ctel_217315	Ctel_210408	Ctel_187399	Spur_016966_Hypp_2294	Ctel_216920	Ctel_193076	Ctel_188928	Ctel_206630	Ctel_212845	Ctel_214589	Ctel_210763	Ctel_218381	Ctel_187091	Ctel_216622	Ctel_199644	Ctel_210214	Ctel_213168	Ctel_192278	Ctel_200497	Ctel_191811	Ctel_192280	Ctel_204468	Ctel_209069	Spur_026176_Spur_026176	Pfuc_67224_1_20398_t1	Pfuc_138228_1_64515_t1	Ctel_199899	Spur_007287_Spur_007287	Ctel_191640	Ctel_212480	Ctel_193215	Ctel_201976	Pfuc_77965_1_05927_t1	Ctel_201836	Spur_016892_Spur_016892	Ctel_210266	Ctel_197954	Hrob_182760	Lgig_158375	Mley_ML00256a	Pfuc_62482_1_20324_t1	Pfuc_1290_1_00673_t1	Pfuc_47564_1_70606_t1
HG_10678	Bflo_260831396	Bflo_260834314	Bflo_260831614	Bflo_260825104	Mley_ML267510a	Ctel_197577	Mley_ML020114a	Bflo_260825921	Bflo_260829189	Bflo_260835468	Bflo_260795170	Ctel_90506	Avag_22813001	Avag_32828001	Bflo_260792110	Bflo_260822203
HG_11148	Skow_25138m	Xtro_063577	Skow_29763m	Lgig_153680	Bflo_260780889	Skow_39373m	Skow_45169m	Skow_14718m	Skow_22956m	Hmag_224424	Nvec_57597_	Hmag_225770	Smar_004846	Smar_002541	Pbac_3461449
HG_7434	Mley_ML004913a	Skow_46095m	Bflo_260827799	Nvec_39021_M	Acar_00014612	Ggal_012264	Xtro_027826	Skow_46136m	Acar_00014727	Ggal_024989	Xtro_060888	Xtro_025360	Ggal_017056	Hsap_Ensmbl0188385_Janus_kinase_and_microtubule_interacting_protein_3_Source_HGNC_Symbol_Acc_23523_JAKMIP3	Drer_076090_Uncharacterized_protein_Source_UniProtKB_TrEMBL_Acc_E7FCQ1_BX005356_1	Xtro_011986	Drer_053547_janus_kinase_and_microtubule_interacting_protein_2_Source_ZFIN_Acc_ZDB_GENE_091204_293_jakmip2	Hsap_Ensmbl0176049_janus_kinase_and_microtubule_interacting_protein_2_Source_HGNC_Symbol_Acc_29067_JAKMIP2	Hsap_Ensmbl0152969_janus_kinase_and_microtubule_interacting_protein_1_Source_HGNC_Symbol_Acc_26460_JAKMIP1	Acar_00007864	Drer_021213_Janus_kinase_and_microtubule_interacting_protein_3_Source_HGNC_Symbol_Acc_23523_JAKMIP3	Acar_00019716	Adig_14995	Spur_011885_Spur_011885	Mmar_MMa26290	Lgig_162184	Dpul_98050	Hmag_230368	Pbac_3475674
HG_45176	Lgig_116876	Lgig_102036	Mley_ML08571a
HG_9058	Nvec_54415_TSP_1	Nvec_14947_TSP_1	Adig_09446	Nvec_12390_	Nvec_31645_	Nvec_12391_	Adig_13907	Nvec_2571_	Hmag_208994	Mley_ML26932a	Adig_08471	Adig_13905	Nvec_41449_	Adig_03969	Pbac_3464226	Adig_13906	Adig_02730	Nvec_49070_	Nvec_15767_DUF54	Nvec_37744_BON	Nvec_17778_
HG_13741	Bsch_g13459	Bsch_g37688	Bsch_g19117	Bsch_g52896	Bsch_g58984	Bsch_g33851	Bsch_g17653	Bsch_g57397	Bsch_g44360	Ctel_190140	Mley_ML01381a
HG_6616	Xtro_061292	Xtro_024712	Acar_00013246	Hsap_Ensmbl0198087_CD2_associated_protein_Source_HGNC_Symbol_Acc_14258_CD2AP	Acar_00018347	Bflo_260789518	Dmel_0027598_cindr_CIN85_and_CD2AP_orthologue_Source_FlyBase_0027598	Cele_021549_Y44E3A_4_Protein_Y44E3A_4_Y44E3A_4_mRNA_complete_cds_Source_RefSeq_mRNA_Acc_NM_058742	Xtro_054130	Xtro_054131	Pfuc_5636_1_45262_t1	Spur_001198_Seta	Ggal_026438	Hsap_Ensmbl0147010_SH3_domain_kinase_binding_protein_1_Source_HGNC_Symbol_Acc_13867_SH3KBP1	Drer_075853_SH3_domain_kinase_binding_protein_1_Source_ZFIN_Acc_ZDB_GENE_091204_186_sh3kbp1	Drer_015224_CD2_associated_protein_Source_ZFIN_Acc_ZDB_GENE_030131_8078_cd2ap	Cint_002680	Ggal_035888	Cint_002674	Xtro_063046	Acar_00012317	Nvec_50893_SH3_1	Cint_025656	Sman_212420_Dab2_interacting_protein_like_Source_UniProtKB_TrEMBL_Acc_G4M064	Csav_003307	Ggal_026932	Ggal_035886	Bmal_170573692	Ggal_035887	Ctel_50638	Bsch_g53962	Mley_ML189319a	Pbac_3465171	Csav_003301	Drer_094753_si_dkey_71d15_2_Source_ZFIN_Acc_ZDB_GENE_050309_272_si_dkey_71d15_2
HG_31677	Tspi_316971684	Rcul_t07465	Tspi_316962465	Pbac_3471782
HG_8891	Lgig_140507	Skow_05122m	Skow_32946m	Skow_39061m	Skow_25061m	Nvec_24110_Metallothionein	Skow_39063m	Lgig_111179	Nvec_30477_Metallothionein	Nvec_20444_F_box	Skow_39062m	Skow_39064m	Lgig_176625	Lgig_142127	Skow_39058m	Skow_05187m	Lgig_172708	Skow_04586m	Hmag_225831	Mley_ML30612a	Lgig_116386	Skow_04389m
HG_63568	Nvec_53766_MSSP	Mley_ML221327a
HG_8416	Skow_35843m	Skow_22440m	Skow_35849m	Cgig_22997	Nvec_41870_DUF963	Lgig_122359	Skow_35841m	Hmag_224414	Skow_38784m	Lgig_98156	Hrob_85543	Hmag_232424	Lgig_106986	Skow_25353m	Ctel_194509	Pbac_3463742	Skow_36396m	Skow_14059m	Pfuc_13108_1_17956_t1	Pfuc_139376_1_13884_t1	Pfuc_36330_1_41006_t1	Pfuc_333486_1_50375_t1	Pfuc_43239_1_70480_t1	Pfuc_487487_1_36147_t1
HG_13008	Pbac_3463832	Ctel_214207	Bmal_170585252	Lgig_164983	Ctel_195164	Ctel_200133	Dmel_0038242_CG14852	Lgig_153082	Lgig_154836	Lgig_176885	Lgig_171085	Mley_ML04679a
HG_25900	Mley_ML223521a	Pbac_3478206	Ctel_221039	Pbac_3479597	Pbac_3468824
HG_25731	Pbac_3462130	Mley_ML15454a	Smim_18739_PREDICTED_similar_to_LOC414586_protein_Ciona_intestinalis_gi_198437608_ref_XP_002128052_6e_17_86_3	Pbac_3467041	Pbac_3472576
HG_1023	Bsch_g67857	Bsch_g10651	Bsch_g54114	Bsch_g43741	Bsch_g27758	Bsch_g69471	Bsch_g41707	Bsch_g63860	Bsch_g47295	Bsch_g33351	Bsch_g32617	Bsch_g9146	Bsch_g41802	Bsch_g63614	Bsch_g33608	Bsch_g12815	Bsch_g21079	Bsch_g39177	Bsch_g23600	Spur_017195_Hypp_2309	Spur_017230_Hypp_2313	Spur_015791_Hypp_2231	Bsch_g23306	Spur_012957_Hypp_2060	Spur_017229_Hypp_2312	Bsch_g15358	Smim_g8461_t1_GfV_C17_ORF1_Glypta_fumiferanae_ichnovirus_gi_124378220_ref_YP_001029420_3e_38_153	Skow_15925m	Pfuc_1188_1_65874_t1	Hmag_224732	Mley_ML122310a	Skow_13628m	Smar_013153	Skow_44826m	Smar_009950	Smar_004086	Isca_ISCW000306-PA	Mley_ML27469a	Smar_001415	Smar_002192	Spur_020147_Hypp_2491	Pfuc_18206_1_18519_t1	Pfuc_14321_1_46741_t1	Pbac_3463484	Bsch_g56021	Pfuc_7504_1_52975_t1	Rcul_t27419	Tcas_270015753	Pbac_3460382	Spur_016275_Spur_016275	Pbac_3464342	Bsch_g34634	Pfuc_166595_1_35660_t1	Bsch_g59950	Pfuc_21110_1_40272_t1	Hrob_184650	Pfuc_366592_1_21729_t1	Smar_015148	Hmag_210471	Hmag_225936	Pbac_3464309	Dpul_311987	Avag_52918001	Isca_ISCW008255-PA	Pfuc_2_1_14605_t1	Hrob_177977	Smar_002330	Hrob_175853	Pfuc_2545_1_08339_t1	Spur_021047_Spur_021047	Avag_59621001	Skow_21574m	Pfuc_437_1_15060_t1	Smar_004577	Rcul_t04397	Isca_ISCW002834-PA	Smar_010234	Pfuc_33322_1_40907_t1	Mley_ML12391a	Smar_003878	Bflo_260825110	Hmag_209459	Smar_003541	Hmag_204804	Isca_ISCW003892-PA	Avag_65031001	Hmag_202639	Tcas_270015526	Smar_010048	Hmag_219616	Smar_005314	Smar_007330	Smar_014845	Rcul_t24425	Bflo_260825070	Pfuc_41138_1_12440_t1	Tcas_270000988	Mley_ML30791a	Hmag_204143	Smar_001214	Hmag_217243	Rcul_t20574	Pfuc_64408_1_13005_t1	Mley_ML141123a	Rcul_t11713	Hmag_222046	Mley_ML086433a	Smar_000030	Rcul_t15348	Isca_ISCW004796-PA	Bsch_g26534	Hmag_215386	Avag_04766001	Pfuc_16442_1_68971_t1	Tcas_270011517	Pfuc_52867_1_27315_t1	Smar_004384	Isca_ISCW011516-PA	Skow_27077m	Isca_ISCW022066-PA	Bsch_g53271	Smim_39147_PREDICTED_zinc_finger_and_SCAN_domain_containing_protein_like_Acyrthosiphon_pisum_gi_328707908_ref_XP_001944934_0_002_44_3	Pfuc_16610_1_47003_t1	Hrob_178602	Pfuc_135223_1_06546_t1	Hrob_178431	Avag_09071001	Isca_ISCW001072-PA	Cgig_00200	Cgig_12932	Cgig_01172	Pfuc_5538_1_09133_t1	Pfuc_19777_1_04037_t1	Cgig_19025	Cgig_05874	Pfuc_166005_1_50000_t1	Pfuc_5978_1_09265_t1	Dmel_0261840_pre_mod_mdg4_X	Smar_001736	Dpul_334505	Dpul_319784	Smar_010454	Hmag_217242	Smar_011328	Avag_57536001	Lgig_160732	Mley_ML001114a	Mley_ML006937a	Mley_ML034328a	Mley_ML118211a	Pfuc_3430_1_01454_t1	Pbac_3475173	Pfuc_25501_1_69709_t1	Pfuc_14519_1_18134_t1	Spur_021694_Spur_021694	Rcul_t16140	Rcul_t19909	Smar_012411	Skow_23747m	Smar_000876	Smar_009645	Smar_014018	Avag_55503001
HG_364	Bsch_g11967	Bsch_g42757	Bsch_g48447	Bsch_g46302	Bsch_g69738	Bsch_g15835	Bsch_g39062	Bsch_g64401	Bsch_g69541	Bsch_g71095	Bsch_g60106	Bsch_g53423	Bsch_g58684	Bsch_g33144	Bsch_g14906	Bsch_g25483	Bsch_g4027	Bsch_g54731	Bsch_g27214	Bsch_g62390	Bsch_g28673	Bsch_g70215	Bsch_g41061	Bsch_g41277	Bsch_g47676	Bsch_g42764	Bsch_g59731	Bsch_g67392	Bsch_g66898	Bsch_g26228	Bsch_g63029	Bsch_g54759	Bsch_g45748	Bsch_g51957	Bsch_g24501	Bsch_g41793	Bsch_g59502	Bsch_g69657	Bsch_g59265	Bsch_g42237	Bsch_g33722	Bsch_g51362	Bsch_g32803	Bsch_g45046	Bsch_g53783	Bsch_g35015	Bsch_g59088	Bsch_g42049	Bsch_g53329	Bsch_g59656	Bsch_g56925	Bsch_g37033	Bsch_g50951	Bsch_g41152	Bsch_g69931	Bsch_g49201	Bsch_g50702	Bsch_g50586	Bsch_g57562	Bsch_g69847	Bsch_g43825	Bsch_g25297	Bsch_g62330	Bsch_g61782	Bsch_g36713	Bsch_g20819	Bsch_g52520	Bsch_g40837	Bsch_g63743	Bsch_g66300	Bsch_g62169	Bsch_g25759	Bsch_g29323	Bsch_g49479	Bsch_g50253	Bsch_g70450	Bsch_g52566	Bsch_g66821	Bsch_g50390	Bsch_g44161	Bsch_g69418	Bsch_g70572	Bsch_g68057	Bsch_g70282	Bsch_g66850	Bsch_g41019	Bsch_g29322	Bsch_g66299	Bsch_g51048	Bsch_g40052	Bsch_g64980	Bsch_g65092	Bsch_g41590	Bsch_g66822	Bsch_g41438	Bsch_g71873	Bsch_g70451	Bsch_g50398	Bsch_g48989	Bsch_g51047	Bsch_g70871	Bsch_g22202	Bsch_g35679	Bsch_g39532	Bsch_g49567	Bsch_g15385	Bsch_g64806	Bsch_g64136	Bsch_g16417	Bsch_g20317	Bsch_g30764	Bsch_g52567	Bsch_g44160	Bsch_g64058	Bsch_g42406	Bsch_g49963	Bsch_g69640	Bsch_g44746	Bsch_g53013	Bsch_g2458	Bsch_g64089	Bsch_g43963	Bsch_g27223	Bsch_g21639	Bsch_g57473	Bsch_g50708	Bsch_g44276	Bsch_g40804	Bsch_g60004	Bsch_g27363	Bsch_g20958	Bsch_g69748	Bsch_g44158	Bsch_g64495	Bsch_g59165	Bsch_g58711	Bsch_g70932	Bsch_g27808	Bsch_g69064	Bsch_g42799	Bsch_g59183	Bsch_g37520	Bsch_g55412	Bsch_g49069	Bsch_g55889	Bsch_g62116	Bsch_g25760	Bsch_g69719	Bsch_g55456	Bsch_g56311	Bsch_g41226	Bsch_g44231	Bsch_g67337	Bsch_g52755	Bsch_g46379	Bsch_g68426	Bsch_g70410	Bsch_g44559	Bsch_g61864	Bsch_g69731	Bsch_g68186	Bsch_g44493	Bsch_g44406	Bsch_g23121	Bsch_g33427	Bsch_g62456	Bsch_g62407	Bsch_g46552	Spur_015800_Z246	Bsch_g65148	Bsch_g41225	Bsch_g42416	Pbac_3461431	Pfuc_29844_1_11995_t1	Bsch_g16416	Pbac_3479322	Mley_ML135634a	Cgig_00765	Pfuc_46024_1_12603_t1	Pfuc_85540_1_27886_t1	Mley_ML004431a	Bsch_g65786	Pfuc_44650_1_48569_t1	Pfuc_4217_1_30616_t1	Bsch_g69787	Bsch_g20959	Pfuc_25656_1_69724_t1	Bsch_g16691	Pfuc_15622_1_10842_t1	Pfuc_23270_1_18924_t1	Pfuc_10593_1_68222_t1	Pfuc_6058_1_59918_t1	Bsch_g67488	Bsch_g61624	Bsch_g38400	Bsch_g18969	Bsch_g42450	Bsch_g41175	Bsch_g69436	Bsch_g66987	Pfuc_873_1_36709_t1	Pfuc_40908_1_26956_t1	Bsch_g70571	Bsch_g20744	Bsch_g50487	Bsch_g68253	Bsch_g64137	Bsch_g14004	Bsch_g40836	Bsch_g40787	Bsch_g22561	Bsch_g18384	Bsch_g69417	Bsch_g62331	Bsch_g64441	Bsch_g62168	Bsch_g52557	Bsch_g68056	Bsch_g38840	Bsch_g70214	Bsch_g49480	Bsch_g57563	Bsch_g69848	Bsch_g61424	Bsch_g69542	Bsch_g53415	Bsch_g41018	Bsch_g38425	Bsch_g42765	Bsch_g71871	Bsch_g9659	Bsch_g46303	Bsch_g40051	Bsch_g63744	Bsch_g70197	Bsch_g70570	Bsch_g54760	Bsch_g40599	Bsch_g66418	Bsch_g58683	Bsch_g40899	Bsch_g41850	Bsch_g56638	Bsch_g4028	Bsch_g67212	Bsch_g38247	Bsch_g24375	Bsch_g64678	Bsch_g33143	Bsch_g47498	Bsch_g32185	Bsch_g55540	Bsch_g69126	Bsch_g50545	Bsch_g43823	Bsch_g42525	Ctel_198375	Bsch_g62925	Bsch_g69786	Mley_ML010535a	Bsch_g65787	Bsch_g50174	Bsch_g62408	Bsch_g67673	Bsch_g47675	Bsch_g45417	Bsch_g65149	Pfuc_7064_1_31323_t1	Pfuc_22927_1_04254_t1	Bsch_g46392	Bsch_g64090	Pfuc_8268_1_02570_t1	Mley_ML104346a	Bsch_g67486	Ctel_147685	Bsch_g53745	Bsch_g55457	Bsch_g44477	Bsch_g49964	Bsch_g68427	Ctel_192203	Pfuc_77832_1_42017_t1	Bsch_g33704	Ctel_207833	Bsch_g35677	Bsch_g67508	Ctel_191564	Bsch_g65093	Mley_ML49421a	Bsch_g33309	Bsch_g52558	Bsch_g67159	Rcul_t26058	Nvec_52319_Rho_N	Bsch_g50376	Bsch_g56310	Bsch_g64059	Bsch_g59166	Pfuc_53103_1_27320_t1	Bsch_g69063	Odio_007459001	Pfuc_43221_1_48518_t1	Bsch_g21638	Bsch_g40805	Pfuc_21222_1_11363_t1	Odio_008291001	Odio_012777001	Bsch_g58592	Rcul_t48215	Bsch_g61861	Bsch_g59264	Bsch_g35676	Pfuc_99723_1_35214_t1	Pfuc_8881_1_45954_t1	Bsch_g44159	Pfuc_109522_1_57016_t1	Odio_007846001	Bsch_g24726	Bsch_g56639	Bsch_g66624	Bsch_g38951	Bsch_g59177	Bsch_g24374	Bsch_g64807	Rcul_t22877	Bsch_g20957	Pfuc_4598_1_44983_t1	Bsch_g64679	Bsch_g71872	Bsch_g22201	Bsch_g40786	Pfuc_13529_1_61232_t1	Mley_ML010536a	Pfuc_93692_1_06193_t1	Ctel_204042	Ctel_198376	Bsch_g24376	Ctel_187700	Pfuc_95746_1_56883_t1	Bsch_g67672	Pfuc_43372_1_70484_t1	Pfuc_17071_1_39905_t1	Ctel_187767	Bsch_g62926	Bsch_g39063	Ctel_202412	Bsch_g25296	Bsch_g43824	Bsch_g33310	Bsch_g35678	Nvec_40135_	Bsch_g67487	Ctel_207935	Pfuc_97679_1_56903_t1	Ctel_194071	Pfuc_34885_1_19547_t1	Pfuc_219685_1_64830_t1	Pfuc_45795_1_70566_t1	Odio_006104001	Odio_012758001	Odio_012020001	Rcul_t42980	Pfuc_37195_1_04998_t1	Pfuc_8560_1_67897_t1	Bsch_g43822	Pfuc_8308_1_09736_t1	Odio_010114001	Bsch_g16690	Bsch_g61746	Bsch_g67671	Bsch_g60005	Bsch_g67160	Ctel_141897	Bsch_g29172	Bsch_g64060	Bsch_g58651	Bsch_g20743	Ctel_206852	Rcul_t37133	Bsch_g19204	Bsch_g53330	Bsch_g26227	Bsch_g37034	Pfuc_128363_1_42630_t1	Rcul_t07613	Pfuc_35412_1_62816_t1	Mley_ML39951a	Cgig_00376	Rcul_t18659	Bsch_g40600	Pfuc_241438_1_43081_t1	Pbac_3479742	Bsch_g56308	Bsch_g69124	Rcul_t07614	Rcul_t06761	Cgig_09388	Pfuc_8308_1_09735_t1	Rcul_t36635	Rcul_t26057	Rcul_t22706	Pfuc_37506_1_34023_t1	Nvec_64_Rho_N	Odio_007520001	Odio_022329001	Odio_008290001
HG_12961	Adig_08136	Lgig_131987	Hsap_Ensmbl0107863_Rho_GTPase_activating_protein_21_Source_HGNC_Symbol_Acc_23725_ARHGAP21	Smim_39124_Rho_GTPase_activating_protein_21_Acromyrmex_echinatior_gi_332021331_gb_EGI61705_4e_27_126	Cgig_03160_Rho_GTPase_activating_protein_21_Source_UniProtKB_TrEMBL_Acc_K1QJM4	Avag_42068001	Avag_64467001	Pfuc_3326_1_16082_t1	Avag_60972001	Pbac_3477006	Mley_ML019240a	Dpul_9123
HG_8231	Dpul_210528	Isca_ISCW004627-PA	Dpul_249926	Dpul_307844	Dpul_107544	Dpul_239131	Dpul_107570	Dpul_100850	Dpul_240592	Dpul_301722	Dpul_312824	Dpul_239059	Dpul_306623	Dpul_308928	Dpul_314956	Dpul_319415	Dpul_304488	Dpul_239129	Dpul_244729	Dpul_253322	Dpul_253323	Dpul_255940	Mley_ML020055a
HG_19793	Mley_ML050011a	Cele_011979_T24B8_5_Protein_T24B8_5_T24B8_5_mRNA_complete_cds_Source_RefSeq_mRNA_Acc_NM_063536	Mley_ML09311a	Hmag_213055	Nvec_8208_ShTK	Mley_ML021119a	Odio_010612001
HG_33381	Spur_026111_Hypp_240	Odio_012689001	Mley_ML046718a	Spur_003739_Hypp_1479
HG_16589	Pbac_3463774	Hrob_192698	Pbac_3472223	Pbac_3478190	Lgig_136340	Mley_ML074221a	Mley_ML074222a	Pbac_3469931	Pbac_3468176
HG_17702	Acar_00015286	Bsch_g71897	Ggal_001207	Ggal_040421	Hsap_Ensmbl0104899_anti_Mullerian_hormone_Source_HGNC_Symbol_Acc_464_AMH	Pbac_3471998	Drer_014357_anti_Mullerian_hormone_Source_ZFIN_Acc_ZDB_GENE_050706_192_amh
HG_18244	Lgig_88015	Hmag_206071	Nvec_30373_	Lgig_58834	Lgig_115889	Isca_ISCW016906-PA	Skow_11073m	Mley_ML189321a
