# Supplementary material for: Reconstruction of the ancestral metazoan genome reveals an increase in genomic novelty
Source: Nat Commun. 2018 Apr 30;9:1730. doi: 10.1038/s41467-018-04136-5 (PMC5928047; doi:10.1038/s41467-018-04136-5)
Supplement: Supplementary file 13 — Supplementary Data 10 [file 41467_2018_4136_MOESM13_ESM.zip › Node 4 - Eumetazoa/Ctenophora - first planulozoans/Eumetazoa Novel annotated genes.out]

HG_4780	
Hsap_Ensmbl0152377_sparc_osteonectin_cwcv_and_kazal_like_domains_proteoglycan_testican_1_Source_HGNC_Symbol_Acc_11251_SPOCK1	Hsap_Ensmbl0196104_sparc_osteonectin_cwcv_and_kazal_like_domains_proteoglycan_testican_3_Source_HGNC_Symbol_Acc_13565_SPOCK3	Hsap_Ensmbl0107742_sparc_osteonectin_cwcv_and_kazal_like_domains_proteoglycan_testican_2_Source_HGNC_Symbol_Acc_13564_SPOCK2	
Dmel_0039054_CG13830	
Cgig_28770_Testican_1_Source_UniProtKB_TrEMBL_Acc_K1Q3R6	
Cele_016918_C54E4_2_Protein_C54E4_2_isoform_a_C54E4_2_mRNA_complete_cds_Source_RefSeq_mRNA_Acc_NM_001027927	
Drer_074644_sparc_osteonectin_cwcv_and_kazal_like_domains_proteoglycan_testican_1_Source_HGNC_Symbol_Acc_11251_SPOCK1	Drer_070266_sparc_osteonectin_cwcv_and_kazal_like_domains_proteoglycan_testican_3_Source_ZFIN_Acc_ZDB_GENE_090311_24_spock3	Drer_075393_sparc_osteonectin_cwcv_and_kazal_like_domains_proteoglycan_testican_2_Source_ZFIN_Acc_ZDB_GENE_090312_170_spock2	
Smim_1889_PREDICTED_similar_to_GA12555_PA_Tribolium_castaneum_gi_91076250_ref_XP_966964_2e_93_299	
Nvec_12860_Thyroglobulin_1	Nvec_12519_Thyroglobulin_1	Nvec_11223_Thyroglobulin_1	Nvec_14365_Thyroglobulin_1	Nvec_21099_Thyroglobulin_1	Nvec_46244_	

HG_6451	
Hsap_Ensmbl0160050_coiled_coil_domain_containing_28B_Source_HGNC_Symbol_Acc_28163_CCDC28B	Hsap_Ensmbl0024862_coiled_coil_domain_containing_28A_Source_HGNC_Symbol_Acc_21098_CCDC28A	
Dmel_0031395_CG10874	
Cgig_19847_Coiled_coil_domain_containing_protein_28B_Source_UniProtKB_TrEMBL_Acc_K1R288	
Drer_011222_coiled_coil_domain_containing_28B_Source_ZFIN_Acc_ZDB_GENE_060208_3_ccdc28b	Drer_022983_coiled_coil_domain_containing_28A_Source_ZFIN_Acc_ZDB_GENE_030131_5007_ccdc28a	
Spur_007662_Ccdc28b	
Smim_37081_coiled_coil_domain_containing_protein_28B_Danio_rerio_gi_224496066_ref_NP_001139045_5e_19_88_2	
Gsal_8946_coiled_coil_domain_containing_protein_28b	
Nvec_40528_	

HG_10035	
Hsap_Ensmbl0236980_chromosome_3_open_reading_frame_84_Source_HGNC_Symbol_Acc_44666_C3orf84	
Spur_008348_Hypp_1780	
Nvec_38715_	

HG_11202	
Hsap_Ensmbl0257987_long_intergenic_non_protein_coding_RNA_935_Source_HGNC_Symbol_Acc_48628_LINC00935	
Cgig_15117	
Drer_096897_long_intergenic_non_protein_coding_RNA_935_Source_HGNC_Symbol_Acc_48628_LINC00935	
Spur_025490_Spur_025490	

HG_12300	
Cgig_26831	

HG_4169	
Hsap_Ensmbl0153446_chromosome_16_open_reading_frame_89_Source_HGNC_Symbol_Acc_28687_C16orf89	
Dmel_0034069_CG8401	
Cgig_03470	Cgig_17143	Cgig_25508	
Drer_075345_chromosome_16_open_reading_frame_89_Source_HGNC_Symbol_Acc_28687_C3H16orf89	
Spur_004952_Spur_004952	
Sman_060570_Putative_sarg904_Source_UniProtKB_TrEMBL_Acc_G4V6I2	
Gsal_2521_upf0764_protein_c16orf89_homolog	
Nvec_40192_DREV	

HG_11820	
Hsap_Ensmbl0055070_SUZ_RNA_binding_domain_containing_1_Source_HGNC_Symbol_Acc_30232_SZRD1	
Dmel_0051908_CG31908	
Cgig_24128	

HG_3450	
Hsap_Ensmbl0005108_thrombospondin_type_I_domain_containing_7A_Source_HGNC_Symbol_Acc_22207_THSD7A	
Cgig_16673_Thrombospondin_type_1_domain_containing_protein_7B_Source_UniProtKB_TrEMBL_Acc_K1PYH3	
Drer_090496_thrombospondin_type_I_domain_containing_7A_Source_HGNC_Symbol_Acc_22207_THSD7A_2_of_2	Drer_061497_thrombospondin_type_I_domain_containing_7B_Source_HGNC_Symbol_Acc_29348_THSD7B_1_of_2	Drer_061479_thrombospondin_type_I_domain_containing_7A_Source_ZFIN_Acc_ZDB_GENE_060503_709_thsd7a	Drer_095022_thrombospondin_type_I_domain_containing_7Ba_Source_ZFIN_Acc_ZDB_GENE_070621_2_thsd7ba	
Spur_019739_Thsd7b	Spur_025454_Thsd7b_2	Spur_028920_D130067i03riklp	Spur_007494_Spur_007494	Spur_000434_Spur_000434	
Smim_15545_PREDICTED_thrombospondin_type_domain_containing_protein_7A_Acyrthosiphon_pisum_gi_328698660_ref_XP_001943228_0_0_583	Smim_15543_PREDICTED_thrombospondin_type_I_domain_containing_7B_isoform_Oryctolagus_cuniculus_gi_291391504_ref_XP_002712171_6e_19_93_2	Smim_53588_hypothetical_protein_DAPPUDRAFT_226484_Daphnia_pulex_gi_321464012_gb_EFX75023_1e_06_53_5	

HG_7091	
Hsap_Ensmbl0183354_KIAA2026_Source_HGNC_Symbol_Acc_23378_KIAA2026	
Drer_090250_KIAA2026_Source_HGNC_Symbol_Acc_23378_KIAA2026_2_of_2	Drer_086023_Uncharacterized_protein_Source_UniProtKB_TrEMBL_Acc_E7EYI1_CABZ01088061_1	
Sman_164080	Sman_164090	
Nvec_11346_	

HG_12959	
Cgig_07667	
Nvec_15994_Pox_A_type_inc	Nvec_57319_Pox_A_type_inc	Nvec_35390_	

HG_1009	
Gsal_8959_protein	Gsal_14742_protein	Gsal_13530_protein	Gsal_3930_protein	Gsal_4816_protein	Gsal_12954_protein	Gsal_11175_hypothetical_protein	Gsal_4815_hypothetical_protein	

HG_6097	
Hsap_Ensmbl0124713_glycine_N_methyltransferase_Source_HGNC_Symbol_Acc_4415_GNMT	
Dmel_0038074_CG6188	
Drer_006840_glycine_N_methyltransferase_Source_ZFIN_Acc_ZDB_GENE_040227_1_gnmt	
Spur_018083_gnmt_4	Spur_018084_gnmt_6	Spur_027560_gnmt_5	Spur_005325_gnmt_2	Spur_006037_gnmt_3	Spur_000357_gnmt	Spur_000359_gnmt_1	Spur_005324_Spur_005324	Spur_012462_Spur_012462	
Smim_1319_glycine_N_methyltransferase_putative_Ixodes_scapularis_gi_241643370_ref_XP_002411051_1e_127_375	
Nvec_6783_Porphobil_deamC	

HG_7698	
Hsap_Ensmbl0103264_F_box_protein_31_Source_HGNC_Symbol_Acc_16510_FBXO31	Hsap_Ensmbl0131152_RP11_178L8_4	Hsap_Ensmbl0260456_chromosome_16_open_reading_frame_95_Source_HGNC_Symbol_Acc_40033_C16orf95	
Cgig_08500_F_box_only_protein_31_B_Source_UniProtKB_TrEMBL_Acc_K1PSS1	Cgig_09689_F_box_only_protein_31_Source_UniProtKB_TrEMBL_Acc_K1QH38	Cgig_09688_F_box_only_protein_31_B_Source_UniProtKB_TrEMBL_Acc_K1QA04	
Drer_062195_F_box_protein_31_Source_HGNC_Symbol_Acc_16510_FBXO31	
Spur_008501_Fbox31	
Nvec_46437_	Nvec_26413_	Nvec_34383_	

HG_9586	
Cgig_08448_CAP_Gly_domain_containing_linker_protein_3_Source_UniProtKB_TrEMBL_Acc_K1PSP0	
Drer_095831_si_ch211_175f12_2_Source_ZFIN_Acc_ZDB_GENE_110411_220_si_ch211_175f12_2	

HG_4983	
Hsap_Ensmbl0135736_coiled_coil_domain_containing_102A_Source_HGNC_Symbol_Acc_28097_CCDC102A	Hsap_Ensmbl0150636_coiled_coil_domain_containing_102B_Source_HGNC_Symbol_Acc_26295_CCDC102B	
Dmel_0051638_CG31638	
Cgig_02265	
Cele_018763_F53F10_1_Protein_F53F10_1_F53F10_1_mRNA_complete_cds_Source_RefSeq_mRNA_Acc_NM_058835	
Drer_003872_coiled_coil_domain_containing_102A_Source_ZFIN_Acc_ZDB_GENE_030131_4044_ccdc102a	
Spur_023274_Ccdc102a	Spur_006959_Spur_006959	
Smim_83691_coiled_coil_domain_containing_protein_102A_putative_Ixodes_scapularis_gi_242000696_ref_XP_002434991_9e_146_437	
Sman_155410	
Nvec_52587_Pox_A_type_inc	Nvec_19137_Pox_A_type_inc	Nvec_11761_	

HG_19886	
Nvec_33418_IQ	

HG_9700	
Dmel_0259720_CG42374	
Cgig_24841	
Drer_028523_ints3_and_nabp_interacting_protein_Source_ZFIN_Acc_ZDB_GENE_040426_961_inip	
Spur_022281_Spur_022281	
Smim_58908_SOSS_complex_subunit_C_like_protein_Acromyrmex_echinatior_gi_332019817_gb_EGI60278_6e_23_94_4	

HG_8335	
Hsap_Ensmbl0122733_KIAA1045_Source_HGNC_Symbol_Acc_29180_KIAA1045	
Cgig_12544_Major_facilitator_superfamily_domain_containing_protein_9_Source_UniProtKB_TrEMBL_Acc_K1PPS4	Cgig_07789	Cgig_21690	Cgig_07790	
Drer_077596_si_ch211_269m17_1_Source_ZFIN_Acc_ZDB_GENE_091204_154_si_ch211_269m17_1	
Spur_023307_Spur_023307	
Nvec_53572_efhand	

HG_4962	
Hsap_Ensmbl0116685_KIAA2013_Source_HGNC_Symbol_Acc_28513_KIAA2013	
Dmel_0031379_CG7289	
Cgig_05312	
Cele_015928_C17H12_2_Protein_C17H12_2_C17H12_2_mRNA_complete_cds_Source_RefSeq_mRNA_Acc_NM_068638	
Drer_073801_si_dkeyp_104h9_5_Source_ZFIN_Acc_ZDB_GENE_081104_449_si_dkeyp_104h9_5	
Spur_008702_Kiaa2013L	
Smim_42827_AGAP010005_PA_Anopheles_gambiae_str_PEST_gi_58392166_ref_XP_319149_4e_107_338	
Sman_208020	
Gsal_8330_isoform_cra_b	Gsal_5539_uncharacterized_protein_kiaa2013_homolog	Gsal_8329_heat_repeat_containing_domain_protein	
Nvec_38649_	

HG_4745	
Hsap_Ensmbl0153815_c_Maf_inducing_protein_Source_HGNC_Symbol_Acc_24319_CMIP	
Cgig_10481_C_Maf_inducing_protein_Source_UniProtKB_TrEMBL_Acc_K1PBP8	
Drer_062933_c_Maf_inducing_protein_Source_ZFIN_Acc_ZDB_GENE_050419_50_cmip	
Spur_006706_Spur_006706	Spur_006735_Cmip	
Smim_12447_mCG4307_isoform_CRA_b_Mus_musculus_gi_148679635_gb_EDL11582_2e_111_339	Smim_12530_PREDICTED_c_Maf_inducing_protein_Danio_rerio_gi_326676012_ref_XP_690387_4_1e_84_278	
Nvec_40935_LRR_1	

HG_114	
Hsap_Ensmbl0123407_homeobox_C12_Source_HGNC_Symbol_Acc_5124_HOXC12	Hsap_Ensmbl0170178_homeobox_D12_Source_HGNC_Symbol_Acc_5135_HOXD12	Hsap_Ensmbl0180818_homeobox_C10_Source_HGNC_Symbol_Acc_5122_HOXC10	Hsap_Ensmbl0253293_homeobox_A10_Source_HGNC_Symbol_Acc_5100_HOXA10	Hsap_LRG_246_homeobox_D10_Source_HGNC_Symbol_Acc_5133_LRG_246	Hsap_Ensmbl0128713_homeobox_D11_Source_HGNC_Symbol_Acc_5134_HOXD11	Hsap_Ensmbl0170689_homeobox_B9_Source_HGNC_Symbol_Acc_5120_HOXB9	Hsap_Ensmbl0005073_homeobox_A11_Source_HGNC_Symbol_Acc_5101_HOXA11	Hsap_Ensmbl0172789_homeobox_C5_Source_HGNC_Symbol_Acc_5127_HOXC5	Hsap_Ensmbl0257184_Uncharacterized_protein_Source_UniProtKB_TrEMBL_Acc_D6RAR5_RP1_170O19_20	Hsap_Ensmbl0128709_homeobox_D9_Source_HGNC_Symbol_Acc_5140_HOXD9	Hsap_Ensmbl0159184_homeobox_B13_Source_HGNC_Symbol_Acc_5112_HOXB13	Hsap_Ensmbl0106006_homeobox_A6_Source_HGNC_Symbol_Acc_5107_HOXA6	Hsap_Ensmbl0122592_homeobox_A7_Source_HGNC_Symbol_Acc_5108_HOXA7	Hsap_Ensmbl0120075_homeobox_B5_Source_HGNC_Symbol_Acc_5116_HOXB5	Hsap_Ensmbl0260027_homeobox_B7_Source_HGNC_Symbol_Acc_5118_HOXB7	Hsap_Ensmbl0106031_homeobox_A13_Source_HGNC_Symbol_Acc_5102_HOXA13	Hsap_Ensmbl0106004_homeobox_A5_Source_HGNC_Symbol_Acc_5106_HOXA5	Hsap_Ensmbl0106511_mesenchyme_homeobox_2_Source_HGNC_Symbol_Acc_7014_MEOX2	Hsap_Ensmbl0128714_homeobox_D13_Source_HGNC_Symbol_Acc_5136_HOXD13	Hsap_Ensmbl0108511_homeobox_B6_Source_HGNC_Symbol_Acc_5117_HOXB6	Hsap_Ensmbl0273049_RP11_834C11_12	Hsap_Ensmbl0180806_homeobox_C9_Source_HGNC_Symbol_Acc_5130_HOXC9	Hsap_Ensmbl0123364_homeobox_C13_Source_HGNC_Symbol_Acc_5125_HOXC13	Hsap_Ensmbl0005102_mesenchyme_homeobox_1_Source_HGNC_Symbol_Acc_7013_MEOX1	Hsap_Ensmbl0037965_homeobox_C8_Source_HGNC_Symbol_Acc_5129_HOXC8	Hsap_Ensmbl0105996_homeobox_A2_Source_HGNC_Symbol_Acc_5103_HOXA2	Hsap_Ensmbl0173917_homeobox_B2_Source_HGNC_Symbol_Acc_5113_HOXB2	Hsap_Ensmbl0175879_homeobox_D8_Source_HGNC_Symbol_Acc_5139_HOXD8	Hsap_Ensmbl0139515_pancreatic_and_duodenal_homeobox_1_Source_HGNC_Symbol_Acc_6107_PDX1	Hsap_Ensmbl0198353_homeobox_C4_Source_HGNC_Symbol_Acc_5126_HOXC4	Hsap_Ensmbl0120093_homeobox_B3_Source_HGNC_Symbol_Acc_5114_HOXB3	Hsap_Ensmbl0197576_homeobox_A4_Source_HGNC_Symbol_Acc_5105_HOXA4	Hsap_Ensmbl0170166_homeobox_D4_Source_HGNC_Symbol_Acc_5138_HOXD4	Hsap_Ensmbl0128645_homeobox_D1_Source_HGNC_Symbol_Acc_5132_HOXD1	Hsap_Ensmbl0169840_GS_homeobox_1_Source_HGNC_Symbol_Acc_20374_GSX1	Hsap_Ensmbl0164900_gastrulation_brain_homeobox_1_Source_HGNC_Symbol_Acc_4185_GBX1	Hsap_Ensmbl0106038_even_skipped_homeobox_1_Source_HGNC_Symbol_Acc_3506_EVX1	Hsap_Ensmbl0180613_GS_homeobox_2_Source_HGNC_Symbol_Acc_24959_GSX2	Hsap_Ensmbl0174279_even_skipped_homeobox_2_Source_HGNC_Symbol_Acc_3507_EVX2	Hsap_Ensmbl0182742_homeobox_B4_Source_HGNC_Symbol_Acc_5115_HOXB4	Hsap_Ensmbl0113722_caudal_type_homeobox_1_Source_HGNC_Symbol_Acc_1805_CDX1	Hsap_Ensmbl0165556_caudal_type_homeobox_2_Source_HGNC_Symbol_Acc_1806_CDX2	Hsap_Ensmbl0131264_caudal_type_homeobox_4_Source_HGNC_Symbol_Acc_1808_CDX4	Hsap_Ensmbl0164778_engrailed_homeobox_2_Source_HGNC_Symbol_Acc_3343_EN2	Hsap_Ensmbl0163064_engrailed_homeobox_1_Source_HGNC_Symbol_Acc_3342_EN1	Hsap_Ensmbl0128652_homeobox_D3_Source_HGNC_Symbol_Acc_5137_HOXD3	Hsap_Ensmbl0123388_homeobox_C11_Source_HGNC_Symbol_Acc_5123_HOXC11	Hsap_Ensmbl0105997_homeobox_A3_Source_HGNC_Symbol_Acc_5104_HOXA3	Hsap_Ensmbl0120094_homeobox_B1_Source_HGNC_Symbol_Acc_5111_HOXB1	Hsap_Ensmbl0197757_homeobox_C6_Source_HGNC_Symbol_Acc_5128_HOXC6	Hsap_Ensmbl0168505_gastrulation_brain_homeobox_2_Source_HGNC_Symbol_Acc_4186_GBX2	Hsap_Ensmbl0105991_homeobox_A1_Source_HGNC_Symbol_Acc_5099_HOXA1	Hsap_Ensmbl0078399_homeobox_A9_Source_HGNC_Symbol_Acc_5109_HOXA9	Hsap_Ensmbl0120068_homeobox_B8_Source_HGNC_Symbol_Acc_5119_HOXB8	
Dmel_0000015_Abd_B_Abdominal_B_Source_FlyBase_0000015	Dmel_0260642_Antp_Antennapedia_Source_FlyBase_0260642	Dmel_0000014_abd_A_abdominal_A_Source_FlyBase_0000014	Dmel_0014949_btn_buttonless_Source_FlyBase_0014949	Dmel_0051481_pb_proboscipedia_Source_FlyBase_0051481	Dmel_0041156_exex_extra_extra_Source_FlyBase_0041156	Dmel_0025776_ind_intermediate_neuroblasts_defective_Source_FlyBase_0025776	Dmel_0000439_Dfd_Deformed_Source_FlyBase_0000439	Dmel_0001077_ftz_fushi_tarazu_Source_FlyBase_0001077	Dmel_0003944_Ubx_Ultrabithorax_Source_FlyBase_0003944	Dmel_0003339_Scr_Sex_combs_reduced_Source_FlyBase_0003339	Dmel_0004053_zen_zerknullt_Source_FlyBase_0004053	Dmel_0002522_lab_labial_Source_FlyBase_0002522	Dmel_0004054_zen2_zerknullt_related_Source_FlyBase_0004054	Dmel_0000606_eve_even_skipped_Source_FlyBase_0000606	Dmel_0015561_unpg_unplugged_Source_FlyBase_0015561	Dmel_0003267_ro_rough_Source_FlyBase_0003267	Dmel_0000251_cad_caudal_Source_FlyBase_0000251	Dmel_0000577_en_engrailed_Source_FlyBase_0000577	Dmel_0001269_inv_invected_Source_FlyBase_0001269	
Cgig_27388_Homeobox_protein_abdominal_B_Source_UniProtKB_TrEMBL_Acc_K1PZI6	Cgig_27385_Homeobox_protein_Hox_C11_Source_UniProtKB_TrEMBL_Acc_K1QEU8	Cgig_26565_Homeobox_protein_Hox_B7_Source_UniProtKB_TrEMBL_Acc_K1RHX0	Cgig_14888_Homeobox_protein_MOX_2_Source_UniProtKB_TrEMBL_Acc_K1Q1H4	Cgig_24087_Homeobox_protein_HOX3_Source_UniProtKB_TrEMBL_Acc_K1QNR4	Cgig_24086_Homeobox_protein_Hox_A2_Source_UniProtKB_TrEMBL_Acc_K1QFQ0	Cgig_26562_Homeobox_protein_LOX2_Source_UniProtKB_TrEMBL_Acc_K1QW78	Cgig_18592_Homeobox_protein_LOX2_Source_UniProtKB_TrEMBL_Acc_K1RXD0	Cgig_24091_Homeobox_protein_Hox_B4a_Source_UniProtKB_TrEMBL_Acc_K1QFQ3	Cgig_24083_Homeobox_protein_Hox_A1_Source_UniProtKB_TrEMBL_Acc_K1QUT3	Cgig_15548_GS_homeobox_2_Source_UniProtKB_TrEMBL_Acc_K1PVZ4	Cgig_13056_Homeobox_protein_XHOX_3_Source_UniProtKB_TrEMBL_Acc_K1QA73	Cgig_13058_Homeobox_even_skipped_like_protein_1_Source_UniProtKB_TrEMBL_Acc_K1PAC6	Cgig_12208_Segmentation_polarity_homeobox_protein_engrailed_Source_UniProtKB_TrEMBL_Acc_K1PNG1	Cgig_23003_Homeobox_protein_CDX_1_Source_UniProtKB_TrEMBL_Acc_K1QXA8	Cgig_12209_Homeobox_protein_engrailed_2_B_Source_UniProtKB_TrEMBL_Acc_K1PW38	Cgig_05958_Homeobox_protein_rough_Source_UniProtKB_TrEMBL_Acc_K1Q149	Cgig_24084	Cgig_26625_Motor_neuron_and_pancreas_homeobox_protein_1_Source_UniProtKB_TrEMBL_Acc_K1RC49	
Cele_004024_php_3_Protein_PHP_3_php_3_mRNA_complete_cds_Source_RefSeq_mRNA_Acc_NM_067172	Cele_003024_lin_39_Protein_LIN_39_lin_39_mRNA_complete_cds_Source_RefSeq_mRNA_Acc_NM_001025993	Cele_003102_mab_5_Protein_MAB_5_mab_5_mRNA_complete_cds_Source_RefSeq_mRNA_Acc_NM_066294	Cele_006873_vab_7_Protein_VAB_7_vab_7_mRNA_complete_cds_Source_RefSeq_mRNA_Acc_NM_067000	Cele_000439_ceh_16_Protein_CEH_16_ceh_16_mRNA_complete_cds_Source_RefSeq_mRNA_Acc_NM_066497	Cele_000436_ceh_12_Protein_CEH_12_ceh_12_mRNA_complete_cds_Source_RefSeq_mRNA_Acc_NM_059292	Cele_000437_ceh_13_Protein_CEH_13_ceh_13_mRNA_complete_cds_Source_RefSeq_mRNA_Acc_NM_066254	Cele_003912_pal_1_Protein_PAL_1_isoform_b_pal_1_mRNA_complete_cds_Source_RefSeq_mRNA_Acc_NM_001026039	Cele_045215_ceh_63_Protein_CEH_63_ceh_63_mRNA_complete_cds_Source_RefSeq_mRNA_Acc_NM_001129622	Cele_001174_egl_5_Protein_EGL_5_isoform_c_egl_5_mRNA_complete_cds_Source_RefSeq_mRNA_Acc_NM_001025996	Cele_003779_nob_1_Protein_NOB_1_isoform_b_Source_RefSeq_mRNA_Acc_NM_001027770	Cele_011069_ceh_62_Protein_CEH_62_ceh_62_mRNA_complete_cds_Source_RefSeq_mRNA_Acc_NM_063925	
Drer_046043_homeo_box_C12b_Source_ZFIN_Acc_ZDB_GENE_000329_17_hoxc12b	Drer_070352_homeo_box_C12a_Source_ZFIN_Acc_ZDB_GENE_000822_6_hoxc12a	Drer_059263_homeo_box_D12a_Source_ZFIN_Acc_ZDB_GENE_990415_118_hoxd12a	Drer_079406_homeo_box_C11b_Source_ZFIN_Acc_ZDB_GENE_000822_3_hoxc11b	Drer_059274_homeo_box_D9a_Source_ZFIN_Acc_ZDB_GENE_990415_121_hoxd9a	Drer_031337_homeo_box_A10b_Source_ZFIN_Acc_ZDB_GENE_990415_97_hoxa10b	Drer_057859_homeo_box_D10a_Source_ZFIN_Acc_ZDB_GENE_990415_116_hoxd10a	Drer_007009_homeo_box_A11b_Source_ZFIN_Acc_ZDB_GENE_990415_4_hoxa11b	Drer_011579_homeo_box_B10a_Source_ZFIN_Acc_ZDB_GENE_000328_2_hoxb10a	Drer_070348_homeo_box_C10a_Source_ZFIN_Acc_ZDB_GENE_990415_110_hoxc10a	Drer_009045_homeo_box_A11a_Source_ZFIN_Acc_ZDB_GENE_000823_8_hoxa11a	Drer_059267_homeo_box_D11a_Source_ZFIN_Acc_ZDB_GENE_990415_117_hoxd11a	Drer_056023_homeo_box_B9a_Source_ZFIN_Acc_ZDB_GENE_990415_109_hoxb9a	Drer_056819_homeo_box_A9b_Source_ZFIN_Acc_ZDB_GENE_000823_2_hoxa9b	Drer_070351_homeo_box_C11a_Source_ZFIN_Acc_ZDB_GENE_990415_111_hoxc11a	Drer_056015_homeo_box_B13a_Source_ZFIN_Acc_ZDB_GENE_050812_1_hoxb13a	Drer_090023_homeo_box_C13b_Source_ZFIN_Acc_ZDB_GENE_000822_5_hoxc13b	Drer_007609_homeo_box_A13a_Source_ZFIN_Acc_ZDB_GENE_990415_5_hoxa13a	Drer_070340_homeo_box_C5a_Source_ZFIN_Acc_ZDB_GENE_980526_533_hoxc5a	Drer_070353_homeo_box_C13a_Source_ZFIN_Acc_ZDB_GENE_000822_4_hoxc13a	Drer_036254_homeo_box_A13b_Source_ZFIN_Acc_ZDB_GENE_980526_365_hoxa13b	Drer_046045_homeo_box_C6b_Source_ZFIN_Acc_ZDB_GENE_000822_1_hoxc6b	Drer_026513_homeo_box_B6b_Source_ZFIN_Acc_ZDB_GENE_000823_7_hoxb6b	Drer_059256_homeo_box_D13a_Source_ZFIN_Acc_ZDB_GENE_990415_119_hoxd13a	Drer_013057_homeo_box_B5a_Source_ZFIN_Acc_ZDB_GENE_980526_70_hoxb5a	Drer_054030_homeo_box_B5b_Source_ZFIN_Acc_ZDB_GENE_000823_6_hoxb5b	Drer_007891_mesenchyme_homeobox_1_Source_ZFIN_Acc_ZDB_GENE_040718_149_meox1	Drer_023031_homeo_box_A2b_Source_ZFIN_Acc_ZDB_GENE_990415_98_hoxa2b	Drer_061818_mesenchyme_homeobox_2b_Source_ZFIN_Acc_ZDB_GENE_060503_853_meox2b	Drer_010630_homeo_box_B6a_Source_ZFIN_Acc_ZDB_GENE_990415_106_hoxb6a	Drer_056027_homeo_box_B8a_Source_ZFIN_Acc_ZDB_GENE_990415_108_hoxb8a	Drer_056030_homeo_box_B7a_Source_ZFIN_Acc_ZDB_GENE_000329_2_hoxb7a	Drer_002779_pancreatic_and_duodenal_homeobox_1_Source_ZFIN_Acc_ZDB_GENE_990415_122_pdx1	Drer_001784_homeo_box_A5a_Source_ZFIN_Acc_ZDB_GENE_000823_9_hoxa5a	Drer_054025_homeo_box_B8b_Source_ZFIN_Acc_ZDB_GENE_980526_291_hoxb8b	Drer_040911_mesenchyme_homeobox_2_Source_HGNC_Symbol_Acc_7014_MEOX2_1_of_2	Drer_092809_homeo_box_C9a_Source_ZFIN_Acc_ZDB_GENE_000328_5_hoxc9a	Drer_000175_homeo_box_B2a_Source_ZFIN_Acc_ZDB_GENE_990415_103_hoxb2a	Drer_008174_homeo_box_B1a_Source_ZFIN_Acc_ZDB_GENE_990415_101_hoxb1a	Drer_013533_homeo_box_B4a_Source_ZFIN_Acc_ZDB_GENE_990415_105_hoxb4a	Drer_070338_homeo_box_C4a_Source_ZFIN_Acc_ZDB_GENE_990415_112_hoxc4a	Drer_070346_homeo_box_C8a_Source_ZFIN_Acc_ZDB_GENE_990415_114_hoxc8a	Drer_057721_homeo_box_A1a_Source_ZFIN_Acc_ZDB_GENE_000823_5_hoxa1a	Drer_070343_homeo_box_C6a_Source_ZFIN_Acc_ZDB_GENE_990415_113_hoxc6a	Drer_059276_homeo_box_D4a_Source_ZFIN_Acc_ZDB_GENE_980526_214_hoxd4a	Drer_043322_GS_homeobox_2_Source_ZFIN_Acc_ZDB_GENE_041001_114_gsx2	Drer_054033_homeo_box_B1b_Source_ZFIN_Acc_ZDB_GENE_980526_290_hoxb1b	Drer_059280_homeo_box_D3a_Source_ZFIN_Acc_ZDB_GENE_990415_120_hoxd3a	Drer_070337_homeo_box_C1a_Source_ZFIN_Acc_ZDB_GENE_000822_2_hoxc1a	Drer_035735_GS_homeobox_1_Source_ZFIN_Acc_ZDB_GENE_041008_135_gsx1	Drer_056012_even_skipped_like1_Source_ZFIN_Acc_ZDB_GENE_980526_69_eve1	Drer_071418_gastrulation_brain_homeobox_1_Source_ZFIN_Acc_ZDB_GENE_020117_2_gbx1	Drer_097708_even_skipped_homeobox_1_Source_ZFIN_Acc_ZDB_GENE_980526_364_evx1	Drer_005628_even_skipped_homeobox_1_Source_ZFIN_Acc_ZDB_GENE_980526_364_evx1	Drer_002933_gastrulation_brain_homeo_box_2_Source_ZFIN_Acc_ZDB_GENE_020509_2_gbx2	Drer_059255_even_skipped_homeobox_2_Source_ZFIN_Acc_ZDB_GENE_980526_215_evx2	Drer_015073_engrailed_1b_Source_ZFIN_Acc_ZDB_GENE_980526_6_eng1b	Drer_042106_motor_neuron_and_pancreas_homeobox_2a_Source_ZFIN_Acc_ZDB_GENE_040415_1_mnx2a	Drer_030350_motor_neuron_and_pancreas_homeobox_2b_Source_ZFIN_Acc_ZDB_GENE_040415_2_mnx2b	Drer_035984_motor_neuron_and_pancreas_homeobox_1_Source_ZFIN_Acc_ZDB_GENE_040409_1_mnx1	Drer_058999_caudal_type_homeobox_1_b_Source_ZFIN_Acc_ZDB_GENE_070615_29_cdx1b	Drer_036292_caudal_type_homeo_box_transcription_factor_4_Source_ZFIN_Acc_ZDB_GENE_980526_330_cdx4	Drer_087811_caudal_type_homeo_box_transcription_factor_1_a_Source_ZFIN_Acc_ZDB_GENE_050510_1_cdx1a	Drer_026599_engrailed_2a_Source_ZFIN_Acc_ZDB_GENE_980526_167_eng2a	Drer_014321_engrailed_1a_Source_ZFIN_Acc_ZDB_GENE_980526_216_eng1a	Drer_038868_engrailed_2b_Source_ZFIN_Acc_ZDB_GENE_980526_40_eng2b	Drer_029263_homeo_box_B3a_Source_ZFIN_Acc_ZDB_GENE_990415_104_hoxb3a	Drer_036231_homeo_box_A3a_Source_ZFIN_Acc_ZDB_GENE_000823_3_hoxa3a	
Spur_002632_Hox11_13a	Spur_000388_Hox11_13c	Spur_002633_Hox9_10	Spur_002630_Hox8_1	Spur_021309_Hox8	Spur_025486_Mox	Spur_002631_Hox11_13b_SpHbox7_Source_UniProtKB_TrEMBL_Acc_O44936	Spur_000386_Hox2_1	Spur_012252_Hox2	Spur_026099_Lox_Homeobox_protein_Splox_Source_UniProtKB_TrEMBL_Acc_Q8IT48	Spur_002816_Hb9	Spur_027568_Hox3	Spur_011798_Spur_011798	Spur_013436_Gsx	Spur_012253_Eve_Even_skipped_like_protein_Source_UniProtKB_TrEMBL_Acc_Q8MMJ3	Spur_020975_Engrailed	Spur_005171_Hox6	Spur_017352_Hox1	Spur_007242_Rough	Spur_024715_Cdx	Spur_019656_Cdxl	Spur_023868_Mox_1	Spur_020637_Lox_1	
Smim_2965_abdominal_B_Cupiennius_salei_gi_4584727_emb_CAB40807_1e_172_495	Smim_34661_proboscipedia_Cupiennius_salei_gi_133740634_emb_CAL91855_3e_82_264	Smim_80745_proboscipedia_putative_Ixodes_scapularis_gi_241756337_ref_XP_002406417_1e_41_152	Smim_7069_homeobox_protein_Cupiennius_salei_gi_3445436_emb_CAA07502_2e_113_340	Smim_36234_sex_combs_reduced_Parasteatoda_tepidariorum_gi_259053115_emb_CAX11344_1e_134_392	Smim_77463_homeobox_protein_Cupiennius_salei_gi_3445426_emb_CAA07497_2e_73_234	Smim_49100_homeobox_protein_Cupiennius_salei_gi_3445428_emb_CAA07498_7e_121_357	Smim_39306_ultrabithorax_Parasteatoda_tepidariorum_gi_259053107_emb_CAX11340_4e_151_433	Smim_24428_antennapedia_Parasteatoda_tepidariorum_gi_291461542_dbj_BAI83405_2e_116_350	Smim_26529_MOX_homeobox_Gallus_gallus_gi_18308158_gb_AAL67848_5e_30_122	Smim_40884_gastrulation_brain_homeobox_protein_Gallus_gallus_gi_331271817_gb_AED02514_3e_51_174	Smim_80752_Hox3_protein_Parasteatoda_tepidariorum_gi_259053111_emb_CAX11342_0_0_583	Smim_35098_3_homeobox_protein_Cupiennius_salei_gi_3445438_emb_CAA07503_3e_79_249	Smim_54652_Antennapedia_putative_Pediculus_humanus_corporis_gi_242005079_ref_XP_002423402_2e_55_191	Smim_24411_ultrabithorax_Cupiennius_salei_gi_3445432_emb_CAA07500_2e_41_141	Smim_80742_proboscipedia_putative_Ixodes_scapularis_gi_241756337_ref_XP_002406417_1e_10_71_2	Smim_38584_abdominal_A_Parasteatoda_tepidariorum_gi_259053113_emb_CAX11343_2e_30_116	
Sman_138140_Gsx_family_homeobox_protein_Source_UniProtKB_TrEMBL_Acc_G4LW98	Sman_081620_Gsx_family_homeobox_protein_Source_UniProtKB_TrEMBL_Acc_G4VJI7	Sman_202120	Sman_029620_SMOX_4_Homeobox_protein_SMOX_4_Source_UniProtKB_Swiss_Prot_Acc_Q26603	Sman_126190_Homeobix_protein_hb9_mnx2_putative_Source_UniProtKB_TrEMBL_Acc_G4M026	Sman_145200_SMOX_2_Homeobox_protein_engrailed_like_SMOX_2_Source_UniProtKB_Swiss_Prot_Acc_Q26601	Sman_087070_Antennapedia_like_homeobox_protein_Source_UniProtKB_TrEMBL_Acc_G4LZV9	Sman_157900_Asparagine_rich_antigen_putative_Source_UniProtKB_TrEMBL_Acc_G4M027	
Gsal_1646_homeobox_protein_partial	Gsal_6425_homeobox_protein_partial	Gsal_9271_homeobox_protein_partial	Gsal_15272_homeobox_protein_hox_a2	Gsal_3176_hox_protein_smox1	Gsal_15041_homeobox_partial	Gsal_6323_homeobox_protein	Gsal_9866_homeobox_b2	Gsal_2624_homeodomain_protein	Gsal_4190_homeobox_protein	
Nvec_48630_	Nvec_16156_	Nvec_20497_Homeobox	Nvec_8774_	Nvec_48629_	Nvec_29536_Homeobox	Nvec_29192_	Nvec_10405_	Nvec_10406_	Nvec_10407_	Nvec_53176_Homeobox	Nvec_32587_	Nvec_30811_Homeobox	Nvec_53178_Homeobox	Nvec_41100_Homeobox	Nvec_22870_	Nvec_8775_	Dmel_0001269_inv_invected_Source_FlyBase_0001269	

HG_8396	
Hsap_Ensmbl0176029_chromosome_11_open_reading_frame_16_Source_HGNC_Symbol_Acc_1169_C11orf16	
Cgig_14264_von_Willebrand_factor_A_domain_containing_protein_3B_Source_UniProtKB_TrEMBL_Acc_K1QR88	
Spur_024766_Unk_32	Spur_024767_Hypp_2752	
Nvec_23913_	

HG_7037	
Hsap_Ensmbl0107833_nucleophosmin_nucleoplasmin_3_Source_HGNC_Symbol_Acc_7931_NPM3	Hsap_Ensmbl0158806_nucleophosmin_nucleoplasmin_2_Source_HGNC_Symbol_Acc_7930_NPM2	Hsap_Ensmbl0181163_nucleophosmin_nucleolar_phosphoprotein_B23_numatrin_Source_HGNC_Symbol_Acc_7910_NPM1	
Dmel_0016685_Nlp_Nucleoplasmin_Source_FlyBase_0016685	
Cgig_17043_Mitotic_apparatus_protein_p62_Source_UniProtKB_TrEMBL_Acc_K1R4R9	
Drer_053963_nucleophosmin_nucleoplasmin_2b_Source_ZFIN_Acc_ZDB_GENE_070410_125_npm2b	Drer_014329_nucleophosmin_1a_Source_ZFIN_Acc_ZDB_GENE_021028_1_npm1a	Drer_037675_nucleophosmin_nucleoplasmin_1b_Source_ZFIN_Acc_ZDB_GENE_080723_7_npm1b	Drer_076391_nucleophosmin_nucleoplasmin_2a_Source_ZFIN_Acc_ZDB_GENE_060810_57_npm2a	
Nvec_45284_Nucleoplasmin	

HG_8896	
Cgig_22566	
Drer_089689_testis_expressed_26_Source_ZFIN_Acc_ZDB_GENE_120410_5_tex26	
Spur_001025_Hypp_321	

HG_18158	
Cgig_27373	
Nvec_43495_	Nvec_30717_Cytadhesin_P30	

HG_11685	
This group of homology does not contain any annotated genome

HG_330	
Spur_022601_Tpase8	Spur_024865_Tpase9	Spur_009063_TpaseL_4	Spur_024677_Spur_024677	
Smim_g9309_t1_putative_DNA_mediated_transposase_Helicoverpa_zea_gi_111378686_gb_ABH09251_1e_24_110	Smim_g69979_t1_Transposable_element_Tc3_transposase_Camponotus_floridanus_gi_307188927_gb_EFN73458_5e_42_161	Smim_g13329_t1_Transposable_element_Tcb1_transposase_Salmo_salar_gi_223649434_gb_ACN11475_3e_40_153	Smim_g65654_t1_Transposable_element_Tc3_transposase_Camponotus_floridanus_gi_307187147_gb_EFN72391_2e_61_213	Smim_g68705_t1_Transposable_element_Tc3_transposase_Camponotus_floridanus_gi_307187147_gb_EFN72391_3e_61_208	Smim_g22701_t1_Transposable_element_Tc3_transposase_Camponotus_floridanus_gi_307188927_gb_EFN73458_2e_56_196	Smim_g18863_t1_transposase_Ceratitis_rosa_gi_16903179_gb_AAK61417_4e_46_167	Smim_g57802_t1_Transposable_element_Tc3_transposase_Camponotus_floridanus_gi_307187147_gb_EFN72391_3e_51_179	Smim_g37119_t1_Transposable_element_Tc3_transposase_Camponotus_floridanus_gi_307187147_gb_EFN72391_4e_46_165	Smim_g37548_t1_Transposable_element_Tc3_transposase_Camponotus_floridanus_gi_307187147_gb_EFN72391_5e_41_154	Smim_g61127_t1_Transposable_element_Tc3_transposase_Camponotus_floridanus_gi_307187147_gb_EFN72391_1e_51_179	Smim_g41132_t1_Transposable_element_Tc3_transposase_Camponotus_floridanus_gi_307188927_gb_EFN73458_4e_51_178	Smim_g24479_t1_Transposable_element_Tc3_transposase_Camponotus_floridanus_gi_307184569_gb_EFN70920_7e_54_184	Smim_g30319_t1_Transposable_element_Tc3_transposase_Camponotus_floridanus_gi_307187147_gb_EFN72391_3e_39_146	Smim_g26884_t1_Transposable_element_Tc3_transposase_Camponotus_floridanus_gi_307188927_gb_EFN73458_8e_51_177	Smim_g70374_t1_Transposable_element_Tc3_transposase_Camponotus_floridanus_gi_307188927_gb_EFN73458_1e_48_174	Smim_g42612_t1_Transposable_element_Tc3_transposase_Camponotus_floridanus_gi_307188927_gb_EFN73458_4e_55_189	Smim_g16720_t1_Transposable_element_Tc3_transposase_Camponotus_floridanus_gi_307188927_gb_EFN73458_8e_47_167	Smim_g34578_t1_Transposable_element_Tc3_transposase_Camponotus_floridanus_gi_307188927_gb_EFN73458_6e_46_164	Smim_g10515_t1_transposase_Ceratitis_rosa_gi_16903179_gb_AAK61417_2e_47_169	Smim_g37162_t1_Transposable_element_Tc3_transposase_Camponotus_floridanus_gi_307187147_gb_EFN72391_4e_39_147	Smim_g51993_t1_transposase_Ceratitis_rosa_gi_16903179_gb_AAK61417_1e_41_153	Smim_g30282_t1_Transposable_element_Tc3_transposase_Camponotus_floridanus_gi_307188927_gb_EFN73458_6e_49_172	Smim_g34253_t1_Transposable_element_Tc3_transposase_Camponotus_floridanus_gi_307188927_gb_EFN73458_3e_47_166	Smim_g63576_t1_Transposable_element_Tc3_transposase_Camponotus_floridanus_gi_307188927_gb_EFN73458_2e_43_157	Smim_g19829_t1_Transposable_element_Tc3_transposase_Camponotus_floridanus_gi_307188927_gb_EFN73458_1e_48_172	Smim_g17291_t1_Transposable_element_Tc3_transposase_Camponotus_floridanus_gi_307184569_gb_EFN70920_2e_50_175	Smim_g65767_t1_Transposable_element_Tc3_transposase_Camponotus_floridanus_gi_307187147_gb_EFN72391_2e_37_144	Smim_g61825_t1_Transposable_element_Tc3_transposase_Camponotus_floridanus_gi_307188927_gb_EFN73458_8e_42_153	Smim_g8150_t1_Transposable_element_Tc3_transposase_Camponotus_floridanus_gi_307188927_gb_EFN73458_2e_43_157	Smim_g34369_t1_Transposable_element_Tc3_transposase_Camponotus_floridanus_gi_307188927_gb_EFN73458_3e_45_167	Smim_g29489_t1_Transposable_element_Tc3_transposase_Camponotus_floridanus_gi_307184569_gb_EFN70920_2e_42_151	Smim_65368_transposase_Ceratitis_rosa_gi_16903179_gb_AAK61417_3e_36_137	Smim_g47051_t1_Transposable_element_Tc3_transposase_Camponotus_floridanus_gi_307188927_gb_EFN73458_3e_41_150	Smim_g56942_t1_Transposable_element_Tc3_transposase_Camponotus_floridanus_gi_307187147_gb_EFN72391_4e_34_132	Smim_g62345_t1_Transposable_element_Tc3_transposase_Camponotus_floridanus_gi_307188927_gb_EFN73458_1e_42_156	Smim_38926_Transposable_element_Tc3_transposase_Camponotus_floridanus_gi_307188927_gb_EFN73458_5e_44_162	Smim_g39882_t1_Transposable_element_Tc3_transposase_Lepeophtheirus_salmonis_gi_225712314_gb_ACO12003_6e_47_166	Smim_g67173_t1_Transposable_element_Tc3_transposase_Camponotus_floridanus_gi_307188927_gb_EFN73458_6e_42_152	Smim_g43430_t1_Transposable_element_Tc3_transposase_Camponotus_floridanus_gi_307187147_gb_EFN72391_1e_31_127	Smim_g53244_t1_Transposable_element_Tc3_transposase_Camponotus_floridanus_gi_307188927_gb_EFN73458_2e_44_159	Smim_g72116_t1_transposase_Ceratitis_rosa_gi_16903179_gb_AAK61417_5e_40_150	Smim_g43337_t1_Transposable_element_Tc3_transposase_Camponotus_floridanus_gi_307188927_gb_EFN73458_6e_42_153	Smim_g31359_t1_Transposable_element_Tc3_transposase_Camponotus_floridanus_gi_307184569_gb_EFN70920_2e_41_149	Smim_g54509_t1_Transposable_element_Tc3_transposase_Camponotus_floridanus_gi_307188927_gb_EFN73458_6e_44_159	Smim_g70169_t1_Transposable_element_Tc3_transposase_Camponotus_floridanus_gi_307188927_gb_EFN73458_6e_44_158	Smim_g54331_t1_transposase_Ceratitis_rosa_gi_16903179_gb_AAK61417_4e_41_156	Smim_g72602_t1_Transposable_element_Tc3_transposase_Camponotus_floridanus_gi_307188927_gb_EFN73458_1e_39_148	Smim_g54507_t1_Transposable_element_Tc3_transposase_Camponotus_floridanus_gi_307184569_gb_EFN70920_3e_38_143	Smim_g39898_t1_Transposable_element_Tc3_transposase_Camponotus_floridanus_gi_307178776_gb_EFN67382_2e_34_132	Smim_912_Transposable_element_Tc3_transposase_Lepeophtheirus_salmonis_gi_290462873_gb_ADD24484_5e_65_216	Smim_g54617_t1_Transposable_element_Tc3_transposase_Camponotus_floridanus_gi_307188927_gb_EFN73458_4e_38_142	Smim_g24578_t1_Transposable_element_Tc3_transposase_Camponotus_floridanus_gi_307188927_gb_EFN73458_4e_39_145	Smim_g20562_t1_Transposable_element_Tc3_transposase_Camponotus_floridanus_gi_307184569_gb_EFN70920_1e_33_130	Smim_g42655_t1_Transposable_element_Tc3_transposase_Camponotus_floridanus_gi_307188927_gb_EFN73458_6e_36_136	Smim_g61571_t1_Transposable_element_Tc3_transposase_Camponotus_floridanus_gi_307188927_gb_EFN73458_1e_36_139	Smim_g49866_t1_Transposable_element_Tc3_transposase_Camponotus_floridanus_gi_307178650_gb_EFN67292_2e_27_110	Smim_g39713_t1_Transposable_element_Tc3_transposase_Camponotus_floridanus_gi_307187405_gb_EFN72522_2e_28_113	Smim_g52430_t1_Transposable_element_Tc3_transposase_Camponotus_floridanus_gi_307187405_gb_EFN72522_2e_30_117	Smim_g548_t1_Transposable_element_Tc3_transposase_Camponotus_floridanus_gi_307187405_gb_EFN72522_4e_32_122	Smim_15021_Transposable_element_Tc3_transposase_Camponotus_floridanus_gi_307187147_gb_EFN72391_3e_25_106	Smim_g43527_t1_Transposable_element_Tc3_transposase_Camponotus_floridanus_gi_307187405_gb_EFN72522_2e_28_112	Smim_30579_Transposable_element_Tc3_transposase_Camponotus_floridanus_gi_307187147_gb_EFN72391_2e_17_85_1	Smim_g27232_t1_Transposable_element_Tc3_transposase_Camponotus_floridanus_gi_307188927_gb_EFN73458_3e_21_97_1	Smim_g43923_t1_Transposable_element_Tc3_transposase_Camponotus_floridanus_gi_307187405_gb_EFN72522_6e_30_116	Smim_g45573_t1_Transposable_element_Tc3_transposase_Camponotus_floridanus_gi_307188927_gb_EFN73458_9e_22_99_0	Smim_g44178_t1_Transposable_element_Tc3_transposase_Camponotus_floridanus_gi_307187147_gb_EFN72391_6e_19_88_6	Smim_g55654_t1_Transposable_element_Tc3_transposase_Camponotus_floridanus_gi_307188927_gb_EFN73458_6e_29_117	Smim_g45466_t1_Transposable_element_Tc3_transposase_Camponotus_floridanus_gi_307188927_gb_EFN73458_3e_21_96_3	Smim_g61693_t1_Transposable_element_Tc3_transposase_Camponotus_floridanus_gi_307172821_gb_EFN64052_2e_22_95_5	Smim_g3288_t1_Transposable_element_Tc3_transposase_Camponotus_floridanus_gi_307187405_gb_EFN72522_3e_30_117	Smim_g41422_t1_Transposable_element_Tc3_transposase_Camponotus_floridanus_gi_307188927_gb_EFN73458_6e_25_107	Smim_g24934_t1_Transposable_element_Tc3_transposase_Camponotus_floridanus_gi_307183038_gb_EFN69993_5e_70_229	Smim_16948_denovo_path1_Transposable_element_Tc3_transposase_Camponotus_floridanus_gi_307187147_gb_EFN72391_3e_18_84_3	Smim_47490_Transposable_element_Tc3_transposase_Camponotus_floridanus_gi_307178650_gb_EFN67292_5e_23_96_3	Smim_g62505_t1_Transposable_element_Tc3_transposase_Camponotus_floridanus_gi_307188927_gb_EFN73458_2e_22_100	Smim_g63070_t1_Transposable_element_Tc3_transposase_Camponotus_floridanus_gi_307188927_gb_EFN73458_1e_39_149	Smim_g23876_t1_Transposable_element_Tc3_transposase_Camponotus_floridanus_gi_307188927_gb_EFN73458_2e_20_94_4	Smim_1910_Transposable_element_Tc3_transposase_Camponotus_floridanus_gi_307188927_gb_EFN73458_4e_22_96_7	Smim_10193_Transposable_element_Tc3_transposase_Camponotus_floridanus_gi_307188927_gb_EFN73458_2e_25_107	Smim_g52415_t1_Transposable_element_Tc3_transposase_Camponotus_floridanus_gi_307187405_gb_EFN72522_2e_27_108	Smim_46752_Transposable_element_Tc3_transposase_Camponotus_floridanus_gi_307183038_gb_EFN69993_7e_22_95_5	Smim_6270_denovo_path2_Transposable_element_Tc3_transposase_Lepeophtheirus_salmonis_gi_225712314_gb_ACO12003_6e_27_111	Smim_g6633_t1_Transposable_element_Tc3_transposase_Camponotus_floridanus_gi_307187405_gb_EFN72522_2e_26_107	Smim_25334_Transposable_element_Tc3_transposase_Lepeophtheirus_salmonis_gi_290462873_gb_ADD24484_6e_30_118	Smim_46836_Transposable_element_Tc3_transposase_Acromyrmex_echinatior_gi_332020788_gb_EGI61188_1e_15_78_2	Smim_8550_Transposable_element_Tc3_transposase_Camponotus_floridanus_gi_307187405_gb_EFN72522_8e_17_80_1	Smim_g43626_t1_Transposable_element_Tc3_transposase_Camponotus_floridanus_gi_307183038_gb_EFN69993_2e_60_204	Smim_g69565_t1_Transposable_element_Tc3_transposase_Camponotus_floridanus_gi_307187147_gb_EFN72391_4e_24_102	Smim_g62754_t1_transposase_Ceratitis_rosa_gi_16903179_gb_AAK61417_3e_26_112	Smim_6883_Transposable_element_Tc3_transposase_Camponotus_floridanus_gi_307187147_gb_EFN72391_2e_23_100	Smim_22348_Transposable_element_Tc3_transposase_Camponotus_floridanus_gi_307188927_gb_EFN73458_4e_14_73_2	Smim_g60744_t1_Transposable_element_Tc3_transposase_Camponotus_floridanus_gi_307187405_gb_EFN72522_1e_21_93_2	Smim_g60436_t1_Transposable_element_Tc3_transposase_Camponotus_floridanus_gi_307187405_gb_EFN72522_3e_25_103	Smim_g50725_t1_Transposable_element_Tc3_transposase_Camponotus_floridanus_gi_307188927_gb_EFN73458_1e_23_102	Smim_42023_transposase_Ceratitis_rosa_gi_16903179_gb_AAK61417_2e_26_107	Smim_35896_Transposable_element_Tc3_transposase_Lepeophtheirus_salmonis_gi_225712314_gb_ACO12003_1e_20_92_8	Smim_8763_Transposable_element_Tc3_transposase_Camponotus_floridanus_gi_307187405_gb_EFN72522_3e_23_98_6	Smim_52441_Transposable_element_Tc3_transposase_Camponotus_floridanus_gi_307187405_gb_EFN72522_6e_23_97_8	Smim_g48684_t1_Transposable_element_Tc3_transposase_Camponotus_floridanus_gi_307187405_gb_EFN72522_5e_25_103	Smim_50754_Transposable_element_Tc3_transposase_Camponotus_floridanus_gi_307177802_gb_EFN66784_5e_19_87_4	Smim_g31933_t1_Transposable_element_Tc3_transposase_Camponotus_floridanus_gi_307188927_gb_EFN73458_1e_17_85_5	Smim_g57212_t1_Transposable_element_Tc3_transposase_Camponotus_floridanus_gi_307188927_gb_EFN73458_3e_22_98_6	Smim_g39574_t1_Transposable_element_Tc3_transposase_Harpegnathos_saltator_gi_307197059_gb_EFN78431_6e_20_92_4	Smim_g55723_t1_Transposable_element_Tc3_transposase_Camponotus_floridanus_gi_307187405_gb_EFN72522_2e_22_98_6	Smim_69145_Transposable_element_Tc3_transposase_Camponotus_floridanus_gi_307177802_gb_EFN66784_1e_32_122	Smim_g73435_t1_Transposable_element_Tc3_transposase_Camponotus_floridanus_gi_307188927_gb_EFN73458_2e_22_99_8	Smim_g22898_t1_Transposable_element_Tc3_transposase_Camponotus_floridanus_gi_307188927_gb_EFN73458_9e_25_107	Smim_g52988_t1_Transposable_element_Tc3_transposase_Camponotus_floridanus_gi_307177802_gb_EFN66784_2e_20_90_9	Smim_77472_Transposable_element_Tc3_transposase_Camponotus_floridanus_gi_307188927_gb_EFN73458_1e_17_83_6	Smim_32939_Transposable_element_Tc3_transposase_Lepeophtheirus_salmonis_gi_225712314_gb_ACO12003_3e_20_90_9	Smim_g24596_t1_Transposable_element_Tc3_transposase_Acromyrmex_echinatior_gi_332020788_gb_EGI61188_9e_17_81_3	Smim_83388_Transposable_element_Tc3_transposase_Lepeophtheirus_salmonis_gi_290462873_gb_ADD24484_2e_25_107	Smim_73802_transposase_Ceratitis_rosa_gi_16903179_gb_AAK61417_8e_08_56_2	Smim_g28421_t1_Transposable_element_Tc3_transposase_Camponotus_floridanus_gi_307187147_gb_EFN72391_8e_20_92_4	Smim_g3950_t1_transposase_Salmo_salar_gi_157285980_gb_ABV31711_8e_32_129	Smim_g7410_t1_Transposable_element_Tc3_transposase_Camponotus_floridanus_gi_307184569_gb_EFN70920_9e_17_80_5	Smim_28870_Transposable_element_Tc3_transposase_Camponotus_floridanus_gi_307187405_gb_EFN72522_3e_21_93_2	Smim_g8034_t1_transposase_Ceratitis_rosa_gi_16903179_gb_AAK61417_2e_18_85_9	Smim_69112_Transposable_element_Tc3_transposase_Camponotus_floridanus_gi_307187147_gb_EFN72391_1e_13_70_9	Smim_g37070_t1_Transposable_element_Tc3_transposase_Harpegnathos_saltator_gi_307197059_gb_EFN78431_6e_13_70_9	Smim_15372_Transposable_element_Tc1_transposase_Camponotus_floridanus_gi_307190497_gb_EFN74508_4e_15_73_9	Smim_3205_Transposable_element_Tc3_transposase_Lepeophtheirus_salmonis_gi_225712314_gb_ACO12003_1e_17_82_4	Smim_g40946_t1_Transposable_element_Tc3_transposase_Camponotus_floridanus_gi_307184569_gb_EFN70920_4e_16_79_0	Smim_32362_transposase_Ceratitis_rosa_gi_16903179_gb_AAK61417_2e_19_89_4	Smim_2644_PREDICTED_zinc_finger_BED_domain_containing_protein_4_like_Acyrthosiphon_pisum_gi_328703750_ref_XP_003242294_5e_17_82_4	Smim_80653_80653	Smim_76736_Transposable_element_Tc3_transposase_Camponotus_floridanus_gi_307187147_gb_EFN72391_2e_11_66_6	Smim_56928_Transposable_element_Tc3_transposase_Camponotus_floridanus_gi_307184569_gb_EFN70920_3e_16_79_0	Smim_60244_transposase_Ceratitis_rosa_gi_16903179_gb_AAK61417_2e_11_67_0	Smim_g35274_t1_Transposable_element_Tc3_transposase_Camponotus_floridanus_gi_307183038_gb_EFN69993_6e_49_174	Smim_17229_Transposable_element_Tc1_transposase_Camponotus_floridanus_gi_307190497_gb_EFN74508_2e_13_68_9	Smim_6677_hypothetical_protein_EAG_03291_Camponotus_floridanus_gi_307184557_gb_EFN70918_2e_05_46_2	Smim_49849_Transposable_element_Tc3_transposase_Lepeophtheirus_salmonis_gi_225712314_gb_ACO12003_4e_07_52_8	Smim_30747_RCC2_homolog_Salmo_salar_gi_209155120_gb_ACI33792_9e_27_112	Smim_57607_transposase_Ceratitis_rosa_gi_16903179_gb_AAK61417_5e_11_65_5	Smim_33339_Transposable_element_Tc3_transposase_Camponotus_floridanus_gi_307183038_gb_EFN69993_3e_32_127	Smim_g45333_t1_Transposable_element_Tc3_transposase_Harpegnathos_saltator_gi_307197059_gb_EFN78431_1e_26_108	Smim_23438_RCC2_homolog_Salmo_salar_gi_209155120_gb_ACI33792_9e_21_95_9	Smim_14480_Transposable_element_Tc3_transposase_Camponotus_floridanus_gi_307183038_gb_EFN69993_1e_25_106	Smim_10541_Transposable_element_Tc3_transposase_Harpegnathos_saltator_gi_307197059_gb_EFN78431_2e_07_51_6	Smim_28840_transposase_like_protein_Glyptapanteles_flavicoxis_gi_190702384_gb_ACE75277_4e_14_75_1	Smim_g17463_t1_transposase_like_protein_Glyptapanteles_flavicoxis_gi_190702384_gb_ACE75277_3e_29_120	Smim_g13324_t1_Transposable_element_Tc3_transposase_Camponotus_floridanus_gi_307184569_gb_EFN70920_1e_07_56_2	Smim_41360_Transposable_element_Tc3_transposase_Lepeophtheirus_salmonis_gi_290462873_gb_ADD24484_6e_06_50_8	Smim_11629_Transposable_element_Tc3_transposase_Lepeophtheirus_salmonis_gi_290462873_gb_ADD24484_3e_08_57_4	Smim_79376_Transposable_element_Tc3_transposase_Harpegnathos_saltator_gi_307197059_gb_EFN78431_6e_06_48_9	Smim_28781_Transposable_element_Tc3_transposase_Camponotus_floridanus_gi_307188927_gb_EFN73458_9e_13_69_3	Smim_27072_Transposable_element_Tc3_transposase_Camponotus_floridanus_gi_307188927_gb_EFN73458_3e_06_50_4	Smim_83704_Transposable_element_Tc3_transposase_Camponotus_floridanus_gi_307187405_gb_EFN72522_4e_10_60_5	Smim_28460_Transposable_element_Tc3_transposase_Camponotus_floridanus_gi_307187405_gb_EFN72522_1e_06_50_4	Smim_g24133_t1_Transposable_element_Tc3_transposase_Harpegnathos_saltator_gi_307197059_gb_EFN78431_0_004_40_8	Smim_58998_hypothetical_protein_EAG_09261_Camponotus_floridanus_gi_307172808_gb_EFN64048_0_001_42_0	Smim_51559_Transposable_element_Tc3_transposase_Camponotus_floridanus_gi_307178650_gb_EFN67292_3e_10_60_8	Smim_62826_Transposable_element_Tc3_transposase_Camponotus_floridanus_gi_307187405_gb_EFN72522_3e_06_49_3	Smim_83867_Transposable_element_Tc3_transposase_Camponotus_floridanus_gi_307184569_gb_EFN70920_2e_04_45_1	Smim_58801_transposase_like_protein_Glyptapanteles_flavicoxis_gi_190702384_gb_ACE75277_3e_09_60_5	Smim_47102_transposase_like_protein_Glyptapanteles_flavicoxis_gi_190702384_gb_ACE75277_2e_06_51_6	Smim_27058_hypothetical_protein_EAI_10412_Harpegnathos_saltator_gi_307200469_gb_EFN80658_2e_04_43_9	Smim_79758_79758	Smim_4572_denovo_path2_Transposable_element_Tc3_transposase_Camponotus_floridanus_gi_307178650_gb_EFN67292_2e_04_43_1	Smim_56462_hypothetical_protein_EAI_03467_Harpegnathos_saltator_gi_307198689_gb_EFN79516_0_001_40_8	Smim_45258_PREDICTED_zinc_finger_BED_domain_containing_protein_4_like_Acyrthosiphon_pisum_gi_328703750_ref_XP_003242294_4e_04_46_6	Smim_19850_Transposable_element_Tc3_transposase_Lepeophtheirus_salmonis_gi_290462873_gb_ADD24484_6e_05_49_3	Smim_66425_transposase_like_protein_Glyptapanteles_flavicoxis_gi_190702384_gb_ACE75277_2e_06_53_5	Smim_17953_Transposable_element_Tc3_transposase_Camponotus_floridanus_gi_307184569_gb_EFN70920_0_007_40_8	Smim_59110_transposase_like_protein_Glyptapanteles_flavicoxis_gi_190702384_gb_ACE75277_8e_06_50_8	Smim_76645_Transposable_element_Tc3_transposase_Camponotus_floridanus_gi_307183038_gb_EFN69993_1e_25_108	Smim_2023_Transposable_element_Tc3_transposase_Camponotus_floridanus_gi_307178650_gb_EFN67292_0_003_43_5	Smim_21645_21645	Smim_23367_23367	Smim_6666_denovo_path2_RCC2_homolog_Salmo_salar_gi_209155120_gb_ACI33792_3e_08_56_2	Smim_76910_Transposable_element_Tcb1_transposase_Salmo_salar_gi_223649434_gb_ACN11475_3e_08_55_5	Smim_23995_Transposable_element_Tc3_transposase_Lepeophtheirus_salmonis_gi_290462873_gb_ADD24484_2e_14_73_9	Smim_26412_hypothetical_protein_EAG_02052_Camponotus_floridanus_gi_307188350_gb_EFN73125_0_001_41_6	Smim_42587_42587	Smim_g77616_t1_Transposable_element_Tc3_transposase_Lepeophtheirus_salmonis_gi_225712314_gb_ACO12003_0_007_42_7	Smim_35491_hypothetical_protein_EAG_05969_Camponotus_floridanus_gi_307184971_gb_EFN71217_1e_06_51_6	Smim_48227_Transposable_element_Tc3_transposase_Camponotus_floridanus_gi_307177802_gb_EFN66784_0_001_42_7	
Nvec_49613_Transposase_5	Nvec_30859_	Nvec_1045_Hormone_3	Nvec_21757_Hormone_3	Nvec_42850_	Nvec_44251_Transposase_5	Nvec_58105_	

HG_11083	
Nvec_23300_PT	

HG_16334	
This group of homology does not contain any annotated genome

HG_6791	
Hsap_Ensmbl0143612_chromosome_1_open_reading_frame_43_Source_HGNC_Symbol_Acc_29876_C1orf43	
Dmel_0034172_CG6665	
Cgig_24272	
Cele_044438_Y51F10_11_Protein_Y51F10_11_Y51F10_11_mRNA_complete_cds_Source_RefSeq_mRNA_Acc_NM_001026610	
Drer_086115_chromosome_1_open_reading_frame_43_Source_HGNC_Symbol_Acc_29876_C16H1orf43_2_of_2	Drer_055613_chromosome_1_open_reading_frame_43_Source_HGNC_Symbol_Acc_29876_C16H1orf43_1_of_2	
Spur_018694_C1orf43L	
Smim_41019_nice_3_putative_Ixodes_scapularis_gi_241688881_ref_XP_002411732_2e_40_149	
Nvec_34875_	

HG_5266	
Hsap_Ensmbl0261992_GATA_zinc_finger_domain_containing_2B_Source_HGNC_Symbol_Acc_30778_GATAD2B	Hsap_Ensmbl0167491_GATA_zinc_finger_domain_containing_2A_Source_HGNC_Symbol_Acc_29989_GATAD2A	
Dmel_0010762_simj_simjang_Source_FlyBase_0010762	
Cgig_26425_Transcriptional_repressor_p66_alpha_Source_UniProtKB_TrEMBL_Acc_K1QXY3	
Cele_000938_dcp_66_Protein_DCP_66_isoform_a_dcp_66_mRNA_complete_cds_Source_RefSeq_mRNA_Acc_NM_059710	
Drer_005834_GATA_zinc_finger_domain_containing_2B_Source_ZFIN_Acc_ZDB_GENE_060503_655_gatad2b	Drer_006192_GATA_zinc_finger_domain_containing_2Ab_Source_ZFIN_Acc_ZDB_GENE_040426_2372_gatad2ab	
Spur_021374_Spur_021374	Spur_007979_Gata2a	
Smim_59240_PREDICTED_similar_to_simjang_CG32067_PC_Tribolium_castaneum_gi_91086667_ref_XP_968148_1e_86_294	Smim_80432_PREDICTED_similar_to_simjang_CG32067_PC_Tribolium_castaneum_gi_91086667_ref_XP_968148_2e_47_184	
Gsal_10402_transcriptional_repressor_p66_alpha	
Nvec_24403_BRF1	

HG_6424	
This group of homology does not contain any annotated genome

HG_13056	
Cgig_15092	
Drer_096971_si_dkey_206p8_1_Source_ZFIN_Acc_ZDB_GENE_131127_460_si_dkey_206p8_1	

HG_1155	
Hsap_Ensmbl0146378_trace_amine_associated_receptor_2_Source_HGNC_Symbol_Acc_4514_TAAR2	Hsap_Ensmbl0146399_trace_amine_associated_receptor_1_Source_HGNC_Symbol_Acc_17734_TAAR1	Hsap_Ensmbl0146383_trace_amine_associated_receptor_6_Source_HGNC_Symbol_Acc_20978_TAAR6	Hsap_Ensmbl0237110_trace_amine_associated_receptor_9_gene_pseudogene_Source_HGNC_Symbol_Acc_20977_TAAR9	Hsap_Ensmbl0135569_trace_amine_associated_receptor_5_Source_HGNC_Symbol_Acc_30236_TAAR5	Hsap_Ensmbl0146385_trace_amine_associated_receptor_8_Source_HGNC_Symbol_Acc_14964_TAAR8	
Drer_086268_trace_amine_associated_receptor_12i_Source_ZFIN_Acc_ZDB_GENE_041014_61_taar12i	Drer_088462_trace_amine_associated_receptor_12j_Source_ZFIN_Acc_ZDB_GENE_041014_59_taar12j	Drer_054237_trace_amine_associated_receptor_16a_Source_ZFIN_Acc_ZDB_GENE_100514_1_taar16a	Drer_090592_trace_amine_associated_receptor_10b_Source_ZFIN_Acc_ZDB_GENE_041014_67_taar10b	Drer_095762_trace_amine_associated_receptor_10c_Source_ZFIN_Acc_ZDB_GENE_041014_57_taar10c	Drer_069206_trace_amine_associated_receptor_15_Source_ZFIN_Acc_ZDB_GENE_041014_50_taar15	Drer_094806_trace_amine_associated_receptor_18e_Source_ZFIN_Acc_ZDB_GENE_100514_8_taar18e	Drer_054261_trace_amine_associated_receptor_20c_Source_ZFIN_Acc_ZDB_GENE_060414_7_taar20c	Drer_093229_trace_amine_associated_receptor_20o_Source_ZFIN_Acc_ZDB_GENE_060414_4_taar20o	Drer_092991_trace_amine_associated_receptor_19e_Source_ZFIN_Acc_ZDB_GENE_091116_66_taar19e	Drer_091786_trace_amine_associated_receptor_1_Source_HGNC_Symbol_Acc_17734_TAAR1_33_of_92	Drer_095570_trace_amine_associated_receptor_18h_Source_ZFIN_Acc_ZDB_GENE_060413_2_taar18h	Drer_093466_trace_amine_associated_receptor_10d_Source_ZFIN_Acc_ZDB_GENE_041014_97_taar10d	Drer_088760_trace_amine_associated_receptor_1_Source_HGNC_Symbol_Acc_17734_TAAR1_22_of_92	Drer_041466_trace_amine_associated_receptor_10a_Source_ZFIN_Acc_ZDB_GENE_041014_55_taar10a	Drer_095498_trace_amine_associated_receptor_1_Source_HGNC_Symbol_Acc_17734_TAAR1_75_of_92	Drer_092188_trace_amine_associated_receptor_19j_Source_ZFIN_Acc_ZDB_GENE_091116_24_taar19j	Drer_054252_trace_amine_associated_receptor_18d_Source_ZFIN_Acc_ZDB_GENE_060413_12_taar18d	Drer_069214_trace_amine_associated_receptor_10_Source_ZFIN_Acc_ZDB_GENE_041014_49_taar10	Drer_092414_trace_amine_associated_receptor_19c_Source_ZFIN_Acc_ZDB_GENE_060414_16_taar19c	Drer_096185_trace_amine_associated_receptor_20u_Source_ZFIN_Acc_ZDB_GENE_060414_17_taar20u	Drer_093526_trace_amine_associated_receptor_20a1_Source_ZFIN_Acc_ZDB_GENE_060413_7_taar20a1	Drer_089000_trace_amine_associated_receptor_1b_Source_ZFIN_Acc_ZDB_GENE_041014_58_taar1b	Drer_094065_trace_amine_associated_receptor_20z_Source_ZFIN_Acc_ZDB_GENE_060414_14_taar20z	Drer_093829_trace_amine_associated_receptor_20x_Source_ZFIN_Acc_ZDB_GENE_060413_10_taar20x	Drer_096086_trace_amine_associated_receptor_20j_Source_ZFIN_Acc_ZDB_GENE_060414_15_taar20j	Drer_096025_trace_amine_associated_receptor_20c1_Source_ZFIN_Acc_ZDB_GENE_091116_60_taar20c1	Drer_092603_trace_amine_associated_receptor_1_Source_HGNC_Symbol_Acc_17734_TAAR1_42_of_92	Drer_094490_trace_amine_associated_receptor_19k_Source_ZFIN_Acc_ZDB_GENE_091116_71_taar19k	Drer_096087_trace_amine_associated_receptor_20a_Source_ZFIN_Acc_ZDB_GENE_060414_6_taar20a	Drer_093837_trace_amine_associated_receptor_16g_Source_ZFIN_Acc_ZDB_GENE_060413_19_taar16g	Drer_087419_trace_amine_associated_receptor_12g_Source_ZFIN_Acc_ZDB_GENE_041014_64_taar12g	Drer_069203_trace_amine_associated_receptor_13d_Source_ZFIN_Acc_ZDB_GENE_041014_62_taar13d	Drer_069201_trace_amine_associated_receptor_13e_Source_ZFIN_Acc_ZDB_GENE_041014_70_taar13e	Drer_086412_trace_amine_associated_receptor_12c_Source_ZFIN_Acc_ZDB_GENE_041014_66_taar12c	Drer_092734_trace_amine_associated_receptor_13a_Source_ZFIN_Acc_ZDB_GENE_070424_256_taar13a	Drer_041454_trace_amine_associated_receptor_12b_Source_ZFIN_Acc_ZDB_GENE_041014_69_taar12b	Drer_094548_trace_amine_associated_receptor_12a_Source_ZFIN_Acc_ZDB_GENE_041014_99_taar12a	Drer_094237_trace_amine_associated_receptor_12h_Source_ZFIN_Acc_ZDB_GENE_041014_54_taar12h	Drer_022938_trace_amine_associated_receptor_11_Source_ZFIN_Acc_ZDB_GENE_041014_52_taar11	Drer_078171_trace_amine_associated_receptor_19u_Source_ZFIN_Acc_ZDB_GENE_060413_1_taar19u	Drer_096160_trace_amine_associated_receptor_20h_Source_ZFIN_Acc_ZDB_GENE_091116_82_taar20h	Drer_094997_trace_amine_associated_receptor_18b_Source_ZFIN_Acc_ZDB_GENE_100514_6_taar18b	Drer_096106_trace_amine_associated_receptor_20r_Source_ZFIN_Acc_ZDB_GENE_060413_21_taar20r	Drer_092399_trace_amine_associated_receptor_20d1_Source_ZFIN_Acc_ZDB_GENE_091116_90_taar20d1	Drer_096115_trace_amine_associated_receptor_20n_Source_ZFIN_Acc_ZDB_GENE_091116_53_taar20n	Drer_094718_trace_amine_associated_receptor_19d_Source_ZFIN_Acc_ZDB_GENE_060413_18_taar19d	Drer_086732_trace_amine_associated_receptor_1_Source_HGNC_Symbol_Acc_17734_TAAR1_19_of_92	Drer_093785_trace_amine_associated_receptor_17a_Source_ZFIN_Acc_ZDB_GENE_060414_10_taar17a	Drer_091796_trace_amine_associated_receptor_18c_Source_ZFIN_Acc_ZDB_GENE_100514_7_taar18c	Drer_096168_trace_amine_associated_receptor_20g_Source_ZFIN_Acc_ZDB_GENE_091116_61_taar20g	Drer_095620_trace_amine_associated_receptor_19b_Source_ZFIN_Acc_ZDB_GENE_091116_74_taar19b	Drer_095748_trace_amine_associated_receptor_18j_Source_ZFIN_Acc_ZDB_GENE_060413_4_taar18j	Drer_092796_trace_amine_associated_receptor_1_Source_HGNC_Symbol_Acc_17734_TAAR1_44_of_92	Drer_095156_trace_amine_associated_receptor_20w_Source_ZFIN_Acc_ZDB_GENE_060414_8_taar20w	Drer_092030_trace_amine_associated_receptor_18f_Source_ZFIN_Acc_ZDB_GENE_060414_21_taar18f	Drer_094682_trace_amine_associated_receptor_32_Source_ZFIN_Acc_ZDB_GENE_060413_16_taar32	Drer_095683_trace_amine_associated_receptor_19o_Source_ZFIN_Acc_ZDB_GENE_060414_13_taar19o	Drer_095096_trace_amine_associated_receptor_19t_Source_ZFIN_Acc_ZDB_GENE_091116_22_taar19t	Drer_094261_trace_amine_associated_receptor_19g_Source_ZFIN_Acc_ZDB_GENE_060413_17_taar19g	Drer_074516_trace_amine_associated_receptor_19l_Source_ZFIN_Acc_ZDB_GENE_091116_28_taar19l	Drer_068528_trace_amine_associated_receptor_19q_Source_ZFIN_Acc_ZDB_GENE_060413_13_taar19q	Drer_096028_trace_amine_associated_receptor_20i_Source_ZFIN_Acc_ZDB_GENE_060414_5_taar20i	Drer_096027_trace_amine_associated_receptor_20f_Source_ZFIN_Acc_ZDB_GENE_060414_3_taar20f	Drer_095225_trace_amine_associated_receptor_1_Source_HGNC_Symbol_Acc_17734_TAAR1_73_of_92	Drer_092656_trace_amine_associated_receptor_19m_Source_ZFIN_Acc_ZDB_GENE_091116_30_taar19m	Drer_076345_trace_amine_associated_receptor_19p_Source_ZFIN_Acc_ZDB_GENE_091116_10_taar19p	Drer_094011_trace_amine_associated_receptor_1_Source_HGNC_Symbol_Acc_17734_TAAR1_55_of_92	Drer_092371_trace_amine_associated_receptor_19s_Source_ZFIN_Acc_ZDB_GENE_060413_14_taar19s	Drer_090383_trace_amine_associated_receptor_19a_Source_ZFIN_Acc_ZDB_GENE_100519_3_taar19a	Drer_094654_trace_amine_associated_receptor_1_Source_HGNC_Symbol_Acc_17734_TAAR1_64_of_92	Drer_094641_trace_amine_associated_receptor_1_Source_HGNC_Symbol_Acc_17734_TAAR1_62_of_92	Drer_094649_trace_amine_associated_receptor_19i_Source_ZFIN_Acc_ZDB_GENE_060413_15_taar19i	Drer_095395_trace_amine_associated_receptor_1_Source_HGNC_Symbol_Acc_17734_TAAR1_74_of_92	Drer_092953_trace_amine_associated_receptor_18i_Source_ZFIN_Acc_ZDB_GENE_060413_3_taar18i	Drer_096169_trace_amine_associated_receptor_20b_Source_ZFIN_Acc_ZDB_GENE_060414_1_taar20b	Drer_091733_trace_amine_associated_receptor_1_Source_HGNC_Symbol_Acc_17734_TAAR1_32_of_92	Drer_091705_trace_amine_associated_receptor_14d_Source_ZFIN_Acc_ZDB_GENE_041210_315_taar14d	Drer_090372_trace_amine_associated_receptor_14e_Source_ZFIN_Acc_ZDB_GENE_041210_317_taar14e	Drer_069211_trace_amine_associated_receptor_14i_Source_ZFIN_Acc_ZDB_GENE_060414_25_taar14i	Drer_094375_trace_amine_associated_receptor_18g_Source_ZFIN_Acc_ZDB_GENE_060413_11_taar18g	Drer_092171_trace_amine_associated_receptor_16f_Source_ZFIN_Acc_ZDB_GENE_060413_20_taar16f	Drer_074325_Uncharacterized_protein_Source_UniProtKB_TrEMBL_Acc_E7F1C3_CU672229_1	Drer_089074_trace_amine_associated_receptor_2_Source_HGNC_Symbol_Acc_4514_TAAR2_9_of_11	Drer_086376_trace_amine_associated_receptor_12e_Source_ZFIN_Acc_ZDB_GENE_041014_51_taar12e	Drer_069177_trace_amine_associated_receptor_13b_Source_ZFIN_Acc_ZDB_GENE_041014_65_taar13b	Drer_092138_trace_amine_associated_receptor_20q_Source_ZFIN_Acc_ZDB_GENE_091116_85_taar20q	Drer_094626_trace_amine_associated_receptor_16b_Source_ZFIN_Acc_ZDB_GENE_100514_2_taar16b	Drer_090812_trace_amine_associated_receptor_14g_Source_ZFIN_Acc_ZDB_GENE_100510_1_taar14g	Drer_075828_trace_amine_associated_receptor_14j_Source_ZFIN_Acc_ZDB_GENE_041014_34_taar14j	Drer_086692_trace_amine_associated_receptor_14a_Source_ZFIN_Acc_ZDB_GENE_041014_30_taar14a	Drer_069213_trace_amine_associated_receptor_14l_Source_ZFIN_Acc_ZDB_GENE_041014_31_taar14l	Drer_094170_trace_amine_associated_receptor_19h_Source_ZFIN_Acc_ZDB_GENE_060414_12_taar19h	Drer_069205_trace_amine_associated_receptor_13c_Source_ZFIN_Acc_ZDB_GENE_041014_60_taar13c	Drer_090227_trace_amine_associated_receptor_19n_Source_ZFIN_Acc_ZDB_GENE_091116_75_taar19n	Drer_096070_trace_amine_associated_receptor_20l_Source_ZFIN_Acc_ZDB_GENE_060414_19_taar20l	Drer_095035_trace_amine_associated_receptor_20t_Source_ZFIN_Acc_ZDB_GENE_060414_18_taar20t	Drer_087049_trace_amine_associated_receptor_20b1_Source_ZFIN_Acc_ZDB_GENE_060413_5_taar20b1	Drer_087604_trace_amine_associated_receptor_1_Source_HGNC_Symbol_Acc_17734_TAAR1_21_of_92	Drer_093266_trace_amine_associated_receptor_19f_Source_ZFIN_Acc_ZDB_GENE_060414_20_taar19f	Drer_092891_trace_amine_associated_receptor_20m_Source_ZFIN_Acc_ZDB_GENE_060413_8_taar20m	Drer_054254_trace_amine_associated_receptor_18a_Source_ZFIN_Acc_ZDB_GENE_100514_5_taar18a	Drer_094679_trace_amine_associated_receptor_20p_Source_ZFIN_Acc_ZDB_GENE_091116_89_taar20p	Drer_086390_trace_amine_associated_receptor_1_Source_HGNC_Symbol_Acc_17734_TAAR1_17_of_92	Drer_059138_trace_amine_associated_receptor_1_Source_HGNC_Symbol_Acc_17734_TAAR1_7_of_92	Drer_088859_trace_amine_associated_receptor_14f_Source_ZFIN_Acc_ZDB_GENE_041210_313_taar14f	Drer_090464_trace_amine_associated_receptor_14h_Source_ZFIN_Acc_ZDB_GENE_041014_32_taar14h	Drer_094797_si_dkey_181m19_11_Source_ZFIN_Acc_ZDB_GENE_091204_204_si_dkey_181m19_11	
Spur_024079_Adora2b_1	
Nvec_37974_7tm_1	Nvec_1686_7tm_1	Nvec_38346_7tm_1	Nvec_39068_	Nvec_56741_7tm_1	Nvec_33446_7tm_1	Nvec_32472_7tm_1	

HG_8099	
Cgig_10764	
Drer_078664_Uncharacterized_protein_Source_UniProtKB_TrEMBL_Acc_H9GY27_CABZ01080599_1	
Spur_014493_Hypp_2154	
Nvec_16001_LRR_1	

HG_9433	
Cgig_18109	Cgig_18110	
Cele_016032_C24A3_1_Protein_C24A3_1_C24A3_1_mRNA_complete_cds_Source_RefSeq_mRNA_Acc_NM_077120	
Spur_027005_Hypp_1195	
Nvec_45733_	Nvec_19851_	

HG_12304	
Sman_146720	
Gsal_11232_ci_meta1_precursor	

HG_11	
Hsap_Ensmbl0175514_G_protein_coupled_receptor_152_Source_HGNC_Symbol_Acc_23622_GPR152	Hsap_Ensmbl0075073_tachykinin_receptor_2_Source_HGNC_Symbol_Acc_11527_TACR2	Hsap_Ensmbl0166573_galanin_receptor_1_Source_HGNC_Symbol_Acc_4132_GALR1	Hsap_Ensmbl0139874_somatostatin_receptor_1_Source_HGNC_Symbol_Acc_11330_SSTR1	Hsap_Ensmbl0163823_chemokine_C_C_motif_receptor_1_Source_HGNC_Symbol_Acc_1602_CCR1	Hsap_Ensmbl0173198_cysteinyl_leukotriene_receptor_1_Source_HGNC_Symbol_Acc_17451_CYSLTR1	Hsap_Ensmbl0132671_somatostatin_receptor_4_Source_HGNC_Symbol_Acc_11333_SSTR4	Hsap_Ensmbl0182631_relaxin_insulin_like_family_peptide_receptor_3_Source_HGNC_Symbol_Acc_24883_RXFP3	Hsap_Ensmbl0180616_somatostatin_receptor_2_Source_HGNC_Symbol_Acc_11331_SSTR2	Hsap_Ensmbl0101188_neurotensin_receptor_1_high_affinity_Source_HGNC_Symbol_Acc_8039_NTSR1	Hsap_Ensmbl0121853_growth_hormone_secretagogue_receptor_Source_HGNC_Symbol_Acc_4267_GHSR	Hsap_Ensmbl0162009_somatostatin_receptor_5_Source_HGNC_Symbol_Acc_11334_SSTR5	Hsap_Ensmbl0183813_chemokine_C_C_motif_receptor_4_Source_HGNC_Symbol_Acc_1605_CCR4	Hsap_Ensmbl0187474_formyl_peptide_receptor_3_Source_HGNC_Symbol_Acc_3828_FPR3	Hsap_Ensmbl0135577_neuromedin_B_receptor_Source_HGNC_Symbol_Acc_7843_NMBR	Hsap_Ensmbl0169508_G_protein_coupled_receptor_183_Source_HGNC_Symbol_Acc_3128_GPR183	Hsap_Ensmbl0110148_cholecystokinin_B_receptor_Source_HGNC_Symbol_Acc_1571_CCKBR	Hsap_Ensmbl0183150_G_protein_coupled_receptor_19_Source_HGNC_Symbol_Acc_4473_GPR19	Hsap_Ensmbl0174417_thyrotropin_releasing_hormone_receptor_Source_HGNC_Symbol_Acc_12299_TRHR	Hsap_Ensmbl0137252_hypocretin_orexin_receptor_2_Source_HGNC_Symbol_Acc_4849_HCRTR2	Hsap_Ensmbl0164129_neuropeptide_Y_receptor_Y5_Source_HGNC_Symbol_Acc_7958_NPY5R	Hsap_Ensmbl0128285_melanin_concentrating_hormone_receptor_1_Source_HGNC_Symbol_Acc_4479_MCHR1	Hsap_Ensmbl0180772_angiotensin_II_receptor_type_2_Source_HGNC_Symbol_Acc_338_AGTR2	Hsap_Ensmbl0183729_neuropeptides_B_W_receptor_1_Source_HGNC_Symbol_Acc_4522_NPBWR1	Hsap_Ensmbl0134817_apelin_receptor_Source_HGNC_Symbol_Acc_339_APLNR	Hsap_Ensmbl0169836_tachykinin_receptor_3_Source_HGNC_Symbol_Acc_11528_TACR3	Hsap_Ensmbl0171860_complement_component_3a_receptor_1_Source_HGNC_Symbol_Acc_1319_C3AR1	Hsap_Ensmbl0168398_bradykinin_receptor_B2_Source_HGNC_Symbol_Acc_1030_BDKRB2	Hsap_Ensmbl0121966_chemokine_C_X_C_motif_receptor_4_Source_HGNC_Symbol_Acc_2561_CXCR4	Hsap_LRG_146_formyl_peptide_receptor_1_Source_HGNC_Symbol_Acc_3826_LRG_146	Hsap_Ensmbl0144891_angiotensin_II_receptor_type_1_Source_HGNC_Symbol_Acc_336_AGTR1	Hsap_Ensmbl0183473_somatostatin_receptor_3_Source_HGNC_Symbol_Acc_11332_SSTR3	Hsap_Ensmbl0125510_opiate_receptor_like_1_Source_HGNC_Symbol_Acc_8155_OPRL1	Hsap_Ensmbl0160683_chemokine_C_X_C_motif_receptor_5_Source_HGNC_Symbol_Acc_1060_CXCR5	Hsap_Ensmbl0112038_opioid_receptor_mu_1_Source_HGNC_Symbol_Acc_8156_OPRM1	Hsap_Ensmbl0121807_chemokine_C_C_motif_receptor_2_Source_HGNC_Symbol_Acc_1603_CCR2	Hsap_Ensmbl0116329_opioid_receptor_delta_1_Source_HGNC_Symbol_Acc_8153_OPRD1	Hsap_Ensmbl0163464_chemokine_C_X_C_motif_receptor_1_Source_HGNC_Symbol_Acc_6026_CXCR1	Hsap_Ensmbl0182687_galanin_receptor_2_Source_HGNC_Symbol_Acc_4133_GALR2	Hsap_Ensmbl0147145_lysophosphatidic_acid_receptor_4_Source_HGNC_Symbol_Acc_4478_LPAR4	Hsap_Ensmbl0179934_chemokine_C_C_motif_receptor_8_Source_HGNC_Symbol_Acc_1609_CCR8	Hsap_Ensmbl0172215_chemokine_C_X_C_motif_receptor_6_Source_HGNC_Symbol_Acc_16647_CXCR6	Hsap_Ensmbl0186810_chemokine_C_X_C_motif_receptor_3_Source_HGNC_Symbol_Acc_4540_CXCR3	Hsap_Ensmbl0186912_pyrimidinergic_receptor_P2Y_G_protein_coupled_4_Source_HGNC_Symbol_Acc_8542_P2RY4	Hsap_Ensmbl0144230_G_protein_coupled_receptor_17_Source_HGNC_Symbol_Acc_4471_GPR17	Hsap_Ensmbl0139679_lysophosphatidic_acid_receptor_6_Source_HGNC_Symbol_Acc_15520_LPAR6	Hsap_Ensmbl0174600_chemokine_like_receptor_1_Source_HGNC_Symbol_Acc_2121_CMKLR1	Hsap_Ensmbl0126353_chemokine_C_C_motif_receptor_7_Source_HGNC_Symbol_Acc_1608_CCR7	Hsap_Ensmbl0152207_cysteinyl_leukotriene_receptor_2_Source_HGNC_Symbol_Acc_18274_CYSLTR2	Hsap_Ensmbl0180871_chemokine_C_X_C_motif_receptor_2_Source_HGNC_Symbol_Acc_6027_CXCR2	Hsap_Ensmbl0144476_atypical_chemokine_receptor_3_Source_HGNC_Symbol_Acc_23692_ACKR3	Hsap_Ensmbl0154165_G_protein_coupled_receptor_15_Source_HGNC_Symbol_Acc_4469_GPR15	Hsap_Ensmbl0112486_chemokine_C_C_motif_receptor_6_Source_HGNC_Symbol_Acc_1607_CCR6	Hsap_Ensmbl0181104_coagulation_factor_II_thrombin_receptor_Source_HGNC_Symbol_Acc_3537_F2R	Hsap_Ensmbl0164220_coagulation_factor_II_thrombin_receptor_like_2_Source_HGNC_Symbol_Acc_3539_F2RL2	Hsap_Ensmbl0160791_chemokine_C_C_motif_receptor_5_gene_pseudogene_Source_HGNC_Symbol_Acc_1606_CCR5	Hsap_Ensmbl0169860_purinergic_receptor_P2Y_G_protein_coupled_1_Source_HGNC_Symbol_Acc_8539_P2RY1	Hsap_Ensmbl0175591_purinergic_receptor_P2Y_G_protein_coupled_2_Source_HGNC_Symbol_Acc_8541_P2RY2	Hsap_Ensmbl0125522_neuropeptides_B_W_receptor_2_Source_HGNC_Symbol_Acc_4530_NPBWR2	Hsap_Ensmbl0119714_G_protein_coupled_receptor_68_Source_HGNC_Symbol_Acc_4519_GPR68	Hsap_Ensmbl0128310_galanin_receptor_3_Source_HGNC_Symbol_Acc_4134_GALR3	Hsap_Ensmbl0198829_succinate_receptor_1_Source_HGNC_Symbol_Acc_4542_SUCNR1	Hsap_Ensmbl0177464_G_protein_coupled_receptor_4_Source_HGNC_Symbol_Acc_4497_GPR4	Hsap_Ensmbl0170128_G_protein_coupled_receptor_25_Source_HGNC_Symbol_Acc_4480_GPR25	Hsap_Ensmbl0182162_purinergic_receptor_P2Y_G_protein_coupled_8_Source_HGNC_Symbol_Acc_15524_P2RY8	Hsap_Ensmbl0182782_hydroxycarboxylic_acid_receptor_2_Source_HGNC_Symbol_Acc_24827_HCAR2	Hsap_Ensmbl0255398_hydroxycarboxylic_acid_receptor_3_Source_HGNC_Symbol_Acc_16824_HCAR3	Hsap_Ensmbl0132911_neuromedin_U_receptor_2_Source_HGNC_Symbol_Acc_16454_NMUR2	Hsap_Ensmbl0152034_melanin_concentrating_hormone_receptor_2_Source_HGNC_Symbol_Acc_20867_MCHR2	Hsap_Ensmbl0171659_G_protein_coupled_receptor_34_Source_HGNC_Symbol_Acc_4490_GPR34	Hsap_Ensmbl0169403_platelet_activating_factor_receptor_Source_HGNC_Symbol_Acc_9582_PTAFR	Hsap_Ensmbl0144648_atypical_chemokine_receptor_2_Source_HGNC_Symbol_Acc_1565_ACKR2	Hsap_Ensmbl0166856_G_protein_coupled_receptor_182_Source_HGNC_Symbol_Acc_13708_GPR182	Hsap_Ensmbl0138271_G_protein_coupled_receptor_87_Source_HGNC_Symbol_Acc_4538_GPR87	Hsap_Ensmbl0171631_pyrimidinergic_receptor_P2Y_G_protein_coupled_6_Source_HGNC_Symbol_Acc_8543_P2RY6	Hsap_Ensmbl0181408_urotensin_2_receptor_Source_HGNC_Symbol_Acc_4468_UTS2R	Hsap_Ensmbl0142511_G_protein_coupled_receptor_32_Source_HGNC_Symbol_Acc_4487_GPR32	Hsap_Ensmbl0171596_neuromedin_U_receptor_1_Source_HGNC_Symbol_Acc_4518_NMUR1	Hsap_Ensmbl0102239_bombesin_like_receptor_3_Source_HGNC_Symbol_Acc_1113_BRS3	Hsap_Ensmbl0213903_leukotriene_B4_receptor_Source_HGNC_Symbol_Acc_6713_LTB4R	Hsap_Ensmbl0163394_cholecystokinin_A_receptor_Source_HGNC_Symbol_Acc_1570_CCKAR	Hsap_Ensmbl0102539_motilin_receptor_Source_HGNC_Symbol_Acc_4495_MLNR	Hsap_Ensmbl0164128_neuropeptide_Y_receptor_Y1_Source_HGNC_Symbol_Acc_7956_NPY1R	Hsap_Ensmbl0169313_purinergic_receptor_P2Y_G_protein_coupled_12_Source_HGNC_Symbol_Acc_18124_P2RY12	Hsap_Ensmbl0136160_endothelin_receptor_type_B_Source_HGNC_Symbol_Acc_3180_EDNRB	Hsap_Ensmbl0121764_hypocretin_orexin_receptor_1_Source_HGNC_Symbol_Acc_4848_HCRTR1	Hsap_Ensmbl0147138_G_protein_coupled_receptor_174_Source_HGNC_Symbol_Acc_30245_GPR174	Hsap_Ensmbl0078589_purinergic_receptor_P2Y_G_protein_coupled_10_Source_HGNC_Symbol_Acc_19906_P2RY10	Hsap_Ensmbl0183134_prostaglandin_D2_receptor_2_Source_HGNC_Symbol_Acc_4502_PTGDR2	Hsap_Ensmbl0148734_neuropeptide_FF_receptor_1_Source_HGNC_Symbol_Acc_17425_NPFFR1	Hsap_Ensmbl0264717_Homo_sapiens_neuropeptide_Y_receptor_type_4_like_LOC100996758_mRNA_Source_RefSeq_mRNA_Acc_NM_001278795_NPY4R	Hsap_Ensmbl0266170_neuropeptide_Y_receptor_type_4_Source_RefSeq_peptide_Acc_NP_001265723_AC244230_2	Hsap_Ensmbl0181619_G_protein_coupled_receptor_135_Source_HGNC_Symbol_Acc_19991_GPR135	Hsap_Ensmbl0185149_neuropeptide_Y_receptor_Y2_Source_HGNC_Symbol_Acc_7957_NPY2R	Hsap_Ensmbl0101292_prokineticin_receptor_2_Source_HGNC_Symbol_Acc_15836_PROKR2	Hsap_Ensmbl0169618_prokineticin_receptor_1_Source_HGNC_Symbol_Acc_4524_PROKR1	Hsap_Ensmbl0126010_gastrin_releasing_peptide_receptor_Source_HGNC_Symbol_Acc_4609_GRPR	Hsap_Ensmbl0121797_chemokine_C_C_motif_receptor_like_2_Source_HGNC_Symbol_Acc_1612_CCRL2	Hsap_Ensmbl0196917_hydroxycarboxylic_acid_receptor_1_Source_HGNC_Symbol_Acc_4532_HCAR1	Hsap_Ensmbl0173080_relaxin_insulin_like_family_peptide_receptor_4_Source_HGNC_Symbol_Acc_14666_RXFP4	Hsap_Ensmbl0162881_oxoeicosanoid_OXE_receptor_1_Source_HGNC_Symbol_Acc_24884_OXER1	Hsap_Ensmbl0100739_bradykinin_receptor_B1_Source_HGNC_Symbol_Acc_1029_BDKRB1	Hsap_Ensmbl0119973_prolactin_releasing_hormone_receptor_Source_HGNC_Symbol_Acc_4464_PRLHR	Hsap_Ensmbl0186867_pyroglutamylated_RFamide_peptide_receptor_Source_HGNC_Symbol_Acc_15565_QRFPR	Hsap_Ensmbl0115353_tachykinin_receptor_1_Source_HGNC_Symbol_Acc_11526_TACR1	Hsap_Ensmbl0123901_G_protein_coupled_receptor_83_Source_HGNC_Symbol_Acc_4523_GPR83	Hsap_Ensmbl0140030_G_protein_coupled_receptor_65_Source_HGNC_Symbol_Acc_4517_GPR65	Hsap_Ensmbl0183840_G_protein_coupled_receptor_39_Source_HGNC_Symbol_Acc_4496_GPR39	Hsap_Ensmbl0169006_neurotensin_receptor_2_Source_HGNC_Symbol_Acc_8040_NTSR2	Hsap_Ensmbl0125245_G_protein_coupled_receptor_18_Source_HGNC_Symbol_Acc_4472_GPR18	Hsap_Ensmbl0120436_G_protein_coupled_receptor_31_Source_HGNC_Symbol_Acc_4486_GPR31	Hsap_Ensmbl0186188_free_fatty_acid_receptor_4_Source_HGNC_Symbol_Acc_19061_FFAR4	Hsap_Ensmbl0244165_purinergic_receptor_P2Y_G_protein_coupled_11_Source_HGNC_Symbol_Acc_8540_P2RY11	Hsap_Ensmbl0171051_formyl_peptide_receptor_1_Source_HGNC_Symbol_Acc_3826_FPR1	Hsap_Ensmbl0174946_G_protein_coupled_receptor_171_Source_HGNC_Symbol_Acc_30057_GPR171	Hsap_Ensmbl0204882_G_protein_coupled_receptor_20_Source_HGNC_Symbol_Acc_4475_GPR20	Hsap_Ensmbl0184574_lysophosphatidic_acid_receptor_5_Source_HGNC_Symbol_Acc_13307_LPAR5	Hsap_Ensmbl0151617_endothelin_receptor_type_A_Source_HGNC_Symbol_Acc_3179_EDNRA	Hsap_Ensmbl0116014_KISS1_receptor_Source_HGNC_Symbol_Acc_4510_KISS1R	Hsap_Ensmbl0135898_G_protein_coupled_receptor_55_Source_HGNC_Symbol_Acc_4511_GPR55	Hsap_Ensmbl0178623_G_protein_coupled_receptor_35_Source_HGNC_Symbol_Acc_4492_GPR35	Hsap_Ensmbl0164251_coagulation_factor_II_thrombin_receptor_like_1_Source_HGNC_Symbol_Acc_3538_F2RL1	Hsap_Ensmbl0214943_G_protein_coupled_receptor_33_gene_pseudogene_Source_HGNC_Symbol_Acc_4489_GPR33	Hsap_Ensmbl0134830_complement_component_5a_receptor_2_Source_HGNC_Symbol_Acc_4527_C5AR2	Hsap_Ensmbl0181631_purinergic_receptor_P2Y_G_protein_coupled_13_Source_HGNC_Symbol_Acc_4537_P2RY13	Hsap_Ensmbl0171657_G_protein_coupled_receptor_82_Source_HGNC_Symbol_Acc_4533_GPR82	Hsap_Ensmbl0184451_chemokine_C_C_motif_receptor_10_Source_HGNC_Symbol_Acc_4474_CCR10	Hsap_Ensmbl0168329_chemokine_C_X3_C_motif_receptor_1_Source_HGNC_Symbol_Acc_2558_CX3CR1	Hsap_Ensmbl0127533_coagulation_factor_II_thrombin_receptor_like_3_Source_HGNC_Symbol_Acc_3540_F2RL3	Hsap_Ensmbl0173250_G_protein_coupled_receptor_151_Source_HGNC_Symbol_Acc_23624_GPR151	Hsap_Ensmbl0174944_purinergic_receptor_P2Y_G_protein_coupled_14_Source_HGNC_Symbol_Acc_16442_P2RY14	Hsap_Ensmbl0272658_Leukotriene_B4_receptor_2_Source_UniProtKB_Swiss_Prot_Acc_Q9NPC1_LTB4R2	Hsap_Ensmbl0213906_leukotriene_B4_receptor_2_Source_HGNC_Symbol_Acc_19260_LTB4R2	Hsap_Ensmbl0082556_opioid_receptor_kappa_1_Source_HGNC_Symbol_Acc_8154_OPRK1	Hsap_Ensmbl0164850_G_protein_coupled_estrogen_receptor_1_Source_HGNC_Symbol_Acc_4485_GPER1	Hsap_Ensmbl0165621_oxoglutarate_alpha_ketoglutarate_receptor_1_Source_HGNC_Symbol_Acc_4531_OXGR1	Hsap_Ensmbl0183671_G_protein_coupled_receptor_1_Source_HGNC_Symbol_Acc_4463_GPR1	Hsap_Ensmbl0183625_chemokine_C_C_motif_receptor_3_Source_HGNC_Symbol_Acc_1604_CCR3	
Dmel_0035610_Lkr_Leucokinin_receptor_Source_FlyBase_0035610	Dmel_0259231_CCKLR_17D1_CCK_like_receptor_at_17D1_Source_FlyBase_0259231	Dmel_0038880_SIFR_SIFamide_receptor_Source_FlyBase_0038880	Dmel_0050106_CCHa1r_CCHamide_1_receptor_Source_FlyBase_0050106	Dmel_0038874_ETHR_ETHR_Source_FlyBase_0038874	Dmel_0028961_AlstR_Allatostatin_Receptor_Source_FlyBase_0028961	Dmel_0039595_AR_2_Allatostatin_Receptor_2_Source_FlyBase_0039595	Dmel_0004841_Takr86C_Tachykinin_like_receptor_at_86C_Source_FlyBase_0004841	Dmel_0036789_AlCR2_allatostatin_C_receptor_2_Source_FlyBase_0036789	Dmel_0036790_star1_allatostatin_C_receptor_1_Source_FlyBase_0036790	Dmel_0030954_CCKLR_17D3_CCK_like_receptor_at_17D3_Source_FlyBase_0030954	Dmel_0038140_CG8784	Dmel_0004622_Takr99D_Tachykinin_like_receptor_at_99D_Source_FlyBase_0004622	Dmel_0004842_NepYr_Neuropeptide_Y_receptor_like_Source_FlyBase_0004842	Dmel_0036934_sNPF_R_short_neuropeptide_F_receptor_Source_FlyBase_0036934	Dmel_0038139_CG8795	Dmel_0038201_Pk1r_Pyrokinin_1_receptor_Source_FlyBase_0038201	Dmel_0037100_capaR_capa_receptor_Source_FlyBase_0037100	Dmel_0050340_CG30340	Dmel_0033058_CCHa2r_CCHamide_2_receptor_Source_FlyBase_0033058	Dmel_0052547_CG32547	Dmel_0037408_NPFR1_neuropeptide_F_receptor_Source_FlyBase_0037408	Dmel_0085410_TrissinR_Trissin_receptor_Source_FlyBase_0085410	Dmel_0031770_CG13995	
Cgig_17230_Neuropeptide_Y_receptor_Source_UniProtKB_TrEMBL_Acc_K1RE51	Cgig_27768_Cholecystokinin_receptor_type_A_Source_UniProtKB_TrEMBL_Acc_K1QI17	Cgig_17233_Neuropeptide_Y_receptor_Source_UniProtKB_TrEMBL_Acc_K1R160	Cgig_12279_Cholecystokinin_receptor_Source_UniProtKB_TrEMBL_Acc_K1PPZ5	Cgig_10856_Neuropeptide_FF_receptor_2_Source_UniProtKB_TrEMBL_Acc_K1QBA5	Cgig_05571_Neuropeptide_capa_receptor_Source_UniProtKB_TrEMBL_Acc_K1RWH8	Cgig_11645_Melatonin_related_receptor_Source_UniProtKB_TrEMBL_Acc_K1RFC1	Cgig_27318_Neuromedin_B_receptor_Source_UniProtKB_TrEMBL_Acc_K1RHG0	Cgig_27719_Somatostatin_receptor_type_1_Source_UniProtKB_TrEMBL_Acc_K1QHX9	Cgig_28192_Neuropeptide_FF_receptor_2_Source_UniProtKB_TrEMBL_Acc_K1RE65	Cgig_07543_Neuropeptide_FF_receptor_2_Source_UniProtKB_TrEMBL_Acc_K1QPC8	Cgig_06524_Neuropeptide_FF_receptor_2_Source_UniProtKB_TrEMBL_Acc_K1PVA2	Cgig_07542_Neuropeptide_FF_receptor_2_Source_UniProtKB_TrEMBL_Acc_K1RVG3	Cgig_09553_Pyroglutamylated_RFamide_peptide_receptor_Source_UniProtKB_TrEMBL_Acc_K1PCE5	Cgig_03328_Cholecystokinin_receptor_type_A_Source_UniProtKB_TrEMBL_Acc_K1PZ04	Cgig_14191_Orexin_receptor_type_2_Source_UniProtKB_TrEMBL_Acc_K1QZG6	Cgig_05389_Pyroglutamylated_RFamide_peptide_receptor_Source_UniProtKB_TrEMBL_Acc_K1PWN6	Cgig_04376_Pyroglutamylated_RFamide_peptide_receptor_Source_UniProtKB_TrEMBL_Acc_K1PHY8	Cgig_25197_Neuropeptide_FF_receptor_2_Source_UniProtKB_TrEMBL_Acc_K1Q664	Cgig_18979_Neuropeptide_Y_receptor_type_1_Source_UniProtKB_TrEMBL_Acc_K1RIT2	Cgig_23500_G_protein_coupled_receptor_54_Source_UniProtKB_TrEMBL_Acc_K1Q4C9	Cgig_19256_Cholecystokinin_receptor_Source_UniProtKB_TrEMBL_Acc_K1QPR7	Cgig_22492_Neuropeptide_capa_receptor_Source_UniProtKB_TrEMBL_Acc_K1QAF5	Cgig_02831_Orexin_receptor_type_2_Source_UniProtKB_TrEMBL_Acc_K1QK27	Cgig_04366_Pyroglutamylated_RFamide_peptide_receptor_Source_UniProtKB_TrEMBL_Acc_K1PSP8	Cgig_18551_Neuropeptide_FF_receptor_2_Source_UniProtKB_TrEMBL_Acc_K1RW77	Cgig_17836_KiSS_1_receptor_Source_UniProtKB_TrEMBL_Acc_K1R8Z6	Cgig_06523_G_protein_coupled_receptor_54_Source_UniProtKB_TrEMBL_Acc_K1PMX5	Cgig_17891_Putative_G_protein_coupled_receptor_83_Source_UniProtKB_TrEMBL_Acc_K1PQW2	Cgig_01735_Neuropeptide_FF_receptor_2_Source_UniProtKB_TrEMBL_Acc_K1PEH3	Cgig_26026_Thyrotropin_releasing_hormone_receptor_Source_UniProtKB_TrEMBL_Acc_K1QEX8	Cgig_16888_Growth_hormone_secretagogue_receptor_type_1_Source_UniProtKB_TrEMBL_Acc_K1QIN6	Cgig_16890_Growth_hormone_secretagogue_receptor_type_1_Source_UniProtKB_TrEMBL_Acc_K1RAJ4	Cgig_04482_Putative_G_protein_coupled_receptor_T27D1_3_Source_UniProtKB_TrEMBL_Acc_K1PQM6	Cgig_13414_Galanin_receptor_type_2_Source_UniProtKB_TrEMBL_Acc_K1QCE1	Cgig_24153_Neuropeptide_FF_receptor_2_Source_UniProtKB_TrEMBL_Acc_K1RPA0	Cgig_23620_Neuromedin_U_receptor_2_Source_UniProtKB_TrEMBL_Acc_K1RL19	Cgig_09811_Neuropeptide_Y_receptor_Source_UniProtKB_TrEMBL_Acc_K1Q5X5	Cgig_26363_Neuropeptide_capa_receptor_Source_UniProtKB_TrEMBL_Acc_K1RI25	Cgig_22935_Orexin_receptor_type_2_Source_UniProtKB_TrEMBL_Acc_K1QCI0	Cgig_27668_Cholecystokinin_receptor_type_A_Source_UniProtKB_TrEMBL_Acc_K1RBX1	Cgig_09794_Cholecystokinin_receptor_type_A_Source_UniProtKB_TrEMBL_Acc_K1QYG1	Cgig_04377_Pyroglutamylated_RFamide_peptide_receptor_Source_UniProtKB_TrEMBL_Acc_K1PQQ9	Cgig_02571_Neuropeptide_Y_receptor_type_1_Source_UniProtKB_TrEMBL_Acc_K1Q092	Cgig_12288_Putative_G_protein_coupled_receptor_83_Source_UniProtKB_TrEMBL_Acc_K1Q8V2	Cgig_07162_Putative_G_protein_coupled_receptor_T27D1_3_Source_UniProtKB_TrEMBL_Acc_K1QEQ2	Cgig_18648_Neuropeptide_Y_receptor_type_1_Source_UniProtKB_TrEMBL_Acc_K1RMZ9	Cgig_19611_Cholecystokinin_receptor_Source_UniProtKB_TrEMBL_Acc_K1PWJ3	Cgig_25103_Neuropeptide_FF_receptor_2_Source_UniProtKB_TrEMBL_Acc_K1QRU2	Cgig_15590_Tachykinin_like_peptide_receptor_99D_Source_UniProtKB_TrEMBL_Acc_K1P9N1	Cgig_07698_Tachykinin_like_peptide_receptor_99D_Source_UniProtKB_TrEMBL_Acc_K1PDT2	Cgig_15581_Substance_K_receptor_Source_UniProtKB_TrEMBL_Acc_K1PNN7	Cgig_26948_Orexin_receptor_type_1_Source_UniProtKB_TrEMBL_Acc_K1RY47	Cgig_23294_Thyrotropin_releasing_hormone_receptor_Source_UniProtKB_TrEMBL_Acc_K1QXU3	Cgig_27017_Neuropeptide_FF_receptor_2_Source_UniProtKB_TrEMBL_Acc_K1QS29	Cgig_12269_Pyroglutamylated_RFamide_peptide_receptor_Source_UniProtKB_TrEMBL_Acc_K1P430	Cgig_04373_Neuropeptide_Y_receptor_Source_UniProtKB_TrEMBL_Acc_K1Q7L6	Cgig_27223_Neuropeptide_Y_receptor_type_1_Source_UniProtKB_TrEMBL_Acc_K1RPI5	Cgig_04372_Neuromedin_K_receptor_Source_UniProtKB_TrEMBL_Acc_K1Q037	Cgig_19257_Orexin_receptor_type_2_Source_UniProtKB_TrEMBL_Acc_K1QXE7	Cgig_12268_Neuropeptide_FF_receptor_1_Source_UniProtKB_TrEMBL_Acc_K1QAF8	Cgig_22486_Neuropeptide_Y_receptor_Source_UniProtKB_TrEMBL_Acc_K1Q379	Cgig_23293_Thyrotropin_releasing_hormone_receptor_Source_UniProtKB_TrEMBL_Acc_K1QRF6	Cgig_17231_Tachykinin_like_peptide_receptor_99D_Source_UniProtKB_TrEMBL_Acc_K1RXC4	Cgig_27704_Tachykinin_like_peptide_receptor_86C_Source_UniProtKB_TrEMBL_Acc_K1PVP9	Cgig_17886	Cgig_02764_G_protein_coupled_receptor_54_Source_UniProtKB_TrEMBL_Acc_K1PE31	Cgig_02765_Neuropeptide_Y_receptor_type_1_Source_UniProtKB_TrEMBL_Acc_K1PKG3	Cgig_13413_KiSS_1_receptor_Source_UniProtKB_TrEMBL_Acc_K1Q4W1	Cgig_23499_KiSS_1_receptor_Source_UniProtKB_TrEMBL_Acc_K1PWK8	Cgig_25172_Phe13_bombesin_receptor_Source_UniProtKB_TrEMBL_Acc_K1PWD3	Cgig_25650_Somatostatin_receptor_type_4_Source_UniProtKB_TrEMBL_Acc_K1R6D7	
Cele_020712_ckr_1_Protein_CKR_1_ckr_1_mRNA_complete_cds_Source_RefSeq_mRNA_Acc_NM_059517	Cele_009619_npr_6_Protein_NPR_6_npr_6_mRNA_complete_cds_Source_RefSeq_mRNA_Acc_NM_077324	Cele_019616_nmur_2_Protein_NMUR_2_nmur_2_mRNA_complete_cds_Source_RefSeq_mRNA_Acc_NM_061265	Cele_006428_tkr_3_Protein_TKR_3_isoform_b_tkr_3_mRNA_complete_cds_Source_RefSeq_mRNA_Acc_NM_001026087	Cele_016265_nmur_4_Protein_NMUR_4_nmur_4_mRNA_complete_cds_Source_RefSeq_mRNA_Acc_NM_059589	Cele_016747_nmur_1_Protein_NMUR_1_nmur_1_mRNA_complete_cds_Source_RefSeq_mRNA_Acc_NM_077114	Cele_021439_ckr_2_Protein_CKR_2_isoform_c_ckr_2_mRNA_complete_cds_Source_RefSeq_mRNA_Acc_NM_001027673	Cele_018067_npr_7_Protein_NPR_7_npr_7_mRNA_complete_cds_Source_RefSeq_mRNA_Acc_NM_077169	Cele_013187_npr_34_Protein_Y54E2A_1_Y54E2A_1_mRNA_complete_cds_Source_RefSeq_mRNA_Acc_NM_064656	Cele_020086_npr_24_Protein_NPR_24_npr_24_mRNA_complete_cds_Source_RefSeq_mRNA_Acc_NM_078432	Cele_006864_npr_16_Protein_NPR_16_isoform_a_npr_16_mRNA_complete_cds_Source_RefSeq_mRNA_Acc_NM_001047793	Cele_020727_npr_21_Protein_NPR_21_npr_21_mRNA_complete_cds_Source_RefSeq_mRNA_Acc_NM_078378	Cele_013974_npr_9_Protein_NPR_9_npr_9_mRNA_complete_cds_Source_RefSeq_mRNA_Acc_NM_077495	Cele_006576_tkr_1_Protein_TKR_1_tkr_1_mRNA_complete_cds_Source_RefSeq_mRNA_Acc_NM_066663	Cele_012084_npr_15_Protein_NPR_15_npr_15_mRNA_complete_cds_Source_RefSeq_mRNA_Acc_NM_065343	Cele_021983_npr_5_Protein_NPR_5_isoform_b_Source_RefSeq_mRNA_Acc_NM_001029094	Cele_013782_npr_32_Protein_NPR_32_npr_32_mRNA_complete_cds_Source_RefSeq_mRNA_Acc_NM_070655	Cele_022004_npr_22_Protein_NPR_22_isoform_b_npr_22_mRNA_complete_cds_Source_RefSeq_mRNA_Acc_NM_001028370	Cele_020689_npr_12_Protein_NPR_12_npr_12_mRNA_complete_cds_Source_RefSeq_mRNA_Acc_NM_068670	Cele_003808_npr_2_Protein_NPR_2_isoform_a_Source_RefSeq_mRNA_Acc_NM_069300	Cele_016761_tkr_2_Protein_C49A9_7_C49A9_7_mRNA_complete_cds_Source_RefSeq_mRNA_Acc_NM_068529	Cele_011578_npr_20_Protein_NPR_20_npr_20_mRNA_complete_cds_Source_RefSeq_mRNA_Acc_NM_063487	Cele_003807_npr_1_Protein_NPR_1_npr_1_mRNA_complete_cds_Source_RefSeq_mRNA_Acc_NM_076415	Cele_007006_npr_3_Protein_NPR_3_npr_3_mRNA_complete_cds_Source_RefSeq_mRNA_Acc_NM_069761	Cele_007635_npr_4_Protein_NPR_4_npr_4_mRNA_complete_cds_Source_RefSeq_mRNA_Acc_NM_077700	Cele_008278_npr_10_Protein_NPR_10_isoform_b_npr_10_mRNA_complete_cds_Source_RefSeq_mRNA_Acc_NM_001029317	Cele_016110_npr_11_Protein_NPR_11_npr_11_mRNA_complete_cds_Source_RefSeq_mRNA_Acc_NM_075833	Cele_016984_npr_8_Protein_NPR_8_isoform_b_Source_RefSeq_mRNA_Acc_NM_171723	Cele_008065_npr_18_Protein_NPR_18_isoform_f_Source_RefSeq_mRNA_Acc_NM_001270155	Cele_015559_npr_17_Protein_NPR_17_npr_17_mRNA_complete_cds_Source_RefSeq_mRNA_Acc_NM_066342	Cele_011372_npr_26_Protein_NPR_26_Source_UniProtKB_TrEMBL_Acc_O45725	Cele_011381_npr_25_Protein_NPR_25_npr_25_mRNA_complete_cds_Source_RefSeq_mRNA_Acc_NM_073482	Cele_018886_npr_28_Protein_NPR_28_npr_28_mRNA_complete_cds_Source_RefSeq_mRNA_Acc_NM_077015	Cele_013848_npr_29_Protein_NPR_29_npr_29_mRNA_complete_cds_Source_RefSeq_mRNA_Acc_NM_066637	Cele_009278_npr_33_Protein_NPR_33_npr_33_mRNA_complete_cds_Source_RefSeq_mRNA_Acc_NM_078211	Cele_012275_npr_14_Protein_NPR_14_npr_14_mRNA_complete_cds_Source_RefSeq_mRNA_Acc_NM_060882	Cele_017176_nmur_3_Protein_NMUR_3_isoform_a_nmur_3_mRNA_complete_cds_Source_RefSeq_mRNA_Acc_NM_001029353	Cele_019183_npr_30_Protein_NPR_30_npr_30_mRNA_complete_cds_Source_RefSeq_mRNA_Acc_NM_064724	Cele_016842_npr_35_Protein_C50F7_1_isoform_b_Source_RefSeq_mRNA_Acc_NM_001027917	
Drer_075112_tachykinin_receptor_3a_Source_ZFIN_Acc_ZDB_GENE_090312_106_tacr3a	Drer_054203_neuropeptide_FF_receptor_1_like_1_Source_ZFIN_Acc_ZDB_GENE_091118_18_npffr1l1	Drer_010712_neuropeptide_FF_receptor_1_like_3_Source_ZFIN_Acc_ZDB_GENE_070424_44_npffr1l3	Drer_056620_gastrin_releasing_peptide_receptor_Source_ZFIN_Acc_ZDB_GENE_081015_4_grpr	Drer_044969_si_ch73_52e11_1_Source_ZFIN_Acc_ZDB_GENE_131121_48_si_ch73_52e11_1	Drer_058246_cysteinyl_leukotriene_receptor_1_Source_ZFIN_Acc_ZDB_GENE_050522_250_cysltr1	Drer_020853_galanin_receptor_2_Source_HGNC_Symbol_Acc_4133_GALR2	Drer_003049_somatostatin_receptor_1a_Source_ZFIN_Acc_ZDB_GENE_090429_1_sstr1a	Drer_077540_coagulation_factor_II_thrombin_receptor_like_1_tandem_duplicate_2_Source_ZFIN_Acc_ZDB_GENE_070615_24_f2rl1_2	Drer_045443_angiotensin_II_receptor_type_1b_Source_ZFIN_Acc_ZDB_GENE_110411_117_agtr1b	Drer_068444_Uncharacterized_protein_Source_UniProtKB_TrEMBL_Acc_F1QJ85_CU207276_1	Drer_070400_si_ch211_161c3_4_Source_ZFIN_Acc_ZDB_GENE_131127_536_si_ch211_161c3_4	Drer_062552_lysophosphatidic_acid_receptor_6a_Source_ZFIN_Acc_ZDB_GENE_061013_343_lpar6a	Drer_069806_somatostatin_receptor_2_Source_HGNC_Symbol_Acc_11331_SSTR2_2_of_2	Drer_057410_relaxin_insulin_like_family_peptide_receptor_3_Source_ZFIN_Acc_ZDB_GENE_080723_67_rxfp3	Drer_056230_growth_hormone_secretagogue_receptor_a_Source_ZFIN_Acc_ZDB_GENE_070912_238_ghsra	Drer_067925_Uncharacterized_protein_Source_UniProtKB_TrEMBL_Acc_E7FCM2_BX324198_1	Drer_079165_Uncharacterized_protein_Source_UniProtKB_TrEMBL_Acc_F1QF39_CR356247_1	Drer_031749_C3a_anaphylatoxin_chemotactic_receptor_Source_UniProtKB_Swiss_Prot_Acc_P0C7U4_C3AR1	Drer_057117_growth_hormone_secretagogue_receptor_b_Source_ZFIN_Acc_ZDB_GENE_090327_1_ghsrb	Drer_057195_G_protein_coupled_receptor_132_Source_HGNC_Symbol_Acc_17482_GPR132_2_of_3	Drer_010384_lysophosphatidic_acid_receptor_5a_Source_ZFIN_Acc_ZDB_GENE_030131_1193_lpar5a	Drer_079829_Uncharacterized_protein_Source_UniProtKB_TrEMBL_Acc_F1QYD4_BX537113_1	Drer_091207_motilin_receptor_Source_HGNC_Symbol_Acc_4495_MLNR	Drer_076897_Uncharacterized_protein_Source_UniProtKB_TrEMBL_Acc_F1QI14_CU570782_1	Drer_042984_formyl_peptide_receptor_1_Source_ZFIN_Acc_ZDB_GENE_121227_2_fpr1	Drer_059090_somatostatin_receptor_2_Source_HGNC_Symbol_Acc_11331_SSTR2_1_of_2	Drer_093228_chemokine_like_receptor_1_Source_HGNC_Symbol_Acc_2121_CMKLR1_3_of_3	Drer_057633_chemokine_C_X_C_motif_receptor_4a_Source_ZFIN_Acc_ZDB_GENE_020102_1_cxcr4a	Drer_041125_G_protein_coupled_receptor_19_Source_ZFIN_Acc_ZDB_GENE_040426_1295_gpr19	Drer_092087_chemokine_like_receptor_1_Source_HGNC_Symbol_Acc_2121_CMKLR1_2_of_3	Drer_036117_melanin_concentrating_hormone_receptor_2_Source_ZFIN_Acc_ZDB_GENE_030502_6_mchr2	Drer_063545_purinergic_receptor_P2Y_G_protein_coupled_2_Source_HGNC_Symbol_Acc_8541_P2RY2_1_of_3	Drer_061846_relaxin_insulin_like_family_peptide_receptor_3_2b_Source_ZFIN_Acc_ZDB_GENE_050208_346_rxfp3_2b	Drer_063549_purinergic_receptor_P2Y_G_protein_coupled_2_Source_HGNC_Symbol_Acc_8541_P2RY2_2_of_3	Drer_086776_G_protein_coupled_receptor_35_Source_HGNC_Symbol_Acc_4492_GPR35_3_of_3	Drer_087084_hydroxycarboxylic_acid_receptor_1_4_Source_ZFIN_Acc_ZDB_GENE_111111_10_hcar1_4	Drer_036159_thyrotropin_releasing_hormone_receptor_b_Source_ZFIN_Acc_ZDB_GENE_060503_382_trhrb	Drer_022570_Uncharacterized_protein_Source_UniProtKB_TrEMBL_Acc_F1R0N6_BX248318_1	Drer_093901_thyrotropin_releasing_hormone_receptor_2_Source_ZFIN_Acc_ZDB_GENE_050419_193_trhr2	Drer_062631_neuropeptide_FF_receptor_1_like_2_Source_ZFIN_Acc_ZDB_GENE_060526_110_npffr1l2	Drer_003944_neuromedin_U_receptor_1_Source_HGNC_Symbol_Acc_4518_NMUR1_1_of_2	Drer_039349_pyroglutamylated_RFamide_peptide_receptor_a_Source_ZFIN_Acc_ZDB_GENE_090313_105_qrfpra	Drer_076546_thyrotropin_releasing_hormone_receptor_a_Source_ZFIN_Acc_ZDB_GENE_100922_18_trhra	Drer_052089_Uncharacterized_protein_Source_UniProtKB_TrEMBL_Acc_E7F402_CR352260_1	Drer_060884_neuromedin_U_receptor_1_Source_ZFIN_Acc_ZDB_GENE_081104_220_nmur1	Drer_033635_neuropeptide_FF_receptor_2_1_npffr2_1_mRNA_Source_RefSeq_mRNA_Acc_NM_001105109_NPFFR2_1	Drer_053570_pyrimidinergic_receptor_P2Y_G_protein_coupled_4_like_Source_ZFIN_Acc_ZDB_GENE_030616_77_pr2y4l	Drer_061094_si_ch211_272h9_2_Source_ZFIN_Acc_ZDB_GENE_070705_164_si_ch211_272h9_2	Drer_005522_galanin_receptor_1_Source_ZFIN_Acc_ZDB_GENE_060503_290_galr1	Drer_068422_Uncharacterized_protein_Source_UniProtKB_TrEMBL_Acc_E7F335_CABZ01084347_1	Drer_062111_Uncharacterized_protein_Source_UniProtKB_TrEMBL_Acc_F1Q7F2_CT030048_1	Drer_023722_hypocretin_orexin_receptor_2_Source_ZFIN_Acc_ZDB_GENE_070228_3_hcrtr2	Drer_067563_KISS1_receptor_b_Source_ZFIN_Acc_ZDB_GENE_060526_54_kiss1rb	Drer_074117_cholecystokinin_B_receptor_Source_HGNC_Symbol_Acc_1571_CCKBR_1_of_2	Drer_002728_KISS1_receptor_a_Source_ZFIN_Acc_ZDB_GENE_070912_521_kiss1ra	Drer_076824_cholecystokinin_B_receptor_Source_HGNC_Symbol_Acc_1571_CCKBR_2_of_2	Drer_035552_angiotensin_II_receptor_type_2_Source_ZFIN_Acc_ZDB_GENE_050306_56_agtr2	Drer_037048_melanin_concentrating_hormone_receptor_1a_Source_ZFIN_Acc_ZDB_GENE_030502_4_mchr1a	Drer_079423_neuropeptides_B_W_receptor_2a_Source_ZFIN_Acc_ZDB_GENE_091118_42_npbwr2a	Drer_090890_chemokine_like_receptor_1_Source_ZFIN_Acc_ZDB_GENE_060526_126_cmklr1	Drer_022525_melanin_concentrating_hormone_receptor_1b_Source_ZFIN_Acc_ZDB_GENE_030502_5_mchr1b	Drer_014477_somatostatin_receptor_3_Source_ZFIN_Acc_ZDB_GENE_061009_35_sstr3	Drer_041660_opioid_receptor_delta_1a_Source_ZFIN_Acc_ZDB_GENE_990415_199_oprd1a	Drer_054975_chemokine_C_X_C_motif_receptor_1_Source_HGNC_Symbol_Acc_6026_CXCR1	Drer_091788_neuropeptide_FF_receptor_1_Source_HGNC_Symbol_Acc_17425_NPFFR1	Drer_037411_neuropeptide_Y_receptor_Y1_Source_ZFIN_Acc_ZDB_GENE_080221_1_npy1r	Drer_044900_prolactin_releasing_hormone_receptor_2a_Source_ZFIN_Acc_ZDB_GENE_060209_1_prlhr2a	Drer_041959_chemokine_C_X_C_motif_receptor_4b_Source_ZFIN_Acc_ZDB_GENE_010614_1_cxcr4b	Drer_062999_Uncharacterized_protein_Source_UniProtKB_TrEMBL_Acc_E7F1S1_BX537113_1	Drer_020744_bradykinin_receptor_B1_Source_ZFIN_Acc_ZDB_GENE_030814_1_bdkrb1	Drer_063704_G_protein_coupled_receptor_1_Source_ZFIN_Acc_ZDB_GENE_091204_457_gpr1	Drer_036670_apelin_receptor_b_Source_ZFIN_Acc_ZDB_GENE_050913_90_aplnrb	Drer_018616_angiotensin_II_receptor_type_1a_Source_ZFIN_Acc_ZDB_GENE_070912_546_agtr1a	Drer_042081_somatostatin_receptor_5_Source_HGNC_Symbol_Acc_11334_SSTR5	Drer_002172_apelin_receptor_a_Source_ZFIN_Acc_ZDB_GENE_060929_512_aplnra	Drer_078356_apelin_receptor_a_Source_ZFIN_Acc_ZDB_GENE_060929_512_aplnra	Drer_074958_somatostatin_receptor_3_Source_HGNC_Symbol_Acc_11332_SSTR3_2_of_2	Drer_055186_chemokine_C_C_motif_receptor_9a_Source_ZFIN_Acc_ZDB_GENE_060130_125_ccr9a	Drer_022739_relaxin_insulin_like_family_peptide_receptor_3_2a_Source_ZFIN_Acc_ZDB_GENE_121026_2_rxfp3_2a	Drer_043664_bradykinin_receptor_B2_Source_HGNC_Symbol_Acc_1030_BDKRB2_1_of_2	Drer_062478_atypical_chemokine_receptor_3_Source_HGNC_Symbol_Acc_23692_ACKR3_2_of_2	Drer_058179_atypical_chemokine_receptor_3b_Source_ZFIN_Acc_ZDB_GENE_031116_61_ackr3b	Drer_079942_Uncharacterized_protein_Source_UniProtKB_TrEMBL_Acc_E7F0F0_CABZ01058422_1	Drer_069246_relaxin_insulin_like_family_peptide_receptor_3_3a3_Source_ZFIN_Acc_ZDB_GENE_050419_246_rxfp3_3a3	Drer_006894_opioid_receptor_kappa_1_Source_ZFIN_Acc_ZDB_GENE_030729_1_oprk1	Drer_039434_opioid_receptor_mu_1_Source_ZFIN_Acc_ZDB_GENE_010125_1_oprm1	Drer_069028_relaxin_insulin_like_family_peptide_receptor_4_Source_HGNC_Symbol_Acc_14666_RXFP4	Drer_087474_chemokine_C_C_motif_receptor_6a_Source_ZFIN_Acc_ZDB_GENE_040625_126_ccr6a	Drer_057112_G_protein_coupled_receptor_25_Source_HGNC_Symbol_Acc_4480_GPR25	Drer_032826_chemokine_C_C_motif_receptor_8_1_Source_ZFIN_Acc_ZDB_GENE_070302_1_ccr8_1	Drer_033393_neuropeptides_B_W_receptor_2_Source_HGNC_Symbol_Acc_4530_NPBWR2_1_of_2	Drer_063111_Uncharacterized_protein_Source_UniProtKB_TrEMBL_Acc_F1QDG3_CABZ01029332_1	Drer_011083_si_dkey_42l23_2_Source_ZFIN_Acc_ZDB_GENE_131121_582_si_dkey_42l23_2	Drer_071209_opiate_receptor_like_1_Source_ZFIN_Acc_ZDB_GENE_040312_4_oprl1	Drer_010514_chemokine_C_X_C_motif_receptor_5_Source_HGNC_Symbol_Acc_1060_CXCR5	Drer_095789_chemokine_C_C_motif_receptor_8_1_Source_ZFIN_Acc_ZDB_GENE_070302_1_ccr8_1	Drer_004447_Uncharacterized_protein_Source_UniProtKB_TrEMBL_Acc_F1QJG4_BX957297_1	Drer_038541_chemokine_C_C_motif_receptor_12_3_Source_ZFIN_Acc_ZDB_GENE_060503_97_ccr12_3	Drer_036728_si_dkey_211g8_1_Source_ZFIN_Acc_ZDB_GENE_060503_436_si_dkey_211g8_1	Drer_026417_chemokine_C_C_motif_receptor_12_2_Source_ZFIN_Acc_ZDB_GENE_070301_2_ccr12_2	Drer_052088_Uncharacterized_protein_Source_UniProtKB_TrEMBL_Acc_E7F403_CU855890_1	Drer_086616_Uncharacterized_protein_Source_UniProtKB_TrEMBL_Acc_E7FFF2_CABZ01093075_1	Drer_007358_chemokine_C_X_C_motif_receptor_3_tandem_duplicate_1_Source_ZFIN_Acc_ZDB_GENE_060130_38_cxcr3_1	Drer_069441_lysophosphatidic_acid_receptor_6b_Source_ZFIN_Acc_ZDB_GENE_110408_67_lpar6b	Drer_076845_purinergic_receptor_P2Y_G_protein_coupled_1_Source_HGNC_Symbol_Acc_8539_P2RY1	Drer_010317_G_protein_coupled_receptor_183_Source_ZFIN_Acc_ZDB_GENE_070615_28_gpr183	Drer_037159_opioid_receptor_delta_1b_Source_ZFIN_Acc_ZDB_GENE_030131_8473_oprd1b	Drer_062030_G_protein_coupled_receptor_17_Source_HGNC_Symbol_Acc_4471_GPR17	Drer_078743_oxoglutarate_alpha_ketoglutarate_receptor_1a_tandem_duplicate_2_Source_ZFIN_Acc_ZDB_GENE_090312_1_oxgr1a_2	Drer_074302_G_protein_coupled_receptor_183_Source_HGNC_Symbol_Acc_3128_GPR183_3_of_3	Drer_058547_Uncharacterized_protein_Source_UniProtKB_TrEMBL_Acc_F1QGT3_CABZ01029334_1	Drer_019093_Uncharacterized_protein_Source_UniProtKB_TrEMBL_Acc_E7EYK4_CABZ01029333_1	Drer_069756_G_protein_coupled_receptor_183_Source_HGNC_Symbol_Acc_3128_GPR183_2_of_3	Drer_076574_si_ch211_171h4_6_Source_ZFIN_Acc_ZDB_GENE_081031_42_si_ch211_171h4_6	Drer_029803_oxoglutarate_alpha_ketoglutarate_receptor_1b_Source_ZFIN_Acc_ZDB_GENE_070912_324_oxgr1b	Drer_038968_chemokine_C_C_motif_receptor_6b_Source_ZFIN_Acc_ZDB_GENE_030131_8888_ccr6b	Drer_070755_Uncharacterized_protein_Source_UniProtKB_TrEMBL_Acc_F1QYD6_BX511173_1	Drer_032631_si_ch211_272h9_1_Source_ZFIN_Acc_ZDB_GENE_070705_163_si_ch211_272h9_1	Drer_044561_chemokine_C_C_motif_receptor_7_Source_ZFIN_Acc_ZDB_GENE_060522_2_ccr7	Drer_059410_si_dkey_225n22_5_Source_ZFIN_Acc_ZDB_GENE_120709_70_si_dkey_225n22_5	Drer_042370_platelet_activating_factor_receptor_Source_HGNC_Symbol_Acc_9582_PTAFR	Drer_052988_chemokine_C_motif_receptor_1_Source_HGNC_Symbol_Acc_1625_XCR1_1_of_4	Drer_075370_purinergic_receptor_P2Y_G_protein_coupled_2_Source_HGNC_Symbol_Acc_8541_P2RY2_3_of_3	Drer_059348_relaxin_insulin_like_family_peptide_receptor_3_3b_Source_ZFIN_Acc_ZDB_GENE_121030_6_rxfp3_3b	Drer_069800_cysteinyl_leukotriene_receptor_2_Source_HGNC_Symbol_Acc_18274_CYSLTR2	Drer_041041_chemokine_C_X_C_motif_receptor_3_tandem_duplicate_2_Source_ZFIN_Acc_ZDB_GENE_041114_186_cxcr3_2	Drer_096870_si_dkey_33c3_1_Source_ZFIN_Acc_ZDB_GENE_131121_337_si_dkey_33c3_1	Drer_040901_si_dkey_11d18_4_Source_ZFIN_Acc_ZDB_GENE_091204_474_si_dkey_11d18_4	Drer_070380_zgc_194202_Source_ZFIN_Acc_ZDB_GENE_081022_72_zgc_194202	Drer_023189_Uncharacterized_protein_Source_UniProtKB_TrEMBL_Acc_E7F599_AL954173_1	Drer_054847_chemokine_C_motif_receptor_1_Source_ZFIN_Acc_ZDB_GENE_070302_6_xcr1a	Drer_089334_endothelin_receptor_B1a_Source_ZFIN_Acc_ZDB_GENE_980526_16_ednrb1a	Drer_088096_Uncharacterized_protein_Source_UniProtKB_TrEMBL_Acc_E7F0Q3_CABZ01043829_1	Drer_054846_chemokine_C_motif_receptor_1_Source_HGNC_Symbol_Acc_1625_XCR1_2_of_4	Drer_046139_Uncharacterized_protein_Source_UniProtKB_TrEMBL_Acc_E7FE36_CABZ01054884_1	Drer_021497_G_protein_coupled_receptor_132_Source_HGNC_Symbol_Acc_17482_GPR132_1_of_3	Drer_058774_Uncharacterized_protein_Source_UniProtKB_TrEMBL_Acc_E7FC87_CABZ01053221_1	Drer_068856_coagulation_factor_II_thrombin_receptor_like_1_tandem_duplicate_1_Source_ZFIN_Acc_ZDB_GENE_061215_140_f2rl1_1	Drer_088615_Uncharacterized_protein_Source_UniProtKB_TrEMBL_Acc_F1QWD2_CR847899_1	Drer_009624_urotensin_2_receptor_Source_HGNC_Symbol_Acc_4468_UTS2R	Drer_076235_Uncharacterized_protein_Source_UniProtKB_TrEMBL_Acc_F1RE49_CR376803_1	Drer_087978_chemokine_C_motif_receptor_1_Source_HGNC_Symbol_Acc_1625_XCR1_4_of_4	Drer_074661_G_protein_coupled_estrogen_receptor_1_Source_ZFIN_Acc_ZDB_GENE_090311_1_gper1	Drer_002959_G_protein_coupled_receptor_34b_Source_ZFIN_Acc_ZDB_GENE_040823_1_gpr34b	Drer_088887_melanin_concentrating_hormone_receptor_2_Source_HGNC_Symbol_Acc_20867_MCHR2_3_of_3	Drer_007842_melanin_concentrating_hormone_receptor_2_Source_HGNC_Symbol_Acc_20867_MCHR2_1_of_3	Drer_096322_si_ch73_379f7_4_Source_ZFIN_Acc_ZDB_GENE_120215_247_si_ch73_379f7_4	Drer_020132_G_protein_coupled_receptor_34_like_Source_ZFIN_Acc_ZDB_GENE_040823_2_gpr34l	Drer_089840_Uncharacterized_protein_Source_UniProtKB_TrEMBL_Acc_E7F7S2_CABZ01053219_1	Drer_079399_coagulation_factor_II_thrombin_receptor_like_3_Source_HGNC_Symbol_Acc_3540_F2RL3	Drer_079522_si_ch211_184m13_4_Source_ZFIN_Acc_ZDB_GENE_070912_160_si_ch211_184m13_4	Drer_053124_Uncharacterized_protein_Source_UniProtKB_TrEMBL_Acc_F1QAH0_BX005082_1	Drer_040319_C5a_anaphylatoxin_chemotactic_receptor_1_Source_UniProtKB_Swiss_Prot_Acc_P0C7U5_C5AR1	Drer_005780_neuropeptide_Y_receptor_Y8b_Source_ZFIN_Acc_ZDB_GENE_980526_208_npy8br	Drer_053498_endothelin_receptor_B1b_Source_ZFIN_Acc_ZDB_GENE_081105_182_ednrb1b	Drer_074633_G_protein_coupled_receptor_35_Source_HGNC_Symbol_Acc_4492_GPR35_1_of_3	Drer_060012_coagulation_factor_II_thrombin_receptor_Source_ZFIN_Acc_ZDB_GENE_060526_30_f2r	Drer_016025_tachykinin_receptor_1b_Source_ZFIN_Acc_ZDB_GENE_091117_17_tacr1b	Drer_060702_neuropeptide_FF_receptor_2_2_Source_ZFIN_Acc_ZDB_GENE_070705_159_npffr2_2	Drer_089943_neuropeptide_Y_receptor_Y2_like_Source_ZFIN_Acc_ZDB_GENE_111115_4_npy2rl	Drer_057718_neuropeptide_Y_receptor_Y2_like_Source_ZFIN_Acc_ZDB_GENE_111115_4_npy2rl	Drer_071780_neuropeptide_Y_receptor_Y7_Source_ZFIN_Acc_ZDB_GENE_040924_9_npy7r	Drer_094763_neuropeptide_Y_receptor_Y2_Source_ZFIN_Acc_ZDB_GENE_040924_8_npy2r	Drer_079826_Uncharacterized_protein_Source_UniProtKB_TrEMBL_Acc_E7F0E6_CR931764_1	Drer_045957_G_protein_coupled_receptor_65_Source_ZFIN_Acc_ZDB_GENE_120709_81_gpr65	Drer_053711_G_protein_coupled_receptor_68_Source_HGNC_Symbol_Acc_4519_GPR68	Drer_057111_Uncharacterized_protein_Source_UniProtKB_TrEMBL_Acc_E7EZL8_CU633861_2	Drer_086066_hydroxycarboxylic_acid_receptor_1_1_Source_ZFIN_Acc_ZDB_GENE_111111_4_hcar1_1	Drer_014929_purinergic_receptor_P2Y_G_protein_coupled_11_Source_ZFIN_Acc_ZDB_GENE_111221_4_p2ry11	Drer_062811_purinergic_receptor_P2Y_G_protein_coupled_10_Source_ZFIN_Acc_ZDB_GENE_070410_105_p2ry10	Drer_040133_atypical_chemokine_receptor_4b_Source_ZFIN_Acc_ZDB_GENE_051107_10_ackr4b	Drer_079958_hydroxycarboxylic_acid_receptor_1_2_Source_ZFIN_Acc_ZDB_GENE_111111_6_hcar1_2	Drer_091626_Uncharacterized_protein_Source_UniProtKB_TrEMBL_Acc_E7F2P3_BX649278_1	Drer_069459_Uncharacterized_protein_Source_UniProtKB_TrEMBL_Acc_F1QG89_BX005022_1	Drer_059507_si_dkey_163m14_2_Source_ZFIN_Acc_ZDB_GENE_120215_47_si_dkey_163m14_2	Drer_039234_zgc_171579_Source_ZFIN_Acc_ZDB_GENE_080204_32_zgc_171579	Drer_054152_neuromedin_B_receptor_Source_ZFIN_Acc_ZDB_GENE_041014_369_nmbr	Drer_054700_prolactin_releasing_hormone_2_receptor_Source_ZFIN_Acc_ZDB_GENE_120411_41_prlh2r	Drer_057056_si_dkey_202l22_3_Source_ZFIN_Acc_ZDB_GENE_131127_471_si_dkey_202l22_3	Drer_058120_G_protein_coupled_receptor_83_Source_HGNC_Symbol_Acc_4523_GPR83	Drer_043341_neuropeptide_Y_receptor_Y4_Source_ZFIN_Acc_ZDB_GENE_980526_393_npy4r	Drer_043918_tachykinin_receptor_3_Source_HGNC_Symbol_Acc_11528_TACR3_2_of_3	Drer_003054_tachykinin_receptor_3_like_Source_ZFIN_Acc_ZDB_GENE_061207_19_tacr3l	Drer_036458_prolactin_releasing_hormone_receptor_2b_Source_ZFIN_Acc_ZDB_GENE_091117_9_prlhr2b	Drer_017234_neuropeptide_Y_receptor_Y8a_Source_ZFIN_Acc_ZDB_GENE_990415_175_npy8ar	Drer_091431_Uncharacterized_protein_Source_UniProtKB_TrEMBL_Acc_F1RB56_CR352285_1	Drer_035533_tachykinin_receptor_1a_Source_ZFIN_Acc_ZDB_GENE_060526_185_tacr1a	Drer_090315_Prokineticin_receptor_1_like_LOC798231_mRNA_Source_RefSeq_mRNA_Acc_NM_001173407_CU929052_1	Drer_074182_prokineticin_receptor_1a_Source_ZFIN_Acc_ZDB_GENE_110411_180_prokr1a	Drer_042939_G_protein_coupled_receptor_39_Source_ZFIN_Acc_ZDB_GENE_040426_1395_gpr39	Drer_086567_Uncharacterized_protein_Source_UniProtKB_TrEMBL_Acc_F1R0V6_BX323557_2	Drer_035530_Uncharacterized_protein_Source_UniProtKB_TrEMBL_Acc_E7F3Y9_BX323557_1	Drer_011876_endothelin_receptor_type_Aa_Source_ZFIN_Acc_ZDB_GENE_010906_2_ednraa	Drer_077427_G_protein_coupled_receptor_20_Source_HGNC_Symbol_Acc_4475_GPR20_2_of_2	Drer_040816_si_dkey_27n14_1_Source_ZFIN_Acc_ZDB_GENE_100922_123_si_dkey_27n14_1	Drer_079479_G_protein_coupled_receptor_4_Source_ZFIN_Acc_ZDB_GENE_101202_1_gpr4	Drer_086314_Uncharacterized_protein_Source_UniProtKB_TrEMBL_Acc_F1QTY3_CU633991_1	Drer_042595_pyrimidinergic_receptor_P2Y_G_protein_coupled_6_Source_HGNC_Symbol_Acc_8543_P2RY6	Drer_045427_si_dkey_96n2_3_Source_ZFIN_Acc_ZDB_GENE_091204_118_si_dkey_96n2_3	Drer_052736_Uncharacterized_protein_Source_UniProtKB_TrEMBL_Acc_F1QKU3_AL929291_1	Drer_092652_pyroglutamylated_RFamide_peptide_receptor_Source_HGNC_Symbol_Acc_15565_QRFPR_3_of_3	Drer_074509_tachykinin_receptor_2_Source_ZFIN_Acc_ZDB_GENE_090312_188_tacr2	Drer_040902_si_ch73_113g13_1_Source_ZFIN_Acc_ZDB_GENE_091204_462_si_ch73_113g13_1	Drer_070650_Uncharacterized_protein_Source_UniProtKB_TrEMBL_Acc_F1R8G1_BX957329_1	Drer_062874_hydroxycarboxylic_acid_receptor_1_3_Source_ZFIN_Acc_ZDB_GENE_081107_48_hcar1_3	Drer_078729_atypical_chemokine_receptor_4a_Source_ZFIN_Acc_ZDB_GENE_070301_6_ackr4a	Drer_058599_Uncharacterized_protein_Source_UniProtKB_TrEMBL_Acc_H9GXI9_CABZ01084942_1	Drer_037621_Uncharacterized_protein_Source_UniProtKB_TrEMBL_Acc_E7FGW8_BX569778_1	Drer_077577_neurotensin_receptor_1_high_affinity_Source_ZFIN_Acc_ZDB_GENE_090313_372_ntsr1	Drer_089263_Uncharacterized_protein_Source_UniProtKB_TrEMBL_Acc_F1QRJ4_CU915826_1	Drer_062009_G_protein_coupled_receptor_18_Source_ZFIN_Acc_ZDB_GENE_070912_159_gpr18	Drer_095564_Uncharacterized_protein_Source_UniProtKB_TrEMBL_Acc_F1Q7U6_CABZ01118769_1	Drer_062432_G_protein_coupled_receptor_132_Source_HGNC_Symbol_Acc_17482_GPR132_3_of_3	Drer_033684_oxoglutarate_alpha_ketoglutarate_receptor_1a_tandem_duplicate_1_Source_ZFIN_Acc_ZDB_GENE_060421_6734_oxgr1a_1	Drer_090041_si_dkey_163m14_6_Source_ZFIN_Acc_ZDB_GENE_120215_50_si_dkey_163m14_6	Drer_069945_purinergic_receptor_P2Y_G_protein_coupled_12_Source_ZFIN_Acc_ZDB_GENE_110208_4_p2ry12	Drer_055560_purinergic_receptor_P2Y_G_protein_coupled_8_Source_ZFIN_Acc_ZDB_GENE_070912_447_p2ry8	Drer_086262_si_dkey_163m14_10_Source_ZFIN_Acc_ZDB_GENE_120215_9_si_dkey_163m14_10	Drer_077638_zgc_171965_Source_ZFIN_Acc_ZDB_GENE_070820_20_zgc_171965	Drer_040247_oxoglutarate_alpha_ketoglutarate_receptor_1a_tandem_duplicate_3_Source_ZFIN_Acc_ZDB_GENE_090312_23_oxgr1a_3	Drer_062262_endothelin_receptor_type_Ab_Source_ZFIN_Acc_ZDB_GENE_040426_2364_ednrab	Drer_089824_Uncharacterized_protein_Source_UniProtKB_TrEMBL_Acc_F1RE26_CR925744_1	Drer_043447_G_protein_coupled_receptor_55a_Source_ZFIN_Acc_ZDB_GENE_051113_260_gpr55a	Drer_076256_G_protein_coupled_receptor_171_Source_HGNC_Symbol_Acc_30057_GPR171	Drer_090052_Uncharacterized_protein_Source_UniProtKB_TrEMBL_Acc_E7F793_BX470211_1	Drer_093759_G_protein_coupled_receptor_31_Source_HGNC_Symbol_Acc_4486_GPR31	Drer_037155_WNT1_inducible_signaling_pathway_protein_2_Source_ZFIN_Acc_ZDB_GENE_060223_1_wisp2	Drer_078410_Uncharacterized_protein_Source_UniProtKB_TrEMBL_Acc_E7F8C5_AL831768_1	Drer_077644_zgc_172079_Source_ZFIN_Acc_ZDB_GENE_080204_103_zgc_172079	Drer_069944_purinergic_receptor_P2Y_G_protein_coupled_13_Source_ZFIN_Acc_ZDB_GENE_110208_5_p2ry13	Drer_079472_coagulation_factor_II_thrombin_receptor_like_2_Source_HGNC_Symbol_Acc_3539_F2RL2_1_of_2	Drer_087469_si_dkey_163m14_4_Source_ZFIN_Acc_ZDB_GENE_120215_36_si_dkey_163m14_4	Drer_054170_si_dkeyp_66d1_2_Source_ZFIN_Acc_ZDB_GENE_070912_658_si_dkeyp_66d1_2	Drer_086236_si_dkey_163m14_7_Source_ZFIN_Acc_ZDB_GENE_120215_10_si_dkey_163m14_7	Drer_075877_G_protein_coupled_receptor_35_Source_HGNC_Symbol_Acc_4492_GPR35_2_of_3	Drer_036616_G_protein_coupled_receptor_182_Source_ZFIN_Acc_ZDB_GENE_030131_2361_gpr182	Drer_074826_G_protein_coupled_receptor_20_Source_HGNC_Symbol_Acc_4475_GPR20_1_of_2	Drer_070669_si_dkey_269d20_3_Source_ZFIN_Acc_ZDB_GENE_100922_34_si_dkey_269d20_3	Drer_058991_Uncharacterized_protein_Source_UniProtKB_TrEMBL_Acc_E7EZX0_CU571081_1	Drer_078833_purinergic_receptor_P2Y_G_protein_coupled_14_Source_HGNC_Symbol_Acc_16442_P2RY14	Drer_076698_si_dkey_83h2_2_Source_ZFIN_Acc_ZDB_GENE_131127_405_si_dkey_83h2_2	Drer_015974_Uncharacterized_protein_Source_UniProtKB_TrEMBL_Acc_E7FG70_CR626884_1	Drer_077734_si_ch73_309g22_1_Source_ZFIN_Acc_ZDB_GENE_131127_401_si_ch73_309g22_1	Drer_093418_G_protein_coupled_receptor_82_Source_HGNC_Symbol_Acc_4533_GPR82	Drer_094601_si_ch73_113g13_3_Source_ZFIN_Acc_ZDB_GENE_091204_475_si_ch73_113g13_3	Drer_068638_lysophosphatidic_acid_receptor_5b_Source_ZFIN_Acc_ZDB_GENE_081022_116_lpar5b	Drer_040643_chemokine_C_C_motif_receptor_10_Source_ZFIN_Acc_ZDB_GENE_040718_424_ccr10	Drer_076565_G_protein_coupled_receptor_151_Source_HGNC_Symbol_Acc_23624_GPR151	Drer_090524_coagulation_factor_II_thrombin_receptor_like_2_Source_ZFIN_Acc_ZDB_GENE_110127_4_f2rl2	Drer_056506_si_ch73_113g13_2_Source_ZFIN_Acc_ZDB_GENE_091204_438_si_ch73_113g13_2	Drer_075562_si_ch211_119o8_4_Source_ZFIN_Acc_ZDB_GENE_070912_15_si_ch211_119o8_4	
Spur_022376_KpLr2	Spur_018190_NmbrL_3	Spur_008212_Agtr1	Spur_022317_GalLr_1	Spur_021160_NeurmdnBr_3	Spur_001675_Galr2L_3	Spur_015139_Tcknr1	Spur_022468_KpLr1	Spur_025226_Gpr54_2	Spur_004603_NeurmdnULr	Spur_015957_NeurmdnULr2	Spur_017624_Prokr1	Spur_026856_GrprL	Spur_007422_Gpr54_1	Spur_018339_QrfprL_4	Spur_018963_NmbrL_4	Spur_002169_Sstr5	Spur_021219_Gpr54	Spur_026458_CcK_GLr	Spur_014447_Hypp_2150	Spur_023223_Orxn_HpcLr2	Spur_027212_Npffr1L	Spur_015140_Tcknr2	Spur_026973_Spur_026973	Spur_026455_Gpr54L_5	Spur_025455_Spur_025455	Spur_024319_Spur_024319	Spur_012318_KpLr3	Spur_001983_NmbrL	Spur_028329_Spur_028329	Spur_005595_Sstr4L	Spur_016812_Sstr4	Spur_009901_NeurmdnBLr	Spur_015667_NmbrL_2	Spur_015259_Orxn_np_qrfpLr2	Spur_024924_Orxn_np_qrfpLr1	Spur_010207_Sstr4L_1	Spur_016898_Neurmdnr	Spur_023473_Spur_023473	Spur_010569_Gpr105L	Spur_011719_EdnrbL	Spur_012400_NmbrL_1	Spur_006927_Orxn_np_qrfpLr3	Spur_010606_End_tr	Spur_014396_Spur_014396	Spur_011338_Spur_011338	Spur_017325_Brs3L	Spur_012799_Orxn_HpcLr1	Spur_028279_Spur_028279	Spur_025843_Spur_025843	Spur_027116_NeurmdnBr	Spur_020376_PrpLr	Spur_009406_Prokr2	Spur_010167_Thytrprhr	Spur_024934_Hypp_1132	Spur_024747_Mchr1L	Spur_017623_Spur_017623	Spur_020906_QrfprL_5	Spur_006681_Hypp_1673	Spur_019675_Spur_019675	Spur_021220_Spur_021220	Spur_007423_Spur_007423	Spur_028278_Spur_028278	Spur_008003_NeurmdnBr_1	Spur_011360_NeurmdnBr_2	Spur_007230_Spur_007230	Spur_013760_Sstr2L_1	Spur_014514_Adra1aL_4	Spur_009438_Spur_009438	Spur_003125_Sstr1L	Spur_017622_Spur_017622	Spur_012794_Spur_012794	Spur_017236_Spur_017236	Spur_019972_NmbrL_5	Spur_008654_Sstr4L_2	Spur_002221_Hypp_1378	Spur_007420_Spur_007420	Spur_024655_Gpr54L_3	Spur_000085_PrrprL	Spur_014741_Galr2L_17	Spur_014918_Spur_014918	Spur_004179_Spur_004179	Spur_002786_Spur_002786	Spur_006357_Hypp_477	Spur_013374_Hypp_2080	Spur_014487_Hypp_2153	Spur_014448_Hypp_2151	Spur_014217_Spur_014217	Spur_019802_Spur_019802	Spur_001677_Spur_001677	Spur_006356_Sstr2L	Spur_022932_Hypp_2638	
Smim_24816_PREDICTED_neuropeptide_Y_receptor_like_Acyrthosiphon_pisum_gi_328701469_ref_XP_001946360_4e_118_362	Smim_52773_PREDICTED_somatostatin_receptor_type_4_like_Bombus_terrestris_gi_340711663_ref_XP_003394391_8e_155_455	Smim_18627_neuropeptide_f_receptor_76f_putative_Ixodes_scapularis_gi_241082209_ref_XP_002409018_8e_156_454	Smim_g63506_t1_thyrotropin_releasing_hormone_receptor_putative_Ixodes_scapularis_gi_242001702_ref_XP_002435494_6e_110_328	Smim_69341_neuropeptide_FF_receptor_putative_Ixodes_scapularis_gi_241266742_ref_XP_002406273_3e_62_202	Smim_12651_PREDICTED_somatostatin_receptor_type_4_like_Bombus_terrestris_gi_340711663_ref_XP_003394391_3e_139_412	Smim_37305_bombesin_receptor_subtype_3_putative_Ixodes_scapularis_gi_241844151_ref_XP_002415482_6e_139_411	Smim_66406_PREDICTED_neuropeptide_FF_receptor_like_Saccoglossus_kowalevskii_gi_291230882_ref_XP_002735395_4e_31_127	Smim_5256_putative_G_protein_coupled_receptor_Latrodectus_hesperus_gi_318087292_gb_ADV40238_2e_56_183	Smim_44077_AGAP002881_PB_Anopheles_gambiae_str_PEST_gi_333467866_gb_EGK96735_1e_33_133	Smim_35727_putative_capa_receptor_Daphnia_pulex_gi_321463306_gb_EFX74323_8e_63_213	Smim_g62078_t1_neuropeptide_Y_receptor_putative_Ixodes_scapularis_gi_241566542_ref_XP_002402168_1e_115_342	Smim_43096_allatostatin_receptor_putative_Ixodes_scapularis_gi_240981844_ref_XP_002403852_2e_124_372	Smim_g10051_t1_Neuromedin_U_receptor_Camponotus_floridanus_gi_307180188_gb_EFN68221_1e_85_268	Smim_83179_PREDICTED_neuropeptide_Y_receptor_type_5_like_isoform_Acyrthosiphon_pisum_gi_328697951_ref_XP_001943708_1e_79_260	Smim_2556_PREDICTED_neuropeptide_Y_receptor_type_5_like_isoform_Acyrthosiphon_pisum_gi_328697951_ref_XP_001943708_2e_80_262	Smim_47991_G_protein_coupled_receptor_putative_Ixodes_scapularis_gi_241627156_ref_XP_002407991_3e_22_97_1	Smim_40056_NPR15_CAEEL_RecName_Full_Neuropeptide_receptor_15_gi_259016455_sp_Q09638_3_NPR15_CAEEL_1e_15_79_3	Smim_g64974_t1_pyrokinin_like_receptor_Dermacentor_variabilis_gi_186973199_gb_ACC99623_2e_67_226	Smim_29904_G_protein_receptor_putative_Ixodes_scapularis_gi_241754017_ref_XP_002401180_5e_85_268	Smim_25536_receptor_for_tachykinin_like_peptides_Culex_quinquefasciatus_gi_170057836_ref_XP_001864659_8e_25_104	Smim_62503_sulfakinin_receptor_putative_Ixodes_scapularis_gi_241592383_ref_XP_002404071_4e_42_149	Smim_57797_G_protein_coupled_octopamine_receptor_putative_Ixodes_scapularis_gi_241619213_ref_XP_002408422_3e_43_154	Smim_7322_substance_P_receptor_long_form_putative_Aedes_aegypti_gi_157118371_ref_XP_001659082_2e_52_181	Smim_40061_Neuropeptide_receptor_15_Ascaris_suum_gi_324517515_gb_ADY46844_4e_10_63_2	Smim_11186_g_protein_coupled_receptor_Culex_quinquefasciatus_gi_170068938_ref_XP_001869051_7e_39_143	Smim_9432_PREDICTED_probable_G_protein_coupled_receptor_83_like_Ornithorhynchus_anatinus_gi_149609781_ref_XP_001511739_7e_16_76_6	Smim_49666_G_protein_coupled_receptor_83_precursor_Xenopus_laevis_gi_148236693_ref_NP_001088695_7e_30_124	Smim_31739_PREDICTED_neuropeptides_capa_receptor_like_Acyrthosiphon_pisum_gi_328710440_ref_XP_001950333_2e_16_80_5	Smim_42857_pyrokinin_like_receptor_Dermacentor_variabilis_gi_186973199_gb_ACC99623_4e_16_79_0	Smim_22763_pyrokinin_like_receptor_Dermacentor_variabilis_gi_186973199_gb_ACC99623_6e_25_108	Smim_11853_G_protein_receptor_putative_Ixodes_scapularis_gi_241754012_ref_XP_002401178_5e_13_68_9	Smim_72596_G_protein_coupled_receptor_like_Acyrthosiphon_pisum_gi_244790032_ref_NP_001156432_1e_32_127	Smim_g49742_t1_Neuromedin_U_receptor_Acromyrmex_echinatior_gi_332029308_gb_EGI69291_3e_19_85_1	Smim_10486_G_protein_receptor_putative_Ixodes_scapularis_gi_241049996_ref_XP_002407371_9e_23_94_0	Smim_12915_PREDICTED_neuropeptides_capa_receptor_like_Bombus_terrestris_gi_340710406_ref_XP_003393782_1e_09_60_8	Smim_40141_Tachykinin_like_receptor_at_86C_isoform_B_Drosophila_melanogaster_gi_161078177_ref_NP_001097741_3e_34_133	Smim_62502_PREDICTED_similar_to_CCK_like_receptor_at_17D3_CG32540_PB_Tribolium_castaneum_gi_91081747_ref_XP_972750_9e_22_94_7	Smim_44078_AF505863_G_protein_coupled_receptor_Drosophila_melanogaster_gi_27656949_gb_AAO20966_AF505863_3e_22_96_3	Smim_58589_Orexin_receptor_type_putative_Pediculus_humanus_corporis_gi_242007230_ref_XP_002424445_6e_13_65_9	Smim_83690_PREDICTED_GL27012_like_Saccoglossus_kowalevskii_gi_291226656_ref_XP_002733309_2e_09_60_8	Smim_76593_PREDICTED_orexin_receptor_type_like_Acyrthosiphon_pisum_gi_328713954_ref_XP_003245221_2e_25_104	Smim_12237_G_protein_coupled_receptor_putative_Ixodes_scapularis_gi_241742322_ref_XP_002405333_2e_09_58_5	Smim_5253_PREDICTED_neuropeptide_receptor_5_like_Saccoglossus_kowalevskii_gi_291230952_ref_XP_002735431_4e_04_44_7	Smim_37679_class_A_rhodopsin_like_G_protein_coupled_receptor_GPRtak1_putative_Pediculus_humanus_corporis_gi_242007270_ref_XP_002424465_9e_28_112	Smim_70176_G_protein_coupled_receptor_putative_Ixodes_scapularis_gi_241648721_ref_XP_002411209_2e_13_68_6	Smim_28923_SIFamide_receptor_isoform_B_Drosophila_melanogaster_gi_78711850_ref_NP_732614_1e_11_68_2	Smim_g45262_t1_PREDICTED_tachykinin_receptor_like_protein_like_Saccoglossus_kowalevskii_gi_291233061_ref_XP_002736473_1e_24_104	Smim_g28171_t1_pheromone_biosynthesis_activating_neuropeptide_receptor_Spodoptera_littoralis_gi_88771691_gb_ABD52277_5e_05_48_5	Smim_78927_allatostatin_receptor_putative_Ixodes_scapularis_gi_241997446_ref_XP_002433372_4e_18_83_6	
Sman_118040_Putative_neuropeptide_receptor_Source_UniProtKB_TrEMBL_Acc_G4V636	Sman_134350_Putative_thyrotropin_releasing_hormone_receptor_Source_UniProtKB_TrEMBL_Acc_G4VQ17	Sman_132410_Putative_neuropeptide_F_like_receptor_Source_UniProtKB_TrEMBL_Acc_G4VGK9	Sman_203500	Sman_018690_Putative_gpcr_Source_UniProtKB_TrEMBL_Acc_G4VGL1	Sman_172170_Putative_g_protein_coupled_receptor_Source_UniProtKB_TrEMBL_Acc_G4VLP4	Sman_170020_Putative_neuropeptide_receptor_Source_UniProtKB_TrEMBL_Acc_G4VTS0	Sman_133550_Putative_neuropeptide_F_like_receptor_Source_UniProtKB_TrEMBL_Acc_G4VQD0	Sman_126010_Putative_neuropeptide_receptor_Source_UniProtKB_TrEMBL_Acc_G4VB24	Sman_169680_Putative_g_protein_coupled_receptor_Source_UniProtKB_TrEMBL_Acc_G4VG57	Sman_131980	
Gsal_7968_allatostatin	Gsal_9234_thyrotropin_releasing_hormone_receptor_like	Gsal_4335_neuropeptide_receptor	Gsal_9051_neuropeptide_y_receptor_type_1	Gsal_4309_orexin_receptor_type_2_like	Gsal_14133_neuropeptide_f_receptor	Gsal_2346_orexin_receptor_type_1	Gsal_2633_pyroglutamylated_rfamide_peptide_receptor	Gsal_11871_neuropeptides_capa_receptor_like	Gsal_13097_g_protein_coupled_receptor	Gsal_476_tachykinin_receptor_like	Gsal_14596_prolactin_releasing_peptide_receptor_like	Gsal_15130_neuropeptides_capa_receptor	Gsal_2793_neuropeptide_ff_receptor_1	Gsal_14897_neuropeptide_y_receptor_type_2	Gsal_5864_neuropeptide_y_receptor_like	Gsal_6201_g_protein_coupled_receptor	Gsal_13009_neuropeptide_y_receptor_type_1	Gsal_14227_tachykinin_like_peptides_receptor_99d_like	Gsal_13487_kiss1_receptor_like	Gsal_13870_endothelin_receptor_type_a	Gsal_544_neuropeptide_receptor_a11	Gsal_2222_tachykinin_like_receptor_at_isoform_a	Gsal_3324_g_protein_coupled_receptor	Gsal_7571_substance_k_receptor	
Nvec_26758_7tm_1	Nvec_31735_	Nvec_5075_7tm_1	Nvec_35072_	Nvec_57199_7tm_1	Nvec_20515_	Nvec_6803_7tm_1	Nvec_36389_	Nvec_25320_7tm_1	Nvec_28023_7tm_1	Nvec_40806_	Nvec_3199_7tm_1	Nvec_23854_	Nvec_33463_7tm_1	Nvec_17214_	Nvec_4982_7tm_1	Nvec_27951_	Nvec_3544_7tm_1	Nvec_30435_	Nvec_42559_7tm_1	Nvec_48593_7tm_1	Nvec_13771_7tm_1	Nvec_1364_7tm_1	Nvec_16639_	Nvec_53155_	Nvec_24509_	Nvec_26982_7tm_1	Nvec_14294_	Nvec_37029_7tm_1	Nvec_46487_7tm_1	Nvec_29326_7tm_1	Nvec_17030_	Nvec_22486_	Nvec_54812_7tm_1	Nvec_13760_7tm_1	Nvec_51977_	Nvec_50432_7tm_1	Nvec_6730_7tm_1	Nvec_36407_	Nvec_42645_	Nvec_36326_	Nvec_16078_	Nvec_13423_7tm_1	Nvec_44879_	Nvec_45713_	Nvec_25436_7tm_1	Nvec_38686_7tm_1	Nvec_51651_7tm_1	Nvec_10539_	Nvec_18549_7tm_1	Nvec_33366_7tm_1	Nvec_21126_7tm_1	Nvec_59538_7tm_1	Nvec_35001_	Nvec_7572_GILT	Nvec_35019_7tm_1	Nvec_38524_	Nvec_34769_	Nvec_31763_	Nvec_58068_7tm_1	Nvec_45232_7tm_1	Nvec_37051_7tm_1	Nvec_4309_7tm_1	Nvec_6908_7tm_1	Nvec_50301_7tm_1	Nvec_20893_7tm_1	Nvec_25882_7tm_1	Nvec_11986_7tm_1	Nvec_52639_7tm_1	Nvec_50597_7tm_1	Nvec_34318_7tm_1	Nvec_55003_7tm_1	Nvec_6208_7tm_1	Nvec_34799_7tm_1	Nvec_49643_	Nvec_20761_	Nvec_12057_7tm_1	Nvec_29424_7tm_1	Nvec_14662_7tm_1	Nvec_58734_	Nvec_17046_	Nvec_6122_7tm_1	Nvec_19906_	Nvec_611_	Nvec_26187_	Nvec_23779_7tm_1	Nvec_32229_7tm_1	Nvec_20216_7tm_1	Nvec_14259_	Nvec_28876_7tm_1	Nvec_56788_7tm_1	Nvec_49358_7tm_1	Nvec_24757_7tm_1	Nvec_33793_7tm_1	Nvec_47112_	Nvec_35073_	Nvec_30322_	Nvec_22534_	Nvec_15814_	Nvec_20037_7tm_1	Nvec_50518_7tm_1	Nvec_2605_	Nvec_11995_7tm_1	Nvec_27653_7tm_1	Nvec_10081_7tm_1	Nvec_52933_	Nvec_22394_7tm_1	Nvec_8645_7tm_1	Nvec_42270_7tm_1	Nvec_28061_7tm_1	Nvec_21655_7tm_1	Nvec_46670_7tm_1	Nvec_54781_	Nvec_14851_7tm_1	Nvec_40876_7tm_1	Nvec_5308_7tm_1	Nvec_32798_PufQ	Nvec_41370_	Nvec_46280_7tm_1	Nvec_41380_7tm_1	Nvec_23915_	Nvec_25000_7tm_1	Nvec_22488_	Nvec_43368_7tm_1	Nvec_1308_7tm_1	Nvec_11061_7tm_1	Nvec_19016_	Nvec_9858_	Nvec_9608_7tm_1	Nvec_39464_7tm_1	Nvec_26919_	Nvec_24361_7tm_1	Nvec_19484_	Nvec_52310_	Nvec_186_NCD3G	Nvec_58212_7tm_1	Nvec_19259_	Nvec_25729_	Nvec_2127_7tm_1	Nvec_27496_7tm_1	Nvec_53942_7tm_1	Nvec_13438_7tm_1	Nvec_6002_7tm_1	Nvec_9515_	Nvec_47146_7tm_1	Nvec_9811_	Nvec_8646_7tm_1	Nvec_37665_	Nvec_10745_7tm_1	Nvec_36994_	Nvec_50801_7tm_1	Nvec_14116_7tm_1	Nvec_42131_7tm_1	Nvec_18295_	Nvec_26417_7tm_1	Nvec_3546_7tm_1	Nvec_12440_7tm_1	Nvec_10730_7tm_1	Nvec_35686_7tm_1	Nvec_22673_FixQ	Nvec_14850_7tm_1	Nvec_8973_	Nvec_28538_	Nvec_27229_7tm_1	Nvec_23855_	Nvec_49314_7tm_1	Nvec_44669_7tm_1	Nvec_19883_	Nvec_28477_7tm_1	Nvec_17031_	Nvec_57841_	Nvec_16094_7tm_1	Nvec_57975_7tm_1	Nvec_13711_	Nvec_50647_	Nvec_8030_	Nvec_594_	Nvec_24758_7tm_1	Nvec_19203_	Nvec_240_7tm_1	Nvec_34900_7tm_1	Nvec_39435_7tm_1	Nvec_6112_	Nvec_44671_7tm_1	Nvec_51734_	Nvec_53905_7tm_1	Nvec_59024_7tm_1	Nvec_31294_7tm_1	Nvec_12107_	Nvec_17576_7tm_1	Nvec_19688_7tm_1	Nvec_29061_	Nvec_27184_7tm_1	Nvec_33607_7tm_1	Nvec_1250_7tm_1	Nvec_37096_	Nvec_35691_7tm_1	Nvec_22017_7tm_1	Nvec_35800_7tm_1	Nvec_22671_7tm_1	Nvec_10744_7tm_1	Nvec_8213_	Nvec_34756_	Nvec_23460_7tm_1	Nvec_16497_7tm_1	Nvec_17015_7tm_1	Nvec_36194_7tm_1	Nvec_1058_7tm_1	Nvec_57183_7tm_1	Nvec_34457_	Nvec_31421_	Nvec_29062_	Nvec_35358_7tm_1	Nvec_50330_7tm_1	Nvec_56076_7tm_1	Nvec_52529_7tm_1	Nvec_49220_7tm_1	Nvec_27448_7tm_1	Nvec_16220_	Nvec_23262_7tm_1	Nvec_11261_	Nvec_30684_7tm_1	Nvec_16061_7tm_1	Nvec_17095_GRP	Nvec_22203_7tm_1	Nvec_24350_7tm_1	Nvec_28826_	Nvec_37085_	Nvec_44557_	Nvec_44837_7tm_1	Nvec_4958_	Nvec_9822_	

HG_10047	
Dmel_0039733_CG11504	Dmel_0036152_CG6175	
Smim_77289_Laccase_7_Camponotus_floridanus_gi_307188882_gb_EFN73431_3e_11_70_9	

HG_7034	
Hsap_Ensmbl0119777_transmembrane_protein_214_Source_HGNC_Symbol_Acc_25983_TMEM214	
Dmel_0053129_CG33129	
Cgig_14349	
Drer_016968_transmembrane_protein_214_Source_ZFIN_Acc_ZDB_GENE_110307_2_tmem214	
Spur_014133_Tmem214	Spur_028235_Tmem214_1	
Smim_6885_transmembrane_protein_214_B_Xenopus_laevis_gi_148233846_ref_NP_001090615_2e_100_332	

HG_10726	
Cgig_02600	
Spur_002125_Hypp_344	Spur_014371_Hypp_2143	
Nvec_32810_	

HG_26034	
This group of homology does not contain any annotated genome

HG_8645	
Hsap_Ensmbl0214556_chromosome_17_open_reading_frame_98_Source_HGNC_Symbol_Acc_34492_C17orf98	
Cgig_25311	
Spur_004558_Spur_004558	
Sman_105610	
Nvec_3068_	

HG_4200	
Hsap_Ensmbl0112379_KIAA1244_Source_HGNC_Symbol_Acc_21213_KIAA1244	
Dmel_0029834_CG5937	
Cgig_01253_Brefeldin_A_inhibited_guanine_nucleotide_exchange_protein_3_Source_UniProtKB_TrEMBL_Acc_K1PG55	Cgig_04535_Brefeldin_A_inhibited_guanine_nucleotide_exchange_protein_3_Source_UniProtKB_TrEMBL_Acc_K1PXI9	Cgig_01410_Brefeldin_A_inhibited_guanine_nucleotide_exchange_protein_3_Source_UniProtKB_TrEMBL_Acc_K1PM65	Cgig_01411_Brefeldin_A_inhibited_guanine_nucleotide_exchange_protein_3_Source_UniProtKB_TrEMBL_Acc_K1PUZ8	
Cele_011866_T20F10_5_Protein_T20F10_5_T20F10_5_mRNA_complete_cds_Source_RefSeq_mRNA_Acc_NM_060301	Cele_013711_Y106G6G_2_Protein_Y106G6G_2_Y106G6G_2_mRNA_complete_cds_Source_RefSeq_mRNA_Acc_NM_060300	Cele_013715_Y106G6G_6_Protein_Y106G6G_6_Y106G6G_6_mRNA_complete_cds_Source_RefSeq_mRNA_Acc_NM_001026537	
Drer_077656_si_ch211_71k24_5_Source_ZFIN_Acc_ZDB_GENE_081107_37_si_ch211_71k24_5	
Spur_021503_Kiaa1244L	Spur_021238_Big3	
Smim_23971_Brefeldin_A_inhibited_guanine_nucleotide_exchange_protein_3_Camponotus_floridanus_gi_307183731_gb_EFN70405_2e_133_444	Smim_23944_PREDICTED_brefeldin_A_inhibited_guanine_nucleotide_exchange_protein_3_like_Bombus_terrestris_gi_340724456_ref_XP_003400598_2e_38_150	Smim_23983_PREDICTED_brefeldin_A_inhibited_guanine_nucleotide_exchange_protein_3_like_Bombus_terrestris_gi_340724456_ref_XP_003400598_3e_152_499	
Gsal_6539_brefeldin_a_inhibited_guanine_nucleotide_exchange_protein_partial	
Nvec_17079_	

HG_4870	
Hsap_Ensmbl0172273_histone_H4_transcription_factor_Source_HGNC_Symbol_Acc_17850_HINFP	
Dmel_0025635_CG17829	
Cgig_19436_Histone_H4_transcription_factor_Source_UniProtKB_TrEMBL_Acc_K1QJ14	
Cele_009553_F39B2_1_Protein_F39B2_1_F39B2_1_mRNA_complete_cds_Source_RefSeq_mRNA_Acc_NM_061178	
Drer_004851_histone_H4_transcription_factor_Source_ZFIN_Acc_ZDB_GENE_040426_2764_hinfp	Drer_037405_zgc_112083_Source_ZFIN_Acc_ZDB_GENE_050417_284_zgc_112083	
Spur_019384_Z367	Spur_010963_Spur_010963	
Smim_28053_PREDICTED_histone_H4_transcription_factor_Gallus_gallus_gi_118101936_ref_XP_417894_1e_125_394	
Sman_101310_Mizf_protein_putative_Source_UniProtKB_TrEMBL_Acc_C1M0Z0	
Gsal_1397_histone_h4_transcription_factor	
Nvec_11362_zf_C2H2	

HG_5949	
Hsap_Ensmbl0180304_ornithine_decarboxylase_antizyme_2_Source_HGNC_Symbol_Acc_8096_OAZ2	Hsap_Ensmbl0104904_ornithine_decarboxylase_antizyme_1_Source_HGNC_Symbol_Acc_8095_OAZ1	
Cgig_26239_Ornithine_decarboxylase_antizyme_1_Source_UniProtKB_TrEMBL_Acc_K1RDR6	
Drer_071403_ornithine_decarboxylase_antizyme_1a_Source_ZFIN_Acc_ZDB_GENE_020731_4_oaz1a	Drer_059815_ornithine_decarboxylase_antizyme_2b_Source_ZFIN_Acc_ZDB_GENE_070313_1_oaz2b	Drer_016476_ornithine_decarboxylase_antizyme_1b_Source_ZFIN_Acc_ZDB_GENE_020731_5_oaz1b	
Spur_007247_Oaz1	

HG_5352	
Hsap_Ensmbl0175224_autophagy_related_13_Source_HGNC_Symbol_Acc_29091_ATG13	
Dmel_0261108_Atg13_Autophagy_specific_gene_13_Source_FlyBase_0261108	
Cgig_16010_Autophagy_related_protein_13_Source_UniProtKB_TrEMBL_Acc_K1QIF8	
Cele_017045_atg_13_Protein_ATG_13_atg_13_mRNA_complete_cds_Source_RefSeq_mRNA_Acc_NM_066381	
Drer_036040_ATG13_autophagy_related_13_homolog_S_cerevisiae_Source_ZFIN_Acc_ZDB_GENE_040426_1149_atg13	
Spur_021881_Spur_021881	
Smim_81796_3_PREDICTED_autophagy_related_protein_13_homolog_Apis_mellifera_gi_66499326_ref_XP_623782_1e_59_211	Smim_55479_PREDICTED_autophagy_related_protein_13_homolog_Apis_mellifera_gi_66499326_ref_XP_623782_1e_50_184	
Nvec_14011_DUF765	Nvec_47158_pKID	

HG_35889	
Nvec_54731_LIM	

HG_6647	
Hsap_Ensmbl0164989_coiled_coil_domain_containing_171_Source_HGNC_Symbol_Acc_29828_CCDC171	
Cgig_06292	
Drer_027381_coiled_coil_domain_containing_171_Source_HGNC_Symbol_Acc_29828_CCDC171	
Spur_002216_C9orf93L	Spur_015947_Spur_015947	Spur_001861_Spur_001861	
Nvec_34899_Pox_A_type_inc	

HG_5427	
Hsap_Ensmbl0171444_mutated_in_colorectal_cancers_Source_HGNC_Symbol_Acc_6935_MCC	
Dmel_0085433_CG34404	
Cgig_02619	Cgig_02620_Colorectal_mutant_cancer_protein_Source_UniProtKB_TrEMBL_Acc_K1QEV0	
Drer_090139_Uncharacterized_protein_Source_UniProtKB_TrEMBL_Acc_E7EZ43_FP245472_1	Drer_087450_mutated_in_colorectal_cancers_Source_HGNC_Symbol_Acc_6935_MCC	Drer_089071_Uncharacterized_protein_Source_UniProtKB_TrEMBL_Acc_E7F1E7_CT573239_1	
Spur_022058_MccL	Spur_008233_Spur_008233	
Smim_37717_PREDICTED_colorectal_mutant_cancer_protein_like_Bombus_terrestris_gi_340725545_ref_XP_003401129_1e_46_171	Smim_61875_PREDICTED_colorectal_mutant_cancer_protein_Monodelphis_domestica_gi_334325307_ref_XP_001369696_3e_168_511	
Nvec_11563_SNF7	

HG_6579	
Hsap_Ensmbl0091490_sel_1_suppressor_of_lin_12_like_3_C_elegans_Source_HGNC_Symbol_Acc_29108_SEL1L3	
Cgig_07065	
Drer_028784_si_dkey_24p1_6_Source_ZFIN_Acc_ZDB_GENE_060503_67_si_dkey_24p1_6	Drer_089049_Uncharacterized_protein_Source_UniProtKB_TrEMBL_Acc_E7F1F1_CABZ01079870_1	Drer_097212_si_dkey_24p1_6_Source_ZFIN_Acc_ZDB_GENE_060503_67_si_dkey_24p1_6	Drer_089102_Uncharacterized_protein_Source_UniProtKB_TrEMBL_Acc_E7F815_CABZ01079873_2	
Spur_013124_Kiaa0746L	Spur_022472_Spur_022472	Spur_018691_Spur_018691	

HG_953	
Hsap_Ensmbl0137090_doublesex_and_mab_3_related_transcription_factor_1_Source_HGNC_Symbol_Acc_2934_DMRT1	Hsap_Ensmbl0142700_DMRT_like_family_A2_Source_HGNC_Symbol_Acc_13908_DMRTA2	Hsap_Ensmbl0176399_DMRT_like_family_A1_Source_HGNC_Symbol_Acc_13826_DMRTA1	Hsap_Ensmbl0173253_doublesex_and_mab_3_related_transcription_factor_2_Source_HGNC_Symbol_Acc_2935_DMRT2	Hsap_Ensmbl0064218_doublesex_and_mab_3_related_transcription_factor_3_Source_HGNC_Symbol_Acc_13909_DMRT3	Hsap_Ensmbl0142025_DMRT_like_family_C2_Source_HGNC_Symbol_Acc_13911_DMRTC2	Hsap_Ensmbl0143006_DMRT_like_family_B_with_proline_rich_C_terminal_1_Source_HGNC_Symbol_Acc_13913_DMRTB1	
Dmel_0039683_dmrt99B_doublesex_Mab_related_99B_Source_FlyBase_0039683	Dmel_0030477_dmrt11E_doublesex_Mab_related_11E_Source_FlyBase_0030477	Dmel_0038851_dmrt93B_doublesex_Mab_related_93B_Source_FlyBase_0038851	Dmel_0000504_dsx_doublesex_Source_FlyBase_0000504	
Cgig_15952_Doublesex_and_mab_3_related_transcription_factor_A2_Source_UniProtKB_TrEMBL_Acc_K1RAP5	Cgig_01830_Doublesex_and_mab_3_related_transcription_factor_A2_Source_UniProtKB_TrEMBL_Acc_K1QLY5	Cgig_19568_Protein_doublesex_Source_UniProtKB_TrEMBL_Acc_K1QSA1	
Cele_017326_dmd_5_Protein_DMD_5_dmd_5_mRNA_complete_cds_Source_RefSeq_mRNA_Acc_NM_062737	Cele_007776_dmd_4_Protein_DMD_4_dmd_4_mRNA_complete_cds_Source_RefSeq_mRNA_Acc_NM_078065	Cele_007929_dmd_10_Protein_DMD_10_dmd_10_mRNA_complete_cds_Source_RefSeq_mRNA_Acc_NM_073887	Cele_012832_dmd_3_Protein_DMD_3_isoform_a_Source_RefSeq_mRNA_Acc_NM_001269953	Cele_003100_mab_3_Protein_MAB_3_isoform_a_mab_3_mRNA_complete_cds_Source_RefSeq_mRNA_Acc_NM_001027293	Cele_020708_dmd_8_Protein_DMD_8_dmd_8_mRNA_complete_cds_Source_RefSeq_mRNA_Acc_NM_070775	Cele_007930_dmd_11_Protein_DMD_11_dmd_11_mRNA_complete_cds_Source_RefSeq_mRNA_Acc_NM_073888	
Drer_007349_doublesex_and_mab_3_related_transcription_factor_1_Source_ZFIN_Acc_ZDB_GENE_050511_1_dmrt1	Drer_039412_doublesex_and_mab_3_related_transcription_factor_like_family_A2_Source_ZFIN_Acc_ZDB_GENE_041116_2_dmrta2	Drer_015072_doublesex_and_mab_3_related_transcription_factor_2a_Source_ZFIN_Acc_ZDB_GENE_990621_7_dmrt2a	Drer_070013_doublesex_and_mab_3_related_transcription_factor_2b_Source_ZFIN_Acc_ZDB_GENE_080813_1_dmrt2b	Drer_035290_doublesex_and_mab_3_related_transcription_factor_3a_Source_ZFIN_Acc_ZDB_GENE_021220_3_dmrt3a	
Spur_001255_DmrtA2	Spur_028120_Dmrt	Spur_008648_Dmrt2	Spur_009649_Hypp_584	
Sman_163870_Doublesex_and_mab_3_related_transcription_factor_Source_UniProtKB_TrEMBL_Acc_G4VTL7	Sman_132060_Doublesex_and_mab_3_related_transcription_factor_Source_UniProtKB_TrEMBL_Acc_G4VNZ3	
Gsal_2136_doublesex_and_mab_3_related_transcription_factor_2	Gsal_12393_doublesex_and_mab_3_related_transcription_factor_a2	Gsal_11593_doublesex_and_mab_3_related_transcription_factor	
Nvec_57296_	Nvec_45214_	Nvec_38402_DM	Nvec_3737_DM	Nvec_47861_	Nvec_1163_DMA	Nvec_21667_	Nvec_17927_	Nvec_27265_	

HG_4207	
Hsap_Ensmbl0105245_numb_homolog_Drosophila_like_Source_HGNC_Symbol_Acc_8061_NUMBL	Hsap_Ensmbl0133961_numb_homolog_Drosophila_Source_HGNC_Symbol_Acc_8060_NUMB	
Dmel_0002973_numb_numb_Source_FlyBase_0002973	
Cgig_03959_Protein_numb_Source_UniProtKB_TrEMBL_Acc_K1PY08	
Cele_003830_num_1_Protein_NUM_1_isoform_d_Source_RefSeq_mRNA_Acc_NM_001136432	
Drer_027279_numb_homolog_Drosophila_Source_ZFIN_Acc_ZDB_GENE_060422_1_numb	Drer_024043_numb_homolog_Drosophila_like_Source_ZFIN_Acc_ZDB_GENE_051113_340_numbl	
Spur_015466_Numb	
Smim_58162_PREDICTED_protein_numb_like_Apis_mellifera_gi_328779522_ref_XP_001123108_3e_157_469	
Sman_045480_Cell_polarity_protein_Source_UniProtKB_TrEMBL_Acc_G4LXP6	
Gsal_869_isoform_b	
Nvec_32226_PID	

HG_32201	
This group of homology does not contain any annotated genome

HG_49135	
This group of homology does not contain any annotated genome

HG_34517	
This group of homology does not contain any annotated genome

HG_41115	
This group of homology does not contain any annotated genome

HG_27645	
Nvec_52311_	Nvec_40824_His_leader	

HG_25403	
Hsap_Ensmbl0085185_BCL6_corepressor_like_1_Source_HGNC_Symbol_Acc_25657_BCORL1	

HG_4610	
Hsap_Ensmbl0198732_SPARC_related_modular_calcium_binding_1_Source_HGNC_Symbol_Acc_20318_SMOC1	Hsap_Ensmbl0112562_SPARC_related_modular_calcium_binding_2_Source_HGNC_Symbol_Acc_20323_SMOC2	
Dmel_0262169_magu_magu_Source_FlyBase_0262169	
Cgig_15358	
Cele_011437_T04F3_2_Protein_T04F3_2_T04F3_2_mRNA_complete_cds_Source_RefSeq_mRNA_Acc_NM_073563	
Drer_089188_SPARC_related_modular_calcium_binding_1_Source_HGNC_Symbol_Acc_20318_SMOC1_2_of_2	Drer_054766_SPARC_related_modular_calcium_binding_2_Source_HGNC_Symbol_Acc_20323_SMOC2_1_of_2	Drer_088157_SPARC_related_modular_calcium_binding_2_Source_HGNC_Symbol_Acc_20323_SMOC2_2_of_2	Drer_088255_SPARC_related_modular_calcium_binding_1_Source_HGNC_Symbol_Acc_20318_SMOC1_1_of_2	
Spur_028184_SmocL	
Smim_63231_putative_thyroglobulin_type_repeat_containing_domain_protein_Trichinella_spiralis_gi_339238599_ref_XP_003380854_2e_112_353	
Nvec_57482_Thyroglobulin_1	Nvec_53740_Thyroglobulin_1	Nvec_58159_	Nvec_20364_Thyroglobulin_1	Nvec_53209_Thyroglobulin_1	Nvec_10651_Thyroglobulin_1	

HG_11207	
Nvec_23144_Biotin_lipoyl	

HG_43370	
Nvec_42395_Vicilin_N	

HG_14921	
Smim_39611_PREDICTED_thyroid_adenoma_associated_protein_homolog_Danio_rerio_gi_326667747_ref_XP_690130_4_3e_04_46_6	

HG_15399	
This group of homology does not contain any annotated genome

HG_13800	
Nvec_33377_	Nvec_59101_PT	

HG_36344	
Spur_007886_Hypp_1752	

HG_5674	
Cele_013762_Y113G7B_12_Protein_Y113G7B_12_Y113G7B_12_mRNA_complete_cds_Source_RefSeq_mRNA_Acc_NM_075500	
Nvec_30595_Hexapep	Nvec_27611_	Nvec_40156_	Nvec_8265_	

HG_74363	
This group of homology does not contain any annotated genome

HG_34038	
This group of homology does not contain any annotated genome

HG_9811	
This group of homology does not contain any annotated genome

HG_36070	
This group of homology does not contain any annotated genome

HG_23164	
This group of homology does not contain any annotated genome

HG_16630	
This group of homology does not contain any annotated genome

HG_44319	
This group of homology does not contain any annotated genome

HG_6197	
Spur_015255_Hypp_2202	Spur_004734_Spur_004734	
Nvec_42040_	Nvec_52803_	Nvec_42041_	Nvec_1060_Tropomyosin	Nvec_19582_RNA_pol_Rpb1_R	Nvec_49793_	Nvec_1001_Keratin_B2	Nvec_18101_	Nvec_44592_	Nvec_30922_	Nvec_2421_	

HG_5096	
Hsap_Ensmbl0214309_metallo_beta_lactamase_domain_containing_1_Source_HGNC_Symbol_Acc_22180_MBLAC1	
Dmel_0031766_CG9117	
Cgig_08013_Metallo_beta_lactamase_domain_containing_protein_1_Source_UniProtKB_TrEMBL_Acc_K1QDR7	Cgig_08012_Metallo_beta_lactamase_domain_containing_protein_1_Source_UniProtKB_TrEMBL_Acc_K1PT96	Cgig_13910_Metallo_beta_lactamase_domain_containing_protein_1_Source_UniProtKB_TrEMBL_Acc_K1S395	
Cele_015388_C03F11_2_Protein_C03F11_2_C03F11_2_mRNA_complete_cds_Source_RefSeq_mRNA_Acc_NM_076517	Cele_015190_B0432_9_Protein_B0432_9_B0432_9_mRNA_complete_cds_Source_RefSeq_mRNA_Acc_NM_061291	Cele_018738_F53B1_6_Protein_F53B1_6_F53B1_6_mRNA_complete_cds_Source_RefSeq_mRNA_Acc_NM_075991	Cele_016022_C23H3_9_Protein_C23H3_9_isoform_c_C23H3_9_mRNA_complete_cds_Source_RefSeq_mRNA_Acc_NM_061254	Cele_007717_C25D7_5_Protein_C25D7_5_C25D7_5_mRNA_complete_cds_Source_RefSeq_mRNA_Acc_NM_074304	
Drer_077314_metallo_beta_lactamase_domain_containing_1_Source_HGNC_Symbol_Acc_22180_MBLAC1	
Spur_004194_Spur_004194	
Smim_1776_Metallo_beta_lactamase_domain_containing_protein_Acromyrmex_echinatior_gi_332017485_gb_EGI58208_4e_53_179	
Sman_043930	Sman_059660	
Gsal_2467_metallo_beta_lactamase_domain_containing_protein_1_like	
Nvec_2804_	

HG_7845	
This group of homology does not contain any annotated genome

HG_34548	
This group of homology does not contain any annotated genome

HG_32547	
This group of homology does not contain any annotated genome

HG_31731	
This group of homology does not contain any annotated genome

HG_35290	
This group of homology does not contain any annotated genome

HG_27740	
This group of homology does not contain any annotated genome

HG_23433	
Nvec_11421_	Nvec_11422_	Nvec_20898_MSSP	Nvec_3472_	

HG_10937	
Nvec_26648_Strep_SA_rep	

HG_20006	
This group of homology does not contain any annotated genome

HG_11479	
Nvec_37957_	

HG_6295	
Nvec_44712_	Nvec_44710_	Nvec_30831_Pyridoxal_deC	Nvec_29832_	Nvec_39405_Pyridoxal_deC	Nvec_20279_	Nvec_32834_	Nvec_43280_	Nvec_23658_	Nvec_1823_	

HG_6166	
This group of homology does not contain any annotated genome

HG_64692	
This group of homology does not contain any annotated genome

HG_368	
Spur_007703_Hypp_524	Spur_026085_Hypp_1167	Spur_014543_Hypp_103	Spur_007668_Hypp_26	Spur_002180_Hypp_346	Spur_023542_RtL_4	Spur_021665_Hypp_174	
Smim_55387_PREDICTED_similar_to_transcription_factor_IIIA_putative_Hydra_magnipapillata_gi_221115598_ref_XP_002165892_1e_18_93_6	Smim_55404_PREDICTED_similar_to_transcription_factor_IIIA_putative_Hydra_magnipapillata_gi_221115598_ref_XP_002165892_6e_20_97_4	Smim_53659_PREDICTED_similar_to_transcription_factor_IIIA_putative_Hydra_magnipapillata_gi_221115598_ref_XP_002165892_1e_05_55_1	Smim_38903_PREDICTED_similar_to_transcription_factor_IIIA_putative_Hydra_magnipapillata_gi_221115598_ref_XP_002165892_1e_19_94_4	Smim_27920_hypothetical_protein_EAI_16892_Harpegnathos_saltator_gi_307198314_gb_EFN79286_1e_05_48_1	

HG_43311	
Nvec_46632_Toxin_22	Nvec_25643_Toxin_22	

HG_9743	
Nvec_14448_BACK	Nvec_28353_	

HG_29126	
This group of homology does not contain any annotated genome

HG_12869	
Nvec_12242_RGS	

HG_10699	
This group of homology does not contain any annotated genome

HG_10048	
Hsap_Ensmbl0159596_transmembrane_protein_69_Source_HGNC_Symbol_Acc_28035_TMEM69	
Drer_076017_transmembrane_protein_69_Source_ZFIN_Acc_ZDB_GENE_081022_98_tmem69	
Spur_000213_Tmem69	

HG_1758	
Hsap_Ensmbl0156687_unc_5_homolog_D_C_elegans_Source_HGNC_Symbol_Acc_18634_UNC5D	Hsap_Ensmbl0107731_unc_5_homolog_B_C_elegans_Source_HGNC_Symbol_Acc_12568_UNC5B	Hsap_Ensmbl0113763_unc_5_homolog_A_C_elegans_Source_HGNC_Symbol_Acc_12567_UNC5A	Hsap_Ensmbl0182168_unc_5_homolog_C_C_elegans_Source_HGNC_Symbol_Acc_12569_UNC5C	Hsap_Ensmbl0124602_unc_5_homolog_C_C_elegans_like_Source_HGNC_Symbol_Acc_21203_UNC5CL	
Dmel_0034013_unc_5_unc_5_Source_FlyBase_0034013	
Cgig_26060_Netrin_receptor_UNC5C_Source_UniProtKB_TrEMBL_Acc_K1QEZ7	Cgig_07830_UNC5C_like_protein_Source_UniProtKB_TrEMBL_Acc_K1PTE7	Cgig_14885_UNC5C_like_protein_Source_UniProtKB_TrEMBL_Acc_K1QUH9	
Cele_006745_unc_5_Protein_UNC_5_isoform_a_unc_5_mRNA_complete_cds_Source_RefSeq_mRNA_Acc_NM_068422	
Drer_092722_unc_5_homolog_D_C_elegans_Source_HGNC_Symbol_Acc_18634_UNC5D_3_of_3	Drer_062725_unc_5_homolog_Da_C_elegans_Source_ZFIN_Acc_ZDB_GENE_080908_2_unc5da	Drer_033327_unc_5_homolog_B_C_elegans_Source_ZFIN_Acc_ZDB_GENE_041213_1_unc5b	Drer_061541_unc_5_homolog_Db_C_elegans_Source_ZFIN_Acc_ZDB_GENE_060531_162_unc5db	Drer_087341_unc_5_homolog_C_C_elegans_Source_ZFIN_Acc_ZDB_GENE_030131_9196_unc5c	Drer_086109_unc_5_homolog_C_C_elegans_Source_HGNC_Symbol_Acc_12569_UNC5C_1_of_2	Drer_074543_unc_5_homolog_A_C_elegans_Source_ZFIN_Acc_ZDB_GENE_080219_19_unc5a	
Spur_010776_Unc5	Spur_010827_Unc5ch	Spur_010826_Unc5cL_2	
Smim_8319_unc_5_homolog_C_C_elegans_isoform_CRA_b_Homo_sapiens_gi_119626467_gb_EAX06062_7e_101_319	Smim_8358_netrin_receptor_unc5_like_protein_precursor_Saccoglossus_kowalevskii_gi_269784893_ref_NP_001161598_9e_134_426	Smim_24257_netrin_receptor_unc5_like_protein_precursor_Saccoglossus_kowalevskii_gi_269784893_ref_NP_001161598_2e_18_87_8	Smim_24253_24253	Smim_24251_24251	
Sman_165440_Putative_netrin_receptor_unc5_Source_UniProtKB_TrEMBL_Acc_G4VTP5	Sman_172470_Putative_netrin_receptor_unc5_Source_UniProtKB_TrEMBL_Acc_G4VM65	
Gsal_6172_netrin_receptor_unc_5	Gsal_6175_netrin_receptor_unc_5	Gsal_10587_netrin_receptor_unc5	

HG_34420	
This group of homology does not contain any annotated genome

HG_28123	
Nvec_25441_	Nvec_52023_	

HG_17523	
Smim_54560_AGAP008504_PA_Anopheles_gambiae_str_PEST_gi_118788723_ref_XP_001237869_5e_16_75_1	

HG_49076	
This group of homology does not contain any annotated genome

HG_40940	
This group of homology does not contain any annotated genome

HG_42226	
This group of homology does not contain any annotated genome

HG_39010	
Nvec_24067_	

HG_28892	
This group of homology does not contain any annotated genome

HG_22994	
Cgig_00662	Cgig_14213	Cgig_00860	Cgig_15342	

HG_19506	
Nvec_59560_ShTK	Nvec_17754_	Nvec_25099_	

HG_48998	
Nvec_42672_DUF755	

HG_8611	
Dmel_0051755_SoYb_Sister_of_Yb_Source_FlyBase_0051755	Dmel_0037205_BoYb_Brother_of_Yb_Source_FlyBase_0037205	
Cgig_28859_Tudor_domain_containing_protein_12_Source_UniProtKB_TrEMBL_Acc_K1R0K8	
Smim_41300_PREDICTED_tudor_domain_containing_protein_12_partial_Callithrix_jacchus_gi_296233480_ref_XP_002762038_2e_31_135	Smim_41319_PREDICTED_tudor_and_KH_domain_containing_protein_like_Meleagris_gallopavo_gi_326935646_ref_XP_003213879_2e_06_58_9	

HG_28802	
This group of homology does not contain any annotated genome

HG_27448	
Smim_24709_Putative_zinc_metalloproteinase_YIL108W_Harpegnathos_saltator_gi_307212562_gb_EFN88285_5e_17_85_5	

HG_70812	
Gsal_2829_hypothetical_protein	

HG_23615	
This group of homology does not contain any annotated genome

HG_16269	
Hsap_Ensmbl0136897_mitochondrial_ribosomal_protein_L50_Source_HGNC_Symbol_Acc_16654_MRPL50	
Spur_021686_Spur_021686	Spur_021634_Spur_021634	

HG_21581	
Nvec_10758_	

HG_13211	
Nvec_43479_GLTT	

HG_34984	
This group of homology does not contain any annotated genome

HG_44222	
This group of homology does not contain any annotated genome

HG_27566	
Nvec_31201_	

HG_25870	
This group of homology does not contain any annotated genome

HG_30572	
Nvec_28790_	Nvec_44814_	

HG_11707	
Cgig_14332_Kielin_chordin_like_protein_Source_UniProtKB_TrEMBL_Acc_K1PPB8	Cgig_14333_Kielin_chordin_like_protein_Source_UniProtKB_TrEMBL_Acc_K1PW73	Cgig_28414_Kielin_chordin_like_protein_Source_UniProtKB_TrEMBL_Acc_K1R7L7	Cgig_14334_Kielin_chordin_like_protein_Source_UniProtKB_TrEMBL_Acc_K1Q3L1	Cgig_16128_Kielin_chordin_like_protein_Source_UniProtKB_TrEMBL_Acc_K1QVD1	Cgig_28415_SAM_domain_and_HD_domain_containing_protein_1_Source_UniProtKB_TrEMBL_Acc_K1RRU6	Cgig_14335	

HG_12385	
Nvec_28009_Zfx_Zfy_act	Nvec_25121_Hc1	Nvec_25250_	Nvec_49603_	Nvec_25251_	

HG_13096	
Cele_009549_F38H4_5_Protein_F38H4_5_F38H4_16_mRNA_complete_cds_Source_RefSeq_mRNA_Acc_NM_069844	Cele_020672_T22B7_3_Protein_T22B7_3_T22B7_3_mRNA_complete_cds_Source_RefSeq_mRNA_Acc_NM_076551	Cele_014244_ZK1307_1_Protein_ZK1307_1_isoform_a_Source_RefSeq_mRNA_Acc_NM_001027338	

HG_42444	
This group of homology does not contain any annotated genome

HG_2370	
Hsap_Ensmbl0163354_DC_STAMP_domain_containing_2_Source_HGNC_Symbol_Acc_26562_DCST2	Hsap_Ensmbl0163357_DC_STAMP_domain_containing_1_Source_HGNC_Symbol_Acc_26539_DCST1	
Dmel_0035099_CG6845	Dmel_0052320_CG32320	Dmel_0086916_snky_sneaky_Source_FlyBase_0086916	
Cgig_04331_DC_STAMP_domain_containing_protein_2_Source_UniProtKB_TrEMBL_Acc_K1PQT1	Cgig_27105_DC_STAMP_domain_containing_protein_2_Source_UniProtKB_TrEMBL_Acc_K1QJI1	Cgig_14256_DC_STAMP_domain_containing_protein_2_Source_UniProtKB_TrEMBL_Acc_K1PQW1	Cgig_07724_DC_STAMP_domain_containing_protein_1_Source_UniProtKB_TrEMBL_Acc_K1QR89	
Cele_007117_spe_42_Protein_SPE_42_spe_42_mRNA_complete_cds_Source_RefSeq_mRNA_Acc_NM_182413	Cele_019667_K12B6_2_Protein_K12B6_2_K12B6_2_mRNA_complete_cds_Source_RefSeq_mRNA_Acc_NM_072205	
Drer_088693_DC_STAMP_domain_containing_2_Source_ZFIN_Acc_ZDB_GENE_070809_6_dcst2	Drer_056077_DC_STAMP_domain_containing_1_Source_ZFIN_Acc_ZDB_GENE_070809_5_dcst1	
Spur_026909_Dcst2_2	Spur_015352_Dcst2	Spur_005390_Dcst2_3	Spur_015353_Dcst2_1	
Sman_154790_Putative_homeobox_protein_Source_UniProtKB_TrEMBL_Acc_G4V9N2	Sman_154800	
Gsal_10062_homeobox_protein	Gsal_2775_homeobox_protein	

HG_25788	
This group of homology does not contain any annotated genome

HG_26563	
This group of homology does not contain any annotated genome

HG_21714	
Nvec_7214_	

HG_15417	
This group of homology does not contain any annotated genome

HG_6960	
Nvec_56660_zf_C2H2	Nvec_39603_HATPase_c	Nvec_34239_FAD_binding_7	Nvec_20698_Keratin_B2	Nvec_19955_AFP	Nvec_29012_Avirulence	Nvec_5689_Ribosomal_L34e	Nvec_4352_AFP	Nvec_9897_	Nvec_20228_DUF640	Nvec_41110_	Nvec_51817_Avirulence	Nvec_17294_Avirulence	Nvec_54480_Folate_rec	Nvec_50575_TSP_1	Nvec_31378_Herpes_UL55	Nvec_58827_LTXXQ	Nvec_6804_	Nvec_19749_	Nvec_30194_ATE_N	Nvec_3589_	Nvec_18640_AFP	Nvec_5608_C1_3	Nvec_8604_	Nvec_23549_	Nvec_34453_DUF1610	

HG_13808	
This group of homology does not contain any annotated genome

HG_13124	
Drer_054528_si_ch211_93e11_8_Source_ZFIN_Acc_ZDB_GENE_121214_283_si_ch211_93e11_8	Drer_088294_cAMP_responsive_element_binding_protein_like_2_Source_ZFIN_Acc_ZDB_GENE_040718_456_crebl2	

HG_7049	
Hsap_Ensmbl0179119_SPT2_Suppressor_of_Ty_domain_containing_1_S_cerevisiae_Source_HGNC_Symbol_Acc_26818_SPTY2D1	
Dmel_0027574_CG5815	
Cgig_10985_SPT2_like_protein_Source_UniProtKB_TrEMBL_Acc_K1PNP8	
Drer_033889_SPT2_Suppressor_of_Ty_domain_containing_1_S_cerevisiae_Source_ZFIN_Acc_ZDB_GENE_050522_212_spty2d1	
Spur_010812_Hypp_627	Spur_009019_Spur_009019	
Smim_39485_PREDICTED_protein_SPT2_homolog_Nasonia_vitripennis_gi_156549354_ref_XP_001601670_4e_24_115	
Nvec_47094_	

HG_30759	
This group of homology does not contain any annotated genome

HG_26599	
This group of homology does not contain any annotated genome

HG_32550	
Nvec_4646_	

HG_7983	
Gsal_13786_membrane_spanning_4_domains_subfamily_a_member_14	
Nvec_26896_Ag332	Nvec_9142_	

HG_7678	
Nvec_5196_	

HG_41477	
This group of homology does not contain any annotated genome

HG_31178	
Spur_020874_Rt4	Spur_013340_Spur_013340	Spur_023576_Spur_023576	

HG_14586	
Cele_000551_clx_1_Protein_CLX_1_clx_1_mRNA_complete_cds_Source_RefSeq_mRNA_Acc_NM_068868	
Nvec_57096_	Nvec_24577_Ribosomal_L44	

HG_13224	
Spur_016092_Spur_016092	

HG_10279	
Spur_007197_Hypp_1703	Spur_003603_Spur_003603	

HG_41933	
This group of homology does not contain any annotated genome

HG_6907	
Hsap_Ensmbl0116698_SMG7_nonsense_mediated_mRNA_decay_factor_Source_HGNC_Symbol_Acc_16792_SMG7	
Cele_004885_smg_7_Protein_SMG_7_smg_7_mRNA_complete_cds_Source_RefSeq_mRNA_Acc_NM_068632	
Drer_060767_Smg_7_homolog_nonsense_mediated_mRNA_decay_factor_C_elegans_Source_ZFIN_Acc_ZDB_GENE_030131_9122_smg7	
Spur_016035_Smg7	
Smim_6501_smg_7_putative_Pediculus_humanus_corporis_gi_242009753_ref_XP_002425647_1e_48_194	

HG_9381	
This group of homology does not contain any annotated genome

HG_26458	
This group of homology does not contain any annotated genome

HG_57638	
This group of homology does not contain any annotated genome

HG_23505	
This group of homology does not contain any annotated genome

HG_4658	
Hsap_Ensmbl0180357_zinc_finger_protein_609_Source_HGNC_Symbol_Acc_29003_ZNF609	Hsap_Ensmbl0168916_zinc_finger_protein_608_Source_HGNC_Symbol_Acc_29238_ZNF608	
Dmel_0010575_sbb_scribbler_Source_FlyBase_0010575	
Cgig_19641	
Drer_043246_zinc_finger_protein_609_Source_ZFIN_Acc_ZDB_GENE_030131_5095_znf609	Drer_075823_zinc_finger_protein_608_Source_HGNC_Symbol_Acc_29238_ZNF608	Drer_058842_zinc_finger_protein_609_Source_HGNC_Symbol_Acc_29003_ZNF609_2_of_2	
Spur_015882_Znf608L	Spur_016202_Hypp_2252	
Smim_21138_PREDICTED_similar_to_AGAP005030_PA_Tribolium_castaneum_gi_91086295_ref_XP_973606_9e_76_285	
Gsal_14886_zinc_finger_protein_609	Gsal_2652_zinc_finger_protein_609	

HG_19176	
Nvec_44998_	

HG_13857	
Nvec_46293_Keratin_B2	Nvec_57888_	Nvec_3680_Keratin_B2	

HG_12872	
This group of homology does not contain any annotated genome

HG_20350	
This group of homology does not contain any annotated genome

HG_41882	
Nvec_11765_	

HG_30977	
This group of homology does not contain any annotated genome

HG_536	
Hsap_Ensmbl0142549_IgLON_family_member_5_Source_HGNC_Symbol_Acc_34550_IGLON5	Hsap_Ensmbl0172260_neuronal_growth_regulator_1_Source_HGNC_Symbol_Acc_17302_NEGR1	Hsap_Ensmbl0183715_opioid_binding_protein_cell_adhesion_molecule_like_Source_HGNC_Symbol_Acc_8143_OPCML	Hsap_Ensmbl0182667_neurotrimin_Source_HGNC_Symbol_Acc_17941_NTM	Hsap_Ensmbl0185565_limbic_system_associated_membrane_protein_Source_HGNC_Symbol_Acc_6705_LSAMP	
Dmel_0017590_klg_klingon_Source_FlyBase_0017590	Dmel_0037107_CG7166	Dmel_0085382_CG34353	Dmel_0259245_CG42343	Dmel_0000071_Ama_Amalgam_Source_FlyBase_0000071	Dmel_0010238_Lac_Lachesin_Source_FlyBase_0010238	Dmel_0051646_CG31646	Dmel_0031725_CG14010	Dmel_0259714_CG42368	Dmel_0051814_CG31814	Dmel_0039617_CG14521	Dmel_0051708_CG31708	Dmel_0085420_CG34391	Dmel_0025878_wrapper_wrapper_Source_FlyBase_0025878	Dmel_0058378_CG40378	Dmel_0052791_CG32791	Dmel_0031837_CG11320	Dmel_0034723_CG13506	Dmel_0034724_babos_babos_Source_FlyBase_0034724	Dmel_0261404_CG42644	
Cgig_11701_Opioid_binding_protein_cell_adhesion_molecule_Source_UniProtKB_TrEMBL_Acc_K1QQ10	Cgig_15524_Lachesin_Source_UniProtKB_TrEMBL_Acc_K1S6N9	Cgig_03547_Lachesin_Source_UniProtKB_TrEMBL_Acc_K1QJ70	Cgig_06892_Protein_CEPU_1_Source_UniProtKB_TrEMBL_Acc_K1QM66	Cgig_10935_Lachesin_Source_UniProtKB_TrEMBL_Acc_K1Q7X9	Cgig_07954_Titin_Source_UniProtKB_TrEMBL_Acc_K1PWX5	Cgig_21999_Lachesin_Source_UniProtKB_TrEMBL_Acc_K1Q9Y5	Cgig_20848_Protein_CEPU_1_Source_UniProtKB_TrEMBL_Acc_K1QWX3	Cgig_03546_Lachesin_Source_UniProtKB_TrEMBL_Acc_K1PYR8	Cgig_15726_Protein_CEPU_1_Source_UniProtKB_TrEMBL_Acc_K1QFM1	Cgig_10934	Cgig_06515	
Cele_004372_rig_5_Protein_RIG_5_isoform_b_Source_RefSeq_mRNA_Acc_NM_060134	
Drer_018065_neurotrimin_Source_ZFIN_Acc_ZDB_GENE_060421_6020_ntm	Drer_021607_neuronal_growth_regulator_1_Source_ZFIN_Acc_ZDB_GENE_040822_27_negr1	Drer_022176_IgLON_family_member_5_Source_HGNC_Symbol_Acc_34550_IGLON5	Drer_013005_opioid_binding_protein_cell_adhesion_molecule_like_Source_ZFIN_Acc_ZDB_GENE_040927_3_opcml	Drer_091309_limbic_system_associated_membrane_protein_Source_HGNC_Symbol_Acc_6705_LSAMP	
Spur_027417_Hypp_2901	Spur_015903_LsampL_1	Spur_006616_Negr1L	
Smim_6043_AGAP011194_PA_Anopheles_gambiae_str_PEST_gi_158287420_ref_XP_309450_4_1e_62_219	Smim_27749_LACH_SCHAM_RecName_Full_Lachesin_Flags_Precursor_gi_3024084_sp_Q26474_LACH_SCHAM_3e_111_337	Smim_27863_lachesin_putative_Ixodes_scapularis_gi_241622079_ref_XP_002408881_5e_88_275	Smim_36207_PREDICTED_lachesin_like_Acyrthosiphon_pisum_gi_328702570_ref_XP_003241940_3e_75_246	Smim_56947_PREDICTED_lachesin_like_Acyrthosiphon_pisum_gi_328702570_ref_XP_003241940_6e_72_238	Smim_22618_lachesin_putative_Ixodes_scapularis_gi_241786165_ref_XP_002414448_2e_83_263	Smim_51108_PREDICTED_lachesin_like_Acyrthosiphon_pisum_gi_328702570_ref_XP_003241940_3e_54_184	Smim_56946_neurotrimin_putative_Ixodes_scapularis_gi_241850977_ref_XP_002415743_2e_48_171	Smim_32128_PREDICTED_lachesin_like_partial_Apis_mellifera_gi_328794251_ref_XP_394139_4_1e_78_256	Smim_64417_neural_cell_adhesion_molecule_L1_putative_Ixodes_scapularis_gi_241786167_ref_XP_002414449_5e_31_121	Smim_32478_lachesin_putative_Ixodes_scapularis_gi_241622079_ref_XP_002408881_8e_39_144	Smim_57183_lachesin_putative_Ixodes_scapularis_gi_241859534_ref_XP_002416221_2e_33_125	Smim_67897_lachesin_putative_Ixodes_scapularis_gi_241622079_ref_XP_002408881_2e_78_244	Smim_73300_lachesin_putative_Ixodes_scapularis_gi_241622079_ref_XP_002408881_7e_23_96_3	Smim_82925_PREDICTED_similar_to_AGAP010221_PA_Tribolium_castaneum_gi_189234395_ref_XP_974889_7e_24_100	Smim_62151_lachesin_precursor_putative_Pediculus_humanus_corporis_gi_242012463_ref_XP_002426952_3e_57_192	Smim_32481_lachesin_putative_Ixodes_scapularis_gi_241622079_ref_XP_002408881_5e_28_110	Smim_53504_hypothetical_protein_IscW_ISCW005860_Ixodes_scapularis_gi_242001986_ref_XP_002435636_3e_14_68_9	Smim_48528_lachesin_putative_Ixodes_scapularis_gi_241622079_ref_XP_002408881_7e_13_67_8	
Sman_174040_Neurotracting_lsamp_neurotrimin_obcam_related_cell_adhesion_molecule_Source_UniProtKB_TrEMBL_Acc_G4V9M4	
Gsal_8338_amalgam	

HG_8563	
Hsap_Ensmbl0242715_coiled_coil_domain_containing_169_Source_HGNC_Symbol_Acc_34361_CCDC169	
Cgig_11680_UPF0594_protein_C13orf38_like_protein_Source_UniProtKB_TrEMBL_Acc_K1Q7Z2	
Drer_089570_coiled_coil_domain_containing_169_Source_ZFIN_Acc_ZDB_GENE_091204_29_ccdc169	
Smim_60224_60224	
Nvec_11459_Tropomyosin	

HG_13839	
Nvec_10748_GETHR	

HG_19158	
Dmel_0030569_CG9411	
Nvec_4337_	

HG_20742	
Nvec_46247_	

HG_177	
Drer_090493_Uncharacterized_protein_Source_UniProtKB_TrEMBL_Acc_E7F1U5_BX005380_2	Drer_091105_Uncharacterized_protein_Source_UniProtKB_TrEMBL_Acc_E7F0R1_CR396586_2	Drer_088488_Uncharacterized_protein_Source_UniProtKB_TrEMBL_Acc_E7FBV3_CR352290_2	Drer_086201_Uncharacterized_protein_Source_UniProtKB_TrEMBL_Acc_F1QF47_CABZ01081490_1	Drer_088060_Uncharacterized_protein_Source_UniProtKB_TrEMBL_Acc_E7FCI3_CR356223_1	
Spur_010393_Hypp_67	Spur_020184_RtL_49	Spur_022872_Sans	Spur_015762_RtL_40	Spur_011043_Endrvt23	Spur_000051_Srcr	Spur_000868_Hypp_315	Spur_010182_RtL_23	Spur_020948_Rt15	Spur_017479_Rt10	Spur_016030_RtL_2	Spur_000267_Spur_000267	Spur_016539_Rt9	Spur_013621_Spur_013621	Spur_019006_Spur_019006	Spur_023188_Rvt_Exn_End_Pplp	Spur_021956_Rt17	Spur_001739_Unc4_1	Spur_016320_RtL_41	Spur_016918_Rvt_Exn_End_Pplp_1	Spur_008426_Rvt_Exn_End_Pp	Spur_004891_Spur_004891	Spur_022504_RvtL_End_Exn_Pp	Spur_027544_Hypp_269	Spur_015557_RtL_39	Spur_015402_RtL_38	Spur_004392_RtL_14	Spur_006750_Hypp_494	Spur_008165_RtL_17	Spur_014631_Rt6	Spur_022449_Hypp_184	Spur_027016_Rt19	Spur_005141_RtL_15	Spur_005589_Rt25	Spur_013065_RtL	Spur_021400_RtL_53	Spur_003880_Rt22	Spur_007779_Spur_007779	Spur_007632_Rt28	Spur_019211_Rt14	Spur_015174_Rt36	Spur_001507_Hypp_333	Spur_012688_Spur_012688	Spur_016857_Rt38	Spur_000027_RtL	Spur_025338_Spur_025338	Spur_003584_Spur_003584	Spur_012703_Spur_012703	Spur_009162_Rtl_21	Spur_006883_Spur_006883	Spur_028102_Spur_028102	Spur_021677_Spur_021677	Spur_009163_Spur_009163	Spur_025907_Spur_025907	Spur_018344_Spur_018344	Spur_000613_Spur_000613	Spur_011702_RtL_28	Spur_023378_RtL_59	Spur_019679_RtL_47	Spur_022448_Spur_022448	Spur_012751_Spur_012751	Spur_016696_RtL_43	Spur_016031_Spur_016031	Spur_024462_RtL_6	Spur_018379_Spur_018379	Spur_022711_RtL_58	Spur_007371_Spur_007371	Spur_022742_Spur_022742	Spur_022229_RtL_56	Spur_019988_Spur_019988	
Nvec_5192_	Nvec_38463_Exo_endo_phos	Nvec_48259_Exo_endo_phos	Nvec_22968_	Nvec_21418_	Nvec_27683_Exo_endo_phos	Nvec_39096_Exo_endo_phos	Nvec_45778_Exo_endo_phos	Nvec_4456_	Nvec_3341_	Nvec_39367_RVT_1	Nvec_10446_Exo_endo_phos	Nvec_58162_Exo_endo_phos	Nvec_26687_	Nvec_48736_RVT_1	Nvec_23992_Exo_endo_phos	Nvec_7362_	Nvec_50612_RVT_1	Nvec_45727_	Nvec_42100_DUF555	Nvec_40446_RVT_1	Nvec_19280_RVT_1	Nvec_58114_DUF1478	Nvec_12730_	Nvec_8907_	Nvec_7536_DUF1401	Nvec_34658_SUI1	Nvec_50448_RVT_1	Nvec_4338_	Nvec_58520_RVT_1	Nvec_26857_Viral_NABP	Nvec_11056_FaeA	Nvec_29742_zf_CCHC	Nvec_8311_RVT_1	Nvec_41296_RVT_1	Nvec_3445_	Nvec_39714_Lipin_N	Nvec_53870_	Nvec_15882_	Nvec_22556_FHIPEP	Nvec_28723_	Nvec_18991_RVT_1	Nvec_11323_SspO	Nvec_2999_RVT_1	Nvec_17573_SspO	Nvec_47354_RVT_1	Nvec_23447_	Nvec_8909_LRR_2	Nvec_30005_	Nvec_55325_	Nvec_37297_SCAN	Nvec_42535_Bac_transf	Nvec_16239_	Nvec_43264_	Nvec_41660_PyrI_C	Nvec_55599_	Nvec_14807_RVT_1	Nvec_31930_RVT_1	Nvec_5148_RVT_1	Nvec_40407_RVT_1	Nvec_35188_RVT_1	Nvec_43483_RVT_1	Nvec_8835_RVT_1	Nvec_15883_	Nvec_46946_RVT_1	Nvec_33763_RVT_1	Nvec_2424_RVT_1	Nvec_22736_F5_F8_type_C	Nvec_57595_	Nvec_48543_Exo_endo_phos	Nvec_11322_Pkinase_C	Nvec_26322_	Nvec_2489_RVT_1	Nvec_8432_IlvC	Nvec_55119_zf_HYPF	Nvec_15533_	Nvec_23604_RVT_1	Nvec_44569_Gal_Lectin	Nvec_58209	Nvec_22310_Exo_endo_phos	Nvec_33293_	Nvec_15983_	Nvec_24690_	Nvec_29013_	Nvec_18718_	Nvec_50776_	Nvec_2173_DUF1401	Nvec_36028_	Nvec_30532_	Nvec_54075_	Nvec_9550_GPS	Nvec_42522_	Nvec_31243_	Nvec_42334_	Nvec_31163_	Nvec_57637_SRP40_C	Nvec_50873_Adenine_glyco	Nvec_41244_	Nvec_9140_	Nvec_43430_	Nvec_27890_	Nvec_41997_RVT_1	Nvec_22224_	Nvec_2078_	Nvec_57466_CASP_C	Nvec_5801_UvdE	Nvec_57171_DUF1240	Nvec_37353_	Nvec_44986_Ion_trans_2	Nvec_55032_	Nvec_17811_	Nvec_11012_	Nvec_57076_	Nvec_57557_	Nvec_27830_Mak16	Nvec_881_	Nvec_18842_	Nvec_8411_	Nvec_43942_	Nvec_40571_	Nvec_1595_Keratin_B2	Nvec_10790_	Nvec_41982_Cys_rich_FGFR	Nvec_36426_Exo_endo_phos	Nvec_11891_F5_F8_type_C	Nvec_46684_	Nvec_55806_	Nvec_20769_Exo_endo_phos	Nvec_12872_	Nvec_43422_	Nvec_45816_Exo_endo_phos	Nvec_45353_	Nvec_14968_IL3	Nvec_15649_EF1_GNE	Nvec_42516_EF1_GNE	Nvec_18750_Rotavirus_VP7	Nvec_25629_	Nvec_37247_	Nvec_54374_	Nvec_51177_RB_B	Nvec_51378_PAN	Nvec_48535_DUF412	Nvec_45671_	Nvec_25061_	Nvec_24042_	Nvec_55621_	Nvec_53690_	Nvec_57968	Nvec_9994_SspO	Nvec_36722_	Nvec_21047_	Nvec_14366_	Nvec_11752_Remorin_C	Nvec_53080_DMAP_binding	Nvec_53301_	Nvec_3501_	Nvec_14554_	Nvec_49696_	Nvec_31207_	Nvec_618_	Nvec_43736_Ferritin	Nvec_50295_Syntaxin	Nvec_24891_	Nvec_29987_	Nvec_49672_	Nvec_48263_	Nvec_20757_	Nvec_54791_	Nvec_30147_	Nvec_11238_	Nvec_45799_ATP_synt_C	Nvec_54472_	Nvec_9503_Bac_DNA_binding	Nvec_32968_SRP40_C	Nvec_33590_	Nvec_40950_	Nvec_38940_	Nvec_41932_	Nvec_59146_	Nvec_58484_	Nvec_52749_	

HG_20555	
This group of homology does not contain any annotated genome

HG_24024	
This group of homology does not contain any annotated genome

HG_33497	
This group of homology does not contain any annotated genome

HG_64677	
This group of homology does not contain any annotated genome

HG_14663	
This group of homology does not contain any annotated genome

HG_7843	
Nvec_32170_Involucrin2	Nvec_36581_HR1	Nvec_15507_	

HG_7931	
This group of homology does not contain any annotated genome

HG_14189	
Spur_003354_Hypp_1446	
Nvec_20415_Vicilin_N	Nvec_23074_	

HG_13373	
Nvec_14656_LEA_4	

HG_12188	
This group of homology does not contain any annotated genome

HG_12421	
This group of homology does not contain any annotated genome

HG_10420	
This group of homology does not contain any annotated genome

HG_3407	
Hsap_Ensmbl0150540_histamine_N_methyltransferase_Source_HGNC_Symbol_Acc_5028_HNMT	
Drer_012796_histamine_N_methyltransferase_Source_ZFIN_Acc_ZDB_GENE_040801_157_hnmt	
Spur_021125_Hnmt_1	Spur_002185_Spur_002185	Spur_012405_Spur_012405	Spur_021607_HnmtL_2	Spur_013874_HnmtL_1	Spur_028022_HnmtL_3	Spur_020218_Spur_020218	Spur_002175_Spur_002175	Spur_013964_Spur_013964	Spur_026091_Hypp_2816	

HG_10082	
Nvec_22470_CENP_B_N	Nvec_34450_	Nvec_13767_CENP_B_N	Nvec_47896_	Nvec_12776_	Nvec_23085_	Nvec_14270_	Nvec_7578_CTP_transf_2	Nvec_11196_	Nvec_54901_VWA	Nvec_13088_CENP_B_N	Nvec_42498_DUF58	Nvec_2732_	Nvec_15689_	Nvec_35306_RS4NT	Nvec_51541_	Nvec_37519_	

HG_9338	
Hsap_Ensmbl0128849_cingulin_like_1_Source_HGNC_Symbol_Acc_25931_CGNL1	Hsap_Ensmbl0143375_cingulin_Source_HGNC_Symbol_Acc_17429_CGN	
Drer_058690_cingulin_b_Source_ZFIN_Acc_ZDB_GENE_050208_72_cgnb	Drer_055607_cingulin_a_Source_ZFIN_Acc_ZDB_GENE_100921_78_cgna	Drer_091691_Uncharacterized_protein_Source_UniProtKB_TrEMBL_Acc_E7F7N0_CABZ01100267_1	Drer_015805_cingulin_like_1_Source_ZFIN_Acc_ZDB_GENE_071009_2_cgnl1	

HG_23108	
Cgig_06707_Myomegalin_Source_UniProtKB_TrEMBL_Acc_K1PYK0	
Smim_80263_80263	

HG_15661	
This group of homology does not contain any annotated genome

HG_13081	
Cgig_01891_Histone_lysine_N_methyltransferase_pr_set7_Source_UniProtKB_TrEMBL_Acc_K1PFJ0	

HG_4993	
Hsap_Ensmbl0177030_DEAF1_transcription_factor_Source_HGNC_Symbol_Acc_14677_DEAF1	
Dmel_0013799_Deaf1_Deformed_epidermal_autoregulatory_factor_1_Source_FlyBase_0013799	
Cgig_12910_Deformed_epidermal_autoregulatory_factor_1_like_protein_Source_UniProtKB_TrEMBL_Acc_K1QSH8	
Drer_088844_DEAF1_transcription_factor_Source_HGNC_Symbol_Acc_14677_DEAF1	
Spur_014381_Deaf1	Spur_022540_Deaf1L	
Smim_48626_suppressin_putative_Ixodes_scapularis_gi_241338867_ref_XP_002408436_4e_114_353	
Nvec_31470_SAND	Nvec_10858_	Nvec_55869_NADH5_C	

HG_17885	
This group of homology does not contain any annotated genome

HG_7982	
This group of homology does not contain any annotated genome

HG_13747	
This group of homology does not contain any annotated genome

HG_3763	
This group of homology does not contain any annotated genome

HG_7900	
This group of homology does not contain any annotated genome

HG_44589	
Nvec_23098_	Nvec_54403_FlgM	

HG_539	
Nvec_52935_	Nvec_4535_F5_F8_type_C	Nvec_36986_	Nvec_5079_fn3	Nvec_26467_PKD	Nvec_9586_	Nvec_15424_PAN	Nvec_23439_Pyr_redox_2	Nvec_25338_	Nvec_51232_	Nvec_12581_	Nvec_45072_Kazal_2	Nvec_11435_	Nvec_33077_R3H	Nvec_28627_	Nvec_22715_SAM_PNT	Nvec_12743_	Nvec_34296_	Nvec_44839_RVT_1	Nvec_38415_	Nvec_23845_IL6	Nvec_40851_TSP_1	Nvec_38851_RVT_1	Nvec_8488_Kelch_1	Nvec_19927_Neur_chan_LBD	Nvec_42543_	Nvec_35901_AT_hook	Nvec_18135_Cytochrom_B561	Nvec_50521_MFS_1	Nvec_7784_	Nvec_24004_EGF	Nvec_51100_	Nvec_321_	Nvec_4088_	Nvec_35564_	Nvec_18980_DUF274	Nvec_40532_	Nvec_55799_Na_trans_assoc	Nvec_58849_zf_piccolo	Nvec_42757_	Nvec_24866_Pepsin_I3	Nvec_33176_JmjC	Nvec_49463_RVT_1	Nvec_670_Pepsin_I3	Nvec_26931_Pepsin_I3	Nvec_40883_RVT_1	Nvec_48849_Pepsin_I3	Nvec_25522_Saccharop_dh_N	Nvec_8184_Pepsin_I3	Nvec_49270_RVT_1	Nvec_57132_RVT_1	Nvec_3911_Pepsin_I3	Nvec_7666_Cps15	Nvec_20527_Pepsin_I3	Nvec_17994_	Nvec_56667_Pepsin_I3	Nvec_25248_	Nvec_31296_Pepsin_I3	Nvec_1913_Arf	Nvec_56510_	Nvec_19741_RVT_1	Nvec_52203_Borrelia_orfA	Nvec_53797_	Nvec_9582_	Nvec_47983_	Nvec_39194_Pepsin_I3	Nvec_59163_JmjC	Nvec_33517_JmjC	Nvec_29901_JmjC	Nvec_57052_JmjC	Nvec_28413_	Nvec_54591_	Nvec_15400_	Nvec_37768_SpoVG	Nvec_31231_	Nvec_42756_	Nvec_37548_	Nvec_847_	Nvec_3833_Borrelia_orfA	Nvec_20649_SpoIIP	Nvec_28927_	Nvec_5822_	Nvec_32620_RVT_1	Nvec_37265_	Nvec_36972_	Nvec_21807_JmjC	Nvec_20299_JmjC	Nvec_15850_	Nvec_53043_JmjC	Nvec_26264_SAM_PNT	Nvec_41821_Borrelia_orfA	Nvec_13523_	Nvec_52187_HNF_1A_C	Nvec_56949_	Nvec_21145_MucBP	Nvec_30130_Cadherin	Nvec_28037_	Nvec_5169_	Nvec_47093_	Nvec_54123_	Nvec_51880_	Nvec_17583_	Nvec_48672_	Nvec_29610_Extensin_2	Nvec_44560_DUF1086	Nvec_21276_	Nvec_47266_	Nvec_51787_	Nvec_1357_JmjC	Nvec_40861_	Nvec_28503_	Nvec_1672_JmjC	Nvec_33335_	Nvec_14130_	Nvec_57839_	Nvec_30426_CXC	Nvec_45885_efhand	Nvec_59036_	Nvec_915_GIY_YIG	Nvec_42976_Pepsin_I3	Nvec_30749_FARP	Nvec_21500_GIY_YIG	Nvec_46948_	Nvec_29837_MobC	Nvec_23192_JmjC	Nvec_15283_JmjC	Nvec_44652_	Nvec_6974_	Nvec_5834_	Nvec_48457_	Nvec_58809_CXC	Nvec_15660_	Nvec_49493_CXC	Nvec_37137_	Nvec_14229_VAR1	Nvec_22334_VAR1	Nvec_2565_	Nvec_22454_Ribosomal_L35p	Nvec_7561_	Nvec_32026_GIY_YIG	Nvec_44373_GIY_YIG	Nvec_51868_GIY_YIG	Nvec_54135_	Nvec_46186_zf_RanBP	Nvec_32105_	Nvec_12778_GIY_YIG	Nvec_14129_	Nvec_12437_	Nvec_30287_CXC	Nvec_59117_Neur_chan_LBD	Nvec_57534_	Nvec_49268_GIY_YIG	Nvec_21499_GIY_YIG	Nvec_26474_	Nvec_55138_	Nvec_22829_GIY_YIG	Nvec_17905_Antimicrobial18	Nvec_47721_	Nvec_14905_GIY_YIG	Nvec_50895_GIY_YIG	Nvec_39811_DUF1299	Nvec_778_	Nvec_50098_DUF573	Nvec_57512_DUF573	Nvec_15659_DUF1299	Nvec_14996_	Nvec_18136_SpoIIP	Nvec_44405_Extensin_2	Nvec_31940_DUF1299	Nvec_25309_	Nvec_10462_DUF1299	Nvec_37767_	Nvec_49845_	Nvec_28588_SAM_PNT	Nvec_13519_	Nvec_1108_DUF573	Nvec_6154_GIY_YIG	Nvec_37107_GIY_YIG	Nvec_5170_	Nvec_47185_GIY_YIG	Nvec_3621_GIY_YIG	Nvec_21374_GIY_YIG	Nvec_47697_GIY_YIG	Nvec_11630_GIY_YIG	Nvec_45553_CXC	Nvec_56666_Toxin_R_bind_N	Nvec_48041_GIY_YIG	Nvec_18145_GIY_YIG	Nvec_20648_GIY_YIG	Nvec_30111_	Nvec_53485_	Nvec_9674_Antimicrobial_1	Nvec_49269_	Nvec_54433_Phospholip_A2_1	Nvec_25076_DUF573	Nvec_14000_DUF1213	Nvec_12851_	Nvec_30871_	Nvec_3437_	Nvec_14769_DUF1299	Nvec_44834_	Nvec_11929_	Nvec_54700_	Nvec_10296_	Nvec_54565_	Nvec_45707_	Nvec_36607_Vicilin_N	Nvec_16617_Vicilin_N	Nvec_22299_Protamine_P2	Nvec_40929_Attractin	Nvec_26677_AT_hook	Nvec_3924_E_MAP_115	Nvec_25279_	Nvec_44782_	Nvec_26305_Integrase_Zn	Nvec_24124_DUF1213	Nvec_54983_	Nvec_36612_	Nvec_14001_	Nvec_17321_	Nvec_26968_TF_Otx	Nvec_57689_	Nvec_23385_	Nvec_37485_	Nvec_35664_	Nvec_58569_	Nvec_18687_	Nvec_4300_EGF_CA	Nvec_48281_	Nvec_4014_	Nvec_37513_	Nvec_35179_	Nvec_55746_	
Nvec_40929_Attractin	

HG_27820	
This group of homology does not contain any annotated genome

HG_931	
Cgig_21314_Histone_lysine_N_methyltransferase_SETD8_Source_UniProtKB_TrEMBL_Acc_K1R3T5	Cgig_00979_Histone_lysine_N_methyltransferase_pr_set7_Source_UniProtKB_TrEMBL_Acc_K1PVJ6	Cgig_22914_Histone_lysine_N_methyltransferase_SETD8_A_Source_UniProtKB_TrEMBL_Acc_K1S1L3	Cgig_19843_Endothelial_cells_scavenger_receptor_Source_UniProtKB_TrEMBL_Acc_K1QEA9	Cgig_09146	Cgig_04676	Cgig_18471	Cgig_17781	Cgig_02875	Cgig_28312_Breast_cancer_type_1_susceptibility_like_protein_Source_UniProtKB_TrEMBL_Acc_K1PR58	Cgig_14901	Cgig_00579	Cgig_11445	Cgig_14896	Cgig_06646	Cgig_05292	Cgig_20103	Cgig_00372	Cgig_14654	Cgig_26929	Cgig_09365	Cgig_08167	Cgig_14898	Cgig_27700	Cgig_16461	Cgig_06459	Cgig_15361	Cgig_02714	Cgig_10159	Cgig_14897	Cgig_22913	Cgig_23376	Cgig_05043	Cgig_24099	Cgig_05843	Cgig_23917	Cgig_22801	Cgig_14863	Cgig_26930	Cgig_26204	
Drer_094081_si_ch211_139k8_4_Source_ZFIN_Acc_ZDB_GENE_070912_69_si_ch211_139k8_4	Drer_077589_si_dkey_188c14_4_Source_ZFIN_Acc_ZDB_GENE_090311_37_si_dkey_188c14_4	Drer_086612_si_ch73_269m14_4_Source_ZFIN_Acc_ZDB_GENE_120215_94_si_ch73_269m14_4	Drer_096217_si_dkey_51d8_9_Source_ZFIN_Acc_ZDB_GENE_110914_66_si_dkey_51d8_9	Drer_095331_si_dkey_26m3_1_Source_ZFIN_Acc_ZDB_GENE_060526_281_si_dkey_26m3_1	Drer_093120_si_dkey_117m1_4_Source_ZFIN_Acc_ZDB_GENE_090313_177_si_dkey_117m1_4	Drer_095974_si_ch73_211l13_2_Source_ZFIN_Acc_ZDB_GENE_110411_257_si_ch73_211l13_2	Drer_093179_si_dkey_79c1_1_Source_ZFIN_Acc_ZDB_GENE_060531_153_si_dkey_79c1_1	Drer_093333_si_dkey_38n4_2_Source_ZFIN_Acc_ZDB_GENE_071005_3_si_dkey_38n4_2	Drer_094035_si_dkey_49n23_2_Source_ZFIN_Acc_ZDB_GENE_081031_26_si_dkey_49n23_2	Drer_092274_si_dkey_3k20_1_Source_ZFIN_Acc_ZDB_GENE_050208_745_si_dkey_3k20_1	Drer_095053_si_dkey_26m3_2_Source_ZFIN_Acc_ZDB_GENE_061009_42_si_dkey_26m3_2	Drer_094328_si_dkey_93n13_1_Source_ZFIN_Acc_ZDB_GENE_091204_23_si_dkey_93n13_1	
Spur_010406_WrnL	Spur_011372_Aox	Spur_021603_Hypp_172	Spur_001921_Setd8l_2	Spur_002181_Setd8l_3	Spur_004314_Setd8l_4	Spur_005225_Hypp_4	Spur_005224_Spur_005224	Spur_014508_Hypp_756	Spur_028481_Hypp_285	Spur_001037_Setd8L	Spur_023082_Spur_023082	Spur_020817_Hypp_997	Spur_001237_Psgp	Spur_025876_Hypp_235	Spur_008837_Hypp_1809	Spur_016322_Hypp_127	Spur_003440_Hypp_382	Spur_016608_Hypp_833	Spur_000656_Hypp_1269	Spur_004385_Hypp_415	Spur_027073_Hypp_2884	Spur_022668_Hypp_1053	Spur_025371_PppL_280	Spur_004386_Hypp_416	Spur_021471_Spur_021471	Spur_003006_Spur_003006	Spur_017742_Spur_017742	Spur_005146_Spur_005146	Spur_003893_Hypp_3097	Spur_024756_Spur_024756	
Nvec_24062_Drf_FH1	Nvec_53691_	Nvec_56005_	Nvec_44845_Cornifin	Nvec_15831_Collagen	Nvec_20427_Adeno_shaft	Nvec_3210_	

HG_13696	
Hsap_Ensmbl0205133_triple_QxxK_R_motif_containing_Source_HGNC_Symbol_Acc_27828_TRIQK	
Cgig_11693	
Drer_076296_triple_QxxK_R_motif_containing_Source_ZFIN_Acc_ZDB_GENE_070705_75_triqk	

HG_7580	
Cgig_26850	Cgig_22138	
Spur_026318_Spur_026318	

HG_5887	
Hsap_Ensmbl0262694_bromodomain_adjacent_to_zinc_finger_domain_1B_Source_HGNC_Symbol_Acc_961_BAZ1B	
Cgig_23204_Tyrosine_protein_kinase_BAZ1B_Source_UniProtKB_TrEMBL_Acc_K1RK83	
Drer_061394_bromodomain_adjacent_to_zinc_finger_domain_1B_Source_ZFIN_Acc_ZDB_GENE_010328_16_baz1b	
Spur_013195_Balz1b	Spur_003686_Baz1b	Spur_020771_Baz1bL	
Sman_122370_Zinc_finger_protein_putative_Source_UniProtKB_TrEMBL_Acc_G4LYH5	
Gsal_11170_tyrosine_protein_kinase_baz1b	Gsal_4759_hypothetical_protein	
Nvec_11347_	

HG_32914	
This group of homology does not contain any annotated genome

HG_60634	
This group of homology does not contain any annotated genome

HG_16590	
This group of homology does not contain any annotated genome

HG_10387	
Dmel_0019643_Dat_Dopamine_N_acetyltransferase_Source_FlyBase_0019643	Dmel_0031791_CG9486	Dmel_0040376_CG13759	Dmel_0029813_CG15766	Dmel_0034428_CG18606	Dmel_0034426_CG10476	Dmel_0032839_CG10659	Dmel_0034429_CG18607	

HG_14043	
This group of homology does not contain any annotated genome

HG_44343	
This group of homology does not contain any annotated genome

HG_33984	
Nvec_38313_XYPPX	

HG_17557	
This group of homology does not contain any annotated genome

HG_16741	
Spur_022248_Spur_022248	

HG_12603	
Nvec_47217_Picorna_P3A	Nvec_8160_	Nvec_21273_	

HG_44735	
This group of homology does not contain any annotated genome

HG_33620	
This group of homology does not contain any annotated genome

HG_24306	
This group of homology does not contain any annotated genome

HG_7873	
Nvec_5630_EB1_binding	

HG_13778	
Cele_000998_dig_1_Protein_DIG_1_isoform_b_dig_1_mRNA_complete_cds_Source_RefSeq_mRNA_Acc_NM_001027497	

HG_15023	
Nvec_54715_Hexapep	Nvec_29929_	Nvec_20522_UPF0060	Nvec_52238_UPF0060	Nvec_35852_Collagen	

HG_13094	
Nvec_24438_	Nvec_29777_	Nvec_4199_	Nvec_26106_Plasmodium_HRP	Nvec_20760_	Nvec_21450_	

HG_12078	
Cgig_12597	
Spur_016235_Kifcb	Spur_009400_KinsC_Kinesin_C_Source_UniProtKB_TrEMBL_Acc_Q9U679	Spur_019804_Spur_019804	Spur_025937_Spur_025937	
Nvec_40923_Pox_A_type_inc	

HG_34723	
Nvec_49701_	Nvec_15470_	Nvec_44146_	

HG_9456	
Nvec_15414_	

HG_19007	
Nvec_17636_RPE65	

HG_10059	
Cgig_21914_AT_hook_containing_transcription_factor_Source_UniProtKB_TrEMBL_Acc_K1QQH4	
Spur_020662_AknaL	
Nvec_26487_	Nvec_1003_	

HG_468	
Smim_64855_PREDICTED_similar_to_ZC132_5_Hydra_magnipapillata_gi_221102823_ref_XP_002168036_2e_06_55_1	

HG_35142	
This group of homology does not contain any annotated genome

HG_21766	
Spur_005510_Clca4L	

HG_22782	
Cele_015408_C03H5_6_Protein_C03H5_6_C03H5_6_mRNA_complete_cds_Source_RefSeq_mRNA_Acc_NM_061323	

HG_9142	
Hsap_Ensmbl0159140_SON_DNA_binding_protein_Source_HGNC_Symbol_Acc_11183_SON	
Nvec_54897_DUF161	Nvec_22573_	

HG_24373	
This group of homology does not contain any annotated genome

HG_16790	
Sman_088720	Sman_170410	

HG_22300	
This group of homology does not contain any annotated genome

HG_20404	
Dmel_0030376_CG2750	

HG_8041	
This group of homology does not contain any annotated genome

HG_44648	
Hsap_Ensmbl0187533_chromosome_4_open_reading_frame_40_Source_HGNC_Symbol_Acc_33193_C4orf40	

HG_40887	
This group of homology does not contain any annotated genome

HG_31637	
Hsap_Ensmbl0070018_low_density_lipoprotein_receptor_related_protein_6_Source_HGNC_Symbol_Acc_6698_LRP6	

HG_26492	
This group of homology does not contain any annotated genome

HG_395	
Spur_027034_Spur_027034	Spur_016330_Spur_016330	Spur_000726_Spur_000726	Spur_018665_Spur_018665	Spur_019741_EndrvtL	Spur_025281_Spur_025281	Spur_008635_Rt31	Spur_005504_Endrvt62	Spur_028225_Spur_028225	Spur_022768_Spur_022768	Spur_003604_Spur_003604	Spur_003939_Spur_003939	Spur_022802_Spur_022802	
Nvec_18811_RVT_1	Nvec_29299_RVT_1	Nvec_40625_	Nvec_17856_	Nvec_9821_	Nvec_8056_	Nvec_57527_	Nvec_14815_RVT_1	Nvec_28491_RVT_1	

HG_18299	
Hsap_Ensmbl0189139_fibrous_sheath_CABYR_binding_protein_Source_HGNC_Symbol_Acc_20494_FSCB	

HG_23403	
This group of homology does not contain any annotated genome

HG_20594	
Nvec_32430_	Nvec_32431_	

HG_13924	
Nvec_28585_	

HG_17106	
Nvec_28576_Equine_IAV_S2	

HG_4910	
Hsap_Ensmbl0169594_basonuclin_1_Source_HGNC_Symbol_Acc_1081_BNC1	Hsap_Ensmbl0173068_basonuclin_2_Source_HGNC_Symbol_Acc_30988_BNC2	
Dmel_0000459_disco_disconnected_Source_FlyBase_0000459	Dmel_0042650_disco_r_disco_related_Source_FlyBase_0042650	
Cgig_06161_Zinc_finger_protein_basonuclin_2_Source_UniProtKB_TrEMBL_Acc_K1PVR0	Cgig_06162_Zinc_finger_protein_basonuclin_2_Source_UniProtKB_TrEMBL_Acc_K1QFQ9	
Cele_044791_F55C5_11_Protein_F55C5_11_F55C5_11_mRNA_complete_cds_Source_RefSeq_mRNA_Acc_NM_001047660	
Drer_069989_basonuclin_2_Source_ZFIN_Acc_ZDB_GENE_030131_5784_bnc2	Drer_074397_basonuclin_1_Source_HGNC_Symbol_Acc_1081_BNC1	
Smim_68666_PREDICTED_similar_to_disconnected_protein_Tribolium_castaneum_gi_189234085_ref_XP_971658_1e_87_314	Smim_11730_PREDICTED_similar_to_disconnected_protein_Tribolium_castaneum_gi_189234085_ref_XP_971658_1e_83_301	
Sman_138350	Sman_138340	
Gsal_13086_zinc_finger_protein_basonuclin_1	Gsal_13085_hypothetical_protein	

HG_23288	
Cgig_23112	

HG_12278	
Drer_086308_Uncharacterized_protein_Source_UniProtKB_TrEMBL_Acc_E7F620_CABZ01063173_1	
Nvec_55499_Arm	Nvec_20907_Extensin_2	Nvec_44898_Cation_efflux	Nvec_58824_	

HG_11293	
Drer_035663_zgc_103438_Source_ZFIN_Acc_ZDB_GENE_041010_131_zgc_103438	Drer_035665_Uncharacterized_protein_Source_UniProtKB_TrEMBL_Acc_E7F2B2_CT027569_1	Drer_095698_si_dkey_228a15_1_Source_ZFIN_Acc_ZDB_GENE_060503_344_si_dkey_228a15_1	Drer_090364_zgc_158580_Source_ZFIN_Acc_ZDB_GENE_070112_362_zgc_158580	Drer_077910_Uncharacterized_protein_Source_UniProtKB_TrEMBL_Acc_F1R8R0_CABZ01009626_1	Drer_089026_si_dkey_183k8_2_Source_ZFIN_Acc_ZDB_GENE_131125_40_si_dkey_183k8_2	

HG_27641	
This group of homology does not contain any annotated genome

HG_23608	
Nvec_27315_Drf_FH1	Nvec_28466_Drf_FH1	Nvec_53559_	

HG_26592	
This group of homology does not contain any annotated genome

HG_11549	
Dmel_0046873_Pif2_PFTAIRE_interacting_factor_2_Source_FlyBase_0046873	
Nvec_50431_	Nvec_11561_HAT	Nvec_6123_MutS_III	Nvec_54203_	Nvec_19047_	Nvec_30463_ZF_HD_dimer	Nvec_48513_	Nvec_28461_COX2	Nvec_45617_Plasmid_parti	Nvec_13561_BPL_C	

HG_13035	
Cgig_25390	
Nvec_58019	Nvec_281_	Nvec_54613_	

HG_34977	
This group of homology does not contain any annotated genome

HG_41744	
Nvec_33518_	

HG_67338	
Nvec_37120_EB	

HG_27623	
Nvec_27962_Clathrin	

HG_26574	
This group of homology does not contain any annotated genome

HG_27044	
Nvec_31200_	Nvec_21319_TIMP	

HG_9033	
This group of homology does not contain any annotated genome

HG_8190	
Nvec_12997_DSL	Nvec_33149_DSL	

HG_22331	
This group of homology does not contain any annotated genome

HG_18204	
Nvec_4777_	Nvec_111_Drf_FH1	Nvec_30739_Keratin_B2	

HG_16139	
This group of homology does not contain any annotated genome

HG_3772	
Nvec_15701_MT_A70	Nvec_8718_Lipase_GDSL	Nvec_40728_	Nvec_55435_RVT_1	Nvec_32796_MSG	Nvec_44547_7tm_1	Nvec_9246_RHS_repeat	Nvec_35084_	Nvec_56011_Exo_endo_phos	Nvec_41253_Exo_endo_phos	Nvec_46241_	Nvec_24634_Exo_endo_phos	Nvec_46984_Exo_endo_phos	Nvec_38811_	Nvec_33188_Exo_endo_phos	Nvec_6754_Cbl_N3	Nvec_43221_PHF5	Nvec_5029_	Nvec_52226_Cytadhesin_P30	Nvec_417_	Nvec_56614_PHF5	Nvec_15128_Lipase_GDSL	Nvec_42274_Cytadhesin_P30	Nvec_36352_NAP	Nvec_46985_Peptidase_M7	Nvec_30075_zf_CHC2	Nvec_52998_DUF827	Nvec_46242_	Nvec_32316_Baculo_p24	Nvec_15532_Baculo_p24	Nvec_19864_Baculo_p24	Nvec_40621_DUF689	Nvec_19479_DUF689	Nvec_47731_	Nvec_54919_	Nvec_42824_	Nvec_45145_	

HG_57070	
This group of homology does not contain any annotated genome

HG_11321	
Cgig_09469	
Spur_017167_Spur_017167	

HG_38920	
Smim_66411_RNA_binding_region_RNP_domain_containing_protein_Polysphondylium_pallidum_PN500_gi_281203377_gb_EFA77577_8e_06_54_7	

HG_6632	
Spur_022995_Hypp_2641	Spur_021902_Spur_021902	

HG_5660	
Nvec_15167_F_box	Nvec_17097_F_box	Nvec_32123_Keratin_B2	Nvec_48833_MgtE_N	

HG_34444	
Smim_45700_putative_cell_wall_anchored_protein_LPXTG_motif_Lactobacillus_johnsonii_DPC_6026_gi_329667834_gb_AEB93782_6e_32_139	

HG_31668	
This group of homology does not contain any annotated genome

HG_32033	
This group of homology does not contain any annotated genome

HG_5402	
Drer_096273_si_dkey_3n22_9_Source_ZFIN_Acc_ZDB_GENE_120215_95_si_dkey_3n22_9	Drer_076419_si_dkeyp_117b11_2_Source_ZFIN_Acc_ZDB_GENE_081104_454_si_dkeyp_117b11_2	Drer_095510_si_ch211_10d23_5_Source_ZFIN_Acc_ZDB_GENE_090313_10_si_ch211_10d23_5	
Nvec_24016_zf_C2H2	

HG_4795	
This group of homology does not contain any annotated genome

HG_11421	
Nvec_4349_efhand	Nvec_4348_efhand	

HG_937	
Cgig_28425	Cgig_04322	Cgig_26544	Cgig_06345_28S_ribosomal_protein_S29_mitochondrial_Source_UniProtKB_TrEMBL_Acc_K1Q5B6	Cgig_06102	Cgig_27551	Cgig_27550	Cgig_08466	Cgig_28426	Cgig_07912	Cgig_26158	
Nvec_25694_RVT_1	Nvec_52390_Cauli_DNA_bind	Nvec_23940_MuDR	Nvec_45987_	Nvec_35761_DUF720	Nvec_5214_SAP	Nvec_34445_DUF720	Nvec_47476_	Nvec_46813_	Nvec_46519_DUF720	Nvec_56799_	Nvec_33833_DUF947	Nvec_23104_DUF947	Nvec_14913_DUF720	Nvec_57667	Nvec_46453_DUF947	Nvec_32331_DivIVA	Nvec_9283_DUF947	Nvec_36974_	Nvec_33003_ATP_synt_F	Nvec_57268_	Nvec_16760_OmpA	Nvec_28099_SAP	Nvec_15796_RVT_1	Nvec_20584_	Nvec_25319_DUF595	Nvec_47155_PHD	Nvec_44229_DUF947	Nvec_9062_SAP	Nvec_13321_PHD	Nvec_42682_OmpA	Nvec_23149_	Nvec_29348_PHD	Nvec_51808_OmpA	Nvec_4259_	Nvec_37796_	Nvec_50284_	Nvec_19755_	Nvec_36695_	Nvec_6040_DUF947	Nvec_27561_DUF720	Nvec_58420_	Nvec_9704_	Nvec_47166_DivIVA	Nvec_6312_DUF720	Nvec_3966_DUF720	Nvec_12967_DUF720	Nvec_12428_DUF720	Nvec_44158_OmpA	Nvec_12817_HTH_psq	Nvec_57264_DUF1244	Nvec_29869_	Nvec_13086_	Nvec_22437_	Nvec_40147_	Nvec_4724_	Nvec_52589_	Nvec_37919_	Nvec_22816_	Nvec_38789_Pro_3_hydrox_C	Nvec_19789_	Nvec_44348_	Nvec_57022_	Nvec_39955_	

HG_5189	
Hsap_Ensmbl0128989_cAMP_regulated_phosphoprotein_19kDa_Source_HGNC_Symbol_Acc_16967_ARPP19	Hsap_Ensmbl0143420_endosulfine_alpha_Source_HGNC_Symbol_Acc_3360_ENSA	
Dmel_0061515_endos_endosulfine_Source_FlyBase_0061515	
Cgig_06534_Alpha_endosulfine_Source_UniProtKB_TrEMBL_Acc_K1QHF3	
Drer_032532_cAMP_regulated_phosphoprotein_19a_Source_ZFIN_Acc_ZDB_GENE_040426_1281_arpp19a	Drer_039880_cAMP_regulated_phosphoprotein_19b_Source_ZFIN_Acc_ZDB_GENE_040426_930_arpp19b	Drer_061644_endosulfine_alpha_b_Source_ZFIN_Acc_ZDB_GENE_060526_294_ensab	Drer_036944_endosulfine_alpha_a_Source_ZFIN_Acc_ZDB_GENE_060503_181_ensaa	
Spur_009190_Ensa	
Smim_58222_regulator_of_ATP_sensitive_K_channels_putative_Ixodes_scapularis_gi_241835842_ref_XP_002415070_2e_37_132	
Sman_090150_Putative_camp_regulated_phosphoprotein_Source_UniProtKB_TrEMBL_Acc_G4VHV4	Sman_049170_Putative_camp_regulated_phosphoprotein_Source_UniProtKB_TrEMBL_Acc_G4VC17	
Gsal_13208_camp_regulated_phosphoprotein	

HG_26415	
This group of homology does not contain any annotated genome

HG_22349	
Spur_023463_Wnt4_Protein_Wnt_Source_UniProtKB_TrEMBL_Acc_H3JA96	

HG_20653	
This group of homology does not contain any annotated genome

HG_24004	
Nvec_44474_Cyclin_C	Nvec_51639_	

HG_20002	
Nvec_2428_ShTK	

HG_13371	
This group of homology does not contain any annotated genome

HG_46552	
This group of homology does not contain any annotated genome

HG_48143	
This group of homology does not contain any annotated genome

HG_35711	
This group of homology does not contain any annotated genome

HG_8983	
Nvec_53761_	Nvec_26299_	Nvec_18257_	Nvec_46456_	Nvec_51894_	Nvec_31772_	Nvec_3791_MACPF	Nvec_39973_	Nvec_50033_	Nvec_16168_	

HG_8549	
This group of homology does not contain any annotated genome

HG_46534	
This group of homology does not contain any annotated genome

HG_3358	
Hsap_Ensmbl0167904_transmembrane_protein_68_Source_HGNC_Symbol_Acc_26510_TMEM68	
Dmel_0085377_CG34348	
Cele_021394_Y38C1AA_1_Protein_Y38C1AA_1_isoform_d_Source_RefSeq_mRNA_Acc_NM_001129335	
Drer_086737_transmembrane_protein_68_Source_ZFIN_Acc_ZDB_GENE_040426_1267_tmem68	Drer_042716_transmembrane_protein_68_Source_ZFIN_Acc_ZDB_GENE_040426_1267_tmem68	
Spur_028851_Tmem68	
Smim_34367_transmembrane_protein_68_Danio_rerio_gi_41053784_ref_NP_956786_3e_101_311	Smim_34348_transmembrane_protein_putative_Ixodes_scapularis_gi_241593527_ref_XP_002404203_2e_19_86_3	
Sman_162210	
Gsal_15135_transmembrane_protein_68_like	
Nvec_51700_DUF1225	

HG_49141	
This group of homology does not contain any annotated genome

HG_33869	
This group of homology does not contain any annotated genome

HG_33764	
Sman_120800_DNAj_homolog_subfamily_C_member_putative_Source_UniProtKB_TrEMBL_Acc_C4QUA0	

HG_9207	
Drer_088811_Uncharacterized_protein_Source_UniProtKB_TrEMBL_Acc_E7F840_BX248496_1	Drer_071261_Uncharacterized_protein_Source_UniProtKB_TrEMBL_Acc_E7EZZ1_BX248496_1	Drer_015607_Uncharacterized_protein_Source_UniProtKB_TrEMBL_Acc_E7F180_CR388152_1	Drer_094374_si_dkey_10h3_1_Source_ZFIN_Acc_ZDB_GENE_060503_48_si_dkey_10h3_1	Drer_029838_Uncharacterized_protein_Source_UniProtKB_TrEMBL_Acc_F1QYZ4_CU459186_1	Drer_095133_si_ch211_165f21_2_Source_ZFIN_Acc_ZDB_GENE_060503_12_si_ch211_165f21_2	Drer_028912_si_dkey_10h3_2_Source_ZFIN_Acc_ZDB_GENE_060503_142_si_dkey_10h3_2	Drer_058564_Uncharacterized_protein_Source_UniProtKB_TrEMBL_Acc_F1QYZ3_CU457819_1	Drer_071050_si_ch211_8c17_4_Source_ZFIN_Acc_ZDB_GENE_091204_107_si_ch211_8c17_4	Drer_094307_si_ch211_8c17_2_Source_ZFIN_Acc_ZDB_GENE_091204_254_si_ch211_8c17_2	Drer_090874_Uncharacterized_protein_Source_UniProtKB_TrEMBL_Acc_F1QVB6_CR388152_1	Drer_095068_si_dkey_10h3_3_Source_ZFIN_Acc_ZDB_GENE_060503_236_si_dkey_10h3_3	Drer_093987_si_ch211_165f21_7_Source_ZFIN_Acc_ZDB_GENE_070912_139_si_ch211_165f21_7	Drer_091651_Uncharacterized_protein_Source_UniProtKB_TrEMBL_Acc_F1RD79_BX005156_1	Drer_094006_si_ch211_8c17_3_Source_ZFIN_Acc_ZDB_GENE_091204_353_si_ch211_8c17_3	Drer_070065_Uncharacterized_protein_Source_UniProtKB_TrEMBL_Acc_E7EZE1_BX004993_1	Drer_074818_Uncharacterized_protein_Source_UniProtKB_TrEMBL_Acc_F1QQC4_FP340499_1	Drer_079487_Uncharacterized_protein_Source_UniProtKB_TrEMBL_Acc_F1Q542_BX004828_2	Drer_093465_si_ch73_7i4_3_Source_ZFIN_Acc_ZDB_GENE_100922_62_si_ch73_7i4_3	
Gsal_7115_leukocyte_immune_type_receptor_partial	

HG_382	
Dmel_0037724_Fst_Frost_Source_FlyBase_0037724	

HG_11744	
Spur_017169_Spur_017169	Spur_018391_Tbx20	

HG_1961	
This group of homology does not contain any annotated genome

HG_7005	
Hsap_Ensmbl0111011_arginine_serine_rich_coiled_coil_2_Source_HGNC_Symbol_Acc_30559_RSRC2	
Spur_010522_Rsrc2	
Smim_79615_arginine_serine_rich_coiled_coil_protein_putative_Ixodes_scapularis_gi_241781851_ref_XP_002400307_2e_41_160	
Sman_141140_Putative_tfiid_subunit_Source_UniProtKB_TrEMBL_Acc_G4V830	
Gsal_2634_arginine_serine_rich_coiled_coil_protein_2	

HG_5658	
Hsap_Ensmbl0243279_PRA1_domain_family_member_2_Source_HGNC_Symbol_Acc_28911_PRAF2	Hsap_Ensmbl0144746_ADP_ribosylation_like_factor_6_interacting_protein_5_Source_HGNC_Symbol_Acc_16937_ARL6IP5	
Dmel_0032704_Jwa_Jwa_ortholog_Source_FlyBase_0032704	
Cgig_11950_PRA1_family_protein_3_Source_UniProtKB_TrEMBL_Acc_K1Q8N8	
Cele_017070_praf_3_Protein_PRAF_3_isoform_a_Source_RefSeq_mRNA_Acc_NM_001027933	
Drer_032535_PRA1_domain_family_member_2_Source_ZFIN_Acc_ZDB_GENE_050417_190_praf2	Drer_016238_ADP_ribosylation_factor_like_6_interacting_protein_5b_Source_ZFIN_Acc_ZDB_GENE_040718_223_arl6ip5b	Drer_077044_ADP_ribosylation_factor_like_6_interacting_protein_5a_Source_ZFIN_Acc_ZDB_GENE_031113_22_arl6ip5a	
Spur_000184_Pra1L	
Smim_84026_TPA_inf_glutamate_transporter_EAAC1_interacting_protein_GTRAP3_18_Amblyomma_variegatum_gi_325303322_tpg_DAA34500_1e_93_281	
Sman_014800_Putative_pra1_protein_Source_UniProtKB_TrEMBL_Acc_G4VBX0	

HG_32456	
This group of homology does not contain any annotated genome

HG_9192	
Hsap_Ensmbl0178997_exonuclease_3_5_domain_containing_1_Source_HGNC_Symbol_Acc_28507_EXD1	
Dmel_0036330_CG11263	
Cgig_21786_Exonuclease_3_5_domain_containing_protein_1_Source_UniProtKB_TrEMBL_Acc_K1QXC0	
Drer_067759_exonuclease_3_5_domain_containing_1_Source_ZFIN_Acc_ZDB_GENE_060825_267_exd1	
Spur_017309_Spur_017309	
Smim_750_PREDICTED_exonuclease_3_5_domain_containing_protein_like_Meleagris_gallopavo_gi_326920474_ref_XP_003206497_3e_33_137	

HG_26328	
This group of homology does not contain any annotated genome

HG_14028	
Cgig_02428	

HG_9692	
Spur_008363_Prg4	Spur_002463_Spur_002463	Spur_014799_Spur_014799	
Nvec_34661_Fz	Nvec_32052_	Nvec_53428_Extensin_2	Nvec_738_	

HG_27631	
This group of homology does not contain any annotated genome

HG_1037	
Smim_g21669_t1_PREDICTED_similar_to_rabconnectin_3_beta_partial_Hydra_magnipapillata_gi_221119134_ref_XP_002158306_3e_08_60_1	Smim_g22745_t1_PREDICTED_similar_to_RIKEN_cDNA_1700003M02_partial_Hydra_magnipapillata_gi_221116415_ref_XP_002166614_8e_21_103	Smim_878_PREDICTED_similar_to_F21D5_3_Hydra_magnipapillata_gi_221105975_ref_XP_002169317_2e_10_63_5	
Gsal_10747_protein	

HG_23324	
Smim_51450_PREDICTED_CD27_binding_Siva_protein_like_Saccoglossus_kowalevskii_gi_291242145_ref_XP_002740968_4e_13_70_9	

HG_15162	
Dmel_0036310_CG10969	
Nvec_9026_Pentapeptide_2	

HG_13025	
Spur_024712_Spur_024712	

HG_14041	
Dmel_0033081_geminin_geminin_Source_FlyBase_0033081	

HG_45326	
This group of homology does not contain any annotated genome

HG_8657	
This group of homology does not contain any annotated genome

HG_20425	
Nvec_21426_	Nvec_25743_	Nvec_2243_	

HG_7732	
Smim_77129_hypothetical_protein_MC7420_2414_Microcoleus_chthonoplastes_PCC_7420_gi_254416532_ref_ZP_05030284_2e_10_68_9	Smim_1696_hypothetical_protein_MC7420_2414_Microcoleus_chthonoplastes_PCC_7420_gi_254416532_ref_ZP_05030284_7e_14_77_4	Smim_77123_hypothetical_protein_MC7420_2414_Microcoleus_chthonoplastes_PCC_7420_gi_254416532_ref_ZP_05030284_4e_13_76_6	Smim_22576_hypothetical_protein_MC7420_2414_Microcoleus_chthonoplastes_PCC_7420_gi_254416532_ref_ZP_05030284_2e_14_79_3	Smim_58586_hypothetical_protein_MC7420_2414_Microcoleus_chthonoplastes_PCC_7420_gi_254416532_ref_ZP_05030284_1e_04_50_8	Smim_15039_Putative_protein_of_unknown_function_Komagataella_pastoris_GS115_gi_254570483_ref_XP_002492351_2e_05_53_5	Smim_15027_hypothetical_protein_MC7420_2414_Microcoleus_chthonoplastes_PCC_7420_gi_254416532_ref_ZP_05030284_6e_04_48_9	Smim_22516_22516	

HG_3601	
Hsap_Ensmbl0127152_B_cell_CLL_lymphoma_11B_zinc_finger_protein_Source_HGNC_Symbol_Acc_13222_BCL11B	Hsap_Ensmbl0170684_zinc_finger_protein_296_Source_HGNC_Symbol_Acc_15981_ZNF296	Hsap_Ensmbl0119866_B_cell_CLL_lymphoma_11A_zinc_finger_protein_Source_HGNC_Symbol_Acc_13221_BCL11A	
Dmel_0029939_CG9650	
Cgig_11779_B_cell_lymphoma_leukemia_11B_Source_UniProtKB_TrEMBL_Acc_K1PWX7	Cgig_11776_B_cell_lymphoma_leukemia_11A_Source_UniProtKB_TrEMBL_Acc_K1QBM1	
Cele_017430_F13H6_1_Protein_F13H6_1_isoform_b_F13H6_1_mRNA_complete_cds_Source_RefSeq_mRNA_Acc_NM_001129441	
Drer_067727_B_cell_CLL_lymphoma_11B_zinc_finger_protein_Source_HGNC_Symbol_Acc_13222_BCL11B_2_of_2	Drer_063153_B_cell_CLL_lymphoma_11Ab_Source_ZFIN_Acc_ZDB_GENE_061009_4_bcl11ab	Drer_077897_zinc_finger_protein_296_Source_ZFIN_Acc_ZDB_GENE_050419_201_znf296	Drer_062510_B_cell_CLL_lymphoma_11Ba_zinc_finger_protein_Source_ZFIN_Acc_ZDB_GENE_061207_62_bcl11ba	Drer_061352_B_cell_CLL_lymphoma_11Aa_Source_ZFIN_Acc_ZDB_GENE_060421_4643_bcl11aa	
Spur_018909_Z39	Spur_003490_Z131	
Smim_20982_B_cell_lymphoma_leukemia_putative_Pediculus_humanus_corporis_gi_242025086_ref_XP_002432957_2e_117_387	Smim_75172_AGAP002610_PA_Anopheles_gambiae_str_PEST_gi_333468124_gb_EAA07636_5_4e_84_294	
Sman_124090_Putative_b_cell_lymphoma_leukemia_Source_UniProtKB_TrEMBL_Acc_G4V6M7	Sman_075230_Putative_b_cell_lymphoma_leukemia_Source_UniProtKB_TrEMBL_Acc_G4VS62	
Gsal_5069_b_cell_lymphoma_leukemia	

HG_6631	
Nvec_52909_	

HG_40426	
This group of homology does not contain any annotated genome

HG_19779	
Cgig_03862_Tudor_domain_containing_protein_1_Source_UniProtKB_TrEMBL_Acc_K1R3H4	Cgig_00422	

HG_29017	
Nvec_21820_DUF622	

HG_490	
Spur_022412_Nlr99	Spur_002372_Nlr55	Spur_008547_Nlr50	Spur_015205_Nlr165	Spur_024020_Fbgp	Spur_010039_Nlr199	Spur_022070_Nlr158	Spur_015206_Nlr160	Spur_005581_Nlr87	Spur_017038_Nlr35	Spur_009488_Nlr22	Spur_026304_Nlr180	Spur_004043_Nlr30	Spur_014128_Nlr11	Spur_004165_Nlr84	Spur_010667_Nlr189	Spur_027300_Nlr170	Spur_013952_Nlr83	Spur_025914_Nlr15	Spur_021243_Nlr40	Spur_014761_Nlr111	Spur_018849_Hypp_2407	Spur_024975_Nlr36	Spur_013981_Nlrp3L	Spur_005301_Nlr108	Spur_003366_Nlr118	Spur_014495_Hypp_755	Spur_001210_Nlr144	Spur_023120_Nlr79	Spur_006229_Nlr104	Spur_028060_Nlr122	Spur_022394_Nlr60	Spur_026020_Nlr59	Spur_011035_Nlr162	Spur_017274_Spur_017274_DNA_directed_RNA_polymerase_Source_UniProtKB_TrEMBL_Acc_H3ISW1	Spur_023642_Nlr153	Spur_002962_Nlr66	Spur_020380_Nlr29	Spur_017993_Nlr18	Spur_008442_Hypp_34	Spur_022294_Nlr39	Spur_020916_Nlr1	Spur_003715_Nlr38	Spur_015052_Nlr109	Spur_005410_Nlr184	Spur_028483_Nlr80	Spur_025948_Nlr97	Spur_008225_Hypp_539	Spur_020436_Hypp_166	Spur_023550_Nlr67	Spur_003186_Nlr72	Spur_002868_Nlr27	Spur_026071_Nlr57	Spur_006019_Nlr183	Spur_016257_Nlr142	Spur_016199_Hypp_817	Spur_021478_Nlr58	Spur_020561_Hypp_168	Spur_028387_Nlr69	Spur_011855_Nlr130	Spur_028294_Nlr42	Spur_019347_Hypp_154	Spur_005026_Nlr124	Spur_015340_Nlr16	Spur_008431_Nlr61	Spur_027035_Nlr194	Spur_005383_Nlr140	Spur_013465_Nlr89	Spur_003553_Nlr2	Spur_001781_Nlr20	Spur_028805_Nlr75	Spur_017054_Nlr17	Spur_000863_Nlr152	Spur_027511_Nlr119	Spur_023532_Nlr6	Spur_011439_Nlr103	Spur_007113_Nlr98	Spur_019699_Nlr82	Spur_001630_Nlr166	Spur_008382_Nlr21	Spur_015481_Nlr85	Spur_017245_Nlr73	Spur_007620_Nlr187	Spur_000015_Nlr94	Spur_000852_Nlr71	Spur_014503_Nlr74	Spur_023628_Nlr23	Spur_019700_Nlr77	Spur_011827_Hypp_2002	Spur_000896_Nlr28	Spur_023682_Krt78L_1	Spur_009659_Nlr127	Spur_027513_Nlr47	Spur_028681_Nlr8	Spur_003762_Nlr117	Spur_017341_Nlr52	Spur_002423_Nlr56	Spur_000672_Nlr41	Spur_021447_Nlr54	Spur_016794_Nlr114	Spur_013504_Nlr51	Spur_003200_Nlr9	Spur_001054_Nlr48	Spur_017129_Nrl25	Spur_028485_Nlr182	Spur_015768_Nlr179	Spur_001548_Nlr53	Spur_002758_Ndbcp	Spur_009017_Nlr10	Spur_000001_Sox	Spur_026921_Nlr14	Spur_015972_Nlr33	Spur_015105_Nlr63	Spur_010053_Nlr102	Spur_025077_Nlr46	Spur_002641_Nlr12	Spur_019497_Nlr185	Spur_023183_Nlr141	Spur_004012_Hypp_7993	Spur_003797_Nlr136	Spur_025166_Nlr126	Spur_020569_Nlr171	Spur_025138_Nlr68	Spur_011776_Nlr44	Spur_017505_Nlr131	Spur_011088_Nlr157	Spur_008498_Nlr134	Spur_003247_Nlr133	Spur_003934_Nlr64	Spur_003539_Nlr3	Spur_000523_Nlr148	Spur_025179_Nlr123	Spur_025680_Nlr7	Spur_005462_Nlr65	Spur_021930_Nlr197	Spur_017196_Nlr132	Spur_018384_Nlr120	Spur_022564_Nlr191	Spur_008707_Nlr149	Spur_027207_Nlr190	Spur_028820_Nlr138	Spur_010955_Hypp_1949	Spur_016926_Nlr143	Spur_016810_Nlr138_1	Spur_016759_Hypp_841	Spur_011097_Nlr196	Spur_022001_Nlr137	Spur_001444_Nlr78	Spur_007446_Nlr150	Spur_001608_Nlr181	Spur_002888_Nlr172	Spur_000816_Nlr81	Spur_027762_Hypp_274	Spur_005732_Nlr168	Spur_023474_Hypp_1086	Spur_015033_Nlr195	Spur_027808_Nlr154	Spur_004343_Nlr145	Spur_004053_Nlr13	Spur_016071_Hypp_2244	Spur_001549_Nlr169	Spur_006610_Nlr4	Spur_013038_Nlr193	Spur_019696_Nlr95	Spur_001016_Nlr113	Spur_001884_Nlr159	Spur_024649_Nlr62	Spur_020661_Hypp_983	Spur_026036_Nlr151	Spur_016921_Nlr49	Spur_008597_Nlr76	Spur_006733_Nlr86	Spur_015298_Hypp_780	Spur_009111_Nlr24	Spur_022780_Nlr26	Spur_008283_Nlr88	Spur_006219_Nlr198	Spur_012713_Nlr167	Spur_025204_Nlr90	Spur_027858_Nlr31	Spur_005993_Nlr92	Spur_002436_Nlr34	Spur_014530_Hypp_102	Spur_006456_Nlr161	Spur_014719_Nlr177	Spur_008833_Nlr112	Spur_027610_Nlr135	Spur_021844_Nlr100	Spur_026622_Nlr139	Spur_022441_Nlr163	Spur_004872_Nlr19	Spur_026400_Nlr155	Spur_014122_Nlr146	Spur_028630_Nlr107	Spur_009934_Krt78L	Spur_020240_Nlr110	Spur_006619_Hypp_17	Spur_006203_Nlr93	Spur_016060_Nlr192	Spur_007348_Hypp_1715	Spur_010153_Hypp_63	Spur_011441_Nlr101	Spur_001591_Hypp_336	Spur_009160_Nlr125	Spur_012523_Nlr96	Spur_025167_Nlr156	Spur_000738_Nlr174	Spur_002272_Nlr105	Spur_021370_Nlr186	Spur_005609_Nlr128	Spur_013206_Nlr45	Spur_024709_Nlr173	Spur_026189_Nlr121	Spur_012822_Hypp_694	Spur_008390_Hypp_33	Spur_015589_Hypp_792	Spur_004600_Spur_004600	Spur_014112_Nlr32	Spur_003640_Nlr116	Spur_013619_Nlr5	Spur_000457_Nlr91	Spur_028433_Nlr129	Spur_017708_Nlr37	Spur_023759_Nlr188	Spur_022130_Nlr70	Spur_007561_Hypp_1729	Spur_027927_Nlr43	Spur_002086_Hypp_341	Spur_022442_Hypp_1046	Spur_025600_Nlr147	Spur_028595_Nlr115	Spur_018031_Hypp_2367	Spur_013665_Hypp_2096	Spur_016783_Hypp_843	Spur_010097_Nlr106	Spur_013252_Hypp_2076	Spur_011433_Hypp_647	Spur_003448_Hypp_383	Spur_025434_Spur_025434	Spur_016532_Nlr178	Spur_026320_Nlr176_1	Spur_014124_Hypp_2129	Spur_010091_Nlr176	Spur_014688_Hypp_762	Spur_019639_Spur_019639	Spur_026464_Hypp_9179	Spur_008637_Hypp_1800	Spur_008029_Spur_008029	Spur_004215_Hypp_405	Spur_009161_Nlr125_1	Spur_001423_Nlr200	Spur_002104_Hypp_1372	Spur_014183_Hypp_2135	Spur_010052_Nlr102_1	Spur_023709_Hypp_2683	Spur_006371_Hypp_1657	Spur_006587_Nlr164	Spur_015558_Hypp_2220	Spur_009890_Spur_009890	Spur_007542_Hypp_1726	Spur_018298_Hypp_2380	Spur_011662_Hypp_1996	Spur_000087_Hypp_1242	Spur_003303_Nlr175	Spur_006204_Spur_006204	Spur_010096_Spur_010096	Spur_001157_Hypp_326	Spur_014327_Hypp_2140	Spur_028631_Nlr107_1	Spur_021443_Spur_021443	Spur_023758_Nlr188_1	Spur_001015_Spur_001015	Spur_017340_Spur_017340	Spur_014123_Hypp_739	Spur_012313_Spur_012313	Spur_013205_Spur_013205	Spur_023551_Spur_023551	Spur_011843_Serrp2	Spur_026442_Serrp3	Spur_014193_Spur_014193	Spur_017506_Nlr131_1	Spur_004305_Spur_004305	Spur_010734_Spur_010734	Spur_018628_Hypp_2396	Spur_014531_Spur_014531	Spur_024426_Hypp_2730	Spur_011440_Spur_011440	Spur_026016_Spur_026016	Spur_003620_Spur_003620	Spur_009367_Spur_009367	Spur_026827_Spur_026827	Spur_006935_Spur_006935	Spur_015207_Nlr160_1	Spur_022489_Hypp_2611	
Nvec_49307_Pep_M12B_propep	

HG_9315	
This group of homology does not contain any annotated genome

HG_15705	
Hsap_Ensmbl0110851_PR_domain_containing_4_Source_HGNC_Symbol_Acc_9348_PRDM4	
Drer_017366_PR_domain_containing_4_Source_ZFIN_Acc_ZDB_GENE_041210_131_prdm4	

HG_3837	
Hsap_Ensmbl0010318_PHD_finger_protein_7_Source_HGNC_Symbol_Acc_18458_PHF7	Hsap_Ensmbl0092140_G2_M_phase_specific_E3_ubiquitin_protein_ligase_Source_HGNC_Symbol_Acc_20338_G2E3	
Dmel_0005683_pie_pineapple_eye_Source_FlyBase_0005683	Dmel_0031091_CG9576	
Cgig_24374_G2_M_phase_specific_E3_ubiquitin_protein_ligase_Source_UniProtKB_TrEMBL_Acc_K1QSM3	
Drer_001313_G2_M_phase_specific_E3_ubiquitin_ligase_Source_ZFIN_Acc_ZDB_GENE_030616_400_g2e3	
Spur_016805_Hypp_133	Spur_017900_Spur_017900	
Smim_25805_G2_M_phase_specific_E3_ubiquitin_protein_ligase_Harpegnathos_saltator_gi_307202491_gb_EFN81878_2e_47_175	Smim_25803_G2_M_phase_specific_E3_ubiquitin_protein_ligase_Camponotus_floridanus_gi_307187393_gb_EFN72516_3e_15_84_7	
Gsal_12837_g2_m_phase_specific_e3_ubiquitin_protein_ligase_like	
Nvec_6822_	

HG_12245	
Smim_63151_octopamine_receptor_oamb_Culex_quinquefasciatus_gi_170069925_ref_XP_001869400_4e_12_74_3	

HG_42409	
This group of homology does not contain any annotated genome

HG_2648	
Nvec_45954_VWA	Nvec_58992_VWA	Nvec_51161_WSC	Nvec_22763_	Nvec_8076_WSC	Nvec_30175_	Nvec_32407_WSC	Nvec_50422_WSC	Nvec_7281_TSP_1	Nvec_35521_WSC	Nvec_47754_	Nvec_11483_WSC	Nvec_58429_WSC	

HG_9944	
This group of homology does not contain any annotated genome

HG_9768	
Spur_007143_Spur_007143	
Nvec_53623_	

HG_31776	
This group of homology does not contain any annotated genome

HG_4712	
This group of homology does not contain any annotated genome

HG_20661	
Dmel_0015591_Ast_Allatostatin_Source_FlyBase_0015591	
Smim_12395_allatostatin_precursor_protein_Panulirus_interruptus_gi_149683130_dbj_BAF64528_4e_35_144	

HG_10805	
Nvec_1701_	Nvec_35405_TraI	Nvec_11187_F5_F8_type_C	

HG_12363	
Dmel_0050296_RIC_3	
Smim_69962_AGAP005057_PA_Anopheles_gambiae_str_PEST_gi_158292460_ref_XP_313931_4_7e_19_91_7	Smim_9059_resistance_to_inhibitors_of_cholinesterase_protein_3_Haemonchus_contortus_gi_320000468_gb_ADV92281_7e_04_45_8	

HG_10057	
Drer_089568_Uncharacterized_protein_Source_UniProtKB_TrEMBL_Acc_H9GYK7_CABZ01073099_1	
Spur_016664_Kif21A	
Smim_17738_kinesin_family_member_21A_Xenopus_Silurana_tropicalis_gi_307548914_ref_NP_001182593_2e_50_186	

HG_23765	
This group of homology does not contain any annotated genome

HG_8482	
Nvec_16663_Keratin_B2	Nvec_57281_Keratin_B2	Nvec_2821_	Nvec_57280_Keratin_B2	Nvec_34615_Keratin_B2	Nvec_11395_7tm_1	Nvec_49733_GLTT	Nvec_7111_	Nvec_199_	Nvec_35807_	Nvec_25322_	

HG_801	
Dmel_0025631_moody_moody_Source_FlyBase_0025631	Dmel_0025632_CG4313	
Cele_015799_C15H9_3_Protein_C15H9_3_C15H9_3_mRNA_complete_cds_Source_RefSeq_mRNA_Acc_NM_076625	
Spur_027584_Surreal_Gpcr93	Spur_017093_Surreal_Gpcr45	Spur_006834_Surreal_Gpcr52	Spur_008884_Surreal_Gpcr51	Spur_013029_Surreal_Gpcr29	Spur_006833_Surreal_Gpcr81	Spur_001020_Surreal_Gpcr109	Spur_005498_Surreal_Gpcr104	Spur_004805_Surreal_Gpcr1	Spur_011807_Htr1fL_2	Spur_000681_Adra1bL	Spur_021683_Surreal_Gpcr91	Spur_013898_Htr1L_2	Spur_016843_Hypp_134	Spur_026059_Surreal_Gpcr53	Spur_006820_Surreal_Gpcr28	Spur_003997_Adra1L_2	Spur_006822_Surreal_Gpcr26	Spur_007359_Surreal_Gpcr102	Spur_023619_Surreal_Gpcr19	Spur_023621_Surreal_Gpcr22	Spur_007199_Mtnr1aL	Spur_014384_Mtnr1bL	Spur_007444_Mtnr1b	Spur_002311_Opn4L	Spur_010319_Surreal_Gpcr36	Spur_007806_Htr1L_1	Spur_004460_Hypp_1524	Spur_026022_Hypp_2813	Spur_025879_Gpr50L_2	Spur_017095_Surreal_Gpcr43	Spur_024813_Htr4L_9	Spur_012069_Surreal_Gpcr107	Spur_014834_Hypp_2171	Spur_024817_Surreal_Gpcr142	Spur_013026_Surreal_Gpcr24	Spur_010882_Htr4L_5	Spur_007063_Surreal_Gpcr46	Spur_010845_Csk3	Spur_013028_Surreal_Gpcr21	Spur_024812_Surreal_Gpcr135	Spur_014826_Surreal_Gpcr111	Spur_023620_Surreal_Gpcr32	Spur_007274_Surreal_Gpcr106	Spur_003336_Mel1aL	Spur_006559_Gpr50L	Spur_006819_Surreal_Gpcr13	Spur_001760_Surreal_Gpcr23	Spur_013019_Surreal_Gpcr7	Spur_000368_Hypp_1253	Spur_000703_Hypp_1280	Spur_011109_Hypp_1960	Spur_011108_Hypp_1959	Spur_013022_Surreal_Gpcr10	Spur_023573_Mtnr1b_2	Spur_028392_Opn4L_1	Spur_014434_Hypp_2147	Spur_013025_Surreal_Gpcr25	Spur_021015_Mtnr1aL_2	Spur_003101_Surreal_Gpcr6	Spur_019252_Surreal_Gpcr4	Spur_008245	Spur_023291_Spur_023291	Spur_003998_Spur_003998	Spur_009719_Oprd1L_1	Spur_017429_Surreal_Gpcr133	Spur_013018_Surreal_Gpcr17	Spur_013897_Htr1fL_4	Spur_013896_Adra1bL_6	Spur_003003_Adra1bL_3	Spur_007807_HtrlaL	Spur_014098_Hypp_2128	Spur_001567_Oprk1L_3	Spur_013774_D2rlL	Spur_020295_Surreal_Gpcr113	Spur_024811_Surreal_Gpcr139	Spur_020296_Surreal_Gpcr131	Spur_000078_Gpcr88	Spur_000079_Hypp_1241	Spur_017092_Surreal_Gpcr50	Spur_007061_Surreal_Gpcr40	Spur_017091_Surreal_Gpcr42	Spur_013024_Surreal_Gpcr5	Spur_013023_Surreal_Gpcr8	Spur_006821_Surreal_Gpcr20	Spur_007062_Surreal_Gpcr49	Spur_013020_Surreal_Gpcr15	Spur_010884_Htr4L_7	Spur_021613_Adra1aL_9	Spur_010883_Htr4L_6	Spur_010880_Gpr84L_3	Spur_010318_Surreal_Gpcr33	Spur_022773_Mtnr1aL_3	Spur_025641_Adra1dL_2	Spur_007795_Surreal_Gpcr84	Spur_007796_Surreal_Gpcr85	Spur_013899_Htr1L_3	Spur_013901_Htr1L_5	Spur_013900_Htr1L_4	Spur_003004_Adra1bL_4	Spur_003002_Drd2L_13	Spur_004768_Hypp_1542	Spur_000370_Hypp_1255	Spur_022772_Adra1aL_10	Spur_026769_Htr1aL_9	Spur_013781_Chrm4L_2	Spur_013782_Hrh1L_7	Spur_007491_Surreal_Gpcr44	Spur_009580_Surreal_Gpcr30	Spur_011319_Surreal_Gpcr16	Spur_012689_Adra1aL_1	Spur_014747_Surreal_Gpcr117	Spur_003097_Hypp_1431	Spur_007794_Surreal_Gpcr125	Spur_023479_Hypp_2672	Spur_008711_Htr2bL	Spur_017704_Spur_017704	Spur_007490_Surreal_Gpcr47	Spur_013027_Surreal_Gpcr27	Spur_019251_Surreal_Gpcr9	Spur_007064_Surreal_Gpcr38	Spur_011318_Surreal_Gpcr11	Spur_012325_Surreal_Gpcr148	Spur_017094_Surreal_Gpcr78	Spur_001490_Hypp_1334	Spur_023017_Surreal_Gpcr39	Spur_009211_Hypp_1834	Spur_007707_MdyL	Spur_002248_Adrb3L	Spur_014550_Adra1dL	Spur_011411_Drd2L_15	Spur_017096_Surreal_Gpcr88	Spur_013021_Surreal_Gpcr14	Spur_017951_Hypp_2363	Spur_009538_Hypp_1854	Spur_002403_Hypp_1393	Spur_010657_Chrm4L	
Smim_29619_PREDICTED_similar_to_trehalose_receptor_Tribolium_castaneum_gi_189233809_ref_XP_971005_4e_102_315	Smim_36896_PREDICTED_G_protein_coupled_receptor_moody_like_isoform_Bombus_terrestris_gi_340720070_ref_XP_003398466_9e_72_238	Smim_52726_PREDICTED_similar_to_trehalose_receptor_Tribolium_castaneum_gi_189233809_ref_XP_971005_1e_73_242	Smim_36913_Gustatory_receptor_trehalose_Harpegnathos_saltator_gi_307210121_gb_EFN86818_1e_46_169	

HG_34757	
Dmel_0003373_Sgs3_Salivary_gland_secretion_3_Source_FlyBase_0003373	Dmel_0003377_Sgs7_Salivary_gland_secretion_7_Source_FlyBase_0003377	Dmel_0003378_Sgs8_Salivary_gland_secretion_8_Source_FlyBase_0003378	

HG_26764	
This group of homology does not contain any annotated genome

HG_8941	
Nvec_58810_DUF1613	Nvec_18164_E_MAP_115	Nvec_38941_Remorin_C	Nvec_45980_C1_3	Nvec_14341_DUF1339	Nvec_58611_Collagen	Nvec_32010_Ada_Zn_binding	Nvec_18162_E_MAP_115	Nvec_58418_DUF1110	Nvec_7620_Remorin_N	Nvec_58106_DUF930	Nvec_4660_DUF1252	Nvec_44812_DUF586	Nvec_46625_	Nvec_4659_	Nvec_6267_DUF930	Nvec_44052_	Nvec_39198_RPEL	Nvec_21005_	Nvec_56080_	Nvec_18163_	

HG_30345	
This group of homology does not contain any annotated genome

HG_24289	
This group of homology does not contain any annotated genome

HG_8677	
Hsap_Ensmbl0211584_solute_carrier_family_48_heme_transporter_member_1_Source_HGNC_Symbol_Acc_26035_SLC48A1	
Cgig_26537_Heme_transporter_hrg1_B_Source_UniProtKB_TrEMBL_Acc_K1RH84	
Drer_026109_solute_carrier_family_48_heme_transporter_member_1b_Source_ZFIN_Acc_ZDB_GENE_030131_8226_slc48a1b	Drer_026907_solute_carrier_family_48_heme_transporter_member_1a_Source_ZFIN_Acc_ZDB_GENE_040718_121_slc48a1a	

HG_63357	
Dmel_0250754_CG42232	

HG_46491	
This group of homology does not contain any annotated genome

HG_9681	
Spur_017371_Hypp_2322	Spur_005578_Adra1aL_2	Spur_021579_Adrb2L_14	Spur_019698_Hypp_2462	Spur_007432_Adrb2L_1	Spur_021998_Adrb2L_15	Spur_013270_Adrb2L_3	Spur_023319_Adrb2L_17	Spur_006250_Hypp_1644	Spur_006252_Hypp_1646	Spur_013657_Adrb2L_4	Spur_006249_Hypp_1643	Spur_006253_Hypp_1647	Spur_006251_Hypp_1645	Spur_025498_Hypp_2793	Spur_009550_Hypp_581	Spur_001197_Hypp_1312	

HG_70998	
Nvec_53177_RTP	

HG_25866	
This group of homology does not contain any annotated genome

HG_386	
Hsap_Ensmbl0179240_Homo_sapiens_putative_uncharacterized_protein_FLJ37770_like_LOC100506127_mRNA_Source_RefSeq_mRNA_Acc_NM_001282456_RP11_111M22_2	
Cgig_02770	
Smim_g27939_t1_PREDICTED_histone_lysine_N_methyltransferase_SETMAR_like_Acyrthosiphon_pisum_gi_328703830_ref_XP_003242319_3e_119_373	Smim_g35945_t1_PREDICTED_histone_lysine_N_methyltransferase_SETMAR_like_Acyrthosiphon_pisum_gi_328703830_ref_XP_003242319_2e_124_379	Smim_g31141_t1_PREDICTED_histone_lysine_N_methyltransferase_SETMAR_like_Acyrthosiphon_pisum_gi_328703830_ref_XP_003242319_3e_129_390	Smim_g33494_t1_transposase_Forficula_auricularia_gi_37907398_gb_AAP51088_9e_169_483	Smim_71254_mariner_transposase_Chrysoperla_plorabunda_gi_600840_gb_AAC46948_5e_41_149	Smim_g3869_t1_PREDICTED_histone_lysine_N_methyltransferase_SETMAR_like_Acyrthosiphon_pisum_gi_328703830_ref_XP_003242319_5e_123_374	Smim_g36721_t1_PREDICTED_histone_lysine_N_methyltransferase_SETMAR_like_Acyrthosiphon_pisum_gi_328703830_ref_XP_003242319_4e_111_337	Smim_g75516_t1_PREDICTED_histone_lysine_N_methyltransferase_SETMAR_like_Acyrthosiphon_pisum_gi_328703830_ref_XP_003242319_1e_110_335	Smim_g25013_t1_PREDICTED_histone_lysine_N_methyltransferase_SETMAR_like_Acyrthosiphon_pisum_gi_328703830_ref_XP_003242319_2e_110_337	Smim_g9333_t1_PREDICTED_histone_lysine_N_methyltransferase_SETMAR_like_Acyrthosiphon_pisum_gi_328703830_ref_XP_003242319_5e_119_356	Smim_g65902_t1_PREDICTED_histone_lysine_N_methyltransferase_SETMAR_like_Acyrthosiphon_pisum_gi_328703830_ref_XP_003242319_2e_100_310	Smim_g11645_t1_PREDICTED_histone_lysine_N_methyltransferase_SETMAR_like_Acyrthosiphon_pisum_gi_328703830_ref_XP_003242319_6e_86_270	Smim_g22805_t1_PREDICTED_histone_lysine_N_methyltransferase_SETMAR_like_Acyrthosiphon_pisum_gi_328703830_ref_XP_003242319_1e_87_277	Smim_g4760_t1_FLJ37770_like_protein_Acromyrmex_echinatior_gi_332031049_gb_EGI70645_1e_52_178	Smim_3689_transposase_Pachygrapsus_marmoratus_gi_149692994_emb_CAJ76983_2e_24_103	Smim_g9137_t1_transposase_Pilumnus_hirtellus_gi_189310172_emb_CAP20039_2e_83_266	Smim_g64001_t1_mariner_transposase_Pycnoscelus_surinamensis_gi_2564431_gb_AAC28159_1e_61_203	Smim_g31925_t1_mariner_transposase_Pycnoscelus_surinamensis_gi_2564431_gb_AAC28159_3e_59_196	Smim_g24203_t1_mariner_transposase_Pycnoscelus_surinamensis_gi_2564431_gb_AAC28159_1e_61_202	Smim_g55028_t1_mariner_transposase_Pycnoscelus_surinamensis_gi_2564431_gb_AAC28159_2e_61_201	Smim_g52128_t1_mariner_transposase_Pycnoscelus_surinamensis_gi_2564431_gb_AAC28159_4e_61_201	Smim_g15705_t1_mariner_transposase_Pycnoscelus_surinamensis_gi_2564431_gb_AAC28159_1e_60_198	Smim_64492_PREDICTED_histone_lysine_N_methyltransferase_SETMAR_like_Acyrthosiphon_pisum_gi_328703830_ref_XP_003242319_2e_72_233	Smim_g58915_t1_PREDICTED_histone_lysine_N_methyltransferase_SETMAR_like_Acyrthosiphon_pisum_gi_328703830_ref_XP_003242319_9e_71_238	Smim_g2071_t1_mariner_transposase_Pycnoscelus_surinamensis_gi_2564431_gb_AAC28159_3e_57_191	Smim_g69977_t1_PREDICTED_histone_lysine_N_methyltransferase_SETMAR_like_Acyrthosiphon_pisum_gi_328703830_ref_XP_003242319_5e_58_199	Smim_g65564_t1_PREDICTED_histone_lysine_N_methyltransferase_SETMAR_like_Acyrthosiphon_pisum_gi_328703830_ref_XP_003242319_4e_67_220	Smim_g35177_t1_PREDICTED_histone_lysine_N_methyltransferase_SETMAR_like_Acyrthosiphon_pisum_gi_328703830_ref_XP_003242319_2e_80_257	Smim_g6611_t1_PREDICTED_histone_lysine_N_methyltransferase_SETMAR_like_Acyrthosiphon_pisum_gi_328703830_ref_XP_003242319_1e_23_102	Smim_69320_transposase_Portunus_pelagicus_gi_189310188_emb_CAP20051_3e_30_121	Smim_g9330_t1_Famar1_transposase_Forficula_auricularia_gi_27465079_gb_AAO12863_1e_97_300	Smim_8639_PREDICTED_histone_lysine_N_methyltransferase_SETMAR_like_Acyrthosiphon_pisum_gi_328703830_ref_XP_003242319_6e_38_139	Smim_44999_Camar1_transposase_Chymomyza_amoena_gi_27465077_gb_AAO12862_2e_98_302	Smim_7488_Camar1_transposase_Chymomyza_amoena_gi_27465077_gb_AAO12862_1e_73_234	Smim_g15598_t1_Ccmar2_transposase_Ceratitis_capitata_gi_27465081_gb_AAO12864_0_0_595	Smim_g4137_t1_Ccmar2_transposase_Ceratitis_capitata_gi_27465081_gb_AAO12864_3e_98_301	Smim_39153_PREDICTED_similar_to_SET_domain_and_mariner_transposase_fusion_partial_Hydra_magnipapillata_gi_221135943_ref_XP_002170964_4e_34_129	Smim_73666_mariner_transposase_Andrena_erigeniae_gi_2564362_gb_AAC28137_1e_15_75_9	Smim_69884_PREDICTED_histone_lysine_N_methyltransferase_SETMAR_like_Acyrthosiphon_pisum_gi_328703830_ref_XP_003242319_1e_17_84_0	Smim_g27055_t1_transposase_Eriphia_verrucosa_gi_189310153_emb_CAP20022_7e_53_184	Smim_g68114_t1_mariner_transposase_Pycnoscelus_surinamensis_gi_2564431_gb_AAC28159_6e_53_180	Smim_g31623_t1_transposase_Eriphia_verrucosa_gi_189310153_emb_CAP20022_3e_47_168	Smim_g40826_t1_Histone_lysine_N_methyltransferase_SETMAR_Camponotus_floridanus_gi_307184166_gb_EFN70690_3e_37_136	Smim_g44287_t1_transposase_Eriphia_verrucosa_gi_189310153_emb_CAP20022_7e_40_149	Smim_g45277_t1_PREDICTED_histone_lysine_N_methyltransferase_SETMAR_like_Acyrthosiphon_pisum_gi_328703830_ref_XP_003242319_9e_47_166	Smim_g69415_t1_Ccmar2_transposase_Ceratitis_capitata_gi_27465081_gb_AAO12864_2e_148_431	Smim_g56058_t1_FLJ37770_like_protein_Acromyrmex_echinatior_gi_332029332_gb_EGI69315_2e_39_142	Smim_47000_Histone_lysine_N_methyltransferase_SETMAR_Acromyrmex_echinatior_gi_332021261_gb_EGI61645_2e_45_157	Smim_29500_PREDICTED_histone_lysine_N_methyltransferase_SETMAR_like_Acyrthosiphon_pisum_gi_328703830_ref_XP_003242319_7e_41_150	Smim_39146_transposase_Eriphia_verrucosa_gi_189310153_emb_CAP20022_3e_39_147	Smim_59304_mariner_transposase_Pycnoscelus_surinamensis_gi_2564431_gb_AAC28159_1e_40_143	Smim_g66074_t1_Histone_lysine_N_methyltransferase_SETMAR_Acromyrmex_echinatior_gi_332021261_gb_EGI61645_8e_51_175	Smim_g22258_t1_FLJ37770_like_protein_Acromyrmex_echinatior_gi_332029332_gb_EGI69315_8e_48_165	Smim_64774_PREDICTED_histone_lysine_N_methyltransferase_SETMAR_like_Acyrthosiphon_pisum_gi_328703830_ref_XP_003242319_6e_29_115	Smim_g38957_t1_FLJ37770_like_protein_Acromyrmex_echinatior_gi_332029332_gb_EGI69315_4e_49_166	Smim_g72661_t1_transposase_Eriphia_verrucosa_gi_189310153_emb_CAP20022_5e_18_86_3	Smim_g36138_t1_Ccmar2_transposase_Ceratitis_capitata_gi_27465081_gb_AAO12864_3e_168_479	Smim_g45528_t1_FLJ37770_like_protein_Acromyrmex_echinatior_gi_332024216_gb_EGI64421_3e_26_107	Smim_g9382_t1_Ccmar2_transposase_Ceratitis_capitata_gi_27465081_gb_AAO12864_1e_134_394	Smim_23105_Histone_lysine_N_methyltransferase_SETMAR_Harpegnathos_saltator_gi_307194922_gb_EFN77046_2e_16_76_3	Smim_21852_Putative_uncharacterized_protein_FLJ37770_Camponotus_floridanus_gi_307189285_gb_EFN73722_8e_17_79_0	Smim_66487_transposase_Portunus_pelagicus_gi_189310193_emb_CAP20054_1e_24_104	Smim_6794_transposase_Portunus_pelagicus_gi_189310188_emb_CAP20051_2e_13_71_2	Smim_11174_Histone_lysine_N_methyltransferase_SETMAR_Camponotus_floridanus_gi_307189293_gb_EFN73730_6e_29_114	Smim_g2128_t1_Ccmar2_transposase_Ceratitis_capitata_gi_27465081_gb_AAO12864_2e_111_332	Smim_42674_FLJ37770_like_protein_Acromyrmex_echinatior_gi_332024216_gb_EGI64421_5e_17_79_3	Smim_1478_denovo_path1_Histone_lysine_N_methyltransferase_SETMAR_Acromyrmex_echinatior_gi_332021261_gb_EGI61645_1e_35_130	Smim_g11292_t1_Histone_lysine_N_methyltransferase_SETMAR_Acromyrmex_echinatior_gi_332021261_gb_EGI61645_5e_30_117	Smim_16494_PREDICTED_histone_lysine_N_methyltransferase_SETMAR_like_Acyrthosiphon_pisum_gi_328703830_ref_XP_003242319_3e_23_99_4	Smim_56920_PREDICTED_similar_to_hemicentin_partial_Hydra_magnipapillata_gi_221091136_ref_XP_002169099_5e_18_87_8	Smim_27117_Putative_uncharacterized_protein_FLJ37770_Camponotus_floridanus_gi_307189285_gb_EFN73722_2e_13_70_1	Smim_46124_transposase_Portunus_pelagicus_gi_189310193_emb_CAP20054_7e_10_62_0	Smim_g63136_t1_Famar1_transposase_Forficula_auricularia_gi_27465079_gb_AAO12863_2e_121_358	Smim_59687_transposase_Forficula_auricularia_gi_37907390_gb_AAP51084_4e_17_82_8	Smim_65925_PREDICTED_histone_lysine_N_methyltransferase_SETMAR_like_Acyrthosiphon_pisum_gi_328703830_ref_XP_003242319_1e_16_80_9	Smim_71252_Histone_lysine_N_methyltransferase_SETMAR_Camponotus_floridanus_gi_307189293_gb_EFN73730_1e_44_153	Smim_65113_PREDICTED_putative_uncharacterized_protein_FLJ37770_like_Nomascus_leucogenys_gi_332211266_ref_XP_003254739_4e_33_124	Smim_g27653_t1_Putative_uncharacterized_protein_FLJ37770_Camponotus_floridanus_gi_307186049_gb_EFN71785_8e_35_125	Smim_g10154_t1_Putative_uncharacterized_protein_FLJ37770_Camponotus_floridanus_gi_307177562_gb_EFN66655_2e_18_87_4	Smim_13453_Histone_lysine_N_methyltransferase_SETMAR_Acromyrmex_echinatior_gi_332018571_gb_EGI59159_2e_36_132	Smim_19737_Putative_uncharacterized_protein_FLJ37770_Camponotus_floridanus_gi_307177562_gb_EFN66655_2e_29_116	Smim_64630_Putative_uncharacterized_protein_FLJ37770_Camponotus_floridanus_gi_307177562_gb_EFN66655_5e_23_100	Smim_46749_Histone_lysine_N_methyltransferase_SETMAR_Acromyrmex_echinatior_gi_332017516_gb_EGI58227_5e_34_127	Smim_50839_transposase_Agrilus_planipennis_gi_283765096_gb_ADB28039_2e_18_87_8	Smim_70607_FLJ37770_like_protein_Acromyrmex_echinatior_gi_332021846_gb_EGI62184_3e_18_82_4	Smim_15009_Histone_lysine_N_methyltransferase_SETMAR_Acromyrmex_echinatior_gi_332018571_gb_EGI59159_1e_32_122	Smim_g38873_t1_transposase_Forficula_auricularia_gi_37907423_gb_AAP51096_4e_63_206	Smim_g20606_t1_transposase_Chymomyza_amoena_gi_26986663_gb_AAN86603_8e_18_82_4	Smim_79789_PREDICTED_similar_to_integrin_beta_chain_partial_Hydra_magnipapillata_gi_221123094_ref_XP_002159375_5e_44_155	Smim_g45612_t1_Histone_lysine_N_methyltransferase_SETMAR_Camponotus_floridanus_gi_307174353_gb_EFN64900_2e_32_118	Smim_38430_transposase_Forficula_auricularia_gi_37907406_gb_AAP51092_4e_29_113	Smim_46628_Histone_lysine_N_methyltransferase_SETMAR_Harpegnathos_saltator_gi_307200878_gb_EFN80916_6e_24_97_4	Smim_72612_Histone_lysine_N_methyltransferase_SETMAR_Acromyrmex_echinatior_gi_332020716_gb_EGI61121_3e_20_87_0	Smim_g49693_t1_Histone_lysine_N_methyltransferase_SETMAR_Harpegnathos_saltator_gi_307200878_gb_EFN80916_3e_18_85_9	Smim_14260_Histone_lysine_N_methyltransferase_SETMAR_Camponotus_floridanus_gi_307188722_gb_EFN73368_4e_29_109	Smim_45207_Putative_uncharacterized_protein_FLJ37770_Camponotus_floridanus_gi_307190997_gb_EFN74761_6e_15_73_6	Smim_21744_Putative_uncharacterized_protein_FLJ37770_Harpegnathos_saltator_gi_307209963_gb_EFN86740_8e_12_64_7	Smim_49980_transposase_Pilumnus_hirtellus_gi_189310169_emb_CAP20037_3e_16_80_5	Smim_46850_mariner_transposase_Chrysoperla_plorabunda_gi_156618_gb_AAA28265_2e_21_94_0	Smim_35211_FLJ37770_like_protein_Acromyrmex_echinatior_gi_332021846_gb_EGI62184_2e_14_74_3	Smim_22907_denovo_path2_PREDICTED_histone_lysine_N_methyltransferase_SETMAR_like_Acyrthosiphon_pisum_gi_328703830_ref_XP_003242319_6e_16_78_2	Smim_63923_Putative_uncharacterized_protein_FLJ37770_Harpegnathos_saltator_gi_307209963_gb_EFN86740_9e_08_52_4	Smim_83997_transposase_Pilumnus_hirtellus_gi_189310169_emb_CAP20037_6e_07_53_5	Smim_12517_PREDICTED_putative_uncharacterized_protein_FLJ37770_like_Macaca_mulatta_gi_109107987_ref_XP_001087076_3e_17_80_9	Smim_6288_FLJ37770_like_protein_Acromyrmex_echinatior_gi_332023506_gb_EGI63743_5e_09_57_8	Smim_44275_Putative_uncharacterized_protein_FLJ37770_Harpegnathos_saltator_gi_307210073_gb_EFN86782_1e_12_67_0	Smim_37055_Histone_lysine_N_methyltransferase_SETMAR_Harpegnathos_saltator_gi_307205869_gb_EFN84041_1e_08_55_1	Smim_55379_PREDICTED_histone_lysine_N_methyltransferase_SETMAR_like_partial_Apis_mellifera_gi_110766450_ref_XP_001121464_6e_14_71_2	Smim_50373_transposase_Pachygrapsus_marmoratus_gi_149692996_emb_CAJ76984_1e_20_92_4	Smim_63872_Histone_lysine_N_methyltransferase_SETMAR_Camponotus_floridanus_gi_307177547_gb_EFN66653_5e_09_56_6	Smim_26876_Putative_uncharacterized_protein_FLJ37770_Camponotus_floridanus_gi_307177562_gb_EFN66655_2e_12_65_9	Smim_2672_denovo_path3_FLJ37770_like_protein_Acromyrmex_echinatior_gi_332021919_gb_EGI62252_3e_10_60_1	Smim_70141_Histone_lysine_N_methyltransferase_SETMAR_Acromyrmex_echinatior_gi_332021737_gb_EGI62092_1e_08_55_8	Smim_17169_FLJ37770_like_protein_Acromyrmex_echinatior_gi_332017999_gb_EGI58630_4e_12_65_9	Smim_19217_Histone_lysine_N_methyltransferase_SETMAR_Camponotus_floridanus_gi_307189293_gb_EFN73730_4e_08_55_1	Smim_42201_FLJ37770_like_protein_Acromyrmex_echinatior_gi_332023506_gb_EGI63743_6e_09_56_2	Smim_60369_PREDICTED_histone_lysine_N_methyltransferase_SETMAR_like_Acyrthosiphon_pisum_gi_328703830_ref_XP_003242319_0_004_42_4	Smim_62642_PREDICTED_histone_lysine_N_methyltransferase_SETMAR_like_Acyrthosiphon_pisum_gi_328703830_ref_XP_003242319_0_001_42_4	Smim_30984_FLJ37770_like_protein_Acromyrmex_echinatior_gi_332021846_gb_EGI62184_1e_12_68_2	Smim_46841_PREDICTED_histone_lysine_N_methyltransferase_SETMAR_like_Acyrthosiphon_pisum_gi_328703830_ref_XP_003242319_7e_07_51_2	Smim_g67243_t1_Mariner_Mos1_transposase_Acromyrmex_echinatior_gi_332026932_gb_EGI67031_2e_05_47_0	Smim_25637_FLJ37770_like_protein_Acromyrmex_echinatior_gi_332021846_gb_EGI62184_4e_06_48_5	Smim_41329_FLJ37770_like_protein_Acromyrmex_echinatior_gi_332021846_gb_EGI62184_3e_07_51_6	Smim_78023_PREDICTED_histone_lysine_N_methyltransferase_SETMAR_like_Acyrthosiphon_pisum_gi_328703830_ref_XP_003242319_2e_09_60_1	Smim_22398_Histone_lysine_N_methyltransferase_SETMAR_Camponotus_floridanus_gi_307188671_gb_EFN73358_5e_07_50_4	Smim_11296_PREDICTED_histone_lysine_N_methyltransferase_SETMAR_like_Acyrthosiphon_pisum_gi_328703830_ref_XP_003242319_7e_10_62_4	Smim_16499_PREDICTED_histone_lysine_N_methyltransferase_SETMAR_like_Acyrthosiphon_pisum_gi_328703830_ref_XP_003242319_1e_06_50_8	Smim_g77897_t1_Mariner_Mos1_transposase_Acromyrmex_echinatior_gi_332028975_gb_EGI68990_2e_05_46_6	Smim_57724_PREDICTED_similar_to_SET_domain_and_mariner_transposase_fusion_Hydra_magnipapillata_gi_221108384_ref_XP_002168485_5e_17_82_4	Smim_50772_transposase_partial_Sitodiplosis_mosellana_gi_83728483_gb_ABC41931_5e_09_57_0	Smim_24588_24588	Smim_32361_mariner_transposase_Pycnoscelus_surinamensis_gi_2564431_gb_AAC28159_4e_06_49_7	Smim_27447_FLJ37770_like_protein_Acromyrmex_echinatior_gi_332023506_gb_EGI63743_2e_06_50_4	Smim_57314_transposase_Forficula_auricularia_gi_37907386_gb_AAP51082_6e_11_64_7	Smim_34639_Camar1_transposase_Chymomyza_amoena_gi_27465077_gb_AAO12862_4e_11_66_6	Smim_46878_mariner_transposase_Heliothis_virescens_gi_3142710_gb_AAC16889_1e_07_54_3	Smim_4383_transposase_Diasemopsis_comoroensis_gi_77744241_gb_ABB02163_4e_29_112	Smim_23645_transposase_Portunus_trituberculatus_gi_189310195_emb_CAP20055_6e_06_50_4	Smim_5148_FLJ37770_like_protein_Acromyrmex_echinatior_gi_332029359_gb_EGI69324_2e_08_55_1	Smim_6290_PREDICTED_histone_lysine_N_methyltransferase_SETMAR_like_Acyrthosiphon_pisum_gi_328703830_ref_XP_003242319_3e_06_51_2	Smim_65706_PREDICTED_histone_lysine_N_methyltransferase_SETMAR_like_Acyrthosiphon_pisum_gi_328703830_ref_XP_003242319_1e_08_57_4	Smim_64801_64801	Smim_74449_putative_transposase_partial_Dermacentor_variabilis_gi_207287875_gb_ACI23536_2e_05_45_4	Smim_75102_PREDICTED_histone_lysine_N_methyltransferase_SETMAR_like_Acyrthosiphon_pisum_gi_328703830_ref_XP_003242319_4e_09_58_9	Smim_871_Histone_lysine_N_methyltransferase_SETMAR_Harpegnathos_saltator_gi_307209325_gb_EFN86397_1e_07_53_1	
Gsal_7022_chimerin_related_rho_gtpase_activating_protein	Gsal_2173_transposase	

HG_6887	
Hsap_Ensmbl0161939_RNASEK_C17orf49_readthrough_Source_HGNC_Symbol_Acc_44419_RNASEK_C17orf49	Hsap_Ensmbl0258315_chromosome_17_open_reading_frame_49_Source_HGNC_Symbol_Acc_28737_C17orf49	
Dmel_0052831_CG33695	
Cgig_15800	
Cele_012828_Y43F8C_6_Protein_Y43F8C_6_isoform_b_Y43F8C_6_mRNA_complete_cds_Source_RefSeq_mRNA_Acc_NM_001269952	
Drer_088755_zgc_103508_Source_ZFIN_Acc_ZDB_GENE_041212_28_zgc_103508	Drer_015161_zgc_92664_Source_ZFIN_Acc_ZDB_GENE_040718_119_zgc_92664	
Spur_008272_Spur_008272	Spur_020127_Spur_020127	
Smim_80203_PREDICTED_chromatin_complexes_subunit_BAP18_like_isoform_Apis_mellifera_gi_328792610_ref_XP_392173_3_4e_34_128	Smim_5720_PREDICTED_similar_to_AGAP009888_PA_Tribolium_castaneum_gi_91081491_ref_XP_974476_1e_18_85_1	
Nvec_13999_Myb_DNA_binding	

HG_43866	
This group of homology does not contain any annotated genome

HG_14100	
Nvec_51223_	Nvec_3203_FGF	Nvec_3204_FGF	Nvec_20712_DUF583	

HG_11050	
Hsap_Ensmbl0152591_dentin_sialophosphoprotein_Source_HGNC_Symbol_Acc_3054_DSPP	
Smim_g51143_t1_PREDICTED_similar_to_MAEBL_Hydra_magnipapillata_gi_221126627_ref_XP_002156063_1e_65_243	
Nvec_20262_	Nvec_20267_	Nvec_20263_	Nvec_35263_	

HG_9788	
Nvec_14819_	Nvec_51461_DRMBL	Nvec_10408_	Nvec_32573_His_leader	

HG_22726	
This group of homology does not contain any annotated genome

HG_22862	
Cele_021011_W03G1_5_Protein_W03G1_5_W03G1_5_mRNA_complete_cds_Source_RefSeq_mRNA_Acc_NM_067535	

HG_15170	
Nvec_253_GRP	Nvec_52653_	Nvec_39954_	

HG_44318	
This group of homology does not contain any annotated genome

HG_26500	
This group of homology does not contain any annotated genome

HG_22675	
This group of homology does not contain any annotated genome

HG_7998	
Nvec_19405_DMP1	Nvec_55153_	Nvec_43460_Keratin_B2	Nvec_40995_RNA_pol_A_CTD	

HG_17089	
Nvec_9751_Helicase_C	Nvec_47087_	Nvec_26898_	

HG_370	
Cgig_19953	Cgig_02120	Cgig_02493	
Cele_018842_F54H12_2_Protein_F54H12_2_F54H12_2_mRNA_complete_cds_Source_RefSeq_mRNA_Acc_NM_066334	Cele_019588_K09F6_5_Protein_K09F6_5_K09F6_5_mRNA_complete_cds_Source_RefSeq_mRNA_Acc_NM_061823	Cele_013316_Y57G11C_21_Protein_Y57G11C_21_Y57G11C_21_mRNA_complete_cds_Source_RefSeq_mRNA_Acc_NM_070399	Cele_012237_W04A8_2_Protein_W04A8_2_W04A8_2_mRNA_complete_cds_Source_RefSeq_mRNA_Acc_NM_061020	
Spur_013400_Hypp_2081	Spur_025523_Spur_025523	Spur_008334_Hypp_543	Spur_027106_Hypp_2887	Spur_017651_Hypp_2350	Spur_001447_Hypp_1328	Spur_004303_Hypp_410	Spur_020024_Hypp_2478	
Smim_g65288_t1_PREDICTED_similar_to_F19G12_Ciona_intestinalis_gi_198413199_ref_XP_002123084_2e_114_366	Smim_g40280_t1_PREDICTED_similar_to_F19G12_Ciona_intestinalis_gi_198413199_ref_XP_002123084_9e_53_192	Smim_g25607_t1_PREDICTED_similar_to_F19G12_Ciona_intestinalis_gi_198413199_ref_XP_002123084_9e_77_262	Smim_g48367_t1_PREDICTED_similar_to_F19G12_Ciona_intestinalis_gi_198413199_ref_XP_002123084_5e_61_218	Smim_g24728_t1_PREDICTED_similar_to_F19G12_Ciona_intestinalis_gi_198413199_ref_XP_002123084_2e_30_130	Smim_28623_PREDICTED_similar_to_F19G12_Ciona_intestinalis_gi_198413199_ref_XP_002123084_6e_25_109	
Nvec_13331_Peptidase_C5	Nvec_32633_DUF1455	Nvec_148_PRKCSH	Nvec_38100_	Nvec_40673_DUF1455	Nvec_13659_Peptidase_C5	Nvec_37045_Drf_FH1	Nvec_15488_Peptidase_C5	Nvec_57604_	Nvec_10449_Ribosomal_L22	Nvec_48540_	Nvec_44454_	Nvec_37420_	Nvec_28044_	Nvec_21812_GRASP55_65	Nvec_35781_	Nvec_27421_Peptidase_M35	Nvec_52712_Dynein_light	Nvec_26971_Peptidase_C5	Nvec_54162_DUF124	Nvec_34926_	Nvec_31356_	Nvec_22960_	Nvec_11503_DUF124	Nvec_772_	Nvec_29378_NHL	Nvec_29379_	Nvec_33096_	Nvec_55979_	Nvec_55620_	

HG_20095	
Nvec_52273_Pentapeptide	

HG_10649	
Spur_024201_Spur_024201	Spur_019372_Spur_019372	

HG_33836	
Nvec_27993_zf_C5HC2	

HG_34611	
This group of homology does not contain any annotated genome

HG_8568	
This group of homology does not contain any annotated genome

HG_19272	
This group of homology does not contain any annotated genome

HG_11888	
This group of homology does not contain any annotated genome

HG_62249	
Spur_013571_Spur_013571	

HG_15598	
This group of homology does not contain any annotated genome

HG_7709	
Gsal_14046_fh1_fh2_domain_containing_protein_3_like_isoform_1	Gsal_5547_fh1_fh2_domain_containing_protein_3_like_isoform_1	Gsal_4891_PREDICTED_hypothetical_protein_putative_homolog_to_LOC100648969_Bombus_terrestris	Gsal_4896_hypothetical_protein	

HG_43656	
This group of homology does not contain any annotated genome

HG_34816	
This group of homology does not contain any annotated genome

HG_28960	
This group of homology does not contain any annotated genome

HG_30950	
Spur_022330_Spur_022330	

HG_22588	
This group of homology does not contain any annotated genome

HG_23299	
Smim_17005_17005	
Nvec_9336_Taeniidae_ag	

HG_19131	
Nvec_110_	

HG_7653	
Nvec_913_E_MAP_115	Nvec_25843_	

HG_30868	
This group of homology does not contain any annotated genome

HG_32218	
This group of homology does not contain any annotated genome

HG_17763	
This group of homology does not contain any annotated genome

HG_8908	
Hsap_Ensmbl0173557_chromosome_2_open_reading_frame_70_Source_HGNC_Symbol_Acc_27938_C2orf70	
Cgig_14656	Cgig_14657_UPF0573_protein_C2orf70_like_protein_A_Source_UniProtKB_TrEMBL_Acc_K1PH14	Cgig_14660_UPF0573_protein_C2orf70_like_protein_A_Source_UniProtKB_TrEMBL_Acc_K1Q9S2	
Drer_089110_chromosome_2_open_reading_frame_70_Source_HGNC_Symbol_Acc_27938_C20H2orf70	
Spur_026143_Spur_026143	
Nvec_28818_	

HG_47927	
This group of homology does not contain any annotated genome

HG_15047	
This group of homology does not contain any annotated genome

HG_44772	
This group of homology does not contain any annotated genome

HG_45483	
This group of homology does not contain any annotated genome

HG_32987	
This group of homology does not contain any annotated genome

HG_20205	
Nvec_6169_	Nvec_27126_ANF_receptor	Nvec_13070_ANF_receptor	

HG_10316	
This group of homology does not contain any annotated genome

HG_10452	
This group of homology does not contain any annotated genome

HG_32044	
This group of homology does not contain any annotated genome

HG_20838	
Spur_001327_TenAL	Spur_007075_Spur_007075	

HG_25205	
This group of homology does not contain any annotated genome

HG_22396	
Nvec_21168_WD40	

HG_48907	
This group of homology does not contain any annotated genome

HG_18164	
This group of homology does not contain any annotated genome

HG_13556	
Nvec_14859_SEA	Nvec_10643_ShTK	Nvec_31999_Utp14	Nvec_50210_I_set	Nvec_20363_Involucrin	

HG_34501	
This group of homology does not contain any annotated genome

HG_23837	
Nvec_27516_DUF827	Nvec_57868	Nvec_21969_DUF1381	

HG_22273	
This group of homology does not contain any annotated genome

HG_12489	
This group of homology does not contain any annotated genome

HG_11199	
Drer_055281_Uncharacterized_protein_Source_UniProtKB_TrEMBL_Acc_F1QNY2_CT573349_1	
Nvec_57234_Phage_fiber	

HG_2400	
Hsap_Ensmbl0185920_patched_1_Source_HGNC_Symbol_Acc_9585_PTCH1	Hsap_Ensmbl0117425_patched_2_Source_HGNC_Symbol_Acc_9586_PTCH2	
Dmel_0003892_ptc_patched_Source_FlyBase_0003892	
Cgig_15153_Patched_like_protein_1_Source_UniProtKB_TrEMBL_Acc_K1Q2Q4	Cgig_15154_Protein_patched_Source_UniProtKB_TrEMBL_Acc_K1Q9Z7	
Cele_004209_ptc_2_Protein_PTC_2_ptc_2_mRNA_complete_cds_Source_RefSeq_mRNA_Acc_NM_062817	Cele_004208_ptc_1_Protein_PTC_1_ptc_1_mRNA_complete_cds_Source_RefSeq_mRNA_Acc_NM_063261	Cele_004210_ptc_3_Protein_PTC_3_isoform_c_ptc_3_mRNA_complete_cds_Source_RefSeq_mRNA_Acc_NM_001129178	Cele_017684_F21H12_2_Protein_F21H12_2_F21H12_2_mRNA_complete_cds_Source_RefSeq_mRNA_Acc_NM_062818	
Drer_055026_patched_2_Source_ZFIN_Acc_ZDB_GENE_980526_44_ptch2	Drer_016404_patched_1_Source_ZFIN_Acc_ZDB_GENE_980526_196_ptch1	Drer_095859_patched_1_Source_ZFIN_Acc_ZDB_GENE_980526_196_ptch1	
Spur_014295_Patched	Spur_003313_NpC2L	Spur_003312_NpC2L_1	Spur_022844_Ptch1	
Smim_70159_PREDICTED_protein_patched_like_Bombus_terrestris_gi_340727459_ref_XP_003402061_4e_65_230	Smim_70158_putative_hedgehog_receptor_patched_Daphnia_pulex_gi_321479419_gb_EFX90375_9e_88_290	Smim_70156_putative_hedgehog_receptor_patched_Daphnia_pulex_gi_321479419_gb_EFX90375_6e_147_457	Smim_70154_putative_hedgehog_receptor_patched_Daphnia_pulex_gi_321479419_gb_EFX90375_2e_53_191	
Sman_131940_Putative_patched_1_Source_UniProtKB_TrEMBL_Acc_G4VNQ0	
Gsal_9440_patched_1	
Nvec_43213_	

HG_31023	
This group of homology does not contain any annotated genome

HG_1211	
Smim_77761_SJCHGC09003_protein_Schistosoma_japonicum_gi_76153497_gb_ABA40296_3e_08_54_3	Smim_81494_SJCHGC09003_protein_Schistosoma_japonicum_gi_76153497_gb_ABA40296_5e_05_44_3	
Nvec_51717_	Nvec_27422_Dynamin_N	Nvec_147_LepA_C	Nvec_3319_Mak16	Nvec_32352_Pox_A32	Nvec_45599_GRP	Nvec_21289_Pox_A32	Nvec_34803_Pox_A32	Nvec_37541_	Nvec_57605_	Nvec_59597_MobB	Nvec_48094_MMR_HSR1	Nvec_31261_MMR_HSR1	Nvec_48206_LTXXQ	Nvec_15489_	Nvec_55065_ChaB	Nvec_38101_	Nvec_20720_	Nvec_39040_ChaB	Nvec_5399_	Nvec_13658_MbeD_MobD	Nvec_35721_	Nvec_10451_Extensin_2	Nvec_31262_	Nvec_24292_LTXXQ	Nvec_20721_	Nvec_23156_	Nvec_15490_	Nvec_44452_	Nvec_25057_	Nvec_11823_	Nvec_51167_	Nvec_15272_	Nvec_15274_	Nvec_41280_	Nvec_35666_	Nvec_40320_	

HG_5037	
Cgig_20259_NEDD8_conjugating_enzyme_ubc12_Source_UniProtKB_TrEMBL_Acc_K1QQH3	
Spur_023465_UbceL	Spur_008671_Hypp_1801	
Gsal_9015_nedd8_conjugating_enzyme_ubc12	
Nvec_26076_UQ_con	Nvec_26077_UQ_con	Nvec_41283_	

HG_1035	
Dmel_0261803_CG42749	Dmel_0085599_CG41284	Dmel_0260997_CG42598	Dmel_0038784_CG4362	Dmel_0038783_CG4367	
Cgig_08435	Cgig_09098	Cgig_06051	Cgig_17882	Cgig_14585	Cgig_24633	Cgig_07833	Cgig_24748	Cgig_25118	Cgig_13462	Cgig_23804	Cgig_10463	Cgig_23803	Cgig_14561	Cgig_14087	Cgig_17265	Cgig_22903	Cgig_12945	Cgig_21532	Cgig_04756	Cgig_07823	Cgig_05701	Cgig_14989	Cgig_28690	Cgig_21533	Cgig_14988	Cgig_26381	Cgig_04228	Cgig_18176	Cgig_14907	
Smim_34798_PREDICTED_similar_to_CG15786_CG15786_PA_Tribolium_castaneum_gi_189241864_ref_XP_971367_8e_80_260	Smim_54901_AGAP001705_PA_Anopheles_gambiae_str_PEST_gi_333470069_gb_EAA00829_5_1e_66_221	Smim_44931_CG42749_isoform_B_Drosophila_melanogaster_gi_24639820_ref_NP_572209_2e_65_214	Smim_10565_PREDICTED_similar_to_CG15786_CG15786_PA_Tribolium_castaneum_gi_189241864_ref_XP_971367_9e_55_186	Smim_13865_PREDICTED_similar_to_CG15786_CG15786_PA_Tribolium_castaneum_gi_189238242_ref_XP_973033_2e_09_58_9	
Nvec_28577_Chitin_bind_3	Nvec_6096_Chitin_bind_3	Nvec_20442_Chitin_bind_3	Nvec_6097_Chitin_bind_3	Nvec_28578_	

HG_14841	
Hsap_Ensmbl0166788_serum_amyloid_A_like_1_Source_HGNC_Symbol_Acc_25158_SAAL1	
Drer_018681_serum_amyloid_A_like_1_Source_ZFIN_Acc_ZDB_GENE_040426_725_saal1	
Nvec_2933_	

HG_15247	
This group of homology does not contain any annotated genome

HG_6896	
Nvec_55220_	Nvec_42785_	Nvec_17221_Neur_chan_memb	Nvec_25264_	Nvec_9067_	Nvec_14344_	Nvec_38401_	Nvec_34848_	Nvec_14026_	Nvec_20890_	

HG_38708	
This group of homology does not contain any annotated genome

HG_44321	
This group of homology does not contain any annotated genome

HG_42392	
This group of homology does not contain any annotated genome

HG_2080	
Sman_188880	Sman_114510	Sman_178630	
Nvec_229_Ribosomal_L19	Nvec_20736_DUF1628	Nvec_21856_RVT_1	Nvec_50245_RVT_1	Nvec_50062_	Nvec_44324_	Nvec_12134_Toxin_4	Nvec_40211_SSI	Nvec_32812_CfAFP	Nvec_11908_	Nvec_18804_	Nvec_27079_	

HG_22816	
Hsap_Ensmbl0257232_diffuse_panbronchiolitis_critical_region_1_Source_HGNC_Symbol_Acc_21666_DPCR1	Hsap_Ensmbl0168631_diffuse_panbronchiolitis_critical_region_1_Source_HGNC_Symbol_Acc_21666_DPCR1	Hsap_Ensmbl0232251_diffuse_panbronchiolitis_critical_region_1_Source_HGNC_Symbol_Acc_21666_DPCR1	Hsap_Ensmbl0232308_diffuse_panbronchiolitis_critical_region_1_Source_HGNC_Symbol_Acc_21666_DPCR1	Hsap_Ensmbl0229284_diffuse_panbronchiolitis_critical_region_1_Source_HGNC_Symbol_Acc_21666_DPCR1	

HG_22542	
This group of homology does not contain any annotated genome

HG_20405	
This group of homology does not contain any annotated genome

HG_31774	
Hsap_Ensmbl0163320_CGG_triplet_repeat_binding_protein_1_Source_HGNC_Symbol_Acc_1888_CGGBP1	

HG_5006	
Hsap_Ensmbl0143569_ubiquitin_associated_protein_2_like_Source_HGNC_Symbol_Acc_29877_UBAP2L	Hsap_Ensmbl0137073_ubiquitin_associated_protein_2_Source_HGNC_Symbol_Acc_14185_UBAP2	
Dmel_0020279_lig_lingerer_Source_FlyBase_0020279	
Cgig_23422_Ubiquitin_associated_protein_2_Source_UniProtKB_TrEMBL_Acc_K1RJ91	
Drer_088318_ubiquitin_associated_protein_2_Source_ZFIN_Acc_ZDB_GENE_070424_16_ubap2	Drer_063219_ubiquitin_associated_protein_2_like_Source_ZFIN_Acc_ZDB_GENE_060503_244_ubap2l	Drer_060065_ubiquitin_associated_protein_2_Source_HGNC_Symbol_Acc_14185_UBAP2_1_of_2	
Spur_019625_Spur_019625	Spur_001632_Spur_001632	Spur_001733_Ubap2L	
Smim_23108_PREDICTED_similar_to_lingerer_Tribolium_castaneum_gi_189239298_ref_XP_971413_1e_42_176	
Nvec_15859_	

HG_20185	
Nvec_28952_Dynamin_N	

HG_34468	
Nvec_51043_	Nvec_13144_	Nvec_51845_	

HG_26749	
Nvec_3533_Pentapeptide	Nvec_3532_Biotin_lipoyl	Nvec_22458_	Nvec_23943_	

HG_9813	
Drer_089798_Uncharacterized_protein_Source_UniProtKB_TrEMBL_Acc_E7FGY6_CABZ01080471_1	
Nvec_51186_Cornifin	

HG_34058	
Nvec_9884_zf_BED	

HG_19941	
Nvec_40953_	

HG_63132	
This group of homology does not contain any annotated genome

HG_17361	
This group of homology does not contain any annotated genome

HG_10857	
Spur_015914_Hypp_121	
Nvec_30164_HC2	Nvec_36219_HC2	Nvec_7455_HC2	Nvec_9743_	Nvec_5093_HC2	Nvec_29687_	Nvec_26579_	Nvec_46710_	Nvec_5601_	Nvec_26465_	

HG_12448	
This group of homology does not contain any annotated genome

HG_12279	
Spur_001376_Hypp_3112	
Nvec_43387_DUF1103	Nvec_8305_Plasmodium_HRP	

HG_13223	
Nvec_8738_UPF0233	

HG_43080	
This group of homology does not contain any annotated genome

HG_34104	
This group of homology does not contain any annotated genome

HG_27473	
This group of homology does not contain any annotated genome

HG_5362	
Hsap_Ensmbl0132635_PC_esterase_domain_containing_1A_Source_HGNC_Symbol_Acc_16212_PCED1A	Hsap_Ensmbl0179715_PC_esterase_domain_containing_1B_Source_HGNC_Symbol_Acc_28255_PCED1B	
Cgig_09875	Cgig_13449	
Cele_008418_D2030_8_Protein_D2030_8_D2030_8_mRNA_complete_cds_Source_RefSeq_mRNA_Acc_NM_059722	
Drer_002685_family_with_sequence_similarity_113_Source_ZFIN_Acc_ZDB_GENE_041212_23_fam113	
Smim_70195_PREDICTED_similar_to_Protein_FAM113B_Hydra_magnipapillata_gi_221129927_ref_XP_002163328_2e_36_142	Smim_79418_PREDICTED_similar_to_Protein_FAM113B_Ciona_intestinalis_gi_198425831_ref_XP_002129087_4e_26_108	Smim_70196_FAM113A_Caligus_rogercresseyi_gi_225709560_gb_ACO10626_4e_05_53_5	
Nvec_50808_Ricin_B_lectin	Nvec_15566_	

HG_16632	
This group of homology does not contain any annotated genome

HG_18190	
Nvec_18297_	Nvec_23760_	Nvec_46614_	Nvec_18084_DUF801	

HG_42520	
Cele_018926_F56A11_6_Protein_F56A11_6_F56A11_6_mRNA_complete_cds_Source_RefSeq_mRNA_Acc_NM_067549	

HG_41335	
This group of homology does not contain any annotated genome

HG_21798	
This group of homology does not contain any annotated genome

HG_8329	
Drer_034403_zgc_173443_Source_ZFIN_Acc_ZDB_GENE_071004_101_zgc_173443	Drer_091558_si_ch211_251f6_7_Source_ZFIN_Acc_ZDB_GENE_091113_57_si_ch211_251f6_7	Drer_068465_zgc_136254_Source_ZFIN_Acc_ZDB_GENE_060421_3062_zgc_136254	Drer_053448_si_ch211_251f6_6_Source_ZFIN_Acc_ZDB_GENE_030131_3219_si_ch211_251f6_6	

HG_7662	
Hsap_Ensmbl0164978_nudix_nucleoside_diphosphate_linked_moiety_X_type_motif_2_Source_HGNC_Symbol_Acc_8049_NUDT2	
Dmel_0051713_Apf_diadenosine_tetraphosphate_hydrolase_Source_FlyBase_0051713	
Cgig_23849_Bis_5_nucleosyl_tetraphosphatase_asymmetrical_Source_UniProtKB_TrEMBL_Acc_K1QKT4	
Cele_003581_ndx_4_Protein_NDX_4_ndx_4_mRNA_complete_cds_Source_RefSeq_mRNA_Acc_NM_061012	
Drer_058728_nudix_nucleoside_diphosphate_linked_moiety_X_type_motif_2_Source_ZFIN_Acc_ZDB_GENE_040718_7_nudt2	
Spur_026782_Nudt2	

HG_20162	
This group of homology does not contain any annotated genome

HG_7316	
This group of homology does not contain any annotated genome

HG_30548	
This group of homology does not contain any annotated genome

HG_10834	
Hsap_Ensmbl0159592_GC_rich_promoter_binding_protein_1_like_1_Source_HGNC_Symbol_Acc_28843_GPBP1L1	Hsap_Ensmbl0062194_GC_rich_promoter_binding_protein_1_Source_HGNC_Symbol_Acc_29520_GPBP1	
Cgig_11102_Vasculin_like_protein_1_Source_UniProtKB_TrEMBL_Acc_K1R4F9	
Drer_075569_GC_rich_promoter_binding_protein_1_like_1_Source_ZFIN_Acc_ZDB_GENE_031118_220_gpbp1l1	
Smim_71925_vasculin_isoform_4_Homo_sapiens_gi_322506093_ref_NP_001190175_4e_16_80_5	

HG_12256	
This group of homology does not contain any annotated genome

HG_8990	
This group of homology does not contain any annotated genome

HG_21898	
This group of homology does not contain any annotated genome

HG_12784	
Drer_075022_Uncharacterized_protein_Source_UniProtKB_TrEMBL_Acc_E7F7U6_CABZ01030119_1	
Nvec_41190_Extensin_2	Nvec_5839_	

HG_15119	
Hsap_Ensmbl0116667_chromosome_1_open_reading_frame_21_Source_HGNC_Symbol_Acc_15494_C1orf21	
Cgig_15415	
Drer_029292_chromosome_1_open_reading_frame_21_Source_HGNC_Symbol_Acc_15494_C2H1orf21	

HG_10132	
Hsap_Ensmbl0263203_Alternative_protein_CHTF8_Source_UniProtKB_TrEMBL_Acc_L0R4W3_CHTF8	
Spur_004646_Hypp_422	Spur_026526_Hypp_256	Spur_007626_Hypp_1736	
Nvec_537_	

HG_45281	
This group of homology does not contain any annotated genome

HG_13887	
This group of homology does not contain any annotated genome

HG_44657	
This group of homology does not contain any annotated genome

HG_33888	
Hsap_Ensmbl0138813_chromosome_4_open_reading_frame_17_Source_HGNC_Symbol_Acc_25274_C4orf17	

HG_32083	
Hsap_Ensmbl0185448_family_with_sequence_similarity_47_member_A_Source_HGNC_Symbol_Acc_29962_FAM47A	Hsap_Ensmbl0198173_family_with_sequence_similarity_47_member_C_Source_HGNC_Symbol_Acc_25301_FAM47C	Hsap_Ensmbl0189132_family_with_sequence_similarity_47_member_B_Source_HGNC_Symbol_Acc_26659_FAM47B	

HG_21893	
Sman_033140	

HG_1405	
Nvec_52306_	

HG_16509	
Spur_001808_Spur_001808	
Nvec_29611_DED	Nvec_3031_NblA	Nvec_45661_	

HG_10642	
Spur_011180_Fn3_Egff_1	

HG_7424	
Hsap_Ensmbl0106399_replication_protein_A3_14kDa_Source_HGNC_Symbol_Acc_10291_RPA3	
Cgig_21337_Replication_protein_A_14_kDa_subunit_Source_UniProtKB_TrEMBL_Acc_K1R3W9	
Drer_002613_replication_protein_A3_Source_ZFIN_Acc_ZDB_GENE_040426_977_rpa3	
Spur_019078_Rpa3	
Smim_29488_replication_protein_a_14_kda_subunit_Ictalurus_punctatus_gi_318056027_ref_NP_001187970_9e_15_73_9	
Nvec_43397_	

HG_35830	
This group of homology does not contain any annotated genome

HG_34645	
Nvec_29259_	

HG_34404	
This group of homology does not contain any annotated genome

HG_26652	
This group of homology does not contain any annotated genome

HG_19780	
Nvec_54908_zf_CCCH	

HG_3699	
Dmel_0052813_CG32813	
Smim_10208_UPF0439_protein_C9orf30_like_protein_Harpegnathos_saltator_gi_307202957_gb_EFN82177_6e_16_78_2	

HG_1003	
Cgig_10151	
Spur_007080_Spur_007080	Spur_011544_Spur_011544	Spur_006715_Spur_006715	Spur_024047_Bcnt_1	Spur_008708_Bcnt2L	Spur_003700_Spur_003700	Spur_008795_Spur_008795	Spur_007473_Hypp_518	Spur_021042_Spur_021042	Spur_015578_Spur_015578	Spur_003426_Spur_003426	Spur_013129_Spur_013129	Spur_025510_Spur_025510	
Smim_38215_endonuclease_reverse_transcriptase_Bombyx_mori_gi_298204349_gb_ADI61823_3e_15_79_3	
Sman_079280	
Nvec_29935_Exo_endo_phos	Nvec_20392_Exo_endo_phos	Nvec_31728_Exo_endo_phos	Nvec_11574_	Nvec_55183_SGS	Nvec_32564_	Nvec_29914_Exo_endo_phos	Nvec_5802_HWE_HK	

HG_22071	
Nvec_36926_Flocculin	

HG_34458	
This group of homology does not contain any annotated genome

HG_1456	
This group of homology does not contain any annotated genome

HG_31641	
This group of homology does not contain any annotated genome

HG_31167	
Cgig_10699_Nucleolar_protein_12_Source_UniProtKB_TrEMBL_Acc_K1QEQ3	

HG_1327	
Spur_015580_Spur_015580	Spur_027597_Spur_027597	Spur_005805_Spur_005805	Spur_020165_Spur_020165	Spur_006965_Spur_006965	Spur_009245_Spur_009245	Spur_013730_Spur_013730	Spur_024506_Spur_024506	Spur_009322_Spur_009322	Spur_022484_Spur_022484	Spur_007017_Spur_007017	Spur_004894_Spur_004894	Spur_027050_Spur_027050	Spur_022547_Spur_022547	Spur_025794_Spur_025794	Spur_016929_Spur_016929	Spur_026831_Spur_026831	Spur_016966_Hypp_2294	Spur_026176_Spur_026176	Spur_007287_Spur_007287	Spur_016892_Spur_016892	

HG_10678	
This group of homology does not contain any annotated genome

HG_11148	
Nvec_57597_	

HG_7434	
Hsap_Ensmbl0188385_Janus_kinase_and_microtubule_interacting_protein_3_Source_HGNC_Symbol_Acc_23523_JAKMIP3	Hsap_Ensmbl0176049_janus_kinase_and_microtubule_interacting_protein_2_Source_HGNC_Symbol_Acc_29067_JAKMIP2	Hsap_Ensmbl0152969_janus_kinase_and_microtubule_interacting_protein_1_Source_HGNC_Symbol_Acc_26460_JAKMIP1	
Drer_076090_Uncharacterized_protein_Source_UniProtKB_TrEMBL_Acc_E7FCQ1_BX005356_1	Drer_053547_janus_kinase_and_microtubule_interacting_protein_2_Source_ZFIN_Acc_ZDB_GENE_091204_293_jakmip2	Drer_021213_Janus_kinase_and_microtubule_interacting_protein_3_Source_HGNC_Symbol_Acc_23523_JAKMIP3	
Spur_011885_Spur_011885	
Nvec_39021_M	

HG_45176	
This group of homology does not contain any annotated genome

HG_9058	
Nvec_54415_TSP_1	Nvec_14947_TSP_1	Nvec_12390_	Nvec_31645_	Nvec_12391_	Nvec_2571_	Nvec_41449_	Nvec_49070_	Nvec_15767_DUF54	Nvec_37744_BON	Nvec_17778_	

HG_13741	
This group of homology does not contain any annotated genome

HG_6616	
Hsap_Ensmbl0198087_CD2_associated_protein_Source_HGNC_Symbol_Acc_14258_CD2AP	Hsap_Ensmbl0147010_SH3_domain_kinase_binding_protein_1_Source_HGNC_Symbol_Acc_13867_SH3KBP1	
Dmel_0027598_cindr_CIN85_and_CD2AP_orthologue_Source_FlyBase_0027598	
Cele_021549_Y44E3A_4_Protein_Y44E3A_4_Y44E3A_4_mRNA_complete_cds_Source_RefSeq_mRNA_Acc_NM_058742	
Drer_075853_SH3_domain_kinase_binding_protein_1_Source_ZFIN_Acc_ZDB_GENE_091204_186_sh3kbp1	Drer_015224_CD2_associated_protein_Source_ZFIN_Acc_ZDB_GENE_030131_8078_cd2ap	Drer_094753_si_dkey_71d15_2_Source_ZFIN_Acc_ZDB_GENE_050309_272_si_dkey_71d15_2	
Spur_001198_Seta	
Sman_212420_Dab2_interacting_protein_like_Source_UniProtKB_TrEMBL_Acc_G4M064	
Nvec_50893_SH3_1	

HG_31677	
This group of homology does not contain any annotated genome

HG_8891	
Nvec_24110_Metallothionein	Nvec_30477_Metallothionein	Nvec_20444_F_box	

HG_63568	
Nvec_53766_MSSP	

HG_8416	
Cgig_22997	
Nvec_41870_DUF963	

HG_13008	
Dmel_0038242_CG14852	

HG_25900	
This group of homology does not contain any annotated genome

HG_25731	
Smim_18739_PREDICTED_similar_to_LOC414586_protein_Ciona_intestinalis_gi_198437608_ref_XP_002128052_6e_17_86_3	

HG_1023	
Dmel_0261840_pre_mod_mdg4_X	
Cgig_00200	Cgig_12932	Cgig_01172	Cgig_19025	Cgig_05874	
Spur_017195_Hypp_2309	Spur_017230_Hypp_2313	Spur_015791_Hypp_2231	Spur_012957_Hypp_2060	Spur_017229_Hypp_2312	Spur_020147_Hypp_2491	Spur_016275_Spur_016275	Spur_021047_Spur_021047	Spur_021694_Spur_021694	
Smim_g8461_t1_GfV_C17_ORF1_Glypta_fumiferanae_ichnovirus_gi_124378220_ref_YP_001029420_3e_38_153	Smim_39147_PREDICTED_zinc_finger_and_SCAN_domain_containing_protein_like_Acyrthosiphon_pisum_gi_328707908_ref_XP_001944934_0_002_44_3	

HG_364	
Cgig_00765	Cgig_00376	Cgig_09388	
Spur_015800_Z246	
Nvec_52319_Rho_N	Nvec_40135_	Nvec_64_Rho_N	

HG_12961	
Hsap_Ensmbl0107863_Rho_GTPase_activating_protein_21_Source_HGNC_Symbol_Acc_23725_ARHGAP21	
Cgig_03160_Rho_GTPase_activating_protein_21_Source_UniProtKB_TrEMBL_Acc_K1QJM4	
Smim_39124_Rho_GTPase_activating_protein_21_Acromyrmex_echinatior_gi_332021331_gb_EGI61705_4e_27_126	

HG_8231	
This group of homology does not contain any annotated genome

HG_19793	
Cele_011979_T24B8_5_Protein_T24B8_5_T24B8_5_mRNA_complete_cds_Source_RefSeq_mRNA_Acc_NM_063536	
Nvec_8208_ShTK	

HG_33381	
Spur_026111_Hypp_240	Spur_003739_Hypp_1479	

HG_16589	
This group of homology does not contain any annotated genome

HG_17702	
Hsap_Ensmbl0104899_anti_Mullerian_hormone_Source_HGNC_Symbol_Acc_464_AMH	
Drer_014357_anti_Mullerian_hormone_Source_ZFIN_Acc_ZDB_GENE_050706_192_amh	

HG_18244	
Nvec_30373_	
