# Supplementary material for: Reconstruction of the ancestral metazoan genome reveals an increase in genomic novelty
Source: Nat Commun. 2018 Apr 30;9:1730. doi: 10.1038/s41467-018-04136-5 (PMC5928047; doi:10.1038/s41467-018-04136-5)
Supplement: Supplementary file 13 — Supplementary Data 10 [file 41467_2018_4136_MOESM13_ESM.zip › Node 4 - Eumetazoa/Eumetazoa Losses if Ctenophora first animals/Eumetazoa Losses all genes IDs.out]

HG_33227	Mley_ML07769a	Cow_02047T0	Pbac_3479722	Pbac_3462073
HG_3198	Spun_01867T0	Spun_06409T0	Spun_02232T0	Spun_06284T0	Amac_13746T0	Spun_07649T0	Amac_11885T0	Spun_07119T0	Amac_15882T0	Amac_13493T0	Amac_14266T0	Amac_15865T0	Amac_05014T0	Amac_14282T0	Amac_15832T0	Amac_14327T0	Amac_17154T0	Amac_14283T0	Amac_13060T0	Amac_03925T0	Amac_01108T0	Amac_13059T0	Amac_12378T0	Amac_02720T0	Spun_04432T0	Bnat_77411_fgenesh1_pg_47_135	Amac_06302T0	Amac_16468T0	Amac_03918T0	Amac_15863T0	Amac_05290T0	Amac_14326T0	Amac_17443T0	Amac_16088T0	Amac_14284T0	Amac_17044T0	Amac_03936T0	Amac_09452T0	Amac_08460T0	Spun_04736T0	Amac_11146T0	Amac_17148T0	Amac_11147T0	Spun_03057T0	Amac_00676T0	Amac_11145T0	Amac_11158T0	Amac_16463T0	Amac_16465T0	Amac_15833T0	Amac_07948T0	Amac_16466T0	Amac_05934T0	Pbac_3469773	Amac_16460T0	Amac_05203T0	Spun_00233T0	Amac_11968T0	Amac_09077T0	Mbre_24906	Amac_03481T0	Amac_04799T0	Amac_11157T0	Amac_11143T0	Amac_16461T0	Amac_17447T0	Amac_16462T0	Amac_15864T0	Spun_07487T0	Amac_07951T0	Amac_16467T0	Amac_11159T0	Amac_11884T0	Amac_17446T0	Amac_17213T0
HG_42490	Mley_ML10571a	Falb_04761T0_04761	Ttra_07583T0_07583
HG_64579	Crei_184640_estExt_fgenesh2_kg_C_300001	Mley_ML017944a
HG_39279	Bnat_83722_fgenesh1_pg_114_6	Mley_ML051412a	Mley_ML051422a
HG_34274	Crei_144448_Chlre2_kg_scaffold_10000328	Mley_ML05198a	Pbac_3470781	Pbac_3461107
HG_32201	Tadh_55354	Mley_ML01104a	Pbac_3475032	Mley_ML10554a
HG_57904	Sros_08593T0	Mley_ML200254a
HG_38732	Mley_ML29629a	Mley_ML48641a	Ehux_198900_gm1_900092
HG_6842	Mley_ML12628a	Mley_ML444211a	Mley_ML35871a	Mley_ML102210a	Mley_ML080922a	Mley_ML053633a	Mley_ML271528a	Mley_ML271529a	Mley_ML231810a	Mley_ML11598a	Mley_ML03222a	Mley_ML03235a	Mley_ML01883a	Mley_ML271530a	Mley_ML053632a	Mley_ML065314a	Mley_ML00773a	Mley_ML22912a	Mley_ML35902a	Mley_ML046341a	Mley_ML033116a	Mley_ML27681a	Mley_ML029711a	Mley_ML074218a	Mley_ML033221a	Crei_124010_e_gwW_219_1_1	Mley_ML046342a	Sros_07477T0	Mley_ML09421a	Mley_ML05696a	Mley_ML005351a	Mley_ML23221a	Pbac_3465987
HG_29003	Ppat_68441_scaf_18000187	Atha_AT1G20890_1_unknown_protein_FUNCTIONS_IN_molecular_function_unknown_INVOLVED_IN_biological_process_unknown_LOCATED_IN_endomembrane_system_EXPRESSED_IN_24_plant_structures_EXPRESSED_DURING_14_growth_stages_BEST_Arabidopsis_thaliana_protein_match_is_unknown_protein_TAIR_AT1G76480_2_Has_33_Blast_hits_to_33_proteins_in_11_species_Archae_0_Bacteria_0_Metazoa_2_Fungi_0_Plants_31_Viruses_0_Other_Eukaryotes_0_source_NCBI_BLink	Atha_AT1G76480_2_unknown_protein_FUNCTIONS_IN_molecular_function_unknown_INVOLVED_IN_biological_process_unknown_LOCATED_IN_cellular_component_unknown_BEST_Arabidopsis_thaliana_protein_match_is_unknown_protein_TAIR_AT1G20890_1	Mley_ML043512a	Atri_00003_346
HG_14232	Pbac_3466045	Mley_ML33826a	Pbac_3472304	Pbac_3464897	Pbac_3468909	Pbac_3471896	Pbac_3474772	Pbac_3474574	Pbac_3465648	Ppat_175074_100195	Pbac_3477260
HG_45512	Spun_01418T0	Pbac_3479437	Spun_04387T0
HG_35728	Ehux_463777_estExtDG_fgeneshEH_pg_C_320152	Mley_ML200249a	Pbac_3461861	Mley_ML200248a
HG_27904	Crei_175835_fgenesh2_pg_C_scaffold_34000141	Mley_ML147612a	Mley_ML08428a	Mley_ML358811a	Mley_ML358810a
HG_30605	Bnat_71573_fgenesh1_pg_16_71	Pbac_3476775	Mley_ML09423a	Pbac_3472984
HG_30331	Sarc_g22868	Ehux_237457_gm1_25100010	Ehux_248743_gm1_70000009	Mley_ML06716a
HG_42203	Pbac_3472611	Ehux_215396_gm1_6500079	Ehux_121521_fgeneshEH_pg_910_4
HG_7797	Bnat_84954_estExt_fgenesh1_pg_C_10462	Crei_149842_Chlre2_kg_scaffold_27000111	Smoe_426547_fgenesh2_pg_C_scaffold_84000018	Falb_01164T0_01164	Atha_AT5G63140_1_ATPAP29_PAP29_purple_acid_phosphatase_29	Scer_YLR361C_Phosphoesterase_involved_in_downregulation_of_the_unfolded_protein_response_at_least_in_part_via_dephosphorylation_of_Ire1p_dosage_dependent_positive_regulator_of_the_G1_S_phase_transition_through_control_of_the_timing_of_START_Source_SGD_Acc_S000004353_DCR2_SGD	Cow_05296T0	Rfil_569418713	Mley_ML06718a	Cfra_g102	Sarc_g24503	Smoe_98457_e_gw1_20_739_1	Atha_AT3G10150_1_ATPAP16_PAP16_purple_acid_phosphatase_16	Sros_12018T0	Ppat_140094_e_gw1_163_33_1	Atri_00018_82	Ppat_58253_fgenesh1_pm_scaffold_97000010	Mbre_6216	Ppat_124965_e_gw1_52_47_1	Atha_AT2G46880_1_ATPAP14_PAP14_purple_acid_phosphatase_14	Atri_00053_125	Atha_AT5G57140_1_ATPAP28_PAP28_purple_acid_phosphatase_28	Atri_00053_126	Atri_00019_428	Ehux_458108_estExtDG_Genemark1_C_3010031	Ehux_208926_gm1_3600328	Scer_YOR137C_Protein_of_unassigned_function_involved_in_activation_of_the_Pma1p_plasma_membrane_H_ATPase_by_glucose_Source_SGD_Acc_S000005663_SIA1_SGD
HG_47959	Mley_ML000120a	Pbac_3475025	Sarc_g2463
HG_25119	Crei_169748_fgenesh2_pg_C_scaffold_11000187	Ehux_118481_fgeneshEH_pg_403_4	Mley_ML22975a	Ehux_444026_estExtDG_fgenesh_newKGs_kg_C_2860012	Ehux_438601_estExtDG_fgenesh_newKGs_kg_C_800006
HG_17198	Rfil_5693953428263_Reticulomyxa_filosa	Mley_ML359315a	Pbac_3467808	Rfil_569380200	Rfil_5694133761664_Reticulomyxa_filosa	Rfil_5693953448265_Reticulomyxa_filosa	Rfil_5694091023453_Reticulomyxa_filosa	Rfil_5694091053456_Reticulomyxa_filosa
HG_4865	Ppat_88138_scaf_165000063	Mley_ML089411a	Cfra_g874	Smoe_165923_estExt_Genewise1Plus_C_30365	Atri_00005_194	Sarc_g16770	Atri_00078_25	Ppat_213846_estExt_Genewise1_C_940006	Atha_AT1G52570_1_PLDALPHA2_phospholipase_D_alpha_2	Atha_AT3G15730_1_PLDALPHA1_PLD_phospholipase_D_alpha_1	Smoe_441825_estExt_fgenesh2_pg_C_190170	Pbac_3460835	Atha_AT4G11850_1_PLDGAMMA1_MEE54_phospholipase_D_gamma_1	Atha_AT1G55180_1_PLDEPSILON_PLDALPHA4_phospholipase_D_alpha_4	Atha_AT4G11830_2_PLDGAMMA2_phospholipase_D_gamma_2	Atri_00071_104	Ppat_163602_580068	Atri_00001_129	Mley_ML00555a	Atha_AT4G11840_1_PLDGAMMA3_phospholipase_D_gamma_3	Ppat_104607_100017	Ppat_198384_3240023	Sarc_g20553	Atri_00069_154	Ppat_202239_estExt_Genewise1_C_80143	Ppat_105451_360039	Cfra_g6353	Smoe_82084_e_gw1_4_610_1	Atha_AT2G42010_1_PLDBETA1_PLDBETA_phospholipase_D_beta_1	Ppat_117291_e_gw1_19_181_1	Sarc_g5614	Atha_AT4G00240_1_PLDBETA2_phospholipase_D_beta_2	Atha_AT4G35790_1_ATPLDDELTA_PLDDELTA_phospholipase_D_delta	Pbac_3471104	Mley_ML00556a	Sarc_g18009	Smoe_89049_e_gw1_10_98_1	Atha_AT5G25370_1_PLDALPHA3_phospholipase_D_alpha_3	Smoe_153581_estExt_Genewise1_C_420470	Ppat_173963_20288	Sarc_g11508	Cfra_g442	Pbac_3464651	Mley_ML49231a	Mley_ML00447a	Sarc_g20445	Sarc_g19769	Sarc_g17900	Mley_ML20912a	Sarc_g9305	Sarc_g19768	Pbac_3461603	Atri_00070_80
HG_49135	Mley_ML20752a	Pbac_3461302	Tadh_60255
HG_70415	Ehux_65514_e_gw1_36_48_1	Pbac_3469697
HG_47780	Ehux_218764_gm1_8000193	Ehux_221283_gm1_9600016	Mley_ML015415a
HG_6361	Bnat_41373_e_gw1_52_98_1	Ppat_115810_e_gw1_14_129_1	Atri_00030_141	Smoe_110377_e_gw1_40_475_1	Atha_AT3G10630_1_UDP_Glycosyltransferase_superfamily_protein	Cow_03993T0	Mbre_25815	Crei_179989_fgenesh2_pg_C_scaffold_79000039	Ttra_02299T0_02299_glycosyltransferase_family_4_protein_426_aa	Sros_02131T0	Pbac_3464827	Bnat_87054_estExt_fgenesh1_pg_C_160127	Mley_ML102910a	Ttra_08342T0_08342_glycosyl_transferase_753_aa	Rfil_569311616_protein_partial_Reticulomyxa_filosa	Mbre_20619	Ehux_210015_gm1_4100065	Pbac_3465273	Mbre_21814	Pbac_3461769	Crei_143608_Chlre2_kg_scaffold_2000336	Mbre_23116	Pbac_3460489	Pbac_3467912	Ttra_11820T0_11820	Ehux_465365_estExtDG_fgeneshEH_pg_C_690051	Rfil_569418258_glycosyl_transferase_family_2_Reticulomyxa_filosa	Mbre_3219	Rfil_569420805	Pbac_3468743	Pbac_3466453	Rfil_569420804	Crei_80681_estExt_GenewiseW_1_C_250138	Ttra_02046T0_02046	Pbac_3477199	Pbac_3475153	Pbac_3469707
HG_22966	Crei_172474_fgenesh2_pg_C_scaffold_18000140	Mley_ML010532a	Crei_146284_Chlre2_kg_scaffold_1000108	Crei_148567_Chlre2_kg_scaffold_21000180	Crei_180277_fgenesh2_pg_C_scaffold_84000025	Crei_194015_estExt_fgenesh2_pg_C_510027
HG_17170	Mley_ML22756a	Mley_ML05942a	Mley_ML13116a	Mley_ML16213a	Mley_ML05941a	Mley_ML205611a	Ttra_09100T0_09100	Ehux_193798_gm1_100098
HG_44389	Pbac_3461906	Pbac_3468685	Sros_13002T0
HG_27966	Ehux_45681_gw1_179_9_1	Ehux_44066_gw1_56_6_1	Ehux_123244_fgeneshEH_pg_1997_1	Ehux_123978_fgeneshEH_pg_3696_1	Mley_ML034332a
HG_36155	Amac_00630T0	Amac_02142T0	Ttra_00955T0_00955	Mley_ML12705a
HG_19117	Mley_ML051722a	Mley_ML051723a	Pbac_3461339	Pbac_3461216	Mbre_29508	Pbac_3468778	Pbac_3466019
HG_25532	Bnat_85202_estExt_fgenesh1_pg_C_20416	Mley_ML050816a	Pbac_3468735	Mley_ML050817a	Mley_ML050819a
HG_13988	Mley_ML04797a	Mley_ML25994a	Mley_ML003015a	Pbac_3479457	Pbac_3464181	Mley_ML16583a	Pbac_3461350	Pbac_3466046	Pbac_3474375	Pbac_3473715	Rfil_569382922
HG_7941	Sros_11122T0	Sros_08621T0	Sros_03870T0	Sros_02218T0	Sros_07307T0	Sros_08208T0	Sros_11075T0	Sros_02993T0	Sros_04482T0	Sros_02897T0	Sros_04430T1	Sros_04430T0	Sros_08613T0	Sros_04444T0	Sros_07945T0	Mley_ML167032a	Sros_07954T0	Sros_05564T0	Crei_141689_Chlre2_kg_scaffold_5000099	Ehux_71253_e_gw1_143_33_1	Sros_09988T0	Sros_02727T1	Sros_02727T0	Sros_13118T0	Sros_09951T0	Sros_02711T0
HG_49197	Mley_ML23061a	Pbac_3466498	Sros_06197T0
HG_38597	Ttra_03216T0_03216	Pbac_3471079	Pbac_3469670
HG_64518	Crei_177821_fgenesh2_pg_C_scaffold_47000064	Mley_ML006317a
HG_34746	Mley_ML025021a	Sarc_g579	Sarc_g23916	Sarc_g13279
HG_7785	Ppat_147516_e_gw1_262_19_1	Ppat_152585_e_gw1_371_40_1	Ppat_214078_estExt_Genewise1_C_970088	Ppat_122102_e_gw1_38_126_1	Ppat_122808_e_gw1_41_89_1	Ppat_125061_e_gw1_53_141_1	Atri_00007_42	Smoe_187338_estExt_Genewise1Plus_C_1510045	Ppat_83812_scaf_117000056	Atha_AT2G02470_1_AL6_alfin_like_6	Smoe_268058_estExt_fgenesh1_pm_C_330022	Atri_00099_151	Atha_AT5G20510_1_AL5_alfin_like_5	Atha_AT5G26210_1_AL4_alfin_like_4	Ehux_61170_e_gw1_1_329_1	Smoe_99900_e_gw1_22_518_1	Atha_AT3G11200_1_AL2_alfin_like_2	Atha_AT1G14510_1_AL7_alfin_like_7	Atha_AT3G42790_1_AL3_alfin_like_3	Atri_00024_176	Atha_AT5G05610_1_AL1_alfin_like_1	Ehux_66647_e_gw1_52_88_1	Ehux_255328_gm1_333100001	Pbac_3470578	Mley_ML04278a	Crei_112975_e_gwW_6_151_1	Crei_127913_estExt_gwp_1H_C_100165
HG_11075	Ppat_39594_gw1_74_171_1	Smoe_152798_estExt_Genewise1_C_380303	Mley_ML05509a	Smoe_413266_fgenesh2_pg_C_scaffold_20000127	Atha_AT1G17520_1_Homeodomain_like_winged_helix_DNA_binding_family_protein	Atha_AT3G49850_1_TRB3_ATTRB3_TBP2_telomere_repeat_binding_factor_3	Smoe_49296_gw1_59_443_1	Crei_189408_estExt_fgenesh2_pg_C_150055	Atri_00036_82	Atha_AT1G72740_1_Homeodomain_like_winged_helix_DNA_binding_family_protein	Atha_AT1G49950_3_TRB1_ATTRB1_telomere_repeat_binding_factor_1	Ppat_8491_gw1_176_27_1	Atha_AT5G67580_1_TRB2_ATTRB2_TBP3_ATTBP3_Homeodomain_like_winged_helix_DNA_binding_family_protein	Atri_00007_163	Atha_AT1G54260_1_winged_helix_DNA_binding_transcription_factor_family_protein
HG_41493	Mley_ML00783a	Crei_98919_e_gwH_2_445_1	Pbac_3460864
HG_25453	Pbac_3461848	Mley_ML50511a	Pbac_3465638	Mley_ML017935a	Ttra_08369T0_08369
HG_11562	Bnat_80898_fgenesh1_pg_75_62	Ppat_161790_360028	Atha_AT5G49400_1_zinc_knuckle_CCHC_type_family_protein	Atri_00057_5	Spun_00173T0	Smoe_408760_fgenesh2_pg_C_scaffold_9000133	Pbac_3467344	Mley_ML27966a	Ppat_74590_scaf_48000046	Crei_150649_Chlre2_kg_scaffold_31000015	Atri_00080_99	Falb_02954T0_02954	Atri_00080_100	Atri_00080_97
HG_10236	Atha_AT3G15680_1_Ran_BP2_NZF_zinc_finger_like_superfamily_protein	Atha_AT2G26695_1_Ran_BP2_NZF_zinc_finger_like_superfamily_protein	Mley_ML19915a	Atha_AT5G25490_1_Ran_BP2_NZF_zinc_finger_like_superfamily_protein	Pbac_3470011	Mley_ML19916a	Pbac_3464546	Smoe_235482_fgenesh1_pm_C_scaffold_87000018	Ehux_231934_gm1_17700009	Cfra_g6285	Pbac_3469869	Mley_ML199110a	Pbac_3462774	Pbac_3473512	Pbac_3471925	Mley_ML161322a	Pbac_3476630
HG_39088	Bnat_146168_aug1_110_g20876	Mley_ML13255a	Sarc_g10354
HG_25366	Cow_03950T0	Falb_02712T0_02712	Mley_ML01551a	Pbac_3464968
HG_25125	Mley_ML03987a	Mley_ML16034a	Pbac_3463579	Sarc_g12185	Pbac_3466993
HG_40895	Mley_ML174739a	Mbre_24193	Pbac_3463366
HG_39680	Mley_ML073247a	Mley_ML46271a	Mbre_4720
HG_8854	Mley_ML282542a	Pbac_3460886	Mley_ML03136a	Pbac_3460527	Mley_ML19049a	Mley_ML09544a	Mley_ML017914a	Mley_ML03009a	Mley_ML048122a	Pbac_3467967	Mley_ML327413a	Mley_ML07085a	Mley_ML18234a	Mley_ML09356a	Mley_ML09355a	Mley_ML033252a	Pbac_3462367	Mley_ML34251a	Mley_ML44981a	Mley_ML09543a	Mley_ML18554a	Ttra_12428T0_12428
HG_20361	Pbac_3460928	Mley_ML45843a	Pbac_3467350	Pbac_3460949	Ttra_05808T0_05808_metalloprotease_454_aa	Pbac_3472900
HG_34339	Crei_168855_fgenesh2_pg_C_scaffold_2000501	Mley_ML120730a	Mley_ML120731a	Rfil_5694044715243_Reticulomyxa_filosa
HG_8323	Bnat_65994_fgenesh1_pg_1_29	Rfil_5694009426479_Reticulomyxa_filosa	Bnat_71328_fgenesh1_pg_15_110	Bnat_69585_fgenesh1_pg_9_180	Bnat_79190_fgenesh1_pg_60_61	Rfil_569425059	Bnat_144115_aug1_84_g18823	Rfil_569425314_Protein_kinase_domain_containing_protein_Reticulomyxa_filosa	Rfil_569434701	Bnat_77737_fgenesh1_pg_50_23	Bnat_74283_fgenesh1_pg_28_119	Smoe_77895_e_gw1_2_1549_1	Falb_02200T0_02200	Smoe_413905_fgenesh2_pg_C_scaffold_22000032	Cow_07692T0	Rfil_569425093	Mley_ML050710a	Ppat_97425_scaf_325000008	Atha_AT5G53310_1_myosin_heavy_chain_related	Atri_00072_114	Ppat_79669_scaf_80000119	Ehux_100838_fgeneshEH_pg_26_42	Sarc_g6797	Rfil_5694039785431_Reticulomyxa_filosa
HG_10623	Mley_ML033249a	Mley_ML033251a	Mley_ML033250a	Mley_ML45839a	Pbac_3468703	Mley_ML068133a	Pbac_3469521	Mley_ML223020a	Mley_ML45838a	Falb_05918T0_05918	Pbac_3472563	Pbac_3463271	Pbac_3468355	Pbac_3476514	Rfil_5693910019413_partial_Reticulomyxa_filosa	Rfil_569395286_Serine_Threonine_protein_kinase_FIKK_family_Reticulomyxa_filosa
HG_35729	Rfil_5694006136590_Reticulomyxa_filosa	Mley_ML27956a	Rfil_569300680	Rfil_569417965_ubiquitin_hydrolase_Reticulomyxa_filosa
HG_73917	Mley_ML042724a	Scer_YCR013C_Dubious_open_reading_frame_unlikely_to_encode_a_protein_based_on_available_experimental_and_comparative_sequence_data_transcription_of_both_YCR013C_and_the_overlapping_essential_gene_PGK1_is_reduced_in_a_gcr1_null_mutant_Source_SGD_Acc_S000000606
HG_15605	Bnat_128201_aug1_6_g2909	Bnat_130369_aug1_11_g5077	Bnat_133763_aug1_22_g8471	Bnat_82670_fgenesh1_pg_95_53	Bnat_73050_fgenesh1_pg_22_154	Tadh_57692	Bnat_128200_aug1_6_g2908	Pbac_3468655	Rfil_569384238_LPXTG_motif_cell_wall_anchor_domain_protein_partial_Reticulomyxa_filosa
HG_10280	Pbac_3460285	Pbac_3462011	Pbac_3467253	Mley_ML13563a	Mley_ML08666a	Mley_ML329919a	Pbac_3479676	Ehux_101106_fgeneshEH_pg_27_151	Ehux_124209_fgeneshEH_pg_4466_1	Pbac_3474221	Pbac_3461450	Pbac_3478146	Pbac_3479010	Pbac_3476041	Pbac_3473248	Pbac_3469882	Pbac_3468997
HG_7515	Pbac_3466021	Falb_00880T0_00880	Mley_ML184426a	Pbac_3465297	Mley_ML01731a	Pbac_3468622	Mley_ML04932a	Pbac_3470738	Pbac_3463525	Pbac_3462254	Pbac_3479537	Pbac_3476744	Pbac_3464829	Pbac_3473480	Pbac_3465869	Pbac_3468341	Pbac_3472169	Pbac_3470630	Pbac_3476160	Pbac_3475309	Pbac_3475606	Pbac_3479013	Pbac_3472056	Pbac_3477698	Pbac_3463586	Pbac_3476403	Pbac_3477653	Pbac_3478578	Pbac_3478851
HG_7927	Cfra_g1788	Bnat_56916_estExt_Genewise1Plus_C_1540001	Falb_04857T0_04857	Atri_00142_48	Atha_AT4G13400_1_2_oxoglutarate_2OG_and_Fe_II_dependent_oxygenase_superfamily_protein	Smoe_122499_e_gw1_68_218_1	Cow_04283T0	Mbre_2133	Sarc_g2459	Smoe_122337_e_gw1_68_220_1	Crei_111970_e_gwW_5_276_1	Sros_02297T0	Cfra_g5341	Mley_ML005129a	Mley_ML012034a	Amac_02158T0	Amac_00647T0	Rfil_569321321	Rfil_5694061444622_partial_Reticulomyxa_filosa	Sarc_g7134	Smoe_425855_fgenesh2_pg_C_scaffold_78000010	Sarc_g22142	Sarc_g24708	Sarc_g24382	Sarc_g3268	Ehux_219138_gm1_8300186
HG_4624	Bnat_84962_estExt_fgenesh1_pg_C_10477	Smoe_118991_e_gw1_59_99_1	Ehux_364442_fgenesh_newKGs_kg_166_39_gi_112143943_gb_DQ658344_1	Atha_AT1G09935_1_Phosphoglycerate_mutase_family_protein	Bnat_147076_aug1_128_g21784	Spun_02645T0	Bnat_91336_estExt_fgenesh1_pg_C_970010	Atha_AT1G09932_1_Phosphoglycerate_mutase_family_protein	Mbre_24542	Ehux_197255_gm1_500434	Crei_119915_e_gwW_31_104_1	Bnat_23658_gw1_89_42_1	Ppat_162397_420141	Mley_ML048125a	Mley_ML010523a	Smoe_229451_fgenesh1_kg_C_scaffold_97000002	Bnat_87714_estExt_fgenesh1_pg_C_230121	Atha_AT2G17280_1_Phosphoglycerate_mutase_family_protein	Sros_04924T0	Cfra_g1778	Atri_00184_24	Atha_AT5G64460_2_Phosphoglycerate_mutase_family_protein	Cfra_g577	Ppat_187449_1050081	Ppat_135796_e_gw1_123_71_1	Atha_AT1G58280_2_Phosphoglycerate_mutase_family_protein	Smoe_231879_fgenesh1_pm_C_scaffold_18000018	Smoe_148597_estExt_Genewise1_C_190766	Smoe_439299_estExt_fgenesh2_pg_C_60192	Ppat_131781_e_gw1_90_91_1	Sarc_g6619	Smoe_422344_fgenesh2_pg_C_scaffold_56000065	Smoe_402664_fgenesh2_pg_C_scaffold_0000669	Ehux_62750_e_gw1_11_176_1	Smoe_120962_e_gw1_64_109_1	Smoe_57148_gw1_26_671_1	Smoe_404227_fgenesh2_pg_C_scaffold_2000215	Smoe_404225_fgenesh2_pg_C_scaffold_2000213	Ehux_56023_gw1_67_52_1	Smoe_404222_fgenesh2_pg_C_scaffold_2000210	Smoe_427678_fgenesh2_pg_C_scaffold_93000040	Smoe_414112_fgenesh2_pg_C_scaffold_22000239	Smoe_57034_gw1_24_657_1	Ehux_253587_gm1_178500003	Ehux_224694_gm1_11900046	Crei_185773_estExt_fgenesh2_kg_C_690016	Sarc_g6813	Ehux_439674_estExtDG_fgenesh_newKGs_kg_C_1050047	Ehux_207352_gm1_3100138	Sarc_g3404	Bnat_125295_aug1_1_g3	Scer_YKL128C_Putative_phosphomutase_contains_a_region_homologous_to_the_active_site_of_phosphomutases_overexpression_suppresses_the_histidine_auxotrophy_of_an_ade3_ade16_ade17_triple_mutant_and_the_temperature_sensitivity_of_a_tps2_mutant_Source_SGD_Acc_S000001611_PMU1_SGD	Crei_187213_estExt_fgenesh2_pg_C_30365	Ehux_229722_gm1_15800016	Ttra_01479T0_01479_phosphoglycerate_mutase_361_aa	Smoe_423410_fgenesh2_pg_C_scaffold_61000116
HG_15790	Bnat_84564_fgenesh1_pg_159_3	Cow_04582T0	Bnat_142658_aug1_72_g17366	Bnat_24987_gw1_37_80_1	Ttra_06249T0_06249	Pbac_3461114	Mley_ML10953a	Pbac_3476782	Ttra_06272T0_06272
HG_39488	Bnat_89197_estExt_fgenesh1_pg_C_450073	Ehux_435726_estExtDG_fgenesh_newKGs_kg_C_320127	Pbac_3473349
HG_21523	Mley_ML23662a	Pbac_3460599	Spun_00611T0	Pbac_3463160	Pbac_3471394	Pbac_3477101
HG_25233	Mley_ML141751a	Falb_01256T0_01256	Falb_01256T1_01256	Rfil_5693923779043_Reticulomyxa_filosa	Rfil_5693996016914_partial_Reticulomyxa_filosa
HG_42594	Mley_ML08503a	Cow_00813T0	Pbac_3461832
HG_19802	Cow_07823T0	Pbac_3464458	Mley_ML03343a	Mley_ML26401a	Pbac_3465138	Pbac_3472171	Pbac_3473866
HG_8090	Bnat_40248_e_gw1_41_58_1	Sros_00410T0	Mbre_14746	Sros_09823T0	Rfil_569432619	Mley_ML03277a	Ttra_02367T0_02367_vacuolar_iron_transporter_350_aa	Mley_ML02232a	Bnat_54459_estExt_Genewise1Plus_C_350002	Cow_02407T0	Rfil_569419597	Cow_02408T0	Ppat_90186_scaf_194000021	Cow_06112T0	Pbac_3471365	Ppat_172945_3950031	Rfil_569426249	Pbac_3463257	Bnat_76112_fgenesh1_pg_39_43	Ehux_216904_gm1_7100150	Rfil_5694021146076_Reticulomyxa_filosa	Ehux_465764_estExtDG_fgeneshEH_pg_C_790042	Pbac_3470913	Pbac_3462858	Pbac_3472929
HG_32664	Ttra_01676T0_01676	Mbre_34631	Mley_ML03397a	Sros_07705T0
HG_17253	Bnat_71889_fgenesh1_pg_17_144	Pbac_3460369	Pbac_3460327	Mley_ML148927a	Pbac_3466797	Pbac_3478579	Pbac_3472157	Pbac_3465885
HG_36133	Mley_ML07559a	Pbac_3462710	Rfil_569418712	Ttra_08608T0_08608
HG_31989	Pbac_3478642	Ehux_199354_gm1_1000054	Ehux_102463_fgeneshEH_pg_40_56	Ehux_246930_gm1_53800006
HG_27757	Mley_ML053628a	Mley_ML053627a	Sros_03711T0	Mley_ML053629a	Pbac_3463386
HG_49108	Mley_ML08546a	Pbac_3460706	Spun_05356T0
HG_30335	Mbre_37376	Mbre_27039	Mbre_13224	Mley_ML047934a
HG_29120	Pbac_3471959	Ppat_229274_scaf_72000119	Smoe_437914_estExt_fgenesh2_pg_C_10436	Ppat_159636_140125	Atri_00185_11
HG_14623	Bnat_85357_estExt_fgenesh1_pg_C_30340	Bnat_139795_aug1_52_g14503	Pbac_3461780	Bnat_85768_estExt_fgenesh1_pg_C_60058	Ehux_97161_fgeneshEH_pg_9_18	Ehux_315671_fgenesh_newKGs_pm_301_5	Bnat_145292_aug1_97_g20000	Ehux_438669_estExtDG_fgenesh_newKGs_kg_C_830004	Ehux_232105_gm1_17800063	Ehux_222071_gm1_10100092
HG_7575	Bnat_74046_fgenesh1_pg_27_100	Sros_11812T0	Mley_ML31952a	Ehux_222110_gm1_10100131	Mley_ML35933a	Mley_ML35932a	Mley_ML070824a	Ehux_211663_gm1_4800268	Mley_ML03031a	Mley_ML29462a	Mley_ML06393a	Mley_ML36891a	Mley_ML14735a	Mley_ML04551a	Mley_ML03439a	Mley_ML13532a	Mley_ML35886a	Mley_ML094341a	Mley_ML03713a	Mley_ML04552a	Mley_ML174729a	Mley_ML12951a	Mley_ML353010a	Mley_ML040410a	Mley_ML25231a	Mley_ML42332a	Mley_ML14772a	Mley_ML14773a
HG_42584	Sarc_g10679	Mley_ML239516a	Mley_ML239517a
HG_26326	Pbac_3461040	Mley_ML029515a	Pbac_3467757	Mbre_5815	Pbac_3466726
HG_25428	Bnat_76551_fgenesh1_pg_42_29	Ttra_04852T0_04852	Ehux_452247_estExtDG_Genemark1_C_590041	Ehux_96093_fgeneshEH_pg_4_323	Pbac_3467156
HG_19331	Ttra_02355T0_02355_tetraspanin_family_protein_298_aa	Spun_02789T0	Amac_00394T0	Amac_01913T0	Mley_ML137117a	Spun_02492T0	Falb_02637T0_02637
HG_48205	Pbac_3470756	Mbre_24570	Pbac_3476542
HG_20359	Pbac_3462837	Mley_ML017321a	Bnat_146699_aug1_119_g21407	Pbac_3463482	Pbac_3474389	Pbac_3478309	Pbac_3476477
HG_11004	Cfra_g733	Bnat_82782_fgenesh1_pg_97_13	Bnat_147442_aug1_159_g22150	Bnat_90117_estExt_fgenesh1_pg_C_620126	Sros_12068T0	Bnat_127085_aug1_3_g1793	Bnat_21586_gw1_147_1_1	Sros_05679T0	Bnat_88006_estExt_fgenesh1_pg_C_270030	Mbre_29314	Pbac_3460348	Mley_ML073215a	Sarc_g13517	Pbac_3476124	Ehux_230204_gm1_16200015
HG_21598	Bnat_53172_estExt_Genewise1Plus_C_160084	Pbac_3468922	Ttra_06382T0_06382	Cow_05233T0	Sarc_g14542	Ehux_258579_gm1_784500001
HG_39109	Pbac_3464207	Bnat_91589_estExt_fgenesh1_pg_C_1080012	Mley_ML154139a
HG_26475	Mley_ML12346a	Pbac_3460571	Ehux_239708_gm1_29300053	Pbac_3469584	Pbac_3474012
HG_23458	Cow_02767T0	Mley_ML154121a	Ppat_103840_scaf_5339000001	Mley_ML06157a	Mley_ML13977a	Mley_ML034669a
HG_47579	Ehux_463936_estExtDG_fgeneshEH_pg_C_360038	Ehux_454728_estExtDG_Genemark1_C_1200005	Mley_ML46354a
HG_44047	Pbac_3464180	Pbac_3464259	Spun_00424T0
HG_30684	Mley_ML167015a	Sarc_g4535	Sarc_g7058	Pbac_3464171
HG_25267	Mley_ML18754a	Cow_02868T0	Cow_03570T0	Cow_07279T0	Rfil_569424808
HG_44798	Cow_05435T0	Mley_ML22784a	Pbac_3463746
HG_12087	Crei_173577_fgenesh2_pg_C_scaffold_22000101	Ppat_70713_scaf_29000080	Ppat_194636_2200054	Atha_AT2G27460_1_sec23_sec24_transport_family_protein	Atri_00031_71	Bnat_89995_estExt_fgenesh1_pg_C_600005	Smoe_440407_estExt_fgenesh2_pg_C_100367	Ppat_92143_scaf_220000057	Pbac_3466008	Mley_ML148934a	Cow_00297T0	Mley_ML148933a	Ttra_07503T0_07503
HG_21639	Ehux_468273_estExtDG_fgeneshEH_pg_C_1800027	Ehux_458067_estExtDG_Genemark1_C_2970007	Ehux_458076_estExtDG_Genemark1_C_2970030	Ehux_460724_estExtDG_Genemark1_C_22270001	Pbac_3465020	Ehux_469516_estExtDG_fgeneshEH_pg_C_2910025
HG_42228	Sarc_g1887	Mbre_8548	Mley_ML34229a
HG_24482	Pbac_3471866	Atri_00038_36
HG_36185	Amac_03264T0	Amac_10540T0	Amac_10539T0	Mley_ML09124a
HG_25344	Bnat_70059_fgenesh1_pg_10_294	Ehux_446817_estExtDG_fgenesh_newKGs_kg_C_10770002	Ehux_437127_estExtDG_fgenesh_newKGs_kg_C_530073	Pbac_3464227	Mley_ML01988a
HG_7620	Pbac_3468058	Pbac_3460956	Pbac_3472216	Pbac_3466597	Mley_ML17406a	Pbac_3464919	Pbac_3465506	Pbac_3461422	Pbac_3468288	Mley_ML179911a	Pbac_3478382	Pbac_3462263	Mley_ML294912a	Pbac_3464730	Pbac_3479739	Pbac_3467012	Mley_ML179910a	Pbac_3466015	Mley_ML138316a	Mley_ML004512a	Mley_ML263514a	Pbac_3464335	Mley_ML03714a	Pbac_3465498	Pbac_3470600	Pbac_3466898	Pbac_3469072	Atha_AT5G55750_1_hydroxyproline_rich_glycoprotein_family_protein
HG_14639	Spun_06708T0	Cow_02606T0	Amac_00013T0	Amac_10570T0	Amac_16100T0	Amac_05210T0	Mley_ML01799a	Falb_01809T0_01809	Amac_16099T0	Spun_05786T0
HG_21765	Smoe_69727_gw1_7_1380_1	Pbac_3464270	Ppat_162465_430108	Smoe_406795_fgenesh2_pg_C_scaffold_6000046	Ppat_168075_1650042	Atha_AT2G37025_1_TRFL8_TRF_like_8
