# Supplementary material for: Reconstruction of the ancestral metazoan genome reveals an increase in genomic novelty
Source: Nat Commun. 2018 Apr 30;9:1730. doi: 10.1038/s41467-018-04136-5 (PMC5928047; doi:10.1038/s41467-018-04136-5)
Supplement: Supplementary file 13 — Supplementary Data 10 [file 41467_2018_4136_MOESM13_ESM.zip › Node 4 - Eumetazoa/Eumetazoa Losses if Ctenophora first animals/Eumetazoa Losses annotated genes.out]

HG_33227	
This group of homology does not contain any annotated genome

HG_3198	
This group of homology does not contain any annotated genome

HG_42490	
Ttra_07583T0_07583	

HG_64579	
This group of homology does not contain any annotated genome

HG_39279	
This group of homology does not contain any annotated genome

HG_34274	
This group of homology does not contain any annotated genome

HG_32201	
This group of homology does not contain any annotated genome

HG_57904	
This group of homology does not contain any annotated genome

HG_38732	
This group of homology does not contain any annotated genome

HG_6842	
This group of homology does not contain any annotated genome

HG_29003	
Atha_AT1G20890_1_unknown_protein_FUNCTIONS_IN_molecular_function_unknown_INVOLVED_IN_biological_process_unknown_LOCATED_IN_endomembrane_system_EXPRESSED_IN_24_plant_structures_EXPRESSED_DURING_14_growth_stages_BEST_Arabidopsis_thaliana_protein_match_is_unknown_protein_TAIR_AT1G76480_2_Has_33_Blast_hits_to_33_proteins_in_11_species_Archae_0_Bacteria_0_Metazoa_2_Fungi_0_Plants_31_Viruses_0_Other_Eukaryotes_0_source_NCBI_BLink	Atha_AT1G76480_2_unknown_protein_FUNCTIONS_IN_molecular_function_unknown_INVOLVED_IN_biological_process_unknown_LOCATED_IN_cellular_component_unknown_BEST_Arabidopsis_thaliana_protein_match_is_unknown_protein_TAIR_AT1G20890_1	

HG_14232	
This group of homology does not contain any annotated genome

HG_45512	
This group of homology does not contain any annotated genome

HG_35728	
This group of homology does not contain any annotated genome

HG_27904	
This group of homology does not contain any annotated genome

HG_30605	
This group of homology does not contain any annotated genome

HG_30331	
This group of homology does not contain any annotated genome

HG_42203	
This group of homology does not contain any annotated genome

HG_7797	
Scer_YLR361C_Phosphoesterase_involved_in_downregulation_of_the_unfolded_protein_response_at_least_in_part_via_dephosphorylation_of_Ire1p_dosage_dependent_positive_regulator_of_the_G1_S_phase_transition_through_control_of_the_timing_of_START_Source_SGD_Acc_S000004353_DCR2_SGD	Scer_YOR137C_Protein_of_unassigned_function_involved_in_activation_of_the_Pma1p_plasma_membrane_H_ATPase_by_glucose_Source_SGD_Acc_S000005663_SIA1_SGD	
Atha_AT5G63140_1_ATPAP29_PAP29_purple_acid_phosphatase_29	Atha_AT3G10150_1_ATPAP16_PAP16_purple_acid_phosphatase_16	Atha_AT2G46880_1_ATPAP14_PAP14_purple_acid_phosphatase_14	Atha_AT5G57140_1_ATPAP28_PAP28_purple_acid_phosphatase_28	
Rfil_569418713	

HG_47959	
This group of homology does not contain any annotated genome

HG_25119	
This group of homology does not contain any annotated genome

HG_17198	
Rfil_5693953428263_Reticulomyxa_filosa	Rfil_569380200	Rfil_5694133761664_Reticulomyxa_filosa	Rfil_5693953448265_Reticulomyxa_filosa	Rfil_5694091023453_Reticulomyxa_filosa	Rfil_5694091053456_Reticulomyxa_filosa	

HG_4865	
Atha_AT1G52570_1_PLDALPHA2_phospholipase_D_alpha_2	Atha_AT3G15730_1_PLDALPHA1_PLD_phospholipase_D_alpha_1	Atha_AT4G11850_1_PLDGAMMA1_MEE54_phospholipase_D_gamma_1	Atha_AT1G55180_1_PLDEPSILON_PLDALPHA4_phospholipase_D_alpha_4	Atha_AT4G11830_2_PLDGAMMA2_phospholipase_D_gamma_2	Atha_AT4G11840_1_PLDGAMMA3_phospholipase_D_gamma_3	Atha_AT2G42010_1_PLDBETA1_PLDBETA_phospholipase_D_beta_1	Atha_AT4G00240_1_PLDBETA2_phospholipase_D_beta_2	Atha_AT4G35790_1_ATPLDDELTA_PLDDELTA_phospholipase_D_delta	Atha_AT5G25370_1_PLDALPHA3_phospholipase_D_alpha_3	

HG_49135	
This group of homology does not contain any annotated genome

HG_70415	
This group of homology does not contain any annotated genome

HG_47780	
This group of homology does not contain any annotated genome

HG_6361	
Atha_AT3G10630_1_UDP_Glycosyltransferase_superfamily_protein	
Ttra_02299T0_02299_glycosyltransferase_family_4_protein_426_aa	Ttra_08342T0_08342_glycosyl_transferase_753_aa	Ttra_11820T0_11820	Ttra_02046T0_02046	
Rfil_569311616_protein_partial_Reticulomyxa_filosa	Rfil_569418258_glycosyl_transferase_family_2_Reticulomyxa_filosa	Rfil_569420805	Rfil_569420804	

HG_22966	
This group of homology does not contain any annotated genome

HG_17170	
Ttra_09100T0_09100	

HG_44389	
This group of homology does not contain any annotated genome

HG_27966	
This group of homology does not contain any annotated genome

HG_36155	
Ttra_00955T0_00955	

HG_19117	
This group of homology does not contain any annotated genome

HG_25532	
This group of homology does not contain any annotated genome

HG_13988	
Rfil_569382922	

HG_7941	
This group of homology does not contain any annotated genome

HG_49197	
This group of homology does not contain any annotated genome

HG_38597	
Ttra_03216T0_03216	

HG_64518	
This group of homology does not contain any annotated genome

HG_34746	
This group of homology does not contain any annotated genome

HG_7785	
Atha_AT2G02470_1_AL6_alfin_like_6	Atha_AT5G20510_1_AL5_alfin_like_5	Atha_AT5G26210_1_AL4_alfin_like_4	Atha_AT3G11200_1_AL2_alfin_like_2	Atha_AT1G14510_1_AL7_alfin_like_7	Atha_AT3G42790_1_AL3_alfin_like_3	Atha_AT5G05610_1_AL1_alfin_like_1	

HG_11075	
Atha_AT1G17520_1_Homeodomain_like_winged_helix_DNA_binding_family_protein	Atha_AT3G49850_1_TRB3_ATTRB3_TBP2_telomere_repeat_binding_factor_3	Atha_AT1G72740_1_Homeodomain_like_winged_helix_DNA_binding_family_protein	Atha_AT1G49950_3_TRB1_ATTRB1_telomere_repeat_binding_factor_1	Atha_AT5G67580_1_TRB2_ATTRB2_TBP3_ATTBP3_Homeodomain_like_winged_helix_DNA_binding_family_protein	Atha_AT1G54260_1_winged_helix_DNA_binding_transcription_factor_family_protein	

HG_41493	
This group of homology does not contain any annotated genome

HG_25453	
Ttra_08369T0_08369	

HG_11562	
Atha_AT5G49400_1_zinc_knuckle_CCHC_type_family_protein	

HG_10236	
Atha_AT3G15680_1_Ran_BP2_NZF_zinc_finger_like_superfamily_protein	Atha_AT2G26695_1_Ran_BP2_NZF_zinc_finger_like_superfamily_protein	Atha_AT5G25490_1_Ran_BP2_NZF_zinc_finger_like_superfamily_protein	

HG_39088	
This group of homology does not contain any annotated genome

HG_25366	
This group of homology does not contain any annotated genome

HG_25125	
This group of homology does not contain any annotated genome

HG_40895	
This group of homology does not contain any annotated genome

HG_39680	
This group of homology does not contain any annotated genome

HG_8854	
Ttra_12428T0_12428	

HG_20361	
Ttra_05808T0_05808_metalloprotease_454_aa	

HG_34339	
Rfil_5694044715243_Reticulomyxa_filosa	

HG_8323	
Atha_AT5G53310_1_myosin_heavy_chain_related	
Rfil_5694009426479_Reticulomyxa_filosa	Rfil_569425059	Rfil_569425314_Protein_kinase_domain_containing_protein_Reticulomyxa_filosa	Rfil_569434701	Rfil_569425093	Rfil_5694039785431_Reticulomyxa_filosa	

HG_10623	
Rfil_5693910019413_partial_Reticulomyxa_filosa	Rfil_569395286_Serine_Threonine_protein_kinase_FIKK_family_Reticulomyxa_filosa	

HG_35729	
Rfil_5694006136590_Reticulomyxa_filosa	Rfil_569300680	Rfil_569417965_ubiquitin_hydrolase_Reticulomyxa_filosa	

HG_73917	
Scer_YCR013C_Dubious_open_reading_frame_unlikely_to_encode_a_protein_based_on_available_experimental_and_comparative_sequence_data_transcription_of_both_YCR013C_and_the_overlapping_essential_gene_PGK1_is_reduced_in_a_gcr1_null_mutant_Source_SGD_Acc_S000000606	

HG_15605	
Rfil_569384238_LPXTG_motif_cell_wall_anchor_domain_protein_partial_Reticulomyxa_filosa	

HG_10280	
This group of homology does not contain any annotated genome

HG_7515	
This group of homology does not contain any annotated genome

HG_7927	
Atha_AT4G13400_1_2_oxoglutarate_2OG_and_Fe_II_dependent_oxygenase_superfamily_protein	
Rfil_569321321	Rfil_5694061444622_partial_Reticulomyxa_filosa	

HG_4624	
Scer_YKL128C_Putative_phosphomutase_contains_a_region_homologous_to_the_active_site_of_phosphomutases_overexpression_suppresses_the_histidine_auxotrophy_of_an_ade3_ade16_ade17_triple_mutant_and_the_temperature_sensitivity_of_a_tps2_mutant_Source_SGD_Acc_S000001611_PMU1_SGD	
Atha_AT1G09935_1_Phosphoglycerate_mutase_family_protein	Atha_AT1G09932_1_Phosphoglycerate_mutase_family_protein	Atha_AT2G17280_1_Phosphoglycerate_mutase_family_protein	Atha_AT5G64460_2_Phosphoglycerate_mutase_family_protein	Atha_AT1G58280_2_Phosphoglycerate_mutase_family_protein	
Ttra_01479T0_01479_phosphoglycerate_mutase_361_aa	

HG_15790	
Ttra_06249T0_06249	Ttra_06272T0_06272	

HG_39488	
This group of homology does not contain any annotated genome

HG_21523	
This group of homology does not contain any annotated genome

HG_25233	
Rfil_5693923779043_Reticulomyxa_filosa	Rfil_5693996016914_partial_Reticulomyxa_filosa	

HG_42594	
This group of homology does not contain any annotated genome

HG_19802	
This group of homology does not contain any annotated genome

HG_8090	
Ttra_02367T0_02367_vacuolar_iron_transporter_350_aa	
Rfil_569432619	Rfil_569419597	Rfil_569426249	Rfil_5694021146076_Reticulomyxa_filosa	

HG_32664	
Ttra_01676T0_01676	

HG_17253	
This group of homology does not contain any annotated genome

HG_36133	
Ttra_08608T0_08608	
Rfil_569418712	

HG_31989	
This group of homology does not contain any annotated genome

HG_27757	
This group of homology does not contain any annotated genome

HG_49108	
This group of homology does not contain any annotated genome

HG_30335	
This group of homology does not contain any annotated genome

HG_29120	
This group of homology does not contain any annotated genome

HG_14623	
This group of homology does not contain any annotated genome

HG_7575	
This group of homology does not contain any annotated genome

HG_42584	
This group of homology does not contain any annotated genome

HG_26326	
This group of homology does not contain any annotated genome

HG_25428	
Ttra_04852T0_04852	

HG_19331	
Ttra_02355T0_02355_tetraspanin_family_protein_298_aa	

HG_48205	
This group of homology does not contain any annotated genome

HG_20359	
This group of homology does not contain any annotated genome

HG_11004	
This group of homology does not contain any annotated genome

HG_21598	
Ttra_06382T0_06382	

HG_39109	
This group of homology does not contain any annotated genome

HG_26475	
This group of homology does not contain any annotated genome

HG_23458	
This group of homology does not contain any annotated genome

HG_47579	
This group of homology does not contain any annotated genome

HG_44047	
This group of homology does not contain any annotated genome

HG_30684	
This group of homology does not contain any annotated genome

HG_25267	
Rfil_569424808	

HG_44798	
This group of homology does not contain any annotated genome

HG_12087	
Atha_AT2G27460_1_sec23_sec24_transport_family_protein	
Ttra_07503T0_07503	

HG_21639	
This group of homology does not contain any annotated genome

HG_42228	
This group of homology does not contain any annotated genome

HG_24482	
This group of homology does not contain any annotated genome

HG_36185	
This group of homology does not contain any annotated genome

HG_25344	
This group of homology does not contain any annotated genome

HG_7620	
Atha_AT5G55750_1_hydroxyproline_rich_glycoprotein_family_protein	

HG_14639	
This group of homology does not contain any annotated genome

HG_21765	
Atha_AT2G37025_1_TRFL8_TRF_like_8	
