# Supplementary material for: Reconstruction of the ancestral metazoan genome reveals an increase in genomic novelty
Source: Nat Commun. 2018 Apr 30;9:1730. doi: 10.1038/s41467-018-04136-5 (PMC5928047; doi:10.1038/s41467-018-04136-5)
Supplement: Supplementary file 13 — Supplementary Data 10 [file 41467_2018_4136_MOESM13_ESM.zip › Node 4 - Eumetazoa/Eumetazoa Losses if Porifera first animals/Eumetazoa Losses annotated genes.out]

HG_15194	
Ttra_05529T0_05529	

HG_35774	
This group of homology does not contain any annotated genome

HG_26934	
This group of homology does not contain any annotated genome

HG_11994	
Ttra_12189T0_12189	Ttra_03898T0_03898	Ttra_09739T0_09739	Ttra_05110T0_05110	Ttra_06847T0_06847	

HG_34192	
This group of homology does not contain any annotated genome

HG_18208	
This group of homology does not contain any annotated genome

HG_15632	
Atha_AT1G54500_1_Rubredoxin_like_superfamily_protein	

HG_19191	
This group of homology does not contain any annotated genome

HG_10309	
Atha_AT4G17830_2_Peptidase_M20_M25_M40_family_protein	

HG_23502	
Atha_AT4G01900_1_PII_GLB1_GLNB1_homolog	

HG_26099	
Ttra_05671T0_05671_deoxynucleoside_kinase_117_aa	

HG_18990	
Ttra_03810T0_03810_leucine_rich_repeat_containing_protein_9877_aa	Ttra_05892T1_05892	Ttra_05892T0_05892	Ttra_10487T0_10487	Ttra_08046T0_08046	Ttra_09307T0_09307_methyltransferase_FkbM_family_protein_1365_aa	

HG_9016	
Atha_AT5G11380_1_DXPS3_1_deoxy_D_xylulose_5_phosphate_synthase_3	Atha_AT4G15560_1_CLA1_DEF_CLA_DXS_DXPS2_Deoxyxylulose_5_phosphate_synthase	Atha_AT3G21500_2_DXPS1_1_deoxy_D_xylulose_5_phosphate_synthase_1	

HG_68881	
This group of homology does not contain any annotated genome

HG_17956	
Atha_AT5G48440_1_FAD_dependent_oxidoreductase_family_protein	

HG_37939	
Ttra_02486T0_02486	Ttra_02485T0_02485	Ttra_10391T0_10391	

HG_21878	
This group of homology does not contain any annotated genome

HG_23533	
Ttra_09672T0_09672_1_carbohydrate_esterase_415_aa	

HG_21637	
This group of homology does not contain any annotated genome

HG_13626	
Rfil_5694088863555_partial_Reticulomyxa_filosa	Rfil_569385498_AAA_ATPase_partial_Reticulomyxa_filosa	Rfil_5694102822983_partial_Reticulomyxa_filosa	Rfil_569343550	Rfil_5693941488621_Reticulomyxa_filosa	

HG_30577	
Ttra_10966T0_10966	

HG_63822	
This group of homology does not contain any annotated genome

HG_15640	
Ttra_06999T0_06999	

HG_91	
Scer_YGR150C_Mitochondrial_15s_rRNA_binding_protein_required_for_intron_removal_of_COB_and_COX1_pre_mRNAs_contains_pentatricopeptide_repeat_PPR_motifs_mutant_is_respiratory_deficient_and_has_defective_plasma_membrane_electron_transport_Source_SGD_Acc_S000003382_CCM1_SGD	Scer_YLR067C_Specific_translational_activator_for_the_COX1_mRNA_also_influences_stability_of_intron_containing_COX1_primary_transcripts_localizes_to_the_mitochondrial_inner_membrane_contains_seven_pentatricopeptide_repeats_PPRs_Source_SGD_Acc_S000004057_PET309_SGD	Scer_YPL005W_Protein_that_may_facilitate_use_of_unformylated_tRNA_Met_in_mitochondrial_translation_initiation_localized_to_the_matrix_face_of_the_mitochondrial_inner_membrane_stabilizes_the_bicistronic_AAP1_ATP6_mRNA_Source_SGD_Acc_S000005926_AEP3_SGD	
Atha_AT5G02860_1_Pentatricopeptide_repeat_PPR_superfamily_protein	Atha_AT1G05670_1_Pentatricopeptide_repeat_PPR_like_superfamily_protein	Atha_AT1G63130_1_Tetratricopeptide_repeat_TPR_like_superfamily_protein	Atha_AT1G09900_1_Pentatricopeptide_repeat_PPR_like_superfamily_protein	Atha_AT1G63330_1_Pentatricopeptide_repeat_PPR_superfamily_protein	Atha_AT1G63400_1_Pentatricopeptide_repeat_PPR_superfamily_protein	Atha_AT1G62930_1_Tetratricopeptide_repeat_TPR_like_superfamily_protein	Atha_AT1G62670_1_RPF2_rna_processing_factor_2	Atha_AT1G62590_1_pentatricopeptide_PPR_repeat_containing_protein	Atha_AT5G01110_1_Tetratricopeptide_repeat_TPR_like_superfamily_protein	Atha_AT1G62914_1_pentatricopeptide_PPR_repeat_containing_protein	Atha_AT5G39710_1_EMB2745_Tetratricopeptide_repeat_TPR_like_superfamily_protein	Atha_AT1G12700_1_ATP_binding_nucleic_acid_binding_helicases	Atha_AT2G15630_1_Pentatricopeptide_repeat_PPR_superfamily_protein	Atha_AT1G62910_1_Pentatricopeptide_repeat_PPR_superfamily_protein	Atha_AT1G09680_1_Pentatricopeptide_repeat_PPR_superfamily_protein	Atha_AT3G07290_1_Pentatricopeptide_repeat_PPR_superfamily_protein	Atha_AT1G63080_1_Pentatricopeptide_repeat_PPR_superfamily_protein	Atha_AT1G63070_1_pentatricopeptide_PPR_repeat_containing_protein	Atha_AT2G18940_1_Tetratricopeptide_repeat_TPR_like_superfamily_protein	Atha_AT5G65560_1_Pentatricopeptide_repeat_PPR_superfamily_protein	Atha_AT5G12100_1_pentatricopeptide_PPR_repeat_containing_protein	Atha_AT5G28370_1_Pentatricopeptide_repeat_PPR_superfamily_protein	Atha_AT5G28460_1_Pentatricopeptide_repeat_PPR_superfamily_protein	Atha_AT1G12300_1_Tetratricopeptide_repeat_TPR_like_superfamily_protein	Atha_AT5G41170_1_Pentatricopeptide_repeat_PPR_like_superfamily_protein	Atha_AT5G64320_1_Pentatricopeptide_repeat_PPR_superfamily_protein	Atha_AT3G61520_1_Pentatricopeptide_repeat_PPR_superfamily_protein	Atha_AT1G74580_1_Pentatricopeptide_repeat_PPR_superfamily_protein	Atha_AT1G09820_1_Pentatricopeptide_repeat_PPR_like_superfamily_protein	Atha_AT3G59040_2_Tetratricopeptide_repeat_TPR_like_superfamily_protein	Atha_AT4G31850_1_PGR3_proton_gradient_regulation_3	Atha_AT3G53700_1_MEE40_Pentatricopeptide_repeat_PPR_superfamily_protein	Atha_AT1G64100_1_pentatricopeptide_PPR_repeat_containing_protein	Atha_AT1G12775_1_Pentatricopeptide_repeat_PPR_superfamily_protein	Atha_AT5G55840_1_Pentatricopeptide_repeat_PPR_superfamily_protein	Atha_AT1G63150_1_Tetratricopeptide_repeat_TPR_like_superfamily_protein	Atha_AT1G22960_1_Pentatricopeptide_repeat_PPR_superfamily_protein	Atha_AT5G16640_1_Pentatricopeptide_repeat_PPR_superfamily_protein	Atha_AT3G22470_1_Pentatricopeptide_repeat_PPR_superfamily_protein	Atha_AT5G61400_1_Pentatricopeptide_repeat_PPR_superfamily_protein	Atha_AT2G32630_1_Pentatricopeptide_repeat_PPR_like_superfamily_protein	Atha_AT3G48810_1_Pentatricopeptide_repeat_PPR_superfamily_protein	Atha_AT1G12620_1_Pentatricopeptide_repeat_PPR_superfamily_protein	Atha_AT2G02150_1_Tetratricopeptide_repeat_TPR_like_superfamily_protein	Atha_AT5G61990_1_Pentatricopeptide_repeat_PPR_superfamily_protein	Atha_AT1G31840_1_Tetratricopeptide_repeat_TPR_like_superfamily_protein	Atha_AT5G59900_1_Pentatricopeptide_repeat_PPR_superfamily_protein	Atha_AT1G06580_1_Pentatricopeptide_repeat_PPR_superfamily_protein	Atha_AT1G64583_1_Tetratricopeptide_repeat_TPR_like_superfamily_protein	Atha_AT1G06710_1_Tetratricopeptide_repeat_TPR_like_superfamily_protein	Atha_AT3G04760_1_Pentatricopeptide_repeat_PPR_like_superfamily_protein	Atha_AT3G16710_1_Pentatricopeptide_repeat_PPR_superfamily_protein	Atha_AT5G04810_1_pentatricopeptide_PPR_repeat_containing_protein	Atha_AT2G06000_1_Pentatricopeptide_repeat_PPR_superfamily_protein	Atha_AT1G62720_1_Pentatricopeptide_repeat_PPR_like_superfamily_protein	Atha_AT4G11690_1_Pentatricopeptide_repeat_PPR_like_superfamily_protein	Atha_AT1G62680_1_Pentatricopeptide_repeat_PPR_superfamily_protein	Atha_AT5G42310_1_Pentatricopeptide_repeat_PPR_like_superfamily_protein	Atha_AT1G64580_1_Pentatricopeptide_repeat_PPR_superfamily_protein	Atha_AT2G16880_1_Pentatricopeptide_repeat_PPR_superfamily_protein	Atha_AT4G28010_1_Tetratricopeptide_repeat_TPR_like_superfamily_protein	Atha_AT5G38730_1_Tetratricopeptide_repeat_TPR_like_superfamily_protein	Atha_AT2G35130_2_Tetratricopeptide_repeat_TPR_like_superfamily_protein	Atha_AT1G13800_1_Tetratricopeptide_repeat_TPR_like_superfamily_protein	Atha_AT5G46680_1_Pentatricopeptide_repeat_PPR_like_superfamily_protein	Atha_AT5G14770_1_Tetratricopeptide_repeat_TPR_like_superfamily_protein	Atha_AT2G41720_1_EMB2654_Tetratricopeptide_repeat_TPR_like_superfamily_protein	Atha_AT2G31400_1_GUN1_genomes_uncoupled_1	Atha_AT2G01740_1_Tetratricopeptide_repeat_TPR_like_superfamily_protein	Atha_AT2G17140_1_Pentatricopeptide_repeat_PPR_superfamily_protein	Atha_AT1G02060_1_Tetratricopeptide_repeat_TPR_like_superfamily_protein	Atha_AT1G20300_1_Pentatricopeptide_repeat_PPR_superfamily_protein	Atha_AT5G25630_2_Tetratricopeptide_repeat_TPR_like_superfamily_protein	Atha_AT5G39980_1_Tetratricopeptide_repeat_TPR_like_superfamily_protein	Atha_AT5G50280_1_EMB1006_Pentatricopeptide_repeat_PPR_superfamily_protein	Atha_AT1G52620_1_Pentatricopeptide_repeat_PPR_superfamily_protein	Atha_AT5G16420_1_Pentatricopeptide_repeat_PPR_like_superfamily_protein	Atha_AT4G19440_1_Tetratricopeptide_repeat_TPR_like_superfamily_protein	Atha_AT1G51965_1_ABO5_ABA_Overly_Sensitive_5	Atha_AT1G63230_1_Tetratricopeptide_repeat_TPR_like_superfamily_protein	Atha_AT4G20090_1_EMB1025_Pentatricopeptide_repeat_PPR_superfamily_protein	Atha_AT1G79540_1_Pentatricopeptide_repeat_PPR_superfamily_protein	Atha_AT1G74850_1_PTAC2_plastid_transcriptionally_active_2	Atha_AT1G30290_1_Tetratricopeptide_repeat_TPR_like_superfamily_protein	Atha_AT1G13040_1_Pentatricopeptide_repeat_PPR_like_superfamily_protein	Atha_AT1G19290_1_Pentatricopeptide_repeat_PPR_superfamily_protein	Atha_AT3G23020_1_Tetratricopeptide_repeat_TPR_like_superfamily_protein	Atha_AT1G13630_1_Tetratricopeptide_repeat_TPR_like_superfamily_protein	Atha_AT1G08610_1_Pentatricopeptide_repeat_PPR_superfamily_protein	Atha_AT1G77360_1_Tetratricopeptide_repeat_TPR_like_superfamily_protein	Atha_AT3G09060_1_Pentatricopeptide_repeat_PPR_superfamily_protein	Atha_AT2G19280_1_Pentatricopeptide_repeat_PPR_superfamily_protein	Atha_AT5G57250_1_Pentatricopeptide_repeat_PPR_superfamily_protein	Atha_AT3G54980_1_Pentatricopeptide_repeat_PPR_superfamily_protein	Atha_AT2G39230_1_LOJ_LATERAL_ORGAN_JUNCTION	Atha_AT1G77340_1_Pentatricopeptide_repeat_PPR_superfamily_protein	Atha_AT3G18110_1_EMB1270_Pentatricopeptide_repeat_PPR_superfamily_protein	Atha_AT4G26800_1_Pentatricopeptide_repeat_PPR_superfamily_protein	Atha_AT4G19890_1_Pentatricopeptide_repeat_PPR_like_superfamily_protein	Atha_AT1G63630_1_Tetratricopeptide_repeat_TPR_like_superfamily_protein	Atha_AT5G24830_1_Tetratricopeptide_repeat_TPR_like_superfamily_protein	Atha_AT5G40400_1_Pentatricopeptide_repeat_PPR_superfamily_protein	Atha_AT2G26790_1_Pentatricopeptide_repeat_PPR_superfamily_protein	Atha_AT3G16890_1_PPR40_pentatricopeptide_PPR_domain_protein_40	Atha_AT1G11710_1_Pentatricopeptide_repeat_PPR_superfamily_protein	Atha_AT3G16010_1_Pentatricopeptide_repeat_PPR_like_superfamily_protein	Atha_AT3G06920_1_Tetratricopeptide_repeat_TPR_like_superfamily_protein	Atha_AT1G03560_1_Pentatricopeptide_repeat_PPR_like_superfamily_protein	Atha_AT1G52640_1_Pentatricopeptide_repeat_PPR_superfamily_protein	Atha_AT2G36240_1_pentatricopeptide_PPR_repeat_containing_protein	Atha_AT3G53170_1_Tetratricopeptide_repeat_TPR_like_superfamily_protein	Atha_AT1G74900_1_OTP43_Pentatricopeptide_repeat_PPR_superfamily_protein	Atha_AT2G37230_1_Tetratricopeptide_repeat_TPR_like_superfamily_protein	Atha_AT5G48730_1_Pentatricopeptide_repeat_PPR_superfamily_protein	Atha_AT2G17525_1_Pentatricopeptide_repeat_PPR_superfamily_protein	Atha_AT4G26680_1_Tetratricopeptide_repeat_TPR_like_superfamily_protein	Atha_AT3G49730_1_Tetratricopeptide_repeat_TPR_like_superfamily_protein	Atha_AT1G18900_3_Pentatricopeptide_repeat_PPR_superfamily_protein	Atha_AT1G07740_1_Tetratricopeptide_repeat_TPR_like_superfamily_protein	Atha_AT1G74750_1_Pentatricopeptide_repeat_PPR_superfamily_protein	Atha_AT5G18475_1_Pentatricopeptide_repeat_PPR_superfamily_protein	Atha_AT1G73710_1_Pentatricopeptide_repeat_PPR_superfamily_protein	Atha_AT5G65820_1_Pentatricopeptide_repeat_PPR_superfamily_protein	Atha_AT4G39620_1_EMB2453_ATPPR5_Tetratricopeptide_repeat_TPR_like_superfamily_protein	Atha_AT4G30825_1_Tetratricopeptide_repeat_TPR_like_superfamily_protein	Atha_AT5G46580_1_pentatricopeptide_PPR_repeat_containing_protein	Atha_AT5G62370_1_Tetratricopeptide_repeat_TPR_like_superfamily_protein	Atha_AT3G09650_1_HCF152_CRM3_Tetratricopeptide_repeat_TPR_like_superfamily_protein	Atha_AT1G79080_1_Pentatricopeptide_repeat_PPR_superfamily_protein	Atha_AT1G55630_1_Pentatricopeptide_repeat_PPR_superfamily_protein	Atha_AT4G16390_1_SVR7_pentatricopeptide_PPR_repeat_containing_protein	Atha_AT4G34830_1_MRL1_Pentatricopeptide_repeat_PPR_superfamily_protein	Atha_AT3G29290_1_emb2076_Pentatricopeptide_repeat_PPR_superfamily_protein	Atha_AT3G46610_1_Pentatricopeptide_repeat_PPR_like_superfamily_protein	Atha_AT3G02650_1_Tetratricopeptide_repeat_TPR_like_superfamily_protein	Atha_AT1G10910_1_Pentatricopeptide_repeat_PPR_superfamily_protein	Atha_AT4G21880_1_Pentatricopeptide_repeat_PPR_superfamily_protein	Atha_AT5G14080_1_Tetratricopeptide_repeat_TPR_like_superfamily_protein	Atha_AT3G22670_1_Pentatricopeptide_repeat_PPR_superfamily_protein	Atha_AT2G17670_1_Tetratricopeptide_repeat_TPR_like_superfamily_protein	Atha_AT2G38420_1_Pentatricopeptide_repeat_PPR_superfamily_protein	Atha_AT2G15980_1_Tetratricopeptide_repeat_TPR_like_superfamily_protein	Atha_AT3G04130_1_Tetratricopeptide_repeat_TPR_like_superfamily_protein	Atha_AT3G62470_1_Pentatricopeptide_repeat_PPR_superfamily_protein	Atha_AT3G60050_1_Pentatricopeptide_repeat_PPR_superfamily_protein	Atha_AT5G67570_1_EMB246_DG1_EMB1408_Tetratricopeptide_repeat_TPR_like_superfamily_protein	Atha_AT3G49240_1_emb1796_Pentatricopeptide_repeat_PPR_superfamily_protein	Atha_AT1G79490_1_EMB2217_Pentatricopeptide_repeat_PPR_superfamily_protein	Atha_AT1G55890_1_Tetratricopeptide_repeat_TPR_like_superfamily_protein	Atha_AT5G15010_1_Tetratricopeptide_repeat_TPR_like_superfamily_protein	Atha_AT5G06400_1_Pentatricopeptide_repeat_PPR_superfamily_protein	Atha_AT1G53330_1_Pentatricopeptide_repeat_PPR_superfamily_protein	Atha_AT3G13150_1_Tetratricopeptide_repeat_TPR_like_superfamily_protein	Atha_AT4G38150_1_Pentatricopeptide_repeat_PPR_superfamily_protein	Atha_AT3G62540_1_Pentatricopeptide_repeat_PPR_superfamily_protein	Atha_AT5G14820_1_Pentatricopeptide_repeat_PPR_superfamily_protein	Atha_AT5G27270_1_EMB976_Tetratricopeptide_repeat_TPR_like_superfamily_protein	Atha_AT3G06430_1_EMB2750_Tetratricopeptide_repeat_TPR_like_superfamily_protein	Atha_AT5G46100_1_Pentatricopeptide_repeat_PPR_superfamily_protein	Atha_AT5G43820_1_Pentatricopeptide_repeat_PPR_superfamily_protein	Atha_AT1G80880_1_Tetratricopeptide_repeat_TPR_like_superfamily_protein	Atha_AT1G16830_1_Pentatricopeptide_repeat_PPR_superfamily_protein	Atha_AT3G14580_1_Pentatricopeptide_repeat_PPR_superfamily_protein	Atha_AT5G02830_1_Tetratricopeptide_repeat_TPR_like_superfamily_protein	Atha_AT4G20740_1_Pentatricopeptide_repeat_PPR_like_superfamily_protein	Atha_AT3G13160_1_Tetratricopeptide_repeat_TPR_like_superfamily_protein	Atha_AT5G08310_1_Tetratricopeptide_repeat_TPR_like_superfamily_protein	Atha_AT1G61870_1_PPR336_pentatricopeptide_repeat_336	Atha_AT4G36680_1_Tetratricopeptide_repeat_TPR_like_superfamily_protein	Atha_AT5G47360_1_Tetratricopeptide_repeat_TPR_like_superfamily_protein	Atha_AT1G66345_1_Pentatricopeptide_repeat_PPR_superfamily_protein	Atha_AT1G77405_1_Pentatricopeptide_repeat_PPR_superfamily_protein	Atha_AT1G11900_1_Tetratricopeptide_repeat_TPR_like_superfamily_protein	Atha_AT5G10690_1_pentatricopeptide_PPR_repeat_containing_protein_CBS_domain_containing_protein	Atha_AT1G80550_1_Pentatricopeptide_repeat_PPR_superfamily_protein	Atha_AT1G71060_1_Tetratricopeptide_repeat_TPR_like_superfamily_protein	Atha_AT5G36300_1_Tetratricopeptide_repeat_TPR_like_superfamily_protein	Atha_AT4G35850_1_Pentatricopeptide_repeat_PPR_superfamily_protein	Atha_AT2G18520_1_Tetratricopeptide_repeat_TPR_like_superfamily_protein	Atha_AT4G01570_1_Tetratricopeptide_repeat_TPR_like_superfamily_protein	Atha_AT3G61360_1_Tetratricopeptide_repeat_TPR_like_superfamily_protein	Atha_AT1G02420_1_Pentatricopeptide_repeat_PPR_superfamily_protein	Atha_AT5G03560_2_Tetratricopeptide_repeat_TPR_like_superfamily_protein	Atha_AT5G11310_1_Pentatricopeptide_repeat_PPR_superfamily_protein	Atha_AT2G01390_1_Tetratricopeptide_repeat_TPR_like_superfamily_protein	Atha_AT1G63320_1_Pentatricopeptide_repeat_PPR_superfamily_protein	Atha_AT5G61370_1_Pentatricopeptide_repeat_PPR_superfamily_protein	Atha_AT3G18020_1_Pentatricopeptide_repeat_PPR_superfamily_protein	Atha_AT5G18950_1_Tetratricopeptide_repeat_TPR_like_superfamily_protein	Atha_AT1G30610_1_EMB88_EMB2279_pentatricopeptide_PPR_repeat_containing_protein	Atha_AT3G17370_1_Pentatricopeptide_repeat_PPR_superfamily_protein	Atha_AT5G18390_1_Pentatricopeptide_repeat_PPR_superfamily_protein	Atha_AT1G73400_1_Pentatricopeptide_repeat_PPR_superfamily_protein	Atha_AT1G76280_3_Tetratricopeptide_repeat_TPR_like_superfamily_protein	Atha_AT5G13770_1_Pentatricopeptide_repeat_PPR_like_superfamily_protein	Atha_AT2G30780_1_Tetratricopeptide_repeat_TPR_like_superfamily_protein	Atha_AT1G19520_1_NFD5_pentatricopeptide_PPR_repeat_containing_protein	Atha_AT2G27800_1_Tetratricopeptide_repeat_TPR_like_superfamily_protein	Atha_AT1G11630_1_Tetratricopeptide_repeat_TPR_like_superfamily_protein	Atha_AT2G40240_1_Tetratricopeptide_repeat_TPR_like_superfamily_protein	Atha_AT3G25210_1_Tetratricopeptide_repeat_TPR_like_superfamily_protein	Atha_AT2G28050_1_Pentatricopeptide_repeat_PPR_superfamily_protein	Atha_AT1G01970_1_Tetratricopeptide_repeat_TPR_like_superfamily_protein	Atha_AT4G04790_1_Tetratricopeptide_repeat_TPR_like_superfamily_protein	Atha_AT3G15200_1_Tetratricopeptide_repeat_TPR_like_superfamily_protein	Atha_AT1G80150_1_Tetratricopeptide_repeat_TPR_like_superfamily_protein	Atha_AT4G14190_1_Pentatricopeptide_repeat_PPR_superfamily_protein	Atha_AT1G71210_1_Pentatricopeptide_repeat_PPR_superfamily_protein	Atha_AT3G56030_1_Tetratricopeptide_repeat_TPR_like_superfamily_protein	Atha_AT2G15820_1_OTP51_endonucleases	Atha_AT2G48000_1_Pentatricopeptide_repeat_PPR_superfamily_protein	Atha_AT1G05600_1_Tetratricopeptide_repeat_TPR_like_superfamily_protein	Atha_AT5G66631_1_Tetratricopeptide_repeat_TPR_like_superfamily_protein	Atha_AT3G48250_1_Pentatricopeptide_repeat_PPR_superfamily_protein	Atha_AT1G68980_1_Tetratricopeptide_repeat_TPR_like_superfamily_protein	Atha_AT5G14350_1_Pentatricopeptide_repeat_PPR_superfamily_protein	Atha_AT1G10270_1_GRP23_glutamine_rich_protein_23	Atha_AT5G60960_1_Pentatricopeptide_repeat_PPR_superfamily_protein	Atha_AT1G26500_1_Pentatricopeptide_repeat_PPR_superfamily_protein	Atha_AT1G06270_1_Pentatricopeptide_repeat_PPR_superfamily_protein	Atha_AT5G15280_1_Pentatricopeptide_repeat_PPR_superfamily_protein	Atha_AT3G60960_1_Tetratricopeptide_repeat_TPR_like_superfamily_protein	Atha_AT3G60980_1_Tetratricopeptide_repeat_TPR_like_superfamily_protein	Atha_AT5G28380_1_Tetratricopeptide_repeat_TPR_like_superfamily_protein	Atha_AT5G28340_1_Tetratricopeptide_repeat_TPR_like_superfamily_protein	Atha_AT2G01360_1_pentatricopeptide_PPR_repeat_containing_protein	Atha_AT3G02490_1_Pentatricopeptide_repeat_PPR_superfamily_protein	Atha_AT5G15980_1_Pentatricopeptide_repeat_PPR_superfamily_protein	Atha_AT3G42560_1_Pentatricopeptide_repeat_PPR_superfamily_protein	Atha_AT4G21170_1_Tetratricopeptide_repeat_TPR_like_superfamily_protein	
Ttra_08885T0_08885	Ttra_11165T0_11165	Ttra_05158T0_05158	Ttra_05956T0_05956_auxin_efflux_carrier_339_aa	Ttra_08876T0_08876	Ttra_09883T0_09883	Ttra_03055T0_03055	Ttra_11277T0_11277	Ttra_03911T0_03911	Ttra_10107T0_10107	
Rfil_569378553	Rfil_569378673	Rfil_5694025895903_Reticulomyxa_filosa	Rfil_5694148271044_partial_Reticulomyxa_filosa	

HG_11574	
Atha_AT5G10860_1_Cystathionine_beta_synthase_CBS_family_protein	Atha_AT1G47271_1_Cystathionine_beta_synthase_CBS_family_protein	

HG_50401	
Ttra_05648T0_05648	Ttra_02549T0_02549	

HG_9907	
Atha_AT5G60600_1_GCPE_ISPG_CSB3_CLB4_HDS_4_hydroxy_3_methylbut_2_enyl_diphosphate_synthase	
Rfil_569351316_yl_diphosphate_synthase_partial_Reticulomyxa_filosa	

HG_10604	
Rfil_569430028	

HG_9587	
Atha_AT2G33840_1_Tyrosyl_tRNA_synthetase_class_Ib_bacterial_mitochondrial	Atha_AT1G28350_1_Nucleotidylyl_transferase_superfamily_protein	
Ttra_10685T0_10685_tyrosyl_tRNA_synthetase_class_I_aaRS_394_aa	
Rfil_5694056934798_Reticulomyxa_filosa	Rfil_569376084_tyrosine_tRNA_ligase_Reticulomyxa_filosa	Rfil_569345491	

HG_24444	
Scer_YHR151C_Protein_of_unknown_function_mtc6_is_synthetically_sick_with_cdc13_1_Source_SGD_Acc_S000001194_MTC6_SGD	

HG_19163	
Atha_AT5G53920_1_ribosomal_protein_L11_methyltransferase_related	

HG_11023	
Rfil_5693996746887_partial_Reticulomyxa_filosa	Rfil_569426911_viral_A_type_inclusion_protein_Reticulomyxa_filosa	

HG_32145	
This group of homology does not contain any annotated genome

HG_17828	
This group of homology does not contain any annotated genome

HG_14947	
Atha_AT1G21670_1_LOCATED_IN_cell_wall_plant_type_cell_wall_EXPRESSED_IN_23_plant_structures_EXPRESSED_DURING_14_growth_stages_CONTAINS_InterPro_DOMAIN_s_WD40_like_Beta_Propeller_InterPro_IPR011659_Six_bladed_beta_propeller_TolB_like_InterPro_IPR011042_BEST_Arabidopsis_thaliana_protein_match_is_DPP6_N_terminal_domain_like_protein_TAIR_AT1G21680_1_Has_8461_Blast_hits_to_5060_proteins_in_1257_species_Archae_79_Bacteria_5567_Metazoa_37_Fungi_70_Plants_117_Viruses_0_Other_Eukaryotes_2591_source_NCBI_BLink	Atha_AT4G01870_1_tolB_protein_related	Atha_AT1G21680_1_DPP6_N_terminal_domain_like_protein	

HG_13552	
Ttra_10984T0_10984	Ttra_07156T0_07156	

HG_45717	
This group of homology does not contain any annotated genome

HG_47444	
Ttra_02807T0_02807	

HG_12262	
This group of homology does not contain any annotated genome

HG_12093	
Atha_AT2G26930_1_ATCDPMEK_PDE277_ISPE_CDPMEK_4_cytidine_5_phospho_2_C_methyl_D_erithritol_kinase	
Rfil_569400984_4_diphosphocytidyl_2C_methyl_D_erythritol_kinase_partial_Reticulomyxa_filosa	Rfil_569400985_4_diphosphocytidyl_2C_methyl_D_erythritol_kinase_Reticulomyxa_filosa	

HG_11533	
This group of homology does not contain any annotated genome

HG_82902	
This group of homology does not contain any annotated genome

HG_25237	
This group of homology does not contain any annotated genome

HG_12805	
Atha_AT4G16600_1_Nucleotide_diphospho_sugar_transferases_superfamily_protein	Atha_AT2G35710_1_Nucleotide_diphospho_sugar_transferases_superfamily_protein	
Ttra_04739T0_04739_glycosyl_transferase_713_aa	

HG_7549	
Scer_YDR291W_Putative_RecQ_helicase_belongs_to_the_widely_conserved_RecQ_family_of_proteins_which_are_involved_in_maintaining_genomic_integrity_similar_to_the_human_RecQ4p_implicated_in_Rothmund_Thomson_syndrome_RTS_Source_SGD_Acc_S000002699_HRQ1_SGD	
Atha_AT5G08110_1_nucleic_acid_binding_ATP_dependent_helicases_ATP_binding_helicases_ATP_dependent_helicases	
Ttra_05118T0_05118_DEAD_DEAH_box_family_ATP_dependent_RNA_helicase_1192_aa	
Rfil_569424440	Rfil_569424439_DEAD_DEAH_box_helicase_Reticulomyxa_filosa	

HG_9478	
Scer_YIL020C_Phosphoribosyl_5_amino_1_phosphoribosyl_4_imidazolecarboxiamide_isomerase_catalyzes_the_fourth_step_in_histidine_biosynthesis_mutations_cause_histidine_auxotrophy_and_sensitivity_to_Cu_Co_and_Ni_salts_Source_SGD_Acc_S000001282_HIS6_SGD	
Atha_AT2G36230_1_APG10_HISN3_Aldolase_type_TIM_barrel_family_protein	

HG_15804	
This group of homology does not contain any annotated genome

HG_29065	
This group of homology does not contain any annotated genome

HG_17344	
Ttra_12258T0_12258	
Rfil_5694120072264_partial_Reticulomyxa_filosa	Rfil_569376825	Rfil_569370839	Rfil_5694048395107_Reticulomyxa_filosa	

HG_12736	
Scer_YPR167C_3_phosphoadenylsulfate_reductase_reduces_3_phosphoadenylyl_sulfate_to_adenosine_3_5_bisphosphate_and_free_sulfite_using_reduced_thioredoxin_as_cosubstrate_involved_in_sulfate_assimilation_and_methionine_metabolism_Source_SGD_Acc_S000006371_MET16_SGD	

HG_16054	
Atha_AT2G03390_1_uvrB_uvrC_motif_containing_protein	

HG_1572	
Rfil_569307075	Rfil_569337927	Rfil_569380881	Rfil_569359940	Rfil_5694086863633_partial_Reticulomyxa_filosa	Rfil_569356531	Rfil_5694086853632_Reticulomyxa_filosa	Rfil_569369631	Rfil_569306990	Rfil_569340900	Rfil_569315334	Rfil_569316713	Rfil_569325611	Rfil_569349198	Rfil_569304398	Rfil_569329883	Rfil_569316705	Rfil_569427317	Rfil_569315622	Rfil_569316708	Rfil_569311664	Rfil_569360066	Rfil_569381792	Rfil_569306989	Rfil_569335111	Rfil_569432779	Rfil_5693980577418_Reticulomyxa_filosa	Rfil_569433678	Rfil_5694123292123_Reticulomyxa_filosa	Rfil_569323144	Rfil_569321599	Rfil_569371336	Rfil_569330045	Rfil_569330075	Rfil_569341220	Rfil_569330076	Rfil_569437535	Rfil_569313099	Rfil_569322108	Rfil_569332818	Rfil_569377048	Rfil_569332649	Rfil_569426358	Rfil_5693980587419_Reticulomyxa_filosa	Rfil_569300189	Rfil_569314273	Rfil_569338106	Rfil_569430895	Rfil_569355859	Rfil_569337925	Rfil_569383914	Rfil_569362253	Rfil_5693884479968_Reticulomyxa_filosa	Rfil_569360623	Rfil_569371633	Rfil_569383979	Rfil_569301046	Rfil_569337926	Rfil_569359019	Rfil_569311782	Rfil_569304169_viral_A_type_inclusion_protein_partial_Reticulomyxa_filosa	Rfil_5693955678197_partial_Reticulomyxa_filosa	Rfil_569311778	Rfil_569339508	Rfil_569325976	Rfil_569325979	Rfil_569335643	Rfil_569436739	Rfil_569383913	Rfil_569322748	Rfil_569371375	Rfil_569430896	Rfil_569337223	Rfil_569379751	Rfil_569383866_exonuclease_SbcC_partial_Reticulomyxa_filosa	Rfil_569337222	Rfil_569311783	Rfil_569325679	Rfil_569314352	Rfil_569325287	Rfil_569337169_Transverse_filament_protein_of_the_synaptonemal_complexis_partial_Reticulomyxa_filosa	Rfil_5694014206319_Reticulomyxa_filosa	Rfil_569307894	Rfil_569338809	Rfil_569330457	Rfil_5693955668196_Reticulomyxa_filosa	Rfil_569301047_viral_A_type_inclusion_protein_partial_Reticulomyxa_filosa	Rfil_569383892_Protein_kinase_domain_containing_protein_partial_Reticulomyxa_filosa	Rfil_569352815	Rfil_569436738	Rfil_569337172	Rfil_569383978	Rfil_569338476	Rfil_569380882	Rfil_569322863	Rfil_569310728	Rfil_569322553	Rfil_569337138	Rfil_5693890109868_Reticulomyxa_filosa	Rfil_569311058	Rfil_569359785	Rfil_569381791	Rfil_569326854	Rfil_569323907	Rfil_569442093	Rfil_569361337	Rfil_569373387	Rfil_569382697	Rfil_569339775	

HG_69372	
This group of homology does not contain any annotated genome

HG_24439	
This group of homology does not contain any annotated genome

HG_18993	
This group of homology does not contain any annotated genome

HG_14309	
This group of homology does not contain any annotated genome

HG_15220	
Atha_AT4G14930_1_Survival_protein_SurE_like_phosphatase_nucleotidase	Atha_AT1G72880_2_Survival_protein_SurE_like_phosphatase_nucleotidase	

HG_23267	
Ttra_02103T0_02103	

HG_16902	
Atha_AT1G15040_1_Class_I_glutamine_amidotransferase_like_superfamily_protein	Atha_AT1G66860_1_Class_I_glutamine_amidotransferase_like_superfamily_protein	Atha_AT5G38200_1_Class_I_glutamine_amidotransferase_like_superfamily_protein	
Rfil_569301660_gamma_glutamyl_gamma_aminobutyrate_hydrolase_Reticulomyxa_filosa	

HG_1000	
This group of homology does not contain any annotated genome

HG_18273	
Atha_AT3G28460_1_methyltransferases	

HG_27843	
This group of homology does not contain any annotated genome

HG_9014	
This group of homology does not contain any annotated genome

HG_9602	
Atha_AT3G29240_1_Protein_of_unknown_function_DUF179	Atha_AT1G33780_1_Protein_of_unknown_function_DUF179	

HG_22943	
This group of homology does not contain any annotated genome

HG_10643	
Scer_YLR355C_Bifunctional_acetohydroxyacid_reductoisomerase_and_mtDNA_binding_protein_involved_in_branched_chain_amino_acid_biosynthesis_and_maintenance_of_wild_type_mitochondrial_DNA_found_in_mitochondrial_nucleoids_Source_SGD_Acc_S000004347_ILV5_SGD	
Atha_AT3G58610_1_ketol_acid_reductoisomerase	

HG_12370	
Rfil_569417307	

HG_39495	
This group of homology does not contain any annotated genome

HG_29229	
Rfil_569379220_Dynein_heavy_chain_family_protein_partial_Reticulomyxa_filosa	Rfil_569421870	Rfil_5694005876601_partial_Reticulomyxa_filosa	Rfil_569404467_cytoplasmic_dynein_Reticulomyxa_filosa	

HG_25637	
Ttra_07039T0_07039	

HG_7894	
This group of homology does not contain any annotated genome

HG_20650	
Rfil_5694042225337_partial_Reticulomyxa_filosa	Rfil_569368552	Rfil_569426895	

HG_19130	
This group of homology does not contain any annotated genome

HG_47703	
This group of homology does not contain any annotated genome

HG_34185	
This group of homology does not contain any annotated genome

HG_32881	
Ttra_03783T0_03783_FAD_dependent_oxidoreductase_399_aa	
Rfil_569430344_FAD_dependent_oxidoreductase_partial_Reticulomyxa_filosa	Rfil_569387861_FAD_dependent_oxidoreductase_Reticulomyxa_filosa	

HG_33215	
This group of homology does not contain any annotated genome

HG_64636	
This group of homology does not contain any annotated genome

HG_25294	
Ttra_06223T0_06223	

HG_21630	
Ttra_08572T0_08572	

HG_7910	
This group of homology does not contain any annotated genome

HG_10451	
This group of homology does not contain any annotated genome

HG_6957	
Scer_YCL030C_Multifunctional_enzyme_containing_phosphoribosyl_ATP_pyrophosphatase_phosphoribosyl_AMP_cyclohydrolase_and_histidinol_dehydrogenase_activities_catalyzes_the_second_third_ninth_and_tenth_steps_in_histidine_biosynthesis_Source_SGD_Acc_S000000535_HIS4_SGD	
Atha_AT5G63890_2_ATHDH_HISN8_HDH_histidinol_dehydrogenase	
Ttra_00580T0_00580_histidinol_dehydrogenase_1721_aa	

HG_8974	
Atha_AT1G09700_1_HYL1_DRB1_dsRNA_binding_domain_like_superfamily_protein	Atha_AT2G28380_1_DRB2_dsRNA_binding_protein_2	Atha_AT5G41070_1_DRB5_dsRNA_binding_protein_5	Atha_AT3G26932_1_DRB3_dsRNA_binding_protein_3	Atha_AT3G62800_1_DRB4_double_stranded_RNA_binding_protein_4	

HG_28170	
Rfil_569440859_SLEI_family_protein_partial_Reticulomyxa_filosa	Rfil_569354428_aerotolerance_related_exported_protein_partial_Reticulomyxa_filosa	Rfil_569308490	Rfil_569430903	

HG_47903	
This group of homology does not contain any annotated genome

HG_54501	
This group of homology does not contain any annotated genome

HG_26087	
This group of homology does not contain any annotated genome

HG_17416	
Ttra_08396T0_08396	

HG_15382	
This group of homology does not contain any annotated genome

HG_41239	
This group of homology does not contain any annotated genome

HG_70554	
This group of homology does not contain any annotated genome

HG_18140	
This group of homology does not contain any annotated genome

HG_82900	
This group of homology does not contain any annotated genome

HG_64649	
This group of homology does not contain any annotated genome

HG_9601	
Ttra_09933T0_09933	
Rfil_569359464	Rfil_569359465	

HG_8582	
This group of homology does not contain any annotated genome

HG_39413	
This group of homology does not contain any annotated genome

HG_33997	
This group of homology does not contain any annotated genome

HG_73535	
This group of homology does not contain any annotated genome

HG_25627	
This group of homology does not contain any annotated genome

HG_21930	
This group of homology does not contain any annotated genome

HG_17634	
Atha_AT2G42070_1_ATNUDT23_ATNUDX23_NUDX23_nudix_hydrolase_homolog_23	
Rfil_569413671_NUDIX_family_hydrolase_NudH_subfamily_hydrolase_Reticulomyxa_filosa	

HG_22641	
This group of homology does not contain any annotated genome

HG_64083	
Rfil_569421021	

HG_19361	
Ttra_02631T0_02631	

HG_19192	
This group of homology does not contain any annotated genome

HG_14279	
Rfil_569336122	Rfil_569364392	

HG_48950	
This group of homology does not contain any annotated genome

HG_44884	
This group of homology does not contain any annotated genome

HG_45113	
This group of homology does not contain any annotated genome

HG_28698	
This group of homology does not contain any annotated genome

HG_11580	
Scer_YIL099W_Intracellular_sporulation_specific_glucoamylase_involved_in_glycogen_degradation_induced_during_starvation_of_a_a_diploids_late_in_sporulation_but_dispensable_for_sporulation_Source_SGD_Acc_S000001361_SGA1_SGD	
Ttra_03956T0_03956_glucoamylase_513_aa	
Rfil_569430351	

HG_35752	
This group of homology does not contain any annotated genome

HG_6085	
This group of homology does not contain any annotated genome

HG_19292	
This group of homology does not contain any annotated genome

HG_7774	
Scer_YOR108W_Alpha_isopropylmalate_synthase_II_2_isopropylmalate_synthase_catalyzes_the_first_step_in_the_leucine_biosynthesis_pathway_the_minor_isozyme_responsible_for_the_residual_alpha_IPMS_activity_detected_in_a_leu4_null_mutant_Source_SGD_Acc_S000005634_LEU9_SGD	Scer_YNL104C_Alpha_isopropylmalate_synthase_2_isopropylmalate_synthase_the_main_isozyme_responsible_for_the_first_step_in_the_leucine_biosynthesis_pathway_Source_SGD_Acc_S000005048_LEU4_SGD	
Atha_AT5G23020_1_MAM_L_MAM3_IMS2_2_isopropylmalate_synthase_2	Atha_AT5G23010_1_MAM1_IMS3_methylthioalkylmalate_synthase_1	Atha_AT1G74040_1_IMS1_MAML_3_IPMS2_2_isopropylmalate_synthase_1	Atha_AT1G18500_1_MAML_4_IPMS1_methylthioalkylmalate_synthase_like_4	

HG_20330	
This group of homology does not contain any annotated genome

HG_11900	
Ttra_03349T0_03349_phospholipase_D_452_aa	Ttra_10261T0_10261_phospholipase_D_451_aa	Ttra_01390T0_01390_phospholipase_D_443_aa	

HG_44692	
This group of homology does not contain any annotated genome

HG_21897	
Atha_AT4G17370_1_Oxidoreductase_family_protein	

HG_17970	
Ttra_00847T0_00847_MutT_nudix_family_protein_316_aa	
Rfil_5693930648896_Reticulomyxa_filosa	

HG_8539	
Scer_YIL116W_Histidinol_phosphate_aminotransferase_catalyzes_the_seventh_step_in_histidine_biosynthesis_responsive_to_general_control_of_amino_acid_biosynthesis_mutations_cause_histidine_auxotrophy_and_sensitivity_to_Cu_Co_and_Ni_salts_Source_SGD_Acc_S000001378_HIS5_SGD	
Atha_AT1G71920_2_HISN6B_HISTIDINE_BIOSYNTHESIS_6B	
Ttra_00581T0_00581_histidinol_phosphate_aminotransferase_622_aa	

HG_45659	
Ttra_03694T0_03694	

HG_38851	
This group of homology does not contain any annotated genome

HG_30647	
This group of homology does not contain any annotated genome

HG_12765	
This group of homology does not contain any annotated genome

HG_14661	
Atha_AT1G14810_1_semialdehyde_dehydrogenase_family_protein	

HG_27759	
This group of homology does not contain any annotated genome

HG_54358	
This group of homology does not contain any annotated genome

HG_12591	
Atha_AT1G53000_1_KDSB_Nucleotide_diphospho_sugar_transferases_superfamily_protein	
Ttra_03137T0_03137_3_deoxy_manno_octulosonate_cytidylyltransferase_331_aa	
Rfil_569343916_3_deoxy_manno_octulosonate_cytidylyltransferase_Reticulomyxa_filosa	

HG_32866	
This group of homology does not contain any annotated genome

HG_33882	
Ttra_11934T0_11934	Ttra_01036T0_01036	Ttra_01918T0_01918	

HG_35168	
This group of homology does not contain any annotated genome

HG_29209	
This group of homology does not contain any annotated genome

HG_64073	
This group of homology does not contain any annotated genome

HG_4428	
Ttra_06876T0_06876	

HG_47755	
This group of homology does not contain any annotated genome

HG_21172	
Atha_AT1G70570_2_anthranilate_phosphoribosyltransferase_putative	

HG_15180	
This group of homology does not contain any annotated genome

HG_38746	
This group of homology does not contain any annotated genome

HG_6574	
Atha_AT5G13410_1_FKBP_like_peptidyl_prolyl_cis_trans_isomerase_family_protein	Atha_AT4G19830_1_FKBP_like_peptidyl_prolyl_cis_trans_isomerase_family_protein	Atha_AT3G60370_1_FKBP_like_peptidyl_prolyl_cis_trans_isomerase_family_protein	Atha_AT4G26555_1_FKBP_like_peptidyl_prolyl_cis_trans_isomerase_family_protein	

HG_22959	
This group of homology does not contain any annotated genome

HG_9346	
This group of homology does not contain any annotated genome

HG_10249	
Atha_AT3G16565_2_alanine_tRNA_ligases_nucleic_acid_binding_ligases_forming_aminoacyl_tRNA_and_related_compounds_nucleotide_binding_ATP_binding	
Ttra_07796T0_07796_alanyl_tRNA_synthetase_248_aa	
Rfil_569379754	Rfil_569339556	

HG_35606	
This group of homology does not contain any annotated genome

HG_26974	
This group of homology does not contain any annotated genome

HG_18981	
Atha_AT2G31810_1_ACT_domain_containing_small_subunit_of_acetolactate_synthase_protein	Atha_AT5G16290_1_VAT1_VALINE_TOLERANT_1	

HG_15418	
This group of homology does not contain any annotated genome

HG_35691	
This group of homology does not contain any annotated genome

HG_69278	
This group of homology does not contain any annotated genome

HG_34160	
Ttra_00127T0_00127	

HG_23496	
Atha_AT3G27340_1_FUNCTIONS_IN_molecular_function_unknown_INVOLVED_IN_oxidation_reduction_EXPRESSED_IN_23_plant_structures_EXPRESSED_DURING_15_growth_stages_CONTAINS_InterPro_DOMAIN_s_Gamma_butyrobetaine_dioxygenase_Trimethyllysine_dioxygenase_N_terminal_InterPro_IPR010376_Has_1035_Blast_hits_to_1035_proteins_in_399_species_Archae_0_Bacteria_765_Metazoa_0_Fungi_0_Plants_39_Viruses_0_Other_Eukaryotes_231_source_NCBI_BLink	

HG_18079	
Scer_YBR282W_Mitochondrial_ribosomal_protein_of_the_large_subunit_Source_SGD_Acc_S000000486_MRPL27_SGD	
Atha_AT5G40080_1_Mitochondrial_ribosomal_protein_L27	Atha_AT5G39800_1_Mitochondrial_ribosomal_protein_L27	Atha_AT4G09012_1_Mitochondrial_ribosomal_protein_L27	
Ttra_05591T0_05591	

HG_10654	
Atha_AT1G08550_1_NPQ1_AVDE1_non_photochemical_quenching_1	

HG_69734	
This group of homology does not contain any annotated genome

HG_23478	
This group of homology does not contain any annotated genome

HG_30806	
This group of homology does not contain any annotated genome

HG_31517	
Rfil_5694123742107_Reticulomyxa_filosa	

HG_75024	
This group of homology does not contain any annotated genome

HG_12071	
Rfil_569440845_ribonucleoside_triphosphate_reductase_Reticulomyxa_filosa	

HG_39091	
This group of homology does not contain any annotated genome

HG_64478	
This group of homology does not contain any annotated genome

HG_23506	
Atha_AT4G18270_1_ATTRANS11_TRANS11_translocase_11	
Atha_AT4G18270_1_ATTRANS11_TRANS11_translocase_11	

HG_23473	
Ttra_02963T0_02963	

HG_7881	
Rfil_569359482	Rfil_569359481	

HG_23232	
Rfil_569366259_epimerase_Reticulomyxa_filosa	

HG_19072	
Ttra_04761T0_04761_aminotransferase_410_aa	
Rfil_5694168240165_partial_Reticulomyxa_filosa	Rfil_569417628_aminotransferase_class_V_partial_Reticulomyxa_filosa	

HG_17873	
This group of homology does not contain any annotated genome

HG_22880	
This group of homology does not contain any annotated genome

HG_75411	
This group of homology does not contain any annotated genome

HG_12819	
Rfil_569380416	

HG_6727	
Ttra_00550T0_00550_zinc_finger_protein_736_aa	Ttra_02787T0_02787	

HG_17955	
Scer_YJL213W_Protein_of_unknown_function_that_may_interact_with_ribosomes_periodically_expressed_during_the_yeast_metabolic_cycle_phosphorylated_in_vitro_by_the_mitotic_exit_network_MEN_kinase_complex_Dbf2p_Mob1p_Source_SGD_Acc_S000003749	
Rfil_5694101073050_partial_Reticulomyxa_filosa	

HG_54138	
This group of homology does not contain any annotated genome

HG_21823	
This group of homology does not contain any annotated genome

HG_12509	
Ttra_01966T0_01966	

HG_9896	
Scer_YBR256C_Riboflavin_synthase_catalyzes_the_last_step_of_the_riboflavin_biosynthesis_pathway_Source_SGD_Acc_S000000460_RIB5_SGD	
Atha_AT2G20690_1_lumazine_binding_family_protein	

HG_24589	
Atha_AT5G03770_1_KDTA_KDO_transferase_A	
Ttra_04371T0_04371_three_deoxy_D_manno_octulosonic_acid_transferase_463_aa	

HG_21805	
This group of homology does not contain any annotated genome

HG_8801	
Ttra_12105T0_12105	Ttra_08231T0_08231_protease_1092_aa	Ttra_01348T0_01348_SD_protease_888_aa	Ttra_02749T0_02749_protease_1380_aa	Ttra_11956T0_11956	Ttra_04939T0_04939_subtilisin_597_aa	

HG_25997	
Atha_ATCG00770_1_RPS8_ribosomal_protein_S8	

HG_38780	
This group of homology does not contain any annotated genome

HG_25328	
This group of homology does not contain any annotated genome

HG_24448	
Ttra_01196T0_01196	Ttra_04580T0_04580	Ttra_10446T0_10446	

HG_12727	
Atha_AT3G44890_1_RPL9_ribosomal_protein_L9	

HG_11163	
This group of homology does not contain any annotated genome

HG_45296	
This group of homology does not contain any annotated genome

HG_64104	
This group of homology does not contain any annotated genome

HG_8362	
Ttra_01839T0_01839	

HG_7390	
Scer_YKR069W_S_adenosyl_L_methionine_uroporphyrinogen_III_transmethylase_involved_in_the_biosynthesis_of_siroheme_a_prosthetic_group_used_by_sulfite_reductase_required_for_sulfate_assimilation_and_methionine_biosynthesis_Source_SGD_Acc_S000001777_MET1_SGD	Scer_YBR213W_Bifunctional_dehydrogenase_and_ferrochelatase_involved_in_the_biosynthesis_of_siroheme_a_prosthetic_group_used_by_sulfite_reductase_required_for_sulfate_assimilation_and_methionine_biosynthesis_Source_SGD_Acc_S000000417_MET8_SGD	
Atha_AT5G40850_1_UPM1_urophorphyrin_methylase_1	

HG_14500	
This group of homology does not contain any annotated genome

HG_15211	
Atha_AT3G28720_1_unknown_protein_FUNCTIONS_IN_molecular_function_unknown_INVOLVED_IN_biological_process_unknown_LOCATED_IN_cellular_component_unknown_EXPRESSED_IN_25_plant_structures_EXPRESSED_DURING_13_growth_stages_BEST_Arabidopsis_thaliana_protein_match_is_unknown_protein_TAIR_AT5G58100_1_Has_1610_Blast_hits_to_344_proteins_in_85_species_Archae_0_Bacteria_567_Metazoa_95_Fungi_71_Plants_145_Viruses_0_Other_Eukaryotes_732_source_NCBI_BLink	

HG_54046	
This group of homology does not contain any annotated genome

HG_9922	
Ttra_09089T0_09089	Ttra_03630T0_03630	Ttra_10662T0_10662	

HG_27734	
This group of homology does not contain any annotated genome

HG_43838	
Ttra_06076T0_06076	Ttra_06076T1_06076	

HG_13128	
Scer_YDR007W_Phosphoribosylanthranilate_isomerase_that_catalyzes_the_third_step_in_tryptophan_biosynthesis_in_2004_the_sequence_of_TRP1_from_strain_S228C_was_updated_by_changing_the_previously_annotated_internal_STOP_TAA_to_serine_TCA_Source_SGD_Acc_S000002414_TRP1_SGD	
Atha_AT1G07780_3_PAI1_TRP6_phosphoribosylanthranilate_isomerase_1	Atha_AT5G05590_1_PAI2_phosphoribosylanthranilate_isomerase_2	Atha_AT1G29410_2_PAI3_phosphoribosylanthranilate_isomerase_3	

HG_25305	
This group of homology does not contain any annotated genome

HG_17417	
Atha_AT1G56260_1_unknown_protein_Has_32_Blast_hits_to_32_proteins_in_16_species_Archae_0_Bacteria_0_Metazoa_2_Fungi_0_Plants_28_Viruses_0_Other_Eukaryotes_2_source_NCBI_BLink	

HG_13551	
Ttra_02190T0_02190	

HG_8696	
Atha_AT1G62280_1_SLAH1_SLAC1_homologue_1	Atha_AT5G24030_1_SLAH3_SLAC1_homologue_3	Atha_AT4G27970_1_SLAH2_SLAC1_homologue_2	Atha_AT1G62262_1_SLAH4_SLAC1_homologue_4	Atha_AT1G12480_1_OZS1_SLAC1_RCD3_CDI3_C4_dicarboxylate_transporter_malic_acid_transport_protein	
Ttra_06523T0_06523	

HG_22301	
This group of homology does not contain any annotated genome

HG_13533	
Ttra_10226T0_10226	
Rfil_569377697	

HG_10347	
This group of homology does not contain any annotated genome

HG_43833	
This group of homology does not contain any annotated genome

HG_12074	
Atha_AT5G15390_1_tRNA_rRNA_methyltransferase_SpoU_family_protein	
Ttra_04656T0_04656_RRNA_methylase_254_aa	

HG_25646	
This group of homology does not contain any annotated genome

HG_34140	
This group of homology does not contain any annotated genome

HG_22934	
This group of homology does not contain any annotated genome

HG_24187	
This group of homology does not contain any annotated genome

HG_16773	
This group of homology does not contain any annotated genome

HG_14636	
Rfil_5693940742_methyltransferase_Reticulomyxa_filosa	

HG_13515	
Atha_AT4G34350_1_CLB6_ISPH_HDR_4_hydroxy_3_methylbut_2_enyl_diphosphate_reductase	

HG_12120	
This group of homology does not contain any annotated genome

HG_9901	
This group of homology does not contain any annotated genome

HG_31072	
This group of homology does not contain any annotated genome

HG_24169	
This group of homology does not contain any annotated genome

HG_17120	
This group of homology does not contain any annotated genome

HG_1916	
Atha_AT4G19050_1_NB_ARC_domain_containing_disease_resistance_protein	Atha_AT5G45510_1_Leucine_rich_repeat_LRR_family_protein	Atha_AT5G66890_1_Leucine_rich_repeat_LRR_family_protein	
Ttra_09661T0_09661	

HG_23914	
This group of homology does not contain any annotated genome

HG_30279	
This group of homology does not contain any annotated genome

HG_27168	
Ttra_03650T0_03650_DNA_polymerase_subunit_III_514_aa	

HG_10396	
Ttra_05207T0_05207_RPEL_repeat_protein_225_aa	

HG_15839	
Scer_YAR015W_N_succinyl_5_aminoimidazole_4_carboxamide_ribotide_SAICAR_synthetase_required_for_de_novo_purine_nucleotide_biosynthesis_red_pigment_accumulates_in_mutant_cells_deprived_of_adenine_Source_SGD_Acc_S000000070_ADE1_SGD	

HG_14139	
Ttra_03472T0_03472_Ser_Thr_protein_phosphatase_325_aa	
Rfil_569351117	

HG_15788	
Atha_AT5G19370_1_rhodanese_like_domain_containing_protein_PPIC_type_PPIASE_domain_containing_protein	

HG_11850	
This group of homology does not contain any annotated genome

HG_10665	
Ttra_01191T0_01191_2_4_dienoyl_CoA_reductase_749_aa	

HG_44862	
This group of homology does not contain any annotated genome

HG_10255	
Atha_AT1G04010_1_PSAT1_ATPSAT1_phospholipid_sterol_acyl_transferase_1	

HG_30666	
Atha_AT1G18560_1_BED_zinc_finger_hAT_family_dimerisation_domain	

HG_64622	
This group of homology does not contain any annotated genome

HG_10816	
Scer_YDR332W_Putative_RNA_helicase_of_the_DEAH_D_box_family_null_mutant_displays_increased_levels_of_spontaneous_Rad52p_foci_green_fluorescent_protein_GFP_fusion_protein_localizes_to_the_mitochondrion_Source_SGD_Acc_S000002740_IRC3_SGD	
Ttra_01370T0_01370_DEAD_DEAH_box_helicase_domain_containing_protein_640_aa	

HG_10478	
This group of homology does not contain any annotated genome

HG_32713	
This group of homology does not contain any annotated genome

HG_10250	
Rfil_569390539_heat_shock_protein_HslVU_ATPase_subunit_HslU_partial_Reticulomyxa_filosa	Rfil_569391942_ATP_dependent_protease_ATP_binding_subunit_partial_Reticulomyxa_filosa	Rfil_569375349_heat_shock_protein_HslVU_ATPase_subunit_HslU_partial_Reticulomyxa_filosa	Rfil_569393788_heat_shock_protein_HslVU_ATPase_subunit_HslU_partial_Reticulomyxa_filosa	Rfil_569349548_heat_shock_protein_HslVU_ATPase_subunit_HslU_partial_Reticulomyxa_filosa	

HG_30935	
This group of homology does not contain any annotated genome

HG_36254	
This group of homology does not contain any annotated genome

HG_5800	
Atha_AT1G11730_1_Galactosyltransferase_family_protein	Atha_AT5G53340_1_Galactosyltransferase_family_protein	Atha_AT1G22015_1_DD46_Galactosyltransferase_family_protein	Atha_AT2G32430_1_Galactosyltransferase_family_protein	Atha_AT1G53290_1_Galactosyltransferase_family_protein	Atha_AT3G14960_1_Galactosyltransferase_family_protein	Atha_AT2G26100_1_Galactosyltransferase_family_protein	Atha_AT4G26940_1_Galactosyltransferase_family_protein	Atha_AT1G05170_2_Galactosyltransferase_family_protein	Atha_AT1G32930_1_Galactosyltransferase_family_protein	Atha_AT1G33430_2_Galactosyltransferase_family_protein	Atha_AT1G77810_1_Galactosyltransferase_family_protein	Atha_AT2G25300_1_Galactosyltransferase_family_protein	Atha_AT4G32120_1_Galactosyltransferase_family_protein	

HG_18236	
This group of homology does not contain any annotated genome

HG_13113	
Atha_AT5G41650_1_Lactoylglutathione_lyase_glyoxalase_I_family_protein	Atha_AT1G64185_1_Lactoylglutathione_lyase_glyoxalase_I_family_protein	

HG_24587	
Atha_AT3G17170_1_RFC3_Translation_elongation_factor_EF1B_ribosomal_protein_S6_family_protein	

HG_64197	
Rfil_569307691	

HG_47774	
This group of homology does not contain any annotated genome

HG_30520	
This group of homology does not contain any annotated genome

HG_8488	
This group of homology does not contain any annotated genome

HG_64074	
This group of homology does not contain any annotated genome

HG_12743	
Ttra_11041T0_11041	

HG_78188	
This group of homology does not contain any annotated genome

HG_7805	
Atha_AT1G45976_1_SBP1_S_ribonuclease_binding_protein_1	Atha_AT1G79110_1_zinc_ion_binding	Atha_AT3G12920_1_SBP_S_ribonuclease_binding_protein_family_protein	Atha_AT5G47050_1_SBP_S_ribonuclease_binding_protein_family_protein	Atha_AT4G19700_1_RING_SBP_S_ribonuclease_binding_protein_family_protein	Atha_AT1G10650_1_SBP_S_ribonuclease_binding_protein_family_protein	Atha_AT1G60610_1_SBP_S_ribonuclease_binding_protein_family_protein	Atha_AT4G35070_1_SBP_S_ribonuclease_binding_protein_family_protein	Atha_AT1G32740_1_SBP_S_ribonuclease_binding_protein_family_protein	Atha_AT4G17680_1_SBP_S_ribonuclease_binding_protein_family_protein	Atha_AT5G45100_1_SBP_S_ribonuclease_binding_protein_family_protein	Atha_AT2G12290_1_BEST_Arabidopsis_thaliana_protein_match_is_SBP_S_ribonuclease_binding_protein_family_protein_TAIR_AT4G19700_1_Has_66_Blast_hits_to_66_proteins_in_12_species_Archae_0_Bacteria_0_Metazoa_0_Fungi_0_Plants_66_Viruses_0_Other_Eukaryotes_0_source_NCBI_BLink	

HG_15555	
This group of homology does not contain any annotated genome

HG_21032	
This group of homology does not contain any annotated genome

HG_46566	
This group of homology does not contain any annotated genome

HG_12095	
Scer_YER142C_3_methyl_adenine_DNA_glycosylase_involved_in_protecting_DNA_against_alkylating_agents_initiates_base_excision_repair_by_removing_damaged_bases_to_create_abasic_sites_that_are_subsequently_repaired_Source_SGD_Acc_S000000944_MAG1_SGD	
Atha_AT3G50880_1_DNA_glycosylase_superfamily_protein	Atha_AT1G75230_2_DNA_glycosylase_superfamily_protein	Atha_AT1G19480_1_DNA_glycosylase_superfamily_protein	

HG_27563	
This group of homology does not contain any annotated genome

HG_25498	
This group of homology does not contain any annotated genome

HG_34161	
This group of homology does not contain any annotated genome

HG_18249	
Atha_AT5G50110_1_S_adenosyl_L_methionine_dependent_methyltransferases_superfamily_protein	

HG_8338	
Scer_YMR177W_Putative_metal_transporter_involved_in_mitochondrial_iron_accumulation_closely_related_to_Mmt2p_Source_SGD_Acc_S000004789_MMT1_SGD	Scer_YPL224C_Putative_metal_transporter_involved_in_mitochondrial_iron_accumulation_closely_related_to_Mmt1p_Source_SGD_Acc_S000006145_MMT2_SGD	
Atha_AT2G47830_1_Cation_efflux_family_protein	
Ttra_04350T0_04350_cation_diffusion_facilitator_family_transporter_458_aa	

HG_36536	
This group of homology does not contain any annotated genome

HG_28784	
This group of homology does not contain any annotated genome

HG_9295	
This group of homology does not contain any annotated genome
