# Supplementary material for: Reconstruction of the ancestral metazoan genome reveals an increase in genomic novelty
Source: Nat Commun. 2018 Apr 30;9:1730. doi: 10.1038/s41467-018-04136-5 (PMC5928047; doi:10.1038/s41467-018-04136-5)
Supplement: Supplementary file 13 — Supplementary Data 10 [file 41467_2018_4136_MOESM13_ESM.zip › Node 4 - Eumetazoa/Eumetazoa Novel Core all genes IDs.out]

HG_114	Bsch_g10257	Csav_014842	Cint_014451	Acar_00010624	Bflo_260835427	Drer_046043_homeo_box_C12b_Source_ZFIN_Acc_ZDB_GENE_000329_17_hoxc12b	Drer_070352_homeo_box_C12a_Source_ZFIN_Acc_ZDB_GENE_000822_6_hoxc12a	Hsap_Ensmbl0123407_homeobox_C12_Source_HGNC_Symbol_Acc_5124_HOXC12	Dpul_347213	Hsap_Ensmbl0170178_homeobox_D12_Source_HGNC_Symbol_Acc_5135_HOXD12	Xtro_050671	Ggal_015070	Spur_002632_Hox11_13a	Drer_059263_homeo_box_D12a_Source_ZFIN_Acc_ZDB_GENE_990415_118_hoxd12a	Csav_005911	Csav_005910	Skow_00864m	Odio_003106001	Cint_001927	Ggal_035126	Ggal_037026	Bmal_170580829	Smim_2965_abdominal_B_Cupiennius_salei_gi_4584727_emb_CAB40807_1e_172_495	Acar_00017636	Bflo_260835429	Mmar_MMa29074	Bflo_260835425	Drer_079406_homeo_box_C11b_Source_ZFIN_Acc_ZDB_GENE_000822_3_hoxc11b	Drer_059274_homeo_box_D9a_Source_ZFIN_Acc_ZDB_GENE_990415_121_hoxd9a	Znev_12507	Ggal_035127	Acar_00010675	Xtro_050673	Drer_031337_homeo_box_A10b_Source_ZFIN_Acc_ZDB_GENE_990415_97_hoxa10b	Acar_00017638	Ggal_022325	Acar_00010636	Tcas_270002800	Drer_057859_homeo_box_D10a_Source_ZFIN_Acc_ZDB_GENE_990415_116_hoxd10a	Xtro_050677	Isca_ISCW021042-PA	Drer_007009_homeo_box_A11b_Source_ZFIN_Acc_ZDB_GENE_990415_4_hoxa11b	Xtro_016491	Acar_00010110	Hsap_Ensmbl0180818_homeobox_C10_Source_HGNC_Symbol_Acc_5122_HOXC10	Acar_00010664	Hsap_Ensmbl0253293_homeobox_A10_Source_HGNC_Symbol_Acc_5100_HOXA10	Hsap_LRG_246_homeobox_D10_Source_HGNC_Symbol_Acc_5133_LRG_246	Acar_00020779	Acar_00020621	Cele_004024_php_3_Protein_PHP_3_php_3_mRNA_complete_cds_Source_RefSeq_mRNA_Acc_NM_067172	Xtro_001618	Skow_00850m	Drer_011579_homeo_box_B10a_Source_ZFIN_Acc_ZDB_GENE_000328_2_hoxb10a	Drer_070348_homeo_box_C10a_Source_ZFIN_Acc_ZDB_GENE_990415_110_hoxc10a	Dmel_0000015_Abd_B_Abdominal_B_Source_FlyBase_0000015	Ggal_015069	Drer_009045_homeo_box_A11a_Source_ZFIN_Acc_ZDB_GENE_000823_8_hoxa11a	Drer_059267_homeo_box_D11a_Source_ZFIN_Acc_ZDB_GENE_990415_117_hoxd11a	Acar_00010103	Ggal_018012	Xtro_001623	Acar_00007125	Spur_000388_Hox11_13c	Hsap_Ensmbl0128713_homeobox_D11_Source_HGNC_Symbol_Acc_5134_HOXD11	Acar_00007113	Hsap_Ensmbl0170689_homeobox_B9_Source_HGNC_Symbol_Acc_5120_HOXB9	Emul_10073	Egra_02252	Acar_00006259	Hsap_Ensmbl0005073_homeobox_A11_Source_HGNC_Symbol_Acc_5101_HOXA11	Ggal_037025	Drer_056023_homeo_box_B9a_Source_ZFIN_Acc_ZDB_GENE_990415_109_hoxb9a	Ggal_001945	Gsal_1646_homeobox_protein_partial	Xtro_058465	Ggal_029206	Ggal_037023	Spur_002633_Hox9_10	Xtro_001611	Ggal_019381	Xtro_057085	Drer_056819_homeo_box_A9b_Source_ZFIN_Acc_ZDB_GENE_000823_2_hoxa9b	Bflo_260835431	Pfuc_3017_1_01301_t1	Ggal_018013	Odio_007256001	Xtro_025572	Hmic_0187500	Ggal_017746	Hmag_229674	Hsap_Ensmbl0172789_homeobox_C5_Source_HGNC_Symbol_Acc_5127_HOXC5	Gsal_6425_homeobox_protein_partial	Skow_25348m	Gsal_9271_homeobox_protein_partial	Hrob_110662	Drer_070351_homeo_box_C11a_Source_ZFIN_Acc_ZDB_GENE_990415_111_hoxc11a	Cgig_27388_Homeobox_protein_abdominal_B_Source_UniProtKB_TrEMBL_Acc_K1PZI6	Bflo_260835423	Lgig_156931	Egra_04335	Acar_00017633	Isca_ISCW021086-PA	Xtro_050688	Drer_056015_homeo_box_B13a_Source_ZFIN_Acc_ZDB_GENE_050812_1_hoxb13a	Emul_06708	Spur_002630_Hox8_1	Spur_021309_Hox8	Lgig_89720	Lgig_100031	Mmar_MMa35910	Xtro_062239	Odio_013300001	Ctel_126009	Smim_34661_proboscipedia_Cupiennius_salei_gi_133740634_emb_CAL91855_3e_82_264	Cgig_27385_Homeobox_protein_Hox_C11_Source_UniProtKB_TrEMBL_Acc_K1QEU8	Nvec_48630_	Hsap_Ensmbl0257184_Uncharacterized_protein_Source_UniProtKB_TrEMBL_Acc_D6RAR5_RP1_170O19_20	Hsap_Ensmbl0128709_homeobox_D9_Source_HGNC_Symbol_Acc_5140_HOXD9	Xtro_047590	Xtro_053916	Drer_090023_homeo_box_C13b_Source_ZFIN_Acc_ZDB_GENE_000822_5_hoxc13b	Drer_007609_homeo_box_A13a_Source_ZFIN_Acc_ZDB_GENE_990415_5_hoxa13a	Ctel_219807	Hrob_127763	Adig_21453	Avag_01392001	Pfuc_518_1_15111_t1	Mmar_MMa46055	Avag_45938001	Xtro_047596	Xtro_047591	Hmag_228951	Drer_070340_homeo_box_C5a_Source_ZFIN_Acc_ZDB_GENE_980526_533_hoxc5a	Avag_34643001	Smar_004168	Drer_070353_homeo_box_C13a_Source_ZFIN_Acc_ZDB_GENE_000822_4_hoxc13a	Hsap_Ensmbl0159184_homeobox_B13_Source_HGNC_Symbol_Acc_5112_HOXB13	Dmel_0260642_Antp_Antennapedia_Source_FlyBase_0260642	Ggal_018998	Drer_036254_homeo_box_A13b_Source_ZFIN_Acc_ZDB_GENE_980526_365_hoxa13b	Skow_38073m	Hrob_88235	Mmar_MMa55597	Dmel_0000014_abd_A_abdominal_A_Source_FlyBase_0000014	Mmar_MMa55590	Lgig_177860	Drer_046045_homeo_box_C6b_Source_ZFIN_Acc_ZDB_GENE_000822_1_hoxc6b	Drer_026513_homeo_box_B6b_Source_ZFIN_Acc_ZDB_GENE_000823_7_hoxb6b	Znev_18044	Dmel_0014949_btn_buttonless_Source_FlyBase_0014949	Dmel_0051481_pb_proboscipedia_Source_FlyBase_0051481	Smim_80745_proboscipedia_putative_Ixodes_scapularis_gi_241756337_ref_XP_002406417_1e_41_152	Znev_15660	Tcas_270002805	Xtro_001600	Hsap_Ensmbl0106006_homeobox_A6_Source_HGNC_Symbol_Acc_5107_HOXA6	Dmel_0041156_exex_extra_extra_Source_FlyBase_0041156	Xtro_001626	Skow_00859m	Dpul_347215	Xtro_016487	Bsch_g47048	Smar_004163	Hsap_Ensmbl0122592_homeobox_A7_Source_HGNC_Symbol_Acc_5108_HOXA7	Acar_00006314	Drer_059256_homeo_box_D13a_Source_ZFIN_Acc_ZDB_GENE_990415_119_hoxd13a	Drer_013057_homeo_box_B5a_Source_ZFIN_Acc_ZDB_GENE_980526_70_hoxb5a	Znev_05734	Mmar_MMa24497	Drer_054030_homeo_box_B5b_Source_ZFIN_Acc_ZDB_GENE_000823_6_hoxb5b	Drer_007891_mesenchyme_homeobox_1_Source_ZFIN_Acc_ZDB_GENE_040718_149_meox1	Drer_023031_homeo_box_A2b_Source_ZFIN_Acc_ZDB_GENE_990415_98_hoxa2b	Hsap_Ensmbl0120075_homeobox_B5_Source_HGNC_Symbol_Acc_5116_HOXB5	Cgig_26565_Homeobox_protein_Hox_B7_Source_UniProtKB_TrEMBL_Acc_K1RHX0	Hsap_Ensmbl0260027_homeobox_B7_Source_HGNC_Symbol_Acc_5118_HOXB7	Dpul_347208	Spur_025486_Mox	Cgig_14888_Homeobox_protein_MOX_2_Source_UniProtKB_TrEMBL_Acc_K1Q1H4	Dmel_0025776_ind_intermediate_neuroblasts_defective_Source_FlyBase_0025776	Smim_7069_homeobox_protein_Cupiennius_salei_gi_3445436_emb_CAA07502_2e_113_340	Dpul_347317	Dpul_347228	Smim_36234_sex_combs_reduced_Parasteatoda_tepidariorum_gi_259053115_emb_CAX11344_1e_134_392	Acar_00017639	Hsap_Ensmbl0106031_homeobox_A13_Source_HGNC_Symbol_Acc_5102_HOXA13	Dmel_0000439_Dfd_Deformed_Source_FlyBase_0000439	Xtro_001601	Skow_00857m	Mmar_MMa55595	Ctel_173096	Znev_05735	Acar_00006336	Dmel_0001077_ftz_fushi_tarazu_Source_FlyBase_0001077	Hmag_205722	Csav_003324	Cint_002468	Acar_00010093	Xtro_062101	Tadh_50911	Mmar_MMa55596	Smar_004160	Dmel_0003944_Ubx_Ultrabithorax_Source_FlyBase_0003944	Dmel_0003339_Scr_Sex_combs_reduced_Source_FlyBase_0003339	Nvec_16156_	Dpul_347212	Smar_004167	Xtro_011040	Xtro_047578	Tcas_270002802	Hsap_Ensmbl0106004_homeobox_A5_Source_HGNC_Symbol_Acc_5106_HOXA5	Ggal_015076	Xtro_047588	Ggal_029264	Isca_ISCW021069-PA	Hsap_Ensmbl0106511_mesenchyme_homeobox_2_Source_HGNC_Symbol_Acc_7014_MEOX2	Cint_014298	Cgig_24087_Homeobox_protein_HOX3_Source_UniProtKB_TrEMBL_Acc_K1QNR4	Skow_00846m	Tspi_316979701	Ggal_002343	Drer_061818_mesenchyme_homeobox_2b_Source_ZFIN_Acc_ZDB_GENE_060503_853_meox2b	Pfuc_2046_1_29956_t1	Hrob_83255	Hsap_Ensmbl0128714_homeobox_D13_Source_HGNC_Symbol_Acc_5136_HOXD13	Ggal_017534	Smar_008064	Avag_08468001	Cgig_24086_Homeobox_protein_Hox_A2_Source_UniProtKB_TrEMBL_Acc_K1QFQ0	Acar_00010136	Acar_00006322	Tcas_270002809	Dpul_347209	Tcas_270010104	Spur_002631_Hox11_13b_SpHbox7_Source_UniProtKB_TrEMBL_Acc_O44936	Avag_32219001	Acar_00012637	Smar_009090	Drer_010630_homeo_box_B6a_Source_ZFIN_Acc_ZDB_GENE_990415_106_hoxb6a	Sman_138140_Gsx_family_homeobox_protein_Source_UniProtKB_TrEMBL_Acc_G4LW98	Avag_58697001	Hrob_76525	Cgig_26562_Homeobox_protein_LOX2_Source_UniProtKB_TrEMBL_Acc_K1QW78	Mmar_MMa41694	Skow_00862m	Xtro_001604	Dpul_347216	Hsap_Ensmbl0108511_homeobox_B6_Source_HGNC_Symbol_Acc_5117_HOXB6	Avag_11792001	Dmel_0004053_zen_zerknullt_Source_FlyBase_0004053	Ggal_037896	Tcas_270002801	Cgig_18592_Homeobox_protein_LOX2_Source_UniProtKB_TrEMBL_Acc_K1RXD0	Smim_77463_homeobox_protein_Cupiennius_salei_gi_3445426_emb_CAA07497_2e_73_234	Tadh_33728	Xtro_050686	Spur_000386_Hox2_1	Xtro_047531	Znev_18593	Znev_05733	Spur_012252_Hox2	Avag_29468001	Hsap_Ensmbl0273049_RP11_834C11_12	Hsap_Ensmbl0180806_homeobox_C9_Source_HGNC_Symbol_Acc_5130_HOXC9	Skow_00860m	Isca_ISCW021061-PA	Tcas_270002806	Xtro_001606	Znev_05732	Ggal_017991	Ggal_001804	Skow_00861m	Gsal_15272_homeobox_protein_hox_a2	Hsap_Ensmbl0123364_homeobox_C13_Source_HGNC_Symbol_Acc_5125_HOXC13	Mmar_MMa42999	Xtro_016495	Tcas_270002804	Smim_49100_homeobox_protein_Cupiennius_salei_gi_3445428_emb_CAA07498_7e_121_357	Mmar_MMa34599	Odio_017529001	Tcas_270002803	Drer_056027_homeo_box_B8a_Source_ZFIN_Acc_ZDB_GENE_990415_108_hoxb8a	Acar_00004691	Drer_056030_homeo_box_B7a_Source_ZFIN_Acc_ZDB_GENE_000329_2_hoxb7a	Ggal_004731	Mmar_MMa46051	Ctel_225442	Drer_002779_pancreatic_and_duodenal_homeobox_1_Source_ZFIN_Acc_ZDB_GENE_990415_122_pdx1	Acar_00019311	Drer_001784_homeo_box_A5a_Source_ZFIN_Acc_ZDB_GENE_000823_9_hoxa5a	Ctel_168125	Bflo_260835433	Drer_054025_homeo_box_B8b_Source_ZFIN_Acc_ZDB_GENE_980526_291_hoxb8b	Avag_17351001	Drer_040911_mesenchyme_homeobox_2_Source_HGNC_Symbol_Acc_7014_MEOX2_1_of_2	Dpul_347211	Isca_ISCW021090-PA	Acar_00018981	Drer_092809_homeo_box_C9a_Source_ZFIN_Acc_ZDB_GENE_000328_5_hoxc9a	Ctel_149640	Xtro_062221	Smim_39306_ultrabithorax_Parasteatoda_tepidariorum_gi_259053107_emb_CAX11340_4e_151_433	Drer_000175_homeo_box_B2a_Source_ZFIN_Acc_ZDB_GENE_990415_103_hoxb2a	Acar_00010617	Gsal_3176_hox_protein_smox1	Hmic_0187700	Hrob_146797	Avag_43652001	Skow_38814m	Bflo_260835435	Ggal_037897	Mmar_MMa55584	Tspi_316972642	Ggal_035668	Sman_081620_Gsx_family_homeobox_protein_Source_UniProtKB_TrEMBL_Acc_G4VJI7	Cele_003024_lin_39_Protein_LIN_39_lin_39_mRNA_complete_cds_Source_RefSeq_mRNA_Acc_NM_001025993	Drer_008174_homeo_box_B1a_Source_ZFIN_Acc_ZDB_GENE_990415_101_hoxb1a	Xtro_047559	Lgig_89598	Smar_006976	Hsap_Ensmbl0005102_mesenchyme_homeobox_1_Source_HGNC_Symbol_Acc_7013_MEOX1	Acar_00010179	Drer_013533_homeo_box_B4a_Source_ZFIN_Acc_ZDB_GENE_990415_105_hoxb4a	Hrob_78362	Hrob_116524	Avag_57768001	Hrob_126217	Ggal_017989	Sjap_0012400	Xtro_003767	Avag_43930001	Odio_000159001	Hsap_Ensmbl0037965_homeobox_C8_Source_HGNC_Symbol_Acc_5129_HOXC8	Isca_ISCW018031-PA	Ctel_94879	Mmar_MMa06611	Isca_ISCW021072-PA	Hrob_88194	Smar_004164	Bflo_260835445	Odio_016901001	Bflo_260835439	Ggal_021557	Lgig_100678	Lgig_110972	Ggal_017986	Adig_05443	Smim_24428_antennapedia_Parasteatoda_tepidariorum_gi_291461542_dbj_BAI83405_2e_116_350	Xtro_062041	Avag_11761001	Hrob_127632	Xtro_025782	Xtro_057087	Hsap_Ensmbl0105996_homeobox_A2_Source_HGNC_Symbol_Acc_5103_HOXA2	Lgig_110623	Ctel_94911	Drer_070338_homeo_box_C4a_Source_ZFIN_Acc_ZDB_GENE_990415_112_hoxc4a	Dmel_0002522_lab_labial_Source_FlyBase_0002522	Acar_00006270	Bflo_260835375	Hsap_Ensmbl0173917_homeobox_B2_Source_HGNC_Symbol_Acc_5113_HOXB2	Acar_00006394	Xtro_050682	Ggal_021895	Xtro_053914	Acar_00010695	Hsap_Ensmbl0175879_homeobox_D8_Source_HGNC_Symbol_Acc_5139_HOXD8	Tcas_270002810	Bflo_260818166	Cint_002640	Hsap_Ensmbl0139515_pancreatic_and_duodenal_homeobox_1_Source_HGNC_Symbol_Acc_6107_PDX1	Drer_070346_homeo_box_C8a_Source_ZFIN_Acc_ZDB_GENE_990415_114_hoxc8a	Isca_ISCW021080-PA	Hsap_Ensmbl0198353_homeobox_C4_Source_HGNC_Symbol_Acc_5126_HOXC4	Ggal_027984	Spur_026099_Lox_Homeobox_protein_Splox_Source_UniProtKB_TrEMBL_Acc_Q8IT48	Acar_00010237	Emul_08321	Cgig_24091_Homeobox_protein_Hox_B4a_Source_UniProtKB_TrEMBL_Acc_K1QFQ3	Ggal_028562	Isca_ISCW021058-PA	Xtro_057392	Ggal_037899	Hmic_0772500	Lgig_55477	Egra_07508	Csav_019092	Ctel_168122	Acar_00003214	Cint_002471	Emul_07095	Lgig_59048	Acar_00010686	Gsal_15041_homeobox_partial	Drer_057721_homeo_box_A1a_Source_ZFIN_Acc_ZDB_GENE_000823_5_hoxa1a	Egra_03412	Bflo_260835437	Znev_15725	Xtro_001602	Ctel_94902	Drer_070343_homeo_box_C6a_Source_ZFIN_Acc_ZDB_GENE_990415_113_hoxc6a	Hsap_Ensmbl0120093_homeobox_B3_Source_HGNC_Symbol_Acc_5114_HOXB3	Acar_00010731	Ggal_015067	Avag_67630001	Smar_004159	Sman_202120	Skow_38075m	Hrob_76537	Drer_059276_homeo_box_D4a_Source_ZFIN_Acc_ZDB_GENE_980526_214_hoxd4a	Ggal_017983	Isca_ISCW021054-PA	Hsap_Ensmbl0197576_homeobox_A4_Source_HGNC_Symbol_Acc_5105_HOXA4	Acar_00010719	Tcas_270002807	Drer_043322_GS_homeobox_2_Source_ZFIN_Acc_ZDB_GENE_041001_114_gsx2	Xtro_050678	Dpul_347135	Odio_017556001	Tspi_316974635	Acar_00006345	Hmag_223892	Spur_002816_Hb9	Xtro_003765	Bsch_g71616	Smar_004162	Lgig_185752	Lgig_79485	Cgig_24083_Homeobox_protein_Hox_A1_Source_UniProtKB_TrEMBL_Acc_K1QUT3	Hrob_183449	Mmar_MMa52910	Smar_014693	Mmar_MMa55591	Avag_14494001	Drer_054033_homeo_box_B1b_Source_ZFIN_Acc_ZDB_GENE_980526_290_hoxb1b	Cint_014292	Nvec_20497_Homeobox	Hrob_90841	Avag_04105001	Acar_00010220	Spur_027568_Hox3	Cint_014295	Dmel_0004054_zen2_zerknullt_related_Source_FlyBase_0004054	Tspi_316974634	Tspi_316972638	Emul_02512	Avag_30343001	Egra_07411	Acar_00010189	Spur_011798_Spur_011798	Xtro_047547	Avag_17042001	Mmar_MMa11633	Znev_00470	Hmic_0400300	Cele_003102_mab_5_Protein_MAB_5_mab_5_mRNA_complete_cds_Source_RefSeq_mRNA_Acc_NM_066294	Lgig_100648	Hsap_Ensmbl0170166_homeobox_D4_Source_HGNC_Symbol_Acc_5138_HOXD4	Xtro_050698	Nvec_8774_	Ggal_037900	Drer_059280_homeo_box_D3a_Source_ZFIN_Acc_ZDB_GENE_990415_120_hoxd3a	Sjap_0032510	Hsap_Ensmbl0128645_homeobox_D1_Source_HGNC_Symbol_Acc_5132_HOXD1	Drer_070337_homeo_box_C1a_Source_ZFIN_Acc_ZDB_GENE_000822_2_hoxc1a	Ggal_021897	Tspi_316972631	Acar_00017632	Csav_006943	Bflo_260835443	Xtro_003766	Smar_007016	Nvec_48629_	Avag_56938001	Avag_04565001	Hsap_Ensmbl0169840_GS_homeobox_1_Source_HGNC_Symbol_Acc_20374_GSX1	Acar_00017628	Bflo_260794346	Hrob_100536	Skow_00897m	Drer_035735_GS_homeobox_1_Source_ZFIN_Acc_ZDB_GENE_041008_135_gsx1	Isca_ISCW024206-PA	Rcul_t32433	Hmag_220734	Ggal_037149	Smim_26529_MOX_homeobox_Gallus_gallus_gi_18308158_gb_AAL67848_5e_30_122	Csav_003344	Isca_ISCW021083-PA	Skow_00863m	Xtro_025779	Odio_003477001	Skow_06172m	Nvec_29536_Homeobox	Odio_006132001	Lgig_99857	Cgig_15548_GS_homeobox_2_Source_UniProtKB_TrEMBL_Acc_K1PVZ4	Sjap_0027110	Nvec_29192_	Drer_056012_even_skipped_like1_Source_ZFIN_Acc_ZDB_GENE_980526_69_eve1	Pfuc_72505_1_41946_t1	Cgig_13056_Homeobox_protein_XHOX_3_Source_UniProtKB_TrEMBL_Acc_K1QA73	Adig_16836	Hrob_87335	Sman_029620_SMOX_4_Homeobox_protein_SMOX_4_Source_UniProtKB_Swiss_Prot_Acc_Q26603	Dmel_0000606_eve_even_skipped_Source_FlyBase_0000606	Isca_ISCW008920-PA	Drer_071418_gastrulation_brain_homeobox_1_Source_ZFIN_Acc_ZDB_GENE_020117_2_gbx1	Nvec_10405_	Nvec_10406_	Lgig_100789	Bflo_260835413	Drer_097708_even_skipped_homeobox_1_Source_ZFIN_Acc_ZDB_GENE_980526_364_evx1	Hsap_Ensmbl0164900_gastrulation_brain_homeobox_1_Source_HGNC_Symbol_Acc_4185_GBX1	Xtro_045469	Tcas_270015633	Avag_47496001	Mmar_MMa07155	Hsap_Ensmbl0106038_even_skipped_homeobox_1_Source_HGNC_Symbol_Acc_3506_EVX1	Tcas_270010110	Drer_005628_even_skipped_homeobox_1_Source_ZFIN_Acc_ZDB_GENE_980526_364_evx1	Cgig_13058_Homeobox_even_skipped_like_protein_1_Source_UniProtKB_TrEMBL_Acc_K1PAC6	Avag_60220001	Ggal_021739	Lgig_86927	Acar_00010172	Ggal_010375	Tcas_270002808	Xtro_007133	Xtro_059033	Avag_64705001	Ggal_018022	Nvec_10407_	Drer_002933_gastrulation_brain_homeo_box_2_Source_ZFIN_Acc_ZDB_GENE_020509_2_gbx2	Smar_007300	Xtro_063935	Xtro_007145	Ggal_017984	Acar_00010291	Xtro_001630	Cele_006873_vab_7_Protein_VAB_7_vab_7_mRNA_complete_cds_Source_RefSeq_mRNA_Acc_NM_067000	Spur_013436_Gsx	Avag_07654001	Nvec_53176_Homeobox	Smim_40884_gastrulation_brain_homeobox_protein_Gallus_gallus_gi_331271817_gb_AED02514_3e_51_174	Dmel_0015561_unpg_unplugged_Source_FlyBase_0015561	Hrob_78875	Csav_005341	Acar_00010981	Acar_00019724	Avag_02773001	Mmar_MMa38494	Odio_000473001	Avag_49561001	Ctel_99816	Ctel_70992	Xtro_016484	Spur_012253_Eve_Even_skipped_like_protein_Source_UniProtKB_TrEMBL_Acc_Q8MMJ3	Ctel_219808	Acar_00007108	Hsap_Ensmbl0180613_GS_homeobox_2_Source_HGNC_Symbol_Acc_24959_GSX2	Cele_000439_ceh_16_Protein_CEH_16_ceh_16_mRNA_complete_cds_Source_RefSeq_mRNA_Acc_NM_066497	Smar_004173	Hsap_Ensmbl0174279_even_skipped_homeobox_2_Source_HGNC_Symbol_Acc_3507_EVX2	Avag_28454001	Skow_00884m	Avag_36502001	Mmar_MMa01566	Avag_05228001	Smar_012490	Bmal_170590044	Adig_16835	Znev_06977	Avag_00589001	Drer_059255_even_skipped_homeobox_2_Source_ZFIN_Acc_ZDB_GENE_980526_215_evx2	Lgig_100793	Hrob_127402	Bflo_260835441	Acar_00006361	Tspi_316973462	Bflo_260835890	Bflo_260835411	Csav_013915	Ggal_019767	Csav_019896	Hsap_Ensmbl0182742_homeobox_B4_Source_HGNC_Symbol_Acc_5115_HOXB4	Smim_80752_Hox3_protein_Parasteatoda_tepidariorum_gi_259053111_emb_CAX11342_0_0_583	Csav_013659	Drer_015073_engrailed_1b_Source_ZFIN_Acc_ZDB_GENE_980526_6_eng1b	Cint_014296	Spur_020975_Engrailed	Smim_35098_3_homeobox_protein_Cupiennius_salei_gi_3445438_emb_CAA07503_3e_79_249	Hrob_77445	Emul_02895	Hrob_128675	Cgig_12208_Segmentation_polarity_homeobox_protein_engrailed_Source_UniProtKB_TrEMBL_Acc_K1PNG1	Ctel_156652	Hrob_109728	Adig_07458	Csav_015137	Sjap_0016310	Ggal_029207	Hrob_91666	Odio_012820001	Cint_002639	Cint_028773	Ctel_196539	Spur_005171_Hox6	Cint_001819	Mmar_MMa55356	Nvec_32587_	Gsal_6323_homeobox_protein	Adig_06125	Rcul_t24517	Csav_003330	Rcul_t14255	Gsal_9866_homeobox_b2	Emul_03691	Hrob_76830	Xtro_030365	Gsal_2624_homeodomain_protein	Adig_16837	Tspi_316974632	Ggal_018495	Sjap_0132380	Nvec_30811_Homeobox	Gsal_4190_homeobox_protein	Drer_042106_motor_neuron_and_pancreas_homeobox_2a_Source_ZFIN_Acc_ZDB_GENE_040415_1_mnx2a	Drer_030350_motor_neuron_and_pancreas_homeobox_2b_Source_ZFIN_Acc_ZDB_GENE_040415_2_mnx2b	Acar_00005059	Drer_035984_motor_neuron_and_pancreas_homeobox_1_Source_ZFIN_Acc_ZDB_GENE_040409_1_mnx1	Xtro_046719	Xtro_063759	Dpul_8513	Mmar_MMa43511	Mmar_MMa32532	Nvec_53178_Homeobox	Hrob_147264	Cint_011818	Ggal_017982	Cint_010616	Acar_00010763	Avag_11531001	Smar_007587	Sjap_0204100	Rcul_t05440	Acar_00006369	Acar_00006374	Nvec_41100_Homeobox	Acar_00011716	Ggal_027561	Odio_009109001	Bsch_g28163	Cele_000436_ceh_12_Protein_CEH_12_ceh_12_mRNA_complete_cds_Source_RefSeq_mRNA_Acc_NM_059292	Avag_18966001	Avag_30324001	Ggal_015062	Spur_017352_Hox1	Ggal_021896	Bflo_260806633	Cele_000437_ceh_13_Protein_CEH_13_ceh_13_mRNA_complete_cds_Source_RefSeq_mRNA_Acc_NM_066254	Rcul_t34697	Mmar_MMa12377	Nvec_22870_	Hmag_222753	Cgig_23003_Homeobox_protein_CDX_1_Source_UniProtKB_TrEMBL_Acc_K1QXA8	Rcul_t22686	Spur_007242_Rough	Dmel_0003267_ro_rough_Source_FlyBase_0003267	Pfuc_6325_1_59995_t1	Lgig_197335	Nvec_8775_	Dpul_347219	Smim_54652_Antennapedia_putative_Pediculus_humanus_corporis_gi_242005079_ref_XP_002423402_2e_55_191	Egra_02395	Bsch_g31102	Csav_013567	Cint_015052	Drer_058999_caudal_type_homeobox_1_b_Source_ZFIN_Acc_ZDB_GENE_070615_29_cdx1b	Acar_00015068	Spur_024715_Cdx	Ggal_009094	Xtro_009980	Xtro_022650	Ctel_109027	Smar_009939	Tcas_270006389	Dmel_0000251_cad_caudal_Source_FlyBase_0000251	Drer_036292_caudal_type_homeo_box_transcription_factor_4_Source_ZFIN_Acc_ZDB_GENE_980526_330_cdx4	Xtro_025783	Ggal_012386	Ggal_039659	Drer_087811_caudal_type_homeo_box_transcription_factor_1_a_Source_ZFIN_Acc_ZDB_GENE_050510_1_cdx1a	Hsap_Ensmbl0113722_caudal_type_homeobox_1_Source_HGNC_Symbol_Acc_1805_CDX1	Acar_00021582	Hsap_Ensmbl0165556_caudal_type_homeobox_2_Source_HGNC_Symbol_Acc_1806_CDX2	Tcas_270006390	Skow_38072m	Ggal_012387	Hsap_Ensmbl0131264_caudal_type_homeobox_4_Source_HGNC_Symbol_Acc_1808_CDX4	Acar_00003220	Smar_002790	Odio_017339001	Avag_07750001	Avag_27749001	Bflo_260806627	Lgig_100635	Isca_ISCW008954-PA	Ggal_038682	Ggal_038691	Spur_019656_Cdxl	Cele_003912_pal_1_Protein_PAL_1_isoform_b_pal_1_mRNA_complete_cds_Source_RefSeq_mRNA_Acc_NM_001026039	Avag_00462001	Hrob_128744	Avag_51351001	Odio_004905001	Rcul_t18488	Bflo_260828609	Isca_ISCW022797-PA	Sman_126190_Homeobix_protein_hb9_mnx2_putative_Source_UniProtKB_TrEMBL_Acc_G4M026	Cint_021664	Dpul_347542	Dpul_104183	Cele_045215_ceh_63_Protein_CEH_63_ceh_63_mRNA_complete_cds_Source_RefSeq_mRNA_Acc_NM_001129622	Bsch_g33505	Cint_015319	Csav_011768	Isca_ISCW024860-PA	Spur_023868_Mox_1	Hmic_0385600	Pfuc_36880_1_55594_t1	Emul_03286	Dpul_46354	Sjap_0117050	Smar_003413	Hrob_98619	Lgig_56601	Drer_026599_engrailed_2a_Source_ZFIN_Acc_ZDB_GENE_980526_167_eng2a	Avag_63817001	Avag_38816001	Cint_021790	Avag_56783001	Avag_40640001	Skow_04430m	Ggal_039446	Skow_14245m	Xtro_029565	Acar_00010800	Acar_00001677	Dpul_290629	Dpul_290638	Hsap_Ensmbl0164778_engrailed_homeobox_2_Source_HGNC_Symbol_Acc_3343_EN2	Drer_014321_engrailed_1a_Source_ZFIN_Acc_ZDB_GENE_980526_216_eng1a	Mley_ML021143a	Dpul_47751	Lgig_219971	Ctel_152542	Drer_038868_engrailed_2b_Source_ZFIN_Acc_ZDB_GENE_980526_40_eng2b	Lgig_219968	Cgig_12209_Homeobox_protein_engrailed_2_B_Source_UniProtKB_TrEMBL_Acc_K1PW38	Tcas_270008516	Mmar_MMa42485	Skow_06178m	Bmal_170581436	Rcul_t07191	Dmel_0000577_en_engrailed_Source_FlyBase_0000577	Ctel_152545	Tcas_270010997	Dpul_290630	Smar_009094	Rcul_t16780	Bflo_260794348	Smar_014466	Bmal_170591480	Ctel_159948	Ctel_127728	Ctel_137362	Cint_023551	Tcas_270011075	Dmel_0001269_inv_invected_Source_FlyBase_0001269	Isca_ISCW008247-PA	Tspi_316973995	Tspi_316974075	Hrob_150820	Znev_17496	Tcas_270002983	Bmal_170574016	Odio_013270001	Hsap_Ensmbl0163064_engrailed_homeobox_1_Source_HGNC_Symbol_Acc_3342_EN1	Cint_004407	Lgig_110641	Sman_145200_SMOX_2_Homeobox_protein_engrailed_like_SMOX_2_Source_UniProtKB_Swiss_Prot_Acc_Q26601	Csav_013809	Znev_15553	Xtro_032785	Pfuc_307148_1_36000_t1	Mley_ML102914a	Lgig_100545	Cele_001174_egl_5_Protein_EGL_5_isoform_c_egl_5_mRNA_complete_cds_Source_RefSeq_mRNA_Acc_NM_001025996	Bmal_170575354	Hrob_127695	Hrob_148606	Hrob_91790	Hrob_91177	Hrob_148126	Ctel_70154	Odio_002602001	Hrob_92666	Hrob_91189	Pfuc_422_1_43655_t1	Cele_003779_nob_1_Protein_NOB_1_isoform_b_Source_RefSeq_mRNA_Acc_NM_001027770	Acar_00006249	Hrob_153685	Hmag_204536	Rcul_t42753	Acar_00017640	Cele_011069_ceh_62_Protein_CEH_62_ceh_62_mRNA_complete_cds_Source_RefSeq_mRNA_Acc_NM_063925	Cgig_05958_Homeobox_protein_rough_Source_UniProtKB_TrEMBL_Acc_K1Q149	Bmal_170587615	Adig_06706	Znev_07545	Pfuc_11816_1_32123_t1	Hrob_147601	Skow_00867m	Cgig_24084	Pfuc_7850_1_17195_t1	Pfuc_3384_1_23293_t1	Hrob_92485	Pfuc_5652_1_16728_t1	Ggal_039452	Cgig_26625_Motor_neuron_and_pancreas_homeobox_protein_1_Source_UniProtKB_TrEMBL_Acc_K1RC49	Hrob_148863	Lgig_156934	Sman_087070_Antennapedia_like_homeobox_protein_Source_UniProtKB_TrEMBL_Acc_G4LZV9	Hrob_91488	Hrob_92823	Ctel_41929	Csav_003329	Cint_023144	Isca_ISCW020380-PA	Hrob_85680	Skow_12323m	Isca_ISCW020381-PA	Ctel_131286	Bflo_260806629	Ctel_142082	Spur_020637_Lox_1	Smim_24411_ultrabithorax_Cupiennius_salei_gi_3445432_emb_CAA07500_2e_41_141	Bflo_260835421	Hrob_84858	Znev_15380	Mley_ML111733a	Ggal_037029	Hsap_Ensmbl0128652_homeobox_D3_Source_HGNC_Symbol_Acc_5137_HOXD3	Ggal_015066	Hrob_92635	Hrob_141667	Hrob_148593	Ggal_032639	Ggal_037022	Hrob_147207	Ggal_018010	Hsap_Ensmbl0123388_homeobox_C11_Source_HGNC_Symbol_Acc_5123_HOXC11	Ggal_018009	Ggal_029020	Hsap_Ensmbl0105997_homeobox_A3_Source_HGNC_Symbol_Acc_5104_HOXA3	Hsap_Ensmbl0120094_homeobox_B1_Source_HGNC_Symbol_Acc_5111_HOXB1	Drer_029263_homeo_box_B3a_Source_ZFIN_Acc_ZDB_GENE_990415_104_hoxb3a	Sjap_0313930	Hsap_Ensmbl0197757_homeobox_C6_Source_HGNC_Symbol_Acc_5128_HOXC6	Hsap_Ensmbl0168505_gastrulation_brain_homeobox_2_Source_HGNC_Symbol_Acc_4186_GBX2	Dpul_97505	Hrob_148611	Drer_036231_homeo_box_A3a_Source_ZFIN_Acc_ZDB_GENE_000823_3_hoxa3a	Ggal_033729	Ggal_028503	Hrob_85620	Hsap_Ensmbl0105991_homeobox_A1_Source_HGNC_Symbol_Acc_5099_HOXA1	Hrob_148587	Pbac_3465024	Sjap_0117080	Hsap_Ensmbl0078399_homeobox_A9_Source_HGNC_Symbol_Acc_5109_HOXA9	Hsap_Ensmbl0120068_homeobox_B8_Source_HGNC_Symbol_Acc_5119_HOXB8	Hrob_148585	Hrob_127698	Hrob_86432	Hrob_127706	Hrob_92220	Hrob_128305	Hrob_179196	Hrob_153647	Hrob_92822	Tadh_60748	Isca_ISCW001024-PA	Isca_ISCW021060-PA	Mmar_MMa22751	Adig_19818	Smar_009391	Smim_80742_proboscipedia_putative_Ixodes_scapularis_gi_241756337_ref_XP_002406417_1e_10_71_2	Pfuc_18041_1_69155_t1	Rcul_t14525	Rcul_t40303	Pfuc_4890_1_38006_t1	Pfuc_7850_1_17194_t1	Sjap_0016300	Sman_157900_Asparagine_rich_antigen_putative_Source_UniProtKB_TrEMBL_Acc_G4M027	Smar_015657	Smim_38584_abdominal_A_Parasteatoda_tepidariorum_gi_259053113_emb_CAX11343_2e_30_116	Znev_18417	Znev_12512	Znev_12952	Bmal_170575514
HG_11	Hsap_Ensmbl0175514_G_protein_coupled_receptor_152_Source_HGNC_Symbol_Acc_23622_GPR152	Nvec_26758_7tm_1	Tcas_270011018	Acar_00018076	Isca_ISCW022222-PA	Skow_08037m	Dpul_54432	Bflo_260818946	Cgig_17230_Neuropeptide_Y_receptor_Source_UniProtKB_TrEMBL_Acc_K1RE51	Znev_08693	Tcas_270006387	Acar_00005346	Ggal_023158	Skow_17465m	Ctel_89772	Dpul_317149	Bflo_260833752	Hsap_Ensmbl0075073_tachykinin_receptor_2_Source_HGNC_Symbol_Acc_11527_TACR2	Skow_04268m	Avag_17948001	Isca_ISCW015326-PA	Isca_ISCW022730-PA	Dpul_54510	Xtro_002011	Bflo_260799644	Dmel_0035610_Lkr_Leucokinin_receptor_Source_FlyBase_0035610	Hrob_182211	Nvec_31735_	Avag_15058001	Bflo_260818681	Pfuc_34219_1_55496_t1	Avag_11878001	Avag_63159001	Cgig_27768_Cholecystokinin_receptor_type_A_Source_UniProtKB_TrEMBL_Acc_K1QI17	Nvec_5075_7tm_1	Ctel_108837	Avag_00849001	Bflo_260827746	Rcul_t45889	Ggal_027969	Skow_24831m	Drer_075112_tachykinin_receptor_3a_Source_ZFIN_Acc_ZDB_GENE_090312_106_tacr3a	Avag_45094001	Nvec_35072_	Nvec_57199_7tm_1	Skow_17510m	Bflo_260802560	Nvec_20515_	Smar_001612	Avag_02843001	Bflo_260827475	Ggal_036155	Drer_054203_neuropeptide_FF_receptor_1_like_1_Source_ZFIN_Acc_ZDB_GENE_091118_18_npffr1l1	Avag_20456001	Acar_00014368	Tcas_270001267	Avag_49750001	Dmel_0259231_CCKLR_17D1_CCK_like_receptor_at_17D1_Source_FlyBase_0259231	Ctel_89755	Avag_14935001	Dmel_0038880_SIFR_SIFamide_receptor_Source_FlyBase_0038880	Hsap_Ensmbl0166573_galanin_receptor_1_Source_HGNC_Symbol_Acc_4132_GALR1	Mmar_MMa26835	Dmel_0050106_CCHa1r_CCHamide_1_receptor_Source_FlyBase_0050106	Avag_16477001	Adig_17409	Avag_03385001	Dpul_43250	Avag_07392001	Skow_34157m	Drer_010712_neuropeptide_FF_receptor_1_like_3_Source_ZFIN_Acc_ZDB_GENE_070424_44_npffr1l3	Cgig_17233_Neuropeptide_Y_receptor_Source_UniProtKB_TrEMBL_Acc_K1R160	Nvec_6803_7tm_1	Cint_002055	Cint_002063	Spur_022376_KpLr2	Cgig_12279_Cholecystokinin_receptor_Source_UniProtKB_TrEMBL_Acc_K1PPZ5	Cele_020712_ckr_1_Protein_CKR_1_ckr_1_mRNA_complete_cds_Source_RefSeq_mRNA_Acc_NM_059517	Skow_36738m	Skow_02450m	Skow_34611m	Cgig_10856_Neuropeptide_FF_receptor_2_Source_UniProtKB_TrEMBL_Acc_K1QBA5	Skow_45749m	Skow_34600m	Skow_24022m	Ctel_215255	Bflo_260802562	Ctel_209653	Skow_35244m	Skow_05501m	Skow_02487m	Skow_45750m	Xtro_063176	Nvec_36389_	Ctel_224477	Skow_06148m	Skow_29790m	Bflo_260799640	Avag_03172001	Drer_056620_gastrin_releasing_peptide_receptor_Source_ZFIN_Acc_ZDB_GENE_081015_4_grpr	Gsal_7968_allatostatin	Pfuc_1695_1_00796_t1	Adig_15167	Skow_43208m	Skow_24832m	Spur_018190_NmbrL_3	Ggal_026657	Isca_ISCW016382-PA	Skow_33677m	Hmag_203903	Skow_24836m	Acar_00009125	Bflo_260802187	Tadh_18299	Drer_044969_si_ch73_52e11_1_Source_ZFIN_Acc_ZDB_GENE_131121_48_si_ch73_52e11_1	Xtro_060418	Ggal_002895	Cgig_05571_Neuropeptide_capa_receptor_Source_UniProtKB_TrEMBL_Acc_K1RWH8	Cgig_11645_Melatonin_related_receptor_Source_UniProtKB_TrEMBL_Acc_K1RFC1	Spur_008212_Agtr1	Skow_02448m	Skow_02451m	Smim_24816_PREDICTED_neuropeptide_Y_receptor_like_Acyrthosiphon_pisum_gi_328701469_ref_XP_001946360_4e_118_362	Skow_35992m	Skow_34608m	Isca_ISCW014938-PA	Spur_022317_GalLr_1	Drer_058246_cysteinyl_leukotriene_receptor_1_Source_ZFIN_Acc_ZDB_GENE_050522_250_cysltr1	Avag_21950001	Avag_09023001	Xtro_022341	Skow_15423m	Nvec_25320_7tm_1	Skow_00052m	Znev_05564	Dmel_0038874_ETHR_ETHR_Source_FlyBase_0038874	Spur_021160_NeurmdnBr_3	Lgig_166607	Hmag_203902	Skow_02481m	Drer_020853_galanin_receptor_2_Source_HGNC_Symbol_Acc_4133_GALR2	Spur_001675_Galr2L_3	Cint_008927	Nvec_28023_7tm_1	Znev_17103	Spur_015139_Tcknr1	Bflo_260831876	Skow_02489m	Ctel_24752	Dpul_1192	Drer_003049_somatostatin_receptor_1a_Source_ZFIN_Acc_ZDB_GENE_090429_1_sstr1a	Skow_45856m	Skow_30690m	Skow_45859m	Xtro_062597	Bflo_260833718	Drer_077540_coagulation_factor_II_thrombin_receptor_like_1_tandem_duplicate_2_Source_ZFIN_Acc_ZDB_GENE_070615_24_f2rl1_2	Tcas_270004853	Xtro_026719	Ggal_013602	Ctel_113004	Hsap_Ensmbl0139874_somatostatin_receptor_1_Source_HGNC_Symbol_Acc_11330_SSTR1	Mmar_MMa30160	Xtro_025204	Bflo_260787285	Acar_00013830	Xtro_049035	Bflo_260819314	Smar_014071	Ctel_131652	Bsch_g13125	Xtro_005445	Ctel_54029	Dmel_0028961_AlstR_Allatostatin_Receptor_Source_FlyBase_0028961	Skow_15183m	Skow_37383m	Skow_15184m	Drer_045443_angiotensin_II_receptor_type_1b_Source_ZFIN_Acc_ZDB_GENE_110411_117_agtr1b	Dpul_23370	Spur_022468_KpLr1	Lgig_51656	Ggal_019479	Skow_15206m	Skow_27511m	Ggal_024372	Lgig_108200	Bflo_260802558	Skow_15207m	Ggal_022114	Skow_04339m	Bflo_260805612	Xtro_062193	Acar_00004236	Drer_068444_Uncharacterized_protein_Source_UniProtKB_TrEMBL_Acc_F1QJ85_CU207276_1	Skow_00421m	Drer_070400_si_ch211_161c3_4_Source_ZFIN_Acc_ZDB_GENE_131127_536_si_ch211_161c3_4	Drer_062552_lysophosphatidic_acid_receptor_6a_Source_ZFIN_Acc_ZDB_GENE_061013_343_lpar6a	Odio_017762001	Bflo_260819280	Acar_00013766	Cgig_27318_Neuromedin_B_receptor_Source_UniProtKB_TrEMBL_Acc_K1RHG0	Skow_16774m	Rcul_t26446	Hmic_0225600	Smim_52773_PREDICTED_somatostatin_receptor_type_4_like_Bombus_terrestris_gi_340711663_ref_XP_003394391_8e_155_455	Dmel_0039595_AR_2_Allatostatin_Receptor_2_Source_FlyBase_0039595	Xtro_029218	Skow_37382m	Ggal_017830	Hsap_Ensmbl0163823_chemokine_C_C_motif_receptor_1_Source_HGNC_Symbol_Acc_1602_CCR1	Acar_00016116	Xtro_003445	Acar_00015170	Drer_069806_somatostatin_receptor_2_Source_HGNC_Symbol_Acc_11331_SSTR2_2_of_2	Avag_22177001	Drer_057410_relaxin_insulin_like_family_peptide_receptor_3_Source_ZFIN_Acc_ZDB_GENE_080723_67_rxfp3	Ggal_020087	Dpul_53990	Pfuc_32239_1_12096_t1	Skow_25571m	Acar_00015069	Drer_056230_growth_hormone_secretagogue_receptor_a_Source_ZFIN_Acc_ZDB_GENE_070912_238_ghsra	Acar_00020224	Bflo_260802612	Acar_00009538	Drer_067925_Uncharacterized_protein_Source_UniProtKB_TrEMBL_Acc_E7FCM2_BX324198_1	Ctel_119606	Skow_35162m	Bflo_260790673	Drer_079165_Uncharacterized_protein_Source_UniProtKB_TrEMBL_Acc_F1QF39_CR356247_1	Cele_009619_npr_6_Protein_NPR_6_npr_6_mRNA_complete_cds_Source_RefSeq_mRNA_Acc_NM_077324	Lgig_73358	Ctel_63522	Skow_11182m	Skow_36552m	Drer_031749_C3a_anaphylatoxin_chemotactic_receptor_Source_UniProtKB_Swiss_Prot_Acc_P0C7U4_C3AR1	Drer_057117_growth_hormone_secretagogue_receptor_b_Source_ZFIN_Acc_ZDB_GENE_090327_1_ghsrb	Rcul_t00062	Ggal_006561	Acar_00015228	Ctel_202875	Bflo_260802750	Skow_15895m	Bflo_260824161	Bflo_260801435	Ggal_015767	Skow_07331m	Ggal_037996	Spur_025226_Gpr54_2	Ggal_015445	Drer_057195_G_protein_coupled_receptor_132_Source_HGNC_Symbol_Acc_17482_GPR132_2_of_3	Dpul_60654	Ggal_002894	Nvec_40806_	Skow_33995m	Bflo_260819441	Xtro_034975	Drer_010384_lysophosphatidic_acid_receptor_5a_Source_ZFIN_Acc_ZDB_GENE_030131_1193_lpar5a	Acar_00005389	Hsap_Ensmbl0173198_cysteinyl_leukotriene_receptor_1_Source_HGNC_Symbol_Acc_17451_CYSLTR1	Nvec_3199_7tm_1	Xtro_052518	Bflo_260814825	Ggal_039761	Csav_003827	Skow_19478m	Drer_079829_Uncharacterized_protein_Source_UniProtKB_TrEMBL_Acc_F1QYD4_BX537113_1	Ggal_014948	Cint_026686	Nvec_23854_	Hrob_87553	Drer_091207_motilin_receptor_Source_HGNC_Symbol_Acc_4495_MLNR	Lgig_91538	Ctel_22938	Xtro_058697	Acar_00004549	Hsap_Ensmbl0132671_somatostatin_receptor_4_Source_HGNC_Symbol_Acc_11333_SSTR4	Hrob_87810	Skow_24099m	Skow_20015m	Tcas_270001281	Nvec_33463_7tm_1	Nvec_17214_	Skow_31989m	Acar_00001016	Acar_00020315	Ctel_182424	Acar_00004555	Lgig_108343	Sman_118040_Putative_neuropeptide_receptor_Source_UniProtKB_TrEMBL_Acc_G4V636	Ggal_004956	Bsch_g21922	Avag_28112001	Bflo_260819218	Lgig_108855	Skow_16338m	Spur_004603_NeurmdnULr	Ggal_010329	Skow_16780m	Bflo_260796211	Spur_015957_NeurmdnULr2	Xtro_042764	Isca_ISCW000923-PA	Ggal_032414	Acar_00005002	Lgig_144597	Spur_017624_Prokr1	Skow_16333m	Dpul_13548	Skow_02446m	Xtro_013519	Drer_076897_Uncharacterized_protein_Source_UniProtKB_TrEMBL_Acc_F1QI14_CU570782_1	Xtro_034879	Bflo_260803239	Skow_16334m	Avag_26694001	Znev_16805	Ggal_022571	Spur_026856_GrprL	Drer_042984_formyl_peptide_receptor_1_Source_ZFIN_Acc_ZDB_GENE_121227_2_fpr1	Dmel_0004841_Takr86C_Tachykinin_like_receptor_at_86C_Source_FlyBase_0004841	Bflo_260819312	Skow_42372m	Cint_003429	Cint_029572	Cint_029571	Csav_002964	Spur_007422_Gpr54_1	Cint_000421	Csav_004043	Csav_004042	Csav_004044	Cint_024546	Cint_029108	Cint_024545	Bflo_260819284	Bsch_g2538	Bsch_g3863	Cint_012838	Xtro_021970	Bflo_260799162	Isca_ISCW022739-PA	Bflo_260800201	Bflo_260803095	Bflo_260795337	Skow_17582m	Pfuc_5788_1_31044_t1	Drer_059090_somatostatin_receptor_2_Source_HGNC_Symbol_Acc_11331_SSTR2_1_of_2	Odio_016022001	Skow_15425m	Cint_026685	Bflo_260823830	Odio_014234001	Skow_30660m	Mmar_MMa29774	Adig_00009	Rcul_t21610	Bflo_260780884	Bflo_260823832	Acar_00007416	Acar_00009691	Skow_03907m	Avag_51900001	Dpul_57322	Adig_00512	Cele_019616_nmur_2_Protein_NMUR_2_nmur_2_mRNA_complete_cds_Source_RefSeq_mRNA_Acc_NM_061265	Hsap_Ensmbl0182631_relaxin_insulin_like_family_peptide_receptor_3_Source_HGNC_Symbol_Acc_24883_RXFP3	Pfuc_8535_1_67891_t1	Bflo_260799158	Hsap_Ensmbl0180616_somatostatin_receptor_2_Source_HGNC_Symbol_Acc_11331_SSTR2	Acar_00014278	Ggal_037713	Bflo_260781648	Bflo_260788332	Bflo_260829589	Hsap_Ensmbl0101188_neurotensin_receptor_1_high_affinity_Source_HGNC_Symbol_Acc_8039_NTSR1	Cint_013105	Skow_23334m	Ggal_007739	Acar_00010454	Acar_00005950	Skow_23342m	Cele_006428_tkr_3_Protein_TKR_3_isoform_b_tkr_3_mRNA_complete_cds_Source_RefSeq_mRNA_Acc_NM_001026087	Smar_013945	Xtro_022361	Ggal_033210	Ggal_008428	Ggal_038657	Lgig_105957	Ggal_019474	Bflo_260824792	Cgig_27719_Somatostatin_receptor_type_1_Source_UniProtKB_TrEMBL_Acc_K1QHX9	Skow_17503m	Bflo_260835922	Ggal_006922	Avag_19185001	Avag_40861001	Ctel_45060	Hsap_Ensmbl0121853_growth_hormone_secretagogue_receptor_Source_HGNC_Symbol_Acc_4267_GHSR	Hsap_Ensmbl0162009_somatostatin_receptor_5_Source_HGNC_Symbol_Acc_11334_SSTR5	Skow_01583m	Nvec_4982_7tm_1	Hmic_0085600	Ggal_019142	Drer_093228_chemokine_like_receptor_1_Source_HGNC_Symbol_Acc_2121_CMKLR1_3_of_3	Drer_057633_chemokine_C_X_C_motif_receptor_4a_Source_ZFIN_Acc_ZDB_GENE_020102_1_cxcr4a	Ggal_013967	Hsap_Ensmbl0183813_chemokine_C_C_motif_receptor_4_Source_HGNC_Symbol_Acc_1605_CCR4	Ctel_48875	Acar_00004690	Spur_018339_QrfprL_4	Xtro_000415	Smar_008809	Xtro_035060	Hsap_Ensmbl0187474_formyl_peptide_receptor_3_Source_HGNC_Symbol_Acc_3828_FPR3	Hrob_133157	Drer_041125_G_protein_coupled_receptor_19_Source_ZFIN_Acc_ZDB_GENE_040426_1295_gpr19	Ctel_23273	Nvec_27951_	Drer_092087_chemokine_like_receptor_1_Source_HGNC_Symbol_Acc_2121_CMKLR1_2_of_3	Drer_036117_melanin_concentrating_hormone_receptor_2_Source_ZFIN_Acc_ZDB_GENE_030502_6_mchr2	Xtro_053184	Ggal_009540	Hsap_Ensmbl0135577_neuromedin_B_receptor_Source_HGNC_Symbol_Acc_7843_NMBR	Ggal_008086	Skow_17460m	Ggal_039217	Hrob_74572	Tspi_316971902	Ggal_024125	Nvec_3544_7tm_1	Mmar_MMa16162	Smim_18627_neuropeptide_f_receptor_76f_putative_Ixodes_scapularis_gi_241082209_ref_XP_002409018_8e_156_454	Bflo_260825421	Nvec_30435_	Skow_35128m	Adig_13305	Acar_00004993	Hmag_229029	Xtro_003641	Drer_063545_purinergic_receptor_P2Y_G_protein_coupled_2_Source_HGNC_Symbol_Acc_8541_P2RY2_1_of_3	Hrob_73674	Drer_061846_relaxin_insulin_like_family_peptide_receptor_3_2b_Source_ZFIN_Acc_ZDB_GENE_050208_346_rxfp3_2b	Hsap_Ensmbl0169508_G_protein_coupled_receptor_183_Source_HGNC_Symbol_Acc_3128_GPR183	Lgig_127828	Lgig_52425	Drer_063549_purinergic_receptor_P2Y_G_protein_coupled_2_Source_HGNC_Symbol_Acc_8541_P2RY2_2_of_3	Lgig_91997	Bflo_260792561	Nvec_42559_7tm_1	Cint_026710	Spur_018963_NmbrL_4	Xtro_057104	Ctel_63132	Spur_002169_Sstr5	Skow_12816m	Lgig_126576	Drer_086776_G_protein_coupled_receptor_35_Source_HGNC_Symbol_Acc_4492_GPR35_3_of_3	Lgig_122499	Nvec_48593_7tm_1	Drer_087084_hydroxycarboxylic_acid_receptor_1_4_Source_ZFIN_Acc_ZDB_GENE_111111_10_hcar1_4	Nvec_13771_7tm_1	Nvec_1364_7tm_1	Nvec_16639_	Nvec_53155_	Skow_12817m	Tcas_270004809	Bflo_260834117	Adig_21565	Xtro_053045	Skow_22967m	Avag_13994001	Xtro_053046	Smim_g63506_t1_thyrotropin_releasing_hormone_receptor_putative_Ixodes_scapularis_gi_242001702_ref_XP_002435494_6e_110_328	Drer_036159_thyrotropin_releasing_hormone_receptor_b_Source_ZFIN_Acc_ZDB_GENE_060503_382_trhrb	Skow_06245m	Lgig_114263	Ctel_141862	Nvec_24509_	Ctel_23754	Tcas_270015160	Xtro_050945	Nvec_26982_7tm_1	Cgig_28192_Neuropeptide_FF_receptor_2_Source_UniProtKB_TrEMBL_Acc_K1RE65	Nvec_14294_	Ggal_006514	Nvec_37029_7tm_1	Nvec_46487_7tm_1	Drer_022570_Uncharacterized_protein_Source_UniProtKB_TrEMBL_Acc_F1R0N6_BX248318_1	Skow_26589m	Cgig_07543_Neuropeptide_FF_receptor_2_Source_UniProtKB_TrEMBL_Acc_K1QPC8	Skow_17461m	Smim_69341_neuropeptide_FF_receptor_putative_Ixodes_scapularis_gi_241266742_ref_XP_002406273_3e_62_202	Ggal_014949	Pfuc_2923_1_66498_t1	Nvec_29326_7tm_1	Hsap_Ensmbl0110148_cholecystokinin_B_receptor_Source_HGNC_Symbol_Acc_1571_CCKBR	Nvec_17030_	Lgig_71923	Tcas_270006360	Cgig_06524_Neuropeptide_FF_receptor_2_Source_UniProtKB_TrEMBL_Acc_K1PVA2	Znev_15082	Acar_00009469	Xtro_053196	Bflo_260809049	Ctel_90908	Cgig_07542_Neuropeptide_FF_receptor_2_Source_UniProtKB_TrEMBL_Acc_K1RVG3	Nvec_22486_	Acar_00001026	Lgig_93568	Emul_10150	Egra_03706	Hsap_Ensmbl0183150_G_protein_coupled_receptor_19_Source_HGNC_Symbol_Acc_4473_GPR19	Ggal_025895	Ggal_035808	Lgig_208014	Cele_016265_nmur_4_Protein_NMUR_4_nmur_4_mRNA_complete_cds_Source_RefSeq_mRNA_Acc_NM_059589	Hrob_82100	Drer_093901_thyrotropin_releasing_hormone_receptor_2_Source_ZFIN_Acc_ZDB_GENE_050419_193_trhr2	Drer_062631_neuropeptide_FF_receptor_1_like_2_Source_ZFIN_Acc_ZDB_GENE_060526_110_npffr1l2	Gsal_9234_thyrotropin_releasing_hormone_receptor_like	Nvec_54812_7tm_1	Cele_016747_nmur_1_Protein_NMUR_1_nmur_1_mRNA_complete_cds_Source_RefSeq_mRNA_Acc_NM_077114	Drer_003944_neuromedin_U_receptor_1_Source_HGNC_Symbol_Acc_4518_NMUR1_1_of_2	Bflo_260804259	Adig_09024	Acar_00004220	Hsap_Ensmbl0174417_thyrotropin_releasing_hormone_receptor_Source_HGNC_Symbol_Acc_12299_TRHR	Hrob_129617	Skow_13370m	Pfuc_4438_1_23573_t1	Bflo_260802332	Mmar_MMa15630	Acar_00019619	Znev_12765	Nvec_13760_7tm_1	Nvec_51977_	Bflo_260803243	Cgig_09553_Pyroglutamylated_RFamide_peptide_receptor_Source_UniProtKB_TrEMBL_Acc_K1PCE5	Drer_039349_pyroglutamylated_RFamide_peptide_receptor_a_Source_ZFIN_Acc_ZDB_GENE_090313_105_qrfpra	Lgig_65549	Mmar_MMa39814	Spur_021219_Gpr54	Skow_19956m	Avag_59079001	Drer_076546_thyrotropin_releasing_hormone_receptor_a_Source_ZFIN_Acc_ZDB_GENE_100922_18_trhra	Skow_24622m	Tcas_270002919	Lgig_111574	Adig_17814	Nvec_50432_7tm_1	Bflo_260834057	Nvec_6730_7tm_1	Lgig_120990	Skow_22959m	Xtro_007495	Bflo_260801996	Xtro_060971	Nvec_36407_	Nvec_42645_	Drer_052089_Uncharacterized_protein_Source_UniProtKB_TrEMBL_Acc_E7F402_CR352260_1	Avag_31057001	Drer_060884_neuromedin_U_receptor_1_Source_ZFIN_Acc_ZDB_GENE_081104_220_nmur1	Xtro_004185	Avag_46358001	Nvec_36326_	Bflo_260786683	Spur_026458_CcK_GLr	Cgig_03328_Cholecystokinin_receptor_type_A_Source_UniProtKB_TrEMBL_Acc_K1PZ04	Ctel_74636	Skow_08848m	Ctel_125109	Cgig_14191_Orexin_receptor_type_2_Source_UniProtKB_TrEMBL_Acc_K1QZG6	Avag_39464001	Ctel_63664	Ctel_26064	Drer_033635_neuropeptide_FF_receptor_2_1_npffr2_1_mRNA_Source_RefSeq_mRNA_Acc_NM_001105109_NPFFR2_1	Tcas_270001268	Adig_01796	Nvec_16078_	Znev_16063	Tcas_270001282	Acar_00013839	Nvec_13423_7tm_1	Bflo_260811420	Xtro_023026	Tcas_270012689	Lgig_94391	Mmar_MMa54551	Ctel_74266	Bflo_260802502	Acar_00010228	Adig_06960	Spur_014447_Hypp_2150	Drer_053570_pyrimidinergic_receptor_P2Y_G_protein_coupled_4_like_Source_ZFIN_Acc_ZDB_GENE_030616_77_pr2y4l	Skow_38105m	Lgig_171228	Adig_23615	Skow_18805m	Nvec_44879_	Drer_061094_si_ch211_272h9_2_Source_ZFIN_Acc_ZDB_GENE_070705_164_si_ch211_272h9_2	Mmar_MMa46953	Xtro_032197	Skow_14289m	Bflo_260831988	Drer_005522_galanin_receptor_1_Source_ZFIN_Acc_ZDB_GENE_060503_290_galr1	Adig_12221	Lgig_95484	Smar_005402	Nvec_45713_	Avag_42592001	Hmic_0426400	Nvec_25436_7tm_1	Xtro_051752	Drer_068422_Uncharacterized_protein_Source_UniProtKB_TrEMBL_Acc_E7F335_CABZ01084347_1	Xtro_003679	Smar_005410	Drer_062111_Uncharacterized_protein_Source_UniProtKB_TrEMBL_Acc_F1Q7F2_CT030048_1	Csav_003825	Cele_021439_ckr_2_Protein_CKR_2_isoform_c_ckr_2_mRNA_complete_cds_Source_RefSeq_mRNA_Acc_NM_001027673	Xtro_003414	Tcas_270006463	Bflo_260827704	Nvec_38686_7tm_1	Smar_001160	Drer_023722_hypocretin_orexin_receptor_2_Source_ZFIN_Acc_ZDB_GENE_070228_3_hcrtr2	Skow_09983m	Hsap_Ensmbl0137252_hypocretin_orexin_receptor_2_Source_HGNC_Symbol_Acc_4849_HCRTR2	Tcas_270011066	Ctel_5310	Lgig_111302	Bflo_260833758	Hsap_Ensmbl0164129_neuropeptide_Y_receptor_Y5_Source_HGNC_Symbol_Acc_7958_NPY5R	Tcas_270014299	Pfuc_2059_1_51505_t1	Drer_067563_KISS1_receptor_b_Source_ZFIN_Acc_ZDB_GENE_060526_54_kiss1rb	Skow_34062m	Hmag_228365	Skow_09975m	Ggal_031005	Spur_023223_Orxn_HpcLr2	Hrob_67040	Nvec_51651_7tm_1	Ctel_225192	Skow_20410m	Lgig_162749	Cgig_05389_Pyroglutamylated_RFamide_peptide_receptor_Source_UniProtKB_TrEMBL_Acc_K1PWN6	Bflo_261289477	Bflo_260786487	Avag_49408001	Ggal_006747	Xtro_010624	Drer_074117_cholecystokinin_B_receptor_Source_HGNC_Symbol_Acc_1571_CCKBR_1_of_2	Dpul_242115	Lgig_127723	Bflo_260791785	Rcul_t29917	Ggal_018955	Lgig_108319	Ggal_007342	Drer_002728_KISS1_receptor_a_Source_ZFIN_Acc_ZDB_GENE_070912_521_kiss1ra	Tcas_270008249	Ctel_62906	Gsal_4335_neuropeptide_receptor	Pfuc_8146_1_02554_t1	Ggal_007065	Cgig_04376_Pyroglutamylated_RFamide_peptide_receptor_Source_UniProtKB_TrEMBL_Acc_K1PHY8	Rcul_t01728	Smar_006392	Ctel_35369	Bflo_260793912	Bflo_260791791	Ctel_130761	Lgig_127919	Drer_076824_cholecystokinin_B_receptor_Source_HGNC_Symbol_Acc_1571_CCKBR_2_of_2	Bflo_260793920	Spur_027212_Npffr1L	Bflo_260804243	Cgig_25197_Neuropeptide_FF_receptor_2_Source_UniProtKB_TrEMBL_Acc_K1Q664	Ctel_73422	Spur_015140_Tcknr2	Hrob_186615	Tcas_270004854	Csav_000628	Acar_00013140	Tspi_316975461	Hmic_0480300	Acar_00009068	Csav_004045	Csav_012579	Csav_002963	Dpul_12576	Dpul_12571	Drer_035552_angiotensin_II_receptor_type_2_Source_ZFIN_Acc_ZDB_GENE_050306_56_agtr2	Skow_45864m	Bflo_260809427	Isca_ISCW007666-PA	Dmel_0036789_AlCR2_allatostatin_C_receptor_2_Source_FlyBase_0036789	Ggal_005404	Dmel_0036790_star1_allatostatin_C_receptor_1_Source_FlyBase_0036790	Znev_17322	Skow_13977m	Bflo_260816785	Avag_10669001	Bflo_260828426	Skow_00289m	Ctel_63550	Smim_12651_PREDICTED_somatostatin_receptor_type_4_like_Bombus_terrestris_gi_340711663_ref_XP_003394391_3e_139_412	Bflo_260833474	Bsch_g20016	Bsch_g6166	Csav_011832	Bsch_g29719	Skow_00170m	Odio_003230001	Bflo_260793904	Cint_028243	Bflo_260833696	Spur_026973_Spur_026973	Drer_037048_melanin_concentrating_hormone_receptor_1a_Source_ZFIN_Acc_ZDB_GENE_030502_4_mchr1a	Bflo_260819282	Skow_30313m	Spur_026455_Gpr54L_5	Bflo_260783678	Bflo_260802610	Mmar_MMa03562	Xtro_051550	Drer_079423_neuropeptides_B_W_receptor_2a_Source_ZFIN_Acc_ZDB_GENE_091118_42_npbwr2a	Pfuc_2059_1_51504_t1	Bflo_260804241	Skow_04579m	Ggal_024600	Cgig_18979_Neuropeptide_Y_receptor_type_1_Source_UniProtKB_TrEMBL_Acc_K1RIT2	Bflo_260812114	Bflo_260804261	Rcul_t40352	Bflo_260823834	Ggal_007028	Spur_025455_Spur_025455	Ggal_021561	Spur_024319_Spur_024319	Hsap_Ensmbl0128285_melanin_concentrating_hormone_receptor_1_Source_HGNC_Symbol_Acc_4479_MCHR1	Hsap_Ensmbl0180772_angiotensin_II_receptor_type_2_Source_HGNC_Symbol_Acc_338_AGTR2	Ggal_030706	Odio_005706001	Ggal_009553	Xtro_062533	Hsap_Ensmbl0183729_neuropeptides_B_W_receptor_1_Source_HGNC_Symbol_Acc_4522_NPBWR1	Ggal_038429	Cgig_23500_G_protein_coupled_receptor_54_Source_UniProtKB_TrEMBL_Acc_K1Q4C9	Bflo_260790228	Ggal_016468	Avag_36121001	Acar_00002714	Drer_090890_chemokine_like_receptor_1_Source_ZFIN_Acc_ZDB_GENE_060526_126_cmklr1	Acar_00021598	Bflo_260784447	Mmar_MMa26841	Lgig_108441	Acar_00011037	Drer_022525_melanin_concentrating_hormone_receptor_1b_Source_ZFIN_Acc_ZDB_GENE_030502_5_mchr1b	Ctel_117296	Bflo_260790218	Pfuc_12650_1_03261_t1	Skow_04242m	Hsap_Ensmbl0134817_apelin_receptor_Source_HGNC_Symbol_Acc_339_APLNR	Bflo_260797697	Xtro_012635	Bflo_260794854	Acar_00017688	Acar_00016505	Bflo_260806315	Xtro_060153	Skow_18803m	Xtro_061661	Ggal_020334	Xtro_020093	Skow_16141m	Spur_012318_KpLr3	Bflo_260799642	Drer_014477_somatostatin_receptor_3_Source_ZFIN_Acc_ZDB_GENE_061009_35_sstr3	Nvec_10539_	Xtro_064089	Ctel_103054	Dmel_0030954_CCKLR_17D3_CCK_like_receptor_at_17D3_Source_FlyBase_0030954	Cgig_19256_Cholecystokinin_receptor_Source_UniProtKB_TrEMBL_Acc_K1QPR7	Pfuc_2146_1_58795_t1	Pfuc_66401_1_27587_t1	Bflo_261289289	Bflo_261289283	Bflo_260788418	Bflo_260782797	Bflo_260785215	Bflo_260807876	Spur_001983_NmbrL	Acar_00001536	Avag_29282001	Ctel_24667	Avag_11199001	Mmar_MMa32488	Hmag_227297	Ctel_195613	Lgig_152934	Dmel_0038140_CG8784	Ctel_124884	Hsap_Ensmbl0169836_tachykinin_receptor_3_Source_HGNC_Symbol_Acc_11528_TACR3	Cgig_22492_Neuropeptide_capa_receptor_Source_UniProtKB_TrEMBL_Acc_K1QAF5	Sjap_0096970	Hrob_74592	Hrob_80372	Smim_37305_bombesin_receptor_subtype_3_putative_Ixodes_scapularis_gi_241844151_ref_XP_002415482_6e_139_411	Cgig_02831_Orexin_receptor_type_2_Source_UniProtKB_TrEMBL_Acc_K1QK27	Bflo_260803241	Hmag_230910	Adig_15102	Dmel_0004622_Takr99D_Tachykinin_like_receptor_at_99D_Source_FlyBase_0004622	Bflo_260803247	Acar_00009402	Ggal_019141	Cint_023703	Znev_15705	Rcul_t04297	Lgig_92844	Nvec_18549_7tm_1	Skow_00780m	Mmar_MMa28096	Drer_041660_opioid_receptor_delta_1a_Source_ZFIN_Acc_ZDB_GENE_990415_199_oprd1a	Nvec_33366_7tm_1	Skow_17502m	Skow_13918m	Avag_33127001	Nvec_21126_7tm_1	Lgig_144441	Skow_26653m	Skow_04581m	Dmel_0004842_NepYr_Neuropeptide_Y_receptor_like_Source_FlyBase_0004842	Xtro_046757	Xtro_046740	Bflo_260826760	Bflo_260789233	Hrob_141773	Rcul_t15778	Skow_00779m	Ctel_107858	Spur_028329_Spur_028329	Xtro_015949	Mmar_MMa35252	Tspi_316970255	Hrob_66825	Nvec_59538_7tm_1	Nvec_35001_	Lgig_106319	Skow_34610m	Cgig_04366_Pyroglutamylated_RFamide_peptide_receptor_Source_UniProtKB_TrEMBL_Acc_K1PSP8	Nvec_7572_GILT	Drer_054975_chemokine_C_X_C_motif_receptor_1_Source_HGNC_Symbol_Acc_6026_CXCR1	Skow_35438m	Cgig_18551_Neuropeptide_FF_receptor_2_Source_UniProtKB_TrEMBL_Acc_K1RW77	Hrob_79600	Adig_04973	Drer_091788_neuropeptide_FF_receptor_1_Source_HGNC_Symbol_Acc_17425_NPFFR1	Adig_13304	Smim_66406_PREDICTED_neuropeptide_FF_receptor_like_Saccoglossus_kowalevskii_gi_291230882_ref_XP_002735395_4e_31_127	Adig_12222	Bmal_170586794	Lgig_157550	Smar_003058	Hrob_67877	Pfuc_585_1_36598_t1	Tadh_60811	Skow_45389m	Cgig_17836_KiSS_1_receptor_Source_UniProtKB_TrEMBL_Acc_K1R8Z6	Adig_13532	Hsap_Ensmbl0171860_complement_component_3a_receptor_1_Source_HGNC_Symbol_Acc_1319_C3AR1	Ctel_181725	Xtro_038060	Cgig_06523_G_protein_coupled_receptor_54_Source_UniProtKB_TrEMBL_Acc_K1PMX5	Skow_41130m	Hrob_159372	Nvec_35019_7tm_1	Acar_00007562	Acar_00007755	Xtro_058101	Xtro_038039	Acar_00014950	Nvec_38524_	Pfuc_28547_1_69881_t1	Znev_12869	Nvec_34769_	Smim_5256_putative_G_protein_coupled_receptor_Latrodectus_hesperus_gi_318087292_gb_ADV40238_2e_56_183	Hrob_183744	Ctel_201805	Hsap_Ensmbl0168398_bradykinin_receptor_B2_Source_HGNC_Symbol_Acc_1030_BDKRB2	Isca_ISCW020998-PA	Bflo_260793924	Cgig_17891_Putative_G_protein_coupled_receptor_83_Source_UniProtKB_TrEMBL_Acc_K1PQW2	Xtro_046670	Tadh_4556	Drer_037411_neuropeptide_Y_receptor_Y1_Source_ZFIN_Acc_ZDB_GENE_080221_1_npy1r	Bflo_260802328	Lgig_111719	Nvec_31763_	Skow_02486m	Nvec_58068_7tm_1	Skow_33873m	Skow_26544m	Lgig_79121	Drer_044900_prolactin_releasing_hormone_receptor_2a_Source_ZFIN_Acc_ZDB_GENE_060209_1_prlhr2a	Hsap_Ensmbl0121966_chemokine_C_X_C_motif_receptor_4_Source_HGNC_Symbol_Acc_2561_CXCR4	Nvec_45232_7tm_1	Cele_018067_npr_7_Protein_NPR_7_npr_7_mRNA_complete_cds_Source_RefSeq_mRNA_Acc_NM_077169	Drer_041959_chemokine_C_X_C_motif_receptor_4b_Source_ZFIN_Acc_ZDB_GENE_010614_1_cxcr4b	Egra_06369	Hsap_LRG_146_formyl_peptide_receptor_1_Source_HGNC_Symbol_Acc_3826_LRG_146	Skow_45868m	Acar_00013578	Xtro_030483	Emul_10605	Adig_08248	Bflo_260828209	Drer_062999_Uncharacterized_protein_Source_UniProtKB_TrEMBL_Acc_E7F1S1_BX537113_1	Skow_31378m	Tadh_56127	Nvec_37051_7tm_1	Acar_00018412	Mmar_MMa06796	Sjap_0083580	Drer_020744_bradykinin_receptor_B1_Source_ZFIN_Acc_ZDB_GENE_030814_1_bdkrb1	Drer_063704_G_protein_coupled_receptor_1_Source_ZFIN_Acc_ZDB_GENE_091204_457_gpr1	Ctel_95681	Csav_002423	Drer_036670_apelin_receptor_b_Source_ZFIN_Acc_ZDB_GENE_050913_90_aplnrb	Drer_018616_angiotensin_II_receptor_type_1a_Source_ZFIN_Acc_ZDB_GENE_070912_546_agtr1a	Acar_00015821	Drer_042081_somatostatin_receptor_5_Source_HGNC_Symbol_Acc_11334_SSTR5	Drer_002172_apelin_receptor_a_Source_ZFIN_Acc_ZDB_GENE_060929_512_aplnra	Drer_078356_apelin_receptor_a_Source_ZFIN_Acc_ZDB_GENE_060929_512_aplnra	Drer_074958_somatostatin_receptor_3_Source_HGNC_Symbol_Acc_11332_SSTR3_2_of_2	Skow_40819m	Hsap_Ensmbl0144891_angiotensin_II_receptor_type_1_Source_HGNC_Symbol_Acc_336_AGTR1	Drer_055186_chemokine_C_C_motif_receptor_9a_Source_ZFIN_Acc_ZDB_GENE_060130_125_ccr9a	Acar_00010283	Acar_00006796	Drer_022739_relaxin_insulin_like_family_peptide_receptor_3_2a_Source_ZFIN_Acc_ZDB_GENE_121026_2_rxfp3_2a	Acar_00017691	Drer_043664_bradykinin_receptor_B2_Source_HGNC_Symbol_Acc_1030_BDKRB2_1_of_2	Drer_062478_atypical_chemokine_receptor_3_Source_HGNC_Symbol_Acc_23692_ACKR3_2_of_2	Ggal_031881	Drer_058179_atypical_chemokine_receptor_3b_Source_ZFIN_Acc_ZDB_GENE_031116_61_ackr3b	Drer_079942_Uncharacterized_protein_Source_UniProtKB_TrEMBL_Acc_E7F0F0_CABZ01058422_1	Ggal_018030	Drer_069246_relaxin_insulin_like_family_peptide_receptor_3_3a3_Source_ZFIN_Acc_ZDB_GENE_050419_246_rxfp3_3a3	Ggal_039673	Bflo_260824163	Drer_006894_opioid_receptor_kappa_1_Source_ZFIN_Acc_ZDB_GENE_030729_1_oprk1	Hsap_Ensmbl0183473_somatostatin_receptor_3_Source_HGNC_Symbol_Acc_11332_SSTR3	Ggal_019143	Xtro_017737	Ggal_028046	Bflo_260821591	Acar_00013761	Skow_27482m	Bflo_260821593	Drer_039434_opioid_receptor_mu_1_Source_ZFIN_Acc_ZDB_GENE_010125_1_oprm1	Bflo_260835924	Acar_00003978	Ggal_020157	Ggal_028674	Hsap_Ensmbl0125510_opiate_receptor_like_1_Source_HGNC_Symbol_Acc_8155_OPRL1	Xtro_032559	Xtro_050144	Acar_00017915	Acar_00000687	Xtro_007153	Hsap_Ensmbl0160683_chemokine_C_X_C_motif_receptor_5_Source_HGNC_Symbol_Acc_1060_CXCR5	Hsap_Ensmbl0112038_opioid_receptor_mu_1_Source_HGNC_Symbol_Acc_8156_OPRM1	Cint_023316	Hsap_Ensmbl0121807_chemokine_C_C_motif_receptor_2_Source_HGNC_Symbol_Acc_1603_CCR2	Drer_069028_relaxin_insulin_like_family_peptide_receptor_4_Source_HGNC_Symbol_Acc_14666_RXFP4	Acar_00016849	Xtro_013882	Bflo_261289557	Ggal_027411	Hsap_Ensmbl0116329_opioid_receptor_delta_1_Source_HGNC_Symbol_Acc_8153_OPRD1	Acar_00017924	Hsap_Ensmbl0163464_chemokine_C_X_C_motif_receptor_1_Source_HGNC_Symbol_Acc_6026_CXCR1	Ggal_024584	Drer_087474_chemokine_C_C_motif_receptor_6a_Source_ZFIN_Acc_ZDB_GENE_040625_126_ccr6a	Xtro_025267	Acar_00019440	Drer_057112_G_protein_coupled_receptor_25_Source_HGNC_Symbol_Acc_4480_GPR25	Ggal_019473	Drer_032826_chemokine_C_C_motif_receptor_8_1_Source_ZFIN_Acc_ZDB_GENE_070302_1_ccr8_1	Hsap_Ensmbl0182687_galanin_receptor_2_Source_HGNC_Symbol_Acc_4133_GALR2	Skow_29250m	Drer_033393_neuropeptides_B_W_receptor_2_Source_HGNC_Symbol_Acc_4530_NPBWR2_1_of_2	Skow_36352m	Bflo_260783770	Xtro_022187	Hsap_Ensmbl0147145_lysophosphatidic_acid_receptor_4_Source_HGNC_Symbol_Acc_4478_LPAR4	Hsap_Ensmbl0179934_chemokine_C_C_motif_receptor_8_Source_HGNC_Symbol_Acc_1609_CCR8	Hsap_Ensmbl0172215_chemokine_C_X_C_motif_receptor_6_Source_HGNC_Symbol_Acc_16647_CXCR6	Ggal_019144	Drer_063111_Uncharacterized_protein_Source_UniProtKB_TrEMBL_Acc_F1QDG3_CABZ01029332_1	Skow_29903m	Xtro_037231	Ggal_019246	Xtro_027636	Cint_023315	Hsap_Ensmbl0186810_chemokine_C_X_C_motif_receptor_3_Source_HGNC_Symbol_Acc_4540_CXCR3	Acar_00016824	Drer_011083_si_dkey_42l23_2_Source_ZFIN_Acc_ZDB_GENE_131121_582_si_dkey_42l23_2	Xtro_018406	Hsap_Ensmbl0186912_pyrimidinergic_receptor_P2Y_G_protein_coupled_4_Source_HGNC_Symbol_Acc_8542_P2RY4	Xtro_015930	Xtro_001218	Hsap_Ensmbl0144230_G_protein_coupled_receptor_17_Source_HGNC_Symbol_Acc_4471_GPR17	Spur_005595_Sstr4L	Drer_071209_opiate_receptor_like_1_Source_ZFIN_Acc_ZDB_GENE_040312_4_oprl1	Xtro_012524	Drer_010514_chemokine_C_X_C_motif_receptor_5_Source_HGNC_Symbol_Acc_1060_CXCR5	Drer_095789_chemokine_C_C_motif_receptor_8_1_Source_ZFIN_Acc_ZDB_GENE_070302_1_ccr8_1	Drer_004447_Uncharacterized_protein_Source_UniProtKB_TrEMBL_Acc_F1QJG4_BX957297_1	Acar_00006149	Drer_038541_chemokine_C_C_motif_receptor_12_3_Source_ZFIN_Acc_ZDB_GENE_060503_97_ccr12_3	Drer_036728_si_dkey_211g8_1_Source_ZFIN_Acc_ZDB_GENE_060503_436_si_dkey_211g8_1	Ggal_034117	Drer_026417_chemokine_C_C_motif_receptor_12_2_Source_ZFIN_Acc_ZDB_GENE_070301_2_ccr12_2	Xtro_026589	Acar_00010252	Drer_052088_Uncharacterized_protein_Source_UniProtKB_TrEMBL_Acc_E7F403_CU855890_1	Xtro_029900	Acar_00005293	Hsap_Ensmbl0139679_lysophosphatidic_acid_receptor_6_Source_HGNC_Symbol_Acc_15520_LPAR6	Hsap_Ensmbl0174600_chemokine_like_receptor_1_Source_HGNC_Symbol_Acc_2121_CMKLR1	Drer_086616_Uncharacterized_protein_Source_UniProtKB_TrEMBL_Acc_E7FFF2_CABZ01093075_1	Hsap_Ensmbl0126353_chemokine_C_C_motif_receptor_7_Source_HGNC_Symbol_Acc_1608_CCR7	Acar_00013878	Drer_007358_chemokine_C_X_C_motif_receptor_3_tandem_duplicate_1_Source_ZFIN_Acc_ZDB_GENE_060130_38_cxcr3_1	Tcas_270014344	Xtro_062220	Csav_012458	Drer_069441_lysophosphatidic_acid_receptor_6b_Source_ZFIN_Acc_ZDB_GENE_110408_67_lpar6b	Skow_21440m	Ggal_002610	Drer_076845_purinergic_receptor_P2Y_G_protein_coupled_1_Source_HGNC_Symbol_Acc_8539_P2RY1	Hsap_Ensmbl0152207_cysteinyl_leukotriene_receptor_2_Source_HGNC_Symbol_Acc_18274_CYSLTR2	Hsap_Ensmbl0180871_chemokine_C_X_C_motif_receptor_2_Source_HGNC_Symbol_Acc_6027_CXCR2	Drer_010317_G_protein_coupled_receptor_183_Source_ZFIN_Acc_ZDB_GENE_070615_28_gpr183	Acar_00001308	Hsap_Ensmbl0144476_atypical_chemokine_receptor_3_Source_HGNC_Symbol_Acc_23692_ACKR3	Xtro_060522	Ggal_039760	Drer_037159_opioid_receptor_delta_1b_Source_ZFIN_Acc_ZDB_GENE_030131_8473_oprd1b	Drer_062030_G_protein_coupled_receptor_17_Source_HGNC_Symbol_Acc_4471_GPR17	Ggal_006175	Hsap_Ensmbl0154165_G_protein_coupled_receptor_15_Source_HGNC_Symbol_Acc_4469_GPR15	Hsap_Ensmbl0112486_chemokine_C_C_motif_receptor_6_Source_HGNC_Symbol_Acc_1607_CCR6	Acar_00000970	Xtro_039948	Ggal_016845	Csav_003828	Hsap_Ensmbl0181104_coagulation_factor_II_thrombin_receptor_Source_HGNC_Symbol_Acc_3537_F2R	Acar_00006172	Ggal_006553	Acar_00018906	Drer_078743_oxoglutarate_alpha_ketoglutarate_receptor_1a_tandem_duplicate_2_Source_ZFIN_Acc_ZDB_GENE_090312_1_oxgr1a_2	Xtro_012241	Ggal_023296	Drer_074302_G_protein_coupled_receptor_183_Source_HGNC_Symbol_Acc_3128_GPR183_3_of_3	Ggal_003121	Drer_058547_Uncharacterized_protein_Source_UniProtKB_TrEMBL_Acc_F1QGT3_CABZ01029334_1	Acar_00013037	Acar_00020375	Drer_019093_Uncharacterized_protein_Source_UniProtKB_TrEMBL_Acc_E7EYK4_CABZ01029333_1	Cint_004485	Drer_069756_G_protein_coupled_receptor_183_Source_HGNC_Symbol_Acc_3128_GPR183_2_of_3	Acar_00010059	Acar_00020022	Xtro_057692	Acar_00007191	Drer_076574_si_ch211_171h4_6_Source_ZFIN_Acc_ZDB_GENE_081031_42_si_ch211_171h4_6	Acar_00009840	Acar_00000956	Ggal_021731	Smar_006109	Xtro_018546	Drer_029803_oxoglutarate_alpha_ketoglutarate_receptor_1b_Source_ZFIN_Acc_ZDB_GENE_070912_324_oxgr1b	Hsap_Ensmbl0164220_coagulation_factor_II_thrombin_receptor_like_2_Source_HGNC_Symbol_Acc_3539_F2RL2	Hsap_Ensmbl0160791_chemokine_C_C_motif_receptor_5_gene_pseudogene_Source_HGNC_Symbol_Acc_1606_CCR5	Xtro_034054	Ggal_036815	Avag_30755001	Hsap_Ensmbl0169860_purinergic_receptor_P2Y_G_protein_coupled_1_Source_HGNC_Symbol_Acc_8539_P2RY1	Xtro_015934	Drer_038968_chemokine_C_C_motif_receptor_6b_Source_ZFIN_Acc_ZDB_GENE_030131_8888_ccr6b	Xtro_024345	Avag_49643001	Drer_070755_Uncharacterized_protein_Source_UniProtKB_TrEMBL_Acc_F1QYD6_BX511173_1	Xtro_032957	Xtro_037738	Drer_032631_si_ch211_272h9_1_Source_ZFIN_Acc_ZDB_GENE_070705_163_si_ch211_272h9_1	Hsap_Ensmbl0175591_purinergic_receptor_P2Y_G_protein_coupled_2_Source_HGNC_Symbol_Acc_8541_P2RY2	Xtro_053668	Csav_003829	Cint_004475	Drer_044561_chemokine_C_C_motif_receptor_7_Source_ZFIN_Acc_ZDB_GENE_060522_2_ccr7	Drer_059410_si_dkey_225n22_5_Source_ZFIN_Acc_ZDB_GENE_120709_70_si_dkey_225n22_5	Pfuc_17063_1_11006_t1	Xtro_053028	Xtro_009619	Xtro_025049	Xtro_058554	Acar_00015840	Spur_016812_Sstr4	Ggal_031194	Acar_00000793	Acar_00009884	Bflo_260819174	Bsch_g9667	Hsap_Ensmbl0125522_neuropeptides_B_W_receptor_2_Source_HGNC_Symbol_Acc_4530_NPBWR2	Drer_042370_platelet_activating_factor_receptor_Source_HGNC_Symbol_Acc_9582_PTAFR	Hsap_Ensmbl0119714_G_protein_coupled_receptor_68_Source_HGNC_Symbol_Acc_4519_GPR68	Drer_052988_chemokine_C_motif_receptor_1_Source_HGNC_Symbol_Acc_1625_XCR1_1_of_4	Drer_075370_purinergic_receptor_P2Y_G_protein_coupled_2_Source_HGNC_Symbol_Acc_8541_P2RY2_3_of_3	Avag_52099001	Ggal_027220	Hrob_130073	Xtro_053350	Acar_00009602	Hsap_Ensmbl0128310_galanin_receptor_3_Source_HGNC_Symbol_Acc_4134_GALR3	Drer_059348_relaxin_insulin_like_family_peptide_receptor_3_3b_Source_ZFIN_Acc_ZDB_GENE_121030_6_rxfp3_3b	Xtro_037754	Acar_00021670	Acar_00011020	Hsap_Ensmbl0198829_succinate_receptor_1_Source_HGNC_Symbol_Acc_4542_SUCNR1	Cint_004478	Drer_069800_cysteinyl_leukotriene_receptor_2_Source_HGNC_Symbol_Acc_18274_CYSLTR2	Hsap_Ensmbl0177464_G_protein_coupled_receptor_4_Source_HGNC_Symbol_Acc_4497_GPR4	Drer_041041_chemokine_C_X_C_motif_receptor_3_tandem_duplicate_2_Source_ZFIN_Acc_ZDB_GENE_041114_186_cxcr3_2	Mmar_MMa30280	Ggal_007371	Acar_00017821	Drer_096870_si_dkey_33c3_1_Source_ZFIN_Acc_ZDB_GENE_131121_337_si_dkey_33c3_1	Acar_00009748	Xtro_029577	Ggal_019109	Hsap_Ensmbl0170128_G_protein_coupled_receptor_25_Source_HGNC_Symbol_Acc_4480_GPR25	Xtro_037756	Xtro_061745	Pfuc_4555_1_08937_t1	Hrob_122299	Ggal_027948	Ggal_027245	Xtro_028210	Acar_00018375	Acar_00015197	Ctel_147802	Ctel_223785	Adig_06392	Lgig_102897	Nvec_4309_7tm_1	Lgig_95081	Ctel_19607	Drer_040901_si_dkey_11d18_4_Source_ZFIN_Acc_ZDB_GENE_091204_474_si_dkey_11d18_4	Nvec_6908_7tm_1	Rcul_t45990	Hmag_222510	Smim_44077_AGAP002881_PB_Anopheles_gambiae_str_PEST_gi_333467866_gb_EGK96735_1e_33_133	Nvec_50301_7tm_1	Nvec_20893_7tm_1	Acar_00007808	Cgig_01735_Neuropeptide_FF_receptor_2_Source_UniProtKB_TrEMBL_Acc_K1PEH3	Skow_00117m	Skow_14374m	Hsap_Ensmbl0182162_purinergic_receptor_P2Y_G_protein_coupled_8_Source_HGNC_Symbol_Acc_15524_P2RY8	Isca_ISCW001334-PA	Xtro_014700	Isca_ISCW016381-PA	Skow_37454m	Nvec_25882_7tm_1	Ctel_33495	Ctel_191342	Isca_ISCW013211-PA	Pfuc_10680_1_60801_t1	Ctel_124159	Cgig_26026_Thyrotropin_releasing_hormone_receptor_Source_UniProtKB_TrEMBL_Acc_K1QEX8	Hrob_85072	Hmag_227829	Hrob_159107	Nvec_11986_7tm_1	Hrob_173575	Smim_35727_putative_capa_receptor_Daphnia_pulex_gi_321463306_gb_EFX74323_8e_63_213	Egra_07379	Emul_07657	Pfuc_6576_1_60053_t1	Xtro_036876	Cgig_16888_Growth_hormone_secretagogue_receptor_type_1_Source_UniProtKB_TrEMBL_Acc_K1QIN6	Cgig_16890_Growth_hormone_secretagogue_receptor_type_1_Source_UniProtKB_TrEMBL_Acc_K1RAJ4	Ctel_24569	Hrob_64605	Lgig_126644	Smar_013306	Spur_009901_NeurmdnBLr	Acar_00019595	Hsap_Ensmbl0182782_hydroxycarboxylic_acid_receptor_2_Source_HGNC_Symbol_Acc_24827_HCAR2	Spur_015667_NmbrL_2	Spur_015259_Orxn_np_qrfpLr2	Cgig_04482_Putative_G_protein_coupled_receptor_T27D1_3_Source_UniProtKB_TrEMBL_Acc_K1PQM6	Nvec_52639_7tm_1	Nvec_50597_7tm_1	Ctel_134925	Bflo_260793906	Spur_024924_Orxn_np_qrfpLr1	Hsap_Ensmbl0255398_hydroxycarboxylic_acid_receptor_3_Source_HGNC_Symbol_Acc_16824_HCAR3	Ctel_63765	Mmar_MMa04764	Hsap_Ensmbl0132911_neuromedin_U_receptor_2_Source_HGNC_Symbol_Acc_16454_NMUR2	Isca_ISCW015075-PA	Cele_013187_npr_34_Protein_Y54E2A_1_Y54E2A_1_mRNA_complete_cds_Source_RefSeq_mRNA_Acc_NM_064656	Avag_59207001	Avag_57405001	Isca_ISCW017839-PA	Lgig_62390	Isca_ISCW006089-PA	Bflo_260812096	Nvec_34318_7tm_1	Drer_070380_zgc_194202_Source_ZFIN_Acc_ZDB_GENE_081022_72_zgc_194202	Drer_023189_Uncharacterized_protein_Source_UniProtKB_TrEMBL_Acc_E7F599_AL954173_1	Ctel_101288	Nvec_55003_7tm_1	Avag_29817001	Nvec_6208_7tm_1	Dpul_234062	Ctel_28758	Xtro_023462	Xtro_036888	Nvec_34799_7tm_1	Bsch_g35315	Csav_013298	Cint_028954	Cint_000739	Cint_029570	Cint_022534	Bsch_g25775	Csav_004806	Cint_025979	Rcul_t30954	Cele_020086_npr_24_Protein_NPR_24_npr_24_mRNA_complete_cds_Source_RefSeq_mRNA_Acc_NM_078432	Bflo_260798454	Ctel_25429	Avag_47570001	Acar_00006074	Drer_054847_chemokine_C_motif_receptor_1_Source_ZFIN_Acc_ZDB_GENE_070302_6_xcr1a	Rcul_t00971	Drer_089334_endothelin_receptor_B1a_Source_ZFIN_Acc_ZDB_GENE_980526_16_ednrb1a	Drer_088096_Uncharacterized_protein_Source_UniProtKB_TrEMBL_Acc_E7F0Q3_CABZ01043829_1	Dpul_2679	Drer_054846_chemokine_C_motif_receptor_1_Source_HGNC_Symbol_Acc_1625_XCR1_2_of_4	Skow_03164m	Drer_046139_Uncharacterized_protein_Source_UniProtKB_TrEMBL_Acc_E7FE36_CABZ01054884_1	Drer_021497_G_protein_coupled_receptor_132_Source_HGNC_Symbol_Acc_17482_GPR132_1_of_3	Ctel_121391	Xtro_060056	Bflo_260791146	Ggal_024124	Lgig_62145	Xtro_003669	Hsap_Ensmbl0152034_melanin_concentrating_hormone_receptor_2_Source_HGNC_Symbol_Acc_20867_MCHR2	Csav_003830	Drer_058774_Uncharacterized_protein_Source_UniProtKB_TrEMBL_Acc_E7FC87_CABZ01053221_1	Xtro_057076	Drer_068856_coagulation_factor_II_thrombin_receptor_like_1_tandem_duplicate_1_Source_ZFIN_Acc_ZDB_GENE_061215_140_f2rl1_1	Ggal_037783	Bflo_260816775	Dpul_318294	Ggal_022379	Hsap_Ensmbl0171659_G_protein_coupled_receptor_34_Source_HGNC_Symbol_Acc_4490_GPR34	Skow_34696m	Drer_088615_Uncharacterized_protein_Source_UniProtKB_TrEMBL_Acc_F1QWD2_CR847899_1	Drer_009624_urotensin_2_receptor_Source_HGNC_Symbol_Acc_4468_UTS2R	Ggal_026119	Drer_076235_Uncharacterized_protein_Source_UniProtKB_TrEMBL_Acc_F1RE49_CR376803_1	Xtro_054789	Znev_02127	Ggal_016856	Cele_006864_npr_16_Protein_NPR_16_isoform_a_npr_16_mRNA_complete_cds_Source_RefSeq_mRNA_Acc_NM_001047793	Dmel_0036934_sNPF_R_short_neuropeptide_F_receptor_Source_FlyBase_0036934	Drer_087978_chemokine_C_motif_receptor_1_Source_HGNC_Symbol_Acc_1625_XCR1_4_of_4	Hsap_Ensmbl0169403_platelet_activating_factor_receptor_Source_HGNC_Symbol_Acc_9582_PTAFR	Drer_074661_G_protein_coupled_estrogen_receptor_1_Source_ZFIN_Acc_ZDB_GENE_090311_1_gper1	Acar_00015498	Skow_02457m	Xtro_046189	Xtro_007235	Drer_002959_G_protein_coupled_receptor_34b_Source_ZFIN_Acc_ZDB_GENE_040823_1_gpr34b	Bflo_260794625	Ggal_033357	Xtro_041279	Acar_00000733	Ctel_120196	Cele_020727_npr_21_Protein_NPR_21_npr_21_mRNA_complete_cds_Source_RefSeq_mRNA_Acc_NM_078378	Bsch_g31217	Hsap_Ensmbl0144648_atypical_chemokine_receptor_2_Source_HGNC_Symbol_Acc_1565_ACKR2	Acar_00013137	Drer_088887_melanin_concentrating_hormone_receptor_2_Source_HGNC_Symbol_Acc_20867_MCHR2_3_of_3	Drer_007842_melanin_concentrating_hormone_receptor_2_Source_HGNC_Symbol_Acc_20867_MCHR2_1_of_3	Ctel_152907	Drer_096322_si_ch73_379f7_4_Source_ZFIN_Acc_ZDB_GENE_120215_247_si_ch73_379f7_4	Drer_020132_G_protein_coupled_receptor_34_like_Source_ZFIN_Acc_ZDB_GENE_040823_2_gpr34l	Drer_089840_Uncharacterized_protein_Source_UniProtKB_TrEMBL_Acc_E7F7S2_CABZ01053219_1	Ggal_003959	Drer_079399_coagulation_factor_II_thrombin_receptor_like_3_Source_HGNC_Symbol_Acc_3540_F2RL3	Hsap_Ensmbl0166856_G_protein_coupled_receptor_182_Source_HGNC_Symbol_Acc_13708_GPR182	Drer_079522_si_ch211_184m13_4_Source_ZFIN_Acc_ZDB_GENE_070912_160_si_ch211_184m13_4	Drer_053124_Uncharacterized_protein_Source_UniProtKB_TrEMBL_Acc_F1QAH0_BX005082_1	Bflo_260803245	Hsap_Ensmbl0138271_G_protein_coupled_receptor_87_Source_HGNC_Symbol_Acc_4538_GPR87	Smim_g62078_t1_neuropeptide_Y_receptor_putative_Ixodes_scapularis_gi_241566542_ref_XP_002402168_1e_115_342	Cgig_13414_Galanin_receptor_type_2_Source_UniProtKB_TrEMBL_Acc_K1QCE1	Cele_013974_npr_9_Protein_NPR_9_npr_9_mRNA_complete_cds_Source_RefSeq_mRNA_Acc_NM_077495	Ggal_016886	Avag_41426001	Hsap_Ensmbl0171631_pyrimidinergic_receptor_P2Y_G_protein_coupled_6_Source_HGNC_Symbol_Acc_8543_P2RY6	Avag_06895001	Avag_35479001	Ggal_017399	Acar_00000795	Bflo_260829599	Acar_00005539	Pfuc_70116_1_27644_t1	Ggal_006455	Ctel_213885	Acar_00019936	Ctel_25118	Ctel_225325	Drer_040319_C5a_anaphylatoxin_chemotactic_receptor_1_Source_UniProtKB_Swiss_Prot_Acc_P0C7U5_C5AR1	Smim_43096_allatostatin_receptor_putative_Ixodes_scapularis_gi_240981844_ref_XP_002403852_2e_124_372	Bflo_260827702	Ctel_25111	Spur_010207_Sstr4L_1	Hrob_64929	Ggal_002479	Acar_00018413	Dmel_0038139_CG8795	Sjap_0112860	Hsap_Ensmbl0181408_urotensin_2_receptor_Source_HGNC_Symbol_Acc_4468_UTS2R	Isca_ISCW000924-PA	Hsap_Ensmbl0142511_G_protein_coupled_receptor_32_Source_HGNC_Symbol_Acc_4487_GPR32	Pfuc_1422_1_58494_t1	Nvec_49643_	Dpul_120392	Hsap_Ensmbl0171596_neuromedin_U_receptor_1_Source_HGNC_Symbol_Acc_4518_NMUR1	Skow_06246m	Skow_13387m	Nvec_20761_	Pfuc_26557_1_69788_t1	Znev_15863	Cint_024904	Bflo_260794860	Lgig_125270	Acar_00012731	Bflo_260837465	Hsap_Ensmbl0102239_bombesin_like_receptor_3_Source_HGNC_Symbol_Acc_1113_BRS3	Ggal_006530	Cele_006576_tkr_1_Protein_TKR_1_tkr_1_mRNA_complete_cds_Source_RefSeq_mRNA_Acc_NM_066663	Ctel_84087	Xtro_010668	Acar_00011150	Xtro_051227	Dpul_12943	Cgig_24153_Neuropeptide_FF_receptor_2_Source_UniProtKB_TrEMBL_Acc_K1RPA0	Hsap_Ensmbl0213903_leukotriene_B4_receptor_Source_HGNC_Symbol_Acc_6713_LTB4R	Cgig_23620_Neuromedin_U_receptor_2_Source_UniProtKB_TrEMBL_Acc_K1RL19	Dmel_0038201_Pk1r_Pyrokinin_1_receptor_Source_FlyBase_0038201	Isca_ISCW015322-PA	Rcul_t28669	Xtro_004500	Ggal_019378	Tcas_270011067	Acar_00003785	Adig_19242	Nvec_12057_7tm_1	Hrob_189892	Znev_04202	Mmar_MMa35645	Bflo_260805841	Isca_ISCW006418-PA	Bflo_260794872	Skow_25006m	Mmar_MMa15092	Hrob_127323	Acar_00016514	Cgig_09811_Neuropeptide_Y_receptor_Source_UniProtKB_TrEMBL_Acc_K1Q5X5	Nvec_29424_7tm_1	Odio_004092001	Bflo_260831986	Ctel_24737	Bflo_260815673	Bsch_g27593	Nvec_14662_7tm_1	Bflo_260802642	Bflo_260799646	Pfuc_7531_1_52995_t1	Hsap_Ensmbl0163394_cholecystokinin_A_receptor_Source_HGNC_Symbol_Acc_1570_CCKAR	Adig_20725	Cint_022050	Bflo_260802776	Avag_14369001	Acar_00008615	Nvec_58734_	Drer_005780_neuropeptide_Y_receptor_Y8b_Source_ZFIN_Acc_ZDB_GENE_980526_208_npy8br	Smar_012726	Acar_00000259	Bflo_260802544	Gsal_9051_neuropeptide_y_receptor_type_1	Xtro_061209	Hmag_219343	Smar_012947	Tadh_3154	Lgig_92705	Ctel_147395	Dmel_0037100_capaR_capa_receptor_Source_FlyBase_0037100	Pfuc_63190_1_27530_t1	Smim_g10051_t1_Neuromedin_U_receptor_Camponotus_floridanus_gi_307180188_gb_EFN68221_1e_85_268	Lgig_72476	Spur_016898_Neurmdnr	Dpul_1937	Cele_012084_npr_15_Protein_NPR_15_npr_15_mRNA_complete_cds_Source_RefSeq_mRNA_Acc_NM_065343	Avag_15957001	Cgig_26363_Neuropeptide_capa_receptor_Source_UniProtKB_TrEMBL_Acc_K1RI25	Hsap_Ensmbl0102539_motilin_receptor_Source_HGNC_Symbol_Acc_4495_MLNR	Bflo_260817981	Lgig_95525	Nvec_17046_	Skow_00502m	Isca_ISCW009718-PA	Ggal_027287	Ggal_035729	Bflo_260828205	Drer_053498_endothelin_receptor_B1b_Source_ZFIN_Acc_ZDB_GENE_081105_182_ednrb1b	Skow_11491m	Ggal_023021	Mmar_MMa46119	Skow_40358m	Pfuc_585_1_36597_t1	Skow_09977m	Smar_003839	Pfuc_33075_1_26626_t1	Smar_006237	Csav_016277	Bflo_260835916	Avag_49793001	Skow_06283m	Skow_03150m	Skow_16512m	Avag_19608001	Avag_55935001	Cgig_22935_Orexin_receptor_type_2_Source_UniProtKB_TrEMBL_Acc_K1QCI0	Adig_19549	Xtro_017995	Hsap_Ensmbl0164128_neuropeptide_Y_receptor_Y1_Source_HGNC_Symbol_Acc_7956_NPY1R	Rcul_t32506	Avag_08800001	Nvec_6122_7tm_1	Avag_39440001	Avag_43764001	Dpul_41569	Adig_22619	Bflo_260840034	Xtro_062131	Mmar_MMa56010	Xtro_061219	Adig_06547	Acar_00005823	Ggal_016882	Lgig_152502	Skow_35599m	Avag_51466001	Ctel_22840	Ctel_198381	Xtro_063485	Nvec_19906_	Bflo_260796077	Hsap_Ensmbl0169313_purinergic_receptor_P2Y_G_protein_coupled_12_Source_HGNC_Symbol_Acc_18124_P2RY12	Avag_59059001	Acar_00015954	Xtro_017794	Acar_00013117	Smar_008873	Cgig_27668_Cholecystokinin_receptor_type_A_Source_UniProtKB_TrEMBL_Acc_K1RBX1	Cint_026499	Mmar_MMa29579	Skow_28144m	Nvec_611_	Skow_16876m	Tadh_59520	Drer_074633_G_protein_coupled_receptor_35_Source_HGNC_Symbol_Acc_4492_GPR35_1_of_3	Drer_060012_coagulation_factor_II_thrombin_receptor_Source_ZFIN_Acc_ZDB_GENE_060526_30_f2r	Ggal_027949	Nvec_26187_	Egra_00215	Avag_42243001	Emul_06062	Nvec_23779_7tm_1	Skow_04646m	Drer_016025_tachykinin_receptor_1b_Source_ZFIN_Acc_ZDB_GENE_091117_17_tacr1b	Nvec_32229_7tm_1	Skow_00777m	Nvec_20216_7tm_1	Tadh_60706	Bflo_260787313	Avag_29049001	Hmag_227296	Nvec_14259_	Mmar_MMa55623	Skow_28691m	Tcas_270012824	Hsap_Ensmbl0136160_endothelin_receptor_type_B_Source_HGNC_Symbol_Acc_3180_EDNRB	Ggal_012058	Dpul_305405	Pfuc_65_1_07343_t1	Nvec_28876_7tm_1	Cgig_09794_Cholecystokinin_receptor_type_A_Source_UniProtKB_TrEMBL_Acc_K1QYG1	Mmar_MMa54550	Tadh_5049	Skow_21841m	Sman_134350_Putative_thyrotropin_releasing_hormone_receptor_Source_UniProtKB_TrEMBL_Acc_G4VQ17	Skow_07034m	Skow_23117m	Pfuc_9122_1_53285_t1	Csav_010161	Ctel_215999	Cgig_04377_Pyroglutamylated_RFamide_peptide_receptor_Source_UniProtKB_TrEMBL_Acc_K1PQQ9	Ctel_192492	Spur_023473_Spur_023473	Spur_010569_Gpr105L	Hsap_Ensmbl0121764_hypocretin_orexin_receptor_1_Source_HGNC_Symbol_Acc_4848_HCRTR1	Drer_060702_neuropeptide_FF_receptor_2_2_Source_ZFIN_Acc_ZDB_GENE_070705_159_npffr2_2	Hrob_121592	Bflo_260799638	Ggal_019850	Nvec_56788_7tm_1	Lgig_65232	Cele_021983_npr_5_Protein_NPR_5_isoform_b_Source_RefSeq_mRNA_Acc_NM_001029094	Lgig_107384	Bflo_260816813	Cgig_02571_Neuropeptide_Y_receptor_type_1_Source_UniProtKB_TrEMBL_Acc_K1Q092	Lgig_182876	Drer_089943_neuropeptide_Y_receptor_Y2_like_Source_ZFIN_Acc_ZDB_GENE_111115_4_npy2rl	Bflo_260796703	Drer_057718_neuropeptide_Y_receptor_Y2_like_Source_ZFIN_Acc_ZDB_GENE_111115_4_npy2rl	Bflo_260785460	Lgig_53969	Drer_071780_neuropeptide_Y_receptor_Y7_Source_ZFIN_Acc_ZDB_GENE_040924_9_npy7r	Nvec_49358_7tm_1	Ctel_131573	Lgig_93159	Lgig_55047	Drer_094763_neuropeptide_Y_receptor_Y2_Source_ZFIN_Acc_ZDB_GENE_040924_8_npy2r	Rcul_t15161	Skow_13386m	Ctel_160421	Adig_00674	Dmel_0050340_CG30340	Skow_02579m	Acar_00005929	Bsch_g45345	Cgig_12288_Putative_G_protein_coupled_receptor_83_Source_UniProtKB_TrEMBL_Acc_K1Q8V2	Nvec_24757_7tm_1	Pfuc_6032_1_02152_t1	Nvec_33793_7tm_1	Mmar_MMa03169	Avag_32413001	Skow_23304m	Avag_13285001	Hrob_119463	Skow_13372m	Skow_45635m	Bflo_260791136	Hsap_Ensmbl0147138_G_protein_coupled_receptor_174_Source_HGNC_Symbol_Acc_30245_GPR174	Ggal_006528	Drer_079826_Uncharacterized_protein_Source_UniProtKB_TrEMBL_Acc_E7F0E6_CR931764_1	Acar_00000832	Xtro_037748	Csav_003826	Bflo_260802378	Ggal_031788	Ggal_008492	Xtro_034427	Bflo_260816787	Rcul_t40290	Skow_08564m	Xtro_057067	Ggal_001132	Drer_045957_G_protein_coupled_receptor_65_Source_ZFIN_Acc_ZDB_GENE_120709_81_gpr65	Drer_053711_G_protein_coupled_receptor_68_Source_HGNC_Symbol_Acc_4519_GPR68	Xtro_037519	Acar_00016630	Drer_057111_Uncharacterized_protein_Source_UniProtKB_TrEMBL_Acc_E7EZL8_CU633861_2	Acar_00019282	Dmel_0033058_CCHa2r_CCHamide_2_receptor_Source_FlyBase_0033058	Ggal_035741	Xtro_037509	Drer_086066_hydroxycarboxylic_acid_receptor_1_1_Source_ZFIN_Acc_ZDB_GENE_111111_4_hcar1_1	Ggal_034361	Ggal_031846	Hsap_Ensmbl0078589_purinergic_receptor_P2Y_G_protein_coupled_10_Source_HGNC_Symbol_Acc_19906_P2RY10	Drer_014929_purinergic_receptor_P2Y_G_protein_coupled_11_Source_ZFIN_Acc_ZDB_GENE_111221_4_p2ry11	Cele_013782_npr_32_Protein_NPR_32_npr_32_mRNA_complete_cds_Source_RefSeq_mRNA_Acc_NM_070655	Xtro_007247	Xtro_047746	Drer_062811_purinergic_receptor_P2Y_G_protein_coupled_10_Source_ZFIN_Acc_ZDB_GENE_070410_105_p2ry10	Drer_040133_atypical_chemokine_receptor_4b_Source_ZFIN_Acc_ZDB_GENE_051107_10_ackr4b	Drer_079958_hydroxycarboxylic_acid_receptor_1_2_Source_ZFIN_Acc_ZDB_GENE_111111_6_hcar1_2	Acar_00008135	Drer_091626_Uncharacterized_protein_Source_UniProtKB_TrEMBL_Acc_E7F2P3_BX649278_1	Xtro_034063	Acar_00009408	Bflo_260819413	Skow_28774m	Bsch_g36827	Cele_022004_npr_22_Protein_NPR_22_isoform_b_npr_22_mRNA_complete_cds_Source_RefSeq_mRNA_Acc_NM_001028370	Nvec_47112_	Skow_18885m	Nvec_35073_	Adig_17953	Acar_00018618	Skow_38368m	Hrob_120633	Rcul_t35152	Spur_011719_EdnrbL	Spur_012400_NmbrL_1	Nvec_30322_	Adig_00548	Spur_006927_Orxn_np_qrfpLr3	Drer_069459_Uncharacterized_protein_Source_UniProtKB_TrEMBL_Acc_F1QG89_BX005022_1	Lgig_115283	Skow_42566m	Nvec_22534_	Avag_36241001	Skow_00432m	Dpul_299730	Dpul_2440	Drer_059507_si_dkey_163m14_2_Source_ZFIN_Acc_ZDB_GENE_120215_47_si_dkey_163m14_2	Ctel_97253	Nvec_15814_	Ggal_027767	Hsap_Ensmbl0183134_prostaglandin_D2_receptor_2_Source_HGNC_Symbol_Acc_4502_PTGDR2	Nvec_20037_7tm_1	Spur_010606_End_tr	Cgig_07162_Putative_G_protein_coupled_receptor_T27D1_3_Source_UniProtKB_TrEMBL_Acc_K1QEQ2	Sjap_0131730	Tadh_59370	Skow_00476m	Xtro_014055	Znev_02221	Hmag_231214	Skow_35582m	Drer_039234_zgc_171579_Source_ZFIN_Acc_ZDB_GENE_080204_32_zgc_171579	Ctel_220093	Hrob_144094	Skow_35584m	Skow_36814m	Skow_13388m	Skow_26795m	Acar_00015310	Pfuc_19288_1_03994_t1	Hrob_142283	Ggal_033576	Lgig_152277	Cgig_18648_Neuropeptide_Y_receptor_type_1_Source_UniProtKB_TrEMBL_Acc_K1RMZ9	Xtro_062877	Hrob_64159	Ggal_033702	Cint_000689	Csav_016278	Cint_025547	Tspi_316972459	Drer_054152_neuromedin_B_receptor_Source_ZFIN_Acc_ZDB_GENE_041014_369_nmbr	Acar_00017940	Acar_00019719	Ggal_038783	Ctel_213569	Skow_35514m	Cele_020689_npr_12_Protein_NPR_12_npr_12_mRNA_complete_cds_Source_RefSeq_mRNA_Acc_NM_068670	Lgig_94468	Skow_35354m	Cgig_19611_Cholecystokinin_receptor_Source_UniProtKB_TrEMBL_Acc_K1PWJ3	Xtro_012622	Drer_054700_prolactin_releasing_hormone_2_receptor_Source_ZFIN_Acc_ZDB_GENE_120411_41_prlh2r	Acar_00013681	Drer_057056_si_dkey_202l22_3_Source_ZFIN_Acc_ZDB_GENE_131127_471_si_dkey_202l22_3	Cint_024903	Smim_83179_PREDICTED_neuropeptide_Y_receptor_type_5_like_isoform_Acyrthosiphon_pisum_gi_328697951_ref_XP_001943708_1e_79_260	Smim_2556_PREDICTED_neuropeptide_Y_receptor_type_5_like_isoform_Acyrthosiphon_pisum_gi_328697951_ref_XP_001943708_2e_80_262	Acar_00010218	Pfuc_5707_1_38195_t1	Ggal_015446	Tadh_7261	Tcas_270002890	Pfuc_20225_1_25860_t1	Mmar_MMa35644	Drer_058120_G_protein_coupled_receptor_83_Source_HGNC_Symbol_Acc_4523_GPR83	Bflo_260836593	Cgig_25103_Neuropeptide_FF_receptor_2_Source_UniProtKB_TrEMBL_Acc_K1QRU2	Drer_043341_neuropeptide_Y_receptor_Y4_Source_ZFIN_Acc_ZDB_GENE_980526_393_npy4r	Cele_003808_npr_2_Protein_NPR_2_isoform_a_Source_RefSeq_mRNA_Acc_NM_069300	Skow_09275m	Bflo_260802752	Hmic_0334100	Drer_043918_tachykinin_receptor_3_Source_HGNC_Symbol_Acc_11528_TACR3_2_of_3	Dmel_0052547_CG32547	Znev_18788	Pfuc_7573_1_45689_t1	Lgig_174874	Nvec_50518_7tm_1	Drer_003054_tachykinin_receptor_3_like_Source_ZFIN_Acc_ZDB_GENE_061207_19_tacr3l	Cgig_15590_Tachykinin_like_peptide_receptor_99D_Source_UniProtKB_TrEMBL_Acc_K1P9N1	Sman_132410_Putative_neuropeptide_F_like_receptor_Source_UniProtKB_TrEMBL_Acc_G4VGK9	Bflo_260801161	Bflo_260802754	Dpul_32108	Egra_05974	Emul_01205	Hsap_Ensmbl0148734_neuropeptide_FF_receptor_1_Source_HGNC_Symbol_Acc_17425_NPFFR1	Emul_03834	Egra_09443	Skow_40510m	Rcul_t40353	Bflo_260817740	Tcas_270001272	Skow_10306m	Nvec_2605_	Drer_036458_prolactin_releasing_hormone_receptor_2b_Source_ZFIN_Acc_ZDB_GENE_091117_9_prlhr2b	Mmar_MMa49800	Nvec_11995_7tm_1	Drer_017234_neuropeptide_Y_receptor_Y8a_Source_ZFIN_Acc_ZDB_GENE_990415_175_npy8ar	Mmar_MMa36939	Gsal_4309_orexin_receptor_type_2_like	Xtro_018651	Drer_091431_Uncharacterized_protein_Source_UniProtKB_TrEMBL_Acc_F1RB56_CR352285_1	Hsap_Ensmbl0264717_Homo_sapiens_neuropeptide_Y_receptor_type_4_like_LOC100996758_mRNA_Source_RefSeq_mRNA_Acc_NM_001278795_NPY4R	Hsap_Ensmbl0266170_neuropeptide_Y_receptor_type_4_Source_RefSeq_peptide_Acc_NP_001265723_AC244230_2	Spur_014396_Spur_014396	Bflo_260827744	Avag_44544001	Ggal_017226	Hrob_90524	Cgig_07698_Tachykinin_like_peptide_receptor_99D_Source_UniProtKB_TrEMBL_Acc_K1PDT2	Hrob_74048	Pfuc_7581_1_17146_t1	Bflo_260792607	Egra_01978	Avag_41082001	Drer_035533_tachykinin_receptor_1a_Source_ZFIN_Acc_ZDB_GENE_060526_185_tacr1a	Hsap_Ensmbl0181619_G_protein_coupled_receptor_135_Source_HGNC_Symbol_Acc_19991_GPR135	Emul_01284	Xtro_037092	Cgig_15581_Substance_K_receptor_Source_UniProtKB_TrEMBL_Acc_K1PNN7	Ctel_118321	Nvec_27653_7tm_1	Sjap_0062860	Lgig_146619	Xtro_008078	Pfuc_1936_1_00902_t1	Lgig_117895	Lgig_127250	Hmag_203928	Nvec_10081_7tm_1	Skow_33277m	Adig_04434	Skow_38337m	Bflo_260825263	Ggal_015084	Cgig_26948_Orexin_receptor_type_1_Source_UniProtKB_TrEMBL_Acc_K1RY47	Xtro_037799	Hsap_Ensmbl0185149_neuropeptide_Y_receptor_Y2_Source_HGNC_Symbol_Acc_7957_NPY2R	Drer_090315_Prokineticin_receptor_1_like_LOC798231_mRNA_Source_RefSeq_mRNA_Acc_NM_001173407_CU929052_1	Hsap_Ensmbl0101292_prokineticin_receptor_2_Source_HGNC_Symbol_Acc_15836_PROKR2	Mmar_MMa01603	Ggal_031343	Drer_074182_prokineticin_receptor_1a_Source_ZFIN_Acc_ZDB_GENE_110411_180_prokr1a	Tcas_270002822	Hsap_Ensmbl0169618_prokineticin_receptor_1_Source_HGNC_Symbol_Acc_4524_PROKR1	Hmic_0699100	Tadh_3775	Hmag_228450	Znev_18780	Isca_ISCW020603-PA	Nvec_52933_	Adig_23842	Acar_00000741	Rcul_t19920	Hmag_228446	Cele_016761_tkr_2_Protein_C49A9_7_C49A9_7_mRNA_complete_cds_Source_RefSeq_mRNA_Acc_NM_068529	Znev_09703	Nvec_22394_7tm_1	Lgig_91668	Tadh_61975	Hrob_111311	Skow_01258m	Nvec_8645_7tm_1	Cgig_23294_Thyrotropin_releasing_hormone_receptor_Source_UniProtKB_TrEMBL_Acc_K1QXU3	Avag_54590001	Avag_44487001	Tadh_15389	Tadh_58778	Bflo_260790232	Spur_011338_Spur_011338	Skow_08133m	Spur_017325_Brs3L	Nvec_42270_7tm_1	Skow_02472m	Skow_26783m	Tspi_316976241	Xtro_035691	Drer_042939_G_protein_coupled_receptor_39_Source_ZFIN_Acc_ZDB_GENE_040426_1395_gpr39	Znev_18448	Spur_012799_Orxn_HpcLr1	Drer_086567_Uncharacterized_protein_Source_UniProtKB_TrEMBL_Acc_F1R0V6_BX323557_2	Drer_035530_Uncharacterized_protein_Source_UniProtKB_TrEMBL_Acc_E7F3Y9_BX323557_1	Acar_00019881	Skow_41034m	Bsch_g581	Nvec_28061_7tm_1	Nvec_21655_7tm_1	Acar_00008304	Acar_00018271	Hsap_Ensmbl0126010_gastrin_releasing_peptide_receptor_Source_HGNC_Symbol_Acc_4609_GRPR	Ctel_50683	Spur_028279_Spur_028279	Acar_00016782	Isca_ISCW007293-PA	Bsch_g67928	Mmar_MMa29200	Skow_15253m	Isca_ISCW005948-PA	Mmar_MMa53773	Bflo_260827742	Smar_009787	Skow_05472m	Hmag_225646	Ctel_34777	Smim_47991_G_protein_coupled_receptor_putative_Ixodes_scapularis_gi_241627156_ref_XP_002407991_3e_22_97_1	Pfuc_75427_1_63806_t1	Skow_06080m	Mmar_MMa45021	Rcul_t18340	Hsap_Ensmbl0121797_chemokine_C_C_motif_receptor_like_2_Source_HGNC_Symbol_Acc_1612_CCRL2	Spur_025843_Spur_025843	Odio_008045001	Skow_30667m	Hmag_212753	Hmag_207686	Pfuc_4050_1_44849_t1	Hsap_Ensmbl0196917_hydroxycarboxylic_acid_receptor_1_Source_HGNC_Symbol_Acc_4532_HCAR1	Acar_00018676	Nvec_46670_7tm_1	Ggal_035739	Nvec_54781_	Adig_19630	Bflo_260819439	Bflo_260814358	Hsap_Ensmbl0173080_relaxin_insulin_like_family_peptide_receptor_4_Source_HGNC_Symbol_Acc_14666_RXFP4	Csav_016188	Smar_012159	Cgig_27017_Neuropeptide_FF_receptor_2_Source_UniProtKB_TrEMBL_Acc_K1QS29	Znev_01861	Lgig_174447	Pfuc_36864_1_62885_t1	Ctel_224153	Skow_08563m	Isca_ISCW020601-PA	Cgig_12269_Pyroglutamylated_RFamide_peptide_receptor_Source_UniProtKB_TrEMBL_Acc_K1P430	Smar_004458	Bflo_260802153	Bflo_260815931	Lgig_162500	Xtro_053195	Bflo_260832070	Cgig_04373_Neuropeptide_Y_receptor_Source_UniProtKB_TrEMBL_Acc_K1Q7L6	Bflo_260802744	Bflo_260820730	Hmag_219903	Bsch_g68118	Nvec_14851_7tm_1	Ggal_040167	Xtro_033726	Nvec_40876_7tm_1	Acar_00002756	Spur_027116_NeurmdnBr	Drer_011876_endothelin_receptor_type_Aa_Source_ZFIN_Acc_ZDB_GENE_010906_2_ednraa	Tadh_51534	Xtro_015470	Dpul_299732	Drer_077427_G_protein_coupled_receptor_20_Source_HGNC_Symbol_Acc_4475_GPR20_2_of_2	Nvec_5308_7tm_1	Tadh_23455	Tadh_7742	Nvec_32798_PufQ	Drer_040816_si_dkey_27n14_1_Source_ZFIN_Acc_ZDB_GENE_100922_123_si_dkey_27n14_1	Skow_35629m	Hsap_Ensmbl0162881_oxoeicosanoid_OXE_receptor_1_Source_HGNC_Symbol_Acc_24884_OXER1	Nvec_41370_	Tadh_24297	Cele_011578_npr_20_Protein_NPR_20_npr_20_mRNA_complete_cds_Source_RefSeq_mRNA_Acc_NM_063487	Drer_079479_G_protein_coupled_receptor_4_Source_ZFIN_Acc_ZDB_GENE_101202_1_gpr4	Xtro_003656	Bflo_260819102	Ggal_029555	Hsap_Ensmbl0100739_bradykinin_receptor_B1_Source_HGNC_Symbol_Acc_1029_BDKRB1	Drer_086314_Uncharacterized_protein_Source_UniProtKB_TrEMBL_Acc_F1QTY3_CU633991_1	Znev_05727	Drer_042595_pyrimidinergic_receptor_P2Y_G_protein_coupled_6_Source_HGNC_Symbol_Acc_8543_P2RY6	Acar_00013831	Acar_00010398	Drer_045427_si_dkey_96n2_3_Source_ZFIN_Acc_ZDB_GENE_091204_118_si_dkey_96n2_3	Bflo_260789625	Cele_003807_npr_1_Protein_NPR_1_npr_1_mRNA_complete_cds_Source_RefSeq_mRNA_Acc_NM_076415	Rcul_t33949	Rcul_t06363	Dpul_23465	Cele_007006_npr_3_Protein_NPR_3_npr_3_mRNA_complete_cds_Source_RefSeq_mRNA_Acc_NM_069761	Cele_007635_npr_4_Protein_NPR_4_npr_4_mRNA_complete_cds_Source_RefSeq_mRNA_Acc_NM_077700	Bmal_170586448	Cele_008278_npr_10_Protein_NPR_10_isoform_b_npr_10_mRNA_complete_cds_Source_RefSeq_mRNA_Acc_NM_001029317	Mmar_MMa51463	Dpul_299731	Skow_01576m	Cele_016110_npr_11_Protein_NPR_11_npr_11_mRNA_complete_cds_Source_RefSeq_mRNA_Acc_NM_075833	Acar_00019106	Spur_020376_PrpLr	Cint_022053	Skow_01551m	Ggal_009512	Skow_27140m	Dmel_0037408_NPFR1_neuropeptide_F_receptor_Source_FlyBase_0037408	Csav_016473	Xtro_034922	Gsal_14133_neuropeptide_f_receptor	Tcas_270014233	Bmal_170585810	Bflo_260830740	Acar_00004982	Tspi_316975383	Drer_052736_Uncharacterized_protein_Source_UniProtKB_TrEMBL_Acc_F1QKU3_AL929291_1	Bflo_260816433	Bflo_260826572	Bflo_260828159	Nvec_46280_7tm_1	Spur_009406_Prokr2	Hrob_133608	Pfuc_4096_1_52178_t1	Cgig_27223_Neuropeptide_Y_receptor_type_1_Source_UniProtKB_TrEMBL_Acc_K1RPI5	Hsap_Ensmbl0119973_prolactin_releasing_hormone_receptor_Source_HGNC_Symbol_Acc_4464_PRLHR	Lgig_65092	Cint_015323	Hsap_Ensmbl0186867_pyroglutamylated_RFamide_peptide_receptor_Source_HGNC_Symbol_Acc_15565_QRFPR	Cint_012236	Cgig_04372_Neuromedin_K_receptor_Source_UniProtKB_TrEMBL_Acc_K1Q037	Rcul_t00867	Skow_40146m	Adig_11792	Bflo_260831992	Smar_015202	Cint_021947	Nvec_41380_7tm_1	Drer_092652_pyroglutamylated_RFamide_peptide_receptor_Source_HGNC_Symbol_Acc_15565_QRFPR_3_of_3	Nvec_23915_	Cele_016984_npr_8_Protein_NPR_8_isoform_b_Source_RefSeq_mRNA_Acc_NM_171723	Egra_08639	Tadh_62222	Skow_37964m	Hsap_Ensmbl0115353_tachykinin_receptor_1_Source_HGNC_Symbol_Acc_11526_TACR1	Acar_00003256	Drer_074509_tachykinin_receptor_2_Source_ZFIN_Acc_ZDB_GENE_090312_188_tacr2	Hrob_87641	Xtro_011102	Tspi_316978285	Bflo_260816815	Ctel_217182	Cgig_19257_Orexin_receptor_type_2_Source_UniProtKB_TrEMBL_Acc_K1QXE7	Hsap_Ensmbl0123901_G_protein_coupled_receptor_83_Source_HGNC_Symbol_Acc_4523_GPR83	Tadh_56543	Skow_24864m	Rcul_t11168	Tspi_316975810	Bflo_261289481	Acar_00005464	Xtro_046112	Znev_07375	Xtro_053360	Skow_19087m	Xtro_039821	Rcul_t31202	Isca_ISCW015892-PA	Bmal_170579281	Rcul_t37063	Tadh_15472	Tadh_24452	Sman_203500	Tadh_5569	Rcul_t17189	Rcul_t18586	Rcul_t27298	Bflo_260791783	Sman_018690_Putative_gpcr_Source_UniProtKB_TrEMBL_Acc_G4VGL1	Bflo_260801122	Bflo_260808915	Bmal_170588519	Sjap_0083570	Tspi_316969352	Drer_040902_si_ch73_113g13_1_Source_ZFIN_Acc_ZDB_GENE_091204_462_si_ch73_113g13_1	Lgig_144444	Bflo_260826123	Lgig_103326	Sjap_0054780	Nvec_25000_7tm_1	Bmal_170582778	Nvec_22488_	Nvec_43368_7tm_1	Cele_008065_npr_18_Protein_NPR_18_isoform_f_Source_RefSeq_mRNA_Acc_NM_001270155	Cele_015559_npr_17_Protein_NPR_17_npr_17_mRNA_complete_cds_Source_RefSeq_mRNA_Acc_NM_066342	Bmal_170591590	Cele_011372_npr_26_Protein_NPR_26_Source_UniProtKB_TrEMBL_Acc_O45725	Cele_011381_npr_25_Protein_NPR_25_npr_25_mRNA_complete_cds_Source_RefSeq_mRNA_Acc_NM_073482	Cele_018886_npr_28_Protein_NPR_28_npr_28_mRNA_complete_cds_Source_RefSeq_mRNA_Acc_NM_077015	Rcul_t16984	Rcul_t22065	Rcul_t14522	Tadh_51389	Rcul_t32564	Rcul_t38954	Rcul_t16451	Rcul_t16735	Rcul_t18007	Nvec_1308_7tm_1	Cele_013848_npr_29_Protein_NPR_29_npr_29_mRNA_complete_cds_Source_RefSeq_mRNA_Acc_NM_066637	Rcul_t10923	Avag_46851001	Csav_009211	Avag_64487001	Ctel_106237	Csav_009212	Znev_03146	Tadh_7315	Dpul_58666	Nvec_11061_7tm_1	Dpul_324577	Gsal_2346_orexin_receptor_type_1	Bflo_260834115	Cele_009278_npr_33_Protein_NPR_33_npr_33_mRNA_complete_cds_Source_RefSeq_mRNA_Acc_NM_078211	Lgig_72565	Ctel_54067	Bflo_260826307	Dpul_22381	Bflo_260837418	Cgig_12268_Neuropeptide_FF_receptor_1_Source_UniProtKB_TrEMBL_Acc_K1QAF8	Lgig_95290	Smar_005767	Lgig_95265	Skow_35587m	Lgig_95185	Mmar_MMa28962	Adig_11793	Smar_004743	Hrob_68111	Mmar_MMa27174	Skow_41036m	Nvec_19016_	Spur_010167_Thytrprhr	Ctel_89696	Ctel_127295	Ctel_120085	Znev_06748	Tadh_18468	Xtro_059513	Drer_070650_Uncharacterized_protein_Source_UniProtKB_TrEMBL_Acc_F1R8G1_BX957329_1	Drer_062874_hydroxycarboxylic_acid_receptor_1_3_Source_ZFIN_Acc_ZDB_GENE_081107_48_hcar1_3	Xtro_037742	Ctel_74649	Tadh_57365	Rcul_t09842	Rcul_t01692	Pfuc_29064_1_62555_t1	Hrob_142036	Ctel_40088	Xtro_024937	Dmel_0085410_TrissinR_Trissin_receptor_Source_FlyBase_0085410	Znev_17704	Spur_024934_Hypp_1132	Cgig_22486_Neuropeptide_Y_receptor_Source_UniProtKB_TrEMBL_Acc_K1Q379	Nvec_9858_	Gsal_2633_pyroglutamylated_rfamide_peptide_receptor	Tadh_61584	Lgig_96673	Avag_49424001	Rcul_t19168	Avag_06442001	Ctel_209287	Ctel_216617	Mmar_MMa49677	Smim_40056_NPR15_CAEEL_RecName_Full_Neuropeptide_receptor_15_gi_259016455_sp_Q09638_3_NPR15_CAEEL_1e_15_79_3	Pfuc_7906_1_09662_t1	Tadh_58991	Cele_012275_npr_14_Protein_NPR_14_npr_14_mRNA_complete_cds_Source_RefSeq_mRNA_Acc_NM_060882	Bflo_260832776	Isca_ISCW015323-PA	Mmar_MMa01896	Isca_ISCW021283-PA	Hrob_120046	Bflo_260817983	Dpul_109099	Smar_015453	Skow_32661m	Smar_004449	Smar_008100	Cele_017176_nmur_3_Protein_NMUR_3_isoform_a_nmur_3_mRNA_complete_cds_Source_RefSeq_mRNA_Acc_NM_001029353	Sman_172170_Putative_g_protein_coupled_receptor_Source_UniProtKB_TrEMBL_Acc_G4VLP4	Ctel_25099	Nvec_9608_7tm_1	Pfuc_7992_1_09677_t1	Cele_019183_npr_30_Protein_NPR_30_npr_30_mRNA_complete_cds_Source_RefSeq_mRNA_Acc_NM_064724	Adig_09683	Hsap_Ensmbl0140030_G_protein_coupled_receptor_65_Source_HGNC_Symbol_Acc_4517_GPR65	Ggal_017224	Drer_078729_atypical_chemokine_receptor_4a_Source_ZFIN_Acc_ZDB_GENE_070301_6_ackr4a	Acar_00006875	Hrob_144008	Ctel_125114	Znev_16698	Skow_05500m	Skow_01373m	Nvec_39464_7tm_1	Spur_024747_Mchr1L	Hmic_0875700	Drer_058599_Uncharacterized_protein_Source_UniProtKB_TrEMBL_Acc_H9GXI9_CABZ01084942_1	Hrob_63198	Ggal_006907	Ctel_110011	Bflo_260835876	Smim_g64974_t1_pyrokinin_like_receptor_Dermacentor_variabilis_gi_186973199_gb_ACC99623_2e_67_226	Skow_06607m	Smim_29904_G_protein_receptor_putative_Ixodes_scapularis_gi_241754017_ref_XP_002401180_5e_85_268	Skow_43381m	Isca_ISCW022759-PA	Mmar_MMa10091	Sjap_0015340	Cgig_23293_Thyrotropin_releasing_hormone_receptor_Source_UniProtKB_TrEMBL_Acc_K1QRF6	Rcul_t40287	Hmic_0695400	Emul_00015	Xtro_007421	Lgig_162781	Hsap_Ensmbl0183840_G_protein_coupled_receptor_39_Source_HGNC_Symbol_Acc_4496_GPR39	Acar_00015465	Gsal_11871_neuropeptides_capa_receptor_like	Ggal_037074	Acar_00021448	Isca_ISCW012018-PA	Ggal_027414	Skow_01257m	Rcul_t31204	Isca_ISCW013598-PA	Isca_ISCW007598-PA	Drer_037621_Uncharacterized_protein_Source_UniProtKB_TrEMBL_Acc_E7FGW8_BX569778_1	Cele_016842_npr_35_Protein_C50F7_1_isoform_b_Source_RefSeq_mRNA_Acc_NM_001027917	Bmal_170587414	Smar_012158	Skow_04482m	Sman_170020_Putative_neuropeptide_receptor_Source_UniProtKB_TrEMBL_Acc_G4VTS0	Isca_ISCW000432-PA	Drer_077577_neurotensin_receptor_1_high_affinity_Source_ZFIN_Acc_ZDB_GENE_090313_372_ntsr1	Pfuc_12531_1_68513_t1	Nvec_26919_	Adig_11789	Cgig_17231_Tachykinin_like_peptide_receptor_99D_Source_UniProtKB_TrEMBL_Acc_K1RXC4	Hrob_175644	Nvec_24361_7tm_1	Nvec_19484_	Skow_19333m	Nvec_52310_	Znev_06538	Mmar_MMa55323	Nvec_186_NCD3G	Smim_25536_receptor_for_tachykinin_like_peptides_Culex_quinquefasciatus_gi_170057836_ref_XP_001864659_8e_25_104	Nvec_58212_7tm_1	Adig_00673	Rcul_t44365	Rcul_t41662	Tadh_59369	Tadh_54513	Gsal_13097_g_protein_coupled_receptor	Skow_06673m	Skow_27396m	Skow_24041m	Ctel_77597	Hsap_Ensmbl0169006_neurotensin_receptor_2_Source_HGNC_Symbol_Acc_8040_NTSR2	Nvec_19259_	Znev_01409	Bflo_260793886	Nvec_25729_	Nvec_2127_7tm_1	Drer_089263_Uncharacterized_protein_Source_UniProtKB_TrEMBL_Acc_F1QRJ4_CU915826_1	Hmag_216295	Hsap_Ensmbl0125245_G_protein_coupled_receptor_18_Source_HGNC_Symbol_Acc_4472_GPR18	Skow_24042m	Drer_062009_G_protein_coupled_receptor_18_Source_ZFIN_Acc_ZDB_GENE_070912_159_gpr18	Skow_06747m	Nvec_27496_7tm_1	Nvec_53942_7tm_1	Skow_10232m	Nvec_13438_7tm_1	Rcul_t39091	Drer_095564_Uncharacterized_protein_Source_UniProtKB_TrEMBL_Acc_F1Q7U6_CABZ01118769_1	Rcul_t29846	Tadh_62788	Bflo_260796215	Bflo_260796213	Skow_31390m	Nvec_6002_7tm_1	Dpul_330424	Rcul_t19542	Bmal_170596018	Bmal_170581290	Tadh_21906	Smim_62503_sulfakinin_receptor_putative_Ixodes_scapularis_gi_241592383_ref_XP_002404071_4e_42_149	Isca_ISCW009627-PA	Smar_005790	Lgig_125181	Pfuc_35254_1_40965_t1	Isca_ISCW005570-PA	Nvec_9515_	Ggal_038656	Pfuc_32700_1_04830_t1	Hmag_225943	Tadh_57576	Tadh_56077	Ggal_026875	Tadh_23413	Acar_00000635	Lgig_127041	Bflo_260820533	Lgig_155864	Pfuc_33041_1_48100_t1	Cgig_27704_Tachykinin_like_peptide_receptor_86C_Source_UniProtKB_TrEMBL_Acc_K1PVP9	Adig_09023	Dpul_238192	Mmar_MMa55066	Pfuc_16202_1_25502_t1	Nvec_47146_7tm_1	Cgig_17886	Pfuc_9768_1_46093_t1	Cgig_02764_G_protein_coupled_receptor_54_Source_UniProtKB_TrEMBL_Acc_K1PE31	Nvec_9811_	Cgig_02765_Neuropeptide_Y_receptor_type_1_Source_UniProtKB_TrEMBL_Acc_K1PKG3	Dpul_238193	Smar_006312	Bflo_260802498	Pfuc_2341_1_08297_t1	Mmar_MMa25666	Isca_ISCW022781-PA	Lgig_88987	Isca_ISCW010010-PA	Smim_57797_G_protein_coupled_octopamine_receptor_putative_Ixodes_scapularis_gi_241619213_ref_XP_002408422_3e_43_154	Lgig_96553	Pfuc_6340_1_09329_t1	Tcas_270014300	Lgig_162575	Pfuc_5435_1_67245_t1	Pfuc_5391_1_67234_t1	Pfuc_883_1_51104_t1	Mmar_MMa13951	Mmar_MMa41105	Ggal_038655	Nvec_8646_7tm_1	Skow_05022m	Spur_017623_Spur_017623	Mmar_MMa50852	Nvec_37665_	Sjap_0096480	Adig_03501	Smim_7322_substance_P_receptor_long_form_putative_Aedes_aegypti_gi_157118371_ref_XP_001659082_2e_52_181	Mmar_MMa28984	Isca_ISCW022779-PA	Bflo_260802500	Adig_00549	Lgig_59222	Spur_020906_QrfprL_5	Sman_133550_Putative_neuropeptide_F_like_receptor_Source_UniProtKB_TrEMBL_Acc_G4VQD0	Isca_ISCW023266-PA	Tadh_56808	Sman_126010_Putative_neuropeptide_receptor_Source_UniProtKB_TrEMBL_Acc_G4VB24	Pfuc_1422_1_58493_t1	Tadh_58248	Bflo_260792153	Hmag_206661	Hmag_213755	Adig_14112	Tadh_14770	Nvec_10745_7tm_1	Tadh_15366	Nvec_36994_	Nvec_50801_7tm_1	Nvec_14116_7tm_1	Skow_12388m	Tadh_5465	Hmag_230900	Xtro_004967	Hmic_0147700	Nvec_42131_7tm_1	Isca_ISCW009648-PA	Spur_006681_Hypp_1673	Bflo_260818679	Lgig_110888	Isca_ISCW009568-PA	Xtro_044560	Tadh_57337	Bflo_260793884	Tadh_59678	Nvec_18295_	Drer_062432_G_protein_coupled_receptor_132_Source_HGNC_Symbol_Acc_17482_GPR132_3_of_3	Hrob_159354	Ctel_94759	Smim_40061_Neuropeptide_receptor_15_Ascaris_suum_gi_324517515_gb_ADY46844_4e_10_63_2	Nvec_26417_7tm_1	Mmar_MMa28003	Tadh_29209	Tadh_54063	Nvec_3546_7tm_1	Bflo_260832076	Bflo_260837467	Isca_ISCW005553-PA	Isca_ISCW010011-PA	Hrob_188324	Nvec_12440_7tm_1	Adig_18174	Ctel_79531	Lgig_173253	Hrob_193096	Spur_019675_Spur_019675	Lgig_140896	Adig_09350	Znev_10326	Pfuc_60229_1_20284_t1	Bflo_260789657	Nvec_10730_7tm_1	Nvec_35686_7tm_1	Drer_033684_oxoglutarate_alpha_ketoglutarate_receptor_1a_tandem_duplicate_1_Source_ZFIN_Acc_ZDB_GENE_060421_6734_oxgr1a_1	Znev_05096	Tadh_58844	Tadh_36385	Gsal_476_tachykinin_receptor_like	Mmar_MMa45963	Isca_ISCW000431-PA	Bflo_260802746	Sjap_0104340	Isca_ISCW022728-PA	Smim_11186_g_protein_coupled_receptor_Culex_quinquefasciatus_gi_170068938_ref_XP_001869051_7e_39_143	Smim_9432_PREDICTED_probable_G_protein_coupled_receptor_83_like_Ornithorhynchus_anatinus_gi_149609781_ref_XP_001511739_7e_16_76_6	Isca_ISCW020600-PA	Skow_27146m	Rcul_t00927	Avag_20978001	Isca_ISCW006476-PA	Gsal_14596_prolactin_releasing_peptide_receptor_like	Bflo_260791789	Pfuc_4736_1_52353_t1	Isca_ISCW001766-PA	Isca_ISCW000039-PA	Smar_008808	Avag_11620001	Smim_49666_G_protein_coupled_receptor_83_precursor_Xenopus_laevis_gi_148236693_ref_NP_001088695_7e_30_124	Hrob_176320	Znev_06820	Mmar_MMa10398	Tspi_316975760	Isca_ISCW007873-PA	Dpul_107861	Mmar_MMa11325	Smar_010537	Isca_ISCW001201-PA	Mmar_MMa17876	Bflo_260835918	Bflo_260835920	Nvec_22673_FixQ	Avag_20141001	Nvec_14850_7tm_1	Nvec_8973_	Drer_090041_si_dkey_163m14_6_Source_ZFIN_Acc_ZDB_GENE_120215_50_si_dkey_163m14_6	Cgig_13413_KiSS_1_receptor_Source_UniProtKB_TrEMBL_Acc_K1Q4W1	Pfuc_3104_1_01334_t1	Xtro_061141	Xtro_007551	Spur_021220_Spur_021220	Skow_00169m	Odio_031014001	Bflo_260785217	Bflo_260793918	Hrob_140466	Hrob_159369	Mmar_MMa26998	Spur_007423_Spur_007423	Bflo_260784358	Dpul_328589	Znev_01865	Dpul_69045	Bflo_260809443	Bflo_260791787	Bflo_260793910	Spur_028278_Spur_028278	Nvec_28538_	Rcul_t04298	Rcul_t40469	Znev_06539	Xtro_027871	Ctel_201974	Cgig_23499_KiSS_1_receptor_Source_UniProtKB_TrEMBL_Acc_K1PWK8	Bflo_260825253	Skow_05023m	Isca_ISCW003493-PA	Acar_00018019	Skow_25854m	Avag_33434001	Hsap_Ensmbl0120436_G_protein_coupled_receptor_31_Source_HGNC_Symbol_Acc_4486_GPR31	Rcul_t00274	Avag_09410001	Adig_03059	Nvec_27229_7tm_1	Tadh_54494	Pfuc_58765_1_20252_t1	Nvec_23855_	Rcul_t09464	Skow_27825m	Avag_13284001	Tcas_270015914	Hsap_Ensmbl0186188_free_fatty_acid_receptor_4_Source_HGNC_Symbol_Acc_19061_FFAR4	Drer_069945_purinergic_receptor_P2Y_G_protein_coupled_12_Source_ZFIN_Acc_ZDB_GENE_110208_4_p2ry12	Sjap_0110800	Bflo_260809867	Spur_008003_NeurmdnBr_1	Spur_011360_NeurmdnBr_2	Nvec_49314_7tm_1	Dpul_313163	Acar_00017650	Ctel_202981	Ctel_207103	Bflo_260795941	Nvec_44669_7tm_1	Nvec_19883_	Nvec_28477_7tm_1	Odio_003514001	Drer_055560_purinergic_receptor_P2Y_G_protein_coupled_8_Source_ZFIN_Acc_ZDB_GENE_070912_447_p2ry8	Drer_086262_si_dkey_163m14_10_Source_ZFIN_Acc_ZDB_GENE_120215_9_si_dkey_163m14_10	Xtro_006575	Drer_077638_zgc_171965_Source_ZFIN_Acc_ZDB_GENE_070820_20_zgc_171965	Drer_040247_oxoglutarate_alpha_ketoglutarate_receptor_1a_tandem_duplicate_3_Source_ZFIN_Acc_ZDB_GENE_090312_23_oxgr1a_3	Hsap_Ensmbl0244165_purinergic_receptor_P2Y_G_protein_coupled_11_Source_HGNC_Symbol_Acc_8540_P2RY11	Xtro_062656	Xtro_056281	Xtro_056282	Mmar_MMa41489	Mmar_MMa12407	Mmar_MMa42842	Tadh_3799	Nvec_17031_	Tadh_35067	Lgig_162779	Ggal_008847	Smim_31739_PREDICTED_neuropeptides_capa_receptor_like_Acyrthosiphon_pisum_gi_328710440_ref_XP_001950333_2e_16_80_5	Pfuc_2452_1_15825_t1	Nvec_57841_	Ggal_040200	Skow_08858m	Nvec_16094_7tm_1	Drer_062262_endothelin_receptor_type_Ab_Source_ZFIN_Acc_ZDB_GENE_040426_2364_ednrab	Lgig_60475	Skow_27838m	Avag_59223001	Avag_60296001	Spur_007230_Spur_007230	Skow_00433m	Sjap_0025050	Cgig_25172_Phe13_bombesin_receptor_Source_UniProtKB_TrEMBL_Acc_K1PWD3	Spur_013760_Sstr2L_1	Egra_05143	Lgig_177018	Smim_42857_pyrokinin_like_receptor_Dermacentor_variabilis_gi_186973199_gb_ACC99623_4e_16_79_0	Gsal_15130_neuropeptides_capa_receptor	Smim_22763_pyrokinin_like_receptor_Dermacentor_variabilis_gi_186973199_gb_ACC99623_6e_25_108	Smim_11853_G_protein_receptor_putative_Ixodes_scapularis_gi_241754012_ref_XP_002401178_5e_13_68_9	Isca_ISCW022757-PA	Acar_00003812	Acar_00021430	Spur_014514_Adra1aL_4	Nvec_57975_7tm_1	Bflo_260817449	Nvec_13711_	Ggal_016244	Tadh_32926	Cgig_25650_Somatostatin_receptor_type_4_Source_UniProtKB_TrEMBL_Acc_K1R6D7	Adig_06391	Znev_13847	Spur_009438_Spur_009438	Nvec_50647_	Ctel_160415	Smim_72596_G_protein_coupled_receptor_like_Acyrthosiphon_pisum_gi_244790032_ref_NP_001156432_1e_32_127	Pfuc_72480_1_41943_t1	Pfuc_2823_1_37411_t1	Znev_06545	Znev_15079	Bflo_260791144	Smar_008874	Pfuc_174377_1_21380_t1	Smim_g49742_t1_Neuromedin_U_receptor_Acromyrmex_echinatior_gi_332029308_gb_EGI69291_3e_19_85_1	Smim_10486_G_protein_receptor_putative_Ixodes_scapularis_gi_241049996_ref_XP_002407371_9e_23_94_0	Mmar_MMa19550	Znev_10287	Isca_ISCW000633-PA	Smim_12915_PREDICTED_neuropeptides_capa_receptor_like_Bombus_terrestris_gi_340710406_ref_XP_003393782_1e_09_60_8	Nvec_8030_	Drer_089824_Uncharacterized_protein_Source_UniProtKB_TrEMBL_Acc_F1RE26_CR925744_1	Ggal_037768	Tadh_58781	Bflo_260794852	Hsap_Ensmbl0171051_formyl_peptide_receptor_1_Source_HGNC_Symbol_Acc_3826_FPR1	Hsap_Ensmbl0174946_G_protein_coupled_receptor_171_Source_HGNC_Symbol_Acc_30057_GPR171	Xtro_039815	Tadh_56177	Drer_043447_G_protein_coupled_receptor_55a_Source_ZFIN_Acc_ZDB_GENE_051113_260_gpr55a	Adig_16461	Ggal_008878	Acar_00017357	Adig_11588	Acar_00013976	Bflo_260824467	Spur_003125_Sstr1L	Acar_00019211	Drer_076256_G_protein_coupled_receptor_171_Source_HGNC_Symbol_Acc_30057_GPR171	Drer_090052_Uncharacterized_protein_Source_UniProtKB_TrEMBL_Acc_E7F793_BX470211_1	Xtro_041128	Ggal_016891	Xtro_058998	Spur_017622_Spur_017622	Spur_012794_Spur_012794	Acar_00002440	Odio_005688001	Hsap_Ensmbl0204882_G_protein_coupled_receptor_20_Source_HGNC_Symbol_Acc_4475_GPR20	Tadh_57363	Spur_017236_Spur_017236	Gsal_2793_neuropeptide_ff_receptor_1	Tadh_61884	Adig_20909	Ctel_136526	Tadh_14401	Nvec_594_	Spur_019972_NmbrL_5	Bflo_260816411	Spur_008654_Sstr4L_2	Nvec_24758_7tm_1	Nvec_19203_	Nvec_240_7tm_1	Spur_002221_Hypp_1378	Skow_31125m	Hmag_230210	Gsal_14897_neuropeptide_y_receptor_type_2	Nvec_34900_7tm_1	Ctel_25314	Nvec_39435_7tm_1	Spur_007420_Spur_007420	Ctel_123830	Ctel_90418	Ctel_130656	Isca_ISCW017837-PA	Skow_28689m	Skow_43537m	Gsal_5864_neuropeptide_y_receptor_like	Bflo_260788481	Nvec_6112_	Spur_024655_Gpr54L_3	Nvec_44671_7tm_1	Skow_06748m	Skow_36808m	Nvec_51734_	Pfuc_2071_1_15700_t1	Tadh_16798	Nvec_53905_7tm_1	Adig_19629	Nvec_59024_7tm_1	Isca_ISCW002847-PA	Ctel_188149	Skow_25125m	Skow_32107m	Acar_00011583	Hsap_Ensmbl0184574_lysophosphatidic_acid_receptor_5_Source_HGNC_Symbol_Acc_13307_LPAR5	Drer_093759_G_protein_coupled_receptor_31_Source_HGNC_Symbol_Acc_4486_GPR31	Skow_20299m	Nvec_31294_7tm_1	Nvec_12107_	Bflo_260789623	Skow_09799m	Nvec_17576_7tm_1	Adig_12285	Ctel_195605	Ctel_204210	Mmar_MMa55875	Acar_00018237	Nvec_19688_7tm_1	Znev_01602	Adig_03243	Tadh_4311	Ggal_025997	Ggal_033080	Dpul_107858	Spur_000085_PrrprL	Skow_10240m	Skow_29896m	Smar_008389	Avag_42017001	Odio_012434001	Spur_014741_Galr2L_17	Bflo_260825259	Spur_014918_Spur_014918	Tadh_61725	Nvec_29061_	Nvec_27184_7tm_1	Tadh_58779	Skow_10598m	Bflo_260825558	Hrob_176321	Isca_ISCW009196-PA	Hsap_Ensmbl0151617_endothelin_receptor_type_A_Source_HGNC_Symbol_Acc_3179_EDNRA	Nvec_33607_7tm_1	Hrob_188312	Acar_00003178	Adig_11622	Bflo_260793908	Xtro_005770	Sjap_0032220	Sman_169680_Putative_g_protein_coupled_receptor_Source_UniProtKB_TrEMBL_Acc_G4VG57	Hrob_175643	Adig_11550	Ctel_78678	Tadh_62239	Hsap_Ensmbl0116014_KISS1_receptor_Source_HGNC_Symbol_Acc_4510_KISS1R	Znev_12870	Bflo_260820632	Hrob_84460	Spur_004179_Spur_004179	Znev_13848	Bflo_260781603	Smim_40141_Tachykinin_like_receptor_at_86C_isoform_B_Drosophila_melanogaster_gi_161078177_ref_NP_001097741_3e_34_133	Isca_ISCW013545-PA	Mmar_MMa31746	Smim_62502_PREDICTED_similar_to_CCK_like_receptor_at_17D3_CG32540_PB_Tribolium_castaneum_gi_91081747_ref_XP_972750_9e_22_94_7	Mmar_MMa06278	Dmel_0031770_CG13995	Znev_08587	Tcas_270014834	Znev_02222	Smim_44078_AF505863_G_protein_coupled_receptor_Drosophila_melanogaster_gi_27656949_gb_AAO20966_AF505863_3e_22_96_3	Znev_12249	Dpul_120731	Isca_ISCW013584-PA	Mmar_MMa25665	Smim_58589_Orexin_receptor_type_putative_Pediculus_humanus_corporis_gi_242007230_ref_XP_002424445_6e_13_65_9	Hrob_159371	Spur_002786_Spur_002786	Dpul_264955	Dpul_307364	Ggal_008089	Drer_037155_WNT1_inducible_signaling_pathway_protein_2_Source_ZFIN_Acc_ZDB_GENE_060223_1_wisp2	Ggal_008879	Drer_078410_Uncharacterized_protein_Source_UniProtKB_TrEMBL_Acc_E7F8C5_AL831768_1	Drer_077644_zgc_172079_Source_ZFIN_Acc_ZDB_GENE_080204_103_zgc_172079	Hsap_Ensmbl0135898_G_protein_coupled_receptor_55_Source_HGNC_Symbol_Acc_4511_GPR55	Acar_00007789	Xtro_006574	Acar_00020838	Ggal_030053	Ggal_004047	Ggal_032312	Xtro_026874	Drer_069944_purinergic_receptor_P2Y_G_protein_coupled_13_Source_ZFIN_Acc_ZDB_GENE_110208_5_p2ry13	Hsap_Ensmbl0178623_G_protein_coupled_receptor_35_Source_HGNC_Symbol_Acc_4492_GPR35	Xtro_058681	Drer_079472_coagulation_factor_II_thrombin_receptor_like_2_Source_HGNC_Symbol_Acc_3539_F2RL2_1_of_2	Hsap_Ensmbl0164251_coagulation_factor_II_thrombin_receptor_like_1_Source_HGNC_Symbol_Acc_3538_F2RL1	Xtro_044552	Drer_087469_si_dkey_163m14_4_Source_ZFIN_Acc_ZDB_GENE_120215_36_si_dkey_163m14_4	Drer_054170_si_dkeyp_66d1_2_Source_ZFIN_Acc_ZDB_GENE_070912_658_si_dkeyp_66d1_2	Ggal_008881	Drer_086236_si_dkey_163m14_7_Source_ZFIN_Acc_ZDB_GENE_120215_10_si_dkey_163m14_7	Drer_075877_G_protein_coupled_receptor_35_Source_HGNC_Symbol_Acc_4492_GPR35_2_of_3	Drer_036616_G_protein_coupled_receptor_182_Source_ZFIN_Acc_ZDB_GENE_030131_2361_gpr182	Drer_074826_G_protein_coupled_receptor_20_Source_HGNC_Symbol_Acc_4475_GPR20_1_of_2	Xtro_062468	Xtro_061294	Drer_070669_si_dkey_269d20_3_Source_ZFIN_Acc_ZDB_GENE_100922_34_si_dkey_269d20_3	Hsap_Ensmbl0214943_G_protein_coupled_receptor_33_gene_pseudogene_Source_HGNC_Symbol_Acc_4489_GPR33	Hsap_Ensmbl0134830_complement_component_5a_receptor_2_Source_HGNC_Symbol_Acc_4527_C5AR2	Drer_058991_Uncharacterized_protein_Source_UniProtKB_TrEMBL_Acc_E7EZX0_CU571081_1	Nvec_1250_7tm_1	Xtro_044537	Acar_00007792	Acar_00017761	Drer_078833_purinergic_receptor_P2Y_G_protein_coupled_14_Source_HGNC_Symbol_Acc_16442_P2RY14	Xtro_044559	Hsap_Ensmbl0181631_purinergic_receptor_P2Y_G_protein_coupled_13_Source_HGNC_Symbol_Acc_4537_P2RY13	Ggal_016883	Drer_076698_si_dkey_83h2_2_Source_ZFIN_Acc_ZDB_GENE_131127_405_si_dkey_83h2_2	Drer_015974_Uncharacterized_protein_Source_UniProtKB_TrEMBL_Acc_E7FG70_CR626884_1	Hsap_Ensmbl0171657_G_protein_coupled_receptor_82_Source_HGNC_Symbol_Acc_4533_GPR82	Drer_077734_si_ch73_309g22_1_Source_ZFIN_Acc_ZDB_GENE_131127_401_si_ch73_309g22_1	Drer_093418_G_protein_coupled_receptor_82_Source_HGNC_Symbol_Acc_4533_GPR82	Acar_00019557	Drer_094601_si_ch73_113g13_3_Source_ZFIN_Acc_ZDB_GENE_091204_475_si_ch73_113g13_3	Ggal_007311	Ggal_020274	Drer_068638_lysophosphatidic_acid_receptor_5b_Source_ZFIN_Acc_ZDB_GENE_081022_116_lpar5b	Hsap_Ensmbl0184451_chemokine_C_C_motif_receptor_10_Source_HGNC_Symbol_Acc_4474_CCR10	Drer_040643_chemokine_C_C_motif_receptor_10_Source_ZFIN_Acc_ZDB_GENE_040718_424_ccr10	Hsap_Ensmbl0168329_chemokine_C_X3_C_motif_receptor_1_Source_HGNC_Symbol_Acc_2558_CX3CR1	Bflo_260782191	Drer_076565_G_protein_coupled_receptor_151_Source_HGNC_Symbol_Acc_23624_GPR151	Tadh_60707	Hsap_Ensmbl0127533_coagulation_factor_II_thrombin_receptor_like_3_Source_HGNC_Symbol_Acc_3540_F2RL3	Drer_090524_coagulation_factor_II_thrombin_receptor_like_2_Source_ZFIN_Acc_ZDB_GENE_110127_4_f2rl2	Ggal_030873	Hsap_Ensmbl0173250_G_protein_coupled_receptor_151_Source_HGNC_Symbol_Acc_23624_GPR151	Hsap_Ensmbl0174944_purinergic_receptor_P2Y_G_protein_coupled_14_Source_HGNC_Symbol_Acc_16442_P2RY14	Hmag_214594	Hsap_Ensmbl0272658_Leukotriene_B4_receptor_2_Source_UniProtKB_Swiss_Prot_Acc_Q9NPC1_LTB4R2	Hsap_Ensmbl0213906_leukotriene_B4_receptor_2_Source_HGNC_Symbol_Acc_19260_LTB4R2	Drer_056506_si_ch73_113g13_2_Source_ZFIN_Acc_ZDB_GENE_091204_438_si_ch73_113g13_2	Adig_06018	Nvec_37096_	Nvec_35691_7tm_1	Nvec_22017_7tm_1	Nvec_35800_7tm_1	Nvec_22671_7tm_1	Adig_20499	Smar_007668	Nvec_10744_7tm_1	Nvec_8213_	Adig_04292	Nvec_34756_	Nvec_23460_7tm_1	Hmag_222681	Hmag_228363	Adig_12325	Dpul_318199	Lgig_159778	Tadh_57366	Znev_07834	Bflo_260796085	Drer_075562_si_ch211_119o8_4_Source_ZFIN_Acc_ZDB_GENE_070912_15_si_ch211_119o8_4	Tadh_58846	Gsal_6201_g_protein_coupled_receptor	Ggal_006560	Bflo_260803249	Odio_015255001	Gsal_13009_neuropeptide_y_receptor_type_1	Avag_57209001	Rcul_t35808	Gsal_14227_tachykinin_like_peptides_receptor_99d_like	Gsal_13487_kiss1_receptor_like	Gsal_13870_endothelin_receptor_type_a	Gsal_544_neuropeptide_receptor_a11	Gsal_2222_tachykinin_like_receptor_at_isoform_a	Tadh_58993	Nvec_16497_7tm_1	Tadh_59342	Pfuc_27164_1_69824_t1	Smim_83690_PREDICTED_GL27012_like_Saccoglossus_kowalevskii_gi_291226656_ref_XP_002733309_2e_09_60_8	Gsal_3324_g_protein_coupled_receptor	Gsal_7571_substance_k_receptor	Hmag_203615	Hmag_228364	Adig_16673	Hrob_78185	Nvec_17015_7tm_1	Hmag_212754	Spur_006357_Hypp_477	Tadh_55595	Nvec_36194_7tm_1	Tadh_56070	Tadh_15905	Adig_20910	Skow_25934m	Spur_013374_Hypp_2080	Spur_014487_Hypp_2153	Nvec_1058_7tm_1	Nvec_57183_7tm_1	Nvec_34457_	Smim_76593_PREDICTED_orexin_receptor_type_like_Acyrthosiphon_pisum_gi_328713954_ref_XP_003245221_2e_25_104	Smim_12237_G_protein_coupled_receptor_putative_Ixodes_scapularis_gi_241742322_ref_XP_002405333_2e_09_58_5	Bflo_260802322	Tadh_24356	Skow_29154m	Hrob_70554	Hsap_Ensmbl0082556_opioid_receptor_kappa_1_Source_HGNC_Symbol_Acc_8154_OPRK1	Odio_002499001	Hsap_Ensmbl0164850_G_protein_coupled_estrogen_receptor_1_Source_HGNC_Symbol_Acc_4485_GPER1	Hsap_Ensmbl0165621_oxoglutarate_alpha_ketoglutarate_receptor_1_Source_HGNC_Symbol_Acc_4531_OXGR1	Hsap_Ensmbl0183671_G_protein_coupled_receptor_1_Source_HGNC_Symbol_Acc_4463_GPR1	Hsap_Ensmbl0183625_chemokine_C_C_motif_receptor_3_Source_HGNC_Symbol_Acc_1604_CCR3	Smim_5253_PREDICTED_neuropeptide_receptor_5_like_Saccoglossus_kowalevskii_gi_291230952_ref_XP_002735431_4e_04_44_7	Isca_ISCW001892-PA	Smim_37679_class_A_rhodopsin_like_G_protein_coupled_receptor_GPRtak1_putative_Pediculus_humanus_corporis_gi_242007270_ref_XP_002424465_9e_28_112	Mmar_MMa35290	Spur_014448_Hypp_2151	Mmar_MMa07434	Smar_013804	Skow_08036m	Isca_ISCW009717-PA	Isca_ISCW009838-PA	Smim_70176_G_protein_coupled_receptor_putative_Ixodes_scapularis_gi_241648721_ref_XP_002411209_2e_13_68_6	Isca_ISCW013090-PA	Nvec_31421_	Isca_ISCW014181-PA	Znev_06129	Rcul_t20752	Smim_28923_SIFamide_receptor_isoform_B_Drosophila_melanogaster_gi_78711850_ref_NP_732614_1e_11_68_2	Bflo_260782193	Znev_10328	Isca_ISCW022224-PA	Spur_014217_Spur_014217	Pfuc_59544_1_05661_t1	Lgig_157456	Pfuc_31700_1_12072_t1	Bflo_260819437	Nvec_29062_	Smim_g45262_t1_PREDICTED_tachykinin_receptor_like_protein_like_Saccoglossus_kowalevskii_gi_291233061_ref_XP_002736473_1e_24_104	Nvec_35358_7tm_1	Nvec_50330_7tm_1	Mley_ML00123a	Pbac_3472376	Mley_ML148918a	Pfuc_4736_1_52356_t1	Smim_g28171_t1_pheromone_biosynthesis_activating_neuropeptide_receptor_Spodoptera_littoralis_gi_88771691_gb_ABD52277_5e_05_48_5	Rcul_t19170	Nvec_56076_7tm_1	Nvec_52529_7tm_1	Nvec_49220_7tm_1	Nvec_27448_7tm_1	Nvec_16220_	Nvec_23262_7tm_1	Nvec_11261_	Nvec_30684_7tm_1	Tadh_51521	Nvec_16061_7tm_1	Tadh_51391	Nvec_17095_GRP	Nvec_22203_7tm_1	Tadh_61883	Tadh_61729	Nvec_24350_7tm_1	Nvec_28826_	Bflo_260799648	Nvec_37085_	Nvec_44557_	Nvec_44837_7tm_1	Nvec_4958_	Tadh_30381	Nvec_9822_	Avag_03621001	Tadh_5191	Odio_003513001	Odio_017506001	Odio_023482001	Pbac_3469587	Pbac_3475932	Pfuc_121465_1_64400_t1	Pfuc_40894_1_48431_t1	Pfuc_2160_1_30011_t1	Pfuc_62645_1_63620_t1	Rcul_t00495	Rcul_t09530	Rcul_t19919	Rcul_t29786	Rcul_t16456	Tspi_316975811	Rcul_t36397	Rcul_t42465	Skow_41818m	Spur_019802_Spur_019802	Spur_001677_Spur_001677	Sman_131980	Smar_006077	Smim_78927_allatostatin_receptor_putative_Ixodes_scapularis_gi_241997446_ref_XP_002433372_4e_18_83_6	Spur_006356_Sstr2L	Spur_022932_Hypp_2638	Tadh_58992	Tadh_62155	Tadh_62156	Tadh_29844	Tadh_62157	Tadh_56753	Tadh_52978	Tspi_316978284	Znev_08416	Znev_02128	Znev_08418	Znev_15429	Znev_10619	Avag_00685001	Avag_07158001	Bflo_260785462	Bflo_260797104	Bflo_260819168	Bflo_260832074
HG_4207	Cgig_03959_Protein_numb_Source_UniProtKB_TrEMBL_Acc_K1PY08	Tadh_19677	Bsch_g41966	Csav_020090	Cint_010434	Cint_010440	Acar_00015862	Xtro_002171	Ggal_015121	Lgig_92735	Smar_015601	Drer_027279_numb_homolog_Drosophila_Source_ZFIN_Acc_ZDB_GENE_060422_1_numb	Acar_00013187	Hsap_Ensmbl0105245_numb_homolog_Drosophila_like_Source_HGNC_Symbol_Acc_8061_NUMBL	Drer_024043_numb_homolog_Drosophila_like_Source_ZFIN_Acc_ZDB_GENE_051113_340_numbl	Xtro_005485	Smim_58162_PREDICTED_protein_numb_like_Apis_mellifera_gi_328779522_ref_XP_001123108_3e_157_469	Tcas_270014263	Pfuc_88_1_57956_t1	Znev_10759	Skow_19210m	Ctel_228321	Dmel_0002973_numb_numb_Source_FlyBase_0002973	Spur_015466_Numb	Hsap_Ensmbl0133961_numb_homolog_Drosophila_Source_HGNC_Symbol_Acc_8060_NUMB	Sjap_0018410	Bflo_260830218	Mmar_MMa33662	Sman_045480_Cell_polarity_protein_Source_UniProtKB_TrEMBL_Acc_G4LXP6	Avag_32905001	Hmic_0511800	Avag_18530001	Csav_020091	Emul_07273	Egra_01653	Hrob_63899	Avag_48588001	Avag_01131001	Dpul_46628	Gsal_869_isoform_b	Rcul_t20380	Cele_003830_num_1_Protein_NUM_1_isoform_d_Source_RefSeq_mRNA_Acc_NM_001136432	Bmal_170572387	Tspi_316971639	Hrob_126290	Adig_17886	Odio_015583001	Nvec_32226_PID	Mley_ML00718a	Hrob_110821	Pbac_3474499	Odio_008916001	Mmar_MMa27141	Isca_ISCW021614-PA	Odio_006188001	Mmar_MMa34163	Bflo_260830220	Hmag_202784	Ggal_015120	Tspi_316971597	Sjap_0128640
