# Supplementary material for: Reconstruction of the ancestral metazoan genome reveals an increase in genomic novelty
Source: Nat Commun. 2018 Apr 30;9:1730. doi: 10.1038/s41467-018-04136-5 (PMC5928047; doi:10.1038/s41467-018-04136-5)
Supplement: Supplementary file 13 — Supplementary Data 10 [file 41467_2018_4136_MOESM13_ESM.zip › Node 4 - Eumetazoa/Eumetazoa Novel Core annotated genes.out]

HG_114	
Hsap_Ensmbl0123407_homeobox_C12_Source_HGNC_Symbol_Acc_5124_HOXC12	Hsap_Ensmbl0170178_homeobox_D12_Source_HGNC_Symbol_Acc_5135_HOXD12	Hsap_Ensmbl0180818_homeobox_C10_Source_HGNC_Symbol_Acc_5122_HOXC10	Hsap_Ensmbl0253293_homeobox_A10_Source_HGNC_Symbol_Acc_5100_HOXA10	Hsap_LRG_246_homeobox_D10_Source_HGNC_Symbol_Acc_5133_LRG_246	Hsap_Ensmbl0128713_homeobox_D11_Source_HGNC_Symbol_Acc_5134_HOXD11	Hsap_Ensmbl0170689_homeobox_B9_Source_HGNC_Symbol_Acc_5120_HOXB9	Hsap_Ensmbl0005073_homeobox_A11_Source_HGNC_Symbol_Acc_5101_HOXA11	Hsap_Ensmbl0172789_homeobox_C5_Source_HGNC_Symbol_Acc_5127_HOXC5	Hsap_Ensmbl0257184_Uncharacterized_protein_Source_UniProtKB_TrEMBL_Acc_D6RAR5_RP1_170O19_20	Hsap_Ensmbl0128709_homeobox_D9_Source_HGNC_Symbol_Acc_5140_HOXD9	Hsap_Ensmbl0159184_homeobox_B13_Source_HGNC_Symbol_Acc_5112_HOXB13	Hsap_Ensmbl0106006_homeobox_A6_Source_HGNC_Symbol_Acc_5107_HOXA6	Hsap_Ensmbl0122592_homeobox_A7_Source_HGNC_Symbol_Acc_5108_HOXA7	Hsap_Ensmbl0120075_homeobox_B5_Source_HGNC_Symbol_Acc_5116_HOXB5	Hsap_Ensmbl0260027_homeobox_B7_Source_HGNC_Symbol_Acc_5118_HOXB7	Hsap_Ensmbl0106031_homeobox_A13_Source_HGNC_Symbol_Acc_5102_HOXA13	Hsap_Ensmbl0106004_homeobox_A5_Source_HGNC_Symbol_Acc_5106_HOXA5	Hsap_Ensmbl0106511_mesenchyme_homeobox_2_Source_HGNC_Symbol_Acc_7014_MEOX2	Hsap_Ensmbl0128714_homeobox_D13_Source_HGNC_Symbol_Acc_5136_HOXD13	Hsap_Ensmbl0108511_homeobox_B6_Source_HGNC_Symbol_Acc_5117_HOXB6	Hsap_Ensmbl0273049_RP11_834C11_12	Hsap_Ensmbl0180806_homeobox_C9_Source_HGNC_Symbol_Acc_5130_HOXC9	Hsap_Ensmbl0123364_homeobox_C13_Source_HGNC_Symbol_Acc_5125_HOXC13	Hsap_Ensmbl0005102_mesenchyme_homeobox_1_Source_HGNC_Symbol_Acc_7013_MEOX1	Hsap_Ensmbl0037965_homeobox_C8_Source_HGNC_Symbol_Acc_5129_HOXC8	Hsap_Ensmbl0105996_homeobox_A2_Source_HGNC_Symbol_Acc_5103_HOXA2	Hsap_Ensmbl0173917_homeobox_B2_Source_HGNC_Symbol_Acc_5113_HOXB2	Hsap_Ensmbl0175879_homeobox_D8_Source_HGNC_Symbol_Acc_5139_HOXD8	Hsap_Ensmbl0139515_pancreatic_and_duodenal_homeobox_1_Source_HGNC_Symbol_Acc_6107_PDX1	Hsap_Ensmbl0198353_homeobox_C4_Source_HGNC_Symbol_Acc_5126_HOXC4	Hsap_Ensmbl0120093_homeobox_B3_Source_HGNC_Symbol_Acc_5114_HOXB3	Hsap_Ensmbl0197576_homeobox_A4_Source_HGNC_Symbol_Acc_5105_HOXA4	Hsap_Ensmbl0170166_homeobox_D4_Source_HGNC_Symbol_Acc_5138_HOXD4	Hsap_Ensmbl0128645_homeobox_D1_Source_HGNC_Symbol_Acc_5132_HOXD1	Hsap_Ensmbl0169840_GS_homeobox_1_Source_HGNC_Symbol_Acc_20374_GSX1	Hsap_Ensmbl0164900_gastrulation_brain_homeobox_1_Source_HGNC_Symbol_Acc_4185_GBX1	Hsap_Ensmbl0106038_even_skipped_homeobox_1_Source_HGNC_Symbol_Acc_3506_EVX1	Hsap_Ensmbl0180613_GS_homeobox_2_Source_HGNC_Symbol_Acc_24959_GSX2	Hsap_Ensmbl0174279_even_skipped_homeobox_2_Source_HGNC_Symbol_Acc_3507_EVX2	Hsap_Ensmbl0182742_homeobox_B4_Source_HGNC_Symbol_Acc_5115_HOXB4	Hsap_Ensmbl0113722_caudal_type_homeobox_1_Source_HGNC_Symbol_Acc_1805_CDX1	Hsap_Ensmbl0165556_caudal_type_homeobox_2_Source_HGNC_Symbol_Acc_1806_CDX2	Hsap_Ensmbl0131264_caudal_type_homeobox_4_Source_HGNC_Symbol_Acc_1808_CDX4	Hsap_Ensmbl0164778_engrailed_homeobox_2_Source_HGNC_Symbol_Acc_3343_EN2	Hsap_Ensmbl0163064_engrailed_homeobox_1_Source_HGNC_Symbol_Acc_3342_EN1	Hsap_Ensmbl0128652_homeobox_D3_Source_HGNC_Symbol_Acc_5137_HOXD3	Hsap_Ensmbl0123388_homeobox_C11_Source_HGNC_Symbol_Acc_5123_HOXC11	Hsap_Ensmbl0105997_homeobox_A3_Source_HGNC_Symbol_Acc_5104_HOXA3	Hsap_Ensmbl0120094_homeobox_B1_Source_HGNC_Symbol_Acc_5111_HOXB1	Hsap_Ensmbl0197757_homeobox_C6_Source_HGNC_Symbol_Acc_5128_HOXC6	Hsap_Ensmbl0168505_gastrulation_brain_homeobox_2_Source_HGNC_Symbol_Acc_4186_GBX2	Hsap_Ensmbl0105991_homeobox_A1_Source_HGNC_Symbol_Acc_5099_HOXA1	Hsap_Ensmbl0078399_homeobox_A9_Source_HGNC_Symbol_Acc_5109_HOXA9	Hsap_Ensmbl0120068_homeobox_B8_Source_HGNC_Symbol_Acc_5119_HOXB8	
Dmel_0000015_Abd_B_Abdominal_B_Source_FlyBase_0000015	Dmel_0260642_Antp_Antennapedia_Source_FlyBase_0260642	Dmel_0000014_abd_A_abdominal_A_Source_FlyBase_0000014	Dmel_0014949_btn_buttonless_Source_FlyBase_0014949	Dmel_0051481_pb_proboscipedia_Source_FlyBase_0051481	Dmel_0041156_exex_extra_extra_Source_FlyBase_0041156	Dmel_0025776_ind_intermediate_neuroblasts_defective_Source_FlyBase_0025776	Dmel_0000439_Dfd_Deformed_Source_FlyBase_0000439	Dmel_0001077_ftz_fushi_tarazu_Source_FlyBase_0001077	Dmel_0003944_Ubx_Ultrabithorax_Source_FlyBase_0003944	Dmel_0003339_Scr_Sex_combs_reduced_Source_FlyBase_0003339	Dmel_0004053_zen_zerknullt_Source_FlyBase_0004053	Dmel_0002522_lab_labial_Source_FlyBase_0002522	Dmel_0004054_zen2_zerknullt_related_Source_FlyBase_0004054	Dmel_0000606_eve_even_skipped_Source_FlyBase_0000606	Dmel_0015561_unpg_unplugged_Source_FlyBase_0015561	Dmel_0003267_ro_rough_Source_FlyBase_0003267	Dmel_0000251_cad_caudal_Source_FlyBase_0000251	Dmel_0000577_en_engrailed_Source_FlyBase_0000577	Dmel_0001269_inv_invected_Source_FlyBase_0001269	
Cgig_27388_Homeobox_protein_abdominal_B_Source_UniProtKB_TrEMBL_Acc_K1PZI6	Cgig_27385_Homeobox_protein_Hox_C11_Source_UniProtKB_TrEMBL_Acc_K1QEU8	Cgig_26565_Homeobox_protein_Hox_B7_Source_UniProtKB_TrEMBL_Acc_K1RHX0	Cgig_14888_Homeobox_protein_MOX_2_Source_UniProtKB_TrEMBL_Acc_K1Q1H4	Cgig_24087_Homeobox_protein_HOX3_Source_UniProtKB_TrEMBL_Acc_K1QNR4	Cgig_24086_Homeobox_protein_Hox_A2_Source_UniProtKB_TrEMBL_Acc_K1QFQ0	Cgig_26562_Homeobox_protein_LOX2_Source_UniProtKB_TrEMBL_Acc_K1QW78	Cgig_18592_Homeobox_protein_LOX2_Source_UniProtKB_TrEMBL_Acc_K1RXD0	Cgig_24091_Homeobox_protein_Hox_B4a_Source_UniProtKB_TrEMBL_Acc_K1QFQ3	Cgig_24083_Homeobox_protein_Hox_A1_Source_UniProtKB_TrEMBL_Acc_K1QUT3	Cgig_15548_GS_homeobox_2_Source_UniProtKB_TrEMBL_Acc_K1PVZ4	Cgig_13056_Homeobox_protein_XHOX_3_Source_UniProtKB_TrEMBL_Acc_K1QA73	Cgig_13058_Homeobox_even_skipped_like_protein_1_Source_UniProtKB_TrEMBL_Acc_K1PAC6	Cgig_12208_Segmentation_polarity_homeobox_protein_engrailed_Source_UniProtKB_TrEMBL_Acc_K1PNG1	Cgig_23003_Homeobox_protein_CDX_1_Source_UniProtKB_TrEMBL_Acc_K1QXA8	Cgig_12209_Homeobox_protein_engrailed_2_B_Source_UniProtKB_TrEMBL_Acc_K1PW38	Cgig_05958_Homeobox_protein_rough_Source_UniProtKB_TrEMBL_Acc_K1Q149	Cgig_24084	Cgig_26625_Motor_neuron_and_pancreas_homeobox_protein_1_Source_UniProtKB_TrEMBL_Acc_K1RC49	
Cele_004024_php_3_Protein_PHP_3_php_3_mRNA_complete_cds_Source_RefSeq_mRNA_Acc_NM_067172	Cele_003024_lin_39_Protein_LIN_39_lin_39_mRNA_complete_cds_Source_RefSeq_mRNA_Acc_NM_001025993	Cele_003102_mab_5_Protein_MAB_5_mab_5_mRNA_complete_cds_Source_RefSeq_mRNA_Acc_NM_066294	Cele_006873_vab_7_Protein_VAB_7_vab_7_mRNA_complete_cds_Source_RefSeq_mRNA_Acc_NM_067000	Cele_000439_ceh_16_Protein_CEH_16_ceh_16_mRNA_complete_cds_Source_RefSeq_mRNA_Acc_NM_066497	Cele_000436_ceh_12_Protein_CEH_12_ceh_12_mRNA_complete_cds_Source_RefSeq_mRNA_Acc_NM_059292	Cele_000437_ceh_13_Protein_CEH_13_ceh_13_mRNA_complete_cds_Source_RefSeq_mRNA_Acc_NM_066254	Cele_003912_pal_1_Protein_PAL_1_isoform_b_pal_1_mRNA_complete_cds_Source_RefSeq_mRNA_Acc_NM_001026039	Cele_045215_ceh_63_Protein_CEH_63_ceh_63_mRNA_complete_cds_Source_RefSeq_mRNA_Acc_NM_001129622	Cele_001174_egl_5_Protein_EGL_5_isoform_c_egl_5_mRNA_complete_cds_Source_RefSeq_mRNA_Acc_NM_001025996	Cele_003779_nob_1_Protein_NOB_1_isoform_b_Source_RefSeq_mRNA_Acc_NM_001027770	Cele_011069_ceh_62_Protein_CEH_62_ceh_62_mRNA_complete_cds_Source_RefSeq_mRNA_Acc_NM_063925	
Drer_046043_homeo_box_C12b_Source_ZFIN_Acc_ZDB_GENE_000329_17_hoxc12b	Drer_070352_homeo_box_C12a_Source_ZFIN_Acc_ZDB_GENE_000822_6_hoxc12a	Drer_059263_homeo_box_D12a_Source_ZFIN_Acc_ZDB_GENE_990415_118_hoxd12a	Drer_079406_homeo_box_C11b_Source_ZFIN_Acc_ZDB_GENE_000822_3_hoxc11b	Drer_059274_homeo_box_D9a_Source_ZFIN_Acc_ZDB_GENE_990415_121_hoxd9a	Drer_031337_homeo_box_A10b_Source_ZFIN_Acc_ZDB_GENE_990415_97_hoxa10b	Drer_057859_homeo_box_D10a_Source_ZFIN_Acc_ZDB_GENE_990415_116_hoxd10a	Drer_007009_homeo_box_A11b_Source_ZFIN_Acc_ZDB_GENE_990415_4_hoxa11b	Drer_011579_homeo_box_B10a_Source_ZFIN_Acc_ZDB_GENE_000328_2_hoxb10a	Drer_070348_homeo_box_C10a_Source_ZFIN_Acc_ZDB_GENE_990415_110_hoxc10a	Drer_009045_homeo_box_A11a_Source_ZFIN_Acc_ZDB_GENE_000823_8_hoxa11a	Drer_059267_homeo_box_D11a_Source_ZFIN_Acc_ZDB_GENE_990415_117_hoxd11a	Drer_056023_homeo_box_B9a_Source_ZFIN_Acc_ZDB_GENE_990415_109_hoxb9a	Drer_056819_homeo_box_A9b_Source_ZFIN_Acc_ZDB_GENE_000823_2_hoxa9b	Drer_070351_homeo_box_C11a_Source_ZFIN_Acc_ZDB_GENE_990415_111_hoxc11a	Drer_056015_homeo_box_B13a_Source_ZFIN_Acc_ZDB_GENE_050812_1_hoxb13a	Drer_090023_homeo_box_C13b_Source_ZFIN_Acc_ZDB_GENE_000822_5_hoxc13b	Drer_007609_homeo_box_A13a_Source_ZFIN_Acc_ZDB_GENE_990415_5_hoxa13a	Drer_070340_homeo_box_C5a_Source_ZFIN_Acc_ZDB_GENE_980526_533_hoxc5a	Drer_070353_homeo_box_C13a_Source_ZFIN_Acc_ZDB_GENE_000822_4_hoxc13a	Drer_036254_homeo_box_A13b_Source_ZFIN_Acc_ZDB_GENE_980526_365_hoxa13b	Drer_046045_homeo_box_C6b_Source_ZFIN_Acc_ZDB_GENE_000822_1_hoxc6b	Drer_026513_homeo_box_B6b_Source_ZFIN_Acc_ZDB_GENE_000823_7_hoxb6b	Drer_059256_homeo_box_D13a_Source_ZFIN_Acc_ZDB_GENE_990415_119_hoxd13a	Drer_013057_homeo_box_B5a_Source_ZFIN_Acc_ZDB_GENE_980526_70_hoxb5a	Drer_054030_homeo_box_B5b_Source_ZFIN_Acc_ZDB_GENE_000823_6_hoxb5b	Drer_007891_mesenchyme_homeobox_1_Source_ZFIN_Acc_ZDB_GENE_040718_149_meox1	Drer_023031_homeo_box_A2b_Source_ZFIN_Acc_ZDB_GENE_990415_98_hoxa2b	Drer_061818_mesenchyme_homeobox_2b_Source_ZFIN_Acc_ZDB_GENE_060503_853_meox2b	Drer_010630_homeo_box_B6a_Source_ZFIN_Acc_ZDB_GENE_990415_106_hoxb6a	Drer_056027_homeo_box_B8a_Source_ZFIN_Acc_ZDB_GENE_990415_108_hoxb8a	Drer_056030_homeo_box_B7a_Source_ZFIN_Acc_ZDB_GENE_000329_2_hoxb7a	Drer_002779_pancreatic_and_duodenal_homeobox_1_Source_ZFIN_Acc_ZDB_GENE_990415_122_pdx1	Drer_001784_homeo_box_A5a_Source_ZFIN_Acc_ZDB_GENE_000823_9_hoxa5a	Drer_054025_homeo_box_B8b_Source_ZFIN_Acc_ZDB_GENE_980526_291_hoxb8b	Drer_040911_mesenchyme_homeobox_2_Source_HGNC_Symbol_Acc_7014_MEOX2_1_of_2	Drer_092809_homeo_box_C9a_Source_ZFIN_Acc_ZDB_GENE_000328_5_hoxc9a	Drer_000175_homeo_box_B2a_Source_ZFIN_Acc_ZDB_GENE_990415_103_hoxb2a	Drer_008174_homeo_box_B1a_Source_ZFIN_Acc_ZDB_GENE_990415_101_hoxb1a	Drer_013533_homeo_box_B4a_Source_ZFIN_Acc_ZDB_GENE_990415_105_hoxb4a	Drer_070338_homeo_box_C4a_Source_ZFIN_Acc_ZDB_GENE_990415_112_hoxc4a	Drer_070346_homeo_box_C8a_Source_ZFIN_Acc_ZDB_GENE_990415_114_hoxc8a	Drer_057721_homeo_box_A1a_Source_ZFIN_Acc_ZDB_GENE_000823_5_hoxa1a	Drer_070343_homeo_box_C6a_Source_ZFIN_Acc_ZDB_GENE_990415_113_hoxc6a	Drer_059276_homeo_box_D4a_Source_ZFIN_Acc_ZDB_GENE_980526_214_hoxd4a	Drer_043322_GS_homeobox_2_Source_ZFIN_Acc_ZDB_GENE_041001_114_gsx2	Drer_054033_homeo_box_B1b_Source_ZFIN_Acc_ZDB_GENE_980526_290_hoxb1b	Drer_059280_homeo_box_D3a_Source_ZFIN_Acc_ZDB_GENE_990415_120_hoxd3a	Drer_070337_homeo_box_C1a_Source_ZFIN_Acc_ZDB_GENE_000822_2_hoxc1a	Drer_035735_GS_homeobox_1_Source_ZFIN_Acc_ZDB_GENE_041008_135_gsx1	Drer_056012_even_skipped_like1_Source_ZFIN_Acc_ZDB_GENE_980526_69_eve1	Drer_071418_gastrulation_brain_homeobox_1_Source_ZFIN_Acc_ZDB_GENE_020117_2_gbx1	Drer_097708_even_skipped_homeobox_1_Source_ZFIN_Acc_ZDB_GENE_980526_364_evx1	Drer_005628_even_skipped_homeobox_1_Source_ZFIN_Acc_ZDB_GENE_980526_364_evx1	Drer_002933_gastrulation_brain_homeo_box_2_Source_ZFIN_Acc_ZDB_GENE_020509_2_gbx2	Drer_059255_even_skipped_homeobox_2_Source_ZFIN_Acc_ZDB_GENE_980526_215_evx2	Drer_015073_engrailed_1b_Source_ZFIN_Acc_ZDB_GENE_980526_6_eng1b	Drer_042106_motor_neuron_and_pancreas_homeobox_2a_Source_ZFIN_Acc_ZDB_GENE_040415_1_mnx2a	Drer_030350_motor_neuron_and_pancreas_homeobox_2b_Source_ZFIN_Acc_ZDB_GENE_040415_2_mnx2b	Drer_035984_motor_neuron_and_pancreas_homeobox_1_Source_ZFIN_Acc_ZDB_GENE_040409_1_mnx1	Drer_058999_caudal_type_homeobox_1_b_Source_ZFIN_Acc_ZDB_GENE_070615_29_cdx1b	Drer_036292_caudal_type_homeo_box_transcription_factor_4_Source_ZFIN_Acc_ZDB_GENE_980526_330_cdx4	Drer_087811_caudal_type_homeo_box_transcription_factor_1_a_Source_ZFIN_Acc_ZDB_GENE_050510_1_cdx1a	Drer_026599_engrailed_2a_Source_ZFIN_Acc_ZDB_GENE_980526_167_eng2a	Drer_014321_engrailed_1a_Source_ZFIN_Acc_ZDB_GENE_980526_216_eng1a	Drer_038868_engrailed_2b_Source_ZFIN_Acc_ZDB_GENE_980526_40_eng2b	Drer_029263_homeo_box_B3a_Source_ZFIN_Acc_ZDB_GENE_990415_104_hoxb3a	Drer_036231_homeo_box_A3a_Source_ZFIN_Acc_ZDB_GENE_000823_3_hoxa3a	
Spur_002632_Hox11_13a	Spur_000388_Hox11_13c	Spur_002633_Hox9_10	Spur_002630_Hox8_1	Spur_021309_Hox8	Spur_025486_Mox	Spur_002631_Hox11_13b_SpHbox7_Source_UniProtKB_TrEMBL_Acc_O44936	Spur_000386_Hox2_1	Spur_012252_Hox2	Spur_026099_Lox_Homeobox_protein_Splox_Source_UniProtKB_TrEMBL_Acc_Q8IT48	Spur_002816_Hb9	Spur_027568_Hox3	Spur_011798_Spur_011798	Spur_013436_Gsx	Spur_012253_Eve_Even_skipped_like_protein_Source_UniProtKB_TrEMBL_Acc_Q8MMJ3	Spur_020975_Engrailed	Spur_005171_Hox6	Spur_017352_Hox1	Spur_007242_Rough	Spur_024715_Cdx	Spur_019656_Cdxl	Spur_023868_Mox_1	Spur_020637_Lox_1	
Smim_2965_abdominal_B_Cupiennius_salei_gi_4584727_emb_CAB40807_1e_172_495	Smim_34661_proboscipedia_Cupiennius_salei_gi_133740634_emb_CAL91855_3e_82_264	Smim_80745_proboscipedia_putative_Ixodes_scapularis_gi_241756337_ref_XP_002406417_1e_41_152	Smim_7069_homeobox_protein_Cupiennius_salei_gi_3445436_emb_CAA07502_2e_113_340	Smim_36234_sex_combs_reduced_Parasteatoda_tepidariorum_gi_259053115_emb_CAX11344_1e_134_392	Smim_77463_homeobox_protein_Cupiennius_salei_gi_3445426_emb_CAA07497_2e_73_234	Smim_49100_homeobox_protein_Cupiennius_salei_gi_3445428_emb_CAA07498_7e_121_357	Smim_39306_ultrabithorax_Parasteatoda_tepidariorum_gi_259053107_emb_CAX11340_4e_151_433	Smim_24428_antennapedia_Parasteatoda_tepidariorum_gi_291461542_dbj_BAI83405_2e_116_350	Smim_26529_MOX_homeobox_Gallus_gallus_gi_18308158_gb_AAL67848_5e_30_122	Smim_40884_gastrulation_brain_homeobox_protein_Gallus_gallus_gi_331271817_gb_AED02514_3e_51_174	Smim_80752_Hox3_protein_Parasteatoda_tepidariorum_gi_259053111_emb_CAX11342_0_0_583	Smim_35098_3_homeobox_protein_Cupiennius_salei_gi_3445438_emb_CAA07503_3e_79_249	Smim_54652_Antennapedia_putative_Pediculus_humanus_corporis_gi_242005079_ref_XP_002423402_2e_55_191	Smim_24411_ultrabithorax_Cupiennius_salei_gi_3445432_emb_CAA07500_2e_41_141	Smim_80742_proboscipedia_putative_Ixodes_scapularis_gi_241756337_ref_XP_002406417_1e_10_71_2	Smim_38584_abdominal_A_Parasteatoda_tepidariorum_gi_259053113_emb_CAX11343_2e_30_116	
Sman_138140_Gsx_family_homeobox_protein_Source_UniProtKB_TrEMBL_Acc_G4LW98	Sman_081620_Gsx_family_homeobox_protein_Source_UniProtKB_TrEMBL_Acc_G4VJI7	Sman_202120	Sman_029620_SMOX_4_Homeobox_protein_SMOX_4_Source_UniProtKB_Swiss_Prot_Acc_Q26603	Sman_126190_Homeobix_protein_hb9_mnx2_putative_Source_UniProtKB_TrEMBL_Acc_G4M026	Sman_145200_SMOX_2_Homeobox_protein_engrailed_like_SMOX_2_Source_UniProtKB_Swiss_Prot_Acc_Q26601	Sman_087070_Antennapedia_like_homeobox_protein_Source_UniProtKB_TrEMBL_Acc_G4LZV9	Sman_157900_Asparagine_rich_antigen_putative_Source_UniProtKB_TrEMBL_Acc_G4M027	
Gsal_1646_homeobox_protein_partial	Gsal_6425_homeobox_protein_partial	Gsal_9271_homeobox_protein_partial	Gsal_15272_homeobox_protein_hox_a2	Gsal_3176_hox_protein_smox1	Gsal_15041_homeobox_partial	Gsal_6323_homeobox_protein	Gsal_9866_homeobox_b2	Gsal_2624_homeodomain_protein	Gsal_4190_homeobox_protein	
Nvec_48630_	Nvec_16156_	Nvec_20497_Homeobox	Nvec_8774_	Nvec_48629_	Nvec_29536_Homeobox	Nvec_29192_	Nvec_10405_	Nvec_10406_	Nvec_10407_	Nvec_53176_Homeobox	Nvec_32587_	Nvec_30811_Homeobox	Nvec_53178_Homeobox	Nvec_41100_Homeobox	Nvec_22870_	Nvec_8775_	Dmel_0001269_inv_invected_Source_FlyBase_0001269	

HG_11	
Hsap_Ensmbl0175514_G_protein_coupled_receptor_152_Source_HGNC_Symbol_Acc_23622_GPR152	Hsap_Ensmbl0075073_tachykinin_receptor_2_Source_HGNC_Symbol_Acc_11527_TACR2	Hsap_Ensmbl0166573_galanin_receptor_1_Source_HGNC_Symbol_Acc_4132_GALR1	Hsap_Ensmbl0139874_somatostatin_receptor_1_Source_HGNC_Symbol_Acc_11330_SSTR1	Hsap_Ensmbl0163823_chemokine_C_C_motif_receptor_1_Source_HGNC_Symbol_Acc_1602_CCR1	Hsap_Ensmbl0173198_cysteinyl_leukotriene_receptor_1_Source_HGNC_Symbol_Acc_17451_CYSLTR1	Hsap_Ensmbl0132671_somatostatin_receptor_4_Source_HGNC_Symbol_Acc_11333_SSTR4	Hsap_Ensmbl0182631_relaxin_insulin_like_family_peptide_receptor_3_Source_HGNC_Symbol_Acc_24883_RXFP3	Hsap_Ensmbl0180616_somatostatin_receptor_2_Source_HGNC_Symbol_Acc_11331_SSTR2	Hsap_Ensmbl0101188_neurotensin_receptor_1_high_affinity_Source_HGNC_Symbol_Acc_8039_NTSR1	Hsap_Ensmbl0121853_growth_hormone_secretagogue_receptor_Source_HGNC_Symbol_Acc_4267_GHSR	Hsap_Ensmbl0162009_somatostatin_receptor_5_Source_HGNC_Symbol_Acc_11334_SSTR5	Hsap_Ensmbl0183813_chemokine_C_C_motif_receptor_4_Source_HGNC_Symbol_Acc_1605_CCR4	Hsap_Ensmbl0187474_formyl_peptide_receptor_3_Source_HGNC_Symbol_Acc_3828_FPR3	Hsap_Ensmbl0135577_neuromedin_B_receptor_Source_HGNC_Symbol_Acc_7843_NMBR	Hsap_Ensmbl0169508_G_protein_coupled_receptor_183_Source_HGNC_Symbol_Acc_3128_GPR183	Hsap_Ensmbl0110148_cholecystokinin_B_receptor_Source_HGNC_Symbol_Acc_1571_CCKBR	Hsap_Ensmbl0183150_G_protein_coupled_receptor_19_Source_HGNC_Symbol_Acc_4473_GPR19	Hsap_Ensmbl0174417_thyrotropin_releasing_hormone_receptor_Source_HGNC_Symbol_Acc_12299_TRHR	Hsap_Ensmbl0137252_hypocretin_orexin_receptor_2_Source_HGNC_Symbol_Acc_4849_HCRTR2	Hsap_Ensmbl0164129_neuropeptide_Y_receptor_Y5_Source_HGNC_Symbol_Acc_7958_NPY5R	Hsap_Ensmbl0128285_melanin_concentrating_hormone_receptor_1_Source_HGNC_Symbol_Acc_4479_MCHR1	Hsap_Ensmbl0180772_angiotensin_II_receptor_type_2_Source_HGNC_Symbol_Acc_338_AGTR2	Hsap_Ensmbl0183729_neuropeptides_B_W_receptor_1_Source_HGNC_Symbol_Acc_4522_NPBWR1	Hsap_Ensmbl0134817_apelin_receptor_Source_HGNC_Symbol_Acc_339_APLNR	Hsap_Ensmbl0169836_tachykinin_receptor_3_Source_HGNC_Symbol_Acc_11528_TACR3	Hsap_Ensmbl0171860_complement_component_3a_receptor_1_Source_HGNC_Symbol_Acc_1319_C3AR1	Hsap_Ensmbl0168398_bradykinin_receptor_B2_Source_HGNC_Symbol_Acc_1030_BDKRB2	Hsap_Ensmbl0121966_chemokine_C_X_C_motif_receptor_4_Source_HGNC_Symbol_Acc_2561_CXCR4	Hsap_LRG_146_formyl_peptide_receptor_1_Source_HGNC_Symbol_Acc_3826_LRG_146	Hsap_Ensmbl0144891_angiotensin_II_receptor_type_1_Source_HGNC_Symbol_Acc_336_AGTR1	Hsap_Ensmbl0183473_somatostatin_receptor_3_Source_HGNC_Symbol_Acc_11332_SSTR3	Hsap_Ensmbl0125510_opiate_receptor_like_1_Source_HGNC_Symbol_Acc_8155_OPRL1	Hsap_Ensmbl0160683_chemokine_C_X_C_motif_receptor_5_Source_HGNC_Symbol_Acc_1060_CXCR5	Hsap_Ensmbl0112038_opioid_receptor_mu_1_Source_HGNC_Symbol_Acc_8156_OPRM1	Hsap_Ensmbl0121807_chemokine_C_C_motif_receptor_2_Source_HGNC_Symbol_Acc_1603_CCR2	Hsap_Ensmbl0116329_opioid_receptor_delta_1_Source_HGNC_Symbol_Acc_8153_OPRD1	Hsap_Ensmbl0163464_chemokine_C_X_C_motif_receptor_1_Source_HGNC_Symbol_Acc_6026_CXCR1	Hsap_Ensmbl0182687_galanin_receptor_2_Source_HGNC_Symbol_Acc_4133_GALR2	Hsap_Ensmbl0147145_lysophosphatidic_acid_receptor_4_Source_HGNC_Symbol_Acc_4478_LPAR4	Hsap_Ensmbl0179934_chemokine_C_C_motif_receptor_8_Source_HGNC_Symbol_Acc_1609_CCR8	Hsap_Ensmbl0172215_chemokine_C_X_C_motif_receptor_6_Source_HGNC_Symbol_Acc_16647_CXCR6	Hsap_Ensmbl0186810_chemokine_C_X_C_motif_receptor_3_Source_HGNC_Symbol_Acc_4540_CXCR3	Hsap_Ensmbl0186912_pyrimidinergic_receptor_P2Y_G_protein_coupled_4_Source_HGNC_Symbol_Acc_8542_P2RY4	Hsap_Ensmbl0144230_G_protein_coupled_receptor_17_Source_HGNC_Symbol_Acc_4471_GPR17	Hsap_Ensmbl0139679_lysophosphatidic_acid_receptor_6_Source_HGNC_Symbol_Acc_15520_LPAR6	Hsap_Ensmbl0174600_chemokine_like_receptor_1_Source_HGNC_Symbol_Acc_2121_CMKLR1	Hsap_Ensmbl0126353_chemokine_C_C_motif_receptor_7_Source_HGNC_Symbol_Acc_1608_CCR7	Hsap_Ensmbl0152207_cysteinyl_leukotriene_receptor_2_Source_HGNC_Symbol_Acc_18274_CYSLTR2	Hsap_Ensmbl0180871_chemokine_C_X_C_motif_receptor_2_Source_HGNC_Symbol_Acc_6027_CXCR2	Hsap_Ensmbl0144476_atypical_chemokine_receptor_3_Source_HGNC_Symbol_Acc_23692_ACKR3	Hsap_Ensmbl0154165_G_protein_coupled_receptor_15_Source_HGNC_Symbol_Acc_4469_GPR15	Hsap_Ensmbl0112486_chemokine_C_C_motif_receptor_6_Source_HGNC_Symbol_Acc_1607_CCR6	Hsap_Ensmbl0181104_coagulation_factor_II_thrombin_receptor_Source_HGNC_Symbol_Acc_3537_F2R	Hsap_Ensmbl0164220_coagulation_factor_II_thrombin_receptor_like_2_Source_HGNC_Symbol_Acc_3539_F2RL2	Hsap_Ensmbl0160791_chemokine_C_C_motif_receptor_5_gene_pseudogene_Source_HGNC_Symbol_Acc_1606_CCR5	Hsap_Ensmbl0169860_purinergic_receptor_P2Y_G_protein_coupled_1_Source_HGNC_Symbol_Acc_8539_P2RY1	Hsap_Ensmbl0175591_purinergic_receptor_P2Y_G_protein_coupled_2_Source_HGNC_Symbol_Acc_8541_P2RY2	Hsap_Ensmbl0125522_neuropeptides_B_W_receptor_2_Source_HGNC_Symbol_Acc_4530_NPBWR2	Hsap_Ensmbl0119714_G_protein_coupled_receptor_68_Source_HGNC_Symbol_Acc_4519_GPR68	Hsap_Ensmbl0128310_galanin_receptor_3_Source_HGNC_Symbol_Acc_4134_GALR3	Hsap_Ensmbl0198829_succinate_receptor_1_Source_HGNC_Symbol_Acc_4542_SUCNR1	Hsap_Ensmbl0177464_G_protein_coupled_receptor_4_Source_HGNC_Symbol_Acc_4497_GPR4	Hsap_Ensmbl0170128_G_protein_coupled_receptor_25_Source_HGNC_Symbol_Acc_4480_GPR25	Hsap_Ensmbl0182162_purinergic_receptor_P2Y_G_protein_coupled_8_Source_HGNC_Symbol_Acc_15524_P2RY8	Hsap_Ensmbl0182782_hydroxycarboxylic_acid_receptor_2_Source_HGNC_Symbol_Acc_24827_HCAR2	Hsap_Ensmbl0255398_hydroxycarboxylic_acid_receptor_3_Source_HGNC_Symbol_Acc_16824_HCAR3	Hsap_Ensmbl0132911_neuromedin_U_receptor_2_Source_HGNC_Symbol_Acc_16454_NMUR2	Hsap_Ensmbl0152034_melanin_concentrating_hormone_receptor_2_Source_HGNC_Symbol_Acc_20867_MCHR2	Hsap_Ensmbl0171659_G_protein_coupled_receptor_34_Source_HGNC_Symbol_Acc_4490_GPR34	Hsap_Ensmbl0169403_platelet_activating_factor_receptor_Source_HGNC_Symbol_Acc_9582_PTAFR	Hsap_Ensmbl0144648_atypical_chemokine_receptor_2_Source_HGNC_Symbol_Acc_1565_ACKR2	Hsap_Ensmbl0166856_G_protein_coupled_receptor_182_Source_HGNC_Symbol_Acc_13708_GPR182	Hsap_Ensmbl0138271_G_protein_coupled_receptor_87_Source_HGNC_Symbol_Acc_4538_GPR87	Hsap_Ensmbl0171631_pyrimidinergic_receptor_P2Y_G_protein_coupled_6_Source_HGNC_Symbol_Acc_8543_P2RY6	Hsap_Ensmbl0181408_urotensin_2_receptor_Source_HGNC_Symbol_Acc_4468_UTS2R	Hsap_Ensmbl0142511_G_protein_coupled_receptor_32_Source_HGNC_Symbol_Acc_4487_GPR32	Hsap_Ensmbl0171596_neuromedin_U_receptor_1_Source_HGNC_Symbol_Acc_4518_NMUR1	Hsap_Ensmbl0102239_bombesin_like_receptor_3_Source_HGNC_Symbol_Acc_1113_BRS3	Hsap_Ensmbl0213903_leukotriene_B4_receptor_Source_HGNC_Symbol_Acc_6713_LTB4R	Hsap_Ensmbl0163394_cholecystokinin_A_receptor_Source_HGNC_Symbol_Acc_1570_CCKAR	Hsap_Ensmbl0102539_motilin_receptor_Source_HGNC_Symbol_Acc_4495_MLNR	Hsap_Ensmbl0164128_neuropeptide_Y_receptor_Y1_Source_HGNC_Symbol_Acc_7956_NPY1R	Hsap_Ensmbl0169313_purinergic_receptor_P2Y_G_protein_coupled_12_Source_HGNC_Symbol_Acc_18124_P2RY12	Hsap_Ensmbl0136160_endothelin_receptor_type_B_Source_HGNC_Symbol_Acc_3180_EDNRB	Hsap_Ensmbl0121764_hypocretin_orexin_receptor_1_Source_HGNC_Symbol_Acc_4848_HCRTR1	Hsap_Ensmbl0147138_G_protein_coupled_receptor_174_Source_HGNC_Symbol_Acc_30245_GPR174	Hsap_Ensmbl0078589_purinergic_receptor_P2Y_G_protein_coupled_10_Source_HGNC_Symbol_Acc_19906_P2RY10	Hsap_Ensmbl0183134_prostaglandin_D2_receptor_2_Source_HGNC_Symbol_Acc_4502_PTGDR2	Hsap_Ensmbl0148734_neuropeptide_FF_receptor_1_Source_HGNC_Symbol_Acc_17425_NPFFR1	Hsap_Ensmbl0264717_Homo_sapiens_neuropeptide_Y_receptor_type_4_like_LOC100996758_mRNA_Source_RefSeq_mRNA_Acc_NM_001278795_NPY4R	Hsap_Ensmbl0266170_neuropeptide_Y_receptor_type_4_Source_RefSeq_peptide_Acc_NP_001265723_AC244230_2	Hsap_Ensmbl0181619_G_protein_coupled_receptor_135_Source_HGNC_Symbol_Acc_19991_GPR135	Hsap_Ensmbl0185149_neuropeptide_Y_receptor_Y2_Source_HGNC_Symbol_Acc_7957_NPY2R	Hsap_Ensmbl0101292_prokineticin_receptor_2_Source_HGNC_Symbol_Acc_15836_PROKR2	Hsap_Ensmbl0169618_prokineticin_receptor_1_Source_HGNC_Symbol_Acc_4524_PROKR1	Hsap_Ensmbl0126010_gastrin_releasing_peptide_receptor_Source_HGNC_Symbol_Acc_4609_GRPR	Hsap_Ensmbl0121797_chemokine_C_C_motif_receptor_like_2_Source_HGNC_Symbol_Acc_1612_CCRL2	Hsap_Ensmbl0196917_hydroxycarboxylic_acid_receptor_1_Source_HGNC_Symbol_Acc_4532_HCAR1	Hsap_Ensmbl0173080_relaxin_insulin_like_family_peptide_receptor_4_Source_HGNC_Symbol_Acc_14666_RXFP4	Hsap_Ensmbl0162881_oxoeicosanoid_OXE_receptor_1_Source_HGNC_Symbol_Acc_24884_OXER1	Hsap_Ensmbl0100739_bradykinin_receptor_B1_Source_HGNC_Symbol_Acc_1029_BDKRB1	Hsap_Ensmbl0119973_prolactin_releasing_hormone_receptor_Source_HGNC_Symbol_Acc_4464_PRLHR	Hsap_Ensmbl0186867_pyroglutamylated_RFamide_peptide_receptor_Source_HGNC_Symbol_Acc_15565_QRFPR	Hsap_Ensmbl0115353_tachykinin_receptor_1_Source_HGNC_Symbol_Acc_11526_TACR1	Hsap_Ensmbl0123901_G_protein_coupled_receptor_83_Source_HGNC_Symbol_Acc_4523_GPR83	Hsap_Ensmbl0140030_G_protein_coupled_receptor_65_Source_HGNC_Symbol_Acc_4517_GPR65	Hsap_Ensmbl0183840_G_protein_coupled_receptor_39_Source_HGNC_Symbol_Acc_4496_GPR39	Hsap_Ensmbl0169006_neurotensin_receptor_2_Source_HGNC_Symbol_Acc_8040_NTSR2	Hsap_Ensmbl0125245_G_protein_coupled_receptor_18_Source_HGNC_Symbol_Acc_4472_GPR18	Hsap_Ensmbl0120436_G_protein_coupled_receptor_31_Source_HGNC_Symbol_Acc_4486_GPR31	Hsap_Ensmbl0186188_free_fatty_acid_receptor_4_Source_HGNC_Symbol_Acc_19061_FFAR4	Hsap_Ensmbl0244165_purinergic_receptor_P2Y_G_protein_coupled_11_Source_HGNC_Symbol_Acc_8540_P2RY11	Hsap_Ensmbl0171051_formyl_peptide_receptor_1_Source_HGNC_Symbol_Acc_3826_FPR1	Hsap_Ensmbl0174946_G_protein_coupled_receptor_171_Source_HGNC_Symbol_Acc_30057_GPR171	Hsap_Ensmbl0204882_G_protein_coupled_receptor_20_Source_HGNC_Symbol_Acc_4475_GPR20	Hsap_Ensmbl0184574_lysophosphatidic_acid_receptor_5_Source_HGNC_Symbol_Acc_13307_LPAR5	Hsap_Ensmbl0151617_endothelin_receptor_type_A_Source_HGNC_Symbol_Acc_3179_EDNRA	Hsap_Ensmbl0116014_KISS1_receptor_Source_HGNC_Symbol_Acc_4510_KISS1R	Hsap_Ensmbl0135898_G_protein_coupled_receptor_55_Source_HGNC_Symbol_Acc_4511_GPR55	Hsap_Ensmbl0178623_G_protein_coupled_receptor_35_Source_HGNC_Symbol_Acc_4492_GPR35	Hsap_Ensmbl0164251_coagulation_factor_II_thrombin_receptor_like_1_Source_HGNC_Symbol_Acc_3538_F2RL1	Hsap_Ensmbl0214943_G_protein_coupled_receptor_33_gene_pseudogene_Source_HGNC_Symbol_Acc_4489_GPR33	Hsap_Ensmbl0134830_complement_component_5a_receptor_2_Source_HGNC_Symbol_Acc_4527_C5AR2	Hsap_Ensmbl0181631_purinergic_receptor_P2Y_G_protein_coupled_13_Source_HGNC_Symbol_Acc_4537_P2RY13	Hsap_Ensmbl0171657_G_protein_coupled_receptor_82_Source_HGNC_Symbol_Acc_4533_GPR82	Hsap_Ensmbl0184451_chemokine_C_C_motif_receptor_10_Source_HGNC_Symbol_Acc_4474_CCR10	Hsap_Ensmbl0168329_chemokine_C_X3_C_motif_receptor_1_Source_HGNC_Symbol_Acc_2558_CX3CR1	Hsap_Ensmbl0127533_coagulation_factor_II_thrombin_receptor_like_3_Source_HGNC_Symbol_Acc_3540_F2RL3	Hsap_Ensmbl0173250_G_protein_coupled_receptor_151_Source_HGNC_Symbol_Acc_23624_GPR151	Hsap_Ensmbl0174944_purinergic_receptor_P2Y_G_protein_coupled_14_Source_HGNC_Symbol_Acc_16442_P2RY14	Hsap_Ensmbl0272658_Leukotriene_B4_receptor_2_Source_UniProtKB_Swiss_Prot_Acc_Q9NPC1_LTB4R2	Hsap_Ensmbl0213906_leukotriene_B4_receptor_2_Source_HGNC_Symbol_Acc_19260_LTB4R2	Hsap_Ensmbl0082556_opioid_receptor_kappa_1_Source_HGNC_Symbol_Acc_8154_OPRK1	Hsap_Ensmbl0164850_G_protein_coupled_estrogen_receptor_1_Source_HGNC_Symbol_Acc_4485_GPER1	Hsap_Ensmbl0165621_oxoglutarate_alpha_ketoglutarate_receptor_1_Source_HGNC_Symbol_Acc_4531_OXGR1	Hsap_Ensmbl0183671_G_protein_coupled_receptor_1_Source_HGNC_Symbol_Acc_4463_GPR1	Hsap_Ensmbl0183625_chemokine_C_C_motif_receptor_3_Source_HGNC_Symbol_Acc_1604_CCR3	
Dmel_0035610_Lkr_Leucokinin_receptor_Source_FlyBase_0035610	Dmel_0259231_CCKLR_17D1_CCK_like_receptor_at_17D1_Source_FlyBase_0259231	Dmel_0038880_SIFR_SIFamide_receptor_Source_FlyBase_0038880	Dmel_0050106_CCHa1r_CCHamide_1_receptor_Source_FlyBase_0050106	Dmel_0038874_ETHR_ETHR_Source_FlyBase_0038874	Dmel_0028961_AlstR_Allatostatin_Receptor_Source_FlyBase_0028961	Dmel_0039595_AR_2_Allatostatin_Receptor_2_Source_FlyBase_0039595	Dmel_0004841_Takr86C_Tachykinin_like_receptor_at_86C_Source_FlyBase_0004841	Dmel_0036789_AlCR2_allatostatin_C_receptor_2_Source_FlyBase_0036789	Dmel_0036790_star1_allatostatin_C_receptor_1_Source_FlyBase_0036790	Dmel_0030954_CCKLR_17D3_CCK_like_receptor_at_17D3_Source_FlyBase_0030954	Dmel_0038140_CG8784	Dmel_0004622_Takr99D_Tachykinin_like_receptor_at_99D_Source_FlyBase_0004622	Dmel_0004842_NepYr_Neuropeptide_Y_receptor_like_Source_FlyBase_0004842	Dmel_0036934_sNPF_R_short_neuropeptide_F_receptor_Source_FlyBase_0036934	Dmel_0038139_CG8795	Dmel_0038201_Pk1r_Pyrokinin_1_receptor_Source_FlyBase_0038201	Dmel_0037100_capaR_capa_receptor_Source_FlyBase_0037100	Dmel_0050340_CG30340	Dmel_0033058_CCHa2r_CCHamide_2_receptor_Source_FlyBase_0033058	Dmel_0052547_CG32547	Dmel_0037408_NPFR1_neuropeptide_F_receptor_Source_FlyBase_0037408	Dmel_0085410_TrissinR_Trissin_receptor_Source_FlyBase_0085410	Dmel_0031770_CG13995	
Cgig_17230_Neuropeptide_Y_receptor_Source_UniProtKB_TrEMBL_Acc_K1RE51	Cgig_27768_Cholecystokinin_receptor_type_A_Source_UniProtKB_TrEMBL_Acc_K1QI17	Cgig_17233_Neuropeptide_Y_receptor_Source_UniProtKB_TrEMBL_Acc_K1R160	Cgig_12279_Cholecystokinin_receptor_Source_UniProtKB_TrEMBL_Acc_K1PPZ5	Cgig_10856_Neuropeptide_FF_receptor_2_Source_UniProtKB_TrEMBL_Acc_K1QBA5	Cgig_05571_Neuropeptide_capa_receptor_Source_UniProtKB_TrEMBL_Acc_K1RWH8	Cgig_11645_Melatonin_related_receptor_Source_UniProtKB_TrEMBL_Acc_K1RFC1	Cgig_27318_Neuromedin_B_receptor_Source_UniProtKB_TrEMBL_Acc_K1RHG0	Cgig_27719_Somatostatin_receptor_type_1_Source_UniProtKB_TrEMBL_Acc_K1QHX9	Cgig_28192_Neuropeptide_FF_receptor_2_Source_UniProtKB_TrEMBL_Acc_K1RE65	Cgig_07543_Neuropeptide_FF_receptor_2_Source_UniProtKB_TrEMBL_Acc_K1QPC8	Cgig_06524_Neuropeptide_FF_receptor_2_Source_UniProtKB_TrEMBL_Acc_K1PVA2	Cgig_07542_Neuropeptide_FF_receptor_2_Source_UniProtKB_TrEMBL_Acc_K1RVG3	Cgig_09553_Pyroglutamylated_RFamide_peptide_receptor_Source_UniProtKB_TrEMBL_Acc_K1PCE5	Cgig_03328_Cholecystokinin_receptor_type_A_Source_UniProtKB_TrEMBL_Acc_K1PZ04	Cgig_14191_Orexin_receptor_type_2_Source_UniProtKB_TrEMBL_Acc_K1QZG6	Cgig_05389_Pyroglutamylated_RFamide_peptide_receptor_Source_UniProtKB_TrEMBL_Acc_K1PWN6	Cgig_04376_Pyroglutamylated_RFamide_peptide_receptor_Source_UniProtKB_TrEMBL_Acc_K1PHY8	Cgig_25197_Neuropeptide_FF_receptor_2_Source_UniProtKB_TrEMBL_Acc_K1Q664	Cgig_18979_Neuropeptide_Y_receptor_type_1_Source_UniProtKB_TrEMBL_Acc_K1RIT2	Cgig_23500_G_protein_coupled_receptor_54_Source_UniProtKB_TrEMBL_Acc_K1Q4C9	Cgig_19256_Cholecystokinin_receptor_Source_UniProtKB_TrEMBL_Acc_K1QPR7	Cgig_22492_Neuropeptide_capa_receptor_Source_UniProtKB_TrEMBL_Acc_K1QAF5	Cgig_02831_Orexin_receptor_type_2_Source_UniProtKB_TrEMBL_Acc_K1QK27	Cgig_04366_Pyroglutamylated_RFamide_peptide_receptor_Source_UniProtKB_TrEMBL_Acc_K1PSP8	Cgig_18551_Neuropeptide_FF_receptor_2_Source_UniProtKB_TrEMBL_Acc_K1RW77	Cgig_17836_KiSS_1_receptor_Source_UniProtKB_TrEMBL_Acc_K1R8Z6	Cgig_06523_G_protein_coupled_receptor_54_Source_UniProtKB_TrEMBL_Acc_K1PMX5	Cgig_17891_Putative_G_protein_coupled_receptor_83_Source_UniProtKB_TrEMBL_Acc_K1PQW2	Cgig_01735_Neuropeptide_FF_receptor_2_Source_UniProtKB_TrEMBL_Acc_K1PEH3	Cgig_26026_Thyrotropin_releasing_hormone_receptor_Source_UniProtKB_TrEMBL_Acc_K1QEX8	Cgig_16888_Growth_hormone_secretagogue_receptor_type_1_Source_UniProtKB_TrEMBL_Acc_K1QIN6	Cgig_16890_Growth_hormone_secretagogue_receptor_type_1_Source_UniProtKB_TrEMBL_Acc_K1RAJ4	Cgig_04482_Putative_G_protein_coupled_receptor_T27D1_3_Source_UniProtKB_TrEMBL_Acc_K1PQM6	Cgig_13414_Galanin_receptor_type_2_Source_UniProtKB_TrEMBL_Acc_K1QCE1	Cgig_24153_Neuropeptide_FF_receptor_2_Source_UniProtKB_TrEMBL_Acc_K1RPA0	Cgig_23620_Neuromedin_U_receptor_2_Source_UniProtKB_TrEMBL_Acc_K1RL19	Cgig_09811_Neuropeptide_Y_receptor_Source_UniProtKB_TrEMBL_Acc_K1Q5X5	Cgig_26363_Neuropeptide_capa_receptor_Source_UniProtKB_TrEMBL_Acc_K1RI25	Cgig_22935_Orexin_receptor_type_2_Source_UniProtKB_TrEMBL_Acc_K1QCI0	Cgig_27668_Cholecystokinin_receptor_type_A_Source_UniProtKB_TrEMBL_Acc_K1RBX1	Cgig_09794_Cholecystokinin_receptor_type_A_Source_UniProtKB_TrEMBL_Acc_K1QYG1	Cgig_04377_Pyroglutamylated_RFamide_peptide_receptor_Source_UniProtKB_TrEMBL_Acc_K1PQQ9	Cgig_02571_Neuropeptide_Y_receptor_type_1_Source_UniProtKB_TrEMBL_Acc_K1Q092	Cgig_12288_Putative_G_protein_coupled_receptor_83_Source_UniProtKB_TrEMBL_Acc_K1Q8V2	Cgig_07162_Putative_G_protein_coupled_receptor_T27D1_3_Source_UniProtKB_TrEMBL_Acc_K1QEQ2	Cgig_18648_Neuropeptide_Y_receptor_type_1_Source_UniProtKB_TrEMBL_Acc_K1RMZ9	Cgig_19611_Cholecystokinin_receptor_Source_UniProtKB_TrEMBL_Acc_K1PWJ3	Cgig_25103_Neuropeptide_FF_receptor_2_Source_UniProtKB_TrEMBL_Acc_K1QRU2	Cgig_15590_Tachykinin_like_peptide_receptor_99D_Source_UniProtKB_TrEMBL_Acc_K1P9N1	Cgig_07698_Tachykinin_like_peptide_receptor_99D_Source_UniProtKB_TrEMBL_Acc_K1PDT2	Cgig_15581_Substance_K_receptor_Source_UniProtKB_TrEMBL_Acc_K1PNN7	Cgig_26948_Orexin_receptor_type_1_Source_UniProtKB_TrEMBL_Acc_K1RY47	Cgig_23294_Thyrotropin_releasing_hormone_receptor_Source_UniProtKB_TrEMBL_Acc_K1QXU3	Cgig_27017_Neuropeptide_FF_receptor_2_Source_UniProtKB_TrEMBL_Acc_K1QS29	Cgig_12269_Pyroglutamylated_RFamide_peptide_receptor_Source_UniProtKB_TrEMBL_Acc_K1P430	Cgig_04373_Neuropeptide_Y_receptor_Source_UniProtKB_TrEMBL_Acc_K1Q7L6	Cgig_27223_Neuropeptide_Y_receptor_type_1_Source_UniProtKB_TrEMBL_Acc_K1RPI5	Cgig_04372_Neuromedin_K_receptor_Source_UniProtKB_TrEMBL_Acc_K1Q037	Cgig_19257_Orexin_receptor_type_2_Source_UniProtKB_TrEMBL_Acc_K1QXE7	Cgig_12268_Neuropeptide_FF_receptor_1_Source_UniProtKB_TrEMBL_Acc_K1QAF8	Cgig_22486_Neuropeptide_Y_receptor_Source_UniProtKB_TrEMBL_Acc_K1Q379	Cgig_23293_Thyrotropin_releasing_hormone_receptor_Source_UniProtKB_TrEMBL_Acc_K1QRF6	Cgig_17231_Tachykinin_like_peptide_receptor_99D_Source_UniProtKB_TrEMBL_Acc_K1RXC4	Cgig_27704_Tachykinin_like_peptide_receptor_86C_Source_UniProtKB_TrEMBL_Acc_K1PVP9	Cgig_17886	Cgig_02764_G_protein_coupled_receptor_54_Source_UniProtKB_TrEMBL_Acc_K1PE31	Cgig_02765_Neuropeptide_Y_receptor_type_1_Source_UniProtKB_TrEMBL_Acc_K1PKG3	Cgig_13413_KiSS_1_receptor_Source_UniProtKB_TrEMBL_Acc_K1Q4W1	Cgig_23499_KiSS_1_receptor_Source_UniProtKB_TrEMBL_Acc_K1PWK8	Cgig_25172_Phe13_bombesin_receptor_Source_UniProtKB_TrEMBL_Acc_K1PWD3	Cgig_25650_Somatostatin_receptor_type_4_Source_UniProtKB_TrEMBL_Acc_K1R6D7	
Cele_020712_ckr_1_Protein_CKR_1_ckr_1_mRNA_complete_cds_Source_RefSeq_mRNA_Acc_NM_059517	Cele_009619_npr_6_Protein_NPR_6_npr_6_mRNA_complete_cds_Source_RefSeq_mRNA_Acc_NM_077324	Cele_019616_nmur_2_Protein_NMUR_2_nmur_2_mRNA_complete_cds_Source_RefSeq_mRNA_Acc_NM_061265	Cele_006428_tkr_3_Protein_TKR_3_isoform_b_tkr_3_mRNA_complete_cds_Source_RefSeq_mRNA_Acc_NM_001026087	Cele_016265_nmur_4_Protein_NMUR_4_nmur_4_mRNA_complete_cds_Source_RefSeq_mRNA_Acc_NM_059589	Cele_016747_nmur_1_Protein_NMUR_1_nmur_1_mRNA_complete_cds_Source_RefSeq_mRNA_Acc_NM_077114	Cele_021439_ckr_2_Protein_CKR_2_isoform_c_ckr_2_mRNA_complete_cds_Source_RefSeq_mRNA_Acc_NM_001027673	Cele_018067_npr_7_Protein_NPR_7_npr_7_mRNA_complete_cds_Source_RefSeq_mRNA_Acc_NM_077169	Cele_013187_npr_34_Protein_Y54E2A_1_Y54E2A_1_mRNA_complete_cds_Source_RefSeq_mRNA_Acc_NM_064656	Cele_020086_npr_24_Protein_NPR_24_npr_24_mRNA_complete_cds_Source_RefSeq_mRNA_Acc_NM_078432	Cele_006864_npr_16_Protein_NPR_16_isoform_a_npr_16_mRNA_complete_cds_Source_RefSeq_mRNA_Acc_NM_001047793	Cele_020727_npr_21_Protein_NPR_21_npr_21_mRNA_complete_cds_Source_RefSeq_mRNA_Acc_NM_078378	Cele_013974_npr_9_Protein_NPR_9_npr_9_mRNA_complete_cds_Source_RefSeq_mRNA_Acc_NM_077495	Cele_006576_tkr_1_Protein_TKR_1_tkr_1_mRNA_complete_cds_Source_RefSeq_mRNA_Acc_NM_066663	Cele_012084_npr_15_Protein_NPR_15_npr_15_mRNA_complete_cds_Source_RefSeq_mRNA_Acc_NM_065343	Cele_021983_npr_5_Protein_NPR_5_isoform_b_Source_RefSeq_mRNA_Acc_NM_001029094	Cele_013782_npr_32_Protein_NPR_32_npr_32_mRNA_complete_cds_Source_RefSeq_mRNA_Acc_NM_070655	Cele_022004_npr_22_Protein_NPR_22_isoform_b_npr_22_mRNA_complete_cds_Source_RefSeq_mRNA_Acc_NM_001028370	Cele_020689_npr_12_Protein_NPR_12_npr_12_mRNA_complete_cds_Source_RefSeq_mRNA_Acc_NM_068670	Cele_003808_npr_2_Protein_NPR_2_isoform_a_Source_RefSeq_mRNA_Acc_NM_069300	Cele_016761_tkr_2_Protein_C49A9_7_C49A9_7_mRNA_complete_cds_Source_RefSeq_mRNA_Acc_NM_068529	Cele_011578_npr_20_Protein_NPR_20_npr_20_mRNA_complete_cds_Source_RefSeq_mRNA_Acc_NM_063487	Cele_003807_npr_1_Protein_NPR_1_npr_1_mRNA_complete_cds_Source_RefSeq_mRNA_Acc_NM_076415	Cele_007006_npr_3_Protein_NPR_3_npr_3_mRNA_complete_cds_Source_RefSeq_mRNA_Acc_NM_069761	Cele_007635_npr_4_Protein_NPR_4_npr_4_mRNA_complete_cds_Source_RefSeq_mRNA_Acc_NM_077700	Cele_008278_npr_10_Protein_NPR_10_isoform_b_npr_10_mRNA_complete_cds_Source_RefSeq_mRNA_Acc_NM_001029317	Cele_016110_npr_11_Protein_NPR_11_npr_11_mRNA_complete_cds_Source_RefSeq_mRNA_Acc_NM_075833	Cele_016984_npr_8_Protein_NPR_8_isoform_b_Source_RefSeq_mRNA_Acc_NM_171723	Cele_008065_npr_18_Protein_NPR_18_isoform_f_Source_RefSeq_mRNA_Acc_NM_001270155	Cele_015559_npr_17_Protein_NPR_17_npr_17_mRNA_complete_cds_Source_RefSeq_mRNA_Acc_NM_066342	Cele_011372_npr_26_Protein_NPR_26_Source_UniProtKB_TrEMBL_Acc_O45725	Cele_011381_npr_25_Protein_NPR_25_npr_25_mRNA_complete_cds_Source_RefSeq_mRNA_Acc_NM_073482	Cele_018886_npr_28_Protein_NPR_28_npr_28_mRNA_complete_cds_Source_RefSeq_mRNA_Acc_NM_077015	Cele_013848_npr_29_Protein_NPR_29_npr_29_mRNA_complete_cds_Source_RefSeq_mRNA_Acc_NM_066637	Cele_009278_npr_33_Protein_NPR_33_npr_33_mRNA_complete_cds_Source_RefSeq_mRNA_Acc_NM_078211	Cele_012275_npr_14_Protein_NPR_14_npr_14_mRNA_complete_cds_Source_RefSeq_mRNA_Acc_NM_060882	Cele_017176_nmur_3_Protein_NMUR_3_isoform_a_nmur_3_mRNA_complete_cds_Source_RefSeq_mRNA_Acc_NM_001029353	Cele_019183_npr_30_Protein_NPR_30_npr_30_mRNA_complete_cds_Source_RefSeq_mRNA_Acc_NM_064724	Cele_016842_npr_35_Protein_C50F7_1_isoform_b_Source_RefSeq_mRNA_Acc_NM_001027917	
Drer_075112_tachykinin_receptor_3a_Source_ZFIN_Acc_ZDB_GENE_090312_106_tacr3a	Drer_054203_neuropeptide_FF_receptor_1_like_1_Source_ZFIN_Acc_ZDB_GENE_091118_18_npffr1l1	Drer_010712_neuropeptide_FF_receptor_1_like_3_Source_ZFIN_Acc_ZDB_GENE_070424_44_npffr1l3	Drer_056620_gastrin_releasing_peptide_receptor_Source_ZFIN_Acc_ZDB_GENE_081015_4_grpr	Drer_044969_si_ch73_52e11_1_Source_ZFIN_Acc_ZDB_GENE_131121_48_si_ch73_52e11_1	Drer_058246_cysteinyl_leukotriene_receptor_1_Source_ZFIN_Acc_ZDB_GENE_050522_250_cysltr1	Drer_020853_galanin_receptor_2_Source_HGNC_Symbol_Acc_4133_GALR2	Drer_003049_somatostatin_receptor_1a_Source_ZFIN_Acc_ZDB_GENE_090429_1_sstr1a	Drer_077540_coagulation_factor_II_thrombin_receptor_like_1_tandem_duplicate_2_Source_ZFIN_Acc_ZDB_GENE_070615_24_f2rl1_2	Drer_045443_angiotensin_II_receptor_type_1b_Source_ZFIN_Acc_ZDB_GENE_110411_117_agtr1b	Drer_068444_Uncharacterized_protein_Source_UniProtKB_TrEMBL_Acc_F1QJ85_CU207276_1	Drer_070400_si_ch211_161c3_4_Source_ZFIN_Acc_ZDB_GENE_131127_536_si_ch211_161c3_4	Drer_062552_lysophosphatidic_acid_receptor_6a_Source_ZFIN_Acc_ZDB_GENE_061013_343_lpar6a	Drer_069806_somatostatin_receptor_2_Source_HGNC_Symbol_Acc_11331_SSTR2_2_of_2	Drer_057410_relaxin_insulin_like_family_peptide_receptor_3_Source_ZFIN_Acc_ZDB_GENE_080723_67_rxfp3	Drer_056230_growth_hormone_secretagogue_receptor_a_Source_ZFIN_Acc_ZDB_GENE_070912_238_ghsra	Drer_067925_Uncharacterized_protein_Source_UniProtKB_TrEMBL_Acc_E7FCM2_BX324198_1	Drer_079165_Uncharacterized_protein_Source_UniProtKB_TrEMBL_Acc_F1QF39_CR356247_1	Drer_031749_C3a_anaphylatoxin_chemotactic_receptor_Source_UniProtKB_Swiss_Prot_Acc_P0C7U4_C3AR1	Drer_057117_growth_hormone_secretagogue_receptor_b_Source_ZFIN_Acc_ZDB_GENE_090327_1_ghsrb	Drer_057195_G_protein_coupled_receptor_132_Source_HGNC_Symbol_Acc_17482_GPR132_2_of_3	Drer_010384_lysophosphatidic_acid_receptor_5a_Source_ZFIN_Acc_ZDB_GENE_030131_1193_lpar5a	Drer_079829_Uncharacterized_protein_Source_UniProtKB_TrEMBL_Acc_F1QYD4_BX537113_1	Drer_091207_motilin_receptor_Source_HGNC_Symbol_Acc_4495_MLNR	Drer_076897_Uncharacterized_protein_Source_UniProtKB_TrEMBL_Acc_F1QI14_CU570782_1	Drer_042984_formyl_peptide_receptor_1_Source_ZFIN_Acc_ZDB_GENE_121227_2_fpr1	Drer_059090_somatostatin_receptor_2_Source_HGNC_Symbol_Acc_11331_SSTR2_1_of_2	Drer_093228_chemokine_like_receptor_1_Source_HGNC_Symbol_Acc_2121_CMKLR1_3_of_3	Drer_057633_chemokine_C_X_C_motif_receptor_4a_Source_ZFIN_Acc_ZDB_GENE_020102_1_cxcr4a	Drer_041125_G_protein_coupled_receptor_19_Source_ZFIN_Acc_ZDB_GENE_040426_1295_gpr19	Drer_092087_chemokine_like_receptor_1_Source_HGNC_Symbol_Acc_2121_CMKLR1_2_of_3	Drer_036117_melanin_concentrating_hormone_receptor_2_Source_ZFIN_Acc_ZDB_GENE_030502_6_mchr2	Drer_063545_purinergic_receptor_P2Y_G_protein_coupled_2_Source_HGNC_Symbol_Acc_8541_P2RY2_1_of_3	Drer_061846_relaxin_insulin_like_family_peptide_receptor_3_2b_Source_ZFIN_Acc_ZDB_GENE_050208_346_rxfp3_2b	Drer_063549_purinergic_receptor_P2Y_G_protein_coupled_2_Source_HGNC_Symbol_Acc_8541_P2RY2_2_of_3	Drer_086776_G_protein_coupled_receptor_35_Source_HGNC_Symbol_Acc_4492_GPR35_3_of_3	Drer_087084_hydroxycarboxylic_acid_receptor_1_4_Source_ZFIN_Acc_ZDB_GENE_111111_10_hcar1_4	Drer_036159_thyrotropin_releasing_hormone_receptor_b_Source_ZFIN_Acc_ZDB_GENE_060503_382_trhrb	Drer_022570_Uncharacterized_protein_Source_UniProtKB_TrEMBL_Acc_F1R0N6_BX248318_1	Drer_093901_thyrotropin_releasing_hormone_receptor_2_Source_ZFIN_Acc_ZDB_GENE_050419_193_trhr2	Drer_062631_neuropeptide_FF_receptor_1_like_2_Source_ZFIN_Acc_ZDB_GENE_060526_110_npffr1l2	Drer_003944_neuromedin_U_receptor_1_Source_HGNC_Symbol_Acc_4518_NMUR1_1_of_2	Drer_039349_pyroglutamylated_RFamide_peptide_receptor_a_Source_ZFIN_Acc_ZDB_GENE_090313_105_qrfpra	Drer_076546_thyrotropin_releasing_hormone_receptor_a_Source_ZFIN_Acc_ZDB_GENE_100922_18_trhra	Drer_052089_Uncharacterized_protein_Source_UniProtKB_TrEMBL_Acc_E7F402_CR352260_1	Drer_060884_neuromedin_U_receptor_1_Source_ZFIN_Acc_ZDB_GENE_081104_220_nmur1	Drer_033635_neuropeptide_FF_receptor_2_1_npffr2_1_mRNA_Source_RefSeq_mRNA_Acc_NM_001105109_NPFFR2_1	Drer_053570_pyrimidinergic_receptor_P2Y_G_protein_coupled_4_like_Source_ZFIN_Acc_ZDB_GENE_030616_77_pr2y4l	Drer_061094_si_ch211_272h9_2_Source_ZFIN_Acc_ZDB_GENE_070705_164_si_ch211_272h9_2	Drer_005522_galanin_receptor_1_Source_ZFIN_Acc_ZDB_GENE_060503_290_galr1	Drer_068422_Uncharacterized_protein_Source_UniProtKB_TrEMBL_Acc_E7F335_CABZ01084347_1	Drer_062111_Uncharacterized_protein_Source_UniProtKB_TrEMBL_Acc_F1Q7F2_CT030048_1	Drer_023722_hypocretin_orexin_receptor_2_Source_ZFIN_Acc_ZDB_GENE_070228_3_hcrtr2	Drer_067563_KISS1_receptor_b_Source_ZFIN_Acc_ZDB_GENE_060526_54_kiss1rb	Drer_074117_cholecystokinin_B_receptor_Source_HGNC_Symbol_Acc_1571_CCKBR_1_of_2	Drer_002728_KISS1_receptor_a_Source_ZFIN_Acc_ZDB_GENE_070912_521_kiss1ra	Drer_076824_cholecystokinin_B_receptor_Source_HGNC_Symbol_Acc_1571_CCKBR_2_of_2	Drer_035552_angiotensin_II_receptor_type_2_Source_ZFIN_Acc_ZDB_GENE_050306_56_agtr2	Drer_037048_melanin_concentrating_hormone_receptor_1a_Source_ZFIN_Acc_ZDB_GENE_030502_4_mchr1a	Drer_079423_neuropeptides_B_W_receptor_2a_Source_ZFIN_Acc_ZDB_GENE_091118_42_npbwr2a	Drer_090890_chemokine_like_receptor_1_Source_ZFIN_Acc_ZDB_GENE_060526_126_cmklr1	Drer_022525_melanin_concentrating_hormone_receptor_1b_Source_ZFIN_Acc_ZDB_GENE_030502_5_mchr1b	Drer_014477_somatostatin_receptor_3_Source_ZFIN_Acc_ZDB_GENE_061009_35_sstr3	Drer_041660_opioid_receptor_delta_1a_Source_ZFIN_Acc_ZDB_GENE_990415_199_oprd1a	Drer_054975_chemokine_C_X_C_motif_receptor_1_Source_HGNC_Symbol_Acc_6026_CXCR1	Drer_091788_neuropeptide_FF_receptor_1_Source_HGNC_Symbol_Acc_17425_NPFFR1	Drer_037411_neuropeptide_Y_receptor_Y1_Source_ZFIN_Acc_ZDB_GENE_080221_1_npy1r	Drer_044900_prolactin_releasing_hormone_receptor_2a_Source_ZFIN_Acc_ZDB_GENE_060209_1_prlhr2a	Drer_041959_chemokine_C_X_C_motif_receptor_4b_Source_ZFIN_Acc_ZDB_GENE_010614_1_cxcr4b	Drer_062999_Uncharacterized_protein_Source_UniProtKB_TrEMBL_Acc_E7F1S1_BX537113_1	Drer_020744_bradykinin_receptor_B1_Source_ZFIN_Acc_ZDB_GENE_030814_1_bdkrb1	Drer_063704_G_protein_coupled_receptor_1_Source_ZFIN_Acc_ZDB_GENE_091204_457_gpr1	Drer_036670_apelin_receptor_b_Source_ZFIN_Acc_ZDB_GENE_050913_90_aplnrb	Drer_018616_angiotensin_II_receptor_type_1a_Source_ZFIN_Acc_ZDB_GENE_070912_546_agtr1a	Drer_042081_somatostatin_receptor_5_Source_HGNC_Symbol_Acc_11334_SSTR5	Drer_002172_apelin_receptor_a_Source_ZFIN_Acc_ZDB_GENE_060929_512_aplnra	Drer_078356_apelin_receptor_a_Source_ZFIN_Acc_ZDB_GENE_060929_512_aplnra	Drer_074958_somatostatin_receptor_3_Source_HGNC_Symbol_Acc_11332_SSTR3_2_of_2	Drer_055186_chemokine_C_C_motif_receptor_9a_Source_ZFIN_Acc_ZDB_GENE_060130_125_ccr9a	Drer_022739_relaxin_insulin_like_family_peptide_receptor_3_2a_Source_ZFIN_Acc_ZDB_GENE_121026_2_rxfp3_2a	Drer_043664_bradykinin_receptor_B2_Source_HGNC_Symbol_Acc_1030_BDKRB2_1_of_2	Drer_062478_atypical_chemokine_receptor_3_Source_HGNC_Symbol_Acc_23692_ACKR3_2_of_2	Drer_058179_atypical_chemokine_receptor_3b_Source_ZFIN_Acc_ZDB_GENE_031116_61_ackr3b	Drer_079942_Uncharacterized_protein_Source_UniProtKB_TrEMBL_Acc_E7F0F0_CABZ01058422_1	Drer_069246_relaxin_insulin_like_family_peptide_receptor_3_3a3_Source_ZFIN_Acc_ZDB_GENE_050419_246_rxfp3_3a3	Drer_006894_opioid_receptor_kappa_1_Source_ZFIN_Acc_ZDB_GENE_030729_1_oprk1	Drer_039434_opioid_receptor_mu_1_Source_ZFIN_Acc_ZDB_GENE_010125_1_oprm1	Drer_069028_relaxin_insulin_like_family_peptide_receptor_4_Source_HGNC_Symbol_Acc_14666_RXFP4	Drer_087474_chemokine_C_C_motif_receptor_6a_Source_ZFIN_Acc_ZDB_GENE_040625_126_ccr6a	Drer_057112_G_protein_coupled_receptor_25_Source_HGNC_Symbol_Acc_4480_GPR25	Drer_032826_chemokine_C_C_motif_receptor_8_1_Source_ZFIN_Acc_ZDB_GENE_070302_1_ccr8_1	Drer_033393_neuropeptides_B_W_receptor_2_Source_HGNC_Symbol_Acc_4530_NPBWR2_1_of_2	Drer_063111_Uncharacterized_protein_Source_UniProtKB_TrEMBL_Acc_F1QDG3_CABZ01029332_1	Drer_011083_si_dkey_42l23_2_Source_ZFIN_Acc_ZDB_GENE_131121_582_si_dkey_42l23_2	Drer_071209_opiate_receptor_like_1_Source_ZFIN_Acc_ZDB_GENE_040312_4_oprl1	Drer_010514_chemokine_C_X_C_motif_receptor_5_Source_HGNC_Symbol_Acc_1060_CXCR5	Drer_095789_chemokine_C_C_motif_receptor_8_1_Source_ZFIN_Acc_ZDB_GENE_070302_1_ccr8_1	Drer_004447_Uncharacterized_protein_Source_UniProtKB_TrEMBL_Acc_F1QJG4_BX957297_1	Drer_038541_chemokine_C_C_motif_receptor_12_3_Source_ZFIN_Acc_ZDB_GENE_060503_97_ccr12_3	Drer_036728_si_dkey_211g8_1_Source_ZFIN_Acc_ZDB_GENE_060503_436_si_dkey_211g8_1	Drer_026417_chemokine_C_C_motif_receptor_12_2_Source_ZFIN_Acc_ZDB_GENE_070301_2_ccr12_2	Drer_052088_Uncharacterized_protein_Source_UniProtKB_TrEMBL_Acc_E7F403_CU855890_1	Drer_086616_Uncharacterized_protein_Source_UniProtKB_TrEMBL_Acc_E7FFF2_CABZ01093075_1	Drer_007358_chemokine_C_X_C_motif_receptor_3_tandem_duplicate_1_Source_ZFIN_Acc_ZDB_GENE_060130_38_cxcr3_1	Drer_069441_lysophosphatidic_acid_receptor_6b_Source_ZFIN_Acc_ZDB_GENE_110408_67_lpar6b	Drer_076845_purinergic_receptor_P2Y_G_protein_coupled_1_Source_HGNC_Symbol_Acc_8539_P2RY1	Drer_010317_G_protein_coupled_receptor_183_Source_ZFIN_Acc_ZDB_GENE_070615_28_gpr183	Drer_037159_opioid_receptor_delta_1b_Source_ZFIN_Acc_ZDB_GENE_030131_8473_oprd1b	Drer_062030_G_protein_coupled_receptor_17_Source_HGNC_Symbol_Acc_4471_GPR17	Drer_078743_oxoglutarate_alpha_ketoglutarate_receptor_1a_tandem_duplicate_2_Source_ZFIN_Acc_ZDB_GENE_090312_1_oxgr1a_2	Drer_074302_G_protein_coupled_receptor_183_Source_HGNC_Symbol_Acc_3128_GPR183_3_of_3	Drer_058547_Uncharacterized_protein_Source_UniProtKB_TrEMBL_Acc_F1QGT3_CABZ01029334_1	Drer_019093_Uncharacterized_protein_Source_UniProtKB_TrEMBL_Acc_E7EYK4_CABZ01029333_1	Drer_069756_G_protein_coupled_receptor_183_Source_HGNC_Symbol_Acc_3128_GPR183_2_of_3	Drer_076574_si_ch211_171h4_6_Source_ZFIN_Acc_ZDB_GENE_081031_42_si_ch211_171h4_6	Drer_029803_oxoglutarate_alpha_ketoglutarate_receptor_1b_Source_ZFIN_Acc_ZDB_GENE_070912_324_oxgr1b	Drer_038968_chemokine_C_C_motif_receptor_6b_Source_ZFIN_Acc_ZDB_GENE_030131_8888_ccr6b	Drer_070755_Uncharacterized_protein_Source_UniProtKB_TrEMBL_Acc_F1QYD6_BX511173_1	Drer_032631_si_ch211_272h9_1_Source_ZFIN_Acc_ZDB_GENE_070705_163_si_ch211_272h9_1	Drer_044561_chemokine_C_C_motif_receptor_7_Source_ZFIN_Acc_ZDB_GENE_060522_2_ccr7	Drer_059410_si_dkey_225n22_5_Source_ZFIN_Acc_ZDB_GENE_120709_70_si_dkey_225n22_5	Drer_042370_platelet_activating_factor_receptor_Source_HGNC_Symbol_Acc_9582_PTAFR	Drer_052988_chemokine_C_motif_receptor_1_Source_HGNC_Symbol_Acc_1625_XCR1_1_of_4	Drer_075370_purinergic_receptor_P2Y_G_protein_coupled_2_Source_HGNC_Symbol_Acc_8541_P2RY2_3_of_3	Drer_059348_relaxin_insulin_like_family_peptide_receptor_3_3b_Source_ZFIN_Acc_ZDB_GENE_121030_6_rxfp3_3b	Drer_069800_cysteinyl_leukotriene_receptor_2_Source_HGNC_Symbol_Acc_18274_CYSLTR2	Drer_041041_chemokine_C_X_C_motif_receptor_3_tandem_duplicate_2_Source_ZFIN_Acc_ZDB_GENE_041114_186_cxcr3_2	Drer_096870_si_dkey_33c3_1_Source_ZFIN_Acc_ZDB_GENE_131121_337_si_dkey_33c3_1	Drer_040901_si_dkey_11d18_4_Source_ZFIN_Acc_ZDB_GENE_091204_474_si_dkey_11d18_4	Drer_070380_zgc_194202_Source_ZFIN_Acc_ZDB_GENE_081022_72_zgc_194202	Drer_023189_Uncharacterized_protein_Source_UniProtKB_TrEMBL_Acc_E7F599_AL954173_1	Drer_054847_chemokine_C_motif_receptor_1_Source_ZFIN_Acc_ZDB_GENE_070302_6_xcr1a	Drer_089334_endothelin_receptor_B1a_Source_ZFIN_Acc_ZDB_GENE_980526_16_ednrb1a	Drer_088096_Uncharacterized_protein_Source_UniProtKB_TrEMBL_Acc_E7F0Q3_CABZ01043829_1	Drer_054846_chemokine_C_motif_receptor_1_Source_HGNC_Symbol_Acc_1625_XCR1_2_of_4	Drer_046139_Uncharacterized_protein_Source_UniProtKB_TrEMBL_Acc_E7FE36_CABZ01054884_1	Drer_021497_G_protein_coupled_receptor_132_Source_HGNC_Symbol_Acc_17482_GPR132_1_of_3	Drer_058774_Uncharacterized_protein_Source_UniProtKB_TrEMBL_Acc_E7FC87_CABZ01053221_1	Drer_068856_coagulation_factor_II_thrombin_receptor_like_1_tandem_duplicate_1_Source_ZFIN_Acc_ZDB_GENE_061215_140_f2rl1_1	Drer_088615_Uncharacterized_protein_Source_UniProtKB_TrEMBL_Acc_F1QWD2_CR847899_1	Drer_009624_urotensin_2_receptor_Source_HGNC_Symbol_Acc_4468_UTS2R	Drer_076235_Uncharacterized_protein_Source_UniProtKB_TrEMBL_Acc_F1RE49_CR376803_1	Drer_087978_chemokine_C_motif_receptor_1_Source_HGNC_Symbol_Acc_1625_XCR1_4_of_4	Drer_074661_G_protein_coupled_estrogen_receptor_1_Source_ZFIN_Acc_ZDB_GENE_090311_1_gper1	Drer_002959_G_protein_coupled_receptor_34b_Source_ZFIN_Acc_ZDB_GENE_040823_1_gpr34b	Drer_088887_melanin_concentrating_hormone_receptor_2_Source_HGNC_Symbol_Acc_20867_MCHR2_3_of_3	Drer_007842_melanin_concentrating_hormone_receptor_2_Source_HGNC_Symbol_Acc_20867_MCHR2_1_of_3	Drer_096322_si_ch73_379f7_4_Source_ZFIN_Acc_ZDB_GENE_120215_247_si_ch73_379f7_4	Drer_020132_G_protein_coupled_receptor_34_like_Source_ZFIN_Acc_ZDB_GENE_040823_2_gpr34l	Drer_089840_Uncharacterized_protein_Source_UniProtKB_TrEMBL_Acc_E7F7S2_CABZ01053219_1	Drer_079399_coagulation_factor_II_thrombin_receptor_like_3_Source_HGNC_Symbol_Acc_3540_F2RL3	Drer_079522_si_ch211_184m13_4_Source_ZFIN_Acc_ZDB_GENE_070912_160_si_ch211_184m13_4	Drer_053124_Uncharacterized_protein_Source_UniProtKB_TrEMBL_Acc_F1QAH0_BX005082_1	Drer_040319_C5a_anaphylatoxin_chemotactic_receptor_1_Source_UniProtKB_Swiss_Prot_Acc_P0C7U5_C5AR1	Drer_005780_neuropeptide_Y_receptor_Y8b_Source_ZFIN_Acc_ZDB_GENE_980526_208_npy8br	Drer_053498_endothelin_receptor_B1b_Source_ZFIN_Acc_ZDB_GENE_081105_182_ednrb1b	Drer_074633_G_protein_coupled_receptor_35_Source_HGNC_Symbol_Acc_4492_GPR35_1_of_3	Drer_060012_coagulation_factor_II_thrombin_receptor_Source_ZFIN_Acc_ZDB_GENE_060526_30_f2r	Drer_016025_tachykinin_receptor_1b_Source_ZFIN_Acc_ZDB_GENE_091117_17_tacr1b	Drer_060702_neuropeptide_FF_receptor_2_2_Source_ZFIN_Acc_ZDB_GENE_070705_159_npffr2_2	Drer_089943_neuropeptide_Y_receptor_Y2_like_Source_ZFIN_Acc_ZDB_GENE_111115_4_npy2rl	Drer_057718_neuropeptide_Y_receptor_Y2_like_Source_ZFIN_Acc_ZDB_GENE_111115_4_npy2rl	Drer_071780_neuropeptide_Y_receptor_Y7_Source_ZFIN_Acc_ZDB_GENE_040924_9_npy7r	Drer_094763_neuropeptide_Y_receptor_Y2_Source_ZFIN_Acc_ZDB_GENE_040924_8_npy2r	Drer_079826_Uncharacterized_protein_Source_UniProtKB_TrEMBL_Acc_E7F0E6_CR931764_1	Drer_045957_G_protein_coupled_receptor_65_Source_ZFIN_Acc_ZDB_GENE_120709_81_gpr65	Drer_053711_G_protein_coupled_receptor_68_Source_HGNC_Symbol_Acc_4519_GPR68	Drer_057111_Uncharacterized_protein_Source_UniProtKB_TrEMBL_Acc_E7EZL8_CU633861_2	Drer_086066_hydroxycarboxylic_acid_receptor_1_1_Source_ZFIN_Acc_ZDB_GENE_111111_4_hcar1_1	Drer_014929_purinergic_receptor_P2Y_G_protein_coupled_11_Source_ZFIN_Acc_ZDB_GENE_111221_4_p2ry11	Drer_062811_purinergic_receptor_P2Y_G_protein_coupled_10_Source_ZFIN_Acc_ZDB_GENE_070410_105_p2ry10	Drer_040133_atypical_chemokine_receptor_4b_Source_ZFIN_Acc_ZDB_GENE_051107_10_ackr4b	Drer_079958_hydroxycarboxylic_acid_receptor_1_2_Source_ZFIN_Acc_ZDB_GENE_111111_6_hcar1_2	Drer_091626_Uncharacterized_protein_Source_UniProtKB_TrEMBL_Acc_E7F2P3_BX649278_1	Drer_069459_Uncharacterized_protein_Source_UniProtKB_TrEMBL_Acc_F1QG89_BX005022_1	Drer_059507_si_dkey_163m14_2_Source_ZFIN_Acc_ZDB_GENE_120215_47_si_dkey_163m14_2	Drer_039234_zgc_171579_Source_ZFIN_Acc_ZDB_GENE_080204_32_zgc_171579	Drer_054152_neuromedin_B_receptor_Source_ZFIN_Acc_ZDB_GENE_041014_369_nmbr	Drer_054700_prolactin_releasing_hormone_2_receptor_Source_ZFIN_Acc_ZDB_GENE_120411_41_prlh2r	Drer_057056_si_dkey_202l22_3_Source_ZFIN_Acc_ZDB_GENE_131127_471_si_dkey_202l22_3	Drer_058120_G_protein_coupled_receptor_83_Source_HGNC_Symbol_Acc_4523_GPR83	Drer_043341_neuropeptide_Y_receptor_Y4_Source_ZFIN_Acc_ZDB_GENE_980526_393_npy4r	Drer_043918_tachykinin_receptor_3_Source_HGNC_Symbol_Acc_11528_TACR3_2_of_3	Drer_003054_tachykinin_receptor_3_like_Source_ZFIN_Acc_ZDB_GENE_061207_19_tacr3l	Drer_036458_prolactin_releasing_hormone_receptor_2b_Source_ZFIN_Acc_ZDB_GENE_091117_9_prlhr2b	Drer_017234_neuropeptide_Y_receptor_Y8a_Source_ZFIN_Acc_ZDB_GENE_990415_175_npy8ar	Drer_091431_Uncharacterized_protein_Source_UniProtKB_TrEMBL_Acc_F1RB56_CR352285_1	Drer_035533_tachykinin_receptor_1a_Source_ZFIN_Acc_ZDB_GENE_060526_185_tacr1a	Drer_090315_Prokineticin_receptor_1_like_LOC798231_mRNA_Source_RefSeq_mRNA_Acc_NM_001173407_CU929052_1	Drer_074182_prokineticin_receptor_1a_Source_ZFIN_Acc_ZDB_GENE_110411_180_prokr1a	Drer_042939_G_protein_coupled_receptor_39_Source_ZFIN_Acc_ZDB_GENE_040426_1395_gpr39	Drer_086567_Uncharacterized_protein_Source_UniProtKB_TrEMBL_Acc_F1R0V6_BX323557_2	Drer_035530_Uncharacterized_protein_Source_UniProtKB_TrEMBL_Acc_E7F3Y9_BX323557_1	Drer_011876_endothelin_receptor_type_Aa_Source_ZFIN_Acc_ZDB_GENE_010906_2_ednraa	Drer_077427_G_protein_coupled_receptor_20_Source_HGNC_Symbol_Acc_4475_GPR20_2_of_2	Drer_040816_si_dkey_27n14_1_Source_ZFIN_Acc_ZDB_GENE_100922_123_si_dkey_27n14_1	Drer_079479_G_protein_coupled_receptor_4_Source_ZFIN_Acc_ZDB_GENE_101202_1_gpr4	Drer_086314_Uncharacterized_protein_Source_UniProtKB_TrEMBL_Acc_F1QTY3_CU633991_1	Drer_042595_pyrimidinergic_receptor_P2Y_G_protein_coupled_6_Source_HGNC_Symbol_Acc_8543_P2RY6	Drer_045427_si_dkey_96n2_3_Source_ZFIN_Acc_ZDB_GENE_091204_118_si_dkey_96n2_3	Drer_052736_Uncharacterized_protein_Source_UniProtKB_TrEMBL_Acc_F1QKU3_AL929291_1	Drer_092652_pyroglutamylated_RFamide_peptide_receptor_Source_HGNC_Symbol_Acc_15565_QRFPR_3_of_3	Drer_074509_tachykinin_receptor_2_Source_ZFIN_Acc_ZDB_GENE_090312_188_tacr2	Drer_040902_si_ch73_113g13_1_Source_ZFIN_Acc_ZDB_GENE_091204_462_si_ch73_113g13_1	Drer_070650_Uncharacterized_protein_Source_UniProtKB_TrEMBL_Acc_F1R8G1_BX957329_1	Drer_062874_hydroxycarboxylic_acid_receptor_1_3_Source_ZFIN_Acc_ZDB_GENE_081107_48_hcar1_3	Drer_078729_atypical_chemokine_receptor_4a_Source_ZFIN_Acc_ZDB_GENE_070301_6_ackr4a	Drer_058599_Uncharacterized_protein_Source_UniProtKB_TrEMBL_Acc_H9GXI9_CABZ01084942_1	Drer_037621_Uncharacterized_protein_Source_UniProtKB_TrEMBL_Acc_E7FGW8_BX569778_1	Drer_077577_neurotensin_receptor_1_high_affinity_Source_ZFIN_Acc_ZDB_GENE_090313_372_ntsr1	Drer_089263_Uncharacterized_protein_Source_UniProtKB_TrEMBL_Acc_F1QRJ4_CU915826_1	Drer_062009_G_protein_coupled_receptor_18_Source_ZFIN_Acc_ZDB_GENE_070912_159_gpr18	Drer_095564_Uncharacterized_protein_Source_UniProtKB_TrEMBL_Acc_F1Q7U6_CABZ01118769_1	Drer_062432_G_protein_coupled_receptor_132_Source_HGNC_Symbol_Acc_17482_GPR132_3_of_3	Drer_033684_oxoglutarate_alpha_ketoglutarate_receptor_1a_tandem_duplicate_1_Source_ZFIN_Acc_ZDB_GENE_060421_6734_oxgr1a_1	Drer_090041_si_dkey_163m14_6_Source_ZFIN_Acc_ZDB_GENE_120215_50_si_dkey_163m14_6	Drer_069945_purinergic_receptor_P2Y_G_protein_coupled_12_Source_ZFIN_Acc_ZDB_GENE_110208_4_p2ry12	Drer_055560_purinergic_receptor_P2Y_G_protein_coupled_8_Source_ZFIN_Acc_ZDB_GENE_070912_447_p2ry8	Drer_086262_si_dkey_163m14_10_Source_ZFIN_Acc_ZDB_GENE_120215_9_si_dkey_163m14_10	Drer_077638_zgc_171965_Source_ZFIN_Acc_ZDB_GENE_070820_20_zgc_171965	Drer_040247_oxoglutarate_alpha_ketoglutarate_receptor_1a_tandem_duplicate_3_Source_ZFIN_Acc_ZDB_GENE_090312_23_oxgr1a_3	Drer_062262_endothelin_receptor_type_Ab_Source_ZFIN_Acc_ZDB_GENE_040426_2364_ednrab	Drer_089824_Uncharacterized_protein_Source_UniProtKB_TrEMBL_Acc_F1RE26_CR925744_1	Drer_043447_G_protein_coupled_receptor_55a_Source_ZFIN_Acc_ZDB_GENE_051113_260_gpr55a	Drer_076256_G_protein_coupled_receptor_171_Source_HGNC_Symbol_Acc_30057_GPR171	Drer_090052_Uncharacterized_protein_Source_UniProtKB_TrEMBL_Acc_E7F793_BX470211_1	Drer_093759_G_protein_coupled_receptor_31_Source_HGNC_Symbol_Acc_4486_GPR31	Drer_037155_WNT1_inducible_signaling_pathway_protein_2_Source_ZFIN_Acc_ZDB_GENE_060223_1_wisp2	Drer_078410_Uncharacterized_protein_Source_UniProtKB_TrEMBL_Acc_E7F8C5_AL831768_1	Drer_077644_zgc_172079_Source_ZFIN_Acc_ZDB_GENE_080204_103_zgc_172079	Drer_069944_purinergic_receptor_P2Y_G_protein_coupled_13_Source_ZFIN_Acc_ZDB_GENE_110208_5_p2ry13	Drer_079472_coagulation_factor_II_thrombin_receptor_like_2_Source_HGNC_Symbol_Acc_3539_F2RL2_1_of_2	Drer_087469_si_dkey_163m14_4_Source_ZFIN_Acc_ZDB_GENE_120215_36_si_dkey_163m14_4	Drer_054170_si_dkeyp_66d1_2_Source_ZFIN_Acc_ZDB_GENE_070912_658_si_dkeyp_66d1_2	Drer_086236_si_dkey_163m14_7_Source_ZFIN_Acc_ZDB_GENE_120215_10_si_dkey_163m14_7	Drer_075877_G_protein_coupled_receptor_35_Source_HGNC_Symbol_Acc_4492_GPR35_2_of_3	Drer_036616_G_protein_coupled_receptor_182_Source_ZFIN_Acc_ZDB_GENE_030131_2361_gpr182	Drer_074826_G_protein_coupled_receptor_20_Source_HGNC_Symbol_Acc_4475_GPR20_1_of_2	Drer_070669_si_dkey_269d20_3_Source_ZFIN_Acc_ZDB_GENE_100922_34_si_dkey_269d20_3	Drer_058991_Uncharacterized_protein_Source_UniProtKB_TrEMBL_Acc_E7EZX0_CU571081_1	Drer_078833_purinergic_receptor_P2Y_G_protein_coupled_14_Source_HGNC_Symbol_Acc_16442_P2RY14	Drer_076698_si_dkey_83h2_2_Source_ZFIN_Acc_ZDB_GENE_131127_405_si_dkey_83h2_2	Drer_015974_Uncharacterized_protein_Source_UniProtKB_TrEMBL_Acc_E7FG70_CR626884_1	Drer_077734_si_ch73_309g22_1_Source_ZFIN_Acc_ZDB_GENE_131127_401_si_ch73_309g22_1	Drer_093418_G_protein_coupled_receptor_82_Source_HGNC_Symbol_Acc_4533_GPR82	Drer_094601_si_ch73_113g13_3_Source_ZFIN_Acc_ZDB_GENE_091204_475_si_ch73_113g13_3	Drer_068638_lysophosphatidic_acid_receptor_5b_Source_ZFIN_Acc_ZDB_GENE_081022_116_lpar5b	Drer_040643_chemokine_C_C_motif_receptor_10_Source_ZFIN_Acc_ZDB_GENE_040718_424_ccr10	Drer_076565_G_protein_coupled_receptor_151_Source_HGNC_Symbol_Acc_23624_GPR151	Drer_090524_coagulation_factor_II_thrombin_receptor_like_2_Source_ZFIN_Acc_ZDB_GENE_110127_4_f2rl2	Drer_056506_si_ch73_113g13_2_Source_ZFIN_Acc_ZDB_GENE_091204_438_si_ch73_113g13_2	Drer_075562_si_ch211_119o8_4_Source_ZFIN_Acc_ZDB_GENE_070912_15_si_ch211_119o8_4	
Spur_022376_KpLr2	Spur_018190_NmbrL_3	Spur_008212_Agtr1	Spur_022317_GalLr_1	Spur_021160_NeurmdnBr_3	Spur_001675_Galr2L_3	Spur_015139_Tcknr1	Spur_022468_KpLr1	Spur_025226_Gpr54_2	Spur_004603_NeurmdnULr	Spur_015957_NeurmdnULr2	Spur_017624_Prokr1	Spur_026856_GrprL	Spur_007422_Gpr54_1	Spur_018339_QrfprL_4	Spur_018963_NmbrL_4	Spur_002169_Sstr5	Spur_021219_Gpr54	Spur_026458_CcK_GLr	Spur_014447_Hypp_2150	Spur_023223_Orxn_HpcLr2	Spur_027212_Npffr1L	Spur_015140_Tcknr2	Spur_026973_Spur_026973	Spur_026455_Gpr54L_5	Spur_025455_Spur_025455	Spur_024319_Spur_024319	Spur_012318_KpLr3	Spur_001983_NmbrL	Spur_028329_Spur_028329	Spur_005595_Sstr4L	Spur_016812_Sstr4	Spur_009901_NeurmdnBLr	Spur_015667_NmbrL_2	Spur_015259_Orxn_np_qrfpLr2	Spur_024924_Orxn_np_qrfpLr1	Spur_010207_Sstr4L_1	Spur_016898_Neurmdnr	Spur_023473_Spur_023473	Spur_010569_Gpr105L	Spur_011719_EdnrbL	Spur_012400_NmbrL_1	Spur_006927_Orxn_np_qrfpLr3	Spur_010606_End_tr	Spur_014396_Spur_014396	Spur_011338_Spur_011338	Spur_017325_Brs3L	Spur_012799_Orxn_HpcLr1	Spur_028279_Spur_028279	Spur_025843_Spur_025843	Spur_027116_NeurmdnBr	Spur_020376_PrpLr	Spur_009406_Prokr2	Spur_010167_Thytrprhr	Spur_024934_Hypp_1132	Spur_024747_Mchr1L	Spur_017623_Spur_017623	Spur_020906_QrfprL_5	Spur_006681_Hypp_1673	Spur_019675_Spur_019675	Spur_021220_Spur_021220	Spur_007423_Spur_007423	Spur_028278_Spur_028278	Spur_008003_NeurmdnBr_1	Spur_011360_NeurmdnBr_2	Spur_007230_Spur_007230	Spur_013760_Sstr2L_1	Spur_014514_Adra1aL_4	Spur_009438_Spur_009438	Spur_003125_Sstr1L	Spur_017622_Spur_017622	Spur_012794_Spur_012794	Spur_017236_Spur_017236	Spur_019972_NmbrL_5	Spur_008654_Sstr4L_2	Spur_002221_Hypp_1378	Spur_007420_Spur_007420	Spur_024655_Gpr54L_3	Spur_000085_PrrprL	Spur_014741_Galr2L_17	Spur_014918_Spur_014918	Spur_004179_Spur_004179	Spur_002786_Spur_002786	Spur_006357_Hypp_477	Spur_013374_Hypp_2080	Spur_014487_Hypp_2153	Spur_014448_Hypp_2151	Spur_014217_Spur_014217	Spur_019802_Spur_019802	Spur_001677_Spur_001677	Spur_006356_Sstr2L	Spur_022932_Hypp_2638	
Smim_24816_PREDICTED_neuropeptide_Y_receptor_like_Acyrthosiphon_pisum_gi_328701469_ref_XP_001946360_4e_118_362	Smim_52773_PREDICTED_somatostatin_receptor_type_4_like_Bombus_terrestris_gi_340711663_ref_XP_003394391_8e_155_455	Smim_18627_neuropeptide_f_receptor_76f_putative_Ixodes_scapularis_gi_241082209_ref_XP_002409018_8e_156_454	Smim_g63506_t1_thyrotropin_releasing_hormone_receptor_putative_Ixodes_scapularis_gi_242001702_ref_XP_002435494_6e_110_328	Smim_69341_neuropeptide_FF_receptor_putative_Ixodes_scapularis_gi_241266742_ref_XP_002406273_3e_62_202	Smim_12651_PREDICTED_somatostatin_receptor_type_4_like_Bombus_terrestris_gi_340711663_ref_XP_003394391_3e_139_412	Smim_37305_bombesin_receptor_subtype_3_putative_Ixodes_scapularis_gi_241844151_ref_XP_002415482_6e_139_411	Smim_66406_PREDICTED_neuropeptide_FF_receptor_like_Saccoglossus_kowalevskii_gi_291230882_ref_XP_002735395_4e_31_127	Smim_5256_putative_G_protein_coupled_receptor_Latrodectus_hesperus_gi_318087292_gb_ADV40238_2e_56_183	Smim_44077_AGAP002881_PB_Anopheles_gambiae_str_PEST_gi_333467866_gb_EGK96735_1e_33_133	Smim_35727_putative_capa_receptor_Daphnia_pulex_gi_321463306_gb_EFX74323_8e_63_213	Smim_g62078_t1_neuropeptide_Y_receptor_putative_Ixodes_scapularis_gi_241566542_ref_XP_002402168_1e_115_342	Smim_43096_allatostatin_receptor_putative_Ixodes_scapularis_gi_240981844_ref_XP_002403852_2e_124_372	Smim_g10051_t1_Neuromedin_U_receptor_Camponotus_floridanus_gi_307180188_gb_EFN68221_1e_85_268	Smim_83179_PREDICTED_neuropeptide_Y_receptor_type_5_like_isoform_Acyrthosiphon_pisum_gi_328697951_ref_XP_001943708_1e_79_260	Smim_2556_PREDICTED_neuropeptide_Y_receptor_type_5_like_isoform_Acyrthosiphon_pisum_gi_328697951_ref_XP_001943708_2e_80_262	Smim_47991_G_protein_coupled_receptor_putative_Ixodes_scapularis_gi_241627156_ref_XP_002407991_3e_22_97_1	Smim_40056_NPR15_CAEEL_RecName_Full_Neuropeptide_receptor_15_gi_259016455_sp_Q09638_3_NPR15_CAEEL_1e_15_79_3	Smim_g64974_t1_pyrokinin_like_receptor_Dermacentor_variabilis_gi_186973199_gb_ACC99623_2e_67_226	Smim_29904_G_protein_receptor_putative_Ixodes_scapularis_gi_241754017_ref_XP_002401180_5e_85_268	Smim_25536_receptor_for_tachykinin_like_peptides_Culex_quinquefasciatus_gi_170057836_ref_XP_001864659_8e_25_104	Smim_62503_sulfakinin_receptor_putative_Ixodes_scapularis_gi_241592383_ref_XP_002404071_4e_42_149	Smim_57797_G_protein_coupled_octopamine_receptor_putative_Ixodes_scapularis_gi_241619213_ref_XP_002408422_3e_43_154	Smim_7322_substance_P_receptor_long_form_putative_Aedes_aegypti_gi_157118371_ref_XP_001659082_2e_52_181	Smim_40061_Neuropeptide_receptor_15_Ascaris_suum_gi_324517515_gb_ADY46844_4e_10_63_2	Smim_11186_g_protein_coupled_receptor_Culex_quinquefasciatus_gi_170068938_ref_XP_001869051_7e_39_143	Smim_9432_PREDICTED_probable_G_protein_coupled_receptor_83_like_Ornithorhynchus_anatinus_gi_149609781_ref_XP_001511739_7e_16_76_6	Smim_49666_G_protein_coupled_receptor_83_precursor_Xenopus_laevis_gi_148236693_ref_NP_001088695_7e_30_124	Smim_31739_PREDICTED_neuropeptides_capa_receptor_like_Acyrthosiphon_pisum_gi_328710440_ref_XP_001950333_2e_16_80_5	Smim_42857_pyrokinin_like_receptor_Dermacentor_variabilis_gi_186973199_gb_ACC99623_4e_16_79_0	Smim_22763_pyrokinin_like_receptor_Dermacentor_variabilis_gi_186973199_gb_ACC99623_6e_25_108	Smim_11853_G_protein_receptor_putative_Ixodes_scapularis_gi_241754012_ref_XP_002401178_5e_13_68_9	Smim_72596_G_protein_coupled_receptor_like_Acyrthosiphon_pisum_gi_244790032_ref_NP_001156432_1e_32_127	Smim_g49742_t1_Neuromedin_U_receptor_Acromyrmex_echinatior_gi_332029308_gb_EGI69291_3e_19_85_1	Smim_10486_G_protein_receptor_putative_Ixodes_scapularis_gi_241049996_ref_XP_002407371_9e_23_94_0	Smim_12915_PREDICTED_neuropeptides_capa_receptor_like_Bombus_terrestris_gi_340710406_ref_XP_003393782_1e_09_60_8	Smim_40141_Tachykinin_like_receptor_at_86C_isoform_B_Drosophila_melanogaster_gi_161078177_ref_NP_001097741_3e_34_133	Smim_62502_PREDICTED_similar_to_CCK_like_receptor_at_17D3_CG32540_PB_Tribolium_castaneum_gi_91081747_ref_XP_972750_9e_22_94_7	Smim_44078_AF505863_G_protein_coupled_receptor_Drosophila_melanogaster_gi_27656949_gb_AAO20966_AF505863_3e_22_96_3	Smim_58589_Orexin_receptor_type_putative_Pediculus_humanus_corporis_gi_242007230_ref_XP_002424445_6e_13_65_9	Smim_83690_PREDICTED_GL27012_like_Saccoglossus_kowalevskii_gi_291226656_ref_XP_002733309_2e_09_60_8	Smim_76593_PREDICTED_orexin_receptor_type_like_Acyrthosiphon_pisum_gi_328713954_ref_XP_003245221_2e_25_104	Smim_12237_G_protein_coupled_receptor_putative_Ixodes_scapularis_gi_241742322_ref_XP_002405333_2e_09_58_5	Smim_5253_PREDICTED_neuropeptide_receptor_5_like_Saccoglossus_kowalevskii_gi_291230952_ref_XP_002735431_4e_04_44_7	Smim_37679_class_A_rhodopsin_like_G_protein_coupled_receptor_GPRtak1_putative_Pediculus_humanus_corporis_gi_242007270_ref_XP_002424465_9e_28_112	Smim_70176_G_protein_coupled_receptor_putative_Ixodes_scapularis_gi_241648721_ref_XP_002411209_2e_13_68_6	Smim_28923_SIFamide_receptor_isoform_B_Drosophila_melanogaster_gi_78711850_ref_NP_732614_1e_11_68_2	Smim_g45262_t1_PREDICTED_tachykinin_receptor_like_protein_like_Saccoglossus_kowalevskii_gi_291233061_ref_XP_002736473_1e_24_104	Smim_g28171_t1_pheromone_biosynthesis_activating_neuropeptide_receptor_Spodoptera_littoralis_gi_88771691_gb_ABD52277_5e_05_48_5	Smim_78927_allatostatin_receptor_putative_Ixodes_scapularis_gi_241997446_ref_XP_002433372_4e_18_83_6	
Sman_118040_Putative_neuropeptide_receptor_Source_UniProtKB_TrEMBL_Acc_G4V636	Sman_134350_Putative_thyrotropin_releasing_hormone_receptor_Source_UniProtKB_TrEMBL_Acc_G4VQ17	Sman_132410_Putative_neuropeptide_F_like_receptor_Source_UniProtKB_TrEMBL_Acc_G4VGK9	Sman_203500	Sman_018690_Putative_gpcr_Source_UniProtKB_TrEMBL_Acc_G4VGL1	Sman_172170_Putative_g_protein_coupled_receptor_Source_UniProtKB_TrEMBL_Acc_G4VLP4	Sman_170020_Putative_neuropeptide_receptor_Source_UniProtKB_TrEMBL_Acc_G4VTS0	Sman_133550_Putative_neuropeptide_F_like_receptor_Source_UniProtKB_TrEMBL_Acc_G4VQD0	Sman_126010_Putative_neuropeptide_receptor_Source_UniProtKB_TrEMBL_Acc_G4VB24	Sman_169680_Putative_g_protein_coupled_receptor_Source_UniProtKB_TrEMBL_Acc_G4VG57	Sman_131980	
Gsal_7968_allatostatin	Gsal_9234_thyrotropin_releasing_hormone_receptor_like	Gsal_4335_neuropeptide_receptor	Gsal_9051_neuropeptide_y_receptor_type_1	Gsal_4309_orexin_receptor_type_2_like	Gsal_14133_neuropeptide_f_receptor	Gsal_2346_orexin_receptor_type_1	Gsal_2633_pyroglutamylated_rfamide_peptide_receptor	Gsal_11871_neuropeptides_capa_receptor_like	Gsal_13097_g_protein_coupled_receptor	Gsal_476_tachykinin_receptor_like	Gsal_14596_prolactin_releasing_peptide_receptor_like	Gsal_15130_neuropeptides_capa_receptor	Gsal_2793_neuropeptide_ff_receptor_1	Gsal_14897_neuropeptide_y_receptor_type_2	Gsal_5864_neuropeptide_y_receptor_like	Gsal_6201_g_protein_coupled_receptor	Gsal_13009_neuropeptide_y_receptor_type_1	Gsal_14227_tachykinin_like_peptides_receptor_99d_like	Gsal_13487_kiss1_receptor_like	Gsal_13870_endothelin_receptor_type_a	Gsal_544_neuropeptide_receptor_a11	Gsal_2222_tachykinin_like_receptor_at_isoform_a	Gsal_3324_g_protein_coupled_receptor	Gsal_7571_substance_k_receptor	
Nvec_26758_7tm_1	Nvec_31735_	Nvec_5075_7tm_1	Nvec_35072_	Nvec_57199_7tm_1	Nvec_20515_	Nvec_6803_7tm_1	Nvec_36389_	Nvec_25320_7tm_1	Nvec_28023_7tm_1	Nvec_40806_	Nvec_3199_7tm_1	Nvec_23854_	Nvec_33463_7tm_1	Nvec_17214_	Nvec_4982_7tm_1	Nvec_27951_	Nvec_3544_7tm_1	Nvec_30435_	Nvec_42559_7tm_1	Nvec_48593_7tm_1	Nvec_13771_7tm_1	Nvec_1364_7tm_1	Nvec_16639_	Nvec_53155_	Nvec_24509_	Nvec_26982_7tm_1	Nvec_14294_	Nvec_37029_7tm_1	Nvec_46487_7tm_1	Nvec_29326_7tm_1	Nvec_17030_	Nvec_22486_	Nvec_54812_7tm_1	Nvec_13760_7tm_1	Nvec_51977_	Nvec_50432_7tm_1	Nvec_6730_7tm_1	Nvec_36407_	Nvec_42645_	Nvec_36326_	Nvec_16078_	Nvec_13423_7tm_1	Nvec_44879_	Nvec_45713_	Nvec_25436_7tm_1	Nvec_38686_7tm_1	Nvec_51651_7tm_1	Nvec_10539_	Nvec_18549_7tm_1	Nvec_33366_7tm_1	Nvec_21126_7tm_1	Nvec_59538_7tm_1	Nvec_35001_	Nvec_7572_GILT	Nvec_35019_7tm_1	Nvec_38524_	Nvec_34769_	Nvec_31763_	Nvec_58068_7tm_1	Nvec_45232_7tm_1	Nvec_37051_7tm_1	Nvec_4309_7tm_1	Nvec_6908_7tm_1	Nvec_50301_7tm_1	Nvec_20893_7tm_1	Nvec_25882_7tm_1	Nvec_11986_7tm_1	Nvec_52639_7tm_1	Nvec_50597_7tm_1	Nvec_34318_7tm_1	Nvec_55003_7tm_1	Nvec_6208_7tm_1	Nvec_34799_7tm_1	Nvec_49643_	Nvec_20761_	Nvec_12057_7tm_1	Nvec_29424_7tm_1	Nvec_14662_7tm_1	Nvec_58734_	Nvec_17046_	Nvec_6122_7tm_1	Nvec_19906_	Nvec_611_	Nvec_26187_	Nvec_23779_7tm_1	Nvec_32229_7tm_1	Nvec_20216_7tm_1	Nvec_14259_	Nvec_28876_7tm_1	Nvec_56788_7tm_1	Nvec_49358_7tm_1	Nvec_24757_7tm_1	Nvec_33793_7tm_1	Nvec_47112_	Nvec_35073_	Nvec_30322_	Nvec_22534_	Nvec_15814_	Nvec_20037_7tm_1	Nvec_50518_7tm_1	Nvec_2605_	Nvec_11995_7tm_1	Nvec_27653_7tm_1	Nvec_10081_7tm_1	Nvec_52933_	Nvec_22394_7tm_1	Nvec_8645_7tm_1	Nvec_42270_7tm_1	Nvec_28061_7tm_1	Nvec_21655_7tm_1	Nvec_46670_7tm_1	Nvec_54781_	Nvec_14851_7tm_1	Nvec_40876_7tm_1	Nvec_5308_7tm_1	Nvec_32798_PufQ	Nvec_41370_	Nvec_46280_7tm_1	Nvec_41380_7tm_1	Nvec_23915_	Nvec_25000_7tm_1	Nvec_22488_	Nvec_43368_7tm_1	Nvec_1308_7tm_1	Nvec_11061_7tm_1	Nvec_19016_	Nvec_9858_	Nvec_9608_7tm_1	Nvec_39464_7tm_1	Nvec_26919_	Nvec_24361_7tm_1	Nvec_19484_	Nvec_52310_	Nvec_186_NCD3G	Nvec_58212_7tm_1	Nvec_19259_	Nvec_25729_	Nvec_2127_7tm_1	Nvec_27496_7tm_1	Nvec_53942_7tm_1	Nvec_13438_7tm_1	Nvec_6002_7tm_1	Nvec_9515_	Nvec_47146_7tm_1	Nvec_9811_	Nvec_8646_7tm_1	Nvec_37665_	Nvec_10745_7tm_1	Nvec_36994_	Nvec_50801_7tm_1	Nvec_14116_7tm_1	Nvec_42131_7tm_1	Nvec_18295_	Nvec_26417_7tm_1	Nvec_3546_7tm_1	Nvec_12440_7tm_1	Nvec_10730_7tm_1	Nvec_35686_7tm_1	Nvec_22673_FixQ	Nvec_14850_7tm_1	Nvec_8973_	Nvec_28538_	Nvec_27229_7tm_1	Nvec_23855_	Nvec_49314_7tm_1	Nvec_44669_7tm_1	Nvec_19883_	Nvec_28477_7tm_1	Nvec_17031_	Nvec_57841_	Nvec_16094_7tm_1	Nvec_57975_7tm_1	Nvec_13711_	Nvec_50647_	Nvec_8030_	Nvec_594_	Nvec_24758_7tm_1	Nvec_19203_	Nvec_240_7tm_1	Nvec_34900_7tm_1	Nvec_39435_7tm_1	Nvec_6112_	Nvec_44671_7tm_1	Nvec_51734_	Nvec_53905_7tm_1	Nvec_59024_7tm_1	Nvec_31294_7tm_1	Nvec_12107_	Nvec_17576_7tm_1	Nvec_19688_7tm_1	Nvec_29061_	Nvec_27184_7tm_1	Nvec_33607_7tm_1	Nvec_1250_7tm_1	Nvec_37096_	Nvec_35691_7tm_1	Nvec_22017_7tm_1	Nvec_35800_7tm_1	Nvec_22671_7tm_1	Nvec_10744_7tm_1	Nvec_8213_	Nvec_34756_	Nvec_23460_7tm_1	Nvec_16497_7tm_1	Nvec_17015_7tm_1	Nvec_36194_7tm_1	Nvec_1058_7tm_1	Nvec_57183_7tm_1	Nvec_34457_	Nvec_31421_	Nvec_29062_	Nvec_35358_7tm_1	Nvec_50330_7tm_1	Nvec_56076_7tm_1	Nvec_52529_7tm_1	Nvec_49220_7tm_1	Nvec_27448_7tm_1	Nvec_16220_	Nvec_23262_7tm_1	Nvec_11261_	Nvec_30684_7tm_1	Nvec_16061_7tm_1	Nvec_17095_GRP	Nvec_22203_7tm_1	Nvec_24350_7tm_1	Nvec_28826_	Nvec_37085_	Nvec_44557_	Nvec_44837_7tm_1	Nvec_4958_	Nvec_9822_	

HG_4207	
Hsap_Ensmbl0105245_numb_homolog_Drosophila_like_Source_HGNC_Symbol_Acc_8061_NUMBL	Hsap_Ensmbl0133961_numb_homolog_Drosophila_Source_HGNC_Symbol_Acc_8060_NUMB	
Dmel_0002973_numb_numb_Source_FlyBase_0002973	
Cgig_03959_Protein_numb_Source_UniProtKB_TrEMBL_Acc_K1PY08	
Cele_003830_num_1_Protein_NUM_1_isoform_d_Source_RefSeq_mRNA_Acc_NM_001136432	
Drer_027279_numb_homolog_Drosophila_Source_ZFIN_Acc_ZDB_GENE_060422_1_numb	Drer_024043_numb_homolog_Drosophila_like_Source_ZFIN_Acc_ZDB_GENE_051113_340_numbl	
Spur_015466_Numb	
Smim_58162_PREDICTED_protein_numb_like_Apis_mellifera_gi_328779522_ref_XP_001123108_3e_157_469	
Sman_045480_Cell_polarity_protein_Source_UniProtKB_TrEMBL_Acc_G4LXP6	
Gsal_869_isoform_b	
Nvec_32226_PID	
