# Supplementary material for: Reconstruction of the ancestral metazoan genome reveals an increase in genomic novelty
Source: Nat Commun. 2018 Apr 30;9:1730. doi: 10.1038/s41467-018-04136-5 (PMC5928047; doi:10.1038/s41467-018-04136-5)
Supplement: Supplementary file 13 — Supplementary Data 10 [file 41467_2018_4136_MOESM13_ESM.zip › Node 4 - Eumetazoa/Placozoa - first planulozoans/Eumetazoa Novel all genes IDs.out]

HG_8241	Cgig_10182_cAMP_responsive_element_binding_protein_like_2_Source_UniProtKB_TrEMBL_Acc_K1R9G6	Smar_010609	Mmar_MMa41444	Hsap_Ensmbl0111269_cAMP_responsive_element_binding_protein_like_2_Source_
HGNC_Symbol_Acc_2350_CREBL2	Acar_00004234	Ggal_023095	Xtro_058036	Lgig_59424	Znev_09961	Tcas_270014172	Drer_094623_cAMP_responsive_element_binding_protein_like_2_Source_ZFIN_Acc_ZDB_GENE_040718_456_crebl2	Dpul_227362	Pfuc_14462_1_03494_t1	Skow_09524m	Bflo_260828591	Isca_ISCW012752-PA	Cgig_22722_cAMP_responsive_element_binding_protein_like_2_Source_UniProtKB_TrEMBL_Acc_K1RTY2	Nvec_55988_bZIP_1	Dmel_0032202_CG18619	Ctel_70142	Hrob_81859	Ctel_81335	Avag_34014001	Avag_19333001	Tadh_61059

HG_11940	Dmel_0002354_l_3_87Df_lethal_3_87Df_Source_FlyBase_0002354	Znev_13915	Tcas_270013701	Smar_003329	Dpul_62011	Ggal_017348	Drer_018800_COX20_cytochrome_C_oxidase_assembly_factor_Source_
HGNC_Symbol_Acc_26970_COX20	Hsap_Ensmbl0203667_COX20_cytochrome_C_oxidase_assembly_factor_Source_
HGNC_Symbol_Acc_26970_COX20	Spur_007460_Spur_007460	Skow_45132m	Acar_00004370	Tadh_57278	Adig_01247

HG_70840	Gsal_5720_transcription_elongation_protein_nusa_partial	Tadh_62947

HG_9408	Cgig_02687_Intermediate_filament_tail_domain_containing_protein_1_Source_UniProtKB_TrEMBL_Acc_K1QKB9	Skow_21161m	Bsch_g43015	Spur_028386_Ifltd1L	Pfuc_3245_1_23259_t1	Bsch_g7871	Ctel_107687	Acar_00000326	Cint_022441	Tadh_63507	Avag_21654001	Skow_14786m	Avag_60564001	Avag_05994001	Acar_00021488	Csav_006228	Hsap_Ensmbl0152936_intermediate_filament_tail_domain_containing_1_Source_
HGNC_Symbol_Acc_26683_IFLTD1	Avag_43399001	Avag_43400001	Avag_05995001

HG_1228	Smar_009332	Dpul_332703	Cgig_14470	Cgig_14468	Cgig_06238	Cgig_06236	Cgig_18340	Isca_ISCW009032-PA	Skow_16625m	Bflo_260792862	Smar_010527	Skow_23161m	Ctel_182417	Mmar_MMa43838	Hmag_224145	Spur_016052_Vtgn2	Csav_014339	Ctel_222921	Dpul_304661	Znev_05993	Smim_5674_PREDICTED_zonadhesin_like_Saccoglossus_kowalevskii_gi_291236793_ref_XP_002738323_0_0_638	Bsch_g51498	Bsch_g46480	Bsch_g51497	Cgig_02658	Cgig_14469	Znev_05992	Dpul_332702	Dpul_311786	Znev_11071	Tcas_270014601	Mmar_MMa45696	Isca_ISCW004526-PA	Rcul_t45763	Dmel_0032136_CG15828	Znev_06394	Nvec_54838_Vitellogenin_N	Tspi_316966989	Hmag_224144	Pfuc_371_1_07491_t1	Ctel_33454	Cgig_06231_Vitellogenin_Source_UniProtKB_TrEMBL_Acc_K1QFM6	Tcas_270009346	Mmar_MMa46342	Spur_023584_Apob	Dmel_0087002_Rfabg_Retinoid_and_fatty_acid_binding_glycoprotein_Source_FlyBase_0087002	Spur_028683_Vtgn3	Drer_093159_apolipoprotein_B_Source_
HGNC_Symbol_Acc_603_APOB_4_of_4	Cgig_18730	Hmag_219390	Spur_028684_Apob_2	Pfuc_125797_1_57131_t1	Lgig_98146	Cgig_18731	Cgig_18729_Vitellogenin_Source_UniProtKB_TrEMBL_Acc_K1QMJ1	Hsap_Ensmbl0084674_apolipoprotein_B_Source_
HGNC_Symbol_Acc_603_APOB	Skow_22915m	Emul_09391	Hrob_125498	Egra_07553	Smim_83174_apolipoprotein_B_including_Ag_x_antigen_precursor_Ornithorhynchus_anatinus_gi_337299114_ref_NP_001229684_3e_35_156	Adig_01780	Cint_024286	Adig_06151	Pfuc_41539_1_63079_t1	Bflo_260792824	Hmic_0813900	Lgig_98708	Adig_20509	Bflo_260834767	Skow_32662m	Tspi_316966988	Tadh_55795	Ctel_206171	Lgig_234225	Mmar_MMa03328	Pfuc_23285_1_33334_t1	Tadh_55796	Mmar_MMa54770	Gsal_12155_c_myc_promoter_binding_protein	Odio_001236001	Spur_010738_Apob_1	Adig_20607	Cint_024284	Pfuc_362_1_15036_t1	Bflo_260792822	Nvec_40683_VWD	Isca_ISCW004529-PA	Rcul_t45762	Tspi_316964032	Spur_028685_Vwdp	Mmar_MMa25690	Hsap_Ensmbl0188897_Protein_LOC388210_Source_UniProtKB_TrEMBL_Acc_I3L099_CTD_3088G3_8	Hmag_219391	Pfuc_95428_1_64152_t1	Pfuc_60659_1_12942_t1	Lgig_112317	Pfuc_35066_1_55518_t1	Cgig_06235	Cgig_18342	Pfuc_155903_1_35607_t1	Pfuc_120345_1_71680_t1	Pfuc_72336_1_71081_t1	Lgig_112525	Cgig_06237_Beta_1_3_glucan_binding_protein_Source_UniProtKB_TrEMBL_Acc_K1P9A4	Cgig_18341	Pfuc_71233_1_27662_t1	Pfuc_250609_1_43091_t1	Ctel_195369	Pfuc_34813_1_19544_t1	Pfuc_117986_1_49712_t1	Hmag_231689	Dpul_258493	Mmar_MMa17697	Pfuc_149465_1_71873_t1	Lgig_124933	Tadh_64053	Smim_71464_71464	Spur_015011_Apob	Nvec_48142_	Nvec_42849_	Dpul_332410	Odio_015870001	Smim_71300_hypothetical_protein_IscW_ISCW009032_Ixodes_scapularis_gi_241647640_ref_XP_002411179_1e_07_64_7	Mmar_MMa29405	Isca_ISCW014556-PA	Mmar_MMa10315	Mmar_MMa44357	Mmar_MMa50465	Mmar_MMa49315	Mmar_MMa15326	Mmar_MMa22399	Mmar_MMa42433	Mmar_MMa54286	Smim_12597_Basigin_precursor_putative_Pediculus_humanus_corporis_gi_242015163_ref_XP_002428243_9e_06_52_0	Mmar_MMa40622	Pfuc_55920_1_12851_t1	Bflo_260814454

HG_14055	Cgig_06614	Pfuc_981_1_58337_t1	Pfuc_128310_1_42621_t1	Pfuc_32770_1_26615_t1	Lgig_238396	Lgig_238395	Ctel_208999	Pfuc_981_1_58338_t1	Spur_007081_Serrp15	Skow_32527m	Tadh_59043

HG_6919	Tcas_270004460	Cgig_25007_Activating_transcription_factor_7_interacting_protein_1_Source_UniProtKB_TrEMBL_Acc_K1Q3G1	Smar_008048	Ctel_227647	Lgig_131610	Dpul_247447	Smim_39039_Activating_transcription_factor_7_interacting_protein_Camponotus_floridanus_gi_307173815_gb_EFN64593_8e_42_167	Adig_15937	Smim_83433_ubiquitin_protein_ligase_BRE1_putative_Pediculus_humanus_corporis_gi_242004622_ref_XP_002423179_9e_31_135	Nvec_55131_fn3	Acar_00010257	Ggal_019263	Xtro_058402	Nvec_5677_fn3	Adig_05775	Adig_05774	Spur_019226_Hypp_151	Dmel_0027499_wde_windei_Source_FlyBase_0027499	Pfuc_79864_1_49230_t1	Cint_001049	Avag_06802001	Avag_07278001	Pfuc_301_1_14962_t1	Hmag_219627	Hmag_220041	Hrob_163488	Pfuc_23475_1_47585_t1	Znev_04011	Skow_28278m	Adig_05777	Tadh_53832	Drer_069619_activating_transcription_factor_7_interacting_protein_Source_ZFIN_Acc_ZDB_GENE_061103_178_atf7ip	Hsap_Ensmbl0171681_activating_transcription_factor_7_interacting_protein_Source_
HGNC_Symbol_Acc_20092_ATF7IP

HG_71879	Isca_ISCW020761-PA	Tadh_62721

HG_8889	Bsch_g37565	Ctel_173440	Isca_ISCW009323-PA	Cgig_25525_UPF0687_protein_C20orf27_like_protein_Source_UniProtKB_TrEMBL_Acc_K1R9S8	Lgig_164258	Hrob_174769	Znev_18108	Xtro_027863	Dmel_0035896_CG6983	Bflo_260813900	Adig_13393	Nvec_9810_	Drer_076239_chromosome_20_open_reading_frame_27_Source_
HGNC_Symbol_Acc_15873_C20orf27_1_of_2	Dpul_231267	Znev_18642	Rcul_t13675	Pfuc_18009_1_61768_t1	Skow_41405m	Drer_087426_chromosome_20_open_reading_frame_27_Source_
HGNC_Symbol_Acc_15873_C20orf27_2_of_2	Tadh_61764	Hsap_Ensmbl0101220_chromosome_20_open_reading_frame_27_Source_
HGNC_Symbol_Acc_15873_C20orf27	Hrob_168324

HG_4805	Avag_40455001	Avag_22163001	Avag_48320001	Avag_29111001	Avag_21049001	Avag_30137001	Tspi_316959378	Hsap_Ensmbl0248496_SCAN_domain_containing_3_Source_
HGNC_Symbol_Acc_13851_SCAND3	Tspi_316969055	Hsap_Ensmbl0184619_KRAB_A_domain_containing_2_Source_
HGNC_Symbol_Acc_26989_KRBA2	Tspi_316973976	Tspi_316955135	Tspi_316974535	Tspi_316979250	Tspi_316956354	Avag_45559001	Tspi_316979461	Avag_54237001	Tspi_316979535	Tspi_316977666	Hmag_224229	Avag_61373001	Tadh_62470	Smim_72185_PREDICTED_KRAB_A_domain_containing_protein_like_partial_Acyrthosiphon_pisum_gi_328725641_ref_XP_003248558_8e_24_102	Avag_66656001	Tspi_316954598	Tspi_316965229	Hmag_205775	Pfuc_9891_1_24636_t1	Tadh_62538	Tspi_316954525	Tspi_316972911	Tadh_60686	Hmag_215969	Smim_77935_PREDICTED_KRAB_A_domain_containing_protein_like_Acyrthosiphon_pisum_gi_328701369_ref_XP_003241578_6e_28_116	Smim_7961_PREDICTED_SCAN_domain_containing_protein_3_Canis_lupus_familiaris_gi_74004276_ref_XP_545451_5e_12_72_0	Tspi_316975987	Tspi_316975141	Smim_10708_PREDICTED_KRAB_A_domain_containing_protein_like_Acyrthosiphon_pisum_gi_328710027_ref_XP_003244139_5e_15_74_3	Tspi_316965770	Smim_67240_KRAB_A_domain_containing_protein_Trichinella_spiralis_gi_339244545_ref_XP_003378198_8e_05_47_4	Smim_9545_PREDICTED_KRAB_A_domain_containing_protein_like_Acyrthosiphon_pisum_gi_328725351_ref_XP_003248438_9e_13_68_9	Tadh_34883	Avag_21692001	Tspi_316965477	Tspi_316976012	Tspi_316965818	Tspi_316966735	Tspi_316965817	Tspi_316965751	Tspi_316966657	Tspi_316978838	Bflo_260784419

HG_10750	Cint_021879	Rcul_t41071	Tadh_60102	Bflo_260780873	Bflo_260786586	Ggal_027563	Hmag_206495	Hsap_Ensmbl0186184_polymerase_RNA_I_polypeptide_D_16kDa_Source_
HGNC_Symbol_Acc_20422_POLR1D	Isca_ISCW020588-PA	Xtro_055061	Cele_044690_M02B7_7_Protein_M02B7_7_M02B7_7_mRNA_complete_cds_Source_RefSeq_mRNA_Acc_NM_001047511	Skow_09186m	Drer_045342_si_ch211_140b10_6_Source_ZFIN_Acc_ZDB_GENE_091204_382_si_ch211_140b10_6	Lgig_237578	Ctel_222810

HG_13718	Acar_00003064	Ggal_025983	Ggal_035918	Drer_068923_uromodulin_like_1_Source_ZFIN_Acc_ZDB_GENE_091204_140_umodl1	Xtro_061460	Xtro_030222	Cint_022710	Xtro_061665	Tadh_62471	Ggal_025977	Hsap_Ensmbl0177398_uromodulin_like_1_Source_
HGNC_Symbol_Acc_12560_UMODL1

HG_24026	Adig_06187	Nvec_11763_Glyoxalase	Skow_17937m	Bflo_260787485	Bflo_260787467	Tadh_53522

HG_27709	Skow_13926m	Nvec_45940_Vicilin_N	Spur_019973_Spur_019973	Pfuc_342779_1_28872_t1	Tadh_64214

HG_5379	Adig_08108	Ggal_027276	Smar_013880	Hsap_Ensmbl0136158_sprouty_homolog_2_Drosophila_Source_
HGNC_Symbol_Acc_11270_SPRY2	Ggal_012035	Ggal_035731	Acar_00015783	Dmel_0014388_sty_sprouty_Source_FlyBase_0014388	Adig_00241	Xtro_038607	Mmar_MMa41446	Cgig_28340_Sprouty_like_protein_2_Source_UniProtKB_TrEMBL_Acc_K1QK86	Bflo_260833444	Nvec_35285_	Xtro_060228	Acar_00015410	Hsap_Ensmbl0168939_sprouty_homolog_3_Drosophila_Source_
HGNC_Symbol_Acc_11271_SPRY3	Pfuc_3628_1_66754_t1	Nvec_54729_Sprouty	Znev_07254	Acar_00013178	Drer_078308_sprouty_homolog_2_Source_ZFIN_Acc_ZDB_GENE_030131_7038_spry2	Xtro_042317	Hmag_220479	Mmar_MMa14176	Ggal_011856	Drer_068732_sprouty_Drosophila_homolog_4_Source_ZFIN_Acc_ZDB_GENE_010803_2_spry4	Ctel_48622	Tcas_270006383	Hmag_221587	Isca_ISCW019396-PA	Hsap_Ensmbl0187678_sprouty_homolog_4_Drosophila_Source_
HGNC_Symbol_Acc_15533_SPRY4	Lgig_56260	Drer_024286_sprouty_homolog_1_Drosophila_Source_ZFIN_Acc_ZDB_GENE_081215_2_spry1	Smim_76808_sprouty_putative_Ixodes_scapularis_gi_241564758_ref_XP_002401895_2e_65_211	Xtro_003318	Hrob_164648	Skow_33998m	Dpul_232727	Hrob_192855	Hsap_Ensmbl0164056_sprouty_homolog_1_antagonist_of_FGF_signaling_Drosophila_Source_
HGNC_Symbol_Acc_11269_SPRY1	Acar_00011486	Rcul_t23582	Nvec_38999_Transp_Tc5_C	Odio_005476001	Adig_00237	Nvec_14623_BDHCT	Tadh_61872

HG_66744	Adig_11675	Tadh_53655

HG_13954	Nvec_47159_Peptidase_C42	Skow_43705m	Skow_37148m	Skow_43706m	Skow_33638m	Znev_17316	Znev_17317	Znev_17318	Hmag_226396	Tadh_51366	Mmar_MMa03667

HG_10768	Bsch_g52763	Bflo_260816493	Skow_16943m	Ggal_017935	Cgig_24956	Cint_027530	Ctel_227900	Lgig_110587	Tadh_53807	Pfuc_11615_1_68372_t1	Pfuc_90763_1_49423_t1	Hsap_Ensmbl0153790_chromosome_7_open_reading_frame_31_Source_
HGNC_Symbol_Acc_21722_C7orf31	Nvec_53632_	Nvec_38117_	Spur_009641_Hypp_1863	Acar_00021127

HG_49573	Tadh_60725	Skow_19810m	Skow_26745m

HG_35546	Spur_021573_Ct	Tadh_55626	Spur_021572_Spur_021572	Spur_026882_CtL

HG_6301	Drer_008982_calsequestrin_2_Source_ZFIN_Acc_ZDB_GENE_010724_12_casq2	Mmar_MMa00616	Bsch_g62005	Odio_005502001	Ggal_024175	Ggal_036165	Hsap_LRG_404_calsequestrin_2_cardiac_muscle_Source_
HGNC_Symbol_Acc_1513_LRG_404	Acar_00015569	Drer_018105_calsequestrin_1b_Source_ZFIN_Acc_ZDB_GENE_060929_1070_casq1b	Xtro_000541	Drer_038716_calsequestrin_1a_Source_ZFIN_Acc_ZDB_GENE_040801_139_casq1a	Cint_017859	Odio_001783001	Hsap_Ensmbl0118729_calsequestrin_2_cardiac_muscle_Source_
HGNC_Symbol_Acc_1513_CASQ2	Acar_00003186	Cint_028507	Cint_028508	Xtro_051205	Xtro_017790	Csav_009795	Hsap_Ensmbl0143318_calsequestrin_1_fast_twitch_skeletal_muscle_Source_
HGNC_Symbol_Acc_1512_CASQ1	Bmal_170589463	Cele_000822_csq_1_Protein_CSQ_1_csq_1_mRNA_complete_cds_Source_RefSeq_mRNA_Acc_NM_078037	Bflo_260818653	Tadh_56011	Smim_60696_calsequestrin_precursor_Gallus_gallus_gi_46093996_ref_NP_989857_4e_40_158	Tspi_316973118	Hmag_228724	Nvec_4317_	Adig_03131	Adig_23500	Rcul_t46695	Bsch_g6320	Odio_013762001	Rcul_t37207	Nvec_31331_Thioredoxin	Isca_ISCW023050-PA	Mmar_MMa00617

HG_474	Ctel_225200	Spur_027866_Gpr54L_6	Skow_07855m	Skow_04816m	Spur_010798_Oprk1L_6	Spur_027031_Galr2_1	Spur_001361_Galr2L_2	Skow_34159m	Skow_19334m	Spur_018997_Rho	Spur_010912_Gpr151L_2	Spur_026453_Galr2L_34	Spur_000576_Gpr151L	Spur_017856_Taar7bL_1	Spur_014205_Taar7aL	Spur_018227_Oprk1L_7	Spur_015234_Galr2	Spur_008476_Oprd1L	Skow_32435m	Spur_001162_Galr2L	Spur_000719_Oprk1L	Skow_24609m	Spur_008790_Galr2L_13	Spur_013212_Gpr151L_5	Spur_015788_Hypp_800	Skow_19153m	Spur_010795_Oprk1L_5	Spur_018947_Gpr151L_12	Spur_007646_1_Galr2L_9	Spur_020667_Htr4L_8	Spur_016534_Hypp_829	Skow_29200m	Skow_29195m	Spur_028056_Galr2L_36	Spur_024962_Galr2L_31	Spur_022962_Galr2L_28	Spur_026369_Oprk1L_9	Spur_008564_Taar7eL_1	Skow_19128m	Spur_016400_Galr2L_21	Spur_013443_Spur_013443	Spur_018998_Rho_1	Skow_04971m	Spur_024888_Galr2L_30	Spur_001952_Hypp_340	Skow_40524m	Skow_03055m	Spur_024887_Tacr2L_4	Spur_014380_Tacr2L_3	Spur_026368_Tacr2L_5	Skow_42369m	Spur_020911_Galr2L_26	Spur_013141_Gpr151L_4	Spur_021528_Galr2L_27	Skow_42363m	Spur_024889_Taar7eL_4	Spur_024749_Galr2L_29	Spur_010930_Spur_010930	Spur_001678_Galr2L_4	Spur_002419_Galr2L_5	Spur_019376_AplnrL_3	Spur_004502_Gpr103L	Skow_23076m	Ctel_196042	Ctel_195407	Ctel_144978	Spur_018799_Adrb1L_6	Skow_04244m	Skow_08398m	Skow_27141m	Tadh_59518	Spur_012446_Gpr50L_1	Adig_08644	Adig_00327	Tadh_52957	Nvec_57395_	Tadh_60382	Tadh_54040	Tadh_60381	Spur_020865_Spur_020865	Ctel_113793	Ctel_97323	Ctel_104285	Ctel_89220	Skow_30724m	Tadh_52955	Skow_04239m	Tadh_55873	Ctel_72520	Ctel_204815	Skow_17670m	Spur_008226_Galr2L_11	Skow_19151m	Nvec_4109_7tm_1	Adig_08936	Ctel_97948	Nvec_57166_7tm_1	Skow_05126m	Skow_29213m	Spur_008509_Galr2L_12	Ctel_58646	Skow_19336m	Skow_34290m	Adig_02100	Tadh_53317	Tadh_53318	Nvec_30549_7tm_1	Skow_05669m	Spur_027335_Gage2	Spur_016597_Galr2L_22	Spur_016148_QrfprL_3	Spur_015757_QrfprL_2	Spur_015098_GhsrL	Spur_023742_GhsrL_1	Spur_026167_Galr2L_32	Spur_026168_Galr2L_33	Spur_006431_Galr2L_6	Spur_027908_Galr2L_35	Spur_013158_Gpr103	Skow_21054m	Skow_37047m	Spur_018002_CckarL_2	Spur_000530_Taar7eL	Spur_017687_Galr2L_23	Spur_017688_Galr2L_24	Spur_002094_CckarL	Skow_42340m	Skow_32724m	Skow_32729m	Spur_008205_QrfprL	Spur_026370_Taar7eL_5	Ctel_98913	Skow_20863m	Tadh_54000	Tadh_55504	Spur_015731_QrfprL_1	Spur_014538_Drd2L_18	Ctel_41216	Ctel_203040	Spur_009038_Galr2L_14	Ctel_215621	Tadh_55924	Spur_007090_Galr2L_1	Spur_010298_Taar7eL_3	Ctel_199860	Spur_001964_Drd2L_11	Spur_002823_Spur_002823	Ctel_126990	Ctel_127027	Ctel_201792	Spur_002422_AplnrL	Ctel_192112	Spur_007396_Hcrtr2L	Skow_00612m	Ctel_188610	Spur_019264_Spur_019264	Spur_007761_Galr2L_10	Skow_07407m	Skow_38005m	Spur_015076_Sstr4L_4	Spur_015077_Sstr4L_5	Spur_015078_Galr2L_20	Spur_004430_Npffr2L	Spur_015072_Galr2L_18	Spur_010794_Oprk1L_1	Spur_011672_Adra1bL_1	Spur_017789_Adra1bL_10	Tadh_55503	Spur_022481_Sstr5L_1	Spur_007162_Galr2L_8	Spur_000720_Oprk1L_2	Skow_12156m	Spur_015073_Galr2L_19	Spur_009907_Galr2L_15	Spur_014971_Gpr103L_2	Hrob_80617	Spur_016959_Hcrtr2L_1	Spur_001966_Drd3L_2	Spur_025135_Spur_025135	Spur_001965_Adra1bL_2	Spur_000374_Spur_000374	Skow_02327m	Skow_38508m	Skow_15898m	Spur_018001_CckarL_1	Spur_025314_Npffr2L_4	Spur_015075_Sstr4L_3	Ctel_120994	Skow_16481m	Skow_18975m	Spur_005392_Taar7eL_2	Spur_001418_Hypp_1327	Skow_27127m	Nvec_37785_	Adig_02620	Spur_013918_Drd1L_4	Skow_25845m	Skow_04240m	Tadh_55923	Spur_015074_Gpr54L_1	Hrob_80277	Spur_002462_Spur_002462	Skow_34800m	Skow_29226m	Spur_017885_Npffr2L_1	Spur_010836_PrlhrL	Ctel_199652	Ctel_212065	Ctel_74985	Skow_44814m	Ctel_216456	Ctel_190035	Spur_016814_Gpr151L_10	Skow_05132m	Spur_008421_Spur_008421	Spur_018121_Drd2L_20	Nvec_30622_7tm_1	Spur_007094_Galr2L_7	Spur_001950_Tacr2L	Skow_31110m	Spur_022730_Gpr54L_2	Spur_001951_Tacr2L_2	Spur_024053_D2rL_1	Ctel_107711	Ctel_193582	Ctel_74399	Tadh_54038	Tadh_54039	Ctel_113077	Ctel_201812	Spur_023501_Npffr2L_3	Spur_018006_Gpr151L_11	Spur_022883_Spur_022883	Spur_015510_Gpr151L_8	Spur_006316_Gpr151L_1	Tadh_59519	Nvec_25758_7tm_1	Ctel_201176	Ctel_193668	Spur_019375_AplnrL_2	Spur_028220_Htr1aL_10	Spur_017763_Taar7bL	Tadh_55874	Tadh_6910	Hmag_212505	Nvec_3364_	Ctel_100083	Ctel_96648	Ctel_139484	Ctel_114845	Ctel_74551	Spur_015509_Gpr151L_7	Spur_007642_Gpr103L_1	Spur_016813_Gpr151L_9	Hrob_184293	Skow_31096m	Hrob_163252	Spur_000423_Hypp_301	Ctel_202165	Spur_009200_Hypp_1832	Spur_012974_Galr2L_16	Ctel_195654	Ctel_216872	Ctel_216871	Spur_026414_OprL	Spur_025412_Gpr54L_4	Spur_011924_Gpr54L	Spur_026413_DrL	Ctel_64931	Skow_38987m	Skow_40842m	Tadh_55330	Ctel_190389	Spur_017689_Npy1rL	Skow_17947m	Tadh_52598	Skow_29050m	Spur_007640_Spur_007640	Spur_018128_Npffr2L_2	Spur_011674_AplnrL_1	Spur_022459_Spur_022459	Hrob_184292	Spur_007639_Spur_007639	Nvec_35074_	Spur_001674_Htr7L	Spur_011831_Gpr151L_3	Ctel_184965	Tadh_52023	Ctel_186921	Hrob_185072	Hrob_159892	Tadh_52024	Ctel_76374	Ctel_107583	Ctel_203834	Hrob_184291	Nvec_19903_	Nvec_19900_	Ctel_187177	Nvec_48390_	Nvec_47905_	Spur_026688_Spur_026688	Tadh_62137	Tadh_8380	Adig_22143	Ctel_187684	Spur_026367_Spur_026367	Tadh_62216	Tadh_56815	Tadh_52540	Spur_016386_Spur_016386	Spur_002095_Spur_002095	Spur_007641_Spur_007641	Spur_011925_Spur_011925

HG_9614	Hmag_228408	Csav_003648	Bflo_260819776	Skow_34989m	Smar_009120	Dpul_319751	Znev_02916	Drer_069240_chromosome_15_open_reading_frame_61_Source_
HGNC_Symbol_Acc_34453_C18H15orf61	Ggal_012841	Isca_ISCW001929-PA	Lgig_194248	Xtro_061392	Tadh_22286	Dmel_0083984_CG34148	Smim_13724_PREDICTED_uncharacterized_protein_C15orf61_like_Nasonia_vitripennis_gi_156548842_ref_XP_001605715_5e_47_159	Ctel_170635	Avag_56680001	Avag_18407001	Hsap_Ensmbl0189227_chromosome_15_open_reading_frame_61_Source_
HGNC_Symbol_Acc_34453_C15orf61

HG_14765	Csav_011823	Bflo_260815585	Skow_08278m	Ctel_207507	Avag_18265001	Tadh_58165	Avag_04192001	Hrob_171041	Nvec_53734_Ank	Avag_00641001

HG_8249	Cgig_19070	Ggal_002872	Drer_070681_family_with_sequence_similarity_132_member_A_Source_ZFIN_Acc_ZDB_GENE_061215_120_fam132a	Hsap_Ensmbl0184163_family_with_sequence_similarity_132_member_A_Source_
HGNC_Symbol_Acc_32308_FAM132A	Xtro_002270	Xtro_010350	Spur_017026_Spur_017026	Mmar_MMa18162	Smar_008026	Smar_012985	Mmar_MMa40377	Acar_00006411	Adig_07298	Xtro_059035	Isca_ISCW013918-PA	Acar_00005121	Ctel_207085	Tadh_57353	Lgig_70062	Bflo_260835352	Hmag_228962	Drer_055498_family_with_sequence_similarity_132_member_B_Source_
HGNC_Symbol_Acc_26727_FAM132B	Ctel_199214	Hsap_Ensmbl0178752_family_with_sequence_similarity_132_member_B_Source_
HGNC_Symbol_Acc_26727_FAM132B	Mmar_MMa25316

HG_7494	Cele_021561_Y45G5AM_9_Protein_Y45G5AM_9_isoform_b_Source_RefSeq_mRNA_Acc_NM_071764	Bmal_170594467	Smim_3580_PREDICTED_aftiphilin_like_Meleagris_gallopavo_gi_326914871_ref_XP_003203746_9e_27_117	Xtro_030639	Acar_00001598	Drer_069249_aftiphilin_a_Source_ZFIN_Acc_ZDB_GENE_030131_1437_aftpha	Ggal_014331	Hsap_Ensmbl0119844_aftiphilin_Source_
HGNC_Symbol_Acc_25951_AFTPH	Bflo_260790085	Cgig_24174_Aftiphilin_Source_UniProtKB_TrEMBL_Acc_K1QHF5	Ctel_189802	Ggal_038739	Skow_44142m	Lgig_154892	Pfuc_4296_1_44910_t1	Mmar_MMa41731	Znev_02947	Tcas_270010427	Spur_002512_AftphL	Cint_025415	Csav_011442	Tadh_64337	Smar_000649	Dmel_0038223_Afti_Aftiphilin_Source_FlyBase_0038223	Xtro_063956	Drer_071347_aftiphilin_b_Source_ZFIN_Acc_ZDB_GENE_060503_388_aftphb	Isca_ISCW007623-PA	Mmar_MMa40041

HG_43944	Adig_14205	Tadh_56712	Adig_19951

HG_12490	Cint_021578	Ggal_037976	Dpul_303402	Drer_086699_small_integral_membrane_protein_15_Source_ZFIN_Acc_ZDB_GENE_070410_48_smim15	Acar_00008676	Hsap_Ensmbl0188725_small_integral_membrane_protein_15_Source_
HGNC_Symbol_Acc_33861_SMIM15	Xtro_061231	Isca_ISCW018462-PA	Avag_15522001	Rcul_t02185	Smar_001898	Smar_001238	Tadh_60436

HG_20739	Tadh_61037	Hsap_Ensmbl0179639_Fc_fragment_of_IgE_high_affinity_I_receptor_for_alpha_polypeptide_Source_
HGNC_Symbol_Acc_3609_FCER1A	Hsap_Ensmbl0198019_Fc_fragment_of_IgG_high_affinity_Ib_receptor_CD64_Source_
HGNC_Symbol_Acc_3614_FCGR1B	Hsap_Ensmbl0162747_Fc_fragment_of_IgG_low_affinity_IIIb_receptor_CD16b_Source_
HGNC_Symbol_Acc_3620_FCGR3B	Hsap_Ensmbl0203747_Fc_fragment_of_IgG_low_affinity_IIIa_receptor_CD16a_Source_
HGNC_Symbol_Acc_3619_FCGR3A	Hsap_Ensmbl0265531_Putative_high_affinity_immunoglobulin_gamma_Fc_receptor_IC_Source_UniProtKB_Swiss_Prot_Acc_A6NKC4_FCGR1C	Hsap_Ensmbl0263850_Fc_fragment_of_IgG_high_affinity_Ib_receptor_CD64_Source_
HGNC_Symbol_Acc_3614_FCGR1B

HG_9212	Pfuc_11650_1_03113_t1	Ctel_229158	Skow_06529m	Bflo_260817720	Spur_000501_Alms1L	Lgig_231754	Hsap_Ensmbl0116127_Alstrom_syndrome_1_Source_
HGNC_Symbol_Acc_428_ALMS1	Ggal_025793	Acar_00009312	Drer_074779_Alstrom_syndrome_1_Source_
HGNC_Symbol_Acc_428_ALMS1	Adig_24219	Odio_008713001	Tadh_60736	Nvec_24967_Drf_FH1	Isca_ISCW017200-PA	Ggal_036308	Ggal_036306	Drer_089024_chromosome_10_open_reading_frame_90_Source_
HGNC_Symbol_Acc_26563_C12H10orf90	Ggal_025867	Ggal_036307	Avag_03752001

HG_17595	Cint_027208	Cint_019913	Csav_019666	Cint_027207	Nvec_45668_fn3	Lgig_59062	Tadh_18482	Csav_019665

HG_11697	Bflo_260813462	Bflo_260820455	Bflo_260790173	Bflo_260789195	Hmag_212451	Bflo_260789179	Bflo_260789183	Bflo_260789205	Bflo_260789181	Nvec_578_7tm_1	Tadh_51529	Nvec_55022_7tm_1	Ctel_200834	Lgig_163667

HG_6764	Bmal_170578878	Rcul_t44440	Isca_ISCW004029-PA	Skow_03277m	Smar_015738	Cele_008236_C50F4_12_Protein_C50F4_12_C50F4_12_mRNA_complete_cds_Source_RefSeq_mRNA_Acc_NM_073059	Hrob_64786	Znev_11627	Adig_14305	Tcas_270006755	Acar_00004043	Ggal_025725	Smim_69888_transcription_termination_factor_mTERF_putative_Ixodes_scapularis_gi_241260153_ref_XP_002404930_3e_88_282	Dmel_0037008_mTerf3	Dpul_307185	Spur_003279_Mterfd1	Ctel_122568	Cgig_18092_mTERF_domain_containing_protein_1_mitochondrial_Source_UniProtKB_TrEMBL_Acc_K1R1T5	Lgig_202320	Drer_003207_MTERF_domain_containing_1_Source_ZFIN_Acc_ZDB_GENE_040718_359_mterfd1	Hsap_Ensmbl0156469_MTERF_domain_containing_1_Source_
HGNC_Symbol_Acc_24258_MTERFD1	Cint_021793	Csav_019238	Avag_54105001	Egra_09186	Avag_12574001	Emul_10476	Sman_171940	Sjap_0302090	Bflo_260819879	Nvec_24895_mTERF	Pfuc_172409_1_06744_t1	Tadh_51541	Tadh_59443

HG_48091	Tadh_63942	Pfuc_70_1_07352_t1	Nvec_4359_

HG_7051	Bsch_g70875	Skow_02522m	Cgig_18334	Lgig_66458	Ggal_027434	Spur_013599_Fam124a	Hsap_Ensmbl0150510_family_with_sequence_similarity_124A_Source_
HGNC_Symbol_Acc_26413_FAM124A	Bflo_260795977	Xtro_001210	Xtro_036181	Hsap_Ensmbl0124019_family_with_sequence_similarity_124B_Source_
HGNC_Symbol_Acc_26224_FAM124B	Acar_00004186	Spur_019056_Hypp_927	Drer_087489_family_with_sequence_similarity_124B_Source_
HGNC_Symbol_Acc_26224_FAM124B	Acar_00011686	Ggal_008206	Ggal_040008	Xtro_058262	Ctel_121754	Skow_15040m	Drer_075264_family_with_sequence_similarity_124A_Source_
HGNC_Symbol_Acc_26413_FAM124A	Tadh_55244	Nvec_26880_	Csav_017636	Pfuc_318629_1_57669_t1	Tadh_5531	Adig_02828	Nvec_32814_Glyoxalase	Bflo_260835992	Pfuc_2697_1_59003_t1	Pfuc_234716_1_06949_t1	Lgig_175342

HG_10061	Hmag_231680	Hmag_230139	Hmag_229550	Hmag_210164	Hmag_230692	Hmag_200257	Tadh_60440	Hmag_209327	Hmag_215497	Hmag_213026	Hmag_207690	Hmag_210314	Hmag_214569	Hmag_214023	Hmag_218191	Hmag_210712	Hmag_226235

HG_35185	Tadh_55965	Adig_07349	Nvec_2479_SecA_PP_bind	Skow_38857m

HG_28072	Hmag_221223	Tadh_54836	Tadh_54837	Tadh_54838	Tadh_63786

HG_19337	Tadh_56748	Tadh_56749	Nvec_39639_	Adig_14998	Adig_18611	Nvec_39637_SAA	Tadh_56747

HG_16625	Ctel_217356	Ctel_214522	Ctel_216647	Tadh_58191	Hmag_200982	Hmag_201353	Hmag_217869	Hmag_215866	Hmag_227332

HG_11848	Mmar_MMa20408	Dmel_0042111_CG18766	Tadh_54580	Drer_078801_Uncharacterized_protein_Source_UniProtKB_TrEMBL_Acc_E7EZ34_BX324131_3	Mmar_MMa55405	Ggal_036414	Acar_00005674	Ggal_036415	Ggal_025151	Mmar_MMa52413	Xtro_063594	Hsap_Ensmbl0188981_Myb_SANT_like_DNA_binding_domain_containing_1_Source_
HGNC_Symbol_Acc_33741_MSANTD1	Isca_ISCW022001-PA	Isca_ISCW007843-PA

HG_7510	Cgig_22898_Tumor_protein_p53_inducible_nuclear_protein_1_Source_UniProtKB_TrEMBL_Acc_K1QWA2	Pfuc_3997_1_08783_t1	Bflo_260798654	Hsap_Ensmbl0164938_tumor_protein_p53_inducible_nuclear_protein_1_Source_
HGNC_Symbol_Acc_18022_TP53INP1	Skow_43357m	Znev_07132	Ggal_025717	Acar_00003969	Xtro_042184	Isca_ISCW011194-PA	Mmar_MMa12652	Acar_00009235	Lgig_237919	Ctel_227336	Xtro_014600	Ggal_034124	Drer_028017_tumor_protein_p53_inducible_nuclear_protein_1_Source_ZFIN_Acc_ZDB_GENE_031018_3_tp53inp1	Tcas_270004657	Smim_28367_PREDICTED_tumor_protein_p53_inducible_nuclear_protein_like_Xenopus_Silurana_tropicalis_gi_301606609_ref_XP_002932922_9e_13_72_4	Adig_05244	Tadh_55555	Nvec_31220_	Drer_091600_Uncharacterized_protein_Source_UniProtKB_TrEMBL_Acc_F1QK00_CR352229_1	Ggal_001834	Hsap_Ensmbl0078804_tumor_protein_p53_inducible_nuclear_protein_2_Source_
HGNC_Symbol_Acc_16104_TP53INP2	Drer_089986_tumor_protein_p53_inducible_nuclear_protein_2_Source_
HGNC_Symbol_Acc_16104_TP53INP2	Drer_088178_tumor_protein_p53_inducible_nuclear_protein_2_Source_ZFIN_Acc_ZDB_GENE_120420_1_tp53inp2	Hrob_170038	Rcul_t07460

HG_32045	Avag_00613001	Tadh_18407	Egra_07255	Emul_09089

HG_22397	Nvec_40784_TGF_beta	Adig_12274	Nvec_32300_	Adig_06184	Adig_22927	Tadh_60096

HG_10845	Cgig_16628	Pfuc_792_1_07684_t1	Lgig_168725	Smar_013023	Skow_46278m	Bflo_260837005	Tcas_270014101	Ctel_191137	Drer_043566_chromosome_3_open_reading_frame_17_Source_
HGNC_Symbol_Acc_24496_C9H3orf17	Acar_00020492	Acar_00009966	Ggal_024454	Xtro_005964	Hsap_Ensmbl0163608_chromosome_3_open_reading_frame_17_Source_
HGNC_Symbol_Acc_24496_C3orf17	Lgig_168726	Tadh_62052

HG_32983	Adig_10297	Adig_20062	Skow_41124m	Tadh_57220

HG_30846	Ctel_113696	Nvec_35008_B3_4	Nvec_40542_B3_4	Tadh_63021

HG_1237	Bsch_g11144	Bsch_g45265	Cint_004699	Hmag_217956	Cint_028223	Adig_11797	Csav_006929	Hsap_Ensmbl0188257_phospholipase_A2_group_IIA_platelets_synovial_fluid_Source_
HGNC_Symbol_Acc_9031_PLA2G2A	Avag_41240001	Avag_60886001	Avag_37345001	Avag_15578001	Hsap_Ensmbl0188784_phospholipase_A2_group_IIE_Source_
HGNC_Symbol_Acc_13414_PLA2G2E	Spur_011560_Pla2g1b_6	Bflo_260818547	Spur_001704_Pla2g1b_5	Cint_013369	Ggal_022884	Cint_013364	Drer_009153_phospholipase_A2_group_IB_pancreas_Source_ZFIN_Acc_ZDB_GENE_070117_1_pla2g1b	Avag_05583001	Bflo_260816010	Spur_019133_Pla2g1b_3	Spur_019132_Pla2g1b_7	Spur_012042_Pla2g1b_1	Ggal_022886	Bflo_260827706	Csav_004212	Bflo_260814996	Odio_015948001	Acar_00002647	Hsap_Ensmbl0069764_phospholipase_A2_group_X_Source_
HGNC_Symbol_Acc_9029_PLA2G10	Hsap_Ensmbl0170890_phospholipase_A2_group_IB_pancreas_Source_
HGNC_Symbol_Acc_9030_PLA2G1B	Bflo_260792655	Lgig_222658	Ggal_011693	Avag_28061001	Bflo_260808590	Avag_36175001	Hsap_Ensmbl0117215_phospholipase_A2_group_IID_Source_
HGNC_Symbol_Acc_9033_PLA2G2D	Spur_021700_Apla_1	Spur_023802_Pla2g1b	Cint_022931	Xtro_055383	Bsch_g14772	Bflo_260800263	Cgig_22232_Phospholipase_A2_like_protein_VP8_Source_UniProtKB_TrEMBL_Acc_K1QTJ0	Rcul_t26152	Tcas_270002354	Ggal_022885	Acar_00003242	Hsap_Ensmbl0127472_phospholipase_A2_group_V_Source_
HGNC_Symbol_Acc_9038_PLA2G5	Cint_001390	Xtro_024070	Xtro_059681	Cgig_00731_Phospholipase_A2_Source_UniProtKB_TrEMBL_Acc_K1P7E6	Ggal_011694	Bflo_260800265	Hmag_215101	Smar_014716	Rcul_t06200	Csav_008438	Cele_007419_C07E3_9_Protein_C07E3_9_C07E3_9_mRNA_complete_cds_Source_RefSeq_mRNA_Acc_NM_063827	Avag_58033001	Nvec_35150_Phospholip_A2_1	Tadh_25131	Cint_023745	Smim_73834_PREDICTED_group_10_secretory_phospholipase_A2_like_Ailuropoda_melanoleuca_gi_301765378_ref_XP_002918116_3e_21_93_6	Ggal_033722	Tspi_316969318	Nvec_39312_	Xtro_026667	Znev_18027	Dpul_5959	Rcul_t11105	Isca_ISCW008448-PA	Mmar_MMa40108	Drer_074579_phospholipase_A2_group_X_Source_
HGNC_Symbol_Acc_9029_PLA2G10	Acar_00010661	Xtro_054111	Smar_007261	Smim_19533_group_10_secretory_phospholipase_A2_precursor_putative_Ixodes_scapularis_gi_241631342_ref_XP_002408429_6e_23_97_4	Bsch_g48345	Xtro_024072	Skow_34859m	Hsap_Ensmbl0258417_Otoconin_90_Source_UniProtKB_TrEMBL_Acc_I6L893_OC90	Smar_013809	Bmal_170578135	Acar_00010594	Skow_04975m	Spur_013096_Pla2g1b_2	Dpul_309533	Spur_028569_Pla2g1b_4	Smim_17943_group_10_secretory_phospholipase_A2_precursor_putative_Ixodes_scapularis_gi_241631342_ref_XP_002408429_6e_13_70_1	Skow_04973m	Ggal_026163	Bflo_260782837	Nvec_31921_Phospholip_A2_1	Mmar_MMa33384	Bflo_260827708	Ggal_026164	Spur_022047_Pla2g1b_8	Spur_011562_Pla2	Tadh_60284	Adig_09883	Smar_006751	Dpul_329536	Cele_044468_Y69A2AL_2_Protein_Y69A2AL_2_Y69A2AL_2_mRNA_complete_cds_Source_RefSeq_mRNA_Acc_NM_001038369	Tadh_63140	Smim_28784_phospholipase_A2_Urticina_crassicornis_gi_152003427_gb_ABS19666_1e_17_84_0	Tadh_34400	Tadh_30578	Mmar_MMa31098	Adig_14874	Bflo_260787145	Skow_04974m	Dmel_0039655_CG14507	Nvec_17182_Phospholip_A2_1	Spur_007267_Pla2g1b	Spur_022623_Pla2g1b_9	Spur_011256_Spur_011256	Xtro_059896	Spur_028118_Spur_028118	Adig_13015	Nvec_5160_Phospholip_A2_1	Spur_021699_Apla	Tspi_316974739	Skow_04990m	Hsap_Ensmbl0187980_phospholipase_A2_group_IIC_Source_
HGNC_Symbol_Acc_9032_PLA2G2C	Adig_16921	Ggal_029815	Hsap_Ensmbl0158786_phospholipase_A2_group_IIF_Source_
HGNC_Symbol_Acc_30040_PLA2G2F	Acar_00009801	Adig_11796	Acar_00019309	Adig_06497	Smim_19531_group_10_secretory_phospholipase_A2_precursor_putative_Ixodes_scapularis_gi_241631342_ref_XP_002408429_1e_09_58_5	Rcul_t15136	Nvec_14958_	Adig_16919	Rcul_t39419	Spur_011561_Spur_011561

HG_18042	Adig_24567	Bflo_260814730	Bflo_260822883	Skow_37203m	Lgig_162864	Acar_00017141	Tadh_61797	Nvec_30513_

HG_14450	Sjap_0208300	Lgig_155961	Rcul_t22757	Smim_49514_PREDICTED_similar_to_RNA_binding_region_containing_protein_Tribolium_castaneum_gi_91092160_ref_XP_967690_1e_20_95_9	Isca_ISCW023356-PA	Tadh_58176	Avag_03047001	Sjap_0046160	Gsal_13276_rna_binding_protein_38	Sman_197730_Rrm_containing_protein_seb_4_putative_Source_UniProtKB_TrEMBL_Acc_G4LW85

HG_10417	Bsch_g61966	Cint_011998	Csav_015538	Cint_026223	Xtro_028706	Tadh_54923	Ggal_020086	Acar_00017333	Hsap_Ensmbl0241127_Yae1_domain_containing_1_Source_
HGNC_Symbol_Acc_24857_YAE1D1	Cgig_20884	Isca_ISCW014262-PA	Lgig_238077	Skow_31054m	Spur_026600_Spur_026600	Znev_04883	Odio_017975001	Tcas_270009829

HG_16041	Pfuc_1653_1_66062_t1	Cgig_15074_Nucleolar_and_spindle_associated_protein_1_Source_UniProtKB_TrEMBL_Acc_K1PX90	Hrob_165312	Pfuc_39659_1_41136_t1	Smim_28547_nucleolar_and_spindle_associated_protein_isoform_CRA_a_Mus_musculus_gi_148696017_gb_EDL27964_1e_10_71_6	Cint_027781	Adig_07185	Tadh_51922

HG_13160	Cgig_03856	Lgig_112960	Pfuc_266774_1_28762_t1	Ggal_000096	Bflo_260781614	Adig_03719	Skow_03736m	Acar_00000978	Bflo_260812195	Drer_088690_chromosome_11_open_reading_frame_82_Source_
HGNC_Symbol_Acc_26351_C21H11orf82	Hsap_Ensmbl0165490_chromosome_11_open_reading_frame_82_Source_
HGNC_Symbol_Acc_26351_C11orf82	Tadh_56577

HG_10384	Tadh_33142	Rcul_t12151	Rcul_t45044	Rcul_t04282	Rcul_t16006	Rcul_t00285	Rcul_t43754	Rcul_t29412	Rcul_t09946	Rcul_t23504	Rcul_t38355	Rcul_t38216	Rcul_t13543	Rcul_t27801	Rcul_t43039	Rcul_t30802	Rcul_t37176

HG_7303	Tadh_55615	Bflo_260819873	Pfuc_4179_1_59452_t1	Znev_03719	Pfuc_2365_1_08310_t1	Spur_007486_NeurL2	Ggal_011074	Mmar_MMa52253	Lgig_217613	Adig_09703	Smar_014784	Dpul_303550	Skow_26196m	Ctel_224507	Rcul_t24161	Xtro_032538	Hrob_74472	Tcas_270010902	Drer_062446_neuralized_E3_ubiquitin_protein_ligase_2_Source_
HGNC_Symbol_Acc_16156_NEURL2	Isca_ISCW024747-PA	Acar_00013792	Smim_13788_neuralized_putative_Pediculus_humanus_corporis_gi_242009273_ref_XP_002425414_4e_35_133	Avag_03081001	Dmel_0035059_CG3894	Nvec_56937_	Bsch_g6098	Hsap_Ensmbl0124257_neuralized_E3_ubiquitin_protein_ligase_2_Source_
HGNC_Symbol_Acc_16156_NEURL2	Isca_ISCW016476-PA	Nvec_13366_	Nvec_53760_

HG_45292	Ctel_124440	Isca_ISCW023118-PA	Tadh_62830

HG_4726	Xtro_003306	Drer_036414_Uncharacterized_protein_Source_UniProtKB_TrEMBL_Acc_E7F0F4_CU019646_1	Smim_80315_PREDICTED_insulin_receptor_substrate_like_isoform_Bombus_terrestris_gi_340723959_ref_XP_003400354_9e_109_375	Xtro_005684	Drer_037099_insulin_receptor_substrate_2_Source_
HGNC_Symbol_Acc_6126_IRS2	Drer_054087_insulin_receptor_substrate_1_Source_ZFIN_Acc_ZDB_GENE_030131_872_irs1	Drer_052065_insulin_receptor_substrate_4_Source_
HGNC_Symbol_Acc_6128_IRS4_1_of_2	Xtro_043381	Bflo_260785658	Spur_011063_Irs1	Bflo_260782150	Hmag_215498	Drer_060330_si_ch211_284e13_4_Source_ZFIN_Acc_ZDB_GENE_060526_161_si_ch211_284e13_4	Smar_011652	Ggal_038506	Ggal_013147	Acar_00012384	Hsap_Ensmbl0169047_insulin_receptor_substrate_1_Source_
HGNC_Symbol_Acc_6125_IRS1	Adig_11320	Tadh_27870	Cele_002163_ist_1_Protein_IST_1_ist_1_mRNA_complete_cds_Source_RefSeq_mRNA_Acc_NM_076800	Bmal_170571149	Tspi_316972281	Cgig_26091_Insulin_receptor_substrate_1_Source_UniProtKB_TrEMBL_Acc_K1R8Z1	Lgig_137373	Znev_13974	Pfuc_25604_1_33518_t1	Ctel_141845	Drer_086551_insulin_receptor_substrate_4a_Source_ZFIN_Acc_ZDB_GENE_120215_92_irs4a	Skow_43315m	Acar_00007901	Smim_82697_insulin_receptor_substrate_putative_Pediculus_humanus_corporis_gi_242018275_ref_XP_002429604_8e_38_141	Hsap_Ensmbl0185950_insulin_receptor_substrate_2_Source_
HGNC_Symbol_Acc_6126_IRS2	Dpul_52188	Acar_00003729	Dmel_0024248_chico_chico_Source_FlyBase_0024248	Pfuc_118740_1_57086_t1	Tadh_28050	Hsap_Ensmbl0133124_insulin_receptor_substrate_4_Source_
HGNC_Symbol_Acc_6128_IRS4	Nvec_38261_	Csav_000562	Ggal_007937	Xtro_057258	Pfuc_28669_1_33682_t1	Hrob_171842	Rcul_t26796	Dpul_304473	Mmar_MMa20474	Ggal_027143	Isca_ISCW021008-PA	Hsap_Ensmbl0260548_Uncharacterized_protein_Source_UniProtKB_TrEMBL_Acc_H3BTC1_RP6_24A23_6	Nvec_3886_	Mmar_MMa02181	Mmar_MMa23803

HG_15658	Nvec_34100_Abhydrolase_3	Skow_05464m	Cgig_15244	Lgig_234656	Tadh_58157	Spur_023356_Hypp_1081	Spur_009959_Hypp_596	Spur_009960_Hypp_597	Ctel_224701

HG_45548	Ctel_205994	Ctel_215944	Tadh_62696

HG_6696	Znev_08933	Isca_ISCW023649-PA	Dmel_0039055_Rassf_Ras_association_family_member_Source_FlyBase_0039055	Cgig_15930_Ras_association_domain_containing_protein_2_Source_UniProtKB_TrEMBL_Acc_K1RAM6	Smar_003325	Ctel_212368	Dpul_217047	Bsch_g17072	Bsch_g70852	Cint_001255	Acar_00006009	Ggal_000273	Xtro_050823	Xtro_036729	Hsap_Ensmbl0101265_Ras_association_RalGDS_AF_6_domain_family_member_2_Source_
HGNC_Symbol_Acc_9883_RASSF2	Ggal_000272	Drer_044044_Ras_association_RalGDS_AF_6_domain_family_2b_Source_ZFIN_Acc_ZDB_GENE_041221_6_rassf2b	Bflo_260781791	Bflo_260832078	Drer_000804_Ras_association_RalGDS_AF_6_domain_family_6_Source_ZFIN_Acc_ZDB_GENE_030616_513_rassf6	Xtro_050539	Skow_45748m	Csav_000003	Ggal_019045	Smim_64006_rassf_putative_Ixodes_scapularis_gi_241849268_ref_XP_002415676_1e_33_127	Lgig_154126	Tadh_55975	Spur_020907_Rassf2	Hsap_Ensmbl0169435_Ras_association_RalGDS_AF_6_domain_family_member_6_Source_
HGNC_Symbol_Acc_20796_RASSF6	Tadh_56813	Hmag_214997	Spur_020908_Spur_020908	Drer_012460_Ras_association_RalGDS_AF_6_domain_family_member_4_Source_ZFIN_Acc_ZDB_GENE_050102_3_rassf4	Hsap_Ensmbl0107551_Ras_association_RalGDS_AF_6_domain_family_member_4_Source_
HGNC_Symbol_Acc_20793_RASSF4

HG_34538	Ctel_184989	Tadh_57627	Tadh_60048	Tadh_57628

HG_42152	Spur_007966_PrccL	Spur_006854_PrccL_1	Tadh_54282

HG_14791	Nvec_29194_	Nvec_38459_DUF948	Nvec_3479_PAH	Adig_04222	Skow_35534m	Pfuc_24966_1_19044_t1	Skow_38751m	Nvec_17728_Pox_A_type_inc	Lgig_115980	Tadh_34439

HG_15092	Cgig_08552_Phosphatidylglycerol_phosphatidylinositol_transfer_protein_Source_UniProtKB_TrEMBL_Acc_K1PD84	Cgig_08553	Ctel_221728	Lgig_154845	Hrob_168855	Pfuc_5721_1_45284_t1	Bflo_260798306	Tadh_63886	Adig_01046	Hmag_223183

HG_10107	Hmag_224129	Adig_03567	Adig_08991	Adig_22498	Adig_16950	Adig_16570	Adig_13380	Adig_14522	Nvec_55729_YajC	Adig_05828	Adig_22497	Nvec_55728_T
HG1	Adig_16569	Hmag_201384	Hmag_213040	Tadh_64123	Adig_08992	Bflo_260803019

HG_10002	Bflo_260807681	Cint_017159	Bsch_g42996	Cint_017657	Csav_015775	Odio_016149001	Cint_019935	Csav_000510	Csav_013564	Cint_015054	Bflo_260785990	Tadh_64380	Bsch_g46957	Bsch_g66083	Cint_015117	Cint_025049	Cgig_15725	Cint_026096

HG_5749	Znev_00308	Hrob_80730	Skow_41161m	Mmar_MMa19622	Hsap_Ensmbl0215474_SKI_family_transcriptional_corepressor_2_Source_
HGNC_Symbol_Acc_32695_SKOR2	Drer_063614_SKI_family_transcriptional_corepressor_2_Source_
HGNC_Symbol_Acc_32695_SKOR2	Dmel_0039932_CG11093	Cgig_25515_Ladybird_homeobox_corepressor_1_like_protein_Source_UniProtKB_TrEMBL_Acc_K1R6B6	Ggal_002896	Acar_00005992	Avag_27857001	Acar_00018228	Drer_069030_SKI_family_transcriptional_corepressor_1a_Source_ZFIN_Acc_ZDB_GENE_080722_5_skor1a	Bflo_260829961	Ggal_012893	Smar_002852	Ctel_221150	Ctel_105573	Hsap_Ensmbl0188779_SKI_family_transcriptional_corepressor_1_Source_
HGNC_Symbol_Acc_21326_SKOR1	Tadh_5392	Xtro_062691	Ggal_038852	Cgig_18448_Ladybird_homeobox_corepressor_1_like_protein_Source_UniProtKB_TrEMBL_Acc_K1QZD9	Pfuc_7695_1_38627_t1	Lgig_118169	Pfuc_12131_1_60992_t1	Lgig_112155	Xtro_017059	Bflo_260813017	Spur_017675_Lbhcor1	Dpul_4499	Drer_062448_SKI_family_transcriptional_corepressor_1b_Source_ZFIN_Acc_ZDB_GENE_050419_82_skor1b	Hrob_123537	Egra_03187	Emul_01177	Gsal_3792_ski_family_transcriptional_corepressor_2	Avag_08812001	Hmic_0655300	Sman_080560_Putative_ladybird_homeobox_corepressor_Source_UniProtKB_TrEMBL_Acc_G4VRU4	Sjap_0134680	Tcas_270014746	Rcul_t14602	Lgig_112154	Smim_21251_PREDICTED_v_ski_sarcoma_viral_oncogene_homolog_Saccoglossus_kowalevskii_gi_291244679_ref_XP_002742222_9e_06_53_5

HG_8955	Lgig_229594	Cint_005434	Csav_009987	Csav_009986	Acar_00000562	Hsap_Ensmbl0239779_WW_domain_binding_protein_1_Source_
HGNC_Symbol_Acc_12737_WBP1	Drer_029751_WW_domain_binding_protein_1_like_b_Source_ZFIN_Acc_ZDB_GENE_050522_112_wbp1lb	Ggal_013163	Skow_01079m	Hsap_Ensmbl0166272_WW_domain_binding_protein_1_like_Source_
HGNC_Symbol_Acc_23510_WBP1L	Drer_034077_zgc_77391_Source_ZFIN_Acc_ZDB_GENE_040426_1830_zgc_77391	Acar_00004187	Xtro_061969	Drer_092260_WW_domain_binding_protein_1_Source_
HGNC_Symbol_Acc_12737_WBP1	Odio_013849001	Drer_013245_WW_domain_binding_protein_1_like_a_Source_ZFIN_Acc_ZDB_GENE_030131_1961_wbp1la	Lgig_162126	Spur_006898_Hypp_1687	Tadh_58625	Skow_04462m	Odio_004218001	Bflo_260817756

HG_13926	Bsch_g6964	Csav_006926	Skow_12281m	Spur_006995_Spur_006995	Hrob_162246	Smim_70216_PREDICTED_uncharacterized_protein_LOC785953_Bos_taurus_gi_119916907_ref_XP_001253341_2e_07_54_7	Bflo_260821085	Ctel_190345	Drer_097765_si_ch211_198p11_6_Source_ZFIN_Acc_ZDB_GENE_131127_507_si_ch211_198p11_6	Adig_08833	Tadh_59183

HG_8609	Tadh_7511	Drer_020623_bcl2_associated_X_protein_a_Source_ZFIN_Acc_ZDB_GENE_000511_6_baxa	Acar_00017228	Ctel_135881	Cgig_24766_Apoptosis_regulator_BAX_Source_UniProtKB_TrEMBL_Acc_K1RL21	Nvec_49108_Bcl_2	Hsap_Ensmbl0087088_BCL2_associated_X_protein_Source_
HGNC_Symbol_Acc_959_BAX	Avag_00163001	Cint_024813	Ctel_148538	Lgig_68260	Xtro_050759	Acar_00004550	Skow_12204m	Spur_010641_Bax	Drer_068102_BCL2_associated_X_protein_Source_
HGNC_Symbol_Acc_959_BAX_3_of_5	Avag_01679001	Avag_20536001	Drer_030881_bcl2_associated_X_protein_b_Source_ZFIN_Acc_ZDB_GENE_050227_21_baxb	Avag_48461001	Drer_089995_BCL2_associated_X_protein_Source_
HGNC_Symbol_Acc_959_BAX_5_of_5	Drer_089129_bcl2_associated_X_protein_a_Source_ZFIN_Acc_ZDB_GENE_000511_6_baxa	Adig_05077

HG_44768	Tadh_62443	Tadh_62799	Nvec_37233_Ins_allergen_rp

HG_8012	Lgig_94700	Cint_007030	Csav_000629	Acar_00017279	Hsap_Ensmbl0139154_AE_binding_protein_2_Source_
HGNC_Symbol_Acc_24051_AEBP2	Ggal_021412	Adig_10364	Drer_006038_AE_binding_protein_2_Source_ZFIN_Acc_ZDB_GENE_040426_2885_aebp2	Ctel_181931	Znev_10039	Tadh_54316	Skow_31298m	Tcas_270005666	Dmel_0086655_jing_jing_Source_FlyBase_0086655	Cint_027617	Cgig_06733_Zinc_finger_protein_AEBP2_Source_UniProtKB_TrEMBL_Acc_K1PMR7	Dpul_56446	Smim_74866_Zinc_finger_protein_jing_like_protein_Harpegnathos_saltator_gi_307208540_gb_EFN85879_2e_45_174	Spur_011687_Z258	Mmar_MMa46246	Hrob_159438	Xtro_062229	Xtro_017953	Smim_7793_AE_binding_protein_Danio_rerio_gi_32766421_gb_AAH55234_3e_15_76_6	Spur_014141_Spur_014141	Cint_007035

HG_44832	Tadh_52874	Avag_19770001	Avag_03575001

HG_6665	Spur_016817_Spur_016817	Csav_019343	Cint_002722	Ctel_168958	Isca_ISCW018151-PA	Xtro_054203	Xtro_052236	Skow_39693m	Hsap_Ensmbl0106554_coiled_coil_helix_coiled_coil_helix_domain_containing_3_Source_
HGNC_Symbol_Acc_21906_CHCHD3	Drer_032919_coiled_coil_helix_coiled_coil_helix_domain_containing_3_Source_ZFIN_Acc_ZDB_GENE_030131_5005_chchd3	Xtro_019879	Tadh_64386	Xtro_040433	Mmar_MMa06455	Ggal_010475	Drer_034933_coiled_coil_helix_coiled_coil_helix_domain_containing_3_Source_
HGNC_Symbol_Acc_21906_CHCHD3_2_of_2	Pfuc_924_1_22372_t1	Drer_003206_coiled_coil_helix_coiled_coil_helix_domain_containing_6a_Source_ZFIN_Acc_ZDB_GENE_040930_2_chchd6a	Hsap_Ensmbl0159685_coiled_coil_helix_coiled_coil_helix_domain_containing_6_Source_
HGNC_Symbol_Acc_28184_CHCHD6	Drer_045978_coiled_coil_helix_coiled_coil_helix_domain_containing_6b_Source_ZFIN_Acc_ZDB_GENE_041114_95_chchd6b	Tcas_270003229	Smar_002520	Lgig_69719	Dmel_0010808_l_3_03670_lethal_3_03670_Source_FlyBase_0010808	Znev_11311	Hrob_180252	Hrob_174808	Dpul_220118	Skow_12540m	Smim_67406_PREDICTED_coiled_coil_helix_coiled_coil_helix_domain_containing_3_like_Saccoglossus_kowalevskii_gi_291235913_ref_XP_002737882_1e_20_92_4	Acar_00007368	Acar_00021110	Ggal_009751	Ggal_039391

HG_25491	Nvec_55225_efhand	Bflo_260805541	Tadh_55804	Adig_09595	Spur_008529_Hypp_552

HG_71093	Hmag_213859	Tadh_63055

HG_24234	Tadh_51463	Tadh_54103	Tadh_57780	Tadh_54102	Nvec_2665_	Tadh_54101

HG_13739	Hmag_208130	Hmag_226611	Hmag_202923	Hmag_201726	Hmag_212888	Gsal_13768_hypothetical_protein_putative_homolog_to_TRIADDRAFT_57505_Trichoplax_adhaerens	Tadh_57505	Hmag_206999	Hmag_206998	Hmag_213215	Hmic_0058500

HG_15940	Bsch_g37813	Cint_027759	Cgig_13634	Sjap_0074160	Avag_10788001	Skow_41979m	Pfuc_719_1_07648_t1	Tadh_61991	Spur_022676_Spur_022676

HG_11874	Cgig_22772	Pfuc_10719_1_46257_t1	Bflo_260784632	Lgig_171685	Acar_00016971	Xtro_062084	Drer_079945_deafness_autosomal_recessive_59_Source_ZFIN_Acc_ZDB_GENE_110411_133_dfnb59	Hsap_Ensmbl0204311_deafness_autosomal_recessive_59_Source_
HGNC_Symbol_Acc_29502_DFNB59	Ggal_037968	Skow_27855m	Pfuc_13924_1_68692_t1	Nvec_56182_	Hmag_232214	Tadh_52857

HG_16410	Cgig_06883	Pfuc_389_1_43637_t1	Pfuc_67440_1_56431_t1	Bflo_260829615	Skow_30638m	Spur_019289_Hypp_2430	Ctel_225377	Nvec_51631_HSCB_C	Tadh_60385

HG_12449	Skow_23445m	Bflo_260806221	Drer_036493_Uncharacterized_protein_Source_UniProtKB_TrEMBL_Acc_E7F4Y9_CU695007_1	Hsap_Ensmbl0185028_leucine_rich_repeat_containing_14B_Source_
HGNC_Symbol_Acc_37268_LRRC14B	Xtro_010148	Acar_00010460	Hsap_Ensmbl0160959_leucine_rich_repeat_containing_14_Source_
HGNC_Symbol_Acc_20419_LRRC14	Xtro_003762	Acar_00002493	Ggal_020422	Drer_060788_leucine_rich_repeat_containing_14B_Source_ZFIN_Acc_ZDB_GENE_060503_910_lrrc14b	Tadh_55619	Skow_01800m

HG_8207	Cgig_15914	Pfuc_2751_1_15927_t1	Smar_008944	Ctel_21320	Skow_23131m	Xtro_024460	Bflo_260815703	Spur_012827_Spur_012827	Drer_019033_transmembrane_protein_59_Source_ZFIN_Acc_ZDB_GENE_070912_397_tmem59	Drer_003655_transmembrane_protein_59_like_Source_ZFIN_Acc_ZDB_GENE_040426_2651_tmem59l	Xtro_043214	Ggal_017463	Smim_32968_PREDICTED_Transmembrane_protein_59_like_Saccoglossus_kowalevskii_gi_291236795_ref_XP_002738324_1e_34_136	Acar_00013875	Ggal_034392	Hsap_Ensmbl0116209_transmembrane_protein_59_Source_
HGNC_Symbol_Acc_1239_TMEM59	Mmar_MMa43409	Isca_ISCW002141-PA	Adig_12402	Csav_001995	Tadh_64064	Tcas_270014188	Nvec_50767_	Hsap_Ensmbl0105696_transmembrane_protein_59_like_Source_
HGNC_Symbol_Acc_13237_TMEM59L	Acar_00000347

HG_28523	Adig_04909	Adig_21172	Nvec_47082_	Nvec_16295_AraC_E_bind	Tadh_53646

HG_9340	Bflo_260793824	Cgig_19966	Mmar_MMa40481	Lgig_169964	Dmel_0025833_CG8910	Tcas_270012466	Spur_001402_Spur_001402	Ctel_206592	Mmar_MMa08149	Tadh_54032	Adig_08130	Adig_22581	Hrob_171621	Znev_15401	Isca_ISCW003845-PA	Rcul_t26814	Smar_010773	Tcas_270012465	Hmag_205051	Smim_75979_hypothetical_protein_EAI_13350_Harpegnathos_saltator_gi_307197110_gb_EFN78478_5e_06_47_4

HG_22866	Tadh_62442	Tadh_62781	Tadh_52884	Tadh_61733	Nvec_9929_MTS	Tadh_62441

HG_28113	Egra_02136	Emul_06945	Hmic_0718600	Hrob_166191	Tadh_51828

HG_5074	Bsch_g12251	Csav_011845	Drer_040277_F_box_protein_32_Source_ZFIN_Acc_ZDB_GENE_040426_1040_fbxo32	Ggal_026340	Acar_00005212	Drer_075172_F_box_protein_25_Source_ZFIN_Acc_ZDB_GENE_040801_19_fbxo25	Ggal_026354	Skow_34705m	Xtro_050202	Acar_00009520	Hsap_Ensmbl0156804_F_box_protein_32_Source_
HGNC_Symbol_Acc_16731_FBXO32	Avag_28300001	Avag_48024001	Xtro_036572	Ctel_127908	Smar_005382	Mmar_MMa41598	Znev_17236	Cgig_24835_F_box_only_protein_25_Source_UniProtKB_TrEMBL_Acc_K1RP09	Avag_18688001	Isca_ISCW014128-PA	Avag_03754001	Lgig_234595	Ctel_225834	Smim_43805_F_box_only_protein_putative_Pediculus_humanus_corporis_gi_242023241_ref_XP_002432044_1e_59_201	Bflo_260829925	Tcas_270004437	Dpul_192571	Dmel_0036196_CG11658	Tadh_57912	Cele_008439_mfb_1_Protein_MFB_1_mfb_1_mRNA_complete_cds_Source_RefSeq_mRNA_Acc_NM_059975	Bmal_170587656	Cgig_03250_F_box_only_protein_25_Source_UniProtKB_TrEMBL_Acc_K1QJB2	Hrob_100036	Gsal_7556_f_box_only_protein_32_like	Egra_06647	Tspi_316967982	Emul_06506	Hmic_0354500	Pfuc_11316_1_03056_t1	Sjap_0026370	Sman_132210	Odio_016395001	Spur_018125_Fbxo32	Rcul_t33830	Bmal_170596279	Tspi_316967983	Cint_023849	Hsap_Ensmbl0147364_F_box_protein_25_Source_
HGNC_Symbol_Acc_13596_FBXO25	Tspi_316967984	Avag_18689001

HG_26048	Avag_19335001	Avag_33757001	Avag_34016001	Avag_54850001	Tadh_60746

HG_22287	Lgig_152608	Lgig_152606	Lgig_166152	Tadh_52753	Spur_021824_Spur_021824	Lgig_152605

HG_13921	Acar_00015722	Hsap_Ensmbl0179409_gem_nuclear_organelle_associated_protein_4_Source_
HGNC_Symbol_Acc_15717_GEMIN4	Ggal_007679	Xtro_048624	Skow_36341m	Adig_15350	Drer_041252_gem_nuclear_organelle_associated_protein_4_Source_ZFIN_Acc_ZDB_GENE_050522_188_gemin4	Bflo_260789143	Spur_002414_Gemin4L	Nvec_16901_	Tadh_53378

HG_14632	Ggal_023591	Acar_00013011	Cgig_21594_Ankyrin_repeat_domain_containing_protein_32_Source_UniProtKB_TrEMBL_Acc_K1PVA9	Ctel_110027	Tadh_51493	Tadh_51497	Csav_008449	Cgig_09321_Ankyrin_repeat_domain_containing_protein_32_Source_UniProtKB_TrEMBL_Acc_K1QN48	Pfuc_48885_1_41457_t1	Pfuc_1271_1_51250_t1

HG_6763	Bsch_g18644	Cint_010581	Csav_000614	Cgig_26387_Lysosomal_associated_transmembrane_protein_4A_Source_UniProtKB_TrEMBL_Acc_K1QAW2	Ctel_159544	Xtro_062114	Acar_00014250	Xtro_060699	Xtro_061155	Lgig_150683	Dpul_307524	Znev_06966	Xtro_017555	Drer_006397_lysosomal_associated_protein_transmembrane_4_alpha_Source_ZFIN_Acc_ZDB_GENE_030131_1024_laptm4a	Tcas_270012522	Ggal_036076	Ggal_036077	Hsap_Ensmbl0068697_lysosomal_protein_transmembrane_4_alpha_Source_
HGNC_Symbol_Acc_6924_LAPTM4A	Skow_34711m	Drer_035870_lysosomal_associated_protein_transmembrane_4_beta_Source_ZFIN_Acc_ZDB_GENE_030616_616_laptm4b	Smim_56940_lysosomal_associated_transmembrane_protein_putative_Pediculus_humanus_corporis_gi_242003562_ref_XP_002422774_6e_54_186	Acar_00015714	Bflo_260802995	Tspi_316970315	Dmel_0040777_CG14767	Hrob_174805	Hsap_Ensmbl0104341_lysosomal_protein_transmembrane_4_beta_Source_
HGNC_Symbol_Acc_13646_LAPTM4B	Spur_023226_Laptm4a	Pfuc_39649_1_70325_t1	Tadh_57979	Ggal_025740	Isca_ISCW014133-PA	Nvec_39479_	Hrob_194757

HG_11341	Cgig_25510	Skow_37601m	Bflo_260836327	Ggal_016440	Spur_006685_Mipol1L	Acar_00001272	Lgig_154940	Ctel_191143	Tadh_64392	Smar_010947	Ctel_99903	Cint_022175	Adig_09080	Adig_21560	Smim_57375_PREDICTED_MIPOL1_protein_like_Saccoglossus_kowalevskii_gi_291228169_ref_XP_002734054_1e_08_66_2

HG_35859	Pfuc_4845_1_67063_t1	Tadh_57598	Tadh_57648	Tadh_57589

HG_8651	Nvec_39864_Ras	Cele_000245_bca_1_Protein_BCA_1_bca_1_mRNA_complete_cds_Source_RefSeq_mRNA_Acc_NM_171701	Rcul_t44161	Skow_19459m	Tcas_270008060	Dmel_0037646_CAHbeta_Carbonic_anhydrase_beta_Source_FlyBase_0037646	Dpul_347880	Znev_02101	Hrob_156650	Smar_006741	Ctel_157312	Lgig_116181	Avag_06482001	Avag_65173001	Avag_66973001	Tspi_316972180	Spur_007745_Cahb	Bflo_260819038	Sman_004070_Putative_carbonic_anhydrase_Source_UniProtKB_TrEMBL_Acc_G4V6B2	Tadh_29634	Adig_08794	Avag_37427001	Sjap_0056790

HG_17293	Acar_00016979	Tadh_55483	Hsap_Ensmbl0224379_transcription_factor_19_Source_
HGNC_Symbol_Acc_11629_TCF19	Hsap_Ensmbl0234674_transcription_factor_19_Source_
HGNC_Symbol_Acc_11629_TCF19	Xtro_051950	Drer_040036_transcription_factor_19_SC1_like_Source_ZFIN_Acc_ZDB_GENE_060324_2_tcf19l	Hsap_Ensmbl0137310_transcription_factor_19_Source_
HGNC_Symbol_Acc_11629_TCF19	Bmal_170595568

HG_10853	Cgig_28228	Pfuc_63639_1_12992_t1	Skow_13639m	Ctel_223205	Cint_006686	Hrob_152883	Lgig_235990	Xtro_014174	Rcul_t39114	Bflo_260802704	Tadh_56097	Adig_07371	Nvec_57546_	Hmag_210067	Hsap_Ensmbl0171224_chromosome_10_open_reading_frame_35_Source_
HGNC_Symbol_Acc_23519_C10orf35	Acar_00008963

HG_12444	Cgig_12742_Tubulin_polyglutamylase_complex_subunit_1_Source_UniProtKB_TrEMBL_Acc_K1PKD2	Lgig_204984	Bflo_260820686	Spur_013197_Spur_013197	Ctel_207740	Hsap_Ensmbl0141933_tubulin_polyglutamylase_complex_subunit_1_Source_
HGNC_Symbol_Acc_25058_TPGS1	Xtro_014346	Skow_34582m	Ctel_217255	Drer_074879_Uncharacterized_protein_Source_UniProtKB_TrEMBL_Acc_E7EXZ3_CR774186_2	Tadh_54407	Smim_44413_PREDICTED_similar_to_GTRGEO22_Strongylocentrotus_purpuratus_gi_115673249_ref_XP_789477_8e_16_81_3	Drer_027547_tubulin_polyglutamylase_complex_subunit_1_Source_
HGNC_Symbol_Acc_25058_TPGS1_1_of_2

HG_64746	Adig_04266	Tadh_62183

HG_8629	Drer_039020_F_box_protein_5_Source_ZFIN_Acc_ZDB_GENE_030131_4027_fbxo5	Acar_00021056	Acar_00016090	Ggal_000484	Ggal_025780	Drer_052717_F_box_protein_43_Source_ZFIN_Acc_ZDB_GENE_040426_1645_fbxo43	Lgig_236780	Ggal_022099	Spur_008889_Emi1	Hsap_Ensmbl0112029_F_box_protein_5_Source_
HGNC_Symbol_Acc_13584_FBXO5	Xtro_038773	Hsap_Ensmbl0156509_F_box_protein_43_Source_
HGNC_Symbol_Acc_28521_FBXO43	Xtro_040136	Acar_00005498	Tadh_58300	Bflo_260782808	Skow_38217m	Znev_02463	Smim_62742_early_mitotic_inhibitor_like_protein_Saccoglossus_kowalevskii_gi_283462222_gb_ADB22405_2e_15_83_2	Isca_ISCW023351-PA	Hrob_183433	Pfuc_6709_1_52817_t1	Smim_51973_PREDICTED_similar_to_F_box_protein_43_Taeniopygia_guttata_gi_224046563_ref_XP_002198926_3e_05_48_5

HG_22602	Spur_005780_Tbc1d30L	Spur_017369_Hypp_1349	Adig_13770	Tadh_55279	Mmar_MMa16498	Znev_06727

HG_3979	Spur_012448_Ovo	Tadh_24667	Bflo_260816765	Cgig_13654_Protein_ovo_Source_UniProtKB_TrEMBL_Acc_K1P3I7	Gsal_9552_protein_ovo	Hrob_162745	Drer_079995_ovo_like_zinc_finger_3_Source_
HGNC_Symbol_Acc_14186_OVOL3	Skow_33343m	Drer_076472_ovo_like_1_Drosophila_Source_ZFIN_Acc_ZDB_GENE_031010_37_ovol1	Hrob_66720	Hrob_66930	Hrob_67130	Hrob_92922	Xtro_053523	Hrob_151400	Drer_078256_ovo_like_zinc_finger_1_Source_
HGNC_Symbol_Acc_8525_OVOL1_2_of_2	Hrob_107225	Nvec_2814_	Hsap_Ensmbl0105261_ovo_like_zinc_finger_3_Source_
HGNC_Symbol_Acc_14186_OVOL3	Acar_00013960	Ggal_014145	Mmar_MMa11234	Ctel_147941	Odio_015854001	Smar_006131	Adig_13919	Nvec_2816_	Smim_11521_OVO_protein_Bombyx_mori_gi_320580017_gb_ADW54423_1e_87_277	Adig_13918	Cele_003033_lin_48_Protein_LIN_48_lin_48_mRNA_complete_cds_Source_RefSeq_mRNA_Acc_NM_065358	Dpul_290491	Xtro_044473	Hmag_218383	Hsap_Ensmbl0172818_ovo_like_zinc_finger_1_Source_
HGNC_Symbol_Acc_8525_OVOL1	Xtro_061499	Xtro_059474	Pfuc_923_1_51122_t1	Dmel_0003028_ovo_ovo_Source_FlyBase_0003028	Skow_33347m	Spur_007636_Z306	Mmar_MMa31329	Avag_03138001	Znev_11299	Avag_18006001	Avag_35581001	Rcul_t17540	Odio_016976001	Sjap_0111620	Hsap_Ensmbl0125850_ovo_like_zinc_finger_2_Source_
HGNC_Symbol_Acc_15804_OVOL2	Sman_095290_Zinc_finger_protein_putative_Source_UniProtKB_TrEMBL_Acc_C4QMI0	Isca_ISCW013547-PA	Cgig_03042_Protein_ovo_Source_UniProtKB_TrEMBL_Acc_K1QJT7	Lgig_67020	Tcas_270005966	Hrob_63219	Pfuc_7980_1_31502_t1	Skow_33349m	Hrob_162746	Lgig_71114	Lgig_139040	Sjap_0098500	Hmic_0533100	Isca_ISCW016359-PA	Tspi_316975434

HG_8444	Cele_007291_lips_2_Protein_LIPS_2_lips_2_mRNA_complete_cds_Source_RefSeq_mRNA_Acc_NM_077648	Cele_009727_lips_1_Protein_LIPS_1_lips_1_mRNA_complete_cds_Source_RefSeq_mRNA_Acc_NM_077695	Cele_011725_lips_5_Protein_LIPS_5_isoform_c_Source_RefSeq_mRNA_Acc_NM_001268659	Cele_011321_fil_1_Protein_FIL_1_fil_1_mRNA_complete_cds_Source_RefSeq_mRNA_Acc_NM_074287	Cele_019668_fil_2_Protein_FIL_2_fil_2_mRNA_complete_cds_Source_RefSeq_mRNA_Acc_NM_072203	Bmal_170571189	Cele_008655_lips_3_Protein_LIPS_3_lips_3_mRNA_complete_cds_Source_RefSeq_mRNA_Acc_NM_065540	Tadh_5255	Tadh_25084	Bmal_170583501	Cele_009303_lips_8_Protein_LIPS_8_lips_8_mRNA_complete_cds_Source_RefSeq_mRNA_Acc_NM_078073	Cele_010267_lips_9_Protein_LIPS_9_lips_9_mRNA_complete_cds_Source_RefSeq_mRNA_Acc_NM_064355	Cele_014009_lips_6_Protein_LIPS_6_lips_6_mRNA_complete_cds_Source_RefSeq_mRNA_Acc_NM_069875	Bmal_170586944	Bmal_170581068	Cele_012585_lips_15_Protein_LIPS_15_lips_15_mRNA_complete_cds_Source_RefSeq_mRNA_Acc_NM_064289	Cele_015645_lips_7_Protein_LIPS_7_isoform_a_Source_RefSeq_mRNA_Acc_NM_061355	Cele_008803_lips_10_Protein_LIPS_10_lips_10_mRNA_complete_cds_Source_RefSeq_mRNA_Acc_NM_063376	Cele_020472_lips_11_Protein_LIPS_11_lips_11_mRNA_complete_cds_Source_RefSeq_mRNA_Acc_NM_061513	Cele_019939_lips_17_Protein_LIPS_17_lips_17_mRNA_complete_cds_Source_RefSeq_mRNA_Acc_NM_063195	Cele_020473_lips_12_Protein_LIPS_12_lips_12_mRNA_complete_cds_Source_RefSeq_mRNA_Acc_NM_061514	Cele_020474_lips_13_Protein_LIPS_13_lips_13_mRNA_complete_cds_Source_RefSeq_mRNA_Acc_NM_061515	Cele_012588_lips_16_Protein_LIPS_16_lips_16_mRNA_complete_cds_Source_RefSeq_mRNA_Acc_NM_064292	Cele_019208_lips_14_Protein_LIPS_14_lips_14_mRNA_complete_cds_Source_RefSeq_mRNA_Acc_NM_061578

HG_4401	Bsch_g6368	Smim_83314_PREDICTED_trafficking_kinesin_binding_protein_milt_Apis_mellifera_gi_328790499_ref_XP_393589_3_2e_141_455	Ggal_019447	Bflo_260807331	Smar_013271	Xtro_030321	Xtro_027307	Tcas_270013061	Dpul_313160	Isca_ISCW000676-PA	Xtro_061179	Drer_078872_trafficking_protein_kinesin_binding_2_Source_ZFIN_Acc_ZDB_GENE_030131_7496_trak2	Avag_01497001	Avag_55097001	Ggal_013618	Avag_14159001	Cint_003035	Avag_07093001	Dmel_0262872_milt_milton_Source_FlyBase_0262872	Skow_27848m	Lgig_136398	Hsap_Ensmbl0182606_trafficking_protein_kinesin_binding_1_Source_
HGNC_Symbol_Acc_29947_TRAK1	Ctel_229053	Drer_074508_huntingtin_associated_protein_1_Source_
HGNC_Symbol_Acc_4812_HAP1	Sman_127380_Huntington_associated_protein_1_domain_putative_Source_UniProtKB_TrEMBL_Acc_G4LUH8	Sjap_0030150	Drer_041304_trafficking_protein_kinesin_binding_1_Source_ZFIN_Acc_ZDB_GENE_100922_182_trak1	Acar_00017629	Spur_022131_Hap1	Acar_00001540	Drer_090674_trafficking_protein_kinesin_binding_1_Source_
HGNC_Symbol_Acc_29947_TRAK1_3_of_3	Odio_013532001	Emul_01204	Egra_02599	Lgig_136357	Rcul_t48093	Tadh_54221	Hmic_0774100	Cele_020838_T27A3_1_Protein_T27A3_1_isoform_e_T27A3_1_mRNA_complete_cds_Source_RefSeq_mRNA_Acc_NM_182088	Ctel_217629	Spur_013718_Spur_013718	Hsap_Ensmbl0173805_huntingtin_associated_protein_1_Source_
HGNC_Symbol_Acc_4812_HAP1	Znev_02166	Hsap_Ensmbl0261125_huntingtin_associated_protein_1_Source_
HGNC_Symbol_Acc_4812_HAP1	Skow_27872m	Nvec_29019_	Znev_02167	Acar_00004257	Bmal_170572195	Mmar_MMa40961	Spur_006166_trak1L	Rcul_t29534	Pfuc_14483_1_46758_t1	Drer_077730_trafficking_protein_kinesin_binding_1_Source_
HGNC_Symbol_Acc_29947_TRAK1_2_of_3	Mmar_MMa09646	Pfuc_14483_1_46757_t1	Gsal_14060_trafficking_kinesin_binding_protein_1_like	Adig_07743	Avag_14158001

HG_3253	Bflo_260791025	Cele_000403_casy_1_Protein_CASY_1_isoform_a_Source_RefSeq_mRNA_Acc_NM_001025939	Bmal_170583077	Mmar_MMa53707	Smim_30277_PREDICTED_similar_to_AGAP007103_PA_Tribolium_castaneum_gi_91084931_ref_XP_970864_0_0_1034	Znev_01559	Tspi_316967769	Spur_006103_Spur_006103	Drer_031720_calsyntenin_1_Source_ZFIN_Acc_ZDB_GENE_040426_1064_clstn1	Lgig_116621	Mmar_MMa08492	Tcas_270009292	Rcul_t24766	Xtro_001716	Hsap_Ensmbl0171603_calsyntenin_1_Source_
HGNC_Symbol_Acc_17447_CLSTN1	Acar_00013063	Ggal_004095	Ggal_034416	Ggal_039210	Ggal_039211	Pfuc_99821_1_13577_t1	Ggal_039209	Drer_073883_calsyntenin_3_Source_ZFIN_Acc_ZDB_GENE_100921_73_clstn3	Pfuc_12869_1_10523_t1	Cgig_10146_Calsyntenin_1_Source_UniProtKB_TrEMBL_Acc_K1PJ87	Isca_ISCW010441-PA	Acar_00007441	Skow_06808m	Hrob_75655	Dpul_306487	Xtro_061876	Xtro_051586	Ggal_008499	Ggal_023600	Acar_00003479	Hrob_191549	Ctel_181561	Smar_008442	Drer_060637_calsyntenin_2_Source_ZFIN_Acc_ZDB_GENE_070911_2_clstn2	Hsap_Ensmbl0158258_calsyntenin_2_Source_
HGNC_Symbol_Acc_17448_CLSTN2	Xtro_044816	Drer_060638_calsyntenin_2_Source_
HGNC_Symbol_Acc_17448_CLSTN2_2_of_2	Mmar_MMa28054	Dmel_0039928_cals_calsyntenin_1_Source_FlyBase_0039928	Pfuc_12869_1_10525_t1	Nvec_10800_	Avag_60306001	Avag_42968001	Avag_52500001	Avag_04232001	Adig_15028	Cint_023922	Spur_005228_CalsynteninL1	Rcul_t11290	Mmar_MMa28129	Rcul_t11291	Isca_ISCW003007-PA	Hsap_Ensmbl0139182_calsyntenin_3_Source_
HGNC_Symbol_Acc_18371_CLSTN3	Spur_023005_CalsynteninL2	Rcul_t28341	Cint_002052	Rcul_t17177	Csav_002542	Csav_002533	Csav_002541	Avag_04233001	Hrob_183461	Hrob_167178	Mmar_MMa28050	Avag_52499001	Hrob_169631	Hrob_183459	Adig_24097	Tadh_57370

HG_27707	Skow_10586m	Ctel_185928	Ctel_226286	Hrob_169912	Tadh_55656

HG_4895	Adig_08856	Bflo_260809787	Bflo_260806454	Skow_16627m	Skow_32689m	Cgig_21817_Vitellogenin_6_Source_UniProtKB_TrEMBL_Acc_K1QNA2	Drer_092028_si_dkey_4c23_3_Source_ZFIN_Acc_ZDB_GENE_050208_668_si_dkey_4c23_3	Drer_055809_vitellogenin_2_Source_ZFIN_Acc_ZDB_GENE_001201_2_vtg2	Xtro_018887	Ctel_210315	Tadh_57880	Ctel_208459	Ggal_002888	Ggal_026551	Ggal_002885	Xtro_018884	Xtro_053773	Bflo_260792818	Drer_078429_vitellogenin_4_Source_ZFIN_Acc_ZDB_GENE_001201_3_vtg4	Ggal_014457	Ggal_032611	Ctel_209306	Nvec_14316_	Bflo_260792816	Acar_00005521	Rcul_t16600	Ggal_002886	Ggal_037938	Acar_00019572	Acar_00005531	Adig_13077	Lgig_230838	Hrob_182125	Ctel_198200	Ctel_198189	Pfuc_4884_1_23679_t1	Hrob_182123	Hrob_182124	Skow_32663m	Skow_32665m	Adig_22528	Acar_00005496	Csav_012730	Ggal_037937	Drer_092419_vitellogenin_7_Source_ZFIN_Acc_ZDB_GENE_001201_6_vtg7	Drer_016825_vitellogenin_6_Source_ZFIN_Acc_ZDB_GENE_001201_5_vtg6	Drer_092233_vitellogenin_1_Source_ZFIN_Acc_ZDB_GENE_001201_1_vtg1	Drer_092126_vitellogenin_5_Source_ZFIN_Acc_ZDB_GENE_001201_4_vtg5	Drer_016448_vitellogenin_3_phosvitinless_Source_ZFIN_Acc_ZDB_GENE_991019_2_vtg3	Acar_00005517	Skow_32664m	Nvec_32701_	Nvec_14671_

HG_8944	Cgig_04802_Mid1_interacting_protein_1_Source_UniProtKB_TrEMBL_Acc_K1PB45	Pfuc_785_1_65621_t1	Lgig_113945	Smar_008613	Smar_008031	Smar_012751	Isca_ISCW001223-PA	Skow_07815m	Tspi_316977555	Mmar_MMa23840	Spur_012915_Spur_012915	Smim_62474_Mid1_interacting_protein_putative_Ixodes_scapularis_gi_241096187_ref_XP_002409548_2e_73_235	Tcas_270014382	Znev_01483	Mmar_MMa29360	Smim_36276_Mid1_interacting_protein_putative_Ixodes_scapularis_gi_241096187_ref_XP_002409548_3e_29_115	Rcul_t48242	Dpul_306666	Tadh_52216	Dmel_0035087_CG2765	Bflo_260827487	Rcul_t42365

HG_8903	Tspi_316967378	Cele_009307_F32A11_1_Protein_F32A11_1_F32A11_1_mRNA_complete_cds_Source_RefSeq_mRNA_Acc_NM_064393	Bmal_170580103	Cele_012373_W09H1_3_Protein_W09H1_3_W09H1_3_mRNA_complete_cds_Source_RefSeq_mRNA_Acc_NM_064397	Xtro_026917	Hsap_Ensmbl0174928_chromosome_3_open_reading_frame_33_Source_
HGNC_Symbol_Acc_26434_C3orf33	Adig_23940	Drer_040582_chromosome_3_open_reading_frame_33_Source_
HGNC_Symbol_Acc_26434_C18H3orf33	Skow_29693m	Bflo_260794589	Ctel_207678	Rcul_t46991	Acar_00000386	Spur_007156_C3orf33L_1	Lgig_234407	Znev_06030	Spur_027042_C3orf33L	Tcas_270010786	Dmel_0050159_CG30159	Dpul_245030	Nvec_6937_	Tadh_57731

HG_8171	Hmag_231861	Drer_013928_pleckstrin_homology_domain_containing_family_B_evectins_member_2_Source_ZFIN_Acc_ZDB_GENE_040426_754_plekhb2	Bsch_g26331	Ggal_003394	Ctel_223114	Hsap_Ensmbl0115762_pleckstrin_homology_domain_containing_family_B_evectins_member_2_Source_
HGNC_Symbol_Acc_19236_PLEKHB2	Bflo_260797546	Cint_017478	Tadh_61853	Csav_007411	Ggal_027940	Acar_00004840	Hsap_Ensmbl0021300_pleckstrin_homology_domain_containing_family_B_evectins_member_1_Source_
HGNC_Symbol_Acc_19079_PLEKHB1	Drer_063519_pleckstrin_homology_domain_containing_family_B_evectins_member_1_Source_
HGNC_Symbol_Acc_19079_PLEKHB1_1_of_2	Drer_088943_pleckstrin_homology_domain_containing_family_B_evectins_member_1_Source_
HGNC_Symbol_Acc_19079_PLEKHB1_2_of_2	Xtro_030360	Skow_01881m	Smim_15289_pleckstrin_homology_domain_containing_family_B_member_isoform_Mus_musculus_gi_21704016_ref_NP_663491_1e_33_129	Hrob_193605	Spur_004859_Plekhb2	Rcul_t27355	Rcul_t28510	Lgig_236386	Tspi_316968801	Acar_00000410

HG_6783	Bsch_g5328	Cint_024252	Skow_02153m	Drer_009681_mediator_complex_subunit_27_Source_ZFIN_Acc_ZDB_GENE_040426_1601_med27	Ggal_005824	Lgig_203928	Znev_01245	Smim_55955_cofactor_required_for_Sp1_transcriptional_activation_putative_Ixodes_scapularis_gi_241999332_ref_XP_002434309_4e_149_432	Ctel_184099	Isca_ISCW004209-PA	Spur_019732_Med27	Dpul_213503	Dmel_0037359_MED27_Mediator_complex_subunit_27_Source_FlyBase_0037359	Smar_010374	Tcas_270003666	Hsap_Ensmbl0160563_mediator_complex_subunit_27_Source_
HGNC_Symbol_Acc_2377_MED27	Acar_00000850	Cgig_26991_Mediator_of_RNA_polymerase_II_transcription_subunit_27_Source_UniProtKB_TrEMBL_Acc_K1RF75	Csav_001826	Hrob_186141	Pfuc_8658_1_09803_t1	Odio_000759001	Odio_000760001	Bflo_260802885	Xtro_003112	Pfuc_52006_1_70735_t1	Mmar_MMa25429	Mmar_MMa25421	Rcul_t46854	Tspi_316971785	Odio_000755001	Adig_24275	Dpul_238722	Tadh_53401

HG_43673	Spur_002451_Hypp_1396	Spur_026301_Gpbp1L	Tadh_58802

HG_35713	Skow_27742m	Tadh_55830	Skow_27740m	Bflo_260837035

HG_19527	Ctel_208842	Ctel_210475	Ctel_203464	Ctel_197581	Tadh_53333	Ctel_197279	Ctel_211443

HG_1117	Cele_021498_Y40C7B_1_Protein_Y40C7B_1_Y40C7B_1_mRNA_complete_cds_Source_RefSeq_mRNA_Acc_NM_078400	Ctel_65842	Lgig_121815	Lgig_131801	Lgig_126800	Lgig_166604	Lgig_129535	Lgig_108583	Lgig_143360	Lgig_76257	Lgig_108891	Lgig_146206	Lgig_120277	Lgig_113032	Lgig_142000	Lgig_121291	Lgig_105610	Lgig_165164	Lgig_121849	Lgig_104975	Lgig_76217	Lgig_145933	Lgig_144291	Lgig_162787	Lgig_119798	Lgig_172584	Lgig_130949	Lgig_143112	Lgig_141969	Lgig_111850	Lgig_121719	Lgig_108942	Lgig_113087	Lgig_125958	Lgig_146597	Lgig_125521	Lgig_105540	Lgig_165348	Lgig_154824	Lgig_142002	Lgig_161831	Lgig_145778	Lgig_145852	Lgig_127887	Lgig_176670	Lgig_165557	Lgig_111273	Lgig_136707	Lgig_173427	Lgig_156783	Lgig_146105	Lgig_144286	Lgig_105049	Lgig_132864	Lgig_147172	Lgig_105678	Lgig_165261	Lgig_125807	Lgig_174551	Lgig_153168	Lgig_140907	Lgig_121762	Lgig_76263	Lgig_145306	Lgig_145074	Lgig_145071	Lgig_144294	Lgig_123315	Lgig_156707	Lgig_135759	Lgig_117896	Lgig_111505	Lgig_136137	Lgig_135816	Lgig_166973	Lgig_121345	Lgig_117935	Lgig_136341	Lgig_145036	Lgig_113290	Lgig_164556	Lgig_143405	Lgig_138454	Lgig_138981	Lgig_175931	Lgig_170462	Lgig_158458	Lgig_174557	Lgig_104070	Lgig_117806	Lgig_139745	Lgig_173755	Lgig_170830	Lgig_163653	Lgig_170701	Lgig_111765	Lgig_175983	Lgig_145727	Lgig_76286	Lgig_76329	Lgig_168557	Lgig_107620	Lgig_145815	Lgig_174512	Lgig_142932	Lgig_157193	Lgig_163253	Lgig_76264	Lgig_117842	Lgig_161989	Lgig_120783	Lgig_155189	Lgig_121793	Lgig_173054	Lgig_165407	Lgig_146248	Lgig_163220	Lgig_163646	Lgig_158598	Lgig_176508	Lgig_165391	Lgig_154730	Tadh_62444	Lgig_163182	Lgig_113491	Lgig_119487	Lgig_171394	Lgig_168969	Lgig_167418	Lgig_173353	Lgig_165361	Lgig_172880	Lgig_173384	Lgig_167624	Lgig_171420	Lgig_170920	Lgig_176231	Hmag_226906	Lgig_171599	Lgig_157253	Lgig_153959	Lgig_154939	Lgig_163247	Lgig_161988	Lgig_163789	Lgig_152240	Lgig_170181	Lgig_173759	Lgig_165454	Lgig_174009	Lgig_171406	Lgig_153909	Smim_g44368_t1_PREDICTED_similar_to_Y40C7B_partial_Hydra_magnipapillata_gi_221105238_ref_XP_002153940_2e_04_50_1

HG_12234	Bflo_260815859	Bflo_260813368	Bflo_260808141	Tadh_63648	Bflo_260789708	Bflo_260835754	Bflo_260811892	Bflo_260812345	Bflo_260818545	Bflo_260790129	Tadh_53403	Bflo_260800907	Bflo_260810187

HG_44671	Tadh_62808	Skow_12614m	Tadh_57543

HG_33661	Bflo_260818402	Csav_016005	Cint_005279	Tadh_56108

HG_8866	Spur_002079_Slinky	Pfuc_3841_1_23420_t1	Pfuc_14558_1_32461_t1	Hsap_Ensmbl0054282_serologically_defined_colon_cancer_antigen_8_Source_
HGNC_Symbol_Acc_10671_SDCCAG8	Acar_00006662	Ggal_017409	Skow_09162m	Bsch_g30687	Ctel_223139	Drer_078947_serologically_defined_colon_cancer_antigen_8_Source_ZFIN_Acc_ZDB_GENE_090313_318_sdccag8	Xtro_031823	Xtro_031824	Cint_022093	Tadh_57221	Nvec_21143_Myosin_tail_1	Hrob_162271	Bflo_260781675	Spur_008378_Spur_008378	Avag_07872001	Nvec_50544_HALZ	Bflo_260803810	Tadh_62729

HG_27364	Bflo_260792016	Nvec_1748_	Adig_19735	Nvec_21497_	Tadh_61651

HG_7507	Cgig_09013	Lgig_231402	Dpul_191081	Znev_04872	Ctel_195496	Tcas_270001446	Smar_013202	Dmel_0039209_CG13624	Hrob_167274	Ggal_004529	Xtro_027827	Drer_078581_creb3_regulatory_factor_Source_ZFIN_Acc_ZDB_GENE_120203_3_crebrf	Bflo_260828029	Skow_41832m	Acar_00014895	Pfuc_23711_1_04323_t1	Adig_10920	Smim_30463_AGAP003726_PA_Anopheles_gambiae_str_PEST_gi_333466695_gb_EAA06118_4_6e_35_135	Nvec_10698_bZIP_1	Isca_ISCW005126-PA	Pfuc_83994_1_42107_t1	Tadh_61467	Lgig_159134	Mmar_MMa53972	Spur_021518_C5orf41L	Hrob_164631	Ggal_040206	Hsap_Ensmbl0164463_CREB3_regulatory_factor_Source_
HGNC_Symbol_Acc_24050_CREBRF	Smim_10776_AGAP003726_PA_Anopheles_gambiae_str_PEST_gi_333466695_gb_EAA06118_4_0_007_47_0

HG_24055	Drer_078891_chromosome_7_open_reading_frame_43_Source_
HGNC_Symbol_Acc_25604_C7H7orf43	Hsap_Ensmbl0146826_chromosome_7_open_reading_frame_43_Source_
HGNC_Symbol_Acc_25604_C7orf43	Bflo_260795959	Xtro_058526	Spur_002904_C7orf43L	Tadh_52173

HG_1039	Hrob_156968	Bflo_260798564	Ctel_19364	Tspi_316969247	Acar_00006545	Hrob_68814	Tcas_270008237	Dmel_0001981_esg_escargot_Source_FlyBase_0001981	Avag_49527001	Pfuc_8503_1_67885_t1	Smar_001314	Hrob_142891	Egra_03871	Emul_08287	Mmar_MMa33603	Ctel_149623	Ctel_223614	Isca_ISCW021315-PA	Drer_056175_scratch_homolog_2_zinc_finger_protein_Drosophila_Source_ZFIN_Acc_ZDB_GENE_030131_4097_scrt2	Skow_35375m	Ctel_176021	Mmar_MMa28686	Ctel_76620	Spur_018393_Scratch	Mmar_MMa16912	Dmel_0035144_CG17181	Tcas_270004833	Znev_04977	Dpul_53927	Mmar_MMa20103	Dpul_347447	Hmic_0348000	Gsal_2960_zinc_finger_protein_snai3	Dmel_0035481_CG12605	Rcul_t21894	Cgig_23711_Transcriptional_repressor_scratch_1_Source_UniProtKB_TrEMBL_Acc_K1QTV5	Mmar_MMa06374	Egra_02081	Smim_32215_snail_protein_Cupiennius_salei_gi_32261040_emb_CAE00182_0_0_612	Hrob_157815	Emul_10588	Egra_01639	Bsch_g49682	Avag_00540001	Avag_28414001	Emul_06073	Adig_11963	Gsal_370_zinc_finger_protein	Egra_09894	Hsap_Ensmbl0185669_snail_family_zinc_finger_3_Source_
HGNC_Symbol_Acc_18411_SNAI3	Avag_07688001	Hsap_Ensmbl0170616_scratch_family_zinc_finger_1_Source_
HGNC_Symbol_Acc_15950_SCRT1	Hsap_Ensmbl0261678_scratch_family_zinc_finger_1_Source_
HGNC_Symbol_Acc_15950_SCRT1	Sjap_0100840	Drer_023261_scratch_homolog_1_zinc_finger_protein_a_Drosophila_Source_ZFIN_Acc_ZDB_GENE_080219_30_scrt1a	Hmic_0845700	Xtro_026599	Acar_00015326	Hsap_Ensmbl0215397_scratch_family_zinc_finger_2_Source_
HGNC_Symbol_Acc_15952_SCRT2	Hsap_Ensmbl0124216_snail_family_zinc_finger_1_Source_
HGNC_Symbol_Acc_11128_SNAI1	Spur_001113_Sna_Zinc_finger_transcription_factor_Source_UniProtKB_TrEMBL_Acc_Q6UCK0	Tcas_270016750	Drer_040214_scratch_homolog_1_zinc_finger_protein_b_Drosophila_Source_ZFIN_Acc_ZDB_GENE_050327_72_scrt1b	Smar_010760	Acar_00018726	Smim_8072_scratch_homolog_zinc_finger_protein_a_Danio_rerio_gi_165972445_ref_NP_001107073_1e_58_192	Acar_00015823	Sman_054430_Putative_zinc_finger_protein_Source_UniProtKB_TrEMBL_Acc_G4VQJ1	Mmar_MMa15612	Skow_43351m	Ctel_19234	Csav_016701	Lgig_166123	Hmic_1007700	Znev_12218	Smim_71740_scratch_homolog_zinc_finger_protein_a_Danio_rerio_gi_165972445_ref_NP_001107073_1e_56_185	Dmel_0004880_scrt_scratch_Source_FlyBase_0004880	Emul_03489	Dmel_0003448_sna_snail_Source_FlyBase_0003448	Cint_018113	Sman_068240_Putative_zinc_finger_protein_Source_UniProtKB_TrEMBL_Acc_G4VTC2	Dmel_0001983_wor_worniu_Source_FlyBase_0001983	Hrob_76363	Sjap_0048660	Isca_ISCW021309-PA	Hmag_229587	Drer_056995_snail_homolog_1a_Drosophila_Source_ZFIN_Acc_ZDB_GENE_990415_255_snai1a	Gsal_3036_zinc_finger_protein	Ctel_76255	Pfuc_5975_1_59906_t1	Cele_000468_ces_1_Protein_CES_1_ces_1_mRNA_complete_cds_Source_RefSeq_mRNA_Acc_NM_059937	Bflo_260818864	Dpul_14328	Mmar_MMa05075	Isca_ISCW012727-PA	Znev_04992	Drer_031243_snail_homolog_3_Source_ZFIN_Acc_ZDB_GENE_061013_757_snai3	Drer_040046_snail_homolog_2_Drosophila_Source_ZFIN_Acc_ZDB_GENE_030326_6_snai2	Hrob_185985	Bflo_260797934	Bsch_g38026	Cele_016948_scrt_1_Protein_SCRT_1_scrt_1_mRNA_complete_cds_Source_RefSeq_mRNA_Acc_NM_058600	Hrob_91569	Lgig_58520	Spur_015640_ScratchX	Nvec_40645_zf_C2H2	Nvec_34917_zf_C2H2	Adig_08519	Egra_02643	Acar_00012079	Ggal_012995	Ggal_024548	Xtro_051787	Hsap_Ensmbl0019549_snail_family_zinc_finger_2_Source_
HGNC_Symbol_Acc_11094_SNAI2	Tspi_316968206	Cgig_27813_Protein_escargot_Source_UniProtKB_TrEMBL_Acc_K1RFN6	Smar_001730	Tadh_7674	Lgig_159035	Lgig_114290	Cgig_11871_Protein_escargot_Source_UniProtKB_TrEMBL_Acc_K1RCF8	Drer_046019_snail_homolog_1b_Drosophila_Source_ZFIN_Acc_ZDB_GENE_980526_514_snai1b	Tadh_20314	Adig_02984	Cele_019299_K02D7_2_Protein_K02D7_2_K02D7_2_mRNA_complete_cds_Source_RefSeq_mRNA_Acc_NM_067501	Dpul_129982	Smim_10442_zinc_finger_protein_SNAI1_putative_Pediculus_humanus_corporis_gi_242022105_ref_XP_002431482_3e_87_274	Nvec_5064_	Mmar_MMa44481	Tspi_316968489	Gsal_1103_transcriptional_repressor_scratch_2_like	Rcul_t22633	Pfuc_4697_1_52338_t1	Cgig_05451_Transcriptional_repressor_scratch_1_Source_UniProtKB_TrEMBL_Acc_K1PTT2	Egra_00286	Egra_05600	Emul_06003	Bmal_170577128	Emul_08934	Emul_11190	Rcul_t22231	Hrob_145872	Emul_09979	Cgig_09851_Transcriptional_repressor_scratch_1_Source_UniProtKB_TrEMBL_Acc_K1RC08	Lgig_57923	Sman_155070_Putative_zinc_finger_protein_Source_UniProtKB_TrEMBL_Acc_G4VT70	Hrob_88911	Smar_006268	Tcas_270016749	Ggal_035210	Csav_016702	Ctel_113736	Dmel_0031155_CG15446	Dmel_0038626_CG7691	Egra_09084	Rcul_t22637	Hsap_Ensmbl0270299_Uncharacterized_protein_Source_UniProtKB_TrEMBL_Acc_S4R3F8_RP5_850E9_3	Isca_ISCW021310-PA	Sjap_0110150	Skow_03862m	Skow_35411m	Smim_65053_snail_protein_Cupiennius_salei_gi_32261040_emb_CAE00182_0_008_43_9

HG_44297	Pfuc_55086_1_70810_t1	Pfuc_19570_1_11234_t1	Tadh_51337

HG_9889	Bflo_260821710	Ctel_109141	Lgig_88167	Skow_26888m	Drer_068892_sclerostin_domain_containing_1a_Source_ZFIN_Acc_ZDB_GENE_050417_64_sostdc1a	Acar_00012552	Xtro_049328	Ggal_017538	Hsap_Ensmbl0171243_sclerostin_domain_containing_1_Source_
HGNC_Symbol_Acc_21748_SOSTDC1	Drer_056021_sclerostin_domain_containing_1b_Source_ZFIN_Acc_ZDB_GENE_060503_653_sostdc1b	Adig_16523	Pfuc_3436_1_37586_t1	Drer_061259_sclerostin_Source_ZFIN_Acc_ZDB_GENE_110411_139_sost	Hsap_Ensmbl0167941_sclerostin_Source_
HGNC_Symbol_Acc_13771_SOST	Acar_00004670	Ggal_016122	Znev_11239	Tadh_53874

HG_5975	Pfuc_184_1_36354_t1	Tadh_61645	Adig_07868	Skow_33095m	Acar_00021499	Ggal_029877	Ggal_013674	Acar_00014715	Spur_011986_Phf21A	Hsap_Ensmbl0135365_PHD_finger_protein_21A_Source_
HGNC_Symbol_Acc_24156_PHF21A	Ggal_022952	Ctel_220123	Xtro_012358	Xtro_002259	Spur_011987_Spur_011987	Bflo_260791822	Pfuc_39711_1_19738_t1	Nvec_3579_	Acar_00015442	Drer_087105_Uncharacterized_protein_Source_UniProtKB_TrEMBL_Acc_E7EZS0_CABZ01111990_1	Lgig_233351	Ctel_117486	Hrob_172954	Cgig_27419_PHD_finger_protein_21A_Source_UniProtKB_TrEMBL_Acc_K1QLJ5	Smar_006055	Drer_021378_PHD_finger_protein_21Ab_Source_ZFIN_Acc_ZDB_GENE_030131_6456_phf21ab	Mmar_MMa50920	Isca_ISCW002464-PA	Mmar_MMa06550	Znev_11588	Tcas_270005970	Mmar_MMa06549	Spur_003699_Spur_003699	Drer_087887_PHD_finger_protein_21B_Source_
HGNC_Symbol_Acc_25161_PHF21B_2_of_2	Drer_006878_PHD_finger_protein_21Aa_Source_ZFIN_Acc_ZDB_GENE_050208_99_phf21aa	Ggal_013673	Hsap_Ensmbl0056487_PHD_finger_protein_21B_Source_
HGNC_Symbol_Acc_25161_PHF21B	Smim_54962_PREDICTED_PHD_finger_protein_21B_like_Saccoglossus_kowalevskii_gi_291231854_ref_XP_002735870_6e_19_87_8	Ggal_029876	Smim_54959_54959	Pfuc_133317_1_42665_t1

HG_7017	Odio_012382001	Bsch_g27349	Csav_016084	Xtro_030789	Acar_00008383	Smar_014861	Ggal_017190	Skow_40545m	Smim_3999_PREDICTED_integrator_complex_subunit_12_like_Monodelphis_domestica_gi_126330970_ref_XP_001363546_2e_57_205	Drer_089644_integrator_complex_subunit_12_Source_ZFIN_Acc_ZDB_GENE_040625_178_ints12	Bflo_260833318	Isca_ISCW019629-PA	Nvec_9457_PHD	Cgig_07854_Integrator_complex_subunit_12_Source_UniProtKB_TrEMBL_Acc_K1QDW1	Dpul_52309	Lgig_116799	Tadh_51968	Rcul_t02473	Znev_04814	Adig_16223	Hrob_88378	Tspi_316965516	Ctel_219293	Cele_020716_phf_30_Protein_PHF_30_phf_30_mRNA_complete_cds_Source_RefSeq_mRNA_Acc_NM_072781	Tcas_270016363	Dmel_0039459_IntS12_Integrator_12_Source_FlyBase_0039459	Ctel_210645	Pfuc_17411_1_11031_t1	Spur_017597_Spur_017597	Hsap_Ensmbl0138785_integrator_complex_subunit_12_Source_
HGNC_Symbol_Acc_25067_INTS12	Hmag_230870	Bmal_170595687

HG_26617	Tadh_54691	Bflo_260828829	Bflo_260793430	Tadh_54689	Tadh_54690

HG_9122	Dpul_221383	Cele_017360_F10E9_11_Protein_F10E9_11_F10E9_11_mRNA_complete_cds_Source_RefSeq_mRNA_Acc_NM_066428	Bmal_170587800	Ggal_017817	Acar_00014417	Cgig_14190_Thyroid_transcription_factor_1_associated_protein_26_Source_UniProtKB_TrEMBL_Acc_K1QSP7	Pfuc_10950_1_53629_t1	Skow_45516m	Lgig_235139	Bflo_260805072	Hsap_Ensmbl0133773_coiled_coil_domain_containing_59_Source_
HGNC_Symbol_Acc_25005_CCDC59	Xtro_031815	Drer_045755_coiled_coil_domain_containing_59_Source_ZFIN_Acc_ZDB_GENE_041210_91_ccdc59	Spur_019092_Spur_019092	Hmag_232916	Smar_006048	Tadh_51525	Ctel_201660	Znev_01156	Tcas_270010870	Hrob_161303

HG_12967	Nvec_47744_RrnaAD	Xtro_059194	Bflo_260831178	Xtro_063063	Tadh_57156	Drer_074756_transcription_factor_B2_mitochondrial_Source_ZFIN_Acc_ZDB_GENE_070521_3_tfb2m	Acar_00011692	Ggal_017308	Skow_44895m	Isca_ISCW000902-PA	Spur_008461_Tfb2m	Hsap_Ensmbl0162851_transcription_factor_B2_mitochondrial_Source_
HGNC_Symbol_Acc_18559_TFB2M

HG_11572	Avag_31387001	Bflo_260787591	Avag_39162001	Ctel_216461	Hrob_168214	Avag_26818001	Avag_26413001	Tadh_53383	Nvec_50272_	Pfuc_15501_1_61510_t1	Adig_04205	Hrob_168213	Pfuc_137878_1_13870_t1	Hrob_168222

HG_19622	Bsch_g18897	Bsch_g47194	Bsch_g30252	Csav_016023	Cint_013645	Tadh_54232	Bsch_g18898

HG_27100	Adig_21762	Hmag_203092	Nvec_51160_MIP	Tadh_54083	Adig_15174

HG_16436	Hmag_212029	Tadh_52797	Mmar_MMa53529	Tadh_63590	Tadh_52764	Tadh_52760	Tadh_62508	Tadh_52799	Tadh_52798

HG_8433	Bsch_g64255	Cint_027944	Cint_001522	Csav_007452	Acar_00019999	Bflo_260824385	Acar_00009387	Ggal_005185	Xtro_043327	Ctel_130757	Cgig_27657_Cytokine_receptor_like_factor_3_Source_UniProtKB_TrEMBL_Acc_K1QRS0	Lgig_237190	Hmag_225799	Znev_01632	Pfuc_127825_1_71742_t1	Tcas_270001393	Tadh_53645	Nvec_35040_fn3	Drer_070261_cytokine_receptor_like_factor_3_Source_ZFIN_Acc_ZDB_GENE_050417_354_crlf3	Pfuc_8748_1_67924_t1	Isca_ISCW019258-PA	Mmar_MMa45246	Nvec_15143_DUF528	Hsap_Ensmbl0176390_cytokine_receptor_like_factor_3_Source_
HGNC_Symbol_Acc_17177_CRLF3

HG_6998	Bsch_g11171	Cint_002267	Ggal_016144	Xtro_018278	Csav_019663	Ggal_000906	Hsap_Ensmbl0135679_MDM2_oncogene_E3_ubiquitin_protein_ligase_Source_
HGNC_Symbol_Acc_6973_MDM2	Ggal_037811	Acar_00004192	Xtro_000049	Acar_00007244	Xtro_003026	Mmar_MMa38280	Ctel_59274	Adig_15271	Tadh_54791	Smar_011114	Lgig_232765	Cgig_21730_Protein_Mdm4_Source_UniProtKB_TrEMBL_Acc_K1RKC8	Smim_46112_ubiquitin_protein_ligase_E3_mdm2_putative_Ixodes_scapularis_gi_241861623_ref_XP_002416342_1e_45_173	Drer_033443_transformed_3T3_cell_double_minute_2_homolog_mouse_Source_ZFIN_Acc_ZDB_GENE_990415_153_mdm2	Znev_00872	Dpul_252193	Isca_ISCW023507-PA	Bflo_260825760	Skow_19565m	Dpul_301859	Adig_14920	Hsap_Ensmbl0198625_Mdm4_p53_binding_protein_homolog_mouse_Source_
HGNC_Symbol_Acc_6974_MDM4	Skow_19574m	Acar_00019952	Nvec_18764_

HG_13314	Dpul_303668	Skow_38720m	Bflo_260805529	Acar_00016937	Xtro_037954	Drer_012113_chromosome_1_open_reading_frame_109_Source_
HGNC_Symbol_Acc_26039_C19H1orf109	Ggal_040214	Ggal_034449	Hsap_Ensmbl0116922_chromosome_1_open_reading_frame_109_Source_
HGNC_Symbol_Acc_26039_C1orf109	Tadh_55563	Lgig_232144	Smar_015019

HG_7420	Smim_18071_sorting_nexin_21_putative_Ixodes_scapularis_gi_242001744_ref_XP_002435515_3e_93_288	Skow_28545m	Tadh_55582	Acar_00014095	Adig_13871	Ctel_195778	Ggal_038879	Ggal_005953	Ctel_175372	Spur_020793_Snx21	Pfuc_42896_1_48503_t1	Nvec_31221_	Smar_011306	Dmel_0031457_CG3077	Bflo_260798642	Lgig_127188	Znev_10788	Isca_ISCW019150-PA	Drer_062770_sorting_nexin_family_member_21_Source_ZFIN_Acc_ZDB_GENE_061013_557_snx21	Xtro_053002	Hsap_Ensmbl0124104_sorting_nexin_family_member_21_Source_
HGNC_Symbol_Acc_16154_SNX21	Tcas_270007065	Hrob_110329	Drer_045554_sorting_nexin_20_Source_ZFIN_Acc_ZDB_GENE_100806_1_snx20	Hmag_206194	Acar_00003640	Ggal_038393	Hsap_Ensmbl0167208_sorting_nexin_20_Source_
HGNC_Symbol_Acc_30390_SNX20	Odio_001818001

HG_20819	Mmar_MMa37310	Mmar_MMa11805	Tadh_51630	Isca_ISCW020270-PA	Isca_ISCW005286-PA	Tadh_57216	Tadh_59386

HG_9132	Lgig_150295	Bsch_g71937	Ctel_182825	Cgig_23942	Avag_09695001	Avag_37176001	Spur_006796_Hypp_1682	Sman_122820	Skow_02238m	Hmag_206892	Sjap_0204020	Avag_40284001	Hrob_175212	Avag_17816001	Tadh_58622	Znev_08970	Adig_18111	Pfuc_13384_1_10599_t1	Avag_40285001	Avag_17817001	Smim_18682_PREDICTED_hypothetical_protein_Strongylocentrotus_purpuratus_gi_115869824_ref_XP_786484_0_001_48_9

HG_16418	Cgig_08453	Lgig_160715	Skow_22914m	Hrob_183469	Acar_00003972	Ctel_203035	Hsap_Ensmbl0092330_TERF1_TRF1_interacting_nuclear_factor_2_Source_
HGNC_Symbol_Acc_11824_TINF2	Xtro_063737	Tadh_55801

HG_7656	Skow_14563m	Isca_ISCW020182-PA	Znev_07146	Lgig_236224	Smim_60001_leucine_zipper_EF_Hand_containing_transmembrane_protein_putative_Ixodes_scapularis_gi_241648042_ref_XP_002411197_5e_108_329	Tadh_63756	Dpul_301183	Smar_014976	Acar_00018251	Bsch_g6879	Csav_013901	Bmal_170575755	Cele_009276_F30F8_9_Protein_F30F8_9_isoform_b_F30F8_9_mRNA_complete_cds_Source_RefSeq_mRNA_Acc_NM_182081	Rcul_t38621	Dmel_0017429_CG5989	Tcas_270004602	Ctel_203488	Xtro_021221	Pfuc_18_1_14703_t1	Xtro_063888	Xtro_060095	Spur_020598_Ltmd1	Cgig_24214	Cint_013719	Drer_030641_LETM1_domain_containing_1_Source_
HGNC_Symbol_Acc_24241_LETMD1	Bflo_260786467	Hsap_Ensmbl0050426_LETM1_domain_containing_1_Source_
HGNC_Symbol_Acc_24241_LETMD1	Skow_45591m

HG_12311	Tadh_52294	Tadh_56128	Tadh_59637	Tadh_59294	Tadh_60377	Tadh_52251	Tadh_52295	Tadh_52250	Tadh_61857	Tadh_56855	Tadh_56394	Bflo_260805565	Tadh_52553

HG_46580	Adig_04838	Nvec_4198_	Tadh_58124

HG_7295	Znev_10351	Skow_03046m	Drer_057992_follistatin_b_Source_ZFIN_Acc_ZDB_GENE_031118_139_fstb	Acar_00015302	Tcas_270011191	Dmel_0259878_Fs_Follistatin_Source_FlyBase_0259878	Drer_052846_follistatin_a_Source_ZFIN_Acc_ZDB_GENE_990714_11_fsta	Cgig_24194_Follistatin_A_Source_UniProtKB_TrEMBL_Acc_K1RPD0	Xtro_049679	Drer_025670_follistatin_like_3_secreted_glycoprotein_Source_ZFIN_Acc_ZDB_GENE_050913_111_fstl3	Tadh_63780	Ctel_186626	Ggal_023997	Ggal_038095	Hsap_Ensmbl0134363_follistatin_Source_
HGNC_Symbol_Acc_3971_FST	Adig_05424	Mmar_MMa19106	Xtro_050531	Xtro_057786	Lgig_102759	Smar_002860	Smim_16238_follistatin_putative_Pediculus_humanus_corporis_gi_242015758_ref_XP_002428514_3e_68_221	Pfuc_44_1_36254_t1	Ggal_040326	Mmar_MMa25929	Hsap_Ensmbl0070404_follistatin_like_3_secreted_glycoprotein_Source_
HGNC_Symbol_Acc_3973_FSTL3	Spur_024994_Follistatin	Lgig_110846	Hrob_188890	Nvec_3798_

HG_7471	Bsch_g68716	Cint_011919	Csav_007079	Skow_36907m	Mmar_MMa23392	Tcas_270003949	Znev_13463	Smim_20514_Negative_elongation_factor_E_putative_Pediculus_humanus_corporis_gi_242025524_ref_XP_002433174_2e_78_249	Cint_026328	Xtro_023883	Cgig_27677_Negative_elongation_factor_E_Source_UniProtKB_TrEMBL_Acc_K1QRV7	Acar_00011474	Dpul_301427	Dmel_0017430_Nelf_E_Negative_elongation_factor_E_Source_FlyBase_0017430	Hsap_Ensmbl0206268_negative_elongation_factor_complex_member_E_Source_
HGNC_Symbol_Acc_13974_NELFE	Spur_028711_RdbpL	Ctel_219286	Hrob_191815	Drer_004343_negative_elongation_factor_complex_member_E_Source_ZFIN_Acc_ZDB_GENE_040718_69_nelfe	Tadh_53276	Isca_ISCW009944-PA	Smim_9866_PREDICTED_similar_to_Negative_elongation_factor_E_CG5994_PA_Tribolium_castaneum_gi_91078286_ref_XP_971953_2e_16_77_8	Hmag_214709	Hsap_Ensmbl0233801_negative_elongation_factor_complex_member_E_Source_
HGNC_Symbol_Acc_13974_NELFE	Xtro_031364	Hsap_Ensmbl0231044_negative_elongation_factor_complex_member_E_Source_
HGNC_Symbol_Acc_13974_NELFE	Adig_22248	Hsap_Ensmbl0204356_negative_elongation_factor_complex_member_E_Source_
HGNC_Symbol_Acc_13974_NELFE	Hsap_Ensmbl0229363_negative_elongation_factor_complex_member_E_Source_
HGNC_Symbol_Acc_13974_NELFE

HG_35826	Znev_12407	Tadh_56769	Znev_12409	Znev_12408

HG_28408	Sman_023940	Sjap_0051210	Sjap_0305620	Tadh_54991	Sjap_0123850

HG_10346	Bflo_260819507	Bflo_260819509	Ctel_212377	Ctel_219090	Pfuc_14299_1_03478_t1	Ctel_200798	Lgig_235120	Hrob_166703	Pfuc_27174_1_26348_t1	Pfuc_6479_1_38346_t1	Nvec_45839_DUF1441	Tadh_63601	Nvec_42557_GAD	Cgig_06867	Cgig_24421	Cgig_28162_Otoancorin_Source_UniProtKB_TrEMBL_Acc_K1RK31	Nvec_13582_

HG_8000	Bsch_g43248	Ggal_024187	Bflo_260805414	Hsap_Ensmbl0056972_TRAF3_interacting_protein_2_Source_
HGNC_Symbol_Acc_1343_TRAF3IP2	Acar_00011372	Drer_091734_TRAF3_interacting_protein_2_like_Source_ZFIN_Acc_ZDB_GENE_110919_1_traf3ip2l	Xtro_028168	Drer_089756_TRAF3_interacting_protein_2_Source_ZFIN_Acc_ZDB_GENE_031118_74_traf3ip2	Xtro_032290	Xtro_059260	Cint_010238	Bflo_260805412	Pfuc_39451_1_05081_t1	Skow_21167m	Csav_003559	Cgig_27692_Adapter_protein_CIKS_Source_UniProtKB_TrEMBL_Acc_K1QRW7	Lgig_233367	Adig_10909	Cgig_27691	Pfuc_7167_1_45597_t1	Pfuc_5338_1_09095_t1	Drer_087515_TRAF3_interacting_protein_2_Source_
HGNC_Symbol_Acc_1343_TRAF3IP2_1_of_3	Skow_15853m	Pfuc_39451_1_05080_t1	Tadh_52026	Rcul_t08230

HG_25886	Tadh_55836	Cgig_25912_Spectrin_beta_chain_erythrocyte_Source_UniProtKB_TrEMBL_Acc_K1RV29	Pfuc_3843_1_52100_t1	Lgig_155571	Skow_05891m

HG_23339	Cgig_28656	Lgig_161366	Pfuc_4937_1_59654_t1	Pfuc_25511_1_69710_t1	Ctel_222485	Tadh_62315

HG_9208	Cgig_06317	Lgig_124546	Pfuc_7092_1_67616_t1	Ctel_219600	Spur_008045_Spur_008045	Skow_04932m	Adig_07314	Acar_00010167	Tadh_58626	Isca_ISCW014372-PA	Ggal_025059	Spur_013204_Spur_013204	Nvec_40137_M_inducer_phosp	Hsap_Ensmbl0262407_coiled_coil_domain_containing_125_Source_
HGNC_Symbol_Acc_28924_CCDC125	Drer_056477_coiled_coil_domain_containing_125_Source_ZFIN_Acc_ZDB_GENE_060526_104_ccdc125	Xtro_063700	Xtro_039392	Ctel_215707	Lgig_164847	Hsap_Ensmbl0183323_coiled_coil_domain_containing_125_Source_
HGNC_Symbol_Acc_28924_CCDC125	Nvec_56197_

HG_9708	Tcas_270010464	Dpul_220982	Dmel_0003174_pwn_pawn_Source_FlyBase_0003174	Dpul_332850	Cint_017026	Skow_32400m	Dmel_0053978_CG33978	Mmar_MMa32035	Mmar_MMa55909	Cint_014586	Smar_014663	Bflo_260795045	Lgig_157487	Mmar_MMa40240	Znev_07568	Smim_11544_AGAP007616_PA_Anopheles_gambiae_str_PEST_gi_158285347_ref_XP_308255_4_7e_49_194	Ctel_197289	Smim_53098_PREDICTED_similar_to_pawn_CG11101_PA_Tribolium_castaneum_gi_91086865_ref_XP_969198_1e_42_178	Tadh_62272

HG_65406	Ctel_206415	Tadh_58564

HG_18586	Hrob_162592	Hrob_176905	Hrob_179690	Bflo_260807162	Bflo_260807164	Bflo_260804571	Tadh_52683	Bflo_260793298

HG_13737	Tadh_54593	Rcul_t28507	Hmic_0489400	Egra_08226	Emul_04417	Mmar_MMa36288	Mmar_MMa36287	Sman_164640	Hrob_182380	Emul_07550	Egra_05527

HG_14207	Drer_069671_chromosome_2_open_reading_frame_47_Source_
HGNC_Symbol_Acc_26198_C9H2orf47	Ggal_032872	Acar_00015760	Hsap_Ensmbl0162972_chromosome_2_open_reading_frame_47_Source_
HGNC_Symbol_Acc_26198_C2orf47	Spur_004960_Spur_004960	Acar_00020513	Xtro_053842	Bflo_260807447	Hmag_202899	Nvec_25407_BLYB	Tadh_54172

HG_14102	Cgig_26551	Pfuc_1833_1_37136_t1	Ctel_225307	Skow_19750m	Spur_027515_Hypp_1205	Bflo_260799047	Cint_025616	Cint_012943	Pfuc_1833_1_37135_t1	Csav_018423	Tadh_52467

HG_6663	Bsch_g683	Bsch_g69888	Cint_024237	Csav_003075	Csav_003072	Csav_003074	Csav_003071	Csav_003073	Cint_024236	Odio_009498001	Smar_002746	Drer_018524_midnolin_Source_ZFIN_Acc_ZDB_GENE_030131_2433_midn	Hsap_Ensmbl0167470_midnolin_Source_
HGNC_Symbol_Acc_16298_MIDN	Skow_11617m	Bflo_260832279	Xtro_007115	Tcas_270015714	Drer_087923_Uncharacterized_protein_Source_UniProtKB_TrEMBL_Acc_E7FAI1_CABZ01087111_1	Mmar_MMa47991	Lgig_233061	Znev_17612	Ctel_229321	Pfuc_111_1_36299_t1	Smim_39671_midnolin_B_Xenopus_laevis_gi_148237612_ref_NP_001079641_5e_63_219	Dmel_0052676_CG32676	Cgig_27975_Midnolin_Source_UniProtKB_TrEMBL_Acc_K1S447	Tadh_58036	Isca_ISCW008188-PA	Acar_00019929	Acar_00000368	Dpul_323313	Cint_024235	Tadh_58035	Csav_003076	Dpul_341128

HG_38587	Isca_ISCW016081-PA	Ctel_207823	Tadh_62943

HG_9388	Bsch_g1347	Bsch_g33263	Ggal_036550	Ggal_019599	Acar_00014521	Xtro_026166	Cgig_20483	Drer_097772_si_ch211_185a18_2_Source_ZFIN_Acc_ZDB_GENE_120119_1_si_ch211_185a18_2	Ctel_222760	Hsap_Ensmbl0100578_KIAA0586_Source_
HGNC_Symbol_Acc_19960_KIAA0586	Lgig_234923	Pfuc_5560_1_09154_t1	Spur_008953_Talpid3	Pfuc_109253_1_13672_t1	Skow_40892m	Xtro_026168	Drer_090807_si_ch211_185a18_2_Source_ZFIN_Acc_ZDB_GENE_120119_1_si_ch211_185a18_2	Tadh_57028	Ggal_036548	Smar_003008

HG_6858	Nvec_35206_2OG_FeII_Oxy	Nvec_54691_SWIRM	Bsch_g34805	Cgig_10176	Xtro_035214	Acar_00009284	Skow_19095m	Acar_00020546	Lgig_72099	Ctel_187561	Xtro_058530	Ggal_012819	Xtro_061327	Adig_01481	Avag_30557001	Drer_056279_coiled_coil_domain_containing_157_Source_ZFIN_Acc_ZDB_GENE_030616_155_ccdc157	Spur_003767_Hypp_397	Tadh_51598	Bsch_g37235	Cint_027094	Hrob_161995	Hsap_Ensmbl0187860_coiled_coil_domain_containing_157_Source_
HGNC_Symbol_Acc_33854_CCDC157	Hmag_222250	Nvec_48832_	Avag_18598001	Avag_20751001	Pfuc_12403_1_03230_t1	Avag_23567001	Pfuc_34417_1_40941_t1	Odio_014667001	Nvec_16964_	Nvec_23848_H_kinase_dim	Nvec_523_zf_C2H2

HG_5757	Bsch_g71266	Drer_091756_insulinoma_associated_1a_Source_ZFIN_Acc_ZDB_GENE_040426_1810_insm1a	Drer_053301_insulinoma_associated_1b_Source_ZFIN_Acc_ZDB_GENE_030131_2602_insm1b	Spur_027472_Ia1	Bflo_260830445	Hsap_Ensmbl0173404_insulinoma_associated_1_Source_
HGNC_Symbol_Acc_6090_INSM1	Adig_06539	Pfuc_396_1_65391_t1	Cgig_04896_Insulinoma_associated_protein_1_Source_UniProtKB_TrEMBL_Acc_K1QFM9	Dmel_0028999_nerfin_1_nervous_fingers_1_Source_FlyBase_0028999	Drer_020655_insulinoma_associated_2_Source_
HGNC_Symbol_Acc_17539_INSM2	Tcas_270009675	Mmar_MMa21596	Mmar_MMa38617	Nvec_30070_zf_C2H2	Lgig_96643	Ctel_219688	Dmel_0041105_nerfin_2_nervous_fingers_2_Source_FlyBase_0041105	Xtro_006393	Hsap_Ensmbl0168348_insulinoma_associated_2_Source_
HGNC_Symbol_Acc_17539_INSM2	Tadh_61203	Smar_012902	Isca_ISCW007344-PA	Rcul_t23996	Skow_21937m	Dpul_95880	Tspi_316975965	Hrob_175447	Avag_10598001	Avag_15305001	Sman_172440_Insulinoma_associated_protein_Ia_1_related_Source_UniProtKB_TrEMBL_Acc_G4VAP2	Hmag_230621	Hrob_188214	Cele_001210_egl_46_Protein_EGL_46_egl_46_mRNA_complete_cds_Source_RefSeq_mRNA_Acc_NM_072293	Acar_00020952	Hmic_0166700	Cint_020036	Bmal_170592425	Gsal_4513_insulinoma_associated_protein_2	Sman_172430_Insulinoma_associated_protein_Ia_1_related_Source_UniProtKB_TrEMBL_Acc_G4VAP1	Sjap_0063460	Lgig_68084	Sjap_0121620	Znev_02169

HG_27728	Lgig_144462	Nvec_50108_Syntaxin	Bflo_260814602	Skow_42725m	Tadh_60007

HG_26743	Adig_03477	Adig_01900	Adig_09442	Tadh_57688	Adig_14056

HG_23316	Cgig_26010	Pfuc_202_1_14896_t1	Lgig_231057	Skow_13685m	Bflo_260831886	Tadh_57722

HG_12306	Bsch_g34457	Cint_011974	Spur_016769_Spur_016769	Skow_40470m	Ctel_208890	Lgig_86394	Bflo_260792018	Pfuc_7683_1_09613_t1	Adig_07869	Nvec_3580_	Hsap_Ensmbl0206044_Uncharacterized_protein_ENSP00000372125_Source_UniProtKB_Swiss_Prot_Acc_A6NCN8_AC005841_1	Avag_32444001	Tadh_61650

HG_34685	Pfuc_124529_1_64430_t1	Pfuc_24532_1_54985_t1	Bflo_260795263	Tadh_58156

HG_27605	Skow_07612m	Skow_07613m	Tadh_7057	Lgig_128624	Ctel_118723

HG_64913	Ctel_121686	Tadh_62725

HG_20658	Ctel_227764	Lgig_234842	Avag_09123001	Tadh_55199	Skow_45321m	Pfuc_6276_1_38303_t1	Lgig_176788

HG_4471	Bsch_g5343	Ggal_004907	Hsap_Ensmbl0183691_noggin_Source_
HGNC_Symbol_Acc_7866_NOG	Bflo_260801044	Acar_00008910	Drer_043066_noggin_2_Source_ZFIN_Acc_ZDB_GENE_991206_14_nog2	Xtro_043793	Cint_002170	Drer_079003_noggin_3_Source_ZFIN_Acc_ZDB_GENE_990714_8_nog3	Drer_053528_noggin_Source_
HGNC_Symbol_Acc_7866_NOG_1_of_3	Xtro_002825	Csav_018092	Ggal_032542	Ggal_038471	Cgig_03452_Noggin_3_Source_UniProtKB_TrEMBL_Acc_K1PYU4	Smim_18600_bone_morphogenetic_protein_antagonist_noggin_putative_Ixodes_scapularis_gi_241250792_ref_XP_002403384_7e_73_231	Dpul_55080	Lgig_127878	Drer_059182_noggin_5_Source_ZFIN_Acc_ZDB_GENE_090618_2_nog5	Smar_006635	Adig_01953	Drer_058819_noggin_1_Source_ZFIN_Acc_ZDB_GENE_991206_8_nog1	Acar_00000586	Znev_04000	Isca_ISCW018257-PA	Ctel_155479	Spur_024769_Noggin	Mmar_MMa37887	Skow_26163m	Nvec_45703_	Rcul_t09935	Skow_26162m	Acar_00015173	Smar_015518	Smim_13896_PREDICTED_noggin_like_Anolis_carolinensis_gi_327288899_ref_XP_003229162_7e_29_112	Mmar_MMa44717	Tadh_21255	Hmag_221925	Adig_17860	Xtro_056987	Mmar_MMa28013	Smim_18622_Noggin_precursor_Lepeophtheirus_salmonis_gi_225713144_gb_ACO12418_1e_29_121	Pfuc_15775_1_10852_t1	Lgig_127771	Hmic_0767800	Ggal_029954	Cgig_03450_Noggin_2_Source_UniProtKB_TrEMBL_Acc_K1PJA3	Sjap_0130920	Znev_03999	Ctel_207073	Gsal_11788_noggin_3_precursor	Sjap_0105360	Hrob_154266	Pfuc_307_1_50784_t1	Hrob_173574	Nvec_37589_	Sman_168720	Smim_4248_noggin4_Takifugu_rubripes_gi_118344598_ref_NP_001072068_0_005_41_2

HG_13681	Bflo_260831998	Nvec_43004_FAD_binding_4	Adig_15708	Tadh_63871	Spur_017090_Gulo_1	Skow_42455m	Skow_31986m	Bflo_260789051	Bflo_260832000	Spur_017089_Spur_017089	Skow_32001m

HG_13135	Znev_14725	Cgig_13696	Ctel_222939	Skow_06901m	Lgig_154812	Smim_32655_PREDICTED_uncharacterized_protein_LOC100257492_Vitis_vinifera_gi_225425244_ref_XP_002267301_6e_12_70_1	Spur_009328_Spur_009328	Pfuc_4362_1_30667_t1	Bflo_260787063	Tadh_54317	Dpul_304438	Isca_ISCW020484-PA

HG_13030	Ggal_019126	Bflo_260819618	Hsap_Ensmbl0175455_coiled_coil_domain_containing_14_Source_
HGNC_Symbol_Acc_25766_CCDC14	Acar_00010431	Skow_09848m	Drer_086557_coiled_coil_domain_containing_14_Source_ZFIN_Acc_ZDB_GENE_120215_134_ccdc14	Lgig_173034	Ctel_228982	Spur_028256_Hypp_281	Xtro_052152	Xtro_027711	Tadh_54419

HG_75398	Nvec_7191_	Tadh_62381

HG_23006	Adig_23540	Skow_41724m	Tadh_57467	Spur_000803_Hypp_3117	Spur_012190_Spur_012190	Spur_012191_Hypp_3017

HG_10887	Ctel_192808	Skow_27744m	Xtro_008455	Znev_00877	Ggal_027994	Mmar_MMa29337	Smim_61684_PREDICTED_UPF0547_protein_C16orf87_Gallus_gallus_gi_118096332_ref_XP_414112_2e_21_94_4	Drer_002506_chromosome_16_open_reading_frame_87_Source_
HGNC_Symbol_Acc_33754_C7H16orf87	Dpul_188519	Xtro_029096	Tcas_270015059	Lgig_235567	Hsap_Ensmbl0155330_chromosome_16_open_reading_frame_87_Source_
HGNC_Symbol_Acc_33754_C16orf87	Adig_11402	Bflo_260784937	Tadh_55602

HG_6513	Bsch_g10354	Bsch_g33465	Csav_013910	Cint_022333	Skow_28421m	Cgig_22808_Cyclic_AMP_dependent_transcription_factor_ATF_5_Source_UniProtKB_TrEMBL_Acc_K1R176	Lgig_228997	Bflo_260801489	Xtro_019355	Xtro_007072	Xtro_019356	Tcas_270003034	Drer_077785_activating_transcription_factor_5b_Source_ZFIN_Acc_ZDB_GENE_030131_2637_atf5b	Acar_00021020	Drer_068096_activating_transcription_factor_5a_Source_ZFIN_Acc_ZDB_GENE_060526_205_atf5a	Drer_038141_activating_transcription_factor_4b2_Source_ZFIN_Acc_ZDB_GENE_070928_23_atf4b2	Smar_007512	Adig_03297	Ctel_50541	Isca_ISCW019219-PA	Hrob_147362	Smim_46374_Cyclic_AMP_dependent_transcription_factor_ATF_4_Acromyrmex_echinatior_gi_332031518_gb_EGI70990_2e_11_72_8	Dpul_221979	Znev_04015	Dmel_0000370_crc_cryptocephal_Source_FlyBase_0000370	Tadh_63596	Cele_000221_atf_5_Protein_ATF_5_atf_5_mRNA_complete_cds_Source_RefSeq_mRNA_Acc_NM_078055	Cele_013878_atfs_1_Protein_ATFS_1_isoform_a_Source_RefSeq_mRNA_Acc_NM_074114	Cele_077761_zip_9_Protein_ZIP_9_zip_9_mRNA_complete_cds_Source_RefSeq_mRNA_Acc_NM_001136420	Bmal_170578319	Avag_19420001	Spur_002852_Atf4L	Skow_40883m	Tspi_316972849	Rcul_t36280

HG_9672	Tadh_55419	Bflo_260814149	Znev_02830	Skow_31468m	Isca_ISCW021979-PA	Hmag_221795	Smar_013235	Drer_028517_HMG_box_transcription_factor_1_Source_ZFIN_Acc_ZDB_GENE_050522_414_hbp1	Ggal_013047	Dpul_313324	Xtro_013028	Xtro_013027	Cgig_03963_HMG_box_containing_protein_1_Source_UniProtKB_TrEMBL_Acc_K1PRF0	Acar_00014794	Spur_021407_Hbp1	Nvec_9716_HMG_box	Hsap_Ensmbl0105856_HMG_box_transcription_factor_1_Source_
HGNC_Symbol_Acc_23200_HBP1

HG_9631	Tadh_53222	Tadh_54076	Bflo_260816445	Tadh_53223	Smar_014381	Drer_075652_FAST_kinase_domains_3_Source_ZFIN_Acc_ZDB_GENE_050208_273_fastkd3	Isca_ISCW011756-PA	Ggal_021276	Acar_00010001	Hsap_Ensmbl0124279_FAST_kinase_domains_3_Source_
HGNC_Symbol_Acc_28758_FASTKD3	Xtro_015439	Xtro_015438	Skow_11299m	Tadh_53221	Acar_00005229	Hsap_Ensmbl0164896_Fas_activated_serine_threonine_kinase_Source_
HGNC_Symbol_Acc_24676_FASTK	Drer_077075_Fas_activated_serine_threonine_kinase_Source_ZFIN_Acc_ZDB_GENE_070912_680_fastk	Skow_36037m	Skow_36042m

HG_8571	Hsap_Ensmbl0189127_ankyrin_repeat_domain_34B_Source_
HGNC_Symbol_Acc_33736_ANKRD34B	Xtro_058825	Drer_061641_ankyrin_repeat_domain_34Bb_Source_ZFIN_Acc_ZDB_GENE_060526_101_ankrd34bb	Bflo_260781732	Bflo_260805963	Drer_076719_ankyrin_repeat_domain_34A_Source_
HGNC_Symbol_Acc_27639_ANKRD34A	Smar_013100	Mmar_MMa39933	Skow_37524m	Drer_077086_ankyrin_repeat_domain_34Ba_Source_ZFIN_Acc_ZDB_GENE_091118_17_ankrd34ba	Pfuc_26115_1_04500_t1	Xtro_024162	Dpul_318127	Drer_093286_ankyrin_repeat_domain_34C_Source_
HGNC_Symbol_Acc_33888_ANKRD34C	Tadh_52374	Spur_021080_Ankrd34c	Acar_00021406	Acar_00018587	Ggal_013442	Hsap_Ensmbl0272031_ANKRD34A	Ggal_025075	Hsap_Ensmbl0235711_ankyrin_repeat_domain_34C_Source_
HGNC_Symbol_Acc_33888_ANKRD34C	Smim_38793_38793

HG_8049	Cgig_10070	Pfuc_3680_1_01506_t1	Lgig_169642	Xtro_039054	Skow_11685m	Xtro_059110	Isca_ISCW006357-PA	Acar_00002407	Ggal_025901	Nvec_708_	Ctel_220212	Drer_040021_estrogen_receptor_binding_site_associated_antigen_9_Source_ZFIN_Acc_ZDB_GENE_040426_1093_ebag9	Hrob_182208	Bflo_260785905	Hmag_226146	Csav_006262	Hsap_Ensmbl0147654_estrogen_receptor_binding_site_associated_antigen_9_Source_
HGNC_Symbol_Acc_3123_EBAG9	Znev_10627	Tcas_270000900	Ggal_030178	Smim_26292_Receptor_binding_cancer_antigen_expressed_on_SiSo_cells_Harpegnathos_saltator_gi_307207768_gb_EFN85386_1e_12_70_9	Tadh_58393	Dmel_0052536_CG32536	Dpul_231058	Bmal_170576047	Ggal_040549

HG_12491	Acar_00009422	Xtro_043326	Tadh_62411	Hsap_Ensmbl0172171_transcription_elongation_factor_mitochondrial_Source_
HGNC_Symbol_Acc_26223_TEFM	Znev_04013	Skow_05672m	Spur_012669_Spur_012669	Bflo_260801171	Isca_ISCW003209-PA	Dmel_0037184_CG14450	Tcas_270003394	Drer_059469_transcription_elongation_factor_mitochondrial_Source_ZFIN_Acc_ZDB_GENE_060825_345_tefm	Dpul_97664

HG_5953	Tadh_54479	Odio_002106001	Skow_14323m	Xtro_000563	Hsap_Ensmbl0129757_cyclin_dependent_kinase_inhibitor_1C_p57_Kip2_Source_
HGNC_Symbol_Acc_1786_CDKN1C	Drer_010878_cyclin_dependent_kinase_inhibitor_1C_Source_ZFIN_Acc_ZDB_GENE_040123_1_cdkn1c	Bflo_260810466	Drer_089854_cyclin_dependent_kinase_inhibitor_1C_p57_Kip2_Source_
HGNC_Symbol_Acc_1786_CDKN1C_2_of_2	Drer_029018_cyclin_dependent_kinase_inhibitor_1Ba_Source_ZFIN_Acc_ZDB_GENE_040812_3_cdkn1ba	Hsap_Ensmbl0111276_cyclin_dependent_kinase_inhibitor_1B_p27_Kip1_Source_
HGNC_Symbol_Acc_1785_CDKN1B	Odio_010338001	Drer_076554_cyclin_dependent_kinase_inhibitor_1A_Source_ZFIN_Acc_ZDB_GENE_070705_7_cdkn1a	Csav_007801	Mmar_MMa56379	Smim_39092_Cyclin_dependent_kinase_inhibitor_1B_Salmo_salar_gi_209155102_gb_ACI33783_5e_10_62_8	Ctel_222960	Xtro_053500	Dpul_115611	Smim_32704_Cyclin_dependent_kinase_inhibitor_1B_Lepeophtheirus_salmonis_gi_225712604_gb_ACO12148_3e_08_57_0	Smar_011031	Nvec_33877_CDI	Znev_09281	Acar_00004216	Ggal_022990	Drer_054271_cyclin_dependent_kinase_inhibitor_1Bb_Source_ZFIN_Acc_ZDB_GENE_030521_13_cdkn1bb	Drer_088020_cyclin_dependent_kinase_inhibitor_1D_Source_ZFIN_Acc_ZDB_GENE_110215_1_cdkn1d	Hsap_Ensmbl0124762_cyclin_dependent_kinase_inhibitor_1A_p21_Cip1_Source_
HGNC_Symbol_Acc_1784_CDKN1A	Adig_02779	Ggal_029869	Acar_00021191	Acar_00016370	Tcas_270005400	Adig_21202	Isca_ISCW009765-PA	Mmar_MMa32208	Hmag_218129	Hmag_223606	Dpul_331277	Hrob_159110	Isca_ISCW005112-PA	Tcas_270005926	Spur_005856_Ckip1

HG_9609	Skow_18807m	Pfuc_10274_1_46179_t1	Bflo_260797544	Lgig_158021	Bflo_260821414	Bflo_260821412	Bflo_260821410	Bflo_260781677	Tadh_55446	Bflo_260821404	Hmag_216317	Bflo_260815271	Bflo_260821408	Bflo_260804344	Bflo_260821406	Bflo_260821416	Pfuc_31955_1_12083_t1	Nvec_10403_Death	Bflo_260803812

HG_21756	Egra_01243	Emul_00734	Tadh_59153	Egra_08772	Emul_00194	Gsal_4800_protein_fam13a

HG_11867	Cgig_18932	Pfuc_3825_1_66808_t1	Pfuc_36361_1_12250_t1	Lgig_156049	Hrob_175770	Dpul_304400	Ctel_92143	Ctel_108634	Smim_73985_PREDICTED_torsin_1A_interacting_protein_Callithrix_jacchus_gi_296229661_ref_XP_002760362_6e_16_86_3	Spur_015150_Hypp_772	Isca_ISCW021138-PA	Tadh_53213	Spur_001953_TorlaipL	Tspi_316977559

HG_3405	Skow_43096m	Cgig_25433_Single_stranded_DNA_binding_protein_3_Source_UniProtKB_TrEMBL_Acc_K1R118	Smim_22703_glycine_rich_protein_putative_Ixodes_scapularis_gi_240977035_ref_XP_002402581_9e_169_491	Pfuc_455_1_58120_t1	Smim_28348_glycine_rich_protein_putative_Ixodes_scapularis_gi_240977035_ref_XP_002402581_8e_156_457	Isca_ISCW015934-PA	Hrob_156925	Tcas_270015078	Skow_43097m	Hsap_Ensmbl0157216_single_stranded_DNA_binding_protein_3_Source_
HGNC_Symbol_Acc_15674_SSBP3	Adig_02697	Spur_024097_Ssbp3L	Drer_057395_single_stranded_DNA_binding_protein_2_Source_
HGNC_Symbol_Acc_15831_SSBP2_2_of_2	Mmar_MMa15272	Drer_056483_single_stranded_DNA_binding_protein_4_Source_ZFIN_Acc_ZDB_GENE_030131_469_ssbp4	Mmar_MMa36980	Cint_001795	Dpul_62513	Xtro_063536	Csav_007739	Xtro_043221	Cint_001786	Xtro_049622	Drer_030155_single_stranded_DNA_binding_protein_3b_Source_ZFIN_Acc_ZDB_GENE_040426_2801_ssbp3b	Acar_00014058	Mmar_MMa27792	Dmel_0011481_Ssdp_Sequence_specific_single_stranded_DNA_binding_protein_Source_FlyBase_0011481	Smar_010467	Xtro_060060	Znev_16898	Cint_001792	Lgig_118184	Xtro_049621	Tadh_58910	Ctel_126314	Spur_016517_Spur_016517	Drer_089305_Uncharacterized_protein_Source_UniProtKB_TrEMBL_Acc_E7FE53_CABZ01046038_1	Mmar_MMa51017	Ggal_036860	Ggal_037354	Xtro_049620	Bflo_260795275	Hsap_Ensmbl0130511_single_stranded_DNA_binding_protein_4_Source_
HGNC_Symbol_Acc_15676_SSBP4	Hsap_Ensmbl0145687_single_stranded_DNA_binding_protein_2_Source_
HGNC_Symbol_Acc_15831_SSBP2	Ggal_017502	Mmar_MMa31057	Gsal_11346_single_stranded_dna_binding_protein_3	Sman_092880	Tspi_316967616	Xtro_049619	Odio_012677001	Sjap_0069150	Avag_48120001	Hmic_0656200	Egra_09427	Emul_06716	Rcul_t10441	Hmic_0609800	Drer_056490_single_stranded_DNA_binding_protein_4_Source_
HGNC_Symbol_Acc_15676_SSBP4_2_of_2	Avag_09453001	Avag_41656001	Ggal_037350	Smar_013569	Avag_03671001	Bmal_170590590	Drer_058237_single_stranded_DNA_binding_protein_3a_Source_ZFIN_Acc_ZDB_GENE_070705_484_ssbp3a	Drer_015991_single_stranded_DNA_binding_protein_2_Source_
HGNC_Symbol_Acc_15831_SSBP2_1_of_2	Adig_22990	Mmar_MMa27795	Pfuc_134210_1_64493_t1	Znev_07109	Avag_03670001

HG_36509	Nvec_36630_DUF1312	Nvec_38812_	Nvec_50734_	Tadh_63958

HG_6306	Drer_001210_ADP_ribosylation_factor_like_14_effector_protein_Source_ZFIN_Acc_ZDB_GENE_060825_216_arl14ep	Acar_00001943	Ggal_039354	Cele_015145_B0336_5_Protein_B0336_5_isoform_b_B0336_5_mRNA_complete_cds_Source_RefSeq_mRNA_Acc_NM_001038255	Bmal_170593713	Spur_015405_Spur_015405	Xtro_059343	Bflo_260813774	Nvec_19357_Metallothio_5	Cgig_21173	Ggal_040578	Xtro_061670	Ctel_161019	Hmag_223814	Lgig_102611	Hsap_Ensmbl0268223_ADP_ribosylation_factor_like_14_effector_protein_like_Source_
HGNC_Symbol_Acc_44201_ARL14EPL	Xtro_054138	Hsap_Ensmbl0268714_CTD_2287O16_3	Sman_044470	Smar_012015	Dpul_317628	Sjap_0074230	Pfuc_84326_1_13316_t1	Avag_15533001	Tcas_270013483	Avag_11770001	Adig_09199	Tadh_23191	Isca_ISCW009805-PA	Smim_3027_PREDICTED_uncharacterized_protein_C11orf46_homolog_Nasonia_vitripennis_gi_156542701_ref_XP_001603286_3e_19_86_3	Skow_19443m	Egra_01215	Emul_08279	Dmel_0033000_CG14464	Hmic_0716700	Gsal_12171_uncharacterized_protein_c11orf46_homolog	Rcul_t44039	Mmar_MMa03893

HG_72494	Adig_22729	Tadh_58636

HG_8581	Cgig_19585_Collagen_alpha_6_VI_chain_Source_UniProtKB_TrEMBL_Acc_K1PKC1	Nvec_347_TIR	Lgig_234910	Spur_012671_Tirc4	Skow_17431m	Spur_005680_Hypp_460	Tadh_57729	Ctel_227952	Nvec_10120_	Spur_003608_Tirc5	Skow_17441m	Spur_013352_Tirc6_partial	Skow_17443m	Pfuc_6237_1_16883_t1	Spur_006234_Spur_006234	Spur_020131_Tirc7	Hmag_224581	Hmag_224580	Ctel_207880	Skow_17478m	Hmag_200579	Hmag_224578	Pfuc_6237_1_16884_t1

HG_4274	Tspi_316978117	Bsch_g58994	Skow_46226m	Bflo_260827639	Cint_001188	Cint_001169	Drer_060954_transmembrane_and_coiled_coil_domain_family_1b_Source_ZFIN_Acc_ZDB_GENE_061013_154_tmcc1b	Acar_00013812	Xtro_003094	Ggal_013816	Dmel_0037443_CG1021	Spur_004228_Spur_004228	Csav_004100	Csav_004099	Acar_00014194	Drer_046007_transmembrane_and_coiled_coil_domain_family_2_Source_ZFIN_Acc_ZDB_GENE_091202_2_tmcc2	Pfuc_7438_1_02444_t1	Csav_004098	Ggal_000948	Spur_025081_Tmcc	Acar_00012502	Znev_03320	Ctel_215864	Xtro_051369	Xtro_058363	Hsap_Ensmbl0057704_transmembrane_and_coiled_coil_domain_family_3_Source_
HGNC_Symbol_Acc_29199_TMCC3	Smim_69771_transmembrane_and_coiled_coil_domains_protein_putative_Pediculus_humanus_corporis_gi_242006946_ref_XP_002424303_6e_135_413	Dpul_65535	Tcas_270004223	Drer_076747_transmembrane_and_coiled_coil_domain_family_1_Source_
HGNC_Symbol_Acc_29116_TMCC1_2_of_2	Ggal_018449	Lgig_237886	Drer_045525_transmembrane_and_coiled_coil_domain_family_3_Source_ZFIN_Acc_ZDB_GENE_030131_1811_tmcc3	Hrob_106613	Xtro_002108	Hrob_188231	Smar_008153	Acar_00012423	Smim_64466_CG1021_isoform_G_Drosophila_melanogaster_gi_221378060_ref_NP_001138016_7e_53_184	Cgig_09315_Transmembrane_and_coiled_coil_domains_protein_1_Source_UniProtKB_TrEMBL_Acc_K1RG14	Isca_ISCW020304-PA	Bsch_g58995	Hsap_Ensmbl0133069_transmembrane_and_coiled_coil_domain_family_2_Source_
HGNC_Symbol_Acc_24239_TMCC2	Mmar_MMa23045	Skow_46255m	Smim_64471_transmembrane_and_coiled_coil_domains_protein_Bos_taurus_gi_156120499_ref_NP_001095395_7e_67_228	Ctel_200635	Pfuc_7438_1_02443_t1	Nvec_49868_TPX2	Hsap_Ensmbl0102080_testis_expressed_28_pseudogene_2_Source_
HGNC_Symbol_Acc_33357_TEX28P2	Hmag_222657	Cele_015800_C15H9_4_Protein_C15H9_4_C15H9_4_mRNA_complete_cds_Source_RefSeq_mRNA_Acc_NM_076620	Bmal_170573737	Tadh_61125	Cint_001183	Adig_06889	Hsap_Ensmbl0185254_testis_expressed_28_Source_
HGNC_Symbol_Acc_2563_TEX28	Nvec_26306_	Acar_00019133	Acar_00021154

HG_6847	Adig_10252	Ctel_228644	Drer_040286_ubiquitin_like_7b_bone_marrow_stromal_cell_derived_Source_ZFIN_Acc_ZDB_GENE_040426_1334_ubl7b	Xtro_033395	Xtro_062828	Drer_024229_ubiquitin_like_7a_bone_marrow_stromal_cell_derived_Source_ZFIN_Acc_ZDB_GENE_050417_285_ubl7a	Bflo_260829801	Ggal_002119	Skow_40355m	Spur_028606_Ubl7	Tcas_270001695	Dpul_220451	Tadh_63765	Hmag_211842	Lgig_228134	Cgig_18130_Ubiquitin_like_protein_7_Source_UniProtKB_TrEMBL_Acc_K1R8M0	Acar_00014916	Smar_008017	Znev_09431	Pfuc_45794_1_70565_t1	Spur_015861_Spur_015861	Mmar_MMa42311	Hrob_163864	Hsap_Ensmbl0138629_ubiquitin_like_7_bone_marrow_stromal_cell_derived_Source_
HGNC_Symbol_Acc_28221_UBL7	Acar_00014238	Nvec_29060_	Ctel_204799	Mmar_MMa42307	Adig_23516	Dmel_0037538_CG3223	Rcul_t21395	Isca_ISCW007801-PA	Bmal_170593455

HG_27995	Skow_10098m	Skow_36511m	Tadh_33874	Skow_10102m	Skow_30121m

HG_7851	Bsch_g51857	Bsch_g5257	Ctel_221410	Bflo_260841703	Znev_07186	Smar_004439	Cgig_07320_G_protein_pathway_suppressor_2_Source_UniProtKB_TrEMBL_Acc_K1Q4N1	Cgig_03243_G_protein_pathway_suppressor_2_Source_UniProtKB_TrEMBL_Acc_K1PSH0	Smim_16194_G_protein_pathway_suppressor_putative_Ixodes_scapularis_gi_241123155_ref_XP_002403798_2e_43_161	Isca_ISCW019384-PA	Dpul_227122	Isca_ISCW002072-PA	Tcas_270010855	Lgig_239575	Spur_002466_Spur_002466	Acar_00000935	Rcul_t44600	Skow_08517m	Nvec_25387_	Hrob_191328	Adig_22969	Pfuc_25007_1_55023_t1	Dmel_0033122_CG17002	Tadh_57341	Hrob_170039	Mmar_MMa45849	Odio_007999001

HG_11798	Cele_022824_ZK813_5_Protein_ZK813_5_ZK813_5_mRNA_complete_cds_Source_RefSeq_mRNA_Acc_NM_171651	Cint_005524	Rcul_t34157	Skow_01522m	Mmar_MMa52877	Bflo_260817814	Cint_028117	Smar_005296	Spur_015954_Hypp_804	Mmar_MMa35199	Mmar_MMa27814	Znev_02286	Smim_24465_24465	Tadh_60796

HG_10741	Tadh_57436	Dmel_0032402_CG14945	Tadh_57375	Smim_32923_PI_PLC_X_domain_containing_protein_Acromyrmex_echinatior_gi_332020999_gb_EGI61392_3e_57_206	Smar_010697	Tcas_270002211	Znev_06157	Smar_009185	Smar_010698	Dpul_220083	Dpul_309733	Smim_71329_Phosphatidylinositol_specific_phospholipase_C_X_domain_containing_protein_Harpegnathos_saltator_gi_307207209_gb_EFN84999_3e_72_244	Mmar_MMa27224	Mmar_MMa24818	Isca_ISCW018410-PA	Dmel_0036560_CG5895

HG_45344	Ctel_147112	Ctel_211193	Tadh_62978

HG_40567	Tadh_51874	Lgig_170320	Pfuc_15596_1_68876_t1

HG_18148	Cgig_25352	Pfuc_5921_1_31073_t1	Pfuc_8555_1_17320_t1	Lgig_229417	Ctel_221111	Skow_30050m	Spur_003116_Spur_003116	Tadh_59774

HG_12450	Ctel_200232	Lgig_123177	Adig_24243	Mmar_MMa15971	Hmag_225630	Skow_13866m	Mmar_MMa39816	Bflo_260791049	Tadh_64039	Znev_04430	Spur_009506_Spur_009506	Mmar_MMa38041	Mmar_MMa52831

HG_9805	Cgig_22981_Protein_FAM53A_Source_UniProtKB_TrEMBL_Acc_K1RUE5	Pfuc_46966_1_27151_t1	Ggal_025294	Skow_23399m	Ggal_036368	Xtro_008413	Acar_00006872	Hsap_Ensmbl0174137_family_with_sequence_similarity_53_member_A_Source_
HGNC_Symbol_Acc_31860_FAM53A	Ctel_219592	Ggal_015801	Drer_016156_family_with_sequence_similarity_53_member_B_Source_ZFIN_Acc_ZDB_GENE_040426_2495_fam53b	Acar_00014115	Hsap_Ensmbl0189319_family_with_sequence_similarity_53_member_B_Source_
HGNC_Symbol_Acc_28968_FAM53B	Adig_02962	Xtro_014672	Drer_045127_family_with_sequence_similarity_53_member_C_Source_
HGNC_Symbol_Acc_1336_FAM53C	Hsap_Ensmbl0120709_family_with_sequence_similarity_53_member_C_Source_
HGNC_Symbol_Acc_1336_FAM53C	Tadh_61460	Skow_23417m

HG_18097	Smar_004805	Adig_12071	Skow_00939m	Tadh_52402	Tcas_270015227	Adig_13595	Nvec_35853_TP2	Nvec_8506_

HG_13489	Bflo_260807649	Spur_012114_C3orf48L	Hsap_Ensmbl0183977_protein_phosphatase_2C_like_domain_containing_1_Source_
HGNC_Symbol_Acc_28406_PP2D1	Ggal_030536	Lgig_236983	Nvec_37977_PP2C	Skow_16267m	Bsch_g23006	Acar_00000015	Tadh_54252	Acar_00020628

HG_10777	Adig_11890	Bsch_g989	Cint_022463	Cint_029248	Cgig_22930	Bflo_260812890	Pfuc_12354_1_53805_t1	Csav_016250	Skow_00162m	Tadh_57513	Ctel_225749	Nvec_6281_	Lgig_234065	Spur_016737_Hypp_2273	Avag_12851001	Hmag_229183

HG_9444	Bsch_g41677	Cint_024861	Bflo_260836495	Spur_017815_Spur_017815	Csav_014872	Skow_15922m	Cint_011303	Cgig_17102	Ctel_224172	Tadh_52719	Adig_01504	Sjap_0066680	Nvec_56142_zf_B_box	Avag_62255001	Avag_14459001	Sman_061100	Hsap_Ensmbl0239605_chromosome_2_open_reading_frame_61_Source_
HGNC_Symbol_Acc_26850_C2orf61	Drer_089552_chromosome_2_open_reading_frame_61_Source_
HGNC_Symbol_Acc_26850_C2orf61	Bsch_g50560

HG_27393	Ctel_210635	Ctel_187697	Skow_17996m	Tadh_51275	Tadh_56359

HG_17601	Adig_20270	Adig_05098	Ctel_212888	Smim_54665_PREDICTED_TBC1_domain_family_member_4_Danio_rerio_gi_292617718_ref_XP_002663441_3e_17_88_6	Mmar_MMa51655	Tadh_56270	Smim_60713_TBC1_domain_family_member_4_Xenopus_laevis_gi_147905358_ref_NP_001086020_3e_16_86_7	Nvec_26593_PID

HG_11703	Tadh_51994	Acar_00004830	Bflo_260814862	Xtro_007341	Hsap_Ensmbl0091947_transmembrane_protein_101_Source_
HGNC_Symbol_Acc_28653_TMEM101	Skow_05098m	Ctel_130606	Hrob_180314	Lgig_238498	Pfuc_7928_1_53057_t1	Smar_014959	Spur_019019_Spur_019019	Drer_077500_transmembrane_protein_101_Source_ZFIN_Acc_ZDB_GENE_121214_289_tmem101	Hmag_222693

HG_14005	Pfuc_48204_1_05406_t1	Cgig_09676	Pfuc_12182_1_03188_t1	Ctel_201653	Cgig_12803	Pfuc_11299_1_39164_t1	Tadh_55723	Pfuc_68139_1_13076_t1	Pfuc_20880_1_69372_t1	Pfuc_63172_1_34706_t1	Pfuc_1937_1_22795_t1

HG_35842	Skow_33367m	Nvec_33207_	Skow_33366m	Tadh_8984

HG_17929	Cele_021024_W04C9_2_Protein_W04C9_2_W04C9_2_mRNA_complete_cds_Source_RefSeq_mRNA_Acc_NM_058337	Rcul_t37910	Hrob_180872	Tadh_55163	Tspi_316967867	Ctel_226226	Skow_36848m	Avag_34753001

HG_15928	Cgig_05903_WD_repeat_containing_protein_87_Source_UniProtKB_TrEMBL_Acc_K1P9S9	Pfuc_1_1_00003_t1	Pfuc_1_1_00004_t1	Tadh_54468	Skow_44574m	Skow_44567m	Skow_44544m	Skow_10936m	Cint_021988

HG_23237	Nvec_54628_RecR	Nvec_55961_	Nvec_35921_Myelin_PLP	Nvec_22686_zf_C3HC4	Nvec_38449_zf_C3HC4	Tadh_55887

HG_11893	Acar_00012911	Acar_00020329	Ggal_002674	Lgig_236765	Ggal_039269	Ctel_194956	Dpul_222698	Hrob_180413	Smim_5186_meiotic_recombination_protein_REC114_like_Mus_musculus_gi_259906436_ref_NP_082874_2e_15_80_1	Drer_069781_chromosome_15_open_reading_frame_60_Source_
HGNC_Symbol_Acc_25065_C18H15orf60_1_of_2	Hsap_Ensmbl0183324_chromosome_15_open_reading_frame_60_Source_
HGNC_Symbol_Acc_25065_C15orf60	Drer_095394_chromosome_15_open_reading_frame_60_Source_
HGNC_Symbol_Acc_25065_C18H15orf60_2_of_2	Tadh_58925	Mmar_MMa42788

HG_48320	Adig_10147	Nvec_30743_	Tadh_58426

HG_41237	Adig_16701	Tadh_51596	Adig_04046

HG_76386	Pfuc_110280_1_42495_t1	Tadh_56955

HG_4989	Bsch_g11437	Bsch_g50140	Bsch_g23454	Bsch_g18512	Bsch_g58620	Bsch_g27637	Bsch_g38108	Bsch_g28993	Bsch_g36610	Bsch_g27868	Bsch_g64003	Bsch_g29496	Bsch_g42002	Bsch_g70420	Bsch_g21164	Bsch_g61832	Bsch_g51368	Bsch_g28917	Bsch_g22070	Bsch_g28915	Bsch_g39327	Tadh_56093	Bsch_g31431	Bsch_g46675	Bsch_g43726	Bsch_g46635	Bsch_g28916	Bsch_g65819	Bsch_g64503	Bsch_g17233	Bsch_g60094	Bsch_g35020	Bsch_g41477	Bsch_g17676	Bsch_g321	Bsch_g70789	Bsch_g29140	Bsch_g30137	Bsch_g3645	Bsch_g70421	Bsch_g49630	Bsch_g21163	Bsch_g41299	Bsch_g60414	Bsch_g70209	Bsch_g5978	Bsch_g40773	Bsch_g51897	Bsch_g39509	Bsch_g61543	Bsch_g69976	Bsch_g67744

HG_17773	Bsch_g47545	Bflo_260795239	Cint_024371	Skow_08705m	Skow_22981m	Ctel_226767	Cint_024370	Tadh_59412

HG_11875	Cgig_24573	Skow_17427m	Ctel_188536	Tadh_58806	Adig_21264	Bflo_260798785	Adig_20699	Nvec_41643_uDENN	Nvec_20895_PBS_linker_poly	Pfuc_13225_1_25141_t1	Nvec_31583_Granulin	Adig_21265	Hmag_217868	Nvec_26445_

HG_8400	Tadh_52993	Skow_01144m	Bflo_260802668	Xtro_059947	Ctel_142339	Lgig_154169	Acar_00017352	Ggal_002014	Hsap_Ensmbl0251537_Uncharacterized_protein_Source_UniProtKB_TrEMBL_Acc_H0Y626_RP11_385D13_1	Hsap_Ensmbl0171931_F_box_and_WD_repeat_domain_containing_10_Source_
HGNC_Symbol_Acc_1211_FBXW10	Cgig_10531_F_box_WD_repeat_containing_protein_10_Source_UniProtKB_TrEMBL_Acc_K1Q8I4	Avag_64016001	Avag_40784001	Hrob_192604	Spur_012259_Fbxw10	Nvec_34607_zf_CXXC	Pfuc_33923_1_62762_t1	Cint_022522	Spur_023624_Fbxw10L	Hsap_Ensmbl0241322_CMT1A_duplicated_region_transcript_1_Source_
HGNC_Symbol_Acc_14379_CDRT1	Hsap_Ensmbl0181464_CMT_duplicated_region_transcript_1_Uncharacterized_protein_Source_UniProtKB_TrEMBL_Acc_Q9BXD7_CDRT1	Hsap_Ensmbl0221926_tripartite_motif_containing_16_Source_
HGNC_Symbol_Acc_17241_TRIM16	Hsap_Ensmbl0108448_tripartite_motif_containing_16_like_Source_
HGNC_Symbol_Acc_32670_TRIM16L	Tcas_270012221

HG_46542	Nvec_30796_SNARE	Nvec_55906_SNARE	Tadh_53534

HG_7164	Bsch_g17727	Bsch_g38379	Bsch_g24043	Csav_016694	Cint_015307	Drer_032459_mediator_complex_subunit_24_Source_ZFIN_Acc_ZDB_GENE_030131_2341_med24	Ggal_021958	Hsap_Ensmbl0008838_mediator_complex_subunit_24_Source_
HGNC_Symbol_Acc_22963_MED24	Acar_00003040	Xtro_030253	Smar_012301	Bflo_260811970	Lgig_239364	Smim_23353_mediator_of_RNA_polymerase_II_transcription_subunit_putative_Ixodes_scapularis_gi_241603791_ref_XP_002405760_0_0_1186	Mmar_MMa24696	Cgig_22277_Mediator_of_RNA_polymerase_II_transcription_subunit_24_Source_UniProtKB_TrEMBL_Acc_K1QTU9	Znev_18080	Isca_ISCW020128-PA	Ctel_205731	Hrob_191032	Dmel_0035851_MED24_Mediator_complex_subunit_24_Source_FlyBase_0035851	Spur_012337_Thrap4L	Dpul_220502	Tcas_270004025	Skow_36436m	Tadh_58552	Spur_001806_Med24L	Pfuc_532_1_65499_t1	Pfuc_1524_1_66010_t1	Adig_04361	Odio_014086001

HG_9737	Nvec_6538_	Cgig_01277_Protein_RD3_Source_UniProtKB_TrEMBL_Acc_K1Q364	Pfuc_1726_1_29829_t1	Skow_42122m	Spur_005607_Spur_005607	Lgig_97918	Xtro_031597	Drer_031600_retinal_degeneration_3_Source_ZFIN_Acc_ZDB_GENE_040724_103_rd3	Bflo_260810584	Ctel_49596	Xtro_042142	Ggal_016018	Hrob_164694	Acar_00016077	Hsap_Ensmbl0198570_retinal_degeneration_3_Source_
HGNC_Symbol_Acc_19689_RD3	Drer_044534_Uncharacterized_protein_Source_UniProtKB_TrEMBL_Acc_E7F1M8_CR631122_1	Drer_037603_zgc_162144_Source_ZFIN_Acc_ZDB_GENE_030131_7630_zgc_162144	Tadh_55437	Skow_14147m

HG_15618	Spur_020144_Rheb	Dmel_0037023_CG3698	Adig_13343	Spur_023269_Spur_023269	Nvec_29067_	Dpul_326757	Hmag_223961	Skow_45002m	Tadh_61647

HG_11616	Skow_02372m	Bsch_g5866	Lgig_136841	Skow_26877m	Tadh_6656	Nvec_43457_	Skow_04607m	Skow_26879m	Nvec_33455_Keratin_B2	Dmel_0031617_CG15635	Lgig_135735	Lgig_124781	Nvec_5785_	Bflo_260793519

HG_13102	Ctel_227480	Isca_ISCW013326-PA	Lgig_233771	Znev_04839	Cgig_20994_Armadillo_repeat_containing_X_linked_protein_1_Source_UniProtKB_TrEMBL_Acc_K1QVY8	Pfuc_20722_1_25886_t1	Pfuc_410414_1_14491_t1	Skow_24032m	Smim_8212_armadillo_repeat_containing_protein_putative_Ixodes_scapularis_gi_241720811_ref_XP_002413628_4e_12_69_7	Adig_01627	Hrob_161551	Tadh_55284

HG_6475	Bmal_170581866	Csav_006282	Dpul_94742	Bsch_g57789	Acar_00015045	Ggal_012068	Xtro_025304	Hrob_155963	Drer_057805_mitochondrial_ribosomal_protein_L28_Source_ZFIN_Acc_ZDB_GENE_050522_113_mrpl28	Ggal_021919	Skow_28205m	Spur_025619_Spur_025619	Znev_12880	Ggal_038891	Pfuc_11112_1_10267_t1	Cgig_00355_39S_ribosomal_protein_L28_mitochondrial_Source_UniProtKB_TrEMBL_Acc_K1P1G7	Smar_015723	Smim_54675_39S_ribosomal_protein_L28_putative_Ixodes_scapularis_gi_241729588_ref_XP_002404608_2e_72_233	Ctel_171915	Rcul_t33096	Lgig_224221	Tcas_270006114	Cele_020796_mrpl_28_Protein_MRPL_28_mrpl_28_mRNA_complete_cds_Source_RefSeq_mRNA_Acc_NM_061271	Avag_44955001	Avag_11435001	Sman_181290	Isca_ISCW010492-PA	Egra_04317	Emul_06649	Hmic_0358700	Pfuc_1318_1_51282_t1	Dmel_0031660_mRpL28_mitochondrial_ribosomal_protein_L28_Source_FlyBase_0031660	Sjap_0056070	Odio_008639001	Tadh_61404	Gsal_8528_39s_ribosomal_protein_l28_mitochondrial

HG_31102	Nvec_45256_	Nvec_33756_zf_C3HC4	Hmag_210521	Tadh_60647

HG_11734	Bsch_g43132	Bsch_g62544	Drer_075714_chromosome_11_open_reading_frame_88_Source_
HGNC_Symbol_Acc_25061_C5H11orf88	Skow_28107m	Ctel_219454	Bflo_260796789	Lgig_234335	Hsap_Ensmbl0183644_chromosome_11_open_reading_frame_88_Source_
HGNC_Symbol_Acc_25061_C11orf88	Cgig_21642_UPF0722_protein_C11orf88_like_protein_Source_UniProtKB_TrEMBL_Acc_K1S314	Odio_007939001	Ggal_040548	Cgig_00347	Spur_016944_Spur_016944	Tadh_55194

HG_14205	Nvec_4447_	Adig_03054	Nvec_46018_I_set	Nvec_4449_	Tadh_55515	Adig_24230	Tadh_53377	Adig_24555	Nvec_1337_	Nvec_43204_DnaB	Nvec_43976_I_set

HG_7174	Bsch_g25233	Tcas_270002105	Hsap_Ensmbl0102362_synaptotagmin_like_4_Source_
HGNC_Symbol_Acc_15588_SYTL4	Cgig_15854_Rab_effector_MyRIP_Source_UniProtKB_TrEMBL_Acc_K1RB53	Bflo_260835206	Avag_07593001	Lgig_138885	Ctel_76093	Ctel_145934	Avag_54029001	Isca_ISCW013430-PA	Lgig_157662	Spur_014198_Hypp_2136	Hmag_208960	Tadh_56436	Drer_062481_melanophilin_b_Source_ZFIN_Acc_ZDB_GENE_070803_2_mlphb	Drer_070991_melanophilin_a_Source_ZFIN_Acc_ZDB_GENE_050208_724_mlpha	Ggal_006194	Hsap_LRG_83_melanophilin_Source_
HGNC_Symbol_Acc_29643_LRG_83	Acar_00004417	Xtro_061232	Xtro_060760	Avag_12712001	Avag_35847001	Pfuc_10645_1_68225_t1	Hrob_169968	Hrob_160008	Smim_18267_titin_putative_Ixodes_scapularis_gi_241710998_ref_XP_002413406_2e_27_128	Hmag_233482	Isca_ISCW013432-PA	Hsap_Ensmbl0115648_melanophilin_Source_
HGNC_Symbol_Acc_29643_MLPH

HG_25607	Spur_015976_Fbxw7L	Cint_007517	Skow_04101m	Spur_014275_Hypp_2138	Tadh_61796

HG_9706	Bflo_260797193	Lgig_166940	Tadh_60818	Pfuc_30347_1_55341_t1	Mmar_MMa44381	Smim_74161_PREDICTED_similar_to_CG31714_CG31714_PB_Tribolium_castaneum_gi_189241440_ref_XP_001812113_6e_49_192	Znev_09197	Tcas_270014154	Smar_003776	Dmel_0032180_CG31714	Lgig_128644	Smim_75525_PREDICTED_similar_to_CG31714_CG31714_PB_Tribolium_castaneum_gi_189241440_ref_XP_001812113_5e_17_85_9	Smim_46593_PREDICTED_similar_to_CG31714_CG31714_PB_Tribolium_castaneum_gi_189241440_ref_XP_001812113_1e_07_57_4	Mmar_MMa10023	Nvec_57008_Sushi	Isca_ISCW012770-PA	Smim_74165_PREDICTED_cadherin_EGF_LAG_seven_pass_G_type_receptor_3_Danio_rerio_gi_326670102_ref_XP_001922712_3_3e_04_46_2	Smar_003777	Mmar_MMa01098

HG_48930	Avag_15975001	Tadh_52547	Tadh_53711

HG_11852	Cgig_07750_Bardet_Biedl_syndrome_12_like_protein_Source_UniProtKB_TrEMBL_Acc_K1QYL7	Ctel_205266	Hsap_Ensmbl0181004_Bardet_Biedl_syndrome_12_Source_
HGNC_Symbol_Acc_26648_BBS12	Skow_34763m	Acar_00020510	Lgig_238707	Xtro_003351	Drer_016112_Bardet_Biedl_syndrome_12_Source_ZFIN_Acc_ZDB_GENE_070626_3_bbs12	Tadh_54075	Ggal_019293	Bflo_260828424	Nvec_58281	Ggal_036988	Smim_43911_PREDICTED_Bardet_Biedl_syndrome_12_protein_homolog_Xenopus_Silurana_tropicalis_gi_301623596_ref_XP_002941100_6e_07_55_1

HG_11378	Hmag_222943	Hmag_227377	Hmag_231311	Hmag_228885	Hmag_229202	Hmag_203612	Hmag_232898	Hmag_230784	Hmag_230160	Hmag_220946	Hmag_227779	Hmag_221028	Hmag_222061	Hmag_233495	Tadh_62458

HG_2395	Bflo_260822193	Tadh_58706	Ctel_207619	Ctel_209544	Skow_06584m	Dpul_109011	Bflo_260825915	Smar_002758	Spur_015361_Unk_86	Smar_010716	Dpul_301407	Dpul_307168	Dpul_313604	Dpul_107647	Dpul_241165	Pfuc_12842_1_25092_t1	Znev_14254	Dpul_99829	Bflo_260822191	Dpul_302375	Dpul_338374	Dpul_107612	Dpul_334839	Dpul_334840	Dpul_307167	Dpul_103516	Dpul_304875	Dpul_320684	Dpul_329418	Dpul_308264	Dpul_121118	Dpul_224768	Dpul_318434	Dpul_97099	Dpul_97404	Dpul_109566	Spur_002358_Hypp_1389	Dpul_236200	Dpul_326169	Dpul_105382	Dpul_313562	Dpul_309088	Dpul_323066	Dpul_99751	Dpul_97485	Dpul_108490	Dpul_100102	Dpul_307822	Dpul_120145	Dpul_100071	Dpul_323998	Dpul_112093	Znev_01110	Dpul_239138	Dpul_244995	Dpul_120146	Dpul_327510	Dpul_333660	Dpul_100433	Dpul_323979	Dpul_237282	Dpul_120296	Dpul_237916	Dpul_109958	Dpul_123425	Bflo_260825708	Dpul_337719	Dpul_97349	Dpul_97348	Dpul_237491	Dpul_97781	Dpul_239399	Dpul_327511	Dpul_240613	Dpul_324546	Dpul_321358	Dpul_239900	Dpul_97453	Dpul_305183	Dpul_243861	Dpul_312676	Dpul_237492	Dpul_236074	Dpul_327247	Dpul_235864	Dpul_237283	Dpul_312505	Dpul_324745	Dpul_342659	Znev_14253

HG_71158	Hmag_221669	Tadh_62885

HG_33393	Tadh_57621	Tadh_57507	Pfuc_609_1_15149_t1	Pfuc_609_1_15148_t1

HG_13889	Bsch_g45489	Bflo_260828051	Skow_06434m	Spur_011316_Hypp_1972	Cgig_28670	Nvec_16158_	Tadh_58671	Pfuc_138420_1_57201_t1	Ctel_223684	Adig_05942	Bflo_260828053

HG_11237	Lgig_231748	Skow_42777m	Tadh_60752	Spur_015356_Btbd16	Drer_027710_BTB_POZ_domain_containing_16_Source_ZFIN_Acc_ZDB_GENE_100513_3_btbd16	Ctel_187834	Cgig_14007_BTB_POZ_domain_containing_protein_16_Source_UniProtKB_TrEMBL_Acc_K1Q4C6	Hsap_Ensmbl0138152_BTB_POZ_domain_containing_16_Source_
HGNC_Symbol_Acc_26340_BTBD16	Pfuc_516_1_00341_t1	Pfuc_82912_1_20573_t1	Cgig_14006	Pfuc_516_1_00342_t1	Nvec_36165_YABBY	Lgig_159741	Adig_21627

HG_45603	Ctel_216691	Hrob_162598	Tadh_51889

HG_7338	Cele_000100_ajm_1_Protein_AJM_1_isoform_b_Source_RefSeq_mRNA_Acc_NM_077137	Bmal_170586548	Bmal_170586550	Tspi_316971522	Spur_009389_Cg15216pa	Smar_009459	Bflo_260786228	Rcul_t30025	Skow_17157m	Ctel_100074	Hsap_Ensmbl0232434_chromosome_9_open_reading_frame_172_Source_
HGNC_Symbol_Acc_37284_C9orf172	Mmar_MMa33536	Znev_11955	Drer_076268_chromosome_9_open_reading_frame_172_Source_
HGNC_Symbol_Acc_37284_C5H9orf172_1_of_2	Xtro_008554	Drer_076873_chromosome_9_open_reading_frame_172_Source_
HGNC_Symbol_Acc_37284_C5H9orf172_2_of_2	Lgig_95672	Tcas_270000761	Isca_ISCW012745-PA	Nvec_12442_zf_MYND	Adig_06324	Smim_14407_PREDICTED_similar_to_CG15216_CG15216_PA_Tribolium_castaneum_gi_189241830_ref_XP_001809381_3e_34_135	Adig_06325	Nvec_37928_	Hmag_230320	Dmel_0261802_CG42748	Dpul_310436	Adig_06323	Rcul_t30026	Tadh_53153

HG_74990	Nvec_17533_	Tadh_61298

HG_39032	Tadh_52757	Adig_03253	Adig_12059

HG_18069	Cgig_09250	Lgig_174586	Znev_04293	Skow_29454m	Skow_45746m	Adig_15243	Tadh_64432	Bflo_260789101

HG_17494	Drer_003582_coiled_coil_domain_containing_34_Source_
HGNC_Symbol_Acc_25079_CCDC34	Sman_150580_Nst1p_like_protein_Source_UniProtKB_TrEMBL_Acc_G4VK13	Emul_00203	Egra_00234	Tadh_61822	Hmic_0075200	Hmag_214765	Sjap_0112680

HG_8254	Cint_001695	Csav_000702	Drer_013813_family_with_sequence_similarity_219_member_Ab_Source_ZFIN_Acc_ZDB_GENE_050522_213_fam219ab	Drer_016396_family_with_sequence_similarity_219_member_Aa_Source_ZFIN_Acc_ZDB_GENE_040801_110_fam219aa	Acar_00005836	Ggal_009336	Drer_023657_family_with_sequence_similarity_219_member_B_Source_ZFIN_Acc_ZDB_GENE_050327_82_fam219b	Acar_00016829	Xtro_045682	Ctel_228648	Hsap_Ensmbl0164970_family_with_sequence_similarity_219_member_A_Source_
HGNC_Symbol_Acc_19920_FAM219A	Xtro_047831	Spur_005727_Hypp_1617	Skow_45861m	Ggal_039248	Smim_36288_PREDICTED_similar_to_novel_ptotein_zgc_112221_Ciona_intestinalis_gi_198412082_ref_XP_002130270_1e_10_64_3	Mmar_MMa23602	Lgig_166492	Isca_ISCW008681-PA	Hmag_223724	Hrob_191622	Smar_012342	Pfuc_9784_1_46100_t1	Tadh_54680	Hsap_Ensmbl0178761_family_with_sequence_similarity_219_member_B_Source_
HGNC_Symbol_Acc_24695_FAM219B

HG_18133	Lgig_168236	Tadh_61800	Adig_12009	Nvec_22618_	Adig_12008	Nvec_56618_DUF1213	Nvec_17597_	Nvec_13278_zf_CHC2

HG_45657	Ctel_224042	Skow_00245m	Tadh_62081

HG_6052	Pfuc_3133_1_08541_t1	Cgig_22742_Sterile_alpha_motif_domain_containing_protein_5_Source_UniProtKB_TrEMBL_Acc_K1RA65	Pfuc_148201_1_57258_t1	Smar_013795	Znev_08423	Hsap_Ensmbl0122122_SAM_and_SH3_domain_containing_3_Source_
HGNC_Symbol_Acc_15975_SASH3	Ggal_039758	Ggal_006288	Drer_016541_Uncharacterized_protein_Source_UniProtKB_TrEMBL_Acc_E7EZR2_BX004980_1	Xtro_050031	Ctel_221874	Mmar_MMa30330	Xtro_016259	Dmel_0051163_SKIP_Shal_K_channel_interacting_protein_Source_FlyBase_0051163	Drer_058853_SAM_and_SH3_domain_containing_1_Source_
HGNC_Symbol_Acc_19182_SASH1_2_of_2	Skow_06233m	Tcas_270001575	Mmar_MMa30323	Smim_15321_PREDICTED_similar_to_CG31163_CG31163_PD_Tribolium_castaneum_gi_189234720_ref_XP_972950_4e_48_190	Acar_00001057	Spur_020702_Sash1	Xtro_023449	Ggal_025245	Smim_77808_PREDICTED_SAM_and_SH3_domain_containing_protein_like_Anolis_carolinensis_gi_327261975_ref_XP_003215802_1e_26_122	Isca_ISCW023867-PA	Acar_00009010	Ggal_025247	Acar_00006942	Ggal_020138	Hsap_Ensmbl0155307_SAM_domain_SH3_domain_and_nuclear_localization_signals_1_Source_
HGNC_Symbol_Acc_10528_SAMSN1	Drer_078647_SAM_domain_SH3_domain_and_nuclear_localisation_signals_1b_Source_ZFIN_Acc_ZDB_GENE_041010_135_samsn1b	Drer_054543_SAM_domain_SH3_domain_and_nuclear_localisation_signals_1a_Source_ZFIN_Acc_ZDB_GENE_030131_8639_samsn1a	Ctel_224143	Acar_00021064	Adig_16198	Acar_00021628	Acar_00019884	Hsap_Ensmbl0111961_SAM_and_SH3_domain_containing_1_Source_
HGNC_Symbol_Acc_19182_SASH1	Nvec_18758_SAM_1	Tadh_60944	Mmar_MMa50990

HG_8842	Skow_28710m	Bflo_260829549	Xtro_016347	Hsap_Ensmbl0155034_F_box_and_leucine_rich_repeat_protein_18_Source_
HGNC_Symbol_Acc_21874_FBXL18	Acar_00001081	Pfuc_5244_1_30913_t1	Lgig_126647	Ctel_155703	Ggal_007325	Drer_007443_F_box_and_leucine_rich_repeat_protein_18_Source_ZFIN_Acc_ZDB_GENE_050913_65_fbxl18	Bflo_260829547	Znev_13172	Ggal_007324	Tadh_52231	Spur_016022_Hypp_2243	Hmag_228770	Dpul_314121	Adig_09940	Isca_ISCW022300-PA	Nvec_17611_	Smim_66140_66140	Tcas_270000924

HG_7700	Cgig_13101	Pfuc_27788_1_19200_t1	Lgig_97844	Mmar_MMa13022	Smim_54890_AGAP007736_PA_Anopheles_gambiae_str_PEST_gi_158297573_ref_XP_317783_4_6e_48_172	Ctel_65438	Bflo_260829114	Isca_ISCW013467-PA	Znev_04129	Smar_006399	Hrob_124357	Dpul_5311	Skow_06884m	Dmel_0032694_MESR3_Misexpression_suppressor_of_ras_3_Source_FlyBase_0032694	Spur_004218_Spur_004218	Ctel_200239	Tspi_316977402	Adig_05082	Nvec_50573_WH1	Hrob_181430	Hrob_193220	Hrob_172030	Hmag_221814	Tadh_54495	Rcul_t40668	Tcas_270005910	Pfuc_38359_1_62948_t1	Bflo_260822227

HG_4988	Bsch_g10981	Bsch_g60284	Lgig_164942	Skow_34314m	Cgig_26692_CREB_regulated_transcription_coactivator_1_Source_UniProtKB_TrEMBL_Acc_K1RA83	Drer_052114_CREB_regulated_transcription_coactivator_3_Source_ZFIN_Acc_ZDB_GENE_070712_2_crtc3	Xtro_064056	Bflo_260813784	Xtro_024465	Ggal_005227	Xtro_002778	Xtro_060646	Dpul_312063	Bsch_g11600	Cint_024803	Csav_003101	Drer_076068_CREB_regulated_transcription_coactivator_1a_Source_ZFIN_Acc_ZDB_GENE_061027_225_crtc1a	Cgig_26693_CREB_regulated_transcription_coactivator_1_Source_UniProtKB_TrEMBL_Acc_K1RFX1	Bflo_260813786	Spur_000131_Spur_000131	Hsap_Ensmbl0160741_CREB_regulated_transcription_coactivator_2_Source_
HGNC_Symbol_Acc_27301_CRTC2	Znev_10275	Lgig_164941	Ctel_133497	Isca_ISCW013361-PA	Drer_089103_Uncharacterized_protein_Source_UniProtKB_TrEMBL_Acc_E7F1J1_CABZ01081897_1	Drer_074910_CREB_regulated_transcription_coactivator_2_Source_
HGNC_Symbol_Acc_27301_CRTC2_1_of_2	Mmar_MMa56077	Sjap_0318010	Hsap_Ensmbl0140577_CREB_regulated_transcription_coactivator_3_Source_
HGNC_Symbol_Acc_26148_CRTC3	Smim_46246_mucoepidermoid_carcinoma_translocated_putative_Ixodes_scapularis_gi_241756426_ref_XP_002401400_1e_13_68_9	Ctel_105759	Hrob_171156	Dmel_0036746_TORC_TORC_Source_FlyBase_0036746	Cele_021237_crtc_1_Protein_CRTC_1_crtc_1_mRNA_complete_cds_Source_RefSeq_mRNA_Acc_NM_058516	Avag_28025001	Hmag_213631	Smar_015145	Hsap_Ensmbl0105662_CREB_regulated_transcription_coactivator_1_Source_
HGNC_Symbol_Acc_16062_CRTC1	Znev_10276	Smim_46275_PREDICTED_CRTC1_protein_like_Saccoglossus_kowalevskii_gi_291231218_ref_XP_002735563_5e_39_147	Tcas_270010038	Spur_010199_Mect1L	Drer_076076_CREB_regulated_transcription_coactivator_1b_Source_ZFIN_Acc_ZDB_GENE_041210_266_crtc1b	Bmal_170576265	Cgig_10725_CREB_regulated_transcription_coactivator_1_Source_UniProtKB_TrEMBL_Acc_K1P5H3	Ctel_210575	Smim_46276_PREDICTED_CRTC1_protein_like_Saccoglossus_kowalevskii_gi_291231218_ref_XP_002735563_6e_12_71_2	Mmar_MMa40441	Mmar_MMa12525	Isca_ISCW013362-PA	Tadh_54115

HG_23650	Tadh_60185	Sman_152910	Sjap_0092280	Sjap_0094200	Sjap_0108560	Smar_002532

HG_14915	Skow_11559m	Ctel_186153	Bflo_260823434	Lgig_238838	Cgig_20537	Pfuc_688_1_65576_t1	Lgig_238839	Adig_24541	Tadh_56310	Nvec_57642_TF_Otx

HG_8176	Bsch_g14729	Xtro_053882	Hsap_Ensmbl0183283_DAZ_associated_protein_2_Source_
HGNC_Symbol_Acc_2684_DAZAP2	Acar_00011985	Spur_000242_Dazapi2	Cint_004753	Skow_11924m	Cgig_13193	Bflo_260803547	Isca_ISCW003164-PA	Smim_78852_DAZ_associated_protein_putative_Ixodes_scapularis_gi_241168806_ref_XP_002410303_5e_13_71_2	Ctel_223765	Csav_012792	Csav_012793	Odio_006446001	Lgig_89443	Tcas_270010360	Drer_007867_DAZ_associated_protein_2_Source_ZFIN_Acc_ZDB_GENE_030131_3036_dazap2	Hrob_194720	Tadh_63691	Dpul_222961	Isca_ISCW021400-PA	Mmar_MMa27656	Mmar_MMa49000

HG_10849	Cgig_19693	Pfuc_12595_1_46535_t1	Ctel_228937	Lgig_226853	Bflo_260835116	Pfuc_88587_1_56748_t1	Skow_19325m	Spur_010891_Spur_010891	Ctel_197220	Cint_023491	Adig_16519	Nvec_58954_	Tadh_54898	Sjap_0306020	Drer_097655_si_dkey_30e9_6_Source_ZFIN_Acc_ZDB_GENE_131121_308_si_dkey_30e9_6	Sman_167510

HG_14505	Tadh_61382	Acar_00003134	Xtro_063782	Ggal_027568	Hsap_Ensmbl0122033_mitochondrial_translational_initiation_factor_3_Source_
HGNC_Symbol_Acc_29788_MTIF3	Drer_039649_mitochondrial_translational_initiation_factor_3_Source_ZFIN_Acc_ZDB_GENE_060228_1_mtif3	Skow_02121m	Spur_002672_Mtif3L	Hmag_231456	Hrob_175174

HG_15352	Drer_043912_meiosis_specific_MEI4_homolog_S_cerevisiae_Source_ZFIN_Acc_ZDB_GENE_040724_211_mei4	Hsap_Ensmbl0269964_meiosis_specific_4_homolog_S_cerevisiae_Source_
HGNC_Symbol_Acc_43638_MEI4	Ggal_025568	Skow_03520m	Xtro_062570	Spur_008355_Hypp_1781	Nvec_24286_DUF1368	Pfuc_5436_1_01991_t1	Bflo_260808542	Tadh_53258

HG_6659	Ggal_023682	Cgig_18798_Down_syndrome_cell_adhesion_molecule_Source_UniProtKB_TrEMBL_Acc_K1QK49	Acar_00000942	Bflo_260785510	Drer_074850_interleukin_12_receptor_beta_2a_like_Source_ZFIN_Acc_ZDB_GENE_080107_6_il12rb2l	Hsap_Ensmbl0134352_interleukin_6_signal_transducer_gp130_oncostatin_M_receptor_Source_
HGNC_Symbol_Acc_6021_IL6ST	Bflo_260785508	Drer_093809_interleukin_12_receptor_beta_2_Source_
HGNC_Symbol_Acc_5972_IL12RB2_2_of_2	Drer_052157_interleukin_12_receptor_beta_2a_Source_ZFIN_Acc_ZDB_GENE_080107_3_il12rb2	Ggal_032243	Ggal_023679	Acar_00021138	Acar_00018865	Hsap_LRG_144_colony_stimulating_factor_3_receptor_granulocyte_Source_
HGNC_Symbol_Acc_2439_LRG_144	Hsap_Ensmbl0119535_colony_stimulating_factor_3_receptor_granulocyte_Source_
HGNC_Symbol_Acc_2439_CSF3R	Ggal_003295	Drer_045959_colony_stimulating_factor_3_receptor_granulocyte_Source_ZFIN_Acc_ZDB_GENE_080104_4_csf3r	Xtro_008499	Acar_00014650	Ggal_040181	Drer_030498_interleukin_6_signal_transducer_Source_ZFIN_Acc_ZDB_GENE_080104_6_il6st	Xtro_033828	Hsap_Ensmbl0164509_interleukin_31_receptor_A_Source_
HGNC_Symbol_Acc_18969_IL31RA	Ggal_018278	Acar_00014665	Ggal_038034	Acar_00015373	Xtro_027103	Drer_052158_interleukin_23_receptor_Source_ZFIN_Acc_ZDB_GENE_080107_5_il23r	Drer_091044_Uncharacterized_protein_Source_UniProtKB_TrEMBL_Acc_E7F3F3_CABZ01040021_1	Skow_41187m	Hsap_Ensmbl0081985_interleukin_12_receptor_beta_2_Source_
HGNC_Symbol_Acc_5972_IL12RB2	Hsap_Ensmbl0104998_interleukin_27_receptor_alpha_Source_
HGNC_Symbol_Acc_17290_IL27RA	Bflo_260811712	Tadh_57819

HG_9180	Cele_007349_C05G5_3_Protein_C05G5_3_C05G5_3_mRNA_complete_cds_Source_RefSeq_mRNA_Acc_NM_078048	Bmal_170588985	Csav_010137	Xtro_063825	Dmel_0037134_CG7407	Skow_21641m	Pfuc_55925_1_12854_t1	Xtro_042229	Acar_00008298	Ggal_002786	Hsap_Ensmbl0182534_matrix_remodelling_associated_7_Source_
HGNC_Symbol_Acc_7541_MXRA7	Drer_095300_matrix_remodelling_associated_7_Source_ZFIN_Acc_ZDB_GENE_041014_95_mxra7	Bflo_260824591	Spur_005394_Spur_005394	Smim_80669_PREDICTED_matrix_remodeling_associated_protein_7_like_Ornithorhynchus_anatinus_gi_149637689_ref_XP_001507759_2e_05_47_8	Hmag_217735	Tadh_53021	Lgig_229500	Znev_06115	Rcul_t41164	Mmar_MMa33057

HG_8635	Adig_09785	Cgig_21638_Putative_helicase_Mov10l1_Source_UniProtKB_TrEMBL_Acc_K1QXV9	Bsch_g22799	Skow_07231m	Ggal_010697	Pfuc_4146_1_08818_t1	Lgig_235026	Bflo_260783312	Ctel_226395	Spur_027898_Hypp_277	Hsap_Ensmbl0140534_TOPBP1_interacting_checkpoint_and_replication_regulator_Source_
HGNC_Symbol_Acc_28704_TICRR	Tadh_54609	Hrob_194048	Isca_ISCW023599-PA	Cint_026835	Csav_016311	Skow_21760m	Nvec_41532_Extensin_2	Acar_00008090	Xtro_038544	Ggal_037821	Hmag_226301	Smim_83146_PREDICTED_treslin_like_Ailuropoda_melanoleuca_gi_301768385_ref_XP_002919613_3e_05_56_6

HG_7399	Bflo_260832930	Bsch_g29859	Csav_001264	Cint_015120	Cint_026300	Drer_056874_lysozyme_g_like_1_Source_ZFIN_Acc_ZDB_GENE_040718_461_lygl1	Bflo_260832934	Bflo_260813021	Drer_071701_zgc_162941_Source_ZFIN_Acc_ZDB_GENE_030131_8517_zgc_162941	Tadh_63166	Ggal_027012	Ggal_035803	Ggal_027011	Xtro_041999	Csav_007416	Odio_013180001	Bsch_g9922	Bsch_g63601	Odio_014252001	Xtro_037014	Lgig_110722	Lgig_114561	Pfuc_16744_1_39851_t1	Acar_00021625	Lgig_231339	Hsap_Ensmbl0185674_lysozyme_G_like_2_Source_
HGNC_Symbol_Acc_29615_LYG2	Bflo_260807683	Hsap_Ensmbl0144214_lysozyme_G_like_1_Source_
HGNC_Symbol_Acc_27014_LYG1	Acar_00008159

HG_13333	Adig_03459	Adig_04079	Adig_14664	Adig_04080	Nvec_5925_	Nvec_54788_PigN	Adig_08751	Adig_23837	Adig_18056	Tadh_63530	Nvec_55497_	Nvec_12125_

HG_12148	Tadh_62327	Tadh_60667	Tadh_62605	Hsap_Ensmbl0106144_caspase_2_apoptosis_related_cysteine_peptidase_Source_
HGNC_Symbol_Acc_1503_CASP2	Tadh_61417	Tadh_60656	Tadh_60657	Tadh_62402	Tadh_58059	Tadh_60665	Tadh_60664	Tadh_60659	Tadh_60094

HG_5929	Acar_00016965	Skow_24502m	Tcas_270009455	Spur_008206_Tarbp2L	Znev_10745	Dmel_0032515_loqs_loquacious_Source_FlyBase_0032515	Smar_009997	Odio_001164001	Cint_012805	Ctel_171815	Znev_03582	Smim_1658_PREDICTED_RISC_loading_complex_subunit_tarbp2_like_Bombus_terrestris_gi_340721164_ref_XP_003398995_1e_82_265	Tcas_270013108	Hrob_102635	Cele_004326_rde_4_Protein_RDE_4_rde_4_mRNA_complete_cds_Source_RefSeq_mRNA_Acc_NM_066864	Dpul_24493	Avag_17192001	Mmar_MMa54590	Pfuc_18960_1_32965_t1	Acar_00001077	Hrob_88345	Acar_00021478	Odio_010848001	Xtro_027677	Xtro_060479	Drer_076718_protein_kinase_interferon_inducible_double_stranded_RNA_dependent_activator_Source_ZFIN_Acc_ZDB_GENE_050309_206_prkra	Drer_070471_TAR_HIV_RNA_binding_protein_2_Source_ZFIN_Acc_ZDB_GENE_030131_8085_tarbp2	Rcul_t29829	Rcul_t32547	Adig_24748	Hsap_Ensmbl0180228_protein_kinase_interferon_inducible_double_stranded_RNA_dependent_activator_Source_
HGNC_Symbol_Acc_9438_PRKRA	Isca_ISCW023181-PA	Lgig_199429	Avag_18839001	Hsap_Ensmbl0139546_TAR_HIV_1_RNA_binding_protein_2_Source_
HGNC_Symbol_Acc_11569_TARBP2	Bmal_170574540	Odio_000092001	Hrob_171697	Smar_012167	Nvec_10259_dsrm	Tadh_52175	Znev_15698

HG_21549	Bflo_260790081	Skow_21942m	Tadh_55091	Drer_054128_im_7136021_Source_ZFIN_Acc_ZDB_GENE_041008_74_im_7136021	Xtro_057732	Nvec_36258_LRR_1

HG_8233	Cgig_22551	Cgig_18053	Lgig_114599	Skow_32037m	Tadh_20245	Sjap_0210420	Sman_160560	Hrob_67330	Sman_160550_Dyp_type_peroxidase_putative_Source_UniProtKB_TrEMBL_Acc_G4LZJ1	Sjap_0214820	Hmic_0530500	Sjap_0057600	Emul_04443	Egra_07856	Sman_172830_Dyp_type_peroxidase_putative_Source_UniProtKB_TrEMBL_Acc_G4LZJ0	Sjap_0107550	Avag_02263001	Avag_52451001	Avag_64376001	Rcul_t34226	Avag_21121001	Avag_13064001	Ctel_126254	Pfuc_5974_1_52672_t1	Avag_62551001

HG_20290	Dpul_250482	Cgig_12018_cGMP_inhibited_3_5_cyclic_phosphodiesterase_B_Source_UniProtKB_TrEMBL_Acc_K1PWR8	Lgig_169313	Ctel_188739	Mmar_MMa10325	Tadh_54599	Isca_ISCW005675-PA

HG_9834	Acar_00018952	Acar_00010294	Ggal_015920	Xtro_059486	Hsap_Ensmbl0184530_chromosome_6_open_reading_frame_58_Source_
HGNC_Symbol_Acc_20960_C6orf58	Drer_090722_chromosome_6_open_reading_frame_58_Source_
HGNC_Symbol_Acc_20960_C20H6orf58_1_of_2	Tadh_24557	Drer_095751_chromosome_6_open_reading_frame_58_Source_
HGNC_Symbol_Acc_20960_C20H6orf58_2_of_2	Skow_30604m	Skow_30607m	Ggal_023884	Avag_09037001	Skow_30601m	Avag_55431001	Avag_56523001	Avag_56132001	Avag_65818001	Nvec_16743_	Skow_05805m

HG_10826	Pfuc_16170_1_10900_t1	Pfuc_31418_1_26570_t1	Ctel_146297	Skow_09147m	Skow_06981m	Lgig_162559	Isca_ISCW020190-PA	Adig_17003	Spur_005762_Gem	Smim_39396_geminin_like_protein_Saccoglossus_kowalevskii_gi_269785253_ref_NP_001161554_8e_08_59_3	Dpul_220880	Tadh_58228	Nvec_1992_Geminin	Avag_61233001	Smim_18327_18327	Spur_023715_Gem_1

HG_7632	Nvec_3733_	Cint_013334	Spur_021838_Non_MmyIIhcph	Cgig_14293	Tadh_55118	Acar_00005790	Xtro_019292	Smar_012783	Ggal_009035	Hsap_Ensmbl0103995_centrosomal_protein_152kDa_Source_
HGNC_Symbol_Acc_29298_CEP152	Bsch_g45895	Ggal_020547	Drer_075725_centrosomal_protein_152_Source_ZFIN_Acc_ZDB_GENE_111005_1_cep152	Hrob_194670	Hmag_209283	Lgig_169545	Dpul_307378	Znev_01173	Hmag_215534	Pfuc_13926_1_61276_t1	Hrob_188595	Adig_05317	Nvec_46007_Borrelia_lipo_2	Smim_32774_PREDICTED_centrosomal_protein_of_152_kDa_like_Meleagris_gallopavo_gi_326926676_ref_XP_003209524_1e_08_60_5	Lgig_156096	Nvec_24539_	Nvec_36844_Myc_LZ	Nvec_47378_

HG_13095	Skow_16487m	Ggal_038858	Acar_00013392	Ggal_006425	Xtro_038222	Smar_014956	Tadh_64027	Tcas_270009212	Hsap_Ensmbl0270136_MINOS1_NBL1_readthrough_Source_
HGNC_Symbol_Acc_48338_MINOS1_NBL1	Hsap_Ensmbl0158747_neuroblastoma_1_DAN_family_BMP_antagonist_Source_
HGNC_Symbol_Acc_7650_NBL1	Drer_031898_neuroblastoma_1_DAN_family_BMP_antagonist_Source_
HGNC_Symbol_Acc_7650_NBL1	Skow_21898m

HG_20833	Adig_05232	Skow_29897m	Spur_001482_Spur_001482	Nvec_25422_	Bflo_260822579	Tadh_63548

HG_7142	Drer_002670_autophagy_related_14_Source_
HGNC_Symbol_Acc_19962_ATG14	Bsch_g16840	Ggal_019815	Acar_00015964	Xtro_034260	Hsap_Ensmbl0126775_autophagy_related_14_Source_
HGNC_Symbol_Acc_19962_ATG14	Bflo_260830475	Skow_26279m	Znev_07169	Smar_014115	Spur_012622_Kiaa0831	Ctel_175681	Lgig_234926	Cgig_25388	Dmel_0039636_CG11877	Tadh_61249	Smim_72790_Uncharacterized_protein_Acromyrmex_echinatior_gi_332020196_gb_EGI60640_9e_28_117	Tcas_270013286	Hrob_184840	Pfuc_2801_1_08426_t1	Pfuc_20627_1_33119_t1	Dpul_301718	Hmag_217546	Pfuc_148548_1_42774_t1	Mmar_MMa11620	Nvec_22533_	Adig_11396	Csav_019103	Isca_ISCW000861-PA	Tcas_270010882	Tspi_316969701

HG_6041	Bsch_g8716	Cgig_10641_Claspin_Source_UniProtKB_TrEMBL_Acc_K1PY14	Lgig_232593	Hsap_Ensmbl0092853_claspin_Source_
HGNC_Symbol_Acc_19715_CLSPN	Pfuc_17014_1_25574_t1	Xtro_021263	Csav_015224	Dmel_0052251_CG32251	Hrob_164680	Ggal_003690	Acar_00020405	Cele_009127_F25H5_5_Protein_F25H5_5_isoform_a_Source_RefSeq_mRNA_Acc_NM_001264079	Bmal_170584728	Rcul_t47964	Hmag_217858	Pfuc_3127_1_23191_t1	Hrob_189525	Tcas_270009673	Bflo_260830561	Znev_02932	Spur_022625_Clspnh	Smar_012901	Acar_00017061	Skow_44159m	Nvec_13431_Seryl_tRNA_N	Ctel_94358	Ctel_92351	Tadh_52673	Mmar_MMa01201	Dpul_311226	Spur_006674_Clspn2	Cint_014263	Smim_28556_Claspin_homolog_Xenopus_laevis_Mus_musculus_gi_29748067_gb_AAH50848_4e_12_79_3	Drer_087655_claspin_Source_
HGNC_Symbol_Acc_19715_CLSPN_1_of_2	Drer_089321_claspin_Source_
HGNC_Symbol_Acc_19715_CLSPN_2_of_2	Isca_ISCW017852-PA	Hmag_217859	Nvec_43895_	Odio_011481001	Pfuc_55807_1_41641_t1	Tspi_316978210

HG_27560	Tadh_62329	Cint_002017	Cint_008853	Cint_025636	Csav_003893

HG_8479	Cgig_17564	Pfuc_11132_1_10270_t1	Lgig_166024	Ctel_184149	Skow_39780m	Dpul_253815	Bflo_260784524	Isca_ISCW013559-PA	Spur_010717_Hypp_1936	Drer_095580_si_ch211_67e16_11_Source_ZFIN_Acc_ZDB_GENE_030131_7044_si_ch211_67e16_11	Mmar_MMa53569	Cint_008660	Tspi_316973741	Nvec_7171_Nodulin_late	Hmag_229834	Adig_02833	Bflo_260804007	Smim_64713_PREDICTED_hypothetical_protein_Saccoglossus_kowalevskii_gi_291241799_ref_XP_002740797_5e_34_134	Smim_64714_conserved_hypothetical_protein_Ixodes_scapularis_gi_241789138_ref_XP_002414473_2e_35_133	Tadh_62489	Tadh_55005	Isca_ISCW005091-PA	Tadh_55004	Tadh_55164

HG_15775	Egra_10061	Emul_06695	Isca_ISCW018750-PA	Sjap_0022420	Sman_006590	Bmal_170591973	Dmel_0051223_CG31223	Tadh_51336	Hmic_0209800

HG_11701	Pfuc_6873_1_02321_t1	Bsch_g56246	Skow_33672m	Ctel_35346	Lgig_203973	Spur_017819_C14orf50	Tadh_59834	Cgig_19328	Hsap_Ensmbl0165807_protein_phosphatase_1_regulatory_subunit_36_Source_
HGNC_Symbol_Acc_20097_PPP1R36	Ggal_036625	Pfuc_84930_1_20625_t1	Hrob_168908	Adig_04932	Nvec_6308_CDC73

HG_11194	Bflo_260795327	Hsap_Ensmbl0187650_vimentin_type_intermediate_filament_associated_coiled_coil_protein_Source_
HGNC_Symbol_Acc_33803_VMAC	Skow_08285m	Spur_024867_Spur_024867	Smar_013101	Smim_38784_PREDICTED_vimentin_type_intermediate_filament_associated_coiled_coil_protein_Xenopus_Silurana_tropicalis_gi_301618399_ref_XP_002938601_1e_15_79_0	Drer_006916_vimentin_type_intermediate_filament_associated_coiled_coil_protein_Source_
HGNC_Symbol_Acc_33803_VMAC	Tspi_316977457	Xtro_047365	Ctel_57199	Rcul_t28912	Pfuc_32181_1_48067_t1	Hsap_Ensmbl0267314_Uncharacterized_protein_Source_UniProtKB_TrEMBL_Acc_K7ERU9_AC104532_2	Tadh_58170	Avag_31573001

HG_10106	Cgig_05477_RAD52_motif_containing_protein_1_Source_UniProtKB_TrEMBL_Acc_K1QGK4	Pfuc_12030_1_32148_t1	Pfuc_23519_1_18941_t1	Lgig_237694	Nvec_41292_RRM_1	Ctel_215010	Acar_00012754	Ggal_000321	Drer_038186_RAD52_motif_1_Source_
HGNC_Symbol_Acc_19950_RDM1	Xtro_062760	Hrob_191375	Bflo_260802191	Adig_22609	Tadh_58188	Hsap_Ensmbl0270517_RAD52_motif_1_Source_
HGNC_Symbol_Acc_19950_RDM1	Hsap_Ensmbl0187456_RAD52_motif_1_Source_
HGNC_Symbol_Acc_19950_RDM1	Adig_23913	Nvec_41294_

HG_9395	Bsch_g15084	Cint_009979	Bflo_260826714	Spur_001756_Spur_001756	Skow_12650m	Tadh_58661	Cgig_12394	Lgig_239156	Pfuc_20777_1_18744_t1	Ctel_221350	Pfuc_12294_1_68474_t1	Adig_03402	Drer_004780_coiled_coil_domain_containing_142_Source_
HGNC_Symbol_Acc_25889_CCDC142	Nvec_38918_DUF997	Hsap_Ensmbl0135637_coiled_coil_domain_containing_142_Source_
HGNC_Symbol_Acc_25889_CCDC142	Acar_00018348	Hrob_183925	Csav_004156	Odio_007011001	Hmag_218793

HG_27647	Skow_09249m	Skow_01779m	Tadh_20579	Nvec_53035_	Nvec_39957_

HG_22355	Adig_07751	Tadh_60437	Nvec_17066_PHD	Nvec_38163_Complex1_30kDa	Nvec_17067_TP2	Nvec_20297_LCCL

HG_15588	Cgig_04408_Zinc_finger_FYVE_domain_containing_protein_21_Source_UniProtKB_TrEMBL_Acc_K1RIB5	Tadh_62050	Isca_ISCW018705-PA	Pfuc_57389_1_41678_t1	Lgig_205110	Pfuc_10472_1_60780_t1	Skow_19225m	Smim_82718_PREDICTED_zinc_finger_FYVE_domain_containing_21_like_Saccoglossus_kowalevskii_gi_291238223_ref_XP_002739030_6e_27_112	Drer_027887_zinc_finger_FYVE_domain_containing_21_Source_ZFIN_Acc_ZDB_GENE_030131_1296_zfyve21

HG_18059	Cgig_07763	Pfuc_2832_1_37416_t1	Pfuc_30659_1_55349_t1	Lgig_160479	Xtro_060543	Ggal_012884	Hsap_Ensmbl0166352_chromosome_11_open_reading_frame_74_Source_
HGNC_Symbol_Acc_25142_C11orf74	Tadh_51635

HG_14057	Cgig_06784	Lgig_172795	Cgig_06785	Pfuc_11725_1_68388_t1	Cint_021682	Ctel_217733	Pfuc_11725_1_68389_t1	Skow_23867m	Csav_009161	Cint_021683	Tadh_61790

HG_15242	Csav_009666	Skow_40787m	Smim_66944_PREDICTED_KRAB_A_domain_containing_protein_like_Acyrthosiphon_pisum_gi_328725351_ref_XP_003248438_6e_22_101	Tcas_270013216	Avag_19052001	Tcas_270013215	Avag_08010001	Tadh_56052	Gsal_3430_krab_a_domain_containing_protein_2_like	Mmar_MMa12208

HG_7064	Acar_00012168	Acar_00019174	Xtro_003593	Xtro_061131	Xtro_059780	Hsap_Ensmbl0148840_peroxisome_proliferator_activated_receptor_gamma_coactivator_related_1_Source_
HGNC_Symbol_Acc_30025_PPRC1	Drer_090337_peroxisome_proliferator_activated_receptor_gamma_coactivator_related_1_Source_ZFIN_Acc_ZDB_GENE_030131_9858_pprc1	Cgig_28671_Peroxisome_proliferator_activated_receptor_gamma_coactivator_related_protein_1_Source_UniProtKB_TrEMBL_Acc_K1RBB2	Lgig_115477	Ctel_154290	Pfuc_190404_1_35746_t1	Ggal_011997	Skow_06413m	Cint_016524	Znev_09536	Dpul_53493	Ggal_023218	Adig_01827	Tcas_270013369	Xtro_044231	Drer_067829_peroxisome_proliferator_activated_receptor_gamma_coactivator_1_alpha_Source_ZFIN_Acc_ZDB_GENE_080505_1_ppargc1a	Spur_017430_Hypp_879	Hrob_168879	Smim_74296_Peroxisome_proliferator_activated_receptor_gamma_coactivator_related_protein_Camponotus_floridanus_gi_307175375_gb_EFN65394_5e_22_110	Tadh_17909	Dmel_0037248_Spargel_Spargel_Source_FlyBase_0037248	Csav_006777	Nvec_44482_RRM_1	Acar_00000888	Hsap_Ensmbl0109819_peroxisome_proliferator_activated_receptor_gamma_coactivator_1_alpha_Source_
HGNC_Symbol_Acc_9237_PPARGC1A	Bflo_260828049	Pfuc_141500_1_57220_t1

HG_33757	Nvec_29120_7tm_1	Adig_24197	Nvec_29122_	Tadh_53885

HG_71535	Tadh_53206	Adig_21298

HG_7652	Bsch_g40937	Csav_007415	Lgig_236988	Skow_45998m	Hsap_Ensmbl0136122_bora_aurora_kinase_A_activator_Source_
HGNC_Symbol_Acc_24724_BORA	Smar_000129	Xtro_027003	Ggal_035725	Ctel_219226	Hrob_194240	Acar_00000533	Tadh_52099	Spur_025255_Hypp_227	Rcul_t17815	Drer_042688_bora_aurora_kinase_A_activator_Source_ZFIN_Acc_ZDB_GENE_041114_165_bora	Tcas_270013262	Adig_16129	Cgig_17064_Protein_aurora_borealis_Source_UniProtKB_TrEMBL_Acc_K1QQ35	Pfuc_2704_1_08392_t1	Znev_08490	Bflo_260826586	Tspi_316976819	Bmal_170576999	Dpul_333408	Dmel_0259791_bora_aurora_borealis_Source_FlyBase_0259791	Smim_51674_PREDICTED_protein_aurora_borealis_Apis_mellifera_gi_328791123_ref_XP_001121605_4e_08_57_8	Odio_013007001	Ggal_027320

HG_6592	Acar_00010681	Drer_042892_poly_A_binding_protein_interacting_protein_1_Source_ZFIN_Acc_ZDB_GENE_040801_247_paip1	Bsch_g22818	Bsch_g8040	Cint_007798	Hsap_Ensmbl0172239_poly_A_binding_protein_interacting_protein_1_Source_
HGNC_Symbol_Acc_16945_PAIP1	Smim_74133_polyadenylate_binding_protein_interacting_protein_putative_Ixodes_scapularis_gi_241779579_ref_XP_002399937_1e_58_206	Cgig_14652_Polyadenylate_binding_protein_interacting_protein_1_Source_UniProtKB_TrEMBL_Acc_K1PH10	Dpul_102922	Lgig_175294	Skow_07914m	Znev_14356	Smar_015015	Bflo_260818011	Ggal_023942	Pfuc_5275_1_01938_t1	Nvec_17025_	Hrob_193918	Dmel_0034181_CG8963	Xtro_061367	Tadh_58895	Xtro_060770	Csav_007324	Ctel_226784	Isca_ISCW015303-PA	Cint_023007	Spur_016666_Paip1L_1	Odio_002128001	Spur_015783_Paip1L	Smar_010153	Mmar_MMa55013	Pfuc_17760_1_25653_t1	Csav_007326	Tcas_270003918	Isca_ISCW003101-PA

HG_14070	Cgig_11394	Isca_ISCW014621-PA	Tcas_270006949	Znev_07654	Smim_41455_putative_accessory_gland_protein_Gryllus_pennsylvanicus_gi_108742354_gb_ABG01813_5e_15_77_8	Ctel_225348	Lgig_228074	Tadh_8659	Dmel_0031683_CG4230	Adig_00573	Dpul_95791

HG_28458	Acar_00017878	Ggal_032231	Hsap_Ensmbl0253251_CDNA_FLJ26957_fis_clone_SLV00486_Uncharacterized_protein_Source_UniProtKB_TrEMBL_Acc_Q6ZNX1_CTC_534A2_2	Drer_035700_zgc_101664_Source_ZFIN_Acc_ZDB_GENE_041010_187_zgc_101664	Tadh_57743

HG_891	Bsch_g10183	Bsch_g46145	Bsch_g60458	Bsch_g37587	Bsch_g33603	Bsch_g5138	Bsch_g39681	Bsch_g32537	Bsch_g59963	Hmag_221562	Hmag_226267	Bsch_g21798	Bsch_g24701	Hrob_174718	Hrob_160140	Hrob_172670	Hrob_163420	Hrob_182328	Hrob_158302	Hrob_174143	Hrob_184393	Hrob_172731	Tcas_270017090	Hrob_182979	Hrob_177753	Hrob_168397	Hrob_177552	Hrob_166721	Hrob_165255	Hrob_184661	Hmag_228183	Hrob_162894	Hrob_159075	Hrob_177629	Hrob_177647	Hrob_181296	Hrob_165443	Hmag_213905	Hrob_165185	Hrob_182865	Bsch_g50217	Tcas_270003164	Znev_08462	Hmag_215472	Hmag_228355	Tspi_316959989	Znev_03671	Hrob_180247	Hmag_205734	Hrob_158837	Znev_00324	Znev_10460	Hrob_174081	Znev_17427	Hrob_173200	Znev_17337	Znev_12156	Znev_05874	Hrob_183749	Hrob_173956	Bsch_g35345	Hrob_184572	Znev_05520	Bsch_g45636	Hrob_161324	Hrob_173600	Hrob_171762	Tcas_270012441	Hrob_184669	Hrob_162756	Hrob_184778	Tadh_62396	Hmag_223286	Bsch_g51495	Hmag_222779	Hrob_171733	Hrob_158303	Hrob_167838	Hrob_168052	Hrob_163460	Hrob_162893	Hrob_183384	Hrob_174411	Hrob_181207	Znev_16822	Znev_18312	Znev_15791	Znev_16937	Znev_17176	Znev_16074	Znev_15588	Znev_18085	Znev_18404	Znev_18563	Znev_16624	Znev_05275	Znev_16917	Znev_08176	Hrob_166804	Znev_12751	Znev_17685	Znev_16668	Znev_17144	Znev_18118	Znev_16533	Znev_16599	Znev_16939	Znev_18739	Znev_18411	Znev_00233	Znev_16605	Znev_16798	Znev_18559	Znev_18624	Znev_18705	Znev_13094	Znev_16721	Znev_16891	Znev_00306	Znev_16907	Znev_14405	Znev_17632	Znev_05067	Znev_17499	Znev_17467	Znev_17501	Znev_16537	Znev_17449	Znev_16462	Znev_16918	Znev_17765	Znev_16458	Znev_01864	Znev_17363	Znev_17080	Znev_18240	Znev_17860	Znev_13085	Znev_10317	Hmag_224808	Znev_15714	Bsch_g69892	Znev_18164	Hmag_225525	Znev_18621	Znev_17911	Znev_16513	Tspi_316975030	Bsch_g60316	Znev_17825	Znev_17428	Bsch_g48514	Znev_12920	Znev_16488	Znev_18463	Znev_18570	Hrob_173995	Znev_18093	Znev_15687	Hmag_219964	Znev_18272	Znev_11769	Znev_14479	Znev_04269	Smim_46431_PREDICTED_hypothetical_protein_Hydra_magnipapillata_gi_221122592_ref_XP_002166478_3e_24_102	Znev_16929	Znev_14222	Hrob_184081	Hrob_172738	Hrob_171472	Znev_10442	Znev_16667	Znev_17726	Tspi_316966027	Tspi_316974511	Bsch_g69825	Hmag_216796	Hrob_174270	Hmag_228022	Hmag_228001	Smim_g54187_t1_PREDICTED_similar_to_predicted_protein_partial_Hydra_magnipapillata_gi_221113068_ref_XP_002154330_6e_04_47_4	Hrob_162772	Tspi_316965398

HG_67011	Adig_02361	Tadh_52823

HG_18159	Bflo_260782351	Nvec_34355_DUF827	Hmag_211224	Bflo_260831938	Bflo_260782349	Bflo_260823364	Tadh_53823	Bflo_260823366

HG_10839	Pfuc_3450_1_51988_t1	Smar_008632	Hsap_Ensmbl0204442_family_with_sequence_similarity_155_member_A_Source_
HGNC_Symbol_Acc_33877_FAM155A	Ggal_031781	Ggal_039893	Xtro_014380	Xtro_014379	Drer_060152_family_with_sequence_similarity_155_member_B_Source_ZFIN_Acc_ZDB_GENE_060526_303_fam155b	Hsap_Ensmbl0130054_family_with_sequence_similarity_155_member_B_Source_
HGNC_Symbol_Acc_30701_FAM155B	Drer_075858_family_with_sequence_similarity_155_member_A_Source_ZFIN_Acc_ZDB_GENE_090313_34_fam155a	Acar_00005910	Ggal_035757	Xtro_038594	Drer_086224_family_with_sequence_similarity_155_member_A_Source_
HGNC_Symbol_Acc_33877_FAM155A_2_of_2	Adig_13460	Tadh_60244

HG_11686	Skow_01235m	Cgig_21942_von_Willebrand_factor_D_and_EGF_domain_containing_protein_Source_UniProtKB_TrEMBL_Acc_K1Q203	Smar_013190	Ctel_133063	Cint_023916	Cint_002073	Tadh_58485	Csav_002515	Csav_002516	Rcul_t17358	Tadh_56853	Tadh_56851	Spur_014038_Spur_014038	Pfuc_10199_1_53497_t1

HG_13277	Csav_015175	Acar_00005890	Acar_00019769	Xtro_031680	Smim_48952_PREDICTED_protein_NPAT_like_Xenopus_Silurana_tropicalis_gi_301610899_ref_XP_002934973_5e_06_57_4	Spur_007597_Hypp_522	Ctel_186160	Ggal_027663	Isca_ISCW020960-PA	Tadh_56293	Smim_859_Similar_to_nuclear_protein_ataxia_telangiectasia_locus_partial_Homo_sapiens_gi_27370573_gb_AAH40356_3e_06_50_8	Bflo_260814177

HG_3628	Hmag_212064	Hmag_211736	Hmag_218540	Hmag_217741	Hmag_207576	Hmag_227370	Hmag_223392	Hmag_201333	Hmag_200383	Hmag_202564	Tadh_56026	Hmag_232260	Hmag_203753	Hmag_220306	Hmag_214706	Hmag_204508	Hmag_216885	Hmag_203752	Hmag_213212	Hmag_209169	Lgig_176987	Hmag_224795	Rcul_t15254	Rcul_t00255	Lgig_165552	Rcul_t17317	Hmag_230803	Rcul_t25059	Rcul_t33351	Hmag_224615	Hmag_225457	Hmag_217797	Hmag_209983	Hmag_212057	Rcul_t11657	Hmag_208520	Hmag_200651	Hmag_209887	Rcul_t17704	Hmag_216261	Rcul_t37227	Rcul_t00139	Hmag_210452	Hmag_202123	Hmag_209168	Hmag_220099	Hmag_210177	Hmag_210635	Hmag_207189	Hmag_203488	Hmag_215489	Hmag_200063	Hmag_207188	Hmag_202404	Hmag_214234	Hmag_220504	Hmag_209982	Rcul_t29245	Hmag_230817	Rcul_t13149	Hmag_210485	Hmag_217886	Hmag_200666	Hmag_231344	Hmag_229017	Hmag_202817	Rcul_t14328	Hmag_231343	Hmag_207697

HG_11204	Nvec_53578_	Drer_077318_SKI_DACH_domain_containing_1_Source_
HGNC_Symbol_Acc_32697_SKIDA1	Xtro_016101	Hsap_Ensmbl0180592_SKI_DACH_domain_containing_1_Source_
HGNC_Symbol_Acc_32697_SKIDA1	Ggal_037557	Acar_00017697	Skow_14574m	Acar_00009021	Acar_00009017	Ggal_028030	Hsap_Ensmbl0179294_chromosome_17_open_reading_frame_96_Source_
HGNC_Symbol_Acc_34493_C17orf96	Spur_019194_Hypp_930	Adig_11875	Tadh_55046	Bflo_260804195

HG_10050	Tadh_57875	Xtro_016632	Xtro_032412	Cint_024263	Csav_014873	Isca_ISCW014904-PA	Adig_03684	Dpul_325511	Ctel_223896	Nvec_14685_	Smim_63631_uncharacterized_protein_LOC100302463_Acyrthosiphon_pisum_gi_253735789_ref_NP_001156678_5e_21_90_5	Hsap_Ensmbl0164197_ring_finger_protein_180_Source_
HGNC_Symbol_Acc_27752_RNF180	Drer_057101_ring_finger_protein_180_Source_ZFIN_Acc_ZDB_GENE_040426_1620_rnf180	Acar_00015328	Ggal_023728	Hmag_221161	Lgig_237082	Drer_073720_ring_finger_protein_180_Source_
HGNC_Symbol_Acc_27752_RNF180_2_of_2

HG_5774	Adig_08536	Adig_11484	Adig_21806	Adig_12664	Adig_03871	Adig_02917	Adig_23378	Adig_01223	Adig_18551	Adig_02723	Adig_05516	Nvec_43089_Vicilin_N	Adig_23859	Adig_13475	Spur_008358_Z229	Spur_017844_Spur_017844	Hmag_210600	Hmag_228256	Adig_22607	Adig_06828	Adig_15019	Hmag_229222	Hmag_211906	Nvec_13535_DUF827	Hmag_216398	Hmag_212385	Tadh_60678	Adig_05118	Hmag_216400	Hmag_216462	Hmag_213355	Spur_022894_Hypp_2636	Hmag_210594	Nvec_3944_	Hmag_227195	Adig_23669	Hmag_221602	Hmag_212383	Hmag_233838	Hmag_205367	Hmag_215110	Hmag_214940	Nvec_16511_

HG_6020	Nvec_54925_MFS_1	Bsch_g43662	Csav_008057	Ctel_75745	Cgig_11867_Ataxin_1_Source_UniProtKB_TrEMBL_Acc_K1RIE3	Mmar_MMa09907	Smar_008759	Pfuc_345_1_58084_t1	Lgig_58018	Hrob_144645	Skow_45251m	Hsap_Ensmbl0224470_ataxin_1_like_Source_
HGNC_Symbol_Acc_33279_ATXN1L	Spur_011937_Ataxia1	Xtro_030985	Drer_086977_ataxin_1_like_Source_
HGNC_Symbol_Acc_33279_ATXN1L	Acar_00003810	Hsap_Ensmbl0124788_ataxin_1_Source_
HGNC_Symbol_Acc_10548_ATXN1	Xtro_059734	Drer_060862_ataxin_1b_Source_ZFIN_Acc_ZDB_GENE_061218_2_atxn1b	Ggal_020719	Adig_09699	Acar_00019818	Acar_00018064	Drer_061687_ataxin_1a_Source_ZFIN_Acc_ZDB_GENE_060503_759_atxn1a	Tcas_270003759	Bmal_170590055	Smim_60158_A_Chain_A_Axh_Domain_Of_Human_Spinocerebellar_Ataxin_gi_39654353_pdb_1OA8_A_2e_27_115	Cele_019394_K04F10_1_Protein_K04F10_1_K04F10_1_mRNA_complete_cds_Source_RefSeq_mRNA_Acc_NM_059436	Drer_088362_ataxin_1_Source_
HGNC_Symbol_Acc_10548_ATXN1_4_of_4	Hrob_136991	Dmel_0029907_Atx_1_Ataxin_1_Source_FlyBase_0029907	Drer_088261_Uncharacterized_protein_Source_UniProtKB_TrEMBL_Acc_E7EZ35_CABZ01052953_2	Isca_ISCW000694-PA	Odio_010306001	Cint_029476	Rcul_t02255	Mmar_MMa38078	Hrob_173255	Tadh_55611	Znev_03749	Gsal_7438_PREDICTED_hypothetical_protein_putative_homolog_to_LOC100167752_Acyrthosiphon_pisum

HG_17904	Cele_012628_Y38H6C_16_Protein_Y38H6C_16_Y38H6C_16_mRNA_complete_cds_Source_RefSeq_mRNA_Acc_NM_075558	Cele_022650_ZK84_2_Protein_ZK84_2_ZK84_2_mRNA_complete_cds_Source_RefSeq_mRNA_Acc_NM_062799	Cgig_19051	Tadh_60962	Pfuc_1782_1_51416_t1	Bflo_260828410	Bflo_260828406

HG_3396	Drer_055852_melatonin_receptor_1A_Source_
HGNC_Symbol_Acc_7463_MTNR1A_2_of_2	Drer_035609_melatonin_receptor_1C_Source_ZFIN_Acc_ZDB_GENE_990415_158_mtnr1c	Hsap_Ensmbl0168412_melatonin_receptor_1A_Source_
HGNC_Symbol_Acc_7463_MTNR1A	Hsap_Ensmbl0134640_melatonin_receptor_1B_Source_
HGNC_Symbol_Acc_7464_MTNR1B	Hsap_Ensmbl0102195_G_protein_coupled_receptor_50_Source_
HGNC_Symbol_Acc_4506_GPR50	Ctel_144017	Ggal_022058	Spur_011249_Mtnr1aL_1	Drer_086883_melatonin_receptor_1B_b_Source_ZFIN_Acc_ZDB_GENE_990415_156_mtnr1bb	Acar_00006891	Xtro_037337	Bflo_260827449	Xtro_054527	Xtro_028314	Acar_00014377	Bsch_g30653	Smar_012626	Ggal_027791	Skow_34170m	Ctel_197910	Drer_053833_melatonin_receptor_type_1B_a_Source_ZFIN_Acc_ZDB_GENE_990415_157_mtnr1ba	Mmar_MMa41161	Tadh_19440	Spur_007320_Spur_007320	Spur_003698_Spur_003698	Ggal_014739	Ctel_137001	Cgig_12214_Melatonin_receptor_type_1A_Source_UniProtKB_TrEMBL_Acc_K1PNG6	Bflo_260781838	Acar_00013022	Spur_020142_Mtnr1b_1	Skow_15042m	Drer_012057_melatonin_receptor_type_1A_like_Source_ZFIN_Acc_ZDB_GENE_990415_154_mtnr1al	Xtro_054156	Xtro_012957	Xtro_005090	Acar_00009798	Bflo_260786312	Spur_024602_Spur_024602	Bflo_260824539	Cgig_00786_Melatonin_receptor_type_1A_Source_UniProtKB_TrEMBL_Acc_K1PVR2	Lgig_154252	Cgig_11339_Gustatory_receptor_trehalose_1_Source_UniProtKB_TrEMBL_Acc_K1Q860	Cgig_17965_Gustatory_receptor_trehalose_1_Source_UniProtKB_TrEMBL_Acc_K1R2C4	Smim_37961_PREDICTED_similar_to_trehalose_receptor_Tribolium_castaneum_gi_189233809_ref_XP_971005_3e_70_230	Cgig_07219_Melatonin_receptor_type_1B_Source_UniProtKB_TrEMBL_Acc_K1PM48	Ctel_36345	Cgig_18656_Melatonin_receptor_type_1B_Source_UniProtKB_TrEMBL_Acc_K1QPL2	Cgig_18657_Melatonin_receptor_type_1B_Source_UniProtKB_TrEMBL_Acc_K1QX92	Ctel_83540	Cgig_26836_Melatonin_receptor_type_1A_Source_UniProtKB_TrEMBL_Acc_K1QTX3	Gsal_65_melatonin_receptor_1a_like	Cgig_11983_Melatonin_related_receptor_Source_UniProtKB_TrEMBL_Acc_K1Q4U4	Pfuc_105_1_29102_t1	Bflo_260801134	Pfuc_4365_1_37860_t1	Dpul_240171	Ctel_131802	Pfuc_14135_1_39586_t1	Cgig_07220_G_protein_coupled_receptor_moody_Source_UniProtKB_TrEMBL_Acc_K1PUF0	Lgig_199170	Dmel_0046687_Tre1_Trapped_in_endoderm_1_Source_FlyBase_0046687	Pfuc_80480_1_34921_t1	Znev_15749	Pfuc_14831_1_03558_t1	Skow_45559m	Skow_24076m	Smim_913_PREDICTED_similar_to_trehalose_receptor_Tribolium_castaneum_gi_189233809_ref_XP_971005_3e_22_96_3	Smim_36903_AGAP001499_PA_Anopheles_gambiae_str_PEST_gi_333470238_gb_EAA01315_4_2e_11_66_2	Drer_037545_melatonin_receptor_1A_a_Source_ZFIN_Acc_ZDB_GENE_990415_155_mtnr1aa	Hsap_Ensmbl0272297_RP11_215A19_2	Spur_020141_Spur_020141

HG_310	Tcas_270001008	Skow_18597m	Nvec_19823_	Isca_ISCW018226-PA	Tcas_270013864	Smim_62054_Venom_pancreatic_like_triacylglycerol_lipase_f	Adig_12434	Smim_79874_PREDICTED_similar_to_pancreatic_lipase_Tribolium_castaneum_gi_189240775_ref_XP_969219_8e_82_269	Lgig_226820	Lgig_102728	Cgig_25204_Pancreatic_lipase_related_protein_1_Source_UniProtKB_TrEMBL_Acc_K1QDT5	Xtro_002050	Xtro_060176	Bflo_260828781	Xtro_002038	Znev_08479	Xtro_059128	Avag_40033001	Smim_28311_lipase_precursor_putative_Ixodes_scapularis_gi_241779555_ref_XP_002399927_6e_116_357	Znev_09599	Avag_48270001	Cgig_27499_Pancreatic_lipase_related_protein_2_Source_UniProtKB_TrEMBL_Acc_K1QXR4	Bflo_260789982	Bflo_260805488	Cgig_16272_Pancreatic_lipase_related_protein_1_Source_UniProtKB_TrEMBL_Acc_K1QTF3	Mmar_MMa40493	Dmel_0030884_CG6847	Tcas_270013516	Znev_09601	Bflo_260821340	Avag_29956001	Mmar_MMa28831	Cgig_16276_Pancreatic_lipase_related_protein_1_Source_UniProtKB_TrEMBL_Acc_K1QCA6	Tadh_57866	Isca_ISCW015293-PA	Avag_04592001	Smar_009173	Mmar_MMa01111	Cgig_16271_Pancreatic_triacylglycerol_lipase_Source_UniProtKB_TrEMBL_Acc_K1QKZ7	Hsap_Ensmbl0188992_lipase_member_I_Source_
HGNC_Symbol_Acc_18821_LIPI	Cint_009034	Avag_45122001	Avag_31185001	Cgig_14664_Pancreatic_lipase_related_protein_2_Source_UniProtKB_TrEMBL_Acc_K1PNW0	Bflo_260828783	Bsch_g49340	Hsap_Ensmbl0266200_pancreatic_lipase_related_protein_2_Source_
HGNC_Symbol_Acc_9157_PNLIPRP2	Ggal_025204	Smim_7481_Venom_pancreatic_like_triacylglycerol_lipase_e	Dpul_311736	Csav_013094	Bflo_260821336	Lgig_216933	Spur_015112_Pnlip_7	Avag_26299001	Dpul_96255	Cgig_27498_Pancreatic_lipase_related_protein_2_Source_UniProtKB_TrEMBL_Acc_K1QQ27	Tcas_270012898	Smim_45269_Pancreatic_triacylglycerol_lipase_precursor_putative_Pediculus_humanus_corporis_gi_242004815_ref_XP_002423272_2e_163_501	Hmag_216265	Tadh_64060	Lgig_215949	Acar_00003437	Hsap_Ensmbl0144837_phospholipase_A1_member_A_Source_
HGNC_Symbol_Acc_17661_PLA1A	Drer_005332_lipase_member_I_Source_ZFIN_Acc_ZDB_GENE_091118_47_lipi	Smim_7438_lipase_precursor_putative_Ixodes_scapularis_gi_241998424_ref_XP_002433855_1e_116_359	Spur_013540_Spur_013540	Cgig_03345_Pancreatic_triacylglycerol_lipase_Source_UniProtKB_TrEMBL_Acc_K1PJE5	Acar_00009656	Mmar_MMa06026	Ggal_010724	Cint_022693	Drer_007108_zgc_91985_Source_ZFIN_Acc_ZDB_GENE_040801_242_zgc_91985	Avag_14518001	Smim_7520_lipase_precursor_putative_Ixodes_scapularis_gi_241998424_ref_XP_002433855_1e_120_372	Spur_012906_Pnlip_2	Spur_015115_Spur_015115	Bflo_260821342	Adig_11021	Dpul_42253	Cgig_16455_Pancreatic_lipase_related_protein_1_Source_UniProtKB_TrEMBL_Acc_K1RGD2	Nvec_26408_Lipase	Smim_79855_PREDICTED_similar_to_pancreatic_lipase_Tribolium_castaneum_gi_189240775_ref_XP_969219_5e_77_257	Smar_010634	Cgig_16275_Pancreatic_lipase_related_protein_1_Source_UniProtKB_TrEMBL_Acc_K1RJW5	Smim_62627_Venom_pancreatic_like_triacylglycerol_lipase_d	Avag_17015001	Isca_ISCW010653-PA	Bflo_260816223	Spur_015110_Pnlip_5	Dmel_0029831_CG5966	Mmar_MMa40971	Lgig_120766	Avag_28169001	Cint_014633	Xtro_031313	Mmar_MMa54075	Xtro_012870	Pfuc_3598_1_16136_t1	Lgig_216931	Xtro_060211	Avag_26292001	Smar_002135	Xtro_059545	Tadh_64061	Xtro_062253	Avag_21157001	Xtro_009077	Pfuc_3598_1_16135_t1	Pfuc_27212_1_40658_t1	Spur_015953_Pnlip	Xtro_002006	Smim_80349_Venom_pancreatic_like_triacylglycerol_lipase_a	Tadh_57870	Bflo_260821338	Mmar_MMa05268	Spur_015111_Pnlip_6	Bflo_260820995	Mmar_MMa21234	Lgig_233162	Ctel_216637	Cint_013312	Mmar_MMa26817	Smim_55329_PREDICTED_pancreatic_triacylglycerol_lipase_like_Acyrthosiphon_pisum_gi_328719064_ref_XP_001948643_2e_85_283	Hsap_Ensmbl0175535_pancreatic_lipase_Source_
HGNC_Symbol_Acc_9155_PNLIP	Skow_40357m	Bflo_260821334	Mmar_MMa56390	Smim_76126_4_Pancreatic_lipase_related_protein_Camponotus_floridanus_gi_307189427_gb_EFN73837_2e_96_309	Ggal_015009	Cgig_11094_Pancreatic_lipase_related_protein_1_Source_UniProtKB_TrEMBL_Acc_K1RUM6	Dpul_50682	Dpul_23809	Smim_80253_Venom_pancreatic_like_triacylglycerol_lipase_b	Skow_26845m	Cgig_14663_Pancreatic_lipase_related_protein_2_Source_UniProtKB_TrEMBL_Acc_K1PH19	Dpul_95367	Dpul_51580	Znev_14355	Dpul_306981	Skow_44980m	Avag_26296001	Bsch_g31214	Xtro_060539	Spur_024685_Pnlip_11	Xtro_060246	Xtro_059352	Bflo_260828777	Spur_007328_Spur_007328	Spur_022530_Spur_022530	Adig_03556	Adig_00020	Smim_71519_PREDICTED_pancreatic_lipase_related_protein_Equus_caballus_gi_194205633_ref_XP_001497749_3e_69_238	Acar_00009850	Bflo_260821330	Xtro_061963	Skow_40425m	Xtro_009087	Cgig_11093_Pancreatic_lipase_related_protein_1_Source_UniProtKB_TrEMBL_Acc_K1RB01	Lgig_102176	Isca_ISCW024935-PA	Pfuc_4007_1_59408_t1	Rcul_t43023	Xtro_009088	Lgig_102397	Smim_35778_lipase_precursor_putative_Ixodes_scapularis_gi_241998424_ref_XP_002433855_2e_80_269	Avag_26016001	Avag_62600001	Spur_004368_PnlipL	Lgig_96166	Isca_ISCW018228-PA	Pfuc_9216_1_17452_t1	Mmar_MMa47660	Bflo_260828791	Avag_57121001	Ggal_032440	Znev_04701	Smim_g27304_t1_A_Chain_A_Rp2_Lipase_gi_157831229_pdb_1GPL_A_4e_19_89_4	Lgig_137201	Drer_034667_Uncharacterized_protein_Source_UniProtKB_TrEMBL_Acc_F1QLA7_CABZ01090041_1	Spur_012366_Pnlip_4	Lgig_143457	Tcas_270016949	Drer_091659_lipoprotein_lipase_Source_
HGNC_Symbol_Acc_6677_LPL_2_of_2	Bflo_260821332	Spur_013685_Spur_013685	Tspi_316967240	Tcas_270013539	Znev_07357	Tcas_270013540	Znev_08480	Hsap_Ensmbl0166035_lipase_hepatic_Source_
HGNC_Symbol_Acc_6619_LIPC	Mmar_MMa28832	Ctel_187295	Smim_g16742_t1_Ves_G_allergen_precursor_putative_Pediculus_humanus_corporis_gi_242009156_ref_XP_002425358_1e_20_98_2	Mmar_MMa54235	Spur_023490_Pnliprp1_1	Acar_00014702	Cgig_23931_Pancreatic_triacylglycerol_lipase_Source_UniProtKB_TrEMBL_Acc_K1Q1K6	Tcas_270014531	Spur_014590_Liph	Mmar_MMa32187	Znev_01431	Hrob_158766	Odio_015366001	Xtro_062075	Xtro_059704	Spur_009294_Pnlip_3	Drer_087697_lipoprotein_lipase_Source_ZFIN_Acc_ZDB_GENE_990415_139_lpl	Bflo_260794905	Bsch_g1131	Smim_79910_Venom_pancreatic_like_triacylglycerol_lipase_e	Lgig_145406	Spur_015113_Pnlip_8	Ggal_004270	Mmar_MMa43103	Lgig_140189	Adig_09322	Xtro_002014	Mmar_MMa41768	Lgig_98299	Spur_011331_Spur_011331	Adig_09961	Mmar_MMa04403	Csav_002114	Ggal_036979	Hsap_Ensmbl0203837_pancreatic_lipase_related_protein_3_Source_
HGNC_Symbol_Acc_23492_PNLIPRP3	Nvec_43441_Lipase	Acar_00017721	Bsch_g63748	Spur_007329_Pnlip_1	Acar_00013797	Mmar_MMa13795	Smim_62302_Venom_pancreatic_like_triacylglycerol_lipase_c	Adig_00019	Adig_13757	Adig_13629	Ggal_024836	Lgig_109426	Lgig_225572	Isca_ISCW011596-PA	Hsap_Ensmbl0101670_lipase_endothelial_Source_
HGNC_Symbol_Acc_6623_LIPG	Ggal_006724	Ggal_006723	Xtro_009696	Hsap_Ensmbl0175445_lipoprotein_lipase_Source_
HGNC_Symbol_Acc_6677_LPL	Lgig_113919	Xtro_048464	Smim_55313_PREDICTED_similar_to_pancreatic_lipase_Tribolium_castaneum_gi_189240775_ref_XP_969219_7e_64_219	Lgig_102360	Smim_35780_lipase_precursor_putative_Ixodes_scapularis_gi_241779555_ref_XP_002399927_1e_38_145	Ctel_222092	Spur_016659_Pnliprp1	Spur_026148_Pnlip_12	Ctel_107194	Dpul_303060	Ctel_195446	Drer_053476_lipase_hepatic_a_Source_ZFIN_Acc_ZDB_GENE_040426_1361_lipca	Spur_023485_Pnlip_10	Ctel_222093	Isca_ISCW008641-PA	Isca_ISCW022796-PA	Odio_000126001	Dpul_303061	Mmar_MMa51739	Dpul_303062	Isca_ISCW013343-PA	Znev_15402	Hrob_63631	Dpul_310571	Skow_26871m	Hrob_105263	Adig_24272	Dmel_0039472_CG17192	Isca_ISCW009263-PA	Tcas_270003749	Lgig_98300	Tadh_57869	Tcas_270011477	Tcas_270013022	Dmel_0034166_CG6472	Isca_ISCW022795-PA	Acar_00000396	Dmel_0039474_CG6283	Dmel_0250847_CG14034	Dmel_0039473_CG17191	Dmel_0039470_CG6296	Nvec_7713_Lipase	Isca_ISCW013107-PA	Tcas_270013685	Skow_40360m	Avag_53672001	Odio_015367001	Tcas_270001417	Dmel_0031976_CG7367	Mmar_MMa51738	Isca_ISCW013342-PA	Smim_g27307_t1_PREDICTED_similar_to_pancreatic_lipase_Tribolium_castaneum_gi_189240775_ref_XP_969219_6e_31_124	Znev_09928	Ggal_024139	Odio_003581001	Skow_12469m	Odio_016255001	Dmel_0039476_CG6271	Znev_05946	Dmel_0030827_CG18258	Dmel_0032973_CG6675	Pfuc_2552_1_37313_t1	Tcas_270013345	Odio_017953001	Spur_014110_Spur_014110	Dmel_0032612_CG13282	Dmel_0039475_CG6277	Tcas_270014614	Dpul_95152	Skow_33906m	Spur_007330_Spur_007330	Znev_04612	Tcas_270014613	Dpul_245413	Cgig_17540_Pancreatic_lipase_related_protein_1_Source_UniProtKB_TrEMBL_Acc_K1RCP0	Dmel_0030828_CG5162	Dmel_0031405_CG4267	Dpul_245406	Tcas_270000939	Dpul_245418	Dpul_310411	Dmel_0036977_CG5665	Dmel_0039471_CG6295	Dmel_0039344_CG4582	Dmel_0035453_CG10357	Dmel_0085476_CG34447	Isca_ISCW005917-PA	Odio_004464001	Tcas_270001007	Odio_008978001	Isca_ISCW005978-PA	Dpul_232987	Dmel_0032029_CG17292	Tcas_270010341	Hsap_Ensmbl0187021_pancreatic_lipase_related_protein_1_Source_
HGNC_Symbol_Acc_9156_PNLIPRP1	Dpul_220405	Tcas_270010340	Odio_007146001	Znev_09929	Adig_12433	Tcas_270016520	Spur_017461_Pnlip_9	Spur_009293_Spur_009293	Rcul_t28509	Dmel_0085477_CG34448	Spur_002453_Spur_002453	Skow_03593m	Tcas_270005041	Isca_ISCW007757-PA	Spur_023484_Spur_023484	Tcas_270004762	Dpul_220403	Dpul_232990	Drer_031044_lipase_endothelial_Source_ZFIN_Acc_ZDB_GENE_040426_699_lipg	Rcul_t45868	Dmel_0031426_CG18641	Tcas_270000938	Isca_ISCW002214-PA	Rcul_t07522	Odio_001850001	Znev_01146	Znev_04609	Nvec_5209_	Mmar_MMa56722	Dmel_0038398_sxe2_sex_specific_enzyme_2_Source_FlyBase_0038398	Tcas_270013930	Bsch_g28785	Spur_014109_Spur_014109	Nvec_43904_Lipase	Hmag_205315	Rcul_t46685	Drer_090486_Uncharacterized_protein_Source_UniProtKB_TrEMBL_Acc_F1QQB7_CABZ01114051_1	Smim_13425_lipase_precursor_putative_Ixodes_scapularis_gi_241998424_ref_XP_002433855_4e_17_83_2	Bflo_260816225	Lgig_175622	Rcul_t26461	Bflo_260825321	Rcul_t21499	Spur_027506_PnliprpL	Bflo_260793109	Bflo_260816219	Dmel_0030162_CG1986	Lgig_70058	Skow_03590m	Dmel_0036367_CG10116	Tcas_270013537	Isca_ISCW001282-PA	Mmar_MMa43848	Rcul_t36700	Dmel_0005391_Yp2_Yolk_protein_2_Source_FlyBase_0005391	Avag_26293001	Dmel_0004045_Yp1_Yolk_protein_1_Source_FlyBase_0004045	Nvec_11616_	Smim_82682_Pancreatic_triacylglycerol_lipase_precursor_putative_Pediculus_humanus_corporis_gi_242004815_ref_XP_002423272_1e_23_107	Mmar_MMa29970	Spur_000416_Spur_000416	Spur_010929_Spur_010929	Bsch_g43097	Hsap_Ensmbl0262273_pancreatic_lipase_related_protein_1_Source_
HGNC_Symbol_Acc_9156_PNLIPRP1	Nvec_30050_	Hmag_215869	Spur_012907_Spur_012907	Znev_04610	Dmel_0032289_CG6431	Smim_g12208_t1_pancreatic_lipase_related_protein_Mizuhopecten_yessoensis_gi_168420295_gb_ACA23976_9e_16_81_3	Dmel_0004047_Yp3_Yolk_protein_3_Source_FlyBase_0004047	Isca_ISCW001283-PA	Isca_ISCW005924-PA	Rcul_t21498	Smim_67113_Pancreatic_triacylglycerol_lipase_Harpegnathos_saltator_gi_307196198_gb_EFN77855_2e_10_65_5	Spur_021740_Spur_021740	Spur_012010_Spur_012010	Tcas_270013538	Isca_ISCW009029-PA	Rcul_t45179	Rcul_t08275	Bsch_g64905	Cgig_00054	Mmar_MMa26816	Smar_010635	Smim_77196_lipase_precursor_putative_Ixodes_scapularis_gi_241998424_ref_XP_002433855_3e_19_92_0	Mmar_MMa41767	Isca_ISCW004670-PA	Smim_77195_PREDICTED_similar_to_pancreatic_lipase_partial_Strongylocentrotus_purpuratus_gi_115923523_ref_XP_798021_3e_11_65_1	Isca_ISCW005910-PA	Cgig_11092	Pfuc_2513_1_44387_t1	Bflo_260793107	Dmel_0035697_CG10163	Pfuc_38409_1_34070_t1	Bflo_260816217	Bflo_260816227	Lgig_229990	Pfuc_9901_1_53445_t1	Mmar_MMa03529	Dmel_0034928_CG13562	Ggal_036975	Hsap_Ensmbl0163898_lipase_member_H_Source_
HGNC_Symbol_Acc_18483_LIPH	Smim_55311_lipoxygenase_like_protein_Daphnia_pulex_gi_321477281_gb_EFX88240_6e_12_68_6	Smim_79786_lipoxygenase_like_protein_Daphnia_pulex_gi_321477281_gb_EFX88240_5e_07_53_9	Isca_ISCW001510-PA	Isca_ISCW012077-PA	Isca_ISCW002514-PA	Isca_ISCW006440-PA	Isca_ISCW009028-PA	Smim_13424_lipase_precursor_putative_Ixodes_scapularis_gi_241998424_ref_XP_002433855_2e_05_48_9	Nvec_2178_	Smim_24806_24806	Smim_23608_PREDICTED_pancreatic_lipase_related_protein_like_partial_Acyrthosiphon_pisum_gi_193624664_ref_XP_001942756_0_002_42_4	Pfuc_7983_1_24311_t1	Rcul_t02919	Rcul_t02920	Rcul_t46687	Rcul_t18796	Rcul_t20109	Rcul_t46686	Rcul_t42650	Rcul_t39330	Smim_4491_4491	Smim_63170_pancreatic_triglyceride_lipase_Rattus_norvegicus_gi_6983851_dbj_BAA90789_8e_04_41_6	Tspi_316958535	Avag_17016001	Avag_57123001	Avag_66190001

HG_75345	Nvec_48160_Cytochrom_C	Tadh_63042

HG_19685	Avag_26161001	Avag_29562001	Avag_58666001	Avag_34118001	Tadh_55913	Avag_58248001	Avag_67622001

HG_18154	Cgig_26742_Protein_bunched_class_2_F_isoform_Source_UniProtKB_TrEMBL_Acc_K1QZ80	Pfuc_1128_1_58376_t1	Lgig_156198	Ctel_213832	Bflo_260797552	Skow_40362m	Hrob_193803	Tadh_60197

HG_8056	Cgig_23336_Mediator_of_RNA_polymerase_II_transcription_subunit_30_Source_UniProtKB_TrEMBL_Acc_K1R7P5	Tcas_270012095	Hsap_Ensmbl0164758_mediator_complex_subunit_30_Source_
HGNC_Symbol_Acc_23032_MED30	Skow_17556m	Znev_10459	Ggal_025919	Drer_035725_zgc_114119_Source_ZFIN_Acc_ZDB_GENE_050913_56_zgc_114119	Xtro_044904	Acar_00008309	Drer_029459_mediator_complex_subunit_30_Source_ZFIN_Acc_ZDB_GENE_040426_1676_med30	Bflo_260781232	Lgig_86853	Dpul_49990	Spur_018162_Med30	Smar_011711	Ctel_174526	Hrob_164180	Dmel_0035149_MED30_Mediator_complex_subunit_30_Source_FlyBase_0035149	Pfuc_10014_1_02849_t1	Smim_81524_PREDICTED_similar_to_mediator_complex_subunit_putative_Tribolium_castaneum_gi_91088079_ref_XP_968378_4e_49_171	Bflo_260785927	Cint_022425	Odio_009295001	Tadh_58394	Isca_ISCW015385-PA	Rcul_t32939

HG_9698	Pfuc_197_1_22071_t1	Hsap_Ensmbl0169857_apoptosis_caspase_activation_inhibitor_Source_
HGNC_Symbol_Acc_13509_AVEN	Cgig_11637_Cell_death_regulator_Aven_Source_UniProtKB_TrEMBL_Acc_K1QZP9	Ggal_015688	Skow_36730m	Spur_000754_Spur_000754	Drer_002894_apoptosis_caspase_activation_inhibitor_Source_ZFIN_Acc_ZDB_GENE_041001_171_aven	Xtro_054921	Smim_66735_cell_death_regulator_Aven_putative_Ixodes_scapularis_gi_241999598_ref_XP_002434442_1e_19_94_0	Lgig_167364	Bflo_260830332	Isca_ISCW018605-PA	Znev_11994	Ctel_226499	Dpul_223447	Dmel_0030410_Aven_Aven_ortholog_Source_FlyBase_0030410	Acar_00015117	Tadh_57295	Tcas_270005683

HG_11768	Adig_06380	Tadh_54930	Pfuc_7914_1_17217_t1	Pfuc_1489_1_58531_t1	Adig_14412	Adig_14413	Pfuc_14945_1_39651_t1	Pfuc_128324_1_42625_t1	Pfuc_114533_1_49690_t1	Pfuc_18298_1_25716_t1

HG_3777	Hmag_224048	Hmag_215421	Hmag_211717	Hmag_209575	Hmag_215997	Hmag_230414	Ctel_222838	Hmag_218213	Hmag_211329	Hmag_205033	Hmag_200638	Hmag_227607	Hmag_223459	Hmag_202037	Hmag_224469	Hmag_211718	Hmag_200471	Hmag_201261	Hmag_219389	Hmag_204103	Hmag_201599	Hmag_209847	Hmag_207500	Hmag_201053	Hmag_224473	Hmag_229343	Hmag_200192	Hmag_229463	Hmag_225275	Hmag_203474	Hmag_221411	Hmag_226411	Hmag_212443	Hmag_201304	Hmag_208860	Hmag_203276	Hmag_202222	Hmag_229464	Hmag_206096	Hmag_224358	Hmag_215067	Hmag_200555	Hmag_210253	Hmag_205850	Hmag_207239	Hmag_227606	Hmag_223460	Hmag_204963	Hmag_207581	Hmag_202820	Hmag_202805	Hmag_210162	Hmag_210640	Hmag_213525	Hmag_221357	Hmag_215819	Hmag_222878	Hmag_222877	Hmag_216572	Hmag_219718	Tadh_63551	Skow_11994m	Hmag_203457	Hmag_203828	Hmag_204938	Hrob_158924	Hmag_219173

HG_3865	Bsch_g470	Drer_015016_kinesin_family_member_26Ab_Source_ZFIN_Acc_ZDB_GENE_100716_6_kif26ab	Ggal_018883	Xtro_049917	Drer_013343_kinesin_family_member_26Ba_Source_ZFIN_Acc_ZDB_GENE_070521_4_kif26ba	Hsap_Ensmbl0066735_kinesin_family_member_26A_Source_
HGNC_Symbol_Acc_20226_KIF26A	Xtro_056419	Acar_00011602	Ggal_017330	Spur_018533_Kif26	Dpul_326110	Drer_042368_kinesin_family_member_26Aa_Source_ZFIN_Acc_ZDB_GENE_041001_148_kif26aa	Bflo_260818433	Sjap_0019420	Hsap_Ensmbl0162849_kinesin_family_member_26B_Source_
HGNC_Symbol_Acc_25484_KIF26B	Lgig_107821	Mmar_MMa32590	Rcul_t17397	Cint_027278	Cint_027279	Sman_212760	Skow_15439m	Lgig_107755	Acar_00010883	Znev_16445	Cele_006874_vab_8_Protein_VAB_8_isoform_a_Source_RefSeq_mRNA_Acc_NM_073662	Bmal_170587228	Cgig_05796_Kinesin_like_protein_KIF26A_Source_UniProtKB_TrEMBL_Acc_K1PG80	Pfuc_774_1_00486_t1	Mmar_MMa10060	Smar_010962	Isca_ISCW004880-PA	Sman_169360_Putative_kinesin_Source_UniProtKB_TrEMBL_Acc_G4V8L6	Tcas_270005919	Hmic_0033600	Dmel_0031955_CG14535	Sjap_0045420	Drer_024575_kinesin_family_member_26Bb_Source_ZFIN_Acc_ZDB_GENE_041001_188_kif26bb	Emul_02572	Egra_03429	Adig_16719	Adig_13325	Hmag_231394	Tadh_61389	Hmag_217127	Hmag_206793	Smim_4990_PREDICTED_Kinesin_like_protein_at_64D_like_Saccoglossus_kowalevskii_gi_291223326_ref_XP_002731659_5e_42_149	Pfuc_774_1_00487_t1	Ctel_127686	Smim_50139_PREDICTED_similar_to_CG14535_CG14535_PA_Tribolium_castaneum_gi_189236427_ref_XP_972268_7e_27_115	Hrob_152280	Hrob_194738	Cint_027280	Smim_4994_PREDICTED_kinesin_family_member_26B_Danio_rerio_gi_326675502_ref_XP_698032_4_3e_28_115	Ctel_81148	Gsal_8970_kinesin_family_member_26b	Sjap_0045430	Smim_4989_PREDICTED_similar_to_CG14535_CG14535_PA_Tribolium_castaneum_gi_189236427_ref_XP_972268_3e_25_122	Drer_096743_si_dkey_22l1_1_Source_ZFIN_Acc_ZDB_GENE_130603_74_si_dkey_22l1_1	Gsal_33_uncharacterized_protein_loc578597_isoform_1	Smim_75324_PREDICTED_similar_to_CG14535_CG14535_PA_Tribolium_castaneum_gi_189236427_ref_XP_972268_2e_05_53_1	Smim_75323_PREDICTED_LOW_QUALITY_PROTEIN_kinesin_like_protein_KIF26B_like_Pongo_abelii_gi_297661484_ref_XP_002809271_9e_07_58_2	Odio_013282001	Sjap_0019410	Skow_15515m	Tcas_270005917

HG_13710	Skow_30353m	Adig_09574	Spur_005893_Hypp_10	Spur_013616_Hypp_724	Ctel_215396	Spur_025396_Spur_025396	Adig_16479	Nvec_41168_Borrelia_orfA	Tadh_53836	Mmar_MMa41191	Spur_018285_Spur_018285

HG_7100	Hmic_0313100	Smim_74471_hypothetical_protein_DAPPUDRAFT_126039_Daphnia_pulex_gi_321443033_gb_EFX59970_9e_37_130	Cint_028113	Cint_028642	Dpul_126039	Dpul_122906	Dpul_119797	Dpul_125127	Dpul_122996	Tadh_51222	Tadh_51202	Tspi_316972328	Tspi_316959471	Tspi_316955353	Tspi_316958438	Tspi_316958728	Tspi_316954429	Tspi_316958313	Tspi_316959820	Tspi_316954201	Tspi_316960423	Tspi_316956120	Tspi_316959747	Tspi_316960769	Tspi_316959010	Tcas_270016718	Tspi_316959431	Tspi_316958386	Tspi_316957528	Tspi_316957476	Tspi_316956850

HG_8654	Bsch_g30262	Cint_029638	Cint_012151	Csav_013186	Bflo_260827056	Bsch_g5802	Xtro_063483	Skow_45514m	Lgig_235142	Spur_022385_Spur_022385	Ggal_038994	Hsap_Ensmbl0173947_primary_cilia_formation_Source_
HGNC_Symbol_Acc_27009_PIFO	Ctel_162847	Drer_097071_primary_cilia_formation_Source_
HGNC_Symbol_Acc_27009_PIFO	Adig_02473	Odio_010563001	Acar_00018601	Sjap_0203590	Sman_032720	Hrob_164378	Tadh_51536	Nvec_43358_	Spur_002227_Spur_002227

HG_16476	Cgig_24515	Skow_23665m	Bflo_260831088	Drer_093821_si_ch211_110p13_9_Source_ZFIN_Acc_ZDB_GENE_060526_9_si_ch211_110p13_9	Ctel_225598	Tadh_61313	Nvec_59608_DiS_P_DiS	Adig_14695	Smar_004597

HG_25226	Tadh_34469	Isca_ISCW024226-PA	Isca_ISCW011099-PA	Isca_ISCW000764-PA	Cint_028778

HG_13167	Cgig_06034	Cgig_10786	Cgig_25904	Lgig_227895	Skow_21827m	Spur_024465_Hypp_2735	Bflo_260809437	Tadh_54081	Smar_002854	Ctel_224875	Cgig_06195	Adig_13184

HG_52130	Skow_44140m	Bflo_260790135	Tadh_57293

HG_6050	Tadh_53030	Lgig_168508	Lgig_233583	Lgig_233585	Cgig_19677	Cgig_19557	Bflo_260803561	Cgig_23805	Tadh_62545	Tadh_62546	Lgig_154656	Pfuc_40661_1_05140_t1	Bflo_260829110	Bflo_260837264	Tadh_52118	Pfuc_725_1_00459_t1	Skow_30765m	Skow_30754m	Tadh_63666	Lgig_204149	Tadh_53031	Skow_30755m	Tadh_53531	Cgig_21393	Tadh_53034	Tadh_63667	Bflo_260810408	Tadh_62544	Bflo_260801439	Bflo_260801437	Bflo_260811490	Cgig_26433	Cgig_26432	Cgig_26437	Cgig_27397	Lgig_160696	Tadh_53036	Tadh_53032	Tadh_63614	Tadh_53035	Bflo_260825510

HG_36113	Adig_12347	Adig_23012	Nvec_49249_RRM_1	Tadh_54007

HG_4398	Znev_15514	Smar_005075	Avag_27313001	Pfuc_17416_1_61712_t1	Avag_44823001	Skow_37495m	Drer_022904_SKI_like_oncogene_b_Source_ZFIN_Acc_ZDB_GENE_080723_40_skilb	Drer_042151_nuclear_oncoprotein_skia_Source_ZFIN_Acc_ZDB_GENE_990715_9_skia	Bsch_g41907	Cint_000131	Csav_000691	Bflo_260784674	Lgig_105473	Xtro_034880	Drer_008034_nuclear_oncoprotein_skib_Source_ZFIN_Acc_ZDB_GENE_990715_10_skib	Ggal_039617	Ggal_001862	Tcas_270011987	Hsap_Ensmbl0157933_v_ski_avian_sarcoma_viral_oncogene_homolog_Source_
HGNC_Symbol_Acc_10896_SKI	Acar_00015737	Xtro_020221	Drer_023933_SKI_like_oncogene_a_Source_ZFIN_Acc_ZDB_GENE_070912_548_skila	Spur_010659_Ski	Ggal_015220	Isca_ISCW011903-PA	Ctel_227701	Dpul_26062	Rcul_t41268	Mmar_MMa23537	Avag_29001001	Adig_07301	Nvec_56915_	Hmag_211040	Dmel_0085450_Snoo_Sno_oncogene_Source_FlyBase_0085450	Tadh_27271	Hrob_123931	Acar_00020291	Hmic_0975900	Emul_07747	Egra_05165	Bmal_170572837	Cint_000128	Tspi_316969254	Sman_123000_Putative_sno_and_ski_oncogene_family_Source_UniProtKB_TrEMBL_Acc_G4VCH4	Sjap_0005980	Gsal_9828_sno_and_ski_oncogene_family	Cgig_19796_Ski_oncogene_Source_UniProtKB_TrEMBL_Acc_K1R8R2	Lgig_153663	Skow_37493m	Smar_005076	Acar_00010507	Pfuc_59893_1_12923_t1	Hsap_Ensmbl0136603_SKI_like_oncogene_Source_
HGNC_Symbol_Acc_10897_SKIL	Spur_002160_Ski_1	Acar_00019907	Ggal_039611	Acar_00021169	Ggal_015221	Tcas_270011990

HG_11863	Cgig_16748	Ctel_197935	Nvec_28327_	Lgig_228273	Hsap_Ensmbl0112039_Fanconi_anemia_complementation_group_E_Source_
HGNC_Symbol_Acc_3586_FANCE	Drer_068870_Fanconi_anemia_complementation_group_E_Source_ZFIN_Acc_ZDB_GENE_060510_5_fance	Skow_05495m	Spur_023995_Spur_023995	Bflo_260781599	Ggal_004037	Smar_006810	Acar_00002237	Isca_ISCW023879-PA	Tadh_52119

HG_7475	Bsch_g46643	Csav_009400	Bflo_260805604	Ctel_28737	Xtro_043883	Cgig_02726_Mediator_of_RNA_polymerase_II_transcription_subunit_28_Source_UniProtKB_TrEMBL_Acc_K1PTE8	Pfuc_1262_1_29645_t1	Drer_037410_mediator_complex_subunit_28_Source_ZFIN_Acc_ZDB_GENE_041121_4_med28	Hsap_Ensmbl0118579_mediator_complex_subunit_28_Source_
HGNC_Symbol_Acc_24628_MED28	Ggal_011548	Spur_013697_Spur_013697	Isca_ISCW001998-PA	Znev_01105	Tcas_270002198	Smim_24962_mediator_of_RNA_polymerase_II_transcription_subunit_putative_Ixodes_scapularis_gi_241154569_ref_XP_002407335_2e_51_172	Dmel_0039337_MED28_Mediator_complex_subunit_28_Source_FlyBase_0039337	Dpul_114938	Acar_00010887	Lgig_159596	Hrob_176735	Mmar_MMa06975	Tspi_316979151	Smar_000850	Smar_000636	Rcul_t19303	Odio_017608001	Nvec_9398_	Tadh_61497	Skow_02248m

HG_11317	Skow_12074m	Adig_14020	Nvec_19564_	Ggal_007804	Acar_00007616	Spur_000573_Hypp_309	Bflo_260822533	Ctel_226040	Xtro_063072	Xtro_050336	Hmag_203328	Drer_013719_G_2_and_S_phase_expressed_1_Source_ZFIN_Acc_ZDB_GENE_050522_493_gtse1	Hsap_Ensmbl0075218_G_2_and_S_phase_expressed_1_Source_
HGNC_Symbol_Acc_13698_GTSE1	Ggal_028879	Tadh_55442

HG_4904	Cint_016537	Bsch_g30802	Xtro_043611	Acar_00015956	Drer_090394_TIMP_metallopeptidase_inhibitor_4_Source_
HGNC_Symbol_Acc_11823_TIMP4	Hsap_Ensmbl0035862_TIMP_metallopeptidase_inhibitor_2_Source_
HGNC_Symbol_Acc_11821_TIMP2	Ggal_007955	Acar_00013247	Drer_075261_tissue_inhibitor_of_metalloproteinase_2b_Source_ZFIN_Acc_ZDB_GENE_040426_2655_timp2b	Skow_42112m	Hsap_Ensmbl0157150_TIMP_metallopeptidase_inhibitor_4_Source_
HGNC_Symbol_Acc_11823_TIMP4	Xtro_025174	Hsap_Ensmbl0100234_TIMP_metallopeptidase_inhibitor_3_Source_
HGNC_Symbol_Acc_11822_TIMP3	Smar_015495	Drer_061226_tissue_inhibitor_of_metalloproteinase_2a_Source_ZFIN_Acc_ZDB_GENE_030612_1_timp2a	Spur_008865_Timp4	Spur_008866_Timp4b	Ggal_020494	Cgig_00389_Metalloproteinase_inhibitor_3_Source_UniProtKB_TrEMBL_Acc_K1QSP8	Acar_00014470	Spur_008863_Timp3	Adig_03235	Pfuc_438_1_07537_t1	Spur_008857_Timp3b	Tcas_270015708	Mmar_MMa27165	Znev_06734	Dmel_0025879_Timp_Tissue_inhibitor_of_metalloproteases_Source_FlyBase_0025879	Smar_014390	Skow_42104m	Cgig_11498_Metalloproteinase_inhibitor_3_Source_UniProtKB_TrEMBL_Acc_K1QWV2	Bflo_260828073	Smim_47045_Metalloproteinase_inhibitor_3_Harpegnathos_saltator_gi_307203555_gb_EFN82588_2e_37_139	Pfuc_14169_1_03451_t1	Mmar_MMa36149	Pfuc_8833_1_02656_t1	Pfuc_4074_1_59431_t1	Spur_008862_Timp1b	Spur_008864_Timp2d	Xtro_061527	Cgig_21843_Metalloproteinase_inhibitor_4_Source_UniProtKB_TrEMBL_Acc_K1R8P5	Acar_00010993	Cgig_11497_Metalloproteinase_inhibitor_2_Source_UniProtKB_TrEMBL_Acc_K1QQM0	Xtro_062843	Cgig_11011	Isca_ISCW005740-PA	Pfuc_3968_1_66853_t1	Nvec_16157_	Tadh_56937	Hsap_Ensmbl0178404_Protein_DDC8_homolog_Source_UniProtKB_Swiss_Prot_Acc_Q96MC4_DDC8	Adig_23049	Adig_20179	Hsap_Ensmbl0102265_TIMP_metallopeptidase_inhibitor_1_Source_
HGNC_Symbol_Acc_11820_TIMP1

HG_8262	Ctel_220828	Ggal_009575	Dmel_0036887_CG9231	Acar_00006439	Smar_014253	Tcas_270002382	Mmar_MMa12632	Xtro_056418	Hsap_Ensmbl0114023_family_with_sequence_similarity_162_member_A_Source_
HGNC_Symbol_Acc_17865_FAM162A	Ggal_023244	Xtro_060536	Drer_063344_family_with_sequence_similarity_162_member_A_Source_ZFIN_Acc_ZDB_GENE_030131_8307_fam162a	Acar_00013884	Smim_49827_growth_and_transformation_dependent_protein_Culex_quinquefasciatus_gi_170035772_ref_XP_001845741_9e_24_98_6	Spur_023049_Fam162a	Dpul_306113	Dpul_303879	Dpul_103221	Ggal_031088	Hsap_Ensmbl0183807_family_with_sequence_similarity_162_member_B_Source_
HGNC_Symbol_Acc_21549_FAM162B	Mmar_MMa17477	Skow_04681m	Lgig_229613	Tadh_56247	Isca_ISCW015583-PA

HG_23220	Cgig_16852	Lgig_158133	Pfuc_10653_1_39091_t1	Ctel_191414	Skow_04907m	Tadh_56319

HG_11740	Skow_08574m	Lgig_153031	Ctel_221209	Spur_003807_Hypp_398	Ggal_009657	Xtro_063439	Adig_01487	Drer_034227_si_dkey_243i1_1_Source_ZFIN_Acc_ZDB_GENE_030131_6399_si_dkey_243i1_1	Nvec_21241_ErmC	Smar_009261	Smim_11804_PREDICTED_uncharacterized_protein_KIAA0753_like_Equus_caballus_gi_149724862_ref_XP_001502839_2e_04_47_8	Hmag_222838	Hsap_Ensmbl0198920_KIAA0753_Source_
HGNC_Symbol_Acc_29110_KIAA0753	Tadh_59168

HG_3395	Bsch_g11113	Csav_010086	Csav_010084	Skow_32854m	Csav_010085	Cint_004501	Cint_004494	Cint_004497	Adig_12801	Tcas_270010584	Ctel_131283	Pfuc_45367_1_34339_t1	Mmar_MMa25184	Cgig_05472_Zinc_finger_SWIM_domain_containing_protein_4_Source_UniProtKB_TrEMBL_Acc_K1QHL2	Dpul_306274	Smim_32228_zinc_finger_protein_putative_Ixodes_scapularis_gi_241696175_ref_XP_002411833_5e_49_175	Csav_010087	Smar_014297	Lgig_208096	Drer_055900_zinc_finger_SWIM_type_containing_5_Source_ZFIN_Acc_ZDB_GENE_030925_30_zswim5	Isca_ISCW021453-PA	Nvec_41325_SWIM	Acar_00008621	Xtro_047333	Xtro_007602	Hsap_Ensmbl0130449_zinc_finger_SWIM_type_containing_6_Source_
HGNC_Symbol_Acc_29316_ZSWIM6	Hsap_Ensmbl0162415_zinc_finger_SWIM_type_containing_5_Source_
HGNC_Symbol_Acc_29299_ZSWIM5	Acar_00009085	Sjap_0050340	Tadh_28605	Hmic_0008700	Hmag_231328	Rcul_t04044	Bsch_g51923	Bsch_g217	Bsch_g56828	Skow_32810m	Ggal_016598	Acar_00014971	Xtro_036374	Smar_000122	Spur_017956_Zswim6	Tspi_316970685	Ggal_023713	Drer_041129_zinc_finger_SWIM_type_containing_6_Source_ZFIN_Acc_ZDB_GENE_060602_4_zswim6	Hsap_Ensmbl0132003_zinc_finger_SWIM_type_containing_4_Source_
HGNC_Symbol_Acc_25704_ZSWIM4	Tcas_270010586	Egra_07152	Emul_05774	Mmar_MMa35714	Znev_02375	Pfuc_1499_1_44049_t1	Sman_130690_Putative_zinc_finger_protein_Source_UniProtKB_TrEMBL_Acc_G4VSK6	Skow_22655m	Smim_11871_zinc_finger_protein_SWIM_domain_containing_protein_putative_Pediculus_humanus_corporis_gi_242017048_ref_XP_002429005_3e_63_222	Mmar_MMa35713	Csav_010088	Smim_11869_zinc_finger_protein_putative_Ixodes_scapularis_gi_241696175_ref_XP_002411833_0_0_579	Mmar_MMa18046	Znev_02374	Ggal_000328	Sjap_0101970	Cgig_14568_Zinc_finger_SWIM_domain_containing_protein_6_Source_UniProtKB_TrEMBL_Acc_K1PNY9	Ggal_023714	Mmar_MMa54544	Tspi_316970686	Pfuc_1499_1_44050_t1	Mmar_MMa30393	Mmar_MMa47149	Dmel_0032521_CG7110	Sjap_0101980	Znev_02765

HG_13313	Dpul_299961	Skow_23151m	Xtro_036269	Drer_074444_RecQ_mediated_genome_instability_2_Source_
HGNC_Symbol_Acc_28349_RMI2	Znev_04653	Bflo_260832175	Acar_00015697	Ggal_011578	Ggal_039084	Tadh_57881	Lgig_152556	Spur_020490_Spur_020490

HG_7532	Cgig_22448_Paladin_Source_UniProtKB_TrEMBL_Acc_K1QQN4	Bsch_g55041	Tadh_59685	Acar_00008273	Ggal_033085	Ggal_007093	Xtro_051230	Hsap_Ensmbl0107719_phosphatase_domain_containing_paladin_1_Source_
HGNC_Symbol_Acc_23530_PALD1	Sjap_0053880	Pfuc_42373_1_70451_t1	Lgig_210442	Pfuc_10582_1_24765_t1	Ctel_103765	Skow_18363m	Pfuc_22620_1_26030_t1	Spur_012505_Pald	Ctel_211077	Spur_004627_Spur_004627	Adig_20692	Spur_010309_Pald_1	Spur_002208_PaldL	Sman_151920	Adig_00184	Skow_18375m	Nvec_50241_	Nvec_51044_	Nvec_58251_Toxin_4	Nvec_38720_

HG_10432	Tadh_58968	Cele_011139_R08B4_3_Protein_R08B4_3_R08B4_3_mRNA_complete_cds_Source_RefSeq_mRNA_Acc_NM_077458	Csav_008774	Bmal_170587008	Lgig_227202	Bflo_260788081	Znev_09936	Cint_020106	Skow_33754m	Drer_074720_si_ch211_51h9_7_Source_ZFIN_Acc_ZDB_GENE_081104_235_si_ch211_51h9_7	Dpul_214055	Spur_010917_Spur_010917	Rcul_t01894	Ctel_128319	Adig_00808	Hrob_159141

HG_42564	Acar_00019883	Ctel_206614	Tadh_9727

HG_29018	Adig_21419	Spur_023315_RtnpLp	Skow_26359m	Bflo_260798935	Tadh_55416

HG_7897	Ctel_225639	Nvec_6127_Avidin	Adig_02738	Ctel_81373	Ctel_76758	Bflo_260814807	Spur_017985_Spur_017985	Smim_66975_putative_fibropellin_Latrodectus_hesperus_gi_318087437_gb_ADV40308_4e_48_171	Spur_024474_Spur_024474	Ggal_003839	Spur_012709_Spur_012709	Ggal_038525	Bflo_260825814	Drer_087961_avidin_like_LOC567678_mRNA_Source_RefSeq_mRNA_Acc_NM_001201442_BX465186_1	Ggal_003846	Ggal_033787	Ggal_034666	Spur_026579_Spur_026579	Smim_66991_putative_fibropellin_Latrodectus_hesperus_gi_318087437_gb_ADV40308_1e_57_196	Bflo_260814809	Tadh_63852	Xtro_060057	Spur_004361_Spur_004361	Ggal_022191	Spur_004362_Spur_004362	Adig_07015	Ggal_038527

HG_10414	Bsch_g53497	Bflo_260821358	Lgig_236810	Skow_35631m	Cgig_16565_Halomucin_Source_UniProtKB_TrEMBL_Acc_K1RVT4	Spur_004585_Spur_004585	Ctel_227465	Pfuc_32929_1_55447_t1	Cint_026098	Bsch_g64179	Bflo_261289247	Tadh_58302	Pfuc_2169_1_22901_t1	Cgig_01814	Pfuc_2169_1_22902_t1	Pfuc_9826_1_53431_t1	Pfuc_9826_1_53433_t1

HG_650	Skow_20670m	Skow_18410m	Hrob_192677	Bsch_g10036	Cint_008798	Adig_21824	Adig_21194	Adig_03966	Adig_11096	Znev_03837	Nvec_46333_EGF	Adig_12761	Adig_03967	Adig_19215	Adig_10786	Adig_24346	Adig_10787	Adig_10785	Nvec_7361_	Dpul_301922	Isca_ISCW023368-PA	Nvec_41487_	Adig_03968	Adig_12762	Adig_17464	Mmar_MMa34139	Adig_23425	Tcas_270000975	Adig_23115	Nvec_33576_Pentaxin	Adig_14934	Adig_10914	Adig_21331	Nvec_35957_	Adig_18835	Adig_02560	Nvec_9968_COLFI	Smar_012183	Nvec_33575_PAN	Adig_13649	Adig_06270	Ggal_020203	Dmel_0013997_Nrx_IV_Neurexin_IV_Source_FlyBase_0013997	Hsap_Ensmbl0174469_contactin_associated_protein_like_2_Source_
HGNC_Symbol_Acc_13830_CNTNAP2	Spur_014623_Clect_Pan_9	Adig_07579	Skow_39313m	Acar_00013475	Hsap_Ensmbl0155052_contactin_associated_protein_like_5_Source_
HGNC_Symbol_Acc_18748_CNTNAP5	Adig_05909	Drer_067824_si_ch211_122m3_1_Source_ZFIN_Acc_ZDB_GENE_091113_51_si_ch211_122m3_1	Adig_01968	Cint_017878	Spur_006601_PanApple_Clect	Spur_023487_Clect_Fn3_10	Drer_058969_contactin_associated_protein_like_2a_Source_ZFIN_Acc_ZDB_GENE_120328_3_cntnap2a	Adig_23103	Spur_028712_Clect_fibrinogen_PanApple	Spur_023488_Clect_Fn3_7	Spur_008956_Nrxn_iv	Bflo_260793487	Acar_00006219	Acar_00016185	Nvec_22333_COLFI	Hsap_Ensmbl0152910_contactin_associated_protein_like_4_Source_
HGNC_Symbol_Acc_18747_CNTNAP4	Skow_39318m	Drer_073920_contactin_associated_protein_like_5a_Source_ZFIN_Acc_ZDB_GENE_081105_126_cntnap5a	Ggal_018862	Ctel_45779	Spur_012323_Cntnap4L	Drer_074351_contactin_associated_protein_like_2_Source_
HGNC_Symbol_Acc_13830_CNTNAP2	Avag_21285001	Avag_12172001	Xtro_063150	Ggal_004930	Bsch_g28590	Smim_19086_PREDICTED_cell_recognition_molecule_Caspr2_like_Saccoglossus_kowalevskii_gi_291231668_ref_XP_002735780_2e_37_147	Avag_51062001	Tadh_60571	Drer_074524_contactin_associated_protein_1_Source_
HGNC_Symbol_Acc_8011_CNTNAP1	Spur_005491_Spur_005491	Bflo_260804507	Spur_023229_Spur_023229	Bflo_260835381	Bsch_g3397	Xtro_043602	Tadh_5406	Drer_073802_Uncharacterized_protein_Source_UniProtKB_TrEMBL_Acc_E7EZI3_CNTNAP5	Spur_025621_Cntnap2L_3	Emul_06661	Tadh_52048	Spur_010639_PanApple_Clect_Tm	Drer_075189_contactin_associated_protein_like_5b_Source_ZFIN_Acc_ZDB_GENE_070705_209_cntnap5b	Sjap_0011630	Bflo_260825233	Spur_025620_Cntnap2L_2	Egra_07207	Sman_159570_Septate_junction_protein_Source_UniProtKB_TrEMBL_Acc_G4V695	Hmag_204672	Bflo_260825235	Cint_020155	Isca_ISCW024754-PA	Spur_000524_Spur_000524	Acar_00013954	Bflo_260825237	Tadh_31364	Bsch_g62560	Nvec_37969_COLFI	Bflo_260825231	Xtro_023786	Nvec_58715_COLFI	Nvec_51758_MNNL	Cint_023756	Nvec_33543_	Hsap_Ensmbl0106714_contactin_associated_protein_like_3_Source_
HGNC_Symbol_Acc_13834_CNTNAP3	Bflo_260832790	Bflo_260809721	Tadh_58343	Spur_018169_Cntnap4L_2	Csav_010749	Adig_23498	Drer_074558_contactin_associated_protein_like_2b_Source_ZFIN_Acc_ZDB_GENE_070912_26_cntnap2b	Adig_19333	Hmag_228190	Adig_05908	Nvec_53710_	Isca_ISCW015420-PA	Pfuc_9216_1_17451_t1	Csav_003258	Adig_23964	Nvec_32529_Laminin_G_2	Smim_53594_PREDICTED_LOW_QUALITY_PROTEIN_neurexin_4_like_Bombus_terrestris_gi_340717459_ref_XP_003397199_0_0_553	Bflo_260791335	Cgig_21955_Neurexin_4_Source_UniProtKB_TrEMBL_Acc_K1Q109	Ctel_152031	Spur_023671_Scavr	Cint_010540	Nvec_32588_	Lgig_118711	Mmar_MMa30001	Hmag_225437	Dmel_0262870_axo_axotactin_Source_FlyBase_0262870	Adig_06123	Xtro_028594	Bsch_g22665	Skow_17889m	Nvec_11569_	Smim_19073_PREDICTED_contactin_associated_protein_like_4_like_Saccoglossus_kowalevskii_gi_291228851_ref_XP_002734391_3e_31_133	Lgig_80011	Hmag_230276	Ctel_224303	Cele_003772_nlr_1_Protein_NLR_1_nlr_1_mRNA_complete_cds_Source_RefSeq_mRNA_Acc_NM_069911	Znev_03793	Bflo_260813916	Hmag_230283	Hmag_230284	Bmal_170587975	Hmag_230278	Dpul_330735	Spur_027127_Spur_027127	Bflo_260791331	Lgig_157490	Pfuc_178_1_36343_t1	Lgig_233060	Spur_015233_Cntnap2L	Smar_015550	Ctel_127864	Lgig_68371	Spur_018348_CasprL	Tcas_270014904	Smim_17500_AGAP006513_PA_Anopheles_gambiae_str_PEST_gi_158295969_ref_XP_316540_4_0_0_732	Pfuc_10250_1_10099_t1	Lgig_133382	Spur_015404_LamG_Egff3	Bflo_260792605	Skow_31878m	Hsap_Ensmbl0108797_contactin_associated_protein_1_Source_
HGNC_Symbol_Acc_8011_CNTNAP1	Ggal_020200	Avag_51061001	Xtro_012118	Hsap_Ensmbl0154529_contactin_associated_protein_like_3B_Source_
HGNC_Symbol_Acc_32035_CNTNAP3B	Lgig_80017	Lgig_147752	Lgig_146600	Lgig_80008	Mmar_MMa39047	Pfuc_9737_1_09993_t1	Smim_17507_Neurexin_4_Acromyrmex_echinatior_gi_332019922_gb_EGI60382_7e_77_281	Ggal_037160	Ggal_018868	Xtro_062664	Spur_007341_Caspr_C_term	Smim_53591_PREDICTED_neurexin_4_partial_Apis_mellifera_gi_328777552_ref_XP_624195_3_1e_172_530	Mmar_MMa32283	Skow_43987m	Cgig_15473_Neurexin_1_alpha_Source_UniProtKB_TrEMBL_Acc_K1QJZ1	Mmar_MMa50649	Cele_002174_itx_1_Protein_ITX_1_isoform_a_itx_1_mRNA_complete_cds_Source_RefSeq_mRNA_Acc_NM_001262315	Rcul_t22739	Rcul_t02522	Mmar_MMa07819	Lgig_176746	Tspi_316969257	Hmag_230280	Isca_ISCW017726-PA	Gsal_4308_contactin_associated_protein_1	Isca_ISCW005781-PA	Mmar_MMa36315	Smar_013513	Gsal_2205_contactin_associated_protein_1	Ggal_020201	Nvec_17959_	Csav_003256	Lgig_145111	Lgig_107601	Spur_004145_Spur_004145	Ctel_190546	Ctel_202448	Bflo_260835383	Hrob_180469	Hrob_160242	Mmar_MMa24576	Mmar_MMa39539	Mmar_MMa32286	Xtro_061290	Ggal_020206	Drer_075359_Uncharacterized_protein_Source_UniProtKB_TrEMBL_Acc_E7FAJ5_CR382299_1	Hsap_Ensmbl0236029_AL953854_2	Drer_041546_glycophorin_C_Gerbich_blood_group_Source_ZFIN_Acc_ZDB_GENE_030131_7930_gypc	Hsap_Ensmbl0261833_Uncharacterized_protein_Source_UniProtKB_TrEMBL_Acc_H3BPC8_RP11_58C22_1	Spur_008181_Spur_008181	Adig_05085	Isca_ISCW018801-PA	Drer_086913_Uncharacterized_protein_Source_UniProtKB_TrEMBL_Acc_F1QSY9_CABZ01090748_1	Drer_092856_si_ch211_210c8_7_Source_ZFIN_Acc_ZDB_GENE_090313_81_si_ch211_210c8_7	Hsap_Ensmbl0227921_AL353791_1	Isca_ISCW017727-PA	Nvec_11665_	Nvec_17957_	Nvec_38483_

HG_64853	Ctel_101314	Tadh_55196

HG_25239	Pfuc_17897_1_69141_t1	Pfuc_6042_1_38256_t1	Pfuc_1519_1_66006_t1	Tadh_62492	Tadh_60860

HG_5978	Tspi_316971587	Tcas_270016464	Spur_028637_Spur_028637	Bsch_g32118	Xtro_019029	Drer_053129_calcium_regulated_heat_stable_protein_1_Source_ZFIN_Acc_ZDB_GENE_040426_1479_carhsp1	Ggal_011820	Ctel_101508	Acar_00006591	Dmel_0036661_CG9705	Smar_011242	Drer_041323_cold_shock_domain_containing_C2_RNA_binding_a_Source_ZFIN_Acc_ZDB_GENE_040718_442_csdc2a	Znev_01766	Xtro_060865	Ggal_000063	Cgig_21754_Calcium_regulated_heat_stable_protein_1_Source_UniProtKB_TrEMBL_Acc_K1RUK6	Drer_068477_cold_shock_domain_containing_C2_RNA_binding_b_Source_ZFIN_Acc_ZDB_GENE_110419_1_csdc2b	Acar_00004542	Skow_05753m	Lgig_58748	Hrob_152303	Tadh_20474	Hrob_104567	Sjap_0064110	Hmic_0955200	Dpul_7593	Hmag_224738	Sman_093830	Bflo_260808771	Emul_05551	Avag_11601001	Egra_01214	Avag_20995001	Avag_38616001	Spur_028636_Spur_028636	Odio_006494001	Hsap_Ensmbl0172346_cold_shock_domain_containing_C2_RNA_binding_Source_
HGNC_Symbol_Acc_30359_CSDC2	Gsal_56_calcium_regulated_heat_stable_protein_1_calcium_regulated_heat_stable_protein_of_24_kda	Dpul_236661	Rcul_t14254	Nvec_18175_

HG_5849	Mmar_MMa28262	Mmar_MMa39180	Mmar_MMa14168	Smim_31878_PREDICTED_similar_to_CG3556_CG3556_PA_Tribolium_castaneum_gi_91084685_ref_XP_968610_3e_23_109	Smim_19583_PREDICTED_similar_to_CG3556_CG3556_PA_Tribolium_castaneum_gi_91084685_ref_XP_968610_8e_40_159	Mmar_MMa45131	Mmar_MMa39900	Bflo_260820804	Skow_35680m	Skow_35671m	Tadh_53511	Skow_35668m	Skow_35679m	Skow_35678m	Ctel_213581	Dpul_347705	Mmar_MMa06025	Ctel_220765	Skow_35670m	Smim_48367_PREDICTED_similar_to_CG3556_CG3556_PA_Tribolium_castaneum_gi_91084685_ref_XP_968610_8e_33_137	Znev_06944	Mmar_MMa06024	Smim_34881_PREDICTED_similar_to_CG3556_CG3556_PA_Tribolium_castaneum_gi_91084685_ref_XP_968610_5e_35_145	Dmel_0029708_CG3556	Tcas_270008929	Dpul_315204	Adig_17790	Smar_005153	Nvec_3514_	Mmar_MMa41754	Smim_65627_AGAP004726_PA_Anopheles_gambiae_str_PEST_gi_158297994_ref_XP_318102_2e_16_86_7	Isca_ISCW013188-PA	Mmar_MMa17268	Tadh_53510	Spur_006041_Spur_006041	Smim_58652_PREDICTED_transcobalamin_I_like_Saccoglossus_kowalevskii_gi_291228340_ref_XP_002734140_4e_09_62_0	Mmar_MMa42002	Mmar_MMa39901	Mmar_MMa22079	Smim_63298_AGAP004726_PA_Anopheles_gambiae_str_PEST_gi_158297994_ref_XP_318102_0_001_45_1	Nvec_3846_	Smim_20557_PREDICTED_low_density_lipoprotein_receptor_related_protein_10_like_Oryctolagus_cuniculus_gi_291403537_ref_XP_002718107_2e_04_48_1	Smim_29774_29774

HG_32201	Tadh_55354	Mley_ML01104a	Pbac_3475032	Mley_ML10554a

HG_49135	Mley_ML20752a	Pbac_3461302	Tadh_60255

HG_4780	Tspi_316977719	Adig_05361	Xtro_061356	Nvec_12860_Thyroglobulin_1	Ggal_010101	Skow_25036m	Acar_00003970	Drer_074644_sparc_osteonectin_cwcv_and_kazal_like_domains_proteoglycan_testican_1_Source_
HGNC_Symbol_Acc_11251_SPOCK1	Hsap_Ensmbl0152377_sparc_osteonectin_cwcv_and_kazal_like_domains_proteoglycan_testican_1_Source_
HGNC_Symbol_Acc_11251_SPOCK1	Nvec_12519_Thyroglobulin_1	Nvec_11223_Thyroglobulin_1	Smar_014856	Acar_00001347	Xtro_013522	Dmel_0039054_CG13830	Mley_ML10224a	Znev_18459	Bmal_170575616	Tadh_61279	Cele_016918_C54E4_2_Protein_C54E4_2_isoform_a_C54E4_2_mRNA_complete_cds_Source_RefSeq_mRNA_Acc_NM_001027927	Bmal_170580463	Rcul_t03224	Tcas_270002496	Acar_00015876	Mmar_MMa18805	Bflo_261289505	Smim_1889_PREDICTED_similar_to_GA12555_PA_Tribolium_castaneum_gi_91076250_ref_XP_966964_2e_93_299	Ggal_015568	Dpul_237928	Drer_070266_sparc_osteonectin_cwcv_and_kazal_like_domains_proteoglycan_testican_3_Source_ZFIN_Acc_ZDB_GENE_090311_24_spock3	Cgig_28770_Testican_1_Source_UniProtKB_TrEMBL_Acc_K1Q3R6	Isca_ISCW022173-PA	Pfuc_8_1_00055_t1	Hmag_209483	Hmag_209484	Ctel_166700	Adig_21193	Bflo_260786679	Skow_43862m	Skow_09896m	Mmar_MMa01529	Nvec_14365_Thyroglobulin_1	Nvec_21099_Thyroglobulin_1	Nvec_46244_	Bflo_260832036	Mley_ML07116a	Bflo_260816326	Tadh_63147	Smar_014997	Drer_075393_sparc_osteonectin_cwcv_and_kazal_like_domains_proteoglycan_testican_2_Source_ZFIN_Acc_ZDB_GENE_090312_170_spock2	Hsap_Ensmbl0196104_sparc_osteonectin_cwcv_and_kazal_like_domains_proteoglycan_testican_3_Source_
HGNC_Symbol_Acc_13565_SPOCK3	Odio_007600001	Hsap_Ensmbl0107742_sparc_osteonectin_cwcv_and_kazal_like_domains_proteoglycan_testican_2_Source_
HGNC_Symbol_Acc_13564_SPOCK2	Bflo_261289503

HG_6451	Cgig_19847_Coiled_coil_domain_containing_protein_28B_Source_UniProtKB_TrEMBL_Acc_K1R288	Lgig_229217	Ctel_160603	Smar_008046	Bflo_260782376	Skow_05284m	Bflo_260782518	Isca_ISCW018875-PA	Znev_12396	Drer_011222_coiled_coil_domain_containing_28B_Source_ZFIN_Acc_ZDB_GENE_060208_3_ccdc28b	Ggal_005118	Acar_00004461	Spur_007662_Ccdc28b	Adig_07046	Smim_37081_coiled_coil_domain_containing_protein_28B_Danio_rerio_gi_224496066_ref_NP_001139045_5e_19_88_2	Drer_022983_coiled_coil_domain_containing_28A_Source_ZFIN_Acc_ZDB_GENE_030131_5007_ccdc28a	Tadh_56484	Dpul_93621	Hsap_Ensmbl0160050_coiled_coil_domain_containing_28B_Source_
HGNC_Symbol_Acc_28163_CCDC28B	Tcas_270007310	Egra_01601	Acar_00016522	Emul_05124	Ggal_022409	Nvec_40528_	Hmic_0475500	Hsap_Ensmbl0024862_coiled_coil_domain_containing_28A_Source_
HGNC_Symbol_Acc_21098_CCDC28A	Xtro_062160	Dmel_0031395_CG10874	Sjap_0202740	Avag_01354001	Hmag_219854	Cint_024926	Rcul_t02624	Gsal_8946_coiled_coil_domain_containing_protein_28b	Xtro_057571	Pbac_3478641

HG_10035	Tadh_63834	Bsch_g41379	Bsch_g66721	Cint_024574	Bflo_260798905	Skow_00241m	Xtro_014093	Spur_008348_Hypp_1780	Ctel_196725	Avag_41179001	Lgig_173558	Avag_49226001	Hsap_Ensmbl0236980_chromosome_3_open_reading_frame_84_Source_
HGNC_Symbol_Acc_44666_C3orf84	Nvec_38715_	Avag_06666001	Mley_ML296218a	Skow_00277m

HG_11202	Bsch_g30492	Cint_014305	Bflo_260794294	Skow_38819m	Cgig_15117	Spur_025490_Spur_025490	Drer_096897_long_intergenic_non_protein_coding_RNA_935_Source_
HGNC_Symbol_Acc_48628_LINC00935	Lgig_231784	Hsap_Ensmbl0257987_long_intergenic_non_protein_coding_RNA_935_Source_
HGNC_Symbol_Acc_48628_LINC00935	Mley_ML048615a	Avag_40989001	Tadh_61431	Pbac_3477940	Ctel_226928	Avag_46601001

HG_12300	Bsch_g32710	Csav_018137	Cint_020069	Skow_08407m	Lgig_160937	Cgig_26831	Bflo_260817689	Adig_14281	Ctel_226597	Bsch_g54734	Pfuc_185797_1_06797_t1	Mley_ML204432a	Tadh_61511

HG_4169	Bsch_g43674	Bflo_260810875	Bflo_260830611	Skow_02456m	Lgig_160424	Csav_010181	Bflo_260810881	Skow_30481m	Hrob_184982	Avag_60252001	Drer_075345_chromosome_16_open_reading_frame_89_Source_
HGNC_Symbol_Acc_28687_C3H16orf89	Cgig_03470	Avag_05344001	Lgig_154674	Avag_50365001	Avag_13104001	Ctel_227663	Avag_14092001	Cgig_17143	Nvec_40192_DREV	Ggal_003221	Ctel_225617	Mley_ML023014a	Hmic_0559800	Tadh_62294	Tadh_60704	Lgig_169202	Pfuc_15485_1_54191_t1	Tadh_62295	Tadh_62278	Sjap_0301960	Sman_060570_Putative_sarg904_Source_UniProtKB_TrEMBL_Acc_G4V6I2	Bflo_260809135	Tadh_62296	Tadh_62293	Bflo_260809131	Bmal_170582186	Isca_ISCW013068-PA	Hsap_Ensmbl0153446_chromosome_16_open_reading_frame_89_Source_
HGNC_Symbol_Acc_28687_C16orf89	Emul_05033	Egra_03338	Mley_ML057316a	Spur_004952_Spur_004952	Tadh_60908	Tcas_270012182	Tadh_59768	Sjap_0012220	Pfuc_73753_1_20470_t1	Lgig_154673	Avag_39453001	Ggal_038572	Mmar_MMa18654	Bflo_260810883	Cgig_25508	Dmel_0034069_CG8401	Bflo_260809127	Gsal_2521_upf0764_protein_c16orf89_homolog	Pfuc_27596_1_47839_t1	Hrob_178095	Tadh_62300	Pfuc_50352_1_20064_t1	Tadh_60703

HG_11820	Smar_014551	Cgig_24128	Xtro_005350	Ggal_005915	Hsap_Ensmbl0055070_SUZ_RNA_binding_domain_containing_1_Source_
HGNC_Symbol_Acc_30232_SZRD1	Cint_021131	Dpul_299870	Dmel_0051908_CG31908	Hrob_161460	Lgig_234409	Tadh_57681	Pfuc_12872_1_46566_t1	Odio_000422001	Mley_ML09463a

HG_3450	Mley_ML05299a	Tadh_59504	Bflo_260829126	Cint_003617	Mmar_MMa28188	Xtro_032551	Xtro_024738	Spur_019739_Thsd7b	Xtro_024739	Skow_34968m	Skow_46012m	Ggal_037187	Ggal_017421	Smar_010838	Cgig_16673_Thrombospondin_type_1_domain_containing_protein_7B_Source_UniProtKB_TrEMBL_Acc_K1PYH3	Spur_025454_Thsd7b_2	Znev_03595	Bflo_260794236	Smim_15545_PREDICTED_thrombospondin_type_domain_containing_protein_7A_Acyrthosiphon_pisum_gi_328698660_ref_XP_001943228_0_0_583	Ctel_34620	Acar_00013157	Dpul_226484	Hsap_Ensmbl0005108_thrombospondin_type_I_domain_containing_7A_Source_
HGNC_Symbol_Acc_22207_THSD7A	Drer_090496_thrombospondin_type_I_domain_containing_7A_Source_
HGNC_Symbol_Acc_22207_THSD7A_2_of_2	Drer_061497_thrombospondin_type_I_domain_containing_7B_Source_
HGNC_Symbol_Acc_29348_THSD7B_1_of_2	Mmar_MMa38268	Ctel_191290	Ggal_020164	Drer_061479_thrombospondin_type_I_domain_containing_7A_Source_ZFIN_Acc_ZDB_GENE_060503_709_thsd7a	Lgig_119061	Bsch_g64822	Drer_095022_thrombospondin_type_I_domain_containing_7Ba_Source_ZFIN_Acc_ZDB_GENE_070621_2_thsd7ba	Csav_004023	Pfuc_532_1_65503_t1	Hrob_181554	Mmar_MMa18110	Tadh_59505	Mmar_MMa23546	Spur_028920_D130067i03riklp	Mmar_MMa55541	Acar_00020773	Bsch_g29702	Acar_00000677	Csav_012751	Acar_00019730	Bsch_g53575	Pfuc_15445_1_68854_t1	Pfuc_32495_1_19455_t1	Ctel_208381	Hrob_176999	Isca_ISCW022090-PA	Mmar_MMa22216	Mmar_MMa29936	Odio_002421001	Mmar_MMa23548	Mmar_MMa33258	Ctel_191292	Mmar_MMa28186	Mmar_MMa29937	Mmar_MMa35960	Smim_15543_PREDICTED_thrombospondin_type_I_domain_containing_7B_isoform_Oryctolagus_cuniculus_gi_291391504_ref_XP_002712171_6e_19_93_2	Pfuc_4745_1_59591_t1	Spur_007494_Spur_007494	Mmar_MMa03211	Ctel_191288	Hrob_176998	Csav_011684	Smim_53588_hypothetical_protein_DAPPUDRAFT_226484_Daphnia_pulex_gi_321464012_gb_EFX75023_1e_06_53_5	Mmar_MMa28189	Spur_000434_Spur_000434	Dpul_108272

HG_7091	Dpul_106532	Tadh_52097	Hrob_180820	Ctel_222182	Lgig_152942	Mley_ML09426a	Bflo_260784435	Skow_29983m	Bsch_g39226	Pbac_3464973	Isca_ISCW009272-PA	Nvec_11346_	Hsap_Ensmbl0183354_KIAA2026_Source_
HGNC_Symbol_Acc_23378_KIAA2026	Smar_014662	Drer_090250_KIAA2026_Source_
HGNC_Symbol_Acc_23378_KIAA2026_2_of_2	Acar_00004000	Ggal_024222	Ggal_037569	Znev_08740	Pfuc_11654_1_68376_t1	Xtro_001257	Sjap_0020380	Adig_09265	Sman_164080	Drer_086023_Uncharacterized_protein_Source_UniProtKB_TrEMBL_Acc_E7EYI1_CABZ01088061_1	Adig_23756	Sman_164090	Ggal_024219	Ggal_037570	Pfuc_205282_1_57452_t1	Adig_17540

HG_12959	Skow_30644m	Nvec_15994_Pox_A_type_inc	Lgig_234666	Ctel_226421	Cgig_07667	Tadh_54435	Adig_03438	Mley_ML017912a	Nvec_57319_Pox_A_type_inc	Pfuc_4930_1_52402_t1	Pbac_3468511	Nvec_35390_

HG_1009	Hmag_208756	Hmag_218006	Hmag_229276	Hmag_206142	Hmag_223411	Hmag_209991	Hmag_214917	Hmag_216575	Hmag_220881	Hmag_234420	Hmag_203228	Bsch_g68528	Bsch_g12029	Bsch_g48007	Bsch_g38679	Bsch_g12802	Bsch_g58882	Bsch_g49928	Bsch_g14689	Bsch_g28722	Bsch_g13517	Bsch_g62760	Bsch_g53466	Bsch_g27995	Bsch_g9970	Bsch_g68605	Bsch_g20964	Bsch_g48430	Bsch_g35010	Bsch_g8339	Bsch_g57010	Bsch_g18511	Bsch_g20130	Bsch_g66784	Bsch_g63753	Bsch_g26213	Hrob_166029	Hrob_163242	Hrob_159338	Hrob_171263	Bsch_g9969	Bsch_g16509	Bsch_g26652	Bsch_g24511	Hrob_160670	Bsch_g25886	Bsch_g9656	Tadh_61538	Hrob_179421	Bsch_g25733	Hrob_171307	Hrob_163757	Hrob_179476	Hrob_175775	Bsch_g8981	Hrob_172570	Hrob_158868	Bsch_g53024	Hrob_165143	Hrob_171587	Hrob_181119	Hrob_173199	Hrob_173137	Hrob_165041	Hrob_169259	Hrob_169148	Hrob_165283	Hrob_184201	Hrob_170017	Hmag_223566	Hrob_165139	Hrob_164221	Hmag_209516	Hmag_220185	Hmag_217805	Hrob_168981	Hrob_182845	Hrob_171671	Hrob_181125	Hrob_165085	Hmag_209000	Hmag_212611	Hmag_204982	Hrob_182646	Mley_ML01595a	Bsch_g12803	Bsch_g9001	Hrob_165142	Hrob_162916	Hmag_232239	Bsch_g69573	Hmag_217456	Hmag_222012	Mley_ML38523a	Hmag_204705	Gsal_8959_protein	Hmag_206825	Hrob_162847	Hmag_213626	Hmag_212194	Hrob_173610	Hrob_160198	Hmag_217405	Hmag_217548	Hmag_225906	Gsal_14742_protein	Hmag_212289	Hrob_173841	Gsal_13530_protein	Pbac_3467678	Hrob_166845	Pbac_3463655	Hmag_230834	Hrob_184690	Gsal_3930_protein	Hrob_182136	Hrob_158472	Pbac_3466990	Hrob_159281	Hrob_176489	Gsal_4816_protein	Hrob_180337	Gsal_12954_protein	Hrob_166293	Hrob_160971	Hrob_183536	Hmag_227099	Bsch_g30172	Bsch_g30769	Hrob_166846	Bsch_g37103	Pbac_3463205	Pbac_3471556	Hrob_173188	Hrob_175868	Hmag_204877	Hrob_161044	Hrob_183174	Hrob_164856	Hmag_217994	Hmag_215645	Hmag_207737	Hmag_212122	Gsal_11175_hypothetical_protein	Gsal_4815_hypothetical_protein	Hmag_227071	Hmag_201258	Hmag_203153	Hmag_204346	Hrob_163938	Hrob_178985	Hrob_162556	Hmag_222501	Hrob_181960	Hmag_231641	Hrob_164120	Hrob_162962	Hmag_223994	Hmag_231872	Hmag_214194	Hrob_164851	Hrob_177475	Hrob_167027	Tadh_58456	Hrob_173126	Tadh_62968	Pbac_3477074

HG_6097	Drer_006840_glycine_N_methyltransferase_Source_ZFIN_Acc_ZDB_GENE_040227_1_gnmt	Hmag_232207	Ctel_99914	Skow_38957m	Dpul_230833	Smar_002231	Bflo_260831278	Hsap_Ensmbl0124713_glycine_N_methyltransferase_Source_
HGNC_Symbol_Acc_4415_GNMT	Tcas_270005800	Isca_ISCW020587-PA	Acar_00005487	Dmel_0038074_CG6188	Tadh_59780	Smim_1319_glycine_N_methyltransferase_putative_Ixodes_scapularis_gi_241643370_ref_XP_002411051_1e_127_375	Mley_ML279825a	Tcas_270007555	Adig_07024	Ggal_013950	Znev_12122	Pbac_3467404	Pbac_3466923	Spur_018083_gnmt_4	Mley_ML07309a	Nvec_6783_Porphobil_deamC	Spur_018084_gnmt_6	Spur_027560_gnmt_5	Spur_005325_gnmt_2	Spur_006037_gnmt_3	Spur_000357_gnmt	Mley_ML225220a	Spur_000359_gnmt_1	Pbac_3475734	Xtro_050251	Spur_005324_Spur_005324	Mmar_MMa04250	Spur_012462_Spur_012462	Bflo_260821700	Pbac_3471018	Adig_23357	Pbac_3475923

HG_7698	Cgig_08500_F_box_only_protein_31_B_Source_UniProtKB_TrEMBL_Acc_K1PSS1	Cgig_09689_F_box_only_protein_31_Source_UniProtKB_TrEMBL_Acc_K1QH38	Cgig_09688_F_box_only_protein_31_B_Source_UniProtKB_TrEMBL_Acc_K1QA04	Lgig_233514	Smar_008746	Skow_20617m	Drer_062195_F_box_protein_31_Source_
HGNC_Symbol_Acc_16510_FBXO31	Isca_ISCW008525-PA	Pfuc_38379_1_19667_t1	Ctel_224504	Ggal_009269	Acar_00014300	Tadh_57437	Tadh_57431	Xtro_037873	Adig_10330	Spur_008501_Fbox31	Hsap_Ensmbl0103264_F_box_protein_31_Source_
HGNC_Symbol_Acc_16510_FBXO31	Bflo_260805537	Rcul_t15008	Nvec_46437_	Dpul_94065	Hsap_Ensmbl0131152_RP11_178L8_4	Hsap_Ensmbl0260456_chromosome_16_open_reading_frame_95_Source_
HGNC_Symbol_Acc_40033_C16orf95	Mley_ML096910a	Nvec_26413_	Nvec_34383_	Pbac_3471346

HG_9586	Mley_ML15004a	Lgig_236014	Cgig_08448_CAP_Gly_domain_containing_linker_protein_3_Source_UniProtKB_TrEMBL_Acc_K1PSP0	Bflo_260818220	Drer_095831_si_ch211_175f12_2_Source_ZFIN_Acc_ZDB_GENE_110411_220_si_ch211_175f12_2	Tcas_270011892	Tadh_56860	Skow_34527m	Ctel_228426	Skow_17098m	Avag_06735001	Avag_07319001	Znev_00676	Pfuc_1716_1_15587_t1	Avag_37078001	Dpul_315172	Ctel_215471	Hrob_169547	Skow_34544m

HG_4983	Mmar_MMa48251	Pbac_3460396	Cele_018763_F53F10_1_Protein_F53F10_1_F53F10_1_mRNA_complete_cds_Source_RefSeq_mRNA_Acc_NM_058835	Bmal_170593419	Rcul_t35394	Tcas_270004300	Ggal_030322	Dmel_0051638_CG31638	Cgig_02265	Znev_04980	Hrob_188774	Ctel_78295	Spur_023274_Ccdc102a	Nvec_52587_Pox_A_type_inc	Cint_023208	Csav_018779	Skow_28527m	Mley_ML26921a	Mmar_MMa53943	Smar_015747	Sjap_0020220	Sman_155410	Adig_02241	Egra_05077	Isca_ISCW006405-PA	Dpul_302013	Drer_003872_coiled_coil_domain_containing_102A_Source_ZFIN_Acc_ZDB_GENE_030131_4044_ccdc102a	Smim_83691_coiled_coil_domain_containing_protein_102A_putative_Ixodes_scapularis_gi_242000696_ref_XP_002434991_9e_146_437	Acar_00000329	Emul_09999	Hmic_0647800	Hsap_Ensmbl0135736_coiled_coil_domain_containing_102A_Source_
HGNC_Symbol_Acc_28097_CCDC102A	Acar_00020580	Pfuc_10073_1_60731_t1	Tadh_7658	Hmag_210658	Xtro_030176	Ggal_022037	Pfuc_22911_1_69525_t1	Ctel_158959	Mley_ML259913a	Cint_023209	Acar_00015038	Csav_018780	Nvec_19137_Pox_A_type_inc	Spur_006959_Spur_006959	Hsap_Ensmbl0150636_coiled_coil_domain_containing_102B_Source_
HGNC_Symbol_Acc_26295_CCDC102B	Pbac_3474583	Nvec_11761_	Pbac_3478954	Pbac_3479205	Sjap_0097260

HG_19886	Adig_05787	Tadh_60189	Ctel_206088	Nvec_33418_IQ	Hmag_225038	Hmag_225037	Mley_ML05502a

HG_9700	Skow_04548m	Isca_ISCW006274-PA	Xtro_053494	Acar_00017096	Ggal_032142	Drer_028523_ints3_and_nabp_interacting_protein_Source_ZFIN_Acc_ZDB_GENE_040426_961_inip	Pfuc_2963_1_59075_t1	Smim_58908_SOSS_complex_subunit_C_like_protein_Acromyrmex_echinatior_gi_332019817_gb_EGI60278_6e_23_94_4	Hmag_221631	Mley_ML04461a	Lgig_142417	Dmel_0259720_CG42374	Pbac_3476411	Cgig_24841	Spur_022281_Spur_022281	Tadh_59399	Pbac_3466450

HG_8335	Cgig_12544_Major_facilitator_superfamily_domain_containing_protein_9_Source_UniProtKB_TrEMBL_Acc_K1PPS4	Cgig_07789	Cgig_21690	Pfuc_3864_1_08752_t1	Cgig_07790	Bflo_260809435	Lgig_152449	Tadh_58808	Drer_077596_si_ch211_269m17_1_Source_ZFIN_Acc_ZDB_GENE_091204_154_si_ch211_269m17_1	Ggal_002935	Mley_ML016355a	Hsap_Ensmbl0122733_KIAA1045_Source_
HGNC_Symbol_Acc_29180_KIAA1045	Bflo_260821430	Acar_00016675	Spur_023307_Spur_023307	Pfuc_5523_1_02031_t1	Bflo_260821432	Nvec_53572_efhand	Isca_ISCW004012-PA	Pfuc_8081_1_09694_t1	Lgig_233073	Lgig_233074	Smar_003516	Pbac_3466146

HG_4962	Tspi_316970827	Dpul_306011	Cgig_05312	Bflo_260780979	Ctel_221835	Bsch_g25238	Bsch_g71884	Csav_008286	Ggal_007206	Ggal_038666	Drer_073801_si_dkeyp_104h9_5_Source_ZFIN_Acc_ZDB_GENE_081104_449_si_dkeyp_104h9_5	Xtro_060618	Xtro_028643	Acar_00011926	Hsap_Ensmbl0116685_KIAA2013_Source_
HGNC_Symbol_Acc_28513_KIAA2013	Bflo_260786930	Isca_ISCW005418-PA	Znev_07684	Odio_009912001	Dmel_0031379_CG7289	Cint_024390	Rcul_t36522	Smar_002502	Smim_42827_AGAP010005_PA_Anopheles_gambiae_str_PEST_gi_58392166_ref_XP_319149_4e_107_338	Bmal_170586026	Avag_37354001	Avag_41246001	Avag_46597001	Avag_40982001	Spur_008702_Kiaa2013L	Skow_07243m	Nvec_38649_	Hmag_229205	Pfuc_1743_1_00814_t1	Cele_015928_C17H12_2_Protein_C17H12_2_C17H12_2_mRNA_complete_cds_Source_RefSeq_mRNA_Acc_NM_068638	Lgig_159325	Avag_66283001	Avag_22468001	Hrob_158654	Sman_208020	Mmar_MMa40918	Hrob_158656	Mley_ML01069a	Sjap_0303910	Gsal_8330_isoform_cra_b	Gsal_5539_uncharacterized_protein_kiaa2013_homolog	Tadh_51696	Sjap_0212060	Hmag_229206	Gsal_8329_heat_repeat_containing_domain_protein	Rcul_t36523

HG_4745	Pbac_3460569	Bsch_g175	Bsch_g70564	Znev_10092	Smim_12447_mCG4307_isoform_CRA_b_Mus_musculus_gi_148679635_gb_EDL11582_2e_111_339	Smar_008681	Adig_12376	Hsap_Ensmbl0153815_c_Maf_inducing_protein_Source_
HGNC_Symbol_Acc_24319_CMIP	Hrob_88288	Lgig_229827	Acar_00008984	Ggal_019575	Avag_07023001	Avag_64984001	Dpul_64161	Cgig_10481_C_Maf_inducing_protein_Source_UniProtKB_TrEMBL_Acc_K1PBP8	Ctel_168560	Avag_27668001	Bflo_260834937	Avag_56747001	Mley_ML00912a	Drer_062933_c_Maf_inducing_protein_Source_ZFIN_Acc_ZDB_GENE_050419_50_cmip	Cint_000157	Skow_08830m	Csav_011132	Rcul_t08080	Spur_006706_Spur_006706	Nvec_40935_LRR_1	Xtro_059886	Mmar_MMa21430	Hrob_78103	Hrob_75160	Odio_012919001	Tadh_52529	Odio_003566001	Bsch_g70562	Spur_006735_Cmip	Smim_12530_PREDICTED_c_Maf_inducing_protein_Danio_rerio_gi_326676012_ref_XP_690387_4_1e_84_278	Mley_ML00911a	Mmar_MMa55658	Csav_011130	Cint_029337	Hmag_222963	Mmar_MMa34982	Pfuc_10980_1_46297_t1	Mmar_MMa35551	Pfuc_8553_1_45892_t1	Lgig_80178	Isca_ISCW006406-PA	Znev_10093	Rcul_t08081	Hmag_226902	Pbac_3464229

HG_114	Bsch_g10257	Csav_014842	Cint_014451	Acar_00010624	Bflo_260835427	Drer_046043_homeo_box_C12b_Source_ZFIN_Acc_ZDB_GENE_000329_17_hoxc12b	Drer_070352_homeo_box_C12a_Source_ZFIN_Acc_ZDB_GENE_000822_6_hoxc12a	Hsap_Ensmbl0123407_homeobox_C12_Source_
HGNC_Symbol_Acc_5124_HOXC12	Dpul_347213	Hsap_Ensmbl0170178_homeobox_D12_Source_
HGNC_Symbol_Acc_5135_HOXD12	Xtro_050671	Ggal_015070	Spur_002632_Hox11_13a	Drer_059263_homeo_box_D12a_Source_ZFIN_Acc_ZDB_GENE_990415_118_hoxd12a	Csav_005911	Csav_005910	Skow_00864m	Odio_003106001	Cint_001927	Ggal_035126	Ggal_037026	Bmal_170580829	Smim_2965_abdominal_B_Cupiennius_salei_gi_4584727_emb_CAB40807_1e_172_495	Acar_00017636	Bflo_260835429	Mmar_MMa29074	Bflo_260835425	Drer_079406_homeo_box_C11b_Source_ZFIN_Acc_ZDB_GENE_000822_3_hoxc11b	Drer_059274_homeo_box_D9a_Source_ZFIN_Acc_ZDB_GENE_990415_121_hoxd9a	Znev_12507	Ggal_035127	Acar_00010675	Xtro_050673	Drer_031337_homeo_box_A10b_Source_ZFIN_Acc_ZDB_GENE_990415_97_hoxa10b	Acar_00017638	Ggal_022325	Acar_00010636	Tcas_270002800	Drer_057859_homeo_box_D10a_Source_ZFIN_Acc_ZDB_GENE_990415_116_hoxd10a	Xtro_050677	Isca_ISCW021042-PA	Drer_007009_homeo_box_A11b_Source_ZFIN_Acc_ZDB_GENE_990415_4_hoxa11b	Xtro_016491	Acar_00010110	Hsap_Ensmbl0180818_homeobox_C10_Source_
HGNC_Symbol_Acc_5122_HOXC10	Acar_00010664	Hsap_Ensmbl0253293_homeobox_A10_Source_
HGNC_Symbol_Acc_5100_HOXA10	Hsap_LRG_246_homeobox_D10_Source_
HGNC_Symbol_Acc_5133_LRG_246	Acar_00020779	Acar_00020621	Cele_004024_php_3_Protein_PHP_3_php_3_mRNA_complete_cds_Source_RefSeq_mRNA_Acc_NM_067172	Xtro_001618	Skow_00850m	Drer_011579_homeo_box_B10a_Source_ZFIN_Acc_ZDB_GENE_000328_2_hoxb10a	Drer_070348_homeo_box_C10a_Source_ZFIN_Acc_ZDB_GENE_990415_110_hoxc10a	Dmel_0000015_Abd_B_Abdominal_B_Source_FlyBase_0000015	Ggal_015069	Drer_009045_homeo_box_A11a_Source_ZFIN_Acc_ZDB_GENE_000823_8_hoxa11a	Drer_059267_homeo_box_D11a_Source_ZFIN_Acc_ZDB_GENE_990415_117_hoxd11a	Acar_00010103	Ggal_018012	Xtro_001623	Acar_00007125	Spur_000388_Hox11_13c	Hsap_Ensmbl0128713_homeobox_D11_Source_
HGNC_Symbol_Acc_5134_HOXD11	Acar_00007113	Hsap_Ensmbl0170689_homeobox_B9_Source_
HGNC_Symbol_Acc_5120_HOXB9	Emul_10073	Egra_02252	Acar_00006259	Hsap_Ensmbl0005073_homeobox_A11_Source_
HGNC_Symbol_Acc_5101_HOXA11	Ggal_037025	Drer_056023_homeo_box_B9a_Source_ZFIN_Acc_ZDB_GENE_990415_109_hoxb9a	Ggal_001945	Gsal_1646_homeobox_protein_partial	Xtro_058465	Ggal_029206	Ggal_037023	Spur_002633_Hox9_10	Xtro_001611	Ggal_019381	Xtro_057085	Drer_056819_homeo_box_A9b_Source_ZFIN_Acc_ZDB_GENE_000823_2_hoxa9b	Bflo_260835431	Pfuc_3017_1_01301_t1	Ggal_018013	Odio_007256001	Xtro_025572	Hmic_0187500	Ggal_017746	Hmag_229674	Hsap_Ensmbl0172789_homeobox_C5_Source_
HGNC_Symbol_Acc_5127_HOXC5	Gsal_6425_homeobox_protein_partial	Skow_25348m	Gsal_9271_homeobox_protein_partial	Hrob_110662	Drer_070351_homeo_box_C11a_Source_ZFIN_Acc_ZDB_GENE_990415_111_hoxc11a	Cgig_27388_Homeobox_protein_abdominal_B_Source_UniProtKB_TrEMBL_Acc_K1PZI6	Bflo_260835423	Lgig_156931	Egra_04335	Acar_00017633	Isca_ISCW021086-PA	Xtro_050688	Drer_056015_homeo_box_B13a_Source_ZFIN_Acc_ZDB_GENE_050812_1_hoxb13a	Emul_06708	Spur_002630_Hox8_1	Spur_021309_Hox8	Lgig_89720	Lgig_100031	Mmar_MMa35910	Xtro_062239	Odio_013300001	Ctel_126009	Smim_34661_proboscipedia_Cupiennius_salei_gi_133740634_emb_CAL91855_3e_82_264	Cgig_27385_Homeobox_protein_Hox_C11_Source_UniProtKB_TrEMBL_Acc_K1QEU8	Nvec_48630_	Hsap_Ensmbl0257184_Uncharacterized_protein_Source_UniProtKB_TrEMBL_Acc_D6RAR5_RP1_170O19_20	Hsap_Ensmbl0128709_homeobox_D9_Source_
HGNC_Symbol_Acc_5140_HOXD9	Xtro_047590	Xtro_053916	Drer_090023_homeo_box_C13b_Source_ZFIN_Acc_ZDB_GENE_000822_5_hoxc13b	Drer_007609_homeo_box_A13a_Source_ZFIN_Acc_ZDB_GENE_990415_5_hoxa13a	Ctel_219807	Hrob_127763	Adig_21453	Avag_01392001	Pfuc_518_1_15111_t1	Mmar_MMa46055	Avag_45938001	Xtro_047596	Xtro_047591	Hmag_228951	Drer_070340_homeo_box_C5a_Source_ZFIN_Acc_ZDB_GENE_980526_533_hoxc5a	Avag_34643001	Smar_004168	Drer_070353_homeo_box_C13a_Source_ZFIN_Acc_ZDB_GENE_000822_4_hoxc13a	Hsap_Ensmbl0159184_homeobox_B13_Source_
HGNC_Symbol_Acc_5112_HOXB13	Dmel_0260642_Antp_Antennapedia_Source_FlyBase_0260642	Ggal_018998	Drer_036254_homeo_box_A13b_Source_ZFIN_Acc_ZDB_GENE_980526_365_hoxa13b	Skow_38073m	Hrob_88235	Mmar_MMa55597	Dmel_0000014_abd_A_abdominal_A_Source_FlyBase_0000014	Mmar_MMa55590	Lgig_177860	Drer_046045_homeo_box_C6b_Source_ZFIN_Acc_ZDB_GENE_000822_1_hoxc6b	Drer_026513_homeo_box_B6b_Source_ZFIN_Acc_ZDB_GENE_000823_7_hoxb6b	Znev_18044	Dmel_0014949_btn_buttonless_Source_FlyBase_0014949	Dmel_0051481_pb_proboscipedia_Source_FlyBase_0051481	Smim_80745_proboscipedia_putative_Ixodes_scapularis_gi_241756337_ref_XP_002406417_1e_41_152	Znev_15660	Tcas_270002805	Xtro_001600	Hsap_Ensmbl0106006_homeobox_A6_Source_
HGNC_Symbol_Acc_5107_HOXA6	Dmel_0041156_exex_extra_extra_Source_FlyBase_0041156	Xtro_001626	Skow_00859m	Dpul_347215	Xtro_016487	Bsch_g47048	Smar_004163	Hsap_Ensmbl0122592_homeobox_A7_Source_
HGNC_Symbol_Acc_5108_HOXA7	Acar_00006314	Drer_059256_homeo_box_D13a_Source_ZFIN_Acc_ZDB_GENE_990415_119_hoxd13a	Drer_013057_homeo_box_B5a_Source_ZFIN_Acc_ZDB_GENE_980526_70_hoxb5a	Znev_05734	Mmar_MMa24497	Drer_054030_homeo_box_B5b_Source_ZFIN_Acc_ZDB_GENE_000823_6_hoxb5b	Drer_007891_mesenchyme_homeobox_1_Source_ZFIN_Acc_ZDB_GENE_040718_149_meox1	Drer_023031_homeo_box_A2b_Source_ZFIN_Acc_ZDB_GENE_990415_98_hoxa2b	Hsap_Ensmbl0120075_homeobox_B5_Source_
HGNC_Symbol_Acc_5116_HOXB5	Cgig_26565_Homeobox_protein_Hox_B7_Source_UniProtKB_TrEMBL_Acc_K1RHX0	Hsap_Ensmbl0260027_homeobox_B7_Source_
HGNC_Symbol_Acc_5118_HOXB7	Dpul_347208	Spur_025486_Mox	Cgig_14888_Homeobox_protein_MOX_2_Source_UniProtKB_TrEMBL_Acc_K1Q1H4	Dmel_0025776_ind_intermediate_neuroblasts_defective_Source_FlyBase_0025776	Smim_7069_homeobox_protein_Cupiennius_salei_gi_3445436_emb_CAA07502_2e_113_340	Dpul_347317	Dpul_347228	Smim_36234_sex_combs_reduced_Parasteatoda_tepidariorum_gi_259053115_emb_CAX11344_1e_134_392	Acar_00017639	Hsap_Ensmbl0106031_homeobox_A13_Source_
HGNC_Symbol_Acc_5102_HOXA13	Dmel_0000439_Dfd_Deformed_Source_FlyBase_0000439	Xtro_001601	Skow_00857m	Mmar_MMa55595	Ctel_173096	Znev_05735	Acar_00006336	Dmel_0001077_ftz_fushi_tarazu_Source_FlyBase_0001077	Hmag_205722	Csav_003324	Cint_002468	Acar_00010093	Xtro_062101	Tadh_50911	Mmar_MMa55596	Smar_004160	Dmel_0003944_Ubx_Ultrabithorax_Source_FlyBase_0003944	Dmel_0003339_Scr_Sex_combs_reduced_Source_FlyBase_0003339	Nvec_16156_	Dpul_347212	Smar_004167	Xtro_011040	Xtro_047578	Tcas_270002802	Hsap_Ensmbl0106004_homeobox_A5_Source_
HGNC_Symbol_Acc_5106_HOXA5	Ggal_015076	Xtro_047588	Ggal_029264	Isca_ISCW021069-PA	Hsap_Ensmbl0106511_mesenchyme_homeobox_2_Source_
HGNC_Symbol_Acc_7014_MEOX2	Cint_014298	Cgig_24087_Homeobox_protein_HOX3_Source_UniProtKB_TrEMBL_Acc_K1QNR4	Skow_00846m	Tspi_316979701	Ggal_002343	Drer_061818_mesenchyme_homeobox_2b_Source_ZFIN_Acc_ZDB_GENE_060503_853_meox2b	Pfuc_2046_1_29956_t1	Hrob_83255	Hsap_Ensmbl0128714_homeobox_D13_Source_
HGNC_Symbol_Acc_5136_HOXD13	Ggal_017534	Smar_008064	Avag_08468001	Cgig_24086_Homeobox_protein_Hox_A2_Source_UniProtKB_TrEMBL_Acc_K1QFQ0	Acar_00010136	Acar_00006322	Tcas_270002809	Dpul_347209	Tcas_270010104	Spur_002631_Hox11_13b_SpHbox7_Source_UniProtKB_TrEMBL_Acc_O44936	Avag_32219001	Acar_00012637	Smar_009090	Drer_010630_homeo_box_B6a_Source_ZFIN_Acc_ZDB_GENE_990415_106_hoxb6a	Sman_138140_Gsx_family_homeobox_protein_Source_UniProtKB_TrEMBL_Acc_G4LW98	Avag_58697001	Hrob_76525	Cgig_26562_Homeobox_protein_LOX2_Source_UniProtKB_TrEMBL_Acc_K1QW78	Mmar_MMa41694	Skow_00862m	Xtro_001604	Dpul_347216	Hsap_Ensmbl0108511_homeobox_B6_Source_
HGNC_Symbol_Acc_5117_HOXB6	Avag_11792001	Dmel_0004053_zen_zerknullt_Source_FlyBase_0004053	Ggal_037896	Tcas_270002801	Cgig_18592_Homeobox_protein_LOX2_Source_UniProtKB_TrEMBL_Acc_K1RXD0	Smim_77463_homeobox_protein_Cupiennius_salei_gi_3445426_emb_CAA07497_2e_73_234	Tadh_33728	Xtro_050686	Spur_000386_Hox2_1	Xtro_047531	Znev_18593	Znev_05733	Spur_012252_Hox2	Avag_29468001	Hsap_Ensmbl0273049_RP11_834C11_12	Hsap_Ensmbl0180806_homeobox_C9_Source_
HGNC_Symbol_Acc_5130_HOXC9	Skow_00860m	Isca_ISCW021061-PA	Tcas_270002806	Xtro_001606	Znev_05732	Ggal_017991	Ggal_001804	Skow_00861m	Gsal_15272_homeobox_protein_hox_a2	Hsap_Ensmbl0123364_homeobox_C13_Source_
HGNC_Symbol_Acc_5125_HOXC13	Mmar_MMa42999	Xtro_016495	Tcas_270002804	Smim_49100_homeobox_protein_Cupiennius_salei_gi_3445428_emb_CAA07498_7e_121_357	Mmar_MMa34599	Odio_017529001	Tcas_270002803	Drer_056027_homeo_box_B8a_Source_ZFIN_Acc_ZDB_GENE_990415_108_hoxb8a	Acar_00004691	Drer_056030_homeo_box_B7a_Source_ZFIN_Acc_ZDB_GENE_000329_2_hoxb7a	Ggal_004731	Mmar_MMa46051	Ctel_225442	Drer_002779_pancreatic_and_duodenal_homeobox_1_Source_ZFIN_Acc_ZDB_GENE_990415_122_pdx1	Acar_00019311	Drer_001784_homeo_box_A5a_Source_ZFIN_Acc_ZDB_GENE_000823_9_hoxa5a	Ctel_168125	Bflo_260835433	Drer_054025_homeo_box_B8b_Source_ZFIN_Acc_ZDB_GENE_980526_291_hoxb8b	Avag_17351001	Drer_040911_mesenchyme_homeobox_2_Source_
HGNC_Symbol_Acc_7014_MEOX2_1_of_2	Dpul_347211	Isca_ISCW021090-PA	Acar_00018981	Drer_092809_homeo_box_C9a_Source_ZFIN_Acc_ZDB_GENE_000328_5_hoxc9a	Ctel_149640	Xtro_062221	Smim_39306_ultrabithorax_Parasteatoda_tepidariorum_gi_259053107_emb_CAX11340_4e_151_433	Drer_000175_homeo_box_B2a_Source_ZFIN_Acc_ZDB_GENE_990415_103_hoxb2a	Acar_00010617	Gsal_3176_hox_protein_smox1	Hmic_0187700	Hrob_146797	Avag_43652001	Skow_38814m	Bflo_260835435	Ggal_037897	Mmar_MMa55584	Tspi_316972642	Ggal_035668	Sman_081620_Gsx_family_homeobox_protein_Source_UniProtKB_TrEMBL_Acc_G4VJI7	Cele_003024_lin_39_Protein_LIN_39_lin_39_mRNA_complete_cds_Source_RefSeq_mRNA_Acc_NM_001025993	Drer_008174_homeo_box_B1a_Source_ZFIN_Acc_ZDB_GENE_990415_101_hoxb1a	Xtro_047559	Lgig_89598	Smar_006976	Hsap_Ensmbl0005102_mesenchyme_homeobox_1_Source_
HGNC_Symbol_Acc_7013_MEOX1	Acar_00010179	Drer_013533_homeo_box_B4a_Source_ZFIN_Acc_ZDB_GENE_990415_105_hoxb4a	Hrob_78362	Hrob_116524	Avag_57768001	Hrob_126217	Ggal_017989	Sjap_0012400	Xtro_003767	Avag_43930001	Odio_000159001	Hsap_Ensmbl0037965_homeobox_C8_Source_
HGNC_Symbol_Acc_5129_HOXC8	Isca_ISCW018031-PA	Ctel_94879	Mmar_MMa06611	Isca_ISCW021072-PA	Hrob_88194	Smar_004164	Bflo_260835445	Odio_016901001	Bflo_260835439	Ggal_021557	Lgig_100678	Lgig_110972	Ggal_017986	Adig_05443	Smim_24428_antennapedia_Parasteatoda_tepidariorum_gi_291461542_dbj_BAI83405_2e_116_350	Xtro_062041	Avag_11761001	Hrob_127632	Xtro_025782	Xtro_057087	Hsap_Ensmbl0105996_homeobox_A2_Source_
HGNC_Symbol_Acc_5103_HOXA2	Lgig_110623	Ctel_94911	Drer_070338_homeo_box_C4a_Source_ZFIN_Acc_ZDB_GENE_990415_112_hoxc4a	Dmel_0002522_lab_labial_Source_FlyBase_0002522	Acar_00006270	Bflo_260835375	Hsap_Ensmbl0173917_homeobox_B2_Source_
HGNC_Symbol_Acc_5113_HOXB2	Acar_00006394	Xtro_050682	Ggal_021895	Xtro_053914	Acar_00010695	Hsap_Ensmbl0175879_homeobox_D8_Source_
HGNC_Symbol_Acc_5139_HOXD8	Tcas_270002810	Bflo_260818166	Cint_002640	Hsap_Ensmbl0139515_pancreatic_and_duodenal_homeobox_1_Source_
HGNC_Symbol_Acc_6107_PDX1	Drer_070346_homeo_box_C8a_Source_ZFIN_Acc_ZDB_GENE_990415_114_hoxc8a	Isca_ISCW021080-PA	Hsap_Ensmbl0198353_homeobox_C4_Source_
HGNC_Symbol_Acc_5126_HOXC4	Ggal_027984	Spur_026099_Lox_Homeobox_protein_Splox_Source_UniProtKB_TrEMBL_Acc_Q8IT48	Acar_00010237	Emul_08321	Cgig_24091_Homeobox_protein_Hox_B4a_Source_UniProtKB_TrEMBL_Acc_K1QFQ3	Ggal_028562	Isca_ISCW021058-PA	Xtro_057392	Ggal_037899	Hmic_0772500	Lgig_55477	Egra_07508	Csav_019092	Ctel_168122	Acar_00003214	Cint_002471	Emul_07095	Lgig_59048	Acar_00010686	Gsal_15041_homeobox_partial	Drer_057721_homeo_box_A1a_Source_ZFIN_Acc_ZDB_GENE_000823_5_hoxa1a	Egra_03412	Bflo_260835437	Znev_15725	Xtro_001602	Ctel_94902	Drer_070343_homeo_box_C6a_Source_ZFIN_Acc_ZDB_GENE_990415_113_hoxc6a	Hsap_Ensmbl0120093_homeobox_B3_Source_
HGNC_Symbol_Acc_5114_HOXB3	Acar_00010731	Ggal_015067	Avag_67630001	Smar_004159	Sman_202120	Skow_38075m	Hrob_76537	Drer_059276_homeo_box_D4a_Source_ZFIN_Acc_ZDB_GENE_980526_214_hoxd4a	Ggal_017983	Isca_ISCW021054-PA	Hsap_Ensmbl0197576_homeobox_A4_Source_
HGNC_Symbol_Acc_5105_HOXA4	Acar_00010719	Tcas_270002807	Drer_043322_GS_homeobox_2_Source_ZFIN_Acc_ZDB_GENE_041001_114_gsx2	Xtro_050678	Dpul_347135	Odio_017556001	Tspi_316974635	Acar_00006345	Hmag_223892	Spur_002816_Hb9	Xtro_003765	Bsch_g71616	Smar_004162	Lgig_185752	Lgig_79485	Cgig_24083_Homeobox_protein_Hox_A1_Source_UniProtKB_TrEMBL_Acc_K1QUT3	Hrob_183449	Mmar_MMa52910	Smar_014693	Mmar_MMa55591	Avag_14494001	Drer_054033_homeo_box_B1b_Source_ZFIN_Acc_ZDB_GENE_980526_290_hoxb1b	Cint_014292	Nvec_20497_Homeobox	Hrob_90841	Avag_04105001	Acar_00010220	Spur_027568_Hox3	Cint_014295	Dmel_0004054_zen2_zerknullt_related_Source_FlyBase_0004054	Tspi_316974634	Tspi_316972638	Emul_02512	Avag_30343001	Egra_07411	Acar_00010189	Spur_011798_Spur_011798	Xtro_047547	Avag_17042001	Mmar_MMa11633	Znev_00470	Hmic_0400300	Cele_003102_mab_5_Protein_MAB_5_mab_5_mRNA_complete_cds_Source_RefSeq_mRNA_Acc_NM_066294	Lgig_100648	Hsap_Ensmbl0170166_homeobox_D4_Source_
HGNC_Symbol_Acc_5138_HOXD4	Xtro_050698	Nvec_8774_	Ggal_037900	Drer_059280_homeo_box_D3a_Source_ZFIN_Acc_ZDB_GENE_990415_120_hoxd3a	Sjap_0032510	Hsap_Ensmbl0128645_homeobox_D1_Source_
HGNC_Symbol_Acc_5132_HOXD1	Drer_070337_homeo_box_C1a_Source_ZFIN_Acc_ZDB_GENE_000822_2_hoxc1a	Ggal_021897	Tspi_316972631	Acar_00017632	Csav_006943	Bflo_260835443	Xtro_003766	Smar_007016	Nvec_48629_	Avag_56938001	Avag_04565001	Hsap_Ensmbl0169840_GS_homeobox_1_Source_
HGNC_Symbol_Acc_20374_GSX1	Acar_00017628	Bflo_260794346	Hrob_100536	Skow_00897m	Drer_035735_GS_homeobox_1_Source_ZFIN_Acc_ZDB_GENE_041008_135_gsx1	Isca_ISCW024206-PA	Rcul_t32433	Hmag_220734	Ggal_037149	Smim_26529_MOX_homeobox_Gallus_gallus_gi_18308158_gb_AAL67848_5e_30_122	Csav_003344	Isca_ISCW021083-PA	Skow_00863m	Xtro_025779	Odio_003477001	Skow_06172m	Nvec_29536_Homeobox	Odio_006132001	Lgig_99857	Cgig_15548_GS_homeobox_2_Source_UniProtKB_TrEMBL_Acc_K1PVZ4	Sjap_0027110	Nvec_29192_	Drer_056012_even_skipped_like1_Source_ZFIN_Acc_ZDB_GENE_980526_69_eve1	Pfuc_72505_1_41946_t1	Cgig_13056_Homeobox_protein_XHOX_3_Source_UniProtKB_TrEMBL_Acc_K1QA73	Adig_16836	Hrob_87335	Sman_029620_SMOX_4_Homeobox_protein_SMOX_4_Source_UniProtKB_Swiss_Prot_Acc_Q26603	Dmel_0000606_eve_even_skipped_Source_FlyBase_0000606	Isca_ISCW008920-PA	Drer_071418_gastrulation_brain_homeobox_1_Source_ZFIN_Acc_ZDB_GENE_020117_2_gbx1	Nvec_10405_	Nvec_10406_	Lgig_100789	Bflo_260835413	Drer_097708_even_skipped_homeobox_1_Source_ZFIN_Acc_ZDB_GENE_980526_364_evx1	Hsap_Ensmbl0164900_gastrulation_brain_homeobox_1_Source_
HGNC_Symbol_Acc_4185_GBX1	Xtro_045469	Tcas_270015633	Avag_47496001	Mmar_MMa07155	Hsap_Ensmbl0106038_even_skipped_homeobox_1_Source_
HGNC_Symbol_Acc_3506_EVX1	Tcas_270010110	Drer_005628_even_skipped_homeobox_1_Source_ZFIN_Acc_ZDB_GENE_980526_364_evx1	Cgig_13058_Homeobox_even_skipped_like_protein_1_Source_UniProtKB_TrEMBL_Acc_K1PAC6	Avag_60220001	Ggal_021739	Lgig_86927	Acar_00010172	Ggal_010375	Tcas_270002808	Xtro_007133	Xtro_059033	Avag_64705001	Ggal_018022	Nvec_10407_	Drer_002933_gastrulation_brain_homeo_box_2_Source_ZFIN_Acc_ZDB_GENE_020509_2_gbx2	Smar_007300	Xtro_063935	Xtro_007145	Ggal_017984	Acar_00010291	Xtro_001630	Cele_006873_vab_7_Protein_VAB_7_vab_7_mRNA_complete_cds_Source_RefSeq_mRNA_Acc_NM_067000	Spur_013436_Gsx	Avag_07654001	Nvec_53176_Homeobox	Smim_40884_gastrulation_brain_homeobox_protein_Gallus_gallus_gi_331271817_gb_AED02514_3e_51_174	Dmel_0015561_unpg_unplugged_Source_FlyBase_0015561	Hrob_78875	Csav_005341	Acar_00010981	Acar_00019724	Avag_02773001	Mmar_MMa38494	Odio_000473001	Avag_49561001	Ctel_99816	Ctel_70992	Xtro_016484	Spur_012253_Eve_Even_skipped_like_protein_Source_UniProtKB_TrEMBL_Acc_Q8MMJ3	Ctel_219808	Acar_00007108	Hsap_Ensmbl0180613_GS_homeobox_2_Source_
HGNC_Symbol_Acc_24959_GSX2	Cele_000439_ceh_16_Protein_CEH_16_ceh_16_mRNA_complete_cds_Source_RefSeq_mRNA_Acc_NM_066497	Smar_004173	Hsap_Ensmbl0174279_even_skipped_homeobox_2_Source_
HGNC_Symbol_Acc_3507_EVX2	Avag_28454001	Skow_00884m	Avag_36502001	Mmar_MMa01566	Avag_05228001	Smar_012490	Bmal_170590044	Adig_16835	Znev_06977	Avag_00589001	Drer_059255_even_skipped_homeobox_2_Source_ZFIN_Acc_ZDB_GENE_980526_215_evx2	Lgig_100793	Hrob_127402	Bflo_260835441	Acar_00006361	Tspi_316973462	Bflo_260835890	Bflo_260835411	Csav_013915	Ggal_019767	Csav_019896	Hsap_Ensmbl0182742_homeobox_B4_Source_
HGNC_Symbol_Acc_5115_HOXB4	Smim_80752_Hox3_protein_Parasteatoda_tepidariorum_gi_259053111_emb_CAX11342_0_0_583	Csav_013659	Drer_015073_engrailed_1b_Source_ZFIN_Acc_ZDB_GENE_980526_6_eng1b	Cint_014296	Spur_020975_Engrailed	Smim_35098_3_homeobox_protein_Cupiennius_salei_gi_3445438_emb_CAA07503_3e_79_249	Hrob_77445	Emul_02895	Hrob_128675	Cgig_12208_Segmentation_polarity_homeobox_protein_engrailed_Source_UniProtKB_TrEMBL_Acc_K1PNG1	Ctel_156652	Hrob_109728	Adig_07458	Csav_015137	Sjap_0016310	Ggal_029207	Hrob_91666	Odio_012820001	Cint_002639	Cint_028773	Ctel_196539	Spur_005171_Hox6	Cint_001819	Mmar_MMa55356	Nvec_32587_	Gsal_6323_homeobox_protein	Adig_06125	Rcul_t24517	Csav_003330	Rcul_t14255	Gsal_9866_homeobox_b2	Emul_03691	Hrob_76830	Xtro_030365	Gsal_2624_homeodomain_protein	Adig_16837	Tspi_316974632	Ggal_018495	Sjap_0132380	Nvec_30811_Homeobox	Gsal_4190_homeobox_protein	Drer_042106_motor_neuron_and_pancreas_homeobox_2a_Source_ZFIN_Acc_ZDB_GENE_040415_1_mnx2a	Drer_030350_motor_neuron_and_pancreas_homeobox_2b_Source_ZFIN_Acc_ZDB_GENE_040415_2_mnx2b	Acar_00005059	Drer_035984_motor_neuron_and_pancreas_homeobox_1_Source_ZFIN_Acc_ZDB_GENE_040409_1_mnx1	Xtro_046719	Xtro_063759	Dpul_8513	Mmar_MMa43511	Mmar_MMa32532	Nvec_53178_Homeobox	Hrob_147264	Cint_011818	Ggal_017982	Cint_010616	Acar_00010763	Avag_11531001	Smar_007587	Sjap_0204100	Rcul_t05440	Acar_00006369	Acar_00006374	Nvec_41100_Homeobox	Acar_00011716	Ggal_027561	Odio_009109001	Bsch_g28163	Cele_000436_ceh_12_Protein_CEH_12_ceh_12_mRNA_complete_cds_Source_RefSeq_mRNA_Acc_NM_059292	Avag_18966001	Avag_30324001	Ggal_015062	Spur_017352_Hox1	Ggal_021896	Bflo_260806633	Cele_000437_ceh_13_Protein_CEH_13_ceh_13_mRNA_complete_cds_Source_RefSeq_mRNA_Acc_NM_066254	Rcul_t34697	Mmar_MMa12377	Nvec_22870_	Hmag_222753	Cgig_23003_Homeobox_protein_CDX_1_Source_UniProtKB_TrEMBL_Acc_K1QXA8	Rcul_t22686	Spur_007242_Rough	Dmel_0003267_ro_rough_Source_FlyBase_0003267	Pfuc_6325_1_59995_t1	Lgig_197335	Nvec_8775_	Dpul_347219	Smim_54652_Antennapedia_putative_Pediculus_humanus_corporis_gi_242005079_ref_XP_002423402_2e_55_191	Egra_02395	Bsch_g31102	Csav_013567	Cint_015052	Drer_058999_caudal_type_homeobox_1_b_Source_ZFIN_Acc_ZDB_GENE_070615_29_cdx1b	Acar_00015068	Spur_024715_Cdx	Ggal_009094	Xtro_009980	Xtro_022650	Ctel_109027	Smar_009939	Tcas_270006389	Dmel_0000251_cad_caudal_Source_FlyBase_0000251	Drer_036292_caudal_type_homeo_box_transcription_factor_4_Source_ZFIN_Acc_ZDB_GENE_980526_330_cdx4	Xtro_025783	Ggal_012386	Ggal_039659	Drer_087811_caudal_type_homeo_box_transcription_factor_1_a_Source_ZFIN_Acc_ZDB_GENE_050510_1_cdx1a	Hsap_Ensmbl0113722_caudal_type_homeobox_1_Source_
HGNC_Symbol_Acc_1805_CDX1	Acar_00021582	Hsap_Ensmbl0165556_caudal_type_homeobox_2_Source_
HGNC_Symbol_Acc_1806_CDX2	Tcas_270006390	Skow_38072m	Ggal_012387	Hsap_Ensmbl0131264_caudal_type_homeobox_4_Source_
HGNC_Symbol_Acc_1808_CDX4	Acar_00003220	Smar_002790	Odio_017339001	Avag_07750001	Avag_27749001	Bflo_260806627	Lgig_100635	Isca_ISCW008954-PA	Ggal_038682	Ggal_038691	Spur_019656_Cdxl	Cele_003912_pal_1_Protein_PAL_1_isoform_b_pal_1_mRNA_complete_cds_Source_RefSeq_mRNA_Acc_NM_001026039	Avag_00462001	Hrob_128744	Avag_51351001	Odio_004905001	Rcul_t18488	Bflo_260828609	Isca_ISCW022797-PA	Sman_126190_Homeobix_protein_hb9_mnx2_putative_Source_UniProtKB_TrEMBL_Acc_G4M026	Cint_021664	Dpul_347542	Dpul_104183	Cele_045215_ceh_63_Protein_CEH_63_ceh_63_mRNA_complete_cds_Source_RefSeq_mRNA_Acc_NM_001129622	Bsch_g33505	Cint_015319	Csav_011768	Isca_ISCW024860-PA	Spur_023868_Mox_1	Hmic_0385600	Pfuc_36880_1_55594_t1	Emul_03286	Dpul_46354	Sjap_0117050	Smar_003413	Hrob_98619	Lgig_56601	Drer_026599_engrailed_2a_Source_ZFIN_Acc_ZDB_GENE_980526_167_eng2a	Avag_63817001	Avag_38816001	Cint_021790	Avag_56783001	Avag_40640001	Skow_04430m	Ggal_039446	Skow_14245m	Xtro_029565	Acar_00010800	Acar_00001677	Dpul_290629	Dpul_290638	Hsap_Ensmbl0164778_engrailed_homeobox_2_Source_
HGNC_Symbol_Acc_3343_EN2	Drer_014321_engrailed_1a_Source_ZFIN_Acc_ZDB_GENE_980526_216_eng1a	Mley_ML021143a	Dpul_47751	Lgig_219971	Ctel_152542	Drer_038868_engrailed_2b_Source_ZFIN_Acc_ZDB_GENE_980526_40_eng2b	Lgig_219968	Cgig_12209_Homeobox_protein_engrailed_2_B_Source_UniProtKB_TrEMBL_Acc_K1PW38	Tcas_270008516	Mmar_MMa42485	Skow_06178m	Bmal_170581436	Rcul_t07191	Dmel_0000577_en_engrailed_Source_FlyBase_0000577	Ctel_152545	Tcas_270010997	Dpul_290630	Smar_009094	Rcul_t16780	Bflo_260794348	Smar_014466	Bmal_170591480	Ctel_159948	Ctel_127728	Ctel_137362	Cint_023551	Tcas_270011075	Dmel_0001269_inv_invected_Source_FlyBase_0001269	Isca_ISCW008247-PA	Tspi_316973995	Tspi_316974075	Hrob_150820	Znev_17496	Tcas_270002983	Bmal_170574016	Odio_013270001	Hsap_Ensmbl0163064_engrailed_homeobox_1_Source_
HGNC_Symbol_Acc_3342_EN1	Cint_004407	Lgig_110641	Sman_145200_SMOX_2_Homeobox_protein_engrailed_like_SMOX_2_Source_UniProtKB_Swiss_Prot_Acc_Q26601	Csav_013809	Znev_15553	Xtro_032785	Pfuc_307148_1_36000_t1	Mley_ML102914a	Lgig_100545	Cele_001174_egl_5_Protein_EGL_5_isoform_c_egl_5_mRNA_complete_cds_Source_RefSeq_mRNA_Acc_NM_001025996	Bmal_170575354	Hrob_127695	Hrob_148606	Hrob_91790	Hrob_91177	Hrob_148126	Ctel_70154	Odio_002602001	Hrob_92666	Hrob_91189	Pfuc_422_1_43655_t1	Cele_003779_nob_1_Protein_NOB_1_isoform_b_Source_RefSeq_mRNA_Acc_NM_001027770	Acar_00006249	Hrob_153685	Hmag_204536	Rcul_t42753	Acar_00017640	Cele_011069_ceh_62_Protein_CEH_62_ceh_62_mRNA_complete_cds_Source_RefSeq_mRNA_Acc_NM_063925	Cgig_05958_Homeobox_protein_rough_Source_UniProtKB_TrEMBL_Acc_K1Q149	Bmal_170587615	Adig_06706	Znev_07545	Pfuc_11816_1_32123_t1	Hrob_147601	Skow_00867m	Cgig_24084	Pfuc_7850_1_17195_t1	Pfuc_3384_1_23293_t1	Hrob_92485	Pfuc_5652_1_16728_t1	Ggal_039452	Cgig_26625_Motor_neuron_and_pancreas_homeobox_protein_1_Source_UniProtKB_TrEMBL_Acc_K1RC49	Hrob_148863	Lgig_156934	Sman_087070_Antennapedia_like_homeobox_protein_Source_UniProtKB_TrEMBL_Acc_G4LZV9	Hrob_91488	Hrob_92823	Ctel_41929	Csav_003329	Cint_023144	Isca_ISCW020380-PA	Hrob_85680	Skow_12323m	Isca_ISCW020381-PA	Ctel_131286	Bflo_260806629	Ctel_142082	Spur_020637_Lox_1	Smim_24411_ultrabithorax_Cupiennius_salei_gi_3445432_emb_CAA07500_2e_41_141	Bflo_260835421	Hrob_84858	Znev_15380	Mley_ML111733a	Ggal_037029	Hsap_Ensmbl0128652_homeobox_D3_Source_
HGNC_Symbol_Acc_5137_HOXD3	Ggal_015066	Hrob_92635	Hrob_141667	Hrob_148593	Ggal_032639	Ggal_037022	Hrob_147207	Ggal_018010	Hsap_Ensmbl0123388_homeobox_C11_Source_
HGNC_Symbol_Acc_5123_HOXC11	Ggal_018009	Ggal_029020	Hsap_Ensmbl0105997_homeobox_A3_Source_
HGNC_Symbol_Acc_5104_HOXA3	Hsap_Ensmbl0120094_homeobox_B1_Source_
HGNC_Symbol_Acc_5111_HOXB1	Drer_029263_homeo_box_B3a_Source_ZFIN_Acc_ZDB_GENE_990415_104_hoxb3a	Sjap_0313930	Hsap_Ensmbl0197757_homeobox_C6_Source_
HGNC_Symbol_Acc_5128_HOXC6	Hsap_Ensmbl0168505_gastrulation_brain_homeobox_2_Source_
HGNC_Symbol_Acc_4186_GBX2	Dpul_97505	Hrob_148611	Drer_036231_homeo_box_A3a_Source_ZFIN_Acc_ZDB_GENE_000823_3_hoxa3a	Ggal_033729	Ggal_028503	Hrob_85620	Hsap_Ensmbl0105991_homeobox_A1_Source_
HGNC_Symbol_Acc_5099_HOXA1	Hrob_148587	Pbac_3465024	Sjap_0117080	Hsap_Ensmbl0078399_homeobox_A9_Source_
HGNC_Symbol_Acc_5109_HOXA9	Hsap_Ensmbl0120068_homeobox_B8_Source_
HGNC_Symbol_Acc_5119_HOXB8	Hrob_148585	Hrob_127698	Hrob_86432	Hrob_127706	Hrob_92220	Hrob_128305	Hrob_179196	Hrob_153647	Hrob_92822	Tadh_60748	Isca_ISCW001024-PA	Isca_ISCW021060-PA	Mmar_MMa22751	Adig_19818	Smar_009391	Smim_80742_proboscipedia_putative_Ixodes_scapularis_gi_241756337_ref_XP_002406417_1e_10_71_2	Pfuc_18041_1_69155_t1	Rcul_t14525	Rcul_t40303	Pfuc_4890_1_38006_t1	Pfuc_7850_1_17194_t1	Sjap_0016300	Sman_157900_Asparagine_rich_antigen_putative_Source_UniProtKB_TrEMBL_Acc_G4M027	Smar_015657	Smim_38584_abdominal_A_Parasteatoda_tepidariorum_gi_259053113_emb_CAX11343_2e_30_116	Znev_18417	Znev_12512	Znev_12952	Bmal_170575514

HG_8396	Bsch_g17901	Cint_022383	Bflo_260785195	Lgig_236029	Nvec_23913_	Cgig_14264_von_Willebrand_factor_A_domain_containing_protein_3B_Source_UniProtKB_TrEMBL_Acc_K1QR88	Ctel_223654	Lgig_147631	Spur_024766_Unk_32	Skow_19546m	Avag_57431001	Pfuc_55439_1_48831_t1	Tadh_54480	Pfuc_12225_1_03195_t1	Pfuc_2916_1_23118_t1	Pfuc_317416_1_72275_t1	Adig_18473	Acar_00010937	Ggal_009499	Spur_024767_Hypp_2752	Odio_016170001	Hsap_Ensmbl0176029_chromosome_11_open_reading_frame_16_Source_
HGNC_Symbol_Acc_1169_C11orf16	Acar_00009672	Mley_ML05369a

HG_7037	Cgig_17043_Mitotic_apparatus_protein_p62_Source_UniProtKB_TrEMBL_Acc_K1R4R9	Odio_000934001	Lgig_228383	Ctel_220901	Tadh_58657	Xtro_061731	Acar_00000157	Xtro_031667	Xtro_063181	Xtro_023115	Nvec_45284_Nucleoplasmin	Acar_00011673	Drer_053963_nucleophosmin_nucleoplasmin_2b_Source_ZFIN_Acc_ZDB_GENE_070410_125_npm2b	Hsap_Ensmbl0107833_nucleophosmin_nucleoplasmin_3_Source_
HGNC_Symbol_Acc_7931_NPM3	Xtro_061409	Dmel_0016685_Nlp_Nucleoplasmin_Source_FlyBase_0016685	Xtro_018419	Xtro_062830	Ggal_012471	Drer_014329_nucleophosmin_1a_Source_ZFIN_Acc_ZDB_GENE_021028_1_npm1a	Acar_00015403	Hsap_Ensmbl0158806_nucleophosmin_nucleoplasmin_2_Source_
HGNC_Symbol_Acc_7930_NPM2	Ggal_034087	Ggal_003431	Mley_ML003272a	Drer_037675_nucleophosmin_nucleoplasmin_1b_Source_ZFIN_Acc_ZDB_GENE_080723_7_npm1b	Xtro_035983	Drer_076391_nucleophosmin_nucleoplasmin_2a_Source_ZFIN_Acc_ZDB_GENE_060810_57_npm2a	Hsap_Ensmbl0181163_nucleophosmin_nucleolar_phosphoprotein_B23_numatrin_Source_
HGNC_Symbol_Acc_7910_NPM1	Ggal_034639	Ggal_040390	Ggal_040392

HG_8896	Bsch_g49525	Csav_016928	Cint_020697	Bsch_g54419	Skow_03778m	Drer_089689_testis_expressed_26_Source_ZFIN_Acc_ZDB_GENE_120410_5_tex26	Bflo_260833504	Mley_ML149638a	Xtro_041559	Cgig_22566	Spur_001025_Hypp_321	Bsch_g52997	Bsch_g5419	Cint_029199	Ctel_212919	Lgig_228617	Acar_00004935	Pbac_3463108	Pfuc_164987_1_14032_t1	Odio_015260001	Pbac_3462335	Tadh_60001

HG_18158	Cgig_27373	Nvec_43495_	Adig_23779	Hmag_225026	Adig_17369	Tadh_52113	Nvec_30717_Cytadhesin_P30	Mley_ML18444a

HG_11685	Tadh_64394	Lgig_176463	Lgig_230855	Lgig_230866	Lgig_228660	Bflo_260801363	Pbac_3465312	Pbac_3479477	Mley_ML342213a	Mley_ML12368a	Mley_ML12367a	Lgig_230854	Lgig_228661	Lgig_170586

HG_330	Nvec_49613_Transposase_5	Mmar_MMa56186	Mmar_MMa32898	Hmag_224090	Tcas_270015525	Tcas_270002446	Mmar_MMa40110	Mmar_MMa42358	Smim_g9309_t1_putative_DNA_mediated_transposase_Helicoverpa_zea_gi_111378686_gb_ABH09251_1e_24_110	Smim_g69979_t1_Transposable_element_Tc3_transposase_Camponotus_floridanus_gi_307188927_gb_EFN73458_5e_42_161	Mmar_MMa55500	Mmar_MMa53879	Hmag_210458	Avag_67373001	Smim_g13329_t1_Transposable_element_Tcb1_transposase_Salmo_salar_gi_223649434_gb_ACN11475_3e_40_153	Csav_004745	Csav_017940	Csav_011948	Csav_006922	Smim_g65654_t1_Transposable_element_Tc3_transposase_Camponotus_floridanus_gi_307187147_gb_EFN72391_2e_61_213	Smim_g68705_t1_Transposable_element_Tc3_transposase_Camponotus_floridanus_gi_307187147_gb_EFN72391_3e_61_208	Avag_47782001	Avag_67113001	Spur_022601_Tpase8	Nvec_30859_	Smim_g22701_t1_Transposable_element_Tc3_transposase_Camponotus_floridanus_gi_307188927_gb_EFN73458_2e_56_196	Nvec_1045_Hormone_3	Smim_g18863_t1_transposase_Ceratitis_rosa_gi_16903179_gb_AAK61417_4e_46_167	Spur_024865_Tpase9	Hmag_226364	Smim_g57802_t1_Transposable_element_Tc3_transposase_Camponotus_floridanus_gi_307187147_gb_EFN72391_3e_51_179	Znev_11713	Smim_g37119_t1_Transposable_element_Tc3_transposase_Camponotus_floridanus_gi_307187147_gb_EFN72391_4e_46_165	Nvec_21757_Hormone_3	Nvec_42850_	Znev_15959	Smim_g37548_t1_Transposable_element_Tc3_transposase_Camponotus_floridanus_gi_307187147_gb_EFN72391_5e_41_154	Smim_g61127_t1_Transposable_element_Tc3_transposase_Camponotus_floridanus_gi_307187147_gb_EFN72391_1e_51_179	Smim_g41132_t1_Transposable_element_Tc3_transposase_Camponotus_floridanus_gi_307188927_gb_EFN73458_4e_51_178	Pfuc_9769_1_31820_t1	Hmag_211119	Smim_g24479_t1_Transposable_element_Tc3_transposase_Camponotus_floridanus_gi_307184569_gb_EFN70920_7e_54_184	Smim_g30319_t1_Transposable_element_Tc3_transposase_Camponotus_floridanus_gi_307187147_gb_EFN72391_3e_39_146	Smim_g26884_t1_Transposable_element_Tc3_transposase_Camponotus_floridanus_gi_307188927_gb_EFN73458_8e_51_177	Smim_g70374_t1_Transposable_element_Tc3_transposase_Camponotus_floridanus_gi_307188927_gb_EFN73458_1e_48_174	Smim_g42612_t1_Transposable_element_Tc3_transposase_Camponotus_floridanus_gi_307188927_gb_EFN73458_4e_55_189	Smim_g16720_t1_Transposable_element_Tc3_transposase_Camponotus_floridanus_gi_307188927_gb_EFN73458_8e_47_167	Znev_08465	Smim_g34578_t1_Transposable_element_Tc3_transposase_Camponotus_floridanus_gi_307188927_gb_EFN73458_6e_46_164	Smim_g10515_t1_transposase_Ceratitis_rosa_gi_16903179_gb_AAK61417_2e_47_169	Tcas_270015247	Smim_g37162_t1_Transposable_element_Tc3_transposase_Camponotus_floridanus_gi_307187147_gb_EFN72391_4e_39_147	Znev_17954	Smim_g51993_t1_transposase_Ceratitis_rosa_gi_16903179_gb_AAK61417_1e_41_153	Spur_009063_TpaseL_4	Smim_g30282_t1_Transposable_element_Tc3_transposase_Camponotus_floridanus_gi_307188927_gb_EFN73458_6e_49_172	Smim_g34253_t1_Transposable_element_Tc3_transposase_Camponotus_floridanus_gi_307188927_gb_EFN73458_3e_47_166	Hmag_215286	Hmag_203423	Znev_09093	Smim_g63576_t1_Transposable_element_Tc3_transposase_Camponotus_floridanus_gi_307188927_gb_EFN73458_2e_43_157	Tcas_270012037	Hmag_203806	Smim_g19829_t1_Transposable_element_Tc3_transposase_Camponotus_floridanus_gi_307188927_gb_EFN73458_1e_48_172	Smim_g17291_t1_Transposable_element_Tc3_transposase_Camponotus_floridanus_gi_307184569_gb_EFN70920_2e_50_175	Smim_g65767_t1_Transposable_element_Tc3_transposase_Camponotus_floridanus_gi_307187147_gb_EFN72391_2e_37_144	Smim_g61825_t1_Transposable_element_Tc3_transposase_Camponotus_floridanus_gi_307188927_gb_EFN73458_8e_42_153	Hmag_231828	Smim_g8150_t1_Transposable_element_Tc3_transposase_Camponotus_floridanus_gi_307188927_gb_EFN73458_2e_43_157	Smim_g34369_t1_Transposable_element_Tc3_transposase_Camponotus_floridanus_gi_307188927_gb_EFN73458_3e_45_167	Smim_g29489_t1_Transposable_element_Tc3_transposase_Camponotus_floridanus_gi_307184569_gb_EFN70920_2e_42_151	Smim_65368_transposase_Ceratitis_rosa_gi_16903179_gb_AAK61417_3e_36_137	Smim_g47051_t1_Transposable_element_Tc3_transposase_Camponotus_floridanus_gi_307188927_gb_EFN73458_3e_41_150	Smim_g56942_t1_Transposable_element_Tc3_transposase_Camponotus_floridanus_gi_307187147_gb_EFN72391_4e_34_132	Smim_g62345_t1_Transposable_element_Tc3_transposase_Camponotus_floridanus_gi_307188927_gb_EFN73458_1e_42_156	Smim_38926_Transposable_element_Tc3_transposase_Camponotus_floridanus_gi_307188927_gb_EFN73458_5e_44_162	Smim_g39882_t1_Transposable_element_Tc3_transposase_Lepeophtheirus_salmonis_gi_225712314_gb_ACO12003_6e_47_166	Smim_g67173_t1_Transposable_element_Tc3_transposase_Camponotus_floridanus_gi_307188927_gb_EFN73458_6e_42_152	Smim_g43430_t1_Transposable_element_Tc3_transposase_Camponotus_floridanus_gi_307187147_gb_EFN72391_1e_31_127	Mley_ML00069a	Smim_g53244_t1_Transposable_element_Tc3_transposase_Camponotus_floridanus_gi_307188927_gb_EFN73458_2e_44_159	Smim_g72116_t1_transposase_Ceratitis_rosa_gi_16903179_gb_AAK61417_5e_40_150	Spur_024677_Spur_024677	Smim_g43337_t1_Transposable_element_Tc3_transposase_Camponotus_floridanus_gi_307188927_gb_EFN73458_6e_42_153	Znev_08768	Smim_g31359_t1_Transposable_element_Tc3_transposase_Camponotus_floridanus_gi_307184569_gb_EFN70920_2e_41_149	Smim_g54509_t1_Transposable_element_Tc3_transposase_Camponotus_floridanus_gi_307188927_gb_EFN73458_6e_44_159	Smim_g70169_t1_Transposable_element_Tc3_transposase_Camponotus_floridanus_gi_307188927_gb_EFN73458_6e_44_158	Smim_g54331_t1_transposase_Ceratitis_rosa_gi_16903179_gb_AAK61417_4e_41_156	Znev_11709	Nvec_44251_Transposase_5	Smim_g72602_t1_Transposable_element_Tc3_transposase_Camponotus_floridanus_gi_307188927_gb_EFN73458_1e_39_148	Smim_g54507_t1_Transposable_element_Tc3_transposase_Camponotus_floridanus_gi_307184569_gb_EFN70920_3e_38_143	Znev_02525	Tcas_270001167	Smim_g39898_t1_Transposable_element_Tc3_transposase_Camponotus_floridanus_gi_307178776_gb_EFN67382_2e_34_132	Smim_912_Transposable_element_Tc3_transposase_Lepeophtheirus_salmonis_gi_290462873_gb_ADD24484_5e_65_216	Smim_g54617_t1_Transposable_element_Tc3_transposase_Camponotus_floridanus_gi_307188927_gb_EFN73458_4e_38_142	Hmag_224711	Smim_g24578_t1_Transposable_element_Tc3_transposase_Camponotus_floridanus_gi_307188927_gb_EFN73458_4e_39_145	Smim_g20562_t1_Transposable_element_Tc3_transposase_Camponotus_floridanus_gi_307184569_gb_EFN70920_1e_33_130	Avag_66823001	Smim_g42655_t1_Transposable_element_Tc3_transposase_Camponotus_floridanus_gi_307188927_gb_EFN73458_6e_36_136	Znev_02771	Smim_g61571_t1_Transposable_element_Tc3_transposase_Camponotus_floridanus_gi_307188927_gb_EFN73458_1e_36_139	Hmag_203804	Hmag_201537	Znev_02526	Hmag_229189	Smim_g49866_t1_Transposable_element_Tc3_transposase_Camponotus_floridanus_gi_307178650_gb_EFN67292_2e_27_110	Hmag_214099	Znev_16501	Smim_g39713_t1_Transposable_element_Tc3_transposase_Camponotus_floridanus_gi_307187405_gb_EFN72522_2e_28_113	Hmag_225864	Smim_g52430_t1_Transposable_element_Tc3_transposase_Camponotus_floridanus_gi_307187405_gb_EFN72522_2e_30_117	Smim_g548_t1_Transposable_element_Tc3_transposase_Camponotus_floridanus_gi_307187405_gb_EFN72522_4e_32_122	Smim_15021_Transposable_element_Tc3_transposase_Camponotus_floridanus_gi_307187147_gb_EFN72391_3e_25_106	Tcas_270001173	Smim_g43527_t1_Transposable_element_Tc3_transposase_Camponotus_floridanus_gi_307187405_gb_EFN72522_2e_28_112	Znev_13670	Smim_30579_Transposable_element_Tc3_transposase_Camponotus_floridanus_gi_307187147_gb_EFN72391_2e_17_85_1	Hmag_214554	Smim_g27232_t1_Transposable_element_Tc3_transposase_Camponotus_floridanus_gi_307188927_gb_EFN73458_3e_21_97_1	Smim_g43923_t1_Transposable_element_Tc3_transposase_Camponotus_floridanus_gi_307187405_gb_EFN72522_6e_30_116	Smim_g45573_t1_Transposable_element_Tc3_transposase_Camponotus_floridanus_gi_307188927_gb_EFN73458_9e_22_99_0	Tcas_270015180	Smim_g44178_t1_Transposable_element_Tc3_transposase_Camponotus_floridanus_gi_307187147_gb_EFN72391_6e_19_88_6	Smim_g55654_t1_Transposable_element_Tc3_transposase_Camponotus_floridanus_gi_307188927_gb_EFN73458_6e_29_117	Smim_g45466_t1_Transposable_element_Tc3_transposase_Camponotus_floridanus_gi_307188927_gb_EFN73458_3e_21_96_3	Smim_g61693_t1_Transposable_element_Tc3_transposase_Camponotus_floridanus_gi_307172821_gb_EFN64052_2e_22_95_5	Znev_16550	Smim_g3288_t1_Transposable_element_Tc3_transposase_Camponotus_floridanus_gi_307187405_gb_EFN72522_3e_30_117	Smim_g41422_t1_Transposable_element_Tc3_transposase_Camponotus_floridanus_gi_307188927_gb_EFN73458_6e_25_107	Znev_07400	Znev_05228	Smim_g24934_t1_Transposable_element_Tc3_transposase_Camponotus_floridanus_gi_307183038_gb_EFN69993_5e_70_229	Znev_00296	Smim_16948_denovo_path1_Transposable_element_Tc3_transposase_Camponotus_floridanus_gi_307187147_gb_EFN72391_3e_18_84_3	Smim_47490_Transposable_element_Tc3_transposase_Camponotus_floridanus_gi_307178650_gb_EFN67292_5e_23_96_3	Znev_06826	Hmag_217950	Smim_g62505_t1_Transposable_element_Tc3_transposase_Camponotus_floridanus_gi_307188927_gb_EFN73458_2e_22_100	Hmag_229050	Mley_ML075311a	Znev_00316	Smim_g63070_t1_Transposable_element_Tc3_transposase_Camponotus_floridanus_gi_307188927_gb_EFN73458_1e_39_149	Znev_02627	Smar_002034	Hmag_207928	Smim_g23876_t1_Transposable_element_Tc3_transposase_Camponotus_floridanus_gi_307188927_gb_EFN73458_2e_20_94_4	Znev_17419	Smim_1910_Transposable_element_Tc3_transposase_Camponotus_floridanus_gi_307188927_gb_EFN73458_4e_22_96_7	Smim_10193_Transposable_element_Tc3_transposase_Camponotus_floridanus_gi_307188927_gb_EFN73458_2e_25_107	Smim_g52415_t1_Transposable_element_Tc3_transposase_Camponotus_floridanus_gi_307187405_gb_EFN72522_2e_27_108	Smim_46752_Transposable_element_Tc3_transposase_Camponotus_floridanus_gi_307183038_gb_EFN69993_7e_22_95_5	Tcas_270015248	Hmag_209121	Znev_08008	Smim_6270_denovo_path2_Transposable_element_Tc3_transposase_Lepeophtheirus_salmonis_gi_225712314_gb_ACO12003_6e_27_111	Tcas_270016548	Mmar_MMa34062	Smim_g6633_t1_Transposable_element_Tc3_transposase_Camponotus_floridanus_gi_307187405_gb_EFN72522_2e_26_107	Smim_25334_Transposable_element_Tc3_transposase_Lepeophtheirus_salmonis_gi_290462873_gb_ADD24484_6e_30_118	Znev_17598	Hmag_204827	Smim_46836_Transposable_element_Tc3_transposase_Acromyrmex_echinatior_gi_332020788_gb_EGI61188_1e_15_78_2	Smim_8550_Transposable_element_Tc3_transposase_Camponotus_floridanus_gi_307187405_gb_EFN72522_8e_17_80_1	Smim_g43626_t1_Transposable_element_Tc3_transposase_Camponotus_floridanus_gi_307183038_gb_EFN69993_2e_60_204	Znev_04165	Hmag_221444	Smim_g69565_t1_Transposable_element_Tc3_transposase_Camponotus_floridanus_gi_307187147_gb_EFN72391_4e_24_102	Smim_g62754_t1_transposase_Ceratitis_rosa_gi_16903179_gb_AAK61417_3e_26_112	Smim_6883_Transposable_element_Tc3_transposase_Camponotus_floridanus_gi_307187147_gb_EFN72391_2e_23_100	Smim_22348_Transposable_element_Tc3_transposase_Camponotus_floridanus_gi_307188927_gb_EFN73458_4e_14_73_2	Znev_18195	Smim_g60744_t1_Transposable_element_Tc3_transposase_Camponotus_floridanus_gi_307187405_gb_EFN72522_1e_21_93_2	Smim_g60436_t1_Transposable_element_Tc3_transposase_Camponotus_floridanus_gi_307187405_gb_EFN72522_3e_25_103	Smim_g50725_t1_Transposable_element_Tc3_transposase_Camponotus_floridanus_gi_307188927_gb_EFN73458_1e_23_102	Smim_42023_transposase_Ceratitis_rosa_gi_16903179_gb_AAK61417_2e_26_107	Smim_35896_Transposable_element_Tc3_transposase_Lepeophtheirus_salmonis_gi_225712314_gb_ACO12003_1e_20_92_8	Znev_18765	Smar_002559	Smim_8763_Transposable_element_Tc3_transposase_Camponotus_floridanus_gi_307187405_gb_EFN72522_3e_23_98_6	Smim_52441_Transposable_element_Tc3_transposase_Camponotus_floridanus_gi_307187405_gb_EFN72522_6e_23_97_8	Hmag_230180	Znev_10185	Smim_g48684_t1_Transposable_element_Tc3_transposase_Camponotus_floridanus_gi_307187405_gb_EFN72522_5e_25_103	Smim_50754_Transposable_element_Tc3_transposase_Camponotus_floridanus_gi_307177802_gb_EFN66784_5e_19_87_4	Mmar_MMa12133	Smim_g31933_t1_Transposable_element_Tc3_transposase_Camponotus_floridanus_gi_307188927_gb_EFN73458_1e_17_85_5	Smim_g57212_t1_Transposable_element_Tc3_transposase_Camponotus_floridanus_gi_307188927_gb_EFN73458_3e_22_98_6	Smim_g39574_t1_Transposable_element_Tc3_transposase_Harpegnathos_saltator_gi_307197059_gb_EFN78431_6e_20_92_4	Smim_g55723_t1_Transposable_element_Tc3_transposase_Camponotus_floridanus_gi_307187405_gb_EFN72522_2e_22_98_6	Smim_69145_Transposable_element_Tc3_transposase_Camponotus_floridanus_gi_307177802_gb_EFN66784_1e_32_122	Smim_g73435_t1_Transposable_element_Tc3_transposase_Camponotus_floridanus_gi_307188927_gb_EFN73458_2e_22_99_8	Znev_16952	Smim_g22898_t1_Transposable_element_Tc3_transposase_Camponotus_floridanus_gi_307188927_gb_EFN73458_9e_25_107	Znev_11952	Mmar_MMa35904	Smim_g52988_t1_Transposable_element_Tc3_transposase_Camponotus_floridanus_gi_307177802_gb_EFN66784_2e_20_90_9	Hmag_220568	Znev_02202	Znev_10429	Smim_77472_Transposable_element_Tc3_transposase_Camponotus_floridanus_gi_307188927_gb_EFN73458_1e_17_83_6	Hmag_204323	Tcas_270015179	Tcas_270015502	Znev_16700	Tcas_270016201	Hmag_223743	Znev_00420	Smim_32939_Transposable_element_Tc3_transposase_Lepeophtheirus_salmonis_gi_225712314_gb_ACO12003_3e_20_90_9	Avag_25759001	Smim_g24596_t1_Transposable_element_Tc3_transposase_Acromyrmex_echinatior_gi_332020788_gb_EGI61188_9e_17_81_3	Mmar_MMa06432	Mmar_MMa35393	Znev_04134	Smim_83388_Transposable_element_Tc3_transposase_Lepeophtheirus_salmonis_gi_290462873_gb_ADD24484_2e_25_107	Mmar_MMa55743	Znev_13483	Znev_17533	Znev_16536	Smim_73802_transposase_Ceratitis_rosa_gi_16903179_gb_AAK61417_8e_08_56_2	Hmag_212269	Hmag_212994	Hmag_228150	Znev_13735	Hmag_224026	Hmag_231827	Smim_g28421_t1_Transposable_element_Tc3_transposase_Camponotus_floridanus_gi_307187147_gb_EFN72391_8e_20_92_4	Hmag_203217	Smim_g3950_t1_transposase_Salmo_salar_gi_157285980_gb_ABV31711_8e_32_129	Smim_g7410_t1_Transposable_element_Tc3_transposase_Camponotus_floridanus_gi_307184569_gb_EFN70920_9e_17_80_5	Smim_28870_Transposable_element_Tc3_transposase_Camponotus_floridanus_gi_307187405_gb_EFN72522_3e_21_93_2	Smim_g8034_t1_transposase_Ceratitis_rosa_gi_16903179_gb_AAK61417_2e_18_85_9	Hmag_214355	Znev_18577	Hmag_220924	Smim_69112_Transposable_element_Tc3_transposase_Camponotus_floridanus_gi_307187147_gb_EFN72391_1e_13_70_9	Hmag_209122	Smim_g37070_t1_Transposable_element_Tc3_transposase_Harpegnathos_saltator_gi_307197059_gb_EFN78431_6e_13_70_9	Smim_15372_Transposable_element_Tc1_transposase_Camponotus_floridanus_gi_307190497_gb_EFN74508_4e_15_73_9	Hmag_226542	Smim_3205_Transposable_element_Tc3_transposase_Lepeophtheirus_salmonis_gi_225712314_gb_ACO12003_1e_17_82_4	Hmag_231617	Smim_g40946_t1_Transposable_element_Tc3_transposase_Camponotus_floridanus_gi_307184569_gb_EFN70920_4e_16_79_0	Smim_32362_transposase_Ceratitis_rosa_gi_16903179_gb_AAK61417_2e_19_89_4	Znev_08559	Znev_12414	Tcas_270011297	Znev_09667	Znev_17510	Znev_18316	Znev_18608	Smim_2644_PREDICTED_zinc_finger_BED_domain_containing_protein_4_like_Acyrthosiphon_pisum_gi_328703750_ref_XP_003242294_5e_17_82_4	Mmar_MMa39423	Hmag_211188	Znev_06084	Hmag_218675	Smim_80653_80653	Mmar_MMa43084	Znev_09330	Smim_76736_Transposable_element_Tc3_transposase_Camponotus_floridanus_gi_307187147_gb_EFN72391_2e_11_66_6	Znev_06263	Znev_17114	Mmar_MMa52272	Znev_15418	Hmag_206182	Smim_56928_Transposable_element_Tc3_transposase_Camponotus_floridanus_gi_307184569_gb_EFN70920_3e_16_79_0	Smar_001393	Hmag_202021	Smim_60244_transposase_Ceratitis_rosa_gi_16903179_gb_AAK61417_2e_11_67_0	Smim_g35274_t1_Transposable_element_Tc3_transposase_Camponotus_floridanus_gi_307183038_gb_EFN69993_6e_49_174	Pfuc_102125_1_71526_t1	Smim_17229_Transposable_element_Tc1_transposase_Camponotus_floridanus_gi_307190497_gb_EFN74508_2e_13_68_9	Znev_15556	Smim_6677_hypothetical_protein_EAG_03291_Camponotus_floridanus_gi_307184557_gb_EFN70918_2e_05_46_2	Znev_18430	Znev_17871	Hmag_203618	Smim_49849_Transposable_element_Tc3_transposase_Lepeophtheirus_salmonis_gi_225712314_gb_ACO12003_4e_07_52_8	Mmar_MMa46044	Smim_30747_RCC2_homolog_Salmo_salar_gi_209155120_gb_ACI33792_9e_27_112	Hmag_201526	Hmag_225166	Hmag_204077	Hmag_227597	Hmag_225218	Hmag_203132	Hmag_220641	Smim_57607_transposase_Ceratitis_rosa_gi_16903179_gb_AAK61417_5e_11_65_5	Hmag_217837	Hmag_227475	Mmar_MMa41908	Mmar_MMa45165	Znev_13269	Znev_18264	Znev_08619	Znev_15664	Znev_01134	Znev_16962	Mmar_MMa15565	Hmag_214109	Hmag_210891	Hmag_227476	Hmag_223744	Hmag_209781	Smim_33339_Transposable_element_Tc3_transposase_Camponotus_floridanus_gi_307183038_gb_EFN69993_3e_32_127	Hmag_202937	Hmag_224577	Smim_g45333_t1_Transposable_element_Tc3_transposase_Harpegnathos_saltator_gi_307197059_gb_EFN78431_1e_26_108	Smim_23438_RCC2_homolog_Salmo_salar_gi_209155120_gb_ACI33792_9e_21_95_9	Hmag_214553	Hmag_223745	Hmag_230181	Smim_14480_Transposable_element_Tc3_transposase_Camponotus_floridanus_gi_307183038_gb_EFN69993_1e_25_106	Smim_10541_Transposable_element_Tc3_transposase_Harpegnathos_saltator_gi_307197059_gb_EFN78431_2e_07_51_6	Znev_00209	Mmar_MMa37373	Tadh_4249	Smim_28840_transposase_like_protein_Glyptapanteles_flavicoxis_gi_190702384_gb_ACE75277_4e_14_75_1	Smim_g17463_t1_transposase_like_protein_Glyptapanteles_flavicoxis_gi_190702384_gb_ACE75277_3e_29_120	Smim_g13324_t1_Transposable_element_Tc3_transposase_Camponotus_floridanus_gi_307184569_gb_EFN70920_1e_07_56_2	Smim_41360_Transposable_element_Tc3_transposase_Lepeophtheirus_salmonis_gi_290462873_gb_ADD24484_6e_06_50_8	Znev_00261	Smar_011329	Smar_014035	Smim_11629_Transposable_element_Tc3_transposase_Lepeophtheirus_salmonis_gi_290462873_gb_ADD24484_3e_08_57_4	Mmar_MMa03039	Mmar_MMa30494	Tcas_270016143	Smim_79376_Transposable_element_Tc3_transposase_Harpegnathos_saltator_gi_307197059_gb_EFN78431_6e_06_48_9	Smar_005825	Mley_ML09511a	Znev_04304	Mmar_MMa56885	Znev_11954	Mmar_MMa14785	Smim_28781_Transposable_element_Tc3_transposase_Camponotus_floridanus_gi_307188927_gb_EFN73458_9e_13_69_3	Mmar_MMa10286	Znev_17856	Smim_27072_Transposable_element_Tc3_transposase_Camponotus_floridanus_gi_307188927_gb_EFN73458_3e_06_50_4	Mmar_MMa30858	Hmic_0275800	Znev_18471	Smim_83704_Transposable_element_Tc3_transposase_Camponotus_floridanus_gi_307187405_gb_EFN72522_4e_10_60_5	Smim_28460_Transposable_element_Tc3_transposase_Camponotus_floridanus_gi_307187405_gb_EFN72522_1e_06_50_4	Smim_g24133_t1_Transposable_element_Tc3_transposase_Harpegnathos_saltator_gi_307197059_gb_EFN78431_0_004_40_8	Mmar_MMa42740	Mmar_MMa29562	Mmar_MMa02923	Mmar_MMa45327	Mmar_MMa47454	Mmar_MMa23807	Mmar_MMa42266	Znev_10827	Smim_58998_hypothetical_protein_EAG_09261_Camponotus_floridanus_gi_307172808_gb_EFN64048_0_001_42_0	Mmar_MMa24951	Smim_51559_Transposable_element_Tc3_transposase_Camponotus_floridanus_gi_307178650_gb_EFN67292_3e_10_60_8	Mmar_MMa09200	Smim_62826_Transposable_element_Tc3_transposase_Camponotus_floridanus_gi_307187405_gb_EFN72522_3e_06_49_3	Znev_03730	Mmar_MMa06035	Smim_83867_Transposable_element_Tc3_transposase_Camponotus_floridanus_gi_307184569_gb_EFN70920_2e_04_45_1	Mmar_MMa05662	Mmar_MMa08376	Mmar_MMa41155	Smim_58801_transposase_like_protein_Glyptapanteles_flavicoxis_gi_190702384_gb_ACE75277_3e_09_60_5	Znev_10320	Smim_47102_transposase_like_protein_Glyptapanteles_flavicoxis_gi_190702384_gb_ACE75277_2e_06_51_6	Mmar_MMa56604	Mmar_MMa42393	Mmar_MMa31765	Znev_16339	Znev_17261	Mmar_MMa28430	Mmar_MMa43112	Mmar_MMa34565	Smim_27058_hypothetical_protein_EAI_10412_Harpegnathos_saltator_gi_307200469_gb_EFN80658_2e_04_43_9	Smim_79758_79758	Smim_4572_denovo_path2_Transposable_element_Tc3_transposase_Camponotus_floridanus_gi_307178650_gb_EFN67292_2e_04_43_1	Mmar_MMa28313	Tadh_33264	Mmar_MMa40451	Znev_14825	Mmar_MMa16133	Mmar_MMa33054	Mmar_MMa23405	Mmar_MMa24059	Mmar_MMa31094	Smar_002550	Mmar_MMa37732	Mmar_MMa27393	Smar_003737	Znev_13794	Mmar_MMa35335	Mmar_MMa39051	Mmar_MMa41575	Znev_00269	Smim_56462_hypothetical_protein_EAI_03467_Harpegnathos_saltator_gi_307198689_gb_EFN79516_0_001_40_8	Smim_45258_PREDICTED_zinc_finger_BED_domain_containing_protein_4_like_Acyrthosiphon_pisum_gi_328703750_ref_XP_003242294_4e_04_46_6	Smim_19850_Transposable_element_Tc3_transposase_Lepeophtheirus_salmonis_gi_290462873_gb_ADD24484_6e_05_49_3	Nvec_58105_	Znev_18721	Rcul_t15831	Smar_002251	Smar_003881	Smim_66425_transposase_like_protein_Glyptapanteles_flavicoxis_gi_190702384_gb_ACE75277_2e_06_53_5	Smar_001383	Tcas_270011978	Znev_12222	Znev_00593	Znev_15086	Znev_13596	Znev_13260	Smim_17953_Transposable_element_Tc3_transposase_Camponotus_floridanus_gi_307184569_gb_EFN70920_0_007_40_8	Smim_59110_transposase_like_protein_Glyptapanteles_flavicoxis_gi_190702384_gb_ACE75277_8e_06_50_8	Smim_76645_Transposable_element_Tc3_transposase_Camponotus_floridanus_gi_307183038_gb_EFN69993_1e_25_108	Smim_2023_Transposable_element_Tc3_transposase_Camponotus_floridanus_gi_307178650_gb_EFN67292_0_003_43_5	Smim_21645_21645	Smim_23367_23367	Smim_6666_denovo_path2_RCC2_homolog_Salmo_salar_gi_209155120_gb_ACI33792_3e_08_56_2	Smim_76910_Transposable_element_Tcb1_transposase_Salmo_salar_gi_223649434_gb_ACN11475_3e_08_55_5	Smim_23995_Transposable_element_Tc3_transposase_Lepeophtheirus_salmonis_gi_290462873_gb_ADD24484_2e_14_73_9	Smim_26412_hypothetical_protein_EAG_02052_Camponotus_floridanus_gi_307188350_gb_EFN73125_0_001_41_6	Smim_42587_42587	Smim_g77616_t1_Transposable_element_Tc3_transposase_Lepeophtheirus_salmonis_gi_225712314_gb_ACO12003_0_007_42_7	Smim_35491_hypothetical_protein_EAG_05969_Camponotus_floridanus_gi_307184971_gb_EFN71217_1e_06_51_6	Smim_48227_Transposable_element_Tc3_transposase_Camponotus_floridanus_gi_307177802_gb_EFN66784_0_001_42_7	Tadh_4599	Znev_11539	Tcas_270015181	Tcas_270017120	Tcas_270010062	Tcas_270017058	Tcas_270015691	Znev_14185	Znev_12571	Avag_53899001

HG_11083	Pbac_3461075	Emul_02274	Emul_09443	Emul_06153	Emul_08186	Emul_05718	Emul_03226	Emul_07458	Emul_02362	Emul_09261	Emul_10518	Emul_08672	Emul_11114	Nvec_23300_PT	Tadh_61293

HG_16334	Ctel_198599	Tadh_55969	Lgig_163009	Mley_ML07607a	Skow_15825m	Adig_17451	Hmag_234353	Isca_ISCW020153-PA	Pbac_3466382

HG_6791	Bsch_g88	Ggal_039894	Skow_12593m	Ggal_022015	Xtro_044796	Drer_086115_chromosome_1_open_reading_frame_43_Source_
HGNC_Symbol_Acc_29876_C16H1orf43_2_of_2	Drer_055613_chromosome_1_open_reading_frame_43_Source_
HGNC_Symbol_Acc_29876_C16H1orf43_1_of_2	Spur_018694_C1orf43L	Ctel_188509	Hrob_190234	Cele_044438_Y51F10_11_Protein_Y51F10_11_Y51F10_11_mRNA_complete_cds_Source_RefSeq_mRNA_Acc_NM_001026610	Bmal_170579727	Cgig_24272	Tcas_270010266	Lgig_166943	Znev_11253	Dpul_63713	Dmel_0034172_CG6665	Isca_ISCW021837-PA	Hsap_Ensmbl0143612_chromosome_1_open_reading_frame_43_Source_
HGNC_Symbol_Acc_29876_C1orf43	Smim_41019_nice_3_putative_Ixodes_scapularis_gi_241688881_ref_XP_002411732_2e_40_149	Pfuc_34529_1_33926_t1	Mmar_MMa32327	Nvec_34875_	Mley_ML01483a	Bflo_260822032	Hmag_228178	Mmar_MMa47764	Dpul_18736	Ctel_196827	Acar_00010379	Adig_04588	Rcul_t09941	Tadh_60327

HG_5266	Hmic_0119400	Sjap_0048810	Emul_00877	Bsch_g29753	Ctel_225755	Pfuc_1163_1_65855_t1	Ggal_034419	Xtro_028597	Hsap_Ensmbl0261992_GATA_zinc_finger_domain_containing_2B_Source_
HGNC_Symbol_Acc_30778_GATAD2B	Xtro_062129	Xtro_043100	Bflo_260829493	Lgig_237616	Cgig_26425_Transcriptional_repressor_p66_alpha_Source_UniProtKB_TrEMBL_Acc_K1QXY3	Acar_00008646	Drer_005834_GATA_zinc_finger_domain_containing_2B_Source_ZFIN_Acc_ZDB_GENE_060503_655_gatad2b	Smim_59240_PREDICTED_similar_to_simjang_CG32067_PC_Tribolium_castaneum_gi_91086667_ref_XP_968148_1e_86_294	Hrob_193739	Dmel_0010762_simj_simjang_Source_FlyBase_0010762	Tcas_270010391	Znev_02999	Mmar_MMa14217	Dpul_306877	Isca_ISCW016643-PA	Adig_11388	Hmag_212479	Ctel_192695	Avag_62567001	Avag_08759001	Ctel_211928	Ctel_204764	Egra_04911	Mley_ML143037a	Gsal_10402_transcriptional_repressor_p66_alpha	Bmal_170585480	Hrob_193472	Spur_021374_Spur_021374	Cele_000938_dcp_66_Protein_DCP_66_isoform_a_dcp_66_mRNA_complete_cds_Source_RefSeq_mRNA_Acc_NM_059710	Ggal_028760	Tadh_60364	Nvec_24403_BRF1	Rcul_t21274	Tspi_316969911	Smim_80432_PREDICTED_similar_to_simjang_CG32067_PC_Tribolium_castaneum_gi_91086667_ref_XP_968148_2e_47_184	Spur_007979_Gata2a	Ctel_220629	Mmar_MMa14920	Drer_006192_GATA_zinc_finger_domain_containing_2Ab_Source_ZFIN_Acc_ZDB_GENE_040426_2372_gatad2ab	Hsap_Ensmbl0167491_GATA_zinc_finger_domain_containing_2A_Source_
HGNC_Symbol_Acc_29989_GATAD2A

HG_6424	Tadh_56782	Lgig_153490	Hmag_208747	Hmag_203351	Hmag_223821	Hmag_204830	Hmag_230063	Hmag_200743	Hmag_227717	Hmag_231591	Hmag_202994	Lgig_153369	Hmag_209559	Hmag_200003	Hmag_220320	Mley_ML06464a	Hmag_224813	Hmag_215398	Hmag_227103	Hmag_202000	Hmag_217840	Hmag_203909	Hmag_203910	Hmag_232161	Hmag_213612	Lgig_157248	Mley_ML204435a	Lgig_174750	Hmag_209558	Hmag_208624	Hmag_222886	Hmag_209910	Hmag_202375	Hmag_207916	Lgig_171074	Mley_ML11231a	Lgig_154578

HG_13056	Bsch_g67140	Lgig_161619	Skow_29829m	Tadh_61237	Hmag_204521	Cgig_15092	Pbac_3470637	Drer_096971_si_dkey_206p8_1_Source_ZFIN_Acc_ZDB_GENE_131127_460_si_dkey_206p8_1	Ctel_214052	Adig_04171	Bflo_260831144	Pfuc_2656_1_15885_t1

HG_1155	Drer_086268_trace_amine_associated_receptor_12i_Source_ZFIN_Acc_ZDB_GENE_041014_61_taar12i	Acar_00010368	Drer_088462_trace_amine_associated_receptor_12j_Source_ZFIN_Acc_ZDB_GENE_041014_59_taar12j	Spur_024079_Adora2b_1	Acar_00010365	Hsap_Ensmbl0146378_trace_amine_associated_receptor_2_Source_
HGNC_Symbol_Acc_4514_TAAR2	Skow_01574m	Ggal_022634	Nvec_37974_7tm_1	Drer_054237_trace_amine_associated_receptor_16a_Source_ZFIN_Acc_ZDB_GENE_100514_1_taar16a	Drer_090592_trace_amine_associated_receptor_10b_Source_ZFIN_Acc_ZDB_GENE_041014_67_taar10b	Drer_095762_trace_amine_associated_receptor_10c_Source_ZFIN_Acc_ZDB_GENE_041014_57_taar10c	Drer_069206_trace_amine_associated_receptor_15_Source_ZFIN_Acc_ZDB_GENE_041014_50_taar15	Drer_094806_trace_amine_associated_receptor_18e_Source_ZFIN_Acc_ZDB_GENE_100514_8_taar18e	Drer_054261_trace_amine_associated_receptor_20c_Source_ZFIN_Acc_ZDB_GENE_060414_7_taar20c	Drer_093229_trace_amine_associated_receptor_20o_Source_ZFIN_Acc_ZDB_GENE_060414_4_taar20o	Drer_092991_trace_amine_associated_receptor_19e_Source_ZFIN_Acc_ZDB_GENE_091116_66_taar19e	Drer_091786_trace_amine_associated_receptor_1_Source_
HGNC_Symbol_Acc_17734_TAAR1_33_of_92	Drer_095570_trace_amine_associated_receptor_18h_Source_ZFIN_Acc_ZDB_GENE_060413_2_taar18h	Drer_093466_trace_amine_associated_receptor_10d_Source_ZFIN_Acc_ZDB_GENE_041014_97_taar10d	Drer_088760_trace_amine_associated_receptor_1_Source_
HGNC_Symbol_Acc_17734_TAAR1_22_of_92	Drer_041466_trace_amine_associated_receptor_10a_Source_ZFIN_Acc_ZDB_GENE_041014_55_taar10a	Drer_095498_trace_amine_associated_receptor_1_Source_
HGNC_Symbol_Acc_17734_TAAR1_75_of_92	Drer_092188_trace_amine_associated_receptor_19j_Source_ZFIN_Acc_ZDB_GENE_091116_24_taar19j	Drer_054252_trace_amine_associated_receptor_18d_Source_ZFIN_Acc_ZDB_GENE_060413_12_taar18d	Drer_069214_trace_amine_associated_receptor_10_Source_ZFIN_Acc_ZDB_GENE_041014_49_taar10	Drer_092414_trace_amine_associated_receptor_19c_Source_ZFIN_Acc_ZDB_GENE_060414_16_taar19c	Drer_096185_trace_amine_associated_receptor_20u_Source_ZFIN_Acc_ZDB_GENE_060414_17_taar20u	Drer_093526_trace_amine_associated_receptor_20a1_Source_ZFIN_Acc_ZDB_GENE_060413_7_taar20a1	Drer_089000_trace_amine_associated_receptor_1b_Source_ZFIN_Acc_ZDB_GENE_041014_58_taar1b	Drer_094065_trace_amine_associated_receptor_20z_Source_ZFIN_Acc_ZDB_GENE_060414_14_taar20z	Drer_093829_trace_amine_associated_receptor_20x_Source_ZFIN_Acc_ZDB_GENE_060413_10_taar20x	Drer_096086_trace_amine_associated_receptor_20j_Source_ZFIN_Acc_ZDB_GENE_060414_15_taar20j	Drer_096025_trace_amine_associated_receptor_20c1_Source_ZFIN_Acc_ZDB_GENE_091116_60_taar20c1	Drer_092603_trace_amine_associated_receptor_1_Source_
HGNC_Symbol_Acc_17734_TAAR1_42_of_92	Drer_094490_trace_amine_associated_receptor_19k_Source_ZFIN_Acc_ZDB_GENE_091116_71_taar19k	Drer_096087_trace_amine_associated_receptor_20a_Source_ZFIN_Acc_ZDB_GENE_060414_6_taar20a	Bflo_260827845	Drer_093837_trace_amine_associated_receptor_16g_Source_ZFIN_Acc_ZDB_GENE_060413_19_taar16g	Drer_087419_trace_amine_associated_receptor_12g_Source_ZFIN_Acc_ZDB_GENE_041014_64_taar12g	Drer_069203_trace_amine_associated_receptor_13d_Source_ZFIN_Acc_ZDB_GENE_041014_62_taar13d	Drer_069201_trace_amine_associated_receptor_13e_Source_ZFIN_Acc_ZDB_GENE_041014_70_taar13e	Hsap_Ensmbl0146399_trace_amine_associated_receptor_1_Source_
HGNC_Symbol_Acc_17734_TAAR1	Drer_086412_trace_amine_associated_receptor_12c_Source_ZFIN_Acc_ZDB_GENE_041014_66_taar12c	Drer_092734_trace_amine_associated_receptor_13a_Source_ZFIN_Acc_ZDB_GENE_070424_256_taar13a	Drer_041454_trace_amine_associated_receptor_12b_Source_ZFIN_Acc_ZDB_GENE_041014_69_taar12b	Drer_094548_trace_amine_associated_receptor_12a_Source_ZFIN_Acc_ZDB_GENE_041014_99_taar12a	Drer_094237_trace_amine_associated_receptor_12h_Source_ZFIN_Acc_ZDB_GENE_041014_54_taar12h	Drer_022938_trace_amine_associated_receptor_11_Source_ZFIN_Acc_ZDB_GENE_041014_52_taar11	Skow_01585m	Drer_078171_trace_amine_associated_receptor_19u_Source_ZFIN_Acc_ZDB_GENE_060413_1_taar19u	Drer_096160_trace_amine_associated_receptor_20h_Source_ZFIN_Acc_ZDB_GENE_091116_82_taar20h	Drer_094997_trace_amine_associated_receptor_18b_Source_ZFIN_Acc_ZDB_GENE_100514_6_taar18b	Drer_096106_trace_amine_associated_receptor_20r_Source_ZFIN_Acc_ZDB_GENE_060413_21_taar20r	Drer_092399_trace_amine_associated_receptor_20d1_Source_ZFIN_Acc_ZDB_GENE_091116_90_taar20d1	Drer_096115_trace_amine_associated_receptor_20n_Source_ZFIN_Acc_ZDB_GENE_091116_53_taar20n	Drer_094718_trace_amine_associated_receptor_19d_Source_ZFIN_Acc_ZDB_GENE_060413_18_taar19d	Drer_086732_trace_amine_associated_receptor_1_Source_
HGNC_Symbol_Acc_17734_TAAR1_19_of_92	Drer_093785_trace_amine_associated_receptor_17a_Source_ZFIN_Acc_ZDB_GENE_060414_10_taar17a	Drer_091796_trace_amine_associated_receptor_18c_Source_ZFIN_Acc_ZDB_GENE_100514_7_taar18c	Drer_096168_trace_amine_associated_receptor_20g_Source_ZFIN_Acc_ZDB_GENE_091116_61_taar20g	Drer_095620_trace_amine_associated_receptor_19b_Source_ZFIN_Acc_ZDB_GENE_091116_74_taar19b	Drer_095748_trace_amine_associated_receptor_18j_Source_ZFIN_Acc_ZDB_GENE_060413_4_taar18j	Drer_092796_trace_amine_associated_receptor_1_Source_
HGNC_Symbol_Acc_17734_TAAR1_44_of_92	Drer_095156_trace_amine_associated_receptor_20w_Source_ZFIN_Acc_ZDB_GENE_060414_8_taar20w	Drer_092030_trace_amine_associated_receptor_18f_Source_ZFIN_Acc_ZDB_GENE_060414_21_taar18f	Drer_094682_trace_amine_associated_receptor_32_Source_ZFIN_Acc_ZDB_GENE_060413_16_taar32	Drer_095683_trace_amine_associated_receptor_19o_Source_ZFIN_Acc_ZDB_GENE_060414_13_taar19o	Drer_095096_trace_amine_associated_receptor_19t_Source_ZFIN_Acc_ZDB_GENE_091116_22_taar19t	Drer_094261_trace_amine_associated_receptor_19g_Source_ZFIN_Acc_ZDB_GENE_060413_17_taar19g	Drer_074516_trace_amine_associated_receptor_19l_Source_ZFIN_Acc_ZDB_GENE_091116_28_taar19l	Drer_068528_trace_amine_associated_receptor_19q_Source_ZFIN_Acc_ZDB_GENE_060413_13_taar19q	Tadh_51669	Drer_096028_trace_amine_associated_receptor_20i_Source_ZFIN_Acc_ZDB_GENE_060414_5_taar20i	Drer_096027_trace_amine_associated_receptor_20f_Source_ZFIN_Acc_ZDB_GENE_060414_3_taar20f	Drer_095225_trace_amine_associated_receptor_1_Source_
HGNC_Symbol_Acc_17734_TAAR1_73_of_92	Drer_092656_trace_amine_associated_receptor_19m_Source_ZFIN_Acc_ZDB_GENE_091116_30_taar19m	Drer_076345_trace_amine_associated_receptor_19p_Source_ZFIN_Acc_ZDB_GENE_091116_10_taar19p	Drer_094011_trace_amine_associated_receptor_1_Source_
HGNC_Symbol_Acc_17734_TAAR1_55_of_92	Drer_092371_trace_amine_associated_receptor_19s_Source_ZFIN_Acc_ZDB_GENE_060413_14_taar19s	Drer_090383_trace_amine_associated_receptor_19a_Source_ZFIN_Acc_ZDB_GENE_100519_3_taar19a	Drer_094654_trace_amine_associated_receptor_1_Source_
HGNC_Symbol_Acc_17734_TAAR1_64_of_92	Drer_094641_trace_amine_associated_receptor_1_Source_
HGNC_Symbol_Acc_17734_TAAR1_62_of_92	Drer_094649_trace_amine_associated_receptor_19i_Source_ZFIN_Acc_ZDB_GENE_060413_15_taar19i	Drer_095395_trace_amine_associated_receptor_1_Source_
HGNC_Symbol_Acc_17734_TAAR1_74_of_92	Drer_092953_trace_amine_associated_receptor_18i_Source_ZFIN_Acc_ZDB_GENE_060413_3_taar18i	Drer_096169_trace_amine_associated_receptor_20b_Source_ZFIN_Acc_ZDB_GENE_060414_1_taar20b	Ggal_036660	Nvec_1686_7tm_1	Drer_091733_trace_amine_associated_receptor_1_Source_
HGNC_Symbol_Acc_17734_TAAR1_32_of_92	Drer_091705_trace_amine_associated_receptor_14d_Source_ZFIN_Acc_ZDB_GENE_041210_315_taar14d	Drer_090372_trace_amine_associated_receptor_14e_Source_ZFIN_Acc_ZDB_GENE_041210_317_taar14e	Drer_069211_trace_amine_associated_receptor_14i_Source_ZFIN_Acc_ZDB_GENE_060414_25_taar14i	Drer_094375_trace_amine_associated_receptor_18g_Source_ZFIN_Acc_ZDB_GENE_060413_11_taar18g	Drer_092171_trace_amine_associated_receptor_16f_Source_ZFIN_Acc_ZDB_GENE_060413_20_taar16f	Drer_074325_Uncharacterized_protein_Source_UniProtKB_TrEMBL_Acc_E7F1C3_CU672229_1	Drer_089074_trace_amine_associated_receptor_2_Source_
HGNC_Symbol_Acc_4514_TAAR2_9_of_11	Drer_086376_trace_amine_associated_receptor_12e_Source_ZFIN_Acc_ZDB_GENE_041014_51_taar12e	Drer_069177_trace_amine_associated_receptor_13b_Source_ZFIN_Acc_ZDB_GENE_041014_65_taar13b	Hsap_Ensmbl0146383_trace_amine_associated_receptor_6_Source_
HGNC_Symbol_Acc_20978_TAAR6	Drer_092138_trace_amine_associated_receptor_20q_Source_ZFIN_Acc_ZDB_GENE_091116_85_taar20q	Hsap_Ensmbl0237110_trace_amine_associated_receptor_9_gene_pseudogene_Source_
HGNC_Symbol_Acc_20977_TAAR9	Ggal_022636	Drer_094626_trace_amine_associated_receptor_16b_Source_ZFIN_Acc_ZDB_GENE_100514_2_taar16b	Hsap_Ensmbl0135569_trace_amine_associated_receptor_5_Source_
HGNC_Symbol_Acc_30236_TAAR5	Drer_090812_trace_amine_associated_receptor_14g_Source_ZFIN_Acc_ZDB_GENE_100510_1_taar14g	Drer_075828_trace_amine_associated_receptor_14j_Source_ZFIN_Acc_ZDB_GENE_041014_34_taar14j	Drer_086692_trace_amine_associated_receptor_14a_Source_ZFIN_Acc_ZDB_GENE_041014_30_taar14a	Drer_069213_trace_amine_associated_receptor_14l_Source_ZFIN_Acc_ZDB_GENE_041014_31_taar14l	Hmag_229988	Hmag_207978	Skow_18569m	Drer_094170_trace_amine_associated_receptor_19h_Source_ZFIN_Acc_ZDB_GENE_060414_12_taar19h	Drer_069205_trace_amine_associated_receptor_13c_Source_ZFIN_Acc_ZDB_GENE_041014_60_taar13c	Drer_090227_trace_amine_associated_receptor_19n_Source_ZFIN_Acc_ZDB_GENE_091116_75_taar19n	Drer_096070_trace_amine_associated_receptor_20l_Source_ZFIN_Acc_ZDB_GENE_060414_19_taar20l	Hsap_Ensmbl0146385_trace_amine_associated_receptor_8_Source_
HGNC_Symbol_Acc_14964_TAAR8	Acar_00010372	Drer_095035_trace_amine_associated_receptor_20t_Source_ZFIN_Acc_ZDB_GENE_060414_18_taar20t	Skow_39545m	Drer_087049_trace_amine_associated_receptor_20b1_Source_ZFIN_Acc_ZDB_GENE_060413_5_taar20b1	Drer_087604_trace_amine_associated_receptor_1_Source_
HGNC_Symbol_Acc_17734_TAAR1_21_of_92	Skow_22322m	Tadh_58725	Drer_093266_trace_amine_associated_receptor_19f_Source_ZFIN_Acc_ZDB_GENE_060414_20_taar19f	Drer_092891_trace_amine_associated_receptor_20m_Source_ZFIN_Acc_ZDB_GENE_060413_8_taar20m	Drer_054254_trace_amine_associated_receptor_18a_Source_ZFIN_Acc_ZDB_GENE_100514_5_taar18a	Adig_11420	Drer_094679_trace_amine_associated_receptor_20p_Source_ZFIN_Acc_ZDB_GENE_091116_89_taar20p	Drer_086390_trace_amine_associated_receptor_1_Source_
HGNC_Symbol_Acc_17734_TAAR1_17_of_92	Tadh_58723	Drer_059138_trace_amine_associated_receptor_1_Source_
HGNC_Symbol_Acc_17734_TAAR1_7_of_92	Bmal_170595725	Drer_088859_trace_amine_associated_receptor_14f_Source_ZFIN_Acc_ZDB_GENE_041210_313_taar14f	Drer_090464_trace_amine_associated_receptor_14h_Source_ZFIN_Acc_ZDB_GENE_041014_32_taar14h	Nvec_38346_7tm_1	Lgig_127056	Skow_22306m	Ctel_92917	Nvec_39068_	Skow_17375m	Skow_34996m	Skow_34999m	Nvec_56741_7tm_1	Tadh_57728	Nvec_33446_7tm_1	Drer_094797_si_dkey_181m19_11_Source_ZFIN_Acc_ZDB_GENE_091204_204_si_dkey_181m19_11	Mley_ML008112a	Nvec_32472_7tm_1

HG_8099	Lgig_124100	Tadh_57557	Adig_04997	Drer_078664_Uncharacterized_protein_Source_UniProtKB_TrEMBL_Acc_H9GY27_CABZ01080599_1	Ggal_015398	Skow_14477m	Skow_14499m	Csav_002925	Bsch_g5126	Ctel_223926	Cint_016592	Cgig_10764	Hmag_205441	Spur_014493_Hypp_2154	Nvec_16001_LRR_1	Csav_002926	Acar_00017620	Mley_ML005713a	Odio_007897001	Pbac_3463341	Adig_19453	Pfuc_61490_1_63593_t1	Pfuc_50606_1_12719_t1	Skow_02616m	Skow_39951m

HG_9433	Bsch_g33809	Cint_012183	Bflo_260824039	Spur_027005_Hypp_1195	Cgig_18109	Skow_10300m	Bflo_260821465	Bsch_g60818	Nvec_45733_	Cele_016032_C24A3_1_Protein_C24A3_1_C24A3_1_mRNA_complete_cds_Source_RefSeq_mRNA_Acc_NM_077120	Adig_06342	Cgig_18110	Ctel_225276	Csav_008046	Csav_008043	Mley_ML05342a	Nvec_19851_	Pfuc_39256_1_41113_t1	Tadh_53026	Bflo_260808498

HG_12304	Hmic_0487700	Egra_06010	Emul_04564	Sman_146720	Sjap_0047470	Tadh_61767	Bsch_g64162	Sjap_0047460	Pbac_3472214	Gsal_11232_ci_meta1_precursor	Hmic_1009000	Sjap_0312870	Sjap_0120500

HG_11	Hsap_Ensmbl0175514_G_protein_coupled_receptor_152_Source_
HGNC_Symbol_Acc_23622_GPR152	Nvec_26758_7tm_1	Tcas_270011018	Acar_00018076	Isca_ISCW022222-PA	Skow_08037m	Dpul_54432	Bflo_260818946	Cgig_17230_Neuropeptide_Y_receptor_Source_UniProtKB_TrEMBL_Acc_K1RE51	Znev_08693	Tcas_270006387	Acar_00005346	Ggal_023158	Skow_17465m	Ctel_89772	Dpul_317149	Bflo_260833752	Hsap_Ensmbl0075073_tachykinin_receptor_2_Source_
HGNC_Symbol_Acc_11527_TACR2	Skow_04268m	Avag_17948001	Isca_ISCW015326-PA	Isca_ISCW022730-PA	Dpul_54510	Xtro_002011	Bflo_260799644	Dmel_0035610_Lkr_Leucokinin_receptor_Source_FlyBase_0035610	Hrob_182211	Nvec_31735_	Avag_15058001	Bflo_260818681	Pfuc_34219_1_55496_t1	Avag_11878001	Avag_63159001	Cgig_27768_Cholecystokinin_receptor_type_A_Source_UniProtKB_TrEMBL_Acc_K1QI17	Nvec_5075_7tm_1	Ctel_108837	Avag_00849001	Bflo_260827746	Rcul_t45889	Ggal_027969	Skow_24831m	Drer_075112_tachykinin_receptor_3a_Source_ZFIN_Acc_ZDB_GENE_090312_106_tacr3a	Avag_45094001	Nvec_35072_	Nvec_57199_7tm_1	Skow_17510m	Bflo_260802560	Nvec_20515_	Smar_001612	Avag_02843001	Bflo_260827475	Ggal_036155	Drer_054203_neuropeptide_FF_receptor_1_like_1_Source_ZFIN_Acc_ZDB_GENE_091118_18_npffr1l1	Avag_20456001	Acar_00014368	Tcas_270001267	Avag_49750001	Dmel_0259231_CCKLR_17D1_CCK_like_receptor_at_17D1_Source_FlyBase_0259231	Ctel_89755	Avag_14935001	Dmel_0038880_SIFR_SIFamide_receptor_Source_FlyBase_0038880	Hsap_Ensmbl0166573_galanin_receptor_1_Source_
HGNC_Symbol_Acc_4132_GALR1	Mmar_MMa26835	Dmel_0050106_CCHa1r_CCHamide_1_receptor_Source_FlyBase_0050106	Avag_16477001	Adig_17409	Avag_03385001	Dpul_43250	Avag_07392001	Skow_34157m	Drer_010712_neuropeptide_FF_receptor_1_like_3_Source_ZFIN_Acc_ZDB_GENE_070424_44_npffr1l3	Cgig_17233_Neuropeptide_Y_receptor_Source_UniProtKB_TrEMBL_Acc_K1R160	Nvec_6803_7tm_1	Cint_002055	Cint_002063	Spur_022376_KpLr2	Cgig_12279_Cholecystokinin_receptor_Source_UniProtKB_TrEMBL_Acc_K1PPZ5	Cele_020712_ckr_1_Protein_CKR_1_ckr_1_mRNA_complete_cds_Source_RefSeq_mRNA_Acc_NM_059517	Skow_36738m	Skow_02450m	Skow_34611m	Cgig_10856_Neuropeptide_FF_receptor_2_Source_UniProtKB_TrEMBL_Acc_K1QBA5	Skow_45749m	Skow_34600m	Skow_24022m	Ctel_215255	Bflo_260802562	Ctel_209653	Skow_35244m	Skow_05501m	Skow_02487m	Skow_45750m	Xtro_063176	Nvec_36389_	Ctel_224477	Skow_06148m	Skow_29790m	Bflo_260799640	Avag_03172001	Drer_056620_gastrin_releasing_peptide_receptor_Source_ZFIN_Acc_ZDB_GENE_081015_4_grpr	Gsal_7968_allatostatin	Pfuc_1695_1_00796_t1	Adig_15167	Skow_43208m	Skow_24832m	Spur_018190_NmbrL_3	Ggal_026657	Isca_ISCW016382-PA	Skow_33677m	Hmag_203903	Skow_24836m	Acar_00009125	Bflo_260802187	Tadh_18299	Drer_044969_si_ch73_52e11_1_Source_ZFIN_Acc_ZDB_GENE_131121_48_si_ch73_52e11_1	Xtro_060418	Ggal_002895	Cgig_05571_Neuropeptide_capa_receptor_Source_UniProtKB_TrEMBL_Acc_K1RWH8	Cgig_11645_Melatonin_related_receptor_Source_UniProtKB_TrEMBL_Acc_K1RFC1	Spur_008212_Agtr1	Skow_02448m	Skow_02451m	Smim_24816_PREDICTED_neuropeptide_Y_receptor_like_Acyrthosiphon_pisum_gi_328701469_ref_XP_001946360_4e_118_362	Skow_35992m	Skow_34608m	Isca_ISCW014938-PA	Spur_022317_GalLr_1	Drer_058246_cysteinyl_leukotriene_receptor_1_Source_ZFIN_Acc_ZDB_GENE_050522_250_cysltr1	Avag_21950001	Avag_09023001	Xtro_022341	Skow_15423m	Nvec_25320_7tm_1	Skow_00052m	Znev_05564	Dmel_0038874_ETHR_ETHR_Source_FlyBase_0038874	Spur_021160_NeurmdnBr_3	Lgig_166607	Hmag_203902	Skow_02481m	Drer_020853_galanin_receptor_2_Source_
HGNC_Symbol_Acc_4133_GALR2	Spur_001675_Galr2L_3	Cint_008927	Nvec_28023_7tm_1	Znev_17103	Spur_015139_Tcknr1	Bflo_260831876	Skow_02489m	Ctel_24752	Dpul_1192	Drer_003049_somatostatin_receptor_1a_Source_ZFIN_Acc_ZDB_GENE_090429_1_sstr1a	Skow_45856m	Skow_30690m	Skow_45859m	Xtro_062597	Bflo_260833718	Drer_077540_coagulation_factor_II_thrombin_receptor_like_1_tandem_duplicate_2_Source_ZFIN_Acc_ZDB_GENE_070615_24_f2rl1_2	Tcas_270004853	Xtro_026719	Ggal_013602	Ctel_113004	Hsap_Ensmbl0139874_somatostatin_receptor_1_Source_
HGNC_Symbol_Acc_11330_SSTR1	Mmar_MMa30160	Xtro_025204	Bflo_260787285	Acar_00013830	Xtro_049035	Bflo_260819314	Smar_014071	Ctel_131652	Bsch_g13125	Xtro_005445	Ctel_54029	Dmel_0028961_AlstR_Allatostatin_Receptor_Source_FlyBase_0028961	Skow_15183m	Skow_37383m	Skow_15184m	Drer_045443_angiotensin_II_receptor_type_1b_Source_ZFIN_Acc_ZDB_GENE_110411_117_agtr1b	Dpul_23370	Spur_022468_KpLr1	Lgig_51656	Ggal_019479	Skow_15206m	Skow_27511m	Ggal_024372	Lgig_108200	Bflo_260802558	Skow_15207m	Ggal_022114	Skow_04339m	Bflo_260805612	Xtro_062193	Acar_00004236	Drer_068444_Uncharacterized_protein_Source_UniProtKB_TrEMBL_Acc_F1QJ85_CU207276_1	Skow_00421m	Drer_070400_si_ch211_161c3_4_Source_ZFIN_Acc_ZDB_GENE_131127_536_si_ch211_161c3_4	Drer_062552_lysophosphatidic_acid_receptor_6a_Source_ZFIN_Acc_ZDB_GENE_061013_343_lpar6a	Odio_017762001	Bflo_260819280	Acar_00013766	Cgig_27318_Neuromedin_B_receptor_Source_UniProtKB_TrEMBL_Acc_K1R
HG0	Skow_16774m	Rcul_t26446	Hmic_0225600	Smim_52773_PREDICTED_somatostatin_receptor_type_4_like_Bombus_terrestris_gi_340711663_ref_XP_003394391_8e_155_455	Dmel_0039595_AR_2_Allatostatin_Receptor_2_Source_FlyBase_0039595	Xtro_029218	Skow_37382m	Ggal_017830	Hsap_Ensmbl0163823_chemokine_C_C_motif_receptor_1_Source_
HGNC_Symbol_Acc_1602_CCR1	Acar_00016116	Xtro_003445	Acar_00015170	Drer_069806_somatostatin_receptor_2_Source_
HGNC_Symbol_Acc_11331_SSTR2_2_of_2	Avag_22177001	Drer_057410_relaxin_insulin_like_family_peptide_receptor_3_Source_ZFIN_Acc_ZDB_GENE_080723_67_rxfp3	Ggal_020087	Dpul_53990	Pfuc_32239_1_12096_t1	Skow_25571m	Acar_00015069	Drer_056230_growth_hormone_secretagogue_receptor_a_Source_ZFIN_Acc_ZDB_GENE_070912_238_ghsra	Acar_00020224	Bflo_260802612	Acar_00009538	Drer_067925_Uncharacterized_protein_Source_UniProtKB_TrEMBL_Acc_E7FCM2_BX324198_1	Ctel_119606	Skow_35162m	Bflo_260790673	Drer_079165_Uncharacterized_protein_Source_UniProtKB_TrEMBL_Acc_F1QF39_CR356247_1	Cele_009619_npr_6_Protein_NPR_6_npr_6_mRNA_complete_cds_Source_RefSeq_mRNA_Acc_NM_077324	Lgig_73358	Ctel_63522	Skow_11182m	Skow_36552m	Drer_031749_C3a_anaphylatoxin_chemotactic_receptor_Source_UniProtKB_Swiss_Prot_Acc_P0C7U4_C3AR1	Drer_057117_growth_hormone_secretagogue_receptor_b_Source_ZFIN_Acc_ZDB_GENE_090327_1_ghsrb	Rcul_t00062	Ggal_006561	Acar_00015228	Ctel_202875	Bflo_260802750	Skow_15895m	Bflo_260824161	Bflo_260801435	Ggal_015767	Skow_07331m	Ggal_037996	Spur_025226_Gpr54_2	Ggal_015445	Drer_057195_G_protein_coupled_receptor_132_Source_
HGNC_Symbol_Acc_17482_GPR132_2_of_3	Dpul_60654	Ggal_002894	Nvec_40806_	Skow_33995m	Bflo_260819441	Xtro_034975	Drer_010384_lysophosphatidic_acid_receptor_5a_Source_ZFIN_Acc_ZDB_GENE_030131_1193_lpar5a	Acar_00005389	Hsap_Ensmbl0173198_cysteinyl_leukotriene_receptor_1_Source_
HGNC_Symbol_Acc_17451_CYSLTR1	Nvec_3199_7tm_1	Xtro_052518	Bflo_260814825	Ggal_039761	Csav_003827	Skow_19478m	Drer_079829_Uncharacterized_protein_Source_UniProtKB_TrEMBL_Acc_F1QYD4_BX537113_1	Ggal_014948	Cint_026686	Nvec_23854_	Hrob_87553	Drer_091207_motilin_receptor_Source_
HGNC_Symbol_Acc_4495_MLNR	Lgig_91538	Ctel_22938	Xtro_058697	Acar_00004549	Hsap_Ensmbl0132671_somatostatin_receptor_4_Source_
HGNC_Symbol_Acc_11333_SSTR4	Hrob_87810	Skow_24099m	Skow_20015m	Tcas_270001281	Nvec_33463_7tm_1	Nvec_17214_	Skow_31989m	Acar_00001016	Acar_00020315	Ctel_182424	Acar_00004555	Lgig_108343	Sman_118040_Putative_neuropeptide_receptor_Source_UniProtKB_TrEMBL_Acc_G4V636	Ggal_004956	Bsch_g21922	Avag_28112001	Bflo_260819218	Lgig_108855	Skow_16338m	Spur_004603_NeurmdnULr	Ggal_010329	Skow_16780m	Bflo_260796211	Spur_015957_NeurmdnULr2	Xtro_042764	Isca_ISCW000923-PA	Ggal_032414	Acar_00005002	Lgig_144597	Spur_017624_Prokr1	Skow_16333m	Dpul_13548	Skow_02446m	Xtro_013519	Drer_076897_Uncharacterized_protein_Source_UniProtKB_TrEMBL_Acc_F1QI14_CU570782_1	Xtro_034879	Bflo_260803239	Skow_16334m	Avag_26694001	Znev_16805	Ggal_022571	Spur_026856_GrprL	Drer_042984_formyl_peptide_receptor_1_Source_ZFIN_Acc_ZDB_GENE_121227_2_fpr1	Dmel_0004841_Takr86C_Tachykinin_like_receptor_at_86C_Source_FlyBase_0004841	Bflo_260819312	Skow_42372m	Cint_003429	Cint_029572	Cint_029571	Csav_002964	Spur_007422_Gpr54_1	Cint_000421	Csav_004043	Csav_004042	Csav_004044	Cint_024546	Cint_029108	Cint_024545	Bflo_260819284	Bsch_g2538	Bsch_g3863	Cint_012838	Xtro_021970	Bflo_260799162	Isca_ISCW022739-PA	Bflo_260800201	Bflo_260803095	Bflo_260795337	Skow_17582m	Pfuc_5788_1_31044_t1	Drer_059090_somatostatin_receptor_2_Source_
HGNC_Symbol_Acc_11331_SSTR2_1_of_2	Odio_016022001	Skow_15425m	Cint_026685	Bflo_260823830	Odio_014234001	Skow_30660m	Mmar_MMa29774	Adig_00009	Rcul_t21610	Bflo_260780884	Bflo_260823832	Acar_00007416	Acar_00009691	Skow_03907m	Avag_51900001	Dpul_57322	Adig_00512	Cele_019616_nmur_2_Protein_NMUR_2_nmur_2_mRNA_complete_cds_Source_RefSeq_mRNA_Acc_NM_061265	Hsap_Ensmbl0182631_relaxin_insulin_like_family_peptide_receptor_3_Source_
HGNC_Symbol_Acc_24883_RXFP3	Pfuc_8535_1_67891_t1	Bflo_260799158	Hsap_Ensmbl0180616_somatostatin_receptor_2_Source_
HGNC_Symbol_Acc_11331_SSTR2	Acar_00014278	Ggal_037713	Bflo_260781648	Bflo_260788332	Bflo_260829589	Hsap_Ensmbl0101188_neurotensin_receptor_1_high_affinity_Source_
HGNC_Symbol_Acc_8039_NTSR1	Cint_013105	Skow_23334m	Ggal_007739	Acar_00010454	Acar_00005950	Skow_23342m	Cele_006428_tkr_3_Protein_TKR_3_isoform_b_tkr_3_mRNA_complete_cds_Source_RefSeq_mRNA_Acc_NM_001026087	Smar_013945	Xtro_022361	Ggal_033210	Ggal_008428	Ggal_038657	Lgig_105957	Ggal_019474	Bflo_260824792	Cgig_27719_Somatostatin_receptor_type_1_Source_UniProtKB_TrEMBL_Acc_K1QHX9	Skow_17503m	Bflo_260835922	Ggal_006922	Avag_19185001	Avag_40861001	Ctel_45060	Hsap_Ensmbl0121853_growth_hormone_secretagogue_receptor_Source_
HGNC_Symbol_Acc_4267_GHSR	Hsap_Ensmbl0162009_somatostatin_receptor_5_Source_
HGNC_Symbol_Acc_11334_SSTR5	Skow_01583m	Nvec_4982_7tm_1	Hmic_0085600	Ggal_019142	Drer_093228_chemokine_like_receptor_1_Source_
HGNC_Symbol_Acc_2121_CMKLR1_3_of_3	Drer_057633_chemokine_C_X_C_motif_receptor_4a_Source_ZFIN_Acc_ZDB_GENE_020102_1_cxcr4a	Ggal_013967	Hsap_Ensmbl0183813_chemokine_C_C_motif_receptor_4_Source_
HGNC_Symbol_Acc_1605_CCR4	Ctel_48875	Acar_00004690	Spur_018339_QrfprL_4	Xtro_000415	Smar_008809	Xtro_035060	Hsap_Ensmbl0187474_formyl_peptide_receptor_3_Source_
HGNC_Symbol_Acc_3828_FPR3	Hrob_133157	Drer_041125_G_protein_coupled_receptor_19_Source_ZFIN_Acc_ZDB_GENE_040426_1295_gpr19	Ctel_23273	Nvec_27951_	Drer_092087_chemokine_like_receptor_1_Source_
HGNC_Symbol_Acc_2121_CMKLR1_2_of_3	Drer_036117_melanin_concentrating_hormone_receptor_2_Source_ZFIN_Acc_ZDB_GENE_030502_6_mchr2	Xtro_053184	Ggal_009540	Hsap_Ensmbl0135577_neuromedin_B_receptor_Source_
HGNC_Symbol_Acc_7843_NMBR	Ggal_008086	Skow_17460m	Ggal_039217	Hrob_74572	Tspi_316971902	Ggal_024125	Nvec_3544_7tm_1	Mmar_MMa16162	Smim_18627_neuropeptide_f_receptor_76f_putative_Ixodes_scapularis_gi_241082209_ref_XP_002409018_8e_156_454	Bflo_260825421	Nvec_30435_	Skow_35128m	Adig_13305	Acar_00004993	Hmag_229029	Xtro_003641	Drer_063545_purinergic_receptor_P2Y_G_protein_coupled_2_Source_
HGNC_Symbol_Acc_8541_P2RY2_1_of_3	Hrob_73674	Drer_061846_relaxin_insulin_like_family_peptide_receptor_3_2b_Source_ZFIN_Acc_ZDB_GENE_050208_346_rxfp3_2b	Hsap_Ensmbl0169508_G_protein_coupled_receptor_183_Source_
HGNC_Symbol_Acc_3128_GPR183	Lgig_127828	Lgig_52425	Drer_063549_purinergic_receptor_P2Y_G_protein_coupled_2_Source_
HGNC_Symbol_Acc_8541_P2RY2_2_of_3	Lgig_91997	Bflo_260792561	Nvec_42559_7tm_1	Cint_026710	Spur_018963_NmbrL_4	Xtro_057104	Ctel_63132	Spur_002169_Sstr5	Skow_12816m	Lgig_126576	Drer_086776_G_protein_coupled_receptor_35_Source_
HGNC_Symbol_Acc_4492_GPR35_3_of_3	Lgig_122499	Nvec_48593_7tm_1	Drer_087084_hydroxycarboxylic_acid_receptor_1_4_Source_ZFIN_Acc_ZDB_GENE_111111_10_hcar1_4	Nvec_13771_7tm_1	Nvec_1364_7tm_1	Nvec_16639_	Nvec_53155_	Skow_12817m	Tcas_270004809	Bflo_260834117	Adig_21565	Xtro_053045	Skow_22967m	Avag_13994001	Xtro_053046	Smim_g63506_t1_thyrotropin_releasing_hormone_receptor_putative_Ixodes_scapularis_gi_242001702_ref_XP_002435494_6e_110_328	Drer_036159_thyrotropin_releasing_hormone_receptor_b_Source_ZFIN_Acc_ZDB_GENE_060503_382_trhrb	Skow_06245m	Lgig_114263	Ctel_141862	Nvec_24509_	Ctel_23754	Tcas_270015160	Xtro_050945	Nvec_26982_7tm_1	Cgig_28192_Neuropeptide_FF_receptor_2_Source_UniProtKB_TrEMBL_Acc_K1RE65	Nvec_14294_	Ggal_006514	Nvec_37029_7tm_1	Nvec_46487_7tm_1	Drer_022570_Uncharacterized_protein_Source_UniProtKB_TrEMBL_Acc_F1R0N6_BX248318_1	Skow_26589m	Cgig_07543_Neuropeptide_FF_receptor_2_Source_UniProtKB_TrEMBL_Acc_K1QPC8	Skow_17461m	Smim_69341_neuropeptide_FF_receptor_putative_Ixodes_scapularis_gi_241266742_ref_XP_002406273_3e_62_202	Ggal_014949	Pfuc_2923_1_66498_t1	Nvec_29326_7tm_1	Hsap_Ensmbl0110148_cholecystokinin_B_receptor_Source_
HGNC_Symbol_Acc_1571_CCKBR	Nvec_17030_	Lgig_71923	Tcas_270006360	Cgig_06524_Neuropeptide_FF_receptor_2_Source_UniProtKB_TrEMBL_Acc_K1PVA2	Znev_15082	Acar_00009469	Xtro_053196	Bflo_260809049	Ctel_90908	Cgig_07542_Neuropeptide_FF_receptor_2_Source_UniProtKB_TrEMBL_Acc_K1RVG3	Nvec_22486_	Acar_00001026	Lgig_93568	Emul_10150	Egra_03706	Hsap_Ensmbl0183150_G_protein_coupled_receptor_19_Source_
HGNC_Symbol_Acc_4473_GPR19	Ggal_025895	Ggal_035808	Lgig_208014	Cele_016265_nmur_4_Protein_NMUR_4_nmur_4_mRNA_complete_cds_Source_RefSeq_mRNA_Acc_NM_059589	Hrob_82100	Drer_093901_thyrotropin_releasing_hormone_receptor_2_Source_ZFIN_Acc_ZDB_GENE_050419_193_trhr2	Drer_062631_neuropeptide_FF_receptor_1_like_2_Source_ZFIN_Acc_ZDB_GENE_060526_110_npffr1l2	Gsal_9234_thyrotropin_releasing_hormone_receptor_like	Nvec_54812_7tm_1	Cele_016747_nmur_1_Protein_NMUR_1_nmur_1_mRNA_complete_cds_Source_RefSeq_mRNA_Acc_NM_077114	Drer_003944_neuromedin_U_receptor_1_Source_
HGNC_Symbol_Acc_4518_NMUR1_1_of_2	Bflo_260804259	Adig_09024	Acar_00004220	Hsap_Ensmbl0174417_thyrotropin_releasing_hormone_receptor_Source_
HGNC_Symbol_Acc_12299_TRHR	Hrob_129617	Skow_13370m	Pfuc_4438_1_23573_t1	Bflo_260802332	Mmar_MMa15630	Acar_00019619	Znev_12765	Nvec_13760_7tm_1	Nvec_51977_	Bflo_260803243	Cgig_09553_Pyroglutamylated_RFamide_peptide_receptor_Source_UniProtKB_TrEMBL_Acc_K1PCE5	Drer_039349_pyroglutamylated_RFamide_peptide_receptor_a_Source_ZFIN_Acc_ZDB_GENE_090313_105_qrfpra	Lgig_65549	Mmar_MMa39814	Spur_021219_Gpr54	Skow_19956m	Avag_59079001	Drer_076546_thyrotropin_releasing_hormone_receptor_a_Source_ZFIN_Acc_ZDB_GENE_100922_18_trhra	Skow_24622m	Tcas_270002919	Lgig_111574	Adig_17814	Nvec_50432_7tm_1	Bflo_260834057	Nvec_6730_7tm_1	Lgig_120990	Skow_22959m	Xtro_007495	Bflo_260801996	Xtro_060971	Nvec_36407_	Nvec_42645_	Drer_052089_Uncharacterized_protein_Source_UniProtKB_TrEMBL_Acc_E7F402_CR352260_1	Avag_31057001	Drer_060884_neuromedin_U_receptor_1_Source_ZFIN_Acc_ZDB_GENE_081104_220_nmur1	Xtro_004185	Avag_46358001	Nvec_36326_	Bflo_260786683	Spur_026458_CcK_GLr	Cgig_03328_Cholecystokinin_receptor_type_A_Source_UniProtKB_TrEMBL_Acc_K1PZ04	Ctel_74636	Skow_08848m	Ctel_125109	Cgig_14191_Orexin_receptor_type_2_Source_UniProtKB_TrEMBL_Acc_K1QZG6	Avag_39464001	Ctel_63664	Ctel_26064	Drer_033635_neuropeptide_FF_receptor_2_1_npffr2_1_mRNA_Source_RefSeq_mRNA_Acc_NM_001105109_NPFFR2_1	Tcas_270001268	Adig_01796	Nvec_16078_	Znev_16063	Tcas_270001282	Acar_00013839	Nvec_13423_7tm_1	Bflo_260811420	Xtro_023026	Tcas_270012689	Lgig_94391	Mmar_MMa54551	Ctel_74266	Bflo_260802502	Acar_00010228	Adig_06960	Spur_014447_Hypp_2150	Drer_053570_pyrimidinergic_receptor_P2Y_G_protein_coupled_4_like_Source_ZFIN_Acc_ZDB_GENE_030616_77_pr2y4l	Skow_38105m	Lgig_171228	Adig_23615	Skow_18805m	Nvec_44879_	Drer_061094_si_ch211_272h9_2_Source_ZFIN_Acc_ZDB_GENE_070705_164_si_ch211_272h9_2	Mmar_MMa46953	Xtro_032197	Skow_14289m	Bflo_260831988	Drer_005522_galanin_receptor_1_Source_ZFIN_Acc_ZDB_GENE_060503_290_galr1	Adig_12221	Lgig_95484	Smar_005402	Nvec_45713_	Avag_42592001	Hmic_0426400	Nvec_25436_7tm_1	Xtro_051752	Drer_068422_Uncharacterized_protein_Source_UniProtKB_TrEMBL_Acc_E7F335_CABZ01084347_1	Xtro_003679	Smar_005410	Drer_062111_Uncharacterized_protein_Source_UniProtKB_TrEMBL_Acc_F1Q7F2_CT030048_1	Csav_003825	Cele_021439_ckr_2_Protein_CKR_2_isoform_c_ckr_2_mRNA_complete_cds_Source_RefSeq_mRNA_Acc_NM_001027673	Xtro_003414	Tcas_270006463	Bflo_260827704	Nvec_38686_7tm_1	Smar_001160	Drer_023722_hypocretin_orexin_receptor_2_Source_ZFIN_Acc_ZDB_GENE_070228_3_hcrtr2	Skow_09983m	Hsap_Ensmbl0137252_hypocretin_orexin_receptor_2_Source_
HGNC_Symbol_Acc_4849_HCRTR2	Tcas_270011066	Ctel_5310	Lgig_111302	Bflo_260833758	Hsap_Ensmbl0164129_neuropeptide_Y_receptor_Y5_Source_
HGNC_Symbol_Acc_7958_NPY5R	Tcas_270014299	Pfuc_2059_1_51505_t1	Drer_067563_KISS1_receptor_b_Source_ZFIN_Acc_ZDB_GENE_060526_54_kiss1rb	Skow_34062m	Hmag_228365	Skow_09975m	Ggal_031005	Spur_023223_Orxn_HpcLr2	Hrob_67040	Nvec_51651_7tm_1	Ctel_225192	Skow_20410m	Lgig_162749	Cgig_05389_Pyroglutamylated_RFamide_peptide_receptor_Source_UniProtKB_TrEMBL_Acc_K1PWN6	Bflo_261289477	Bflo_260786487	Avag_49408001	Ggal_006747	Xtro_010624	Drer_074117_cholecystokinin_B_receptor_Source_
HGNC_Symbol_Acc_1571_CCKBR_1_of_2	Dpul_242115	Lgig_127723	Bflo_260791785	Rcul_t29917	Ggal_018955	Lgig_108319	Ggal_007342	Drer_002728_KISS1_receptor_a_Source_ZFIN_Acc_ZDB_GENE_070912_521_kiss1ra	Tcas_270008249	Ctel_62906	Gsal_4335_neuropeptide_receptor	Pfuc_8146_1_02554_t1	Ggal_007065	Cgig_04376_Pyroglutamylated_RFamide_peptide_receptor_Source_UniProtKB_TrEMBL_Acc_K1PHY8	Rcul_t01728	Smar_006392	Ctel_35369	Bflo_260793912	Bflo_260791791	Ctel_130761	Lgig_127919	Drer_076824_cholecystokinin_B_receptor_Source_
HGNC_Symbol_Acc_1571_CCKBR_2_of_2	Bflo_260793920	Spur_027212_Npffr1L	Bflo_260804243	Cgig_25197_Neuropeptide_FF_receptor_2_Source_UniProtKB_TrEMBL_Acc_K1Q664	Ctel_73422	Spur_015140_Tcknr2	Hrob_186615	Tcas_270004854	Csav_000628	Acar_00013140	Tspi_316975461	Hmic_0480300	Acar_00009068	Csav_004045	Csav_012579	Csav_002963	Dpul_12576	Dpul_12571	Drer_035552_angiotensin_II_receptor_type_2_Source_ZFIN_Acc_ZDB_GENE_050306_56_agtr2	Skow_45864m	Bflo_260809427	Isca_ISCW007666-PA	Dmel_0036789_AlCR2_allatostatin_C_receptor_2_Source_FlyBase_0036789	Ggal_005404	Dmel_0036790_star1_allatostatin_C_receptor_1_Source_FlyBase_0036790	Znev_17322	Skow_13977m	Bflo_260816785	Avag_10669001	Bflo_260828426	Skow_00289m	Ctel_63550	Smim_12651_PREDICTED_somatostatin_receptor_type_4_like_Bombus_terrestris_gi_340711663_ref_XP_003394391_3e_139_412	Bflo_260833474	Bsch_g20016	Bsch_g6166	Csav_011832	Bsch_g29719	Skow_00170m	Odio_003230001	Bflo_260793904	Cint_028243	Bflo_260833696	Spur_026973_Spur_026973	Drer_037048_melanin_concentrating_hormone_receptor_1a_Source_ZFIN_Acc_ZDB_GENE_030502_4_mchr1a	Bflo_260819282	Skow_30313m	Spur_026455_Gpr54L_5	Bflo_260783678	Bflo_260802610	Mmar_MMa03562	Xtro_051550	Drer_079423_neuropeptides_B_W_receptor_2a_Source_ZFIN_Acc_ZDB_GENE_091118_42_npbwr2a	Pfuc_2059_1_51504_t1	Bflo_260804241	Skow_04579m	Ggal_024600	Cgig_18979_Neuropeptide_Y_receptor_type_1_Source_UniProtKB_TrEMBL_Acc_K1RIT2	Bflo_260812114	Bflo_260804261	Rcul_t40352	Bflo_260823834	Ggal_007028	Spur_025455_Spur_025455	Ggal_021561	Spur_024319_Spur_024319	Hsap_Ensmbl0128285_melanin_concentrating_hormone_receptor_1_Source_
HGNC_Symbol_Acc_4479_MCHR1	Hsap_Ensmbl0180772_angiotensin_II_receptor_type_2_Source_
HGNC_Symbol_Acc_338_AGTR2	Ggal_030706	Odio_005706001	Ggal_009553	Xtro_062533	Hsap_Ensmbl0183729_neuropeptides_B_W_receptor_1_Source_
HGNC_Symbol_Acc_4522_NPBWR1	Ggal_038429	Cgig_23500_G_protein_coupled_receptor_54_Source_UniProtKB_TrEMBL_Acc_K1Q4C9	Bflo_260790228	Ggal_016468	Avag_36121001	Acar_00002714	Drer_090890_chemokine_like_receptor_1_Source_ZFIN_Acc_ZDB_GENE_060526_126_cmklr1	Acar_00021598	Bflo_260784447	Mmar_MMa26841	Lgig_108441	Acar_00011037	Drer_022525_melanin_concentrating_hormone_receptor_1b_Source_ZFIN_Acc_ZDB_GENE_030502_5_mchr1b	Ctel_117296	Bflo_260790218	Pfuc_12650_1_03261_t1	Skow_04242m	Hsap_Ensmbl0134817_apelin_receptor_Source_
HGNC_Symbol_Acc_339_APLNR	Bflo_260797697	Xtro_012635	Bflo_260794854	Acar_00017688	Acar_00016505	Bflo_260806315	Xtro_060153	Skow_18803m	Xtro_061661	Ggal_020334	Xtro_020093	Skow_16141m	Spur_012318_KpLr3	Bflo_260799642	Drer_014477_somatostatin_receptor_3_Source_ZFIN_Acc_ZDB_GENE_061009_35_sstr3	Nvec_10539_	Xtro_064089	Ctel_103054	Dmel_0030954_CCKLR_17D3_CCK_like_receptor_at_17D3_Source_FlyBase_0030954	Cgig_19256_Cholecystokinin_receptor_Source_UniProtKB_TrEMBL_Acc_K1QPR7	Pfuc_2146_1_58795_t1	Pfuc_66401_1_27587_t1	Bflo_261289289	Bflo_261289283	Bflo_260788418	Bflo_260782797	Bflo_260785215	Bflo_260807876	Spur_001983_NmbrL	Acar_00001536	Avag_29282001	Ctel_24667	Avag_11199001	Mmar_MMa32488	Hmag_227297	Ctel_195613	Lgig_152934	Dmel_0038140_CG8784	Ctel_124884	Hsap_Ensmbl0169836_tachykinin_receptor_3_Source_
HGNC_Symbol_Acc_11528_TACR3	Cgig_22492_Neuropeptide_capa_receptor_Source_UniProtKB_TrEMBL_Acc_K1QAF5	Sjap_0096970	Hrob_74592	Hrob_80372	Smim_37305_bombesin_receptor_subtype_3_putative_Ixodes_scapularis_gi_241844151_ref_XP_002415482_6e_139_411	Cgig_02831_Orexin_receptor_type_2_Source_UniProtKB_TrEMBL_Acc_K1QK27	Bflo_260803241	Hmag_230910	Adig_15102	Dmel_0004622_Takr99D_Tachykinin_like_receptor_at_99D_Source_FlyBase_0004622	Bflo_260803247	Acar_00009402	Ggal_019141	Cint_023703	Znev_15705	Rcul_t04297	Lgig_92844	Nvec_18549_7tm_1	Skow_00780m	Mmar_MMa28096	Drer_041660_opioid_receptor_delta_1a_Source_ZFIN_Acc_ZDB_GENE_990415_199_oprd1a	Nvec_33366_7tm_1	Skow_17502m	Skow_13918m	Avag_33127001	Nvec_21126_7tm_1	Lgig_144441	Skow_26653m	Skow_04581m	Dmel_0004842_NepYr_Neuropeptide_Y_receptor_like_Source_FlyBase_0004842	Xtro_046757	Xtro_046740	Bflo_260826760	Bflo_260789233	Hrob_141773	Rcul_t15778	Skow_00779m	Ctel_107858	Spur_028329_Spur_028329	Xtro_015949	Mmar_MMa35252	Tspi_316970255	Hrob_66825	Nvec_59538_7tm_1	Nvec_35001_	Lgig_106319	Skow_34610m	Cgig_04366_Pyroglutamylated_RFamide_peptide_receptor_Source_UniProtKB_TrEMBL_Acc_K1PSP8	Nvec_7572_GILT	Drer_054975_chemokine_C_X_C_motif_receptor_1_Source_
HGNC_Symbol_Acc_6026_CXCR1	Skow_35438m	Cgig_18551_Neuropeptide_FF_receptor_2_Source_UniProtKB_TrEMBL_Acc_K1RW77	Hrob_79600	Adig_04973	Drer_091788_neuropeptide_FF_receptor_1_Source_
HGNC_Symbol_Acc_17425_NPFFR1	Adig_13304	Smim_66406_PREDICTED_neuropeptide_FF_receptor_like_Saccoglossus_kowalevskii_gi_291230882_ref_XP_002735395_4e_31_127	Adig_12222	Bmal_170586794	Lgig_157550	Smar_003058	Hrob_67877	Pfuc_585_1_36598_t1	Tadh_60811	Skow_45389m	Cgig_17836_KiSS_1_receptor_Source_UniProtKB_TrEMBL_Acc_K1R8Z6	Adig_13532	Hsap_Ensmbl0171860_complement_component_3a_receptor_1_Source_
HGNC_Symbol_Acc_1319_C3AR1	Ctel_181725	Xtro_038060	Cgig_06523_G_protein_coupled_receptor_54_Source_UniProtKB_TrEMBL_Acc_K1PMX5	Skow_41130m	Hrob_159372	Nvec_35019_7tm_1	Acar_00007562	Acar_00007755	Xtro_058101	Xtro_038039	Acar_00014950	Nvec_38524_	Pfuc_28547_1_69881_t1	Znev_12869	Nvec_34769_	Smim_5256_putative_G_protein_coupled_receptor_Latrodectus_hesperus_gi_318087292_gb_ADV40238_2e_56_183	Hrob_183744	Ctel_201805	Hsap_Ensmbl0168398_bradykinin_receptor_B2_Source_
HGNC_Symbol_Acc_1030_BDKRB2	Isca_ISCW020998-PA	Bflo_260793924	Cgig_17891_Putative_G_protein_coupled_receptor_83_Source_UniProtKB_TrEMBL_Acc_K1PQW2	Xtro_046670	Tadh_4556	Drer_037411_neuropeptide_Y_receptor_Y1_Source_ZFIN_Acc_ZDB_GENE_080221_1_npy1r	Bflo_260802328	Lgig_111719	Nvec_31763_	Skow_02486m	Nvec_58068_7tm_1	Skow_33873m	Skow_26544m	Lgig_79121	Drer_044900_prolactin_releasing_hormone_receptor_2a_Source_ZFIN_Acc_ZDB_GENE_060209_1_prlhr2a	Hsap_Ensmbl0121966_chemokine_C_X_C_motif_receptor_4_Source_
HGNC_Symbol_Acc_2561_CXCR4	Nvec_45232_7tm_1	Cele_018067_npr_7_Protein_NPR_7_npr_7_mRNA_complete_cds_Source_RefSeq_mRNA_Acc_NM_077169	Drer_041959_chemokine_C_X_C_motif_receptor_4b_Source_ZFIN_Acc_ZDB_GENE_010614_1_cxcr4b	Egra_06369	Hsap_LRG_146_formyl_peptide_receptor_1_Source_
HGNC_Symbol_Acc_3826_LRG_146	Skow_45868m	Acar_00013578	Xtro_030483	Emul_10605	Adig_08248	Bflo_260828209	Drer_062999_Uncharacterized_protein_Source_UniProtKB_TrEMBL_Acc_E7F1S1_BX537113_1	Skow_31378m	Tadh_56127	Nvec_37051_7tm_1	Acar_00018412	Mmar_MMa06796	Sjap_0083580	Drer_020744_bradykinin_receptor_B1_Source_ZFIN_Acc_ZDB_GENE_030814_1_bdkrb1	Drer_063704_G_protein_coupled_receptor_1_Source_ZFIN_Acc_ZDB_GENE_091204_457_gpr1	Ctel_95681	Csav_002423	Drer_036670_apelin_receptor_b_Source_ZFIN_Acc_ZDB_GENE_050913_90_aplnrb	Drer_018616_angiotensin_II_receptor_type_1a_Source_ZFIN_Acc_ZDB_GENE_070912_546_agtr1a	Acar_00015821	Drer_042081_somatostatin_receptor_5_Source_
HGNC_Symbol_Acc_11334_SSTR5	Drer_002172_apelin_receptor_a_Source_ZFIN_Acc_ZDB_GENE_060929_512_aplnra	Drer_078356_apelin_receptor_a_Source_ZFIN_Acc_ZDB_GENE_060929_512_aplnra	Drer_074958_somatostatin_receptor_3_Source_
HGNC_Symbol_Acc_11332_SSTR3_2_of_2	Skow_40819m	Hsap_Ensmbl0144891_angiotensin_II_receptor_type_1_Source_
HGNC_Symbol_Acc_336_AGTR1	Drer_055186_chemokine_C_C_motif_receptor_9a_Source_ZFIN_Acc_ZDB_GENE_060130_125_ccr9a	Acar_00010283	Acar_00006796	Drer_022739_relaxin_insulin_like_family_peptide_receptor_3_2a_Source_ZFIN_Acc_ZDB_GENE_121026_2_rxfp3_2a	Acar_00017691	Drer_043664_bradykinin_receptor_B2_Source_
HGNC_Symbol_Acc_1030_BDKRB2_1_of_2	Drer_062478_atypical_chemokine_receptor_3_Source_
HGNC_Symbol_Acc_23692_ACKR3_2_of_2	Ggal_031881	Drer_058179_atypical_chemokine_receptor_3b_Source_ZFIN_Acc_ZDB_GENE_031116_61_ackr3b	Drer_079942_Uncharacterized_protein_Source_UniProtKB_TrEMBL_Acc_E7F0F0_CABZ01058422_1	Ggal_018030	Drer_069246_relaxin_insulin_like_family_peptide_receptor_3_3a3_Source_ZFIN_Acc_ZDB_GENE_050419_246_rxfp3_3a3	Ggal_039673	Bflo_260824163	Drer_006894_opioid_receptor_kappa_1_Source_ZFIN_Acc_ZDB_GENE_030729_1_oprk1	Hsap_Ensmbl0183473_somatostatin_receptor_3_Source_
HGNC_Symbol_Acc_11332_SSTR3	Ggal_019143	Xtro_017737	Ggal_028046	Bflo_260821591	Acar_00013761	Skow_27482m	Bflo_260821593	Drer_039434_opioid_receptor_mu_1_Source_ZFIN_Acc_ZDB_GENE_010125_1_oprm1	Bflo_260835924	Acar_00003978	Ggal_020157	Ggal_028674	Hsap_Ensmbl0125510_opiate_receptor_like_1_Source_
HGNC_Symbol_Acc_8155_OPRL1	Xtro_032559	Xtro_050144	Acar_00017915	Acar_00000687	Xtro_007153	Hsap_Ensmbl0160683_chemokine_C_X_C_motif_receptor_5_Source_
HGNC_Symbol_Acc_1060_CXCR5	Hsap_Ensmbl0112038_opioid_receptor_mu_1_Source_
HGNC_Symbol_Acc_8156_OPRM1	Cint_023316	Hsap_Ensmbl0121807_chemokine_C_C_motif_receptor_2_Source_
HGNC_Symbol_Acc_1603_CCR2	Drer_069028_relaxin_insulin_like_family_peptide_receptor_4_Source_
HGNC_Symbol_Acc_14666_RXFP4	Acar_00016849	Xtro_013882	Bflo_261289557	Ggal_027411	Hsap_Ensmbl0116329_opioid_receptor_delta_1_Source_
HGNC_Symbol_Acc_8153_OPRD1	Acar_00017924	Hsap_Ensmbl0163464_chemokine_C_X_C_motif_receptor_1_Source_
HGNC_Symbol_Acc_6026_CXCR1	Ggal_024584	Drer_087474_chemokine_C_C_motif_receptor_6a_Source_ZFIN_Acc_ZDB_GENE_040625_126_ccr6a	Xtro_025267	Acar_00019440	Drer_057112_G_protein_coupled_receptor_25_Source_
HGNC_Symbol_Acc_4480_GPR25	Ggal_019473	Drer_032826_chemokine_C_C_motif_receptor_8_1_Source_ZFIN_Acc_ZDB_GENE_070302_1_ccr8_1	Hsap_Ensmbl0182687_galanin_receptor_2_Source_
HGNC_Symbol_Acc_4133_GALR2	Skow_29250m	Drer_033393_neuropeptides_B_W_receptor_2_Source_
HGNC_Symbol_Acc_4530_NPBWR2_1_of_2	Skow_36352m	Bflo_260783770	Xtro_022187	Hsap_Ensmbl0147145_lysophosphatidic_acid_receptor_4_Source_
HGNC_Symbol_Acc_4478_LPAR4	Hsap_Ensmbl0179934_chemokine_C_C_motif_receptor_8_Source_
HGNC_Symbol_Acc_1609_CCR8	Hsap_Ensmbl0172215_chemokine_C_X_C_motif_receptor_6_Source_
HGNC_Symbol_Acc_16647_CXCR6	Ggal_019144	Drer_063111_Uncharacterized_protein_Source_UniProtKB_TrEMBL_Acc_F1QDG3_CABZ01029332_1	Skow_29903m	Xtro_037231	Ggal_019246	Xtro_027636	Cint_023315	Hsap_Ensmbl0186810_chemokine_C_X_C_motif_receptor_3_Source_
HGNC_Symbol_Acc_4540_CXCR3	Acar_00016824	Drer_011083_si_dkey_42l23_2_Source_ZFIN_Acc_ZDB_GENE_131121_582_si_dkey_42l23_2	Xtro_018406	Hsap_Ensmbl0186912_pyrimidinergic_receptor_P2Y_G_protein_coupled_4_Source_
HGNC_Symbol_Acc_8542_P2RY4	Xtro_015930	Xtro_001218	Hsap_Ensmbl0144230_G_protein_coupled_receptor_17_Source_
HGNC_Symbol_Acc_4471_GPR17	Spur_005595_Sstr4L	Drer_071209_opiate_receptor_like_1_Source_ZFIN_Acc_ZDB_GENE_040312_4_oprl1	Xtro_012524	Drer_010514_chemokine_C_X_C_motif_receptor_5_Source_
HGNC_Symbol_Acc_1060_CXCR5	Drer_095789_chemokine_C_C_motif_receptor_8_1_Source_ZFIN_Acc_ZDB_GENE_070302_1_ccr8_1	Drer_004447_Uncharacterized_protein_Source_UniProtKB_TrEMBL_Acc_F1QJG4_BX957297_1	Acar_00006149	Drer_038541_chemokine_C_C_motif_receptor_12_3_Source_ZFIN_Acc_ZDB_GENE_060503_97_ccr12_3	Drer_036728_si_dkey_211g8_1_Source_ZFIN_Acc_ZDB_GENE_060503_436_si_dkey_211g8_1	Ggal_034117	Drer_026417_chemokine_C_C_motif_receptor_12_2_Source_ZFIN_Acc_ZDB_GENE_070301_2_ccr12_2	Xtro_026589	Acar_00010252	Drer_052088_Uncharacterized_protein_Source_UniProtKB_TrEMBL_Acc_E7F403_CU855890_1	Xtro_029900	Acar_00005293	Hsap_Ensmbl0139679_lysophosphatidic_acid_receptor_6_Source_
HGNC_Symbol_Acc_15520_LPAR6	Hsap_Ensmbl0174600_chemokine_like_receptor_1_Source_
HGNC_Symbol_Acc_2121_CMKLR1	Drer_086616_Uncharacterized_protein_Source_UniProtKB_TrEMBL_Acc_E7FFF2_CABZ01093075_1	Hsap_Ensmbl0126353_chemokine_C_C_motif_receptor_7_Source_
HGNC_Symbol_Acc_1608_CCR7	Acar_00013878	Drer_007358_chemokine_C_X_C_motif_receptor_3_tandem_duplicate_1_Source_ZFIN_Acc_ZDB_GENE_060130_38_cxcr3_1	Tcas_270014344	Xtro_062220	Csav_012458	Drer_069441_lysophosphatidic_acid_receptor_6b_Source_ZFIN_Acc_ZDB_GENE_110408_67_lpar6b	Skow_21440m	Ggal_002610	Drer_076845_purinergic_receptor_P2Y_G_protein_coupled_1_Source_
HGNC_Symbol_Acc_8539_P2RY1	Hsap_Ensmbl0152207_cysteinyl_leukotriene_receptor_2_Source_
HGNC_Symbol_Acc_18274_CYSLTR2	Hsap_Ensmbl0180871_chemokine_C_X_C_motif_receptor_2_Source_
HGNC_Symbol_Acc_6027_CXCR2	Drer_010317_G_protein_coupled_receptor_183_Source_ZFIN_Acc_ZDB_GENE_070615_28_gpr183	Acar_00001308	Hsap_Ensmbl0144476_atypical_chemokine_receptor_3_Source_
HGNC_Symbol_Acc_23692_ACKR3	Xtro_060522	Ggal_039760	Drer_037159_opioid_receptor_delta_1b_Source_ZFIN_Acc_ZDB_GENE_030131_8473_oprd1b	Drer_062030_G_protein_coupled_receptor_17_Source_
HGNC_Symbol_Acc_4471_GPR17	Ggal_006175	Hsap_Ensmbl0154165_G_protein_coupled_receptor_15_Source_
HGNC_Symbol_Acc_4469_GPR15	Hsap_Ensmbl0112486_chemokine_C_C_motif_receptor_6_Source_
HGNC_Symbol_Acc_1607_CCR6	Acar_00000970	Xtro_039948	Ggal_016845	Csav_003828	Hsap_Ensmbl0181104_coagulation_factor_II_thrombin_receptor_Source_
HGNC_Symbol_Acc_3537_F2R	Acar_00006172	Ggal_006553	Acar_00018906	Drer_078743_oxoglutarate_alpha_ketoglutarate_receptor_1a_tandem_duplicate_2_Source_ZFIN_Acc_ZDB_GENE_090312_1_oxgr1a_2	Xtro_012241	Ggal_023296	Drer_074302_G_protein_coupled_receptor_183_Source_
HGNC_Symbol_Acc_3128_GPR183_3_of_3	Ggal_003121	Drer_058547_Uncharacterized_protein_Source_UniProtKB_TrEMBL_Acc_F1QGT3_CABZ01029334_1	Acar_00013037	Acar_00020375	Drer_019093_Uncharacterized_protein_Source_UniProtKB_TrEMBL_Acc_E7EYK4_CABZ01029333_1	Cint_004485	Drer_069756_G_protein_coupled_receptor_183_Source_
HGNC_Symbol_Acc_3128_GPR183_2_of_3	Acar_00010059	Acar_00020022	Xtro_057692	Acar_00007191	Drer_076574_si_ch211_171h4_6_Source_ZFIN_Acc_ZDB_GENE_081031_42_si_ch211_171h4_6	Acar_00009840	Acar_00000956	Ggal_021731	Smar_006109	Xtro_018546	Drer_029803_oxoglutarate_alpha_ketoglutarate_receptor_1b_Source_ZFIN_Acc_ZDB_GENE_070912_324_oxgr1b	Hsap_Ensmbl0164220_coagulation_factor_II_thrombin_receptor_like_2_Source_
HGNC_Symbol_Acc_3539_F2RL2	Hsap_Ensmbl0160791_chemokine_C_C_motif_receptor_5_gene_pseudogene_Source_
HGNC_Symbol_Acc_1606_CCR5	Xtro_034054	Ggal_036815	Avag_30755001	Hsap_Ensmbl0169860_purinergic_receptor_P2Y_G_protein_coupled_1_Source_
HGNC_Symbol_Acc_8539_P2RY1	Xtro_015934	Drer_038968_chemokine_C_C_motif_receptor_6b_Source_ZFIN_Acc_ZDB_GENE_030131_8888_ccr6b	Xtro_024345	Avag_49643001	Drer_070755_Uncharacterized_protein_Source_UniProtKB_TrEMBL_Acc_F1QYD6_BX511173_1	Xtro_032957	Xtro_037738	Drer_032631_si_ch211_272h9_1_Source_ZFIN_Acc_ZDB_GENE_070705_163_si_ch211_272h9_1	Hsap_Ensmbl0175591_purinergic_receptor_P2Y_G_protein_coupled_2_Source_
HGNC_Symbol_Acc_8541_P2RY2	Xtro_053668	Csav_003829	Cint_004475	Drer_044561_chemokine_C_C_motif_receptor_7_Source_ZFIN_Acc_ZDB_GENE_060522_2_ccr7	Drer_059410_si_dkey_225n22_5_Source_ZFIN_Acc_ZDB_GENE_120709_70_si_dkey_225n22_5	Pfuc_17063_1_11006_t1	Xtro_053028	Xtro_009619	Xtro_025049	Xtro_058554	Acar_00015840	Spur_016812_Sstr4	Ggal_031194	Acar_00000793	Acar_00009884	Bflo_260819174	Bsch_g9667	Hsap_Ensmbl0125522_neuropeptides_B_W_receptor_2_Source_
HGNC_Symbol_Acc_4530_NPBWR2	Drer_042370_platelet_activating_factor_receptor_Source_
HGNC_Symbol_Acc_9582_PTAFR	Hsap_Ensmbl0119714_G_protein_coupled_receptor_68_Source_
HGNC_Symbol_Acc_4519_GPR68	Drer_052988_chemokine_C_motif_receptor_1_Source_
HGNC_Symbol_Acc_1625_XCR1_1_of_4	Drer_075370_purinergic_receptor_P2Y_G_protein_coupled_2_Source_
HGNC_Symbol_Acc_8541_P2RY2_3_of_3	Avag_52099001	Ggal_027220	Hrob_130073	Xtro_053350	Acar_00009602	Hsap_Ensmbl0128310_galanin_receptor_3_Source_
HGNC_Symbol_Acc_4134_GALR3	Drer_059348_relaxin_insulin_like_family_peptide_receptor_3_3b_Source_ZFIN_Acc_ZDB_GENE_121030_6_rxfp3_3b	Xtro_037754	Acar_00021670	Acar_00011020	Hsap_Ensmbl0198829_succinate_receptor_1_Source_
HGNC_Symbol_Acc_4542_SUCNR1	Cint_004478	Drer_069800_cysteinyl_leukotriene_receptor_2_Source_
HGNC_Symbol_Acc_18274_CYSLTR2	Hsap_Ensmbl0177464_G_protein_coupled_receptor_4_Source_
HGNC_Symbol_Acc_4497_GPR4	Drer_041041_chemokine_C_X_C_motif_receptor_3_tandem_duplicate_2_Source_ZFIN_Acc_ZDB_GENE_041114_186_cxcr3_2	Mmar_MMa30280	Ggal_007371	Acar_00017821	Drer_096870_si_dkey_33c3_1_Source_ZFIN_Acc_ZDB_GENE_131121_337_si_dkey_33c3_1	Acar_00009748	Xtro_029577	Ggal_019109	Hsap_Ensmbl0170128_G_protein_coupled_receptor_25_Source_
HGNC_Symbol_Acc_4480_GPR25	Xtro_037756	Xtro_061745	Pfuc_4555_1_08937_t1	Hrob_122299	Ggal_027948	Ggal_027245	Xtro_028210	Acar_00018375	Acar_00015197	Ctel_147802	Ctel_223785	Adig_06392	Lgig_102897	Nvec_4309_7tm_1	Lgig_95081	Ctel_19607	Drer_040901_si_dkey_11d18_4_Source_ZFIN_Acc_ZDB_GENE_091204_474_si_dkey_11d18_4	Nvec_6908_7tm_1	Rcul_t45990	Hmag_222510	Smim_44077_AGAP002881_PB_Anopheles_gambiae_str_PEST_gi_333467866_gb_EGK96735_1e_33_133	Nvec_50301_7tm_1	Nvec_20893_7tm_1	Acar_00007808	Cgig_01735_Neuropeptide_FF_receptor_2_Source_UniProtKB_TrEMBL_Acc_K1PEH3	Skow_00117m	Skow_14374m	Hsap_Ensmbl0182162_purinergic_receptor_P2Y_G_protein_coupled_8_Source_
HGNC_Symbol_Acc_15524_P2RY8	Isca_ISCW001334-PA	Xtro_014700	Isca_ISCW016381-PA	Skow_37454m	Nvec_25882_7tm_1	Ctel_33495	Ctel_191342	Isca_ISCW013211-PA	Pfuc_10680_1_60801_t1	Ctel_124159	Cgig_26026_Thyrotropin_releasing_hormone_receptor_Source_UniProtKB_TrEMBL_Acc_K1QEX8	Hrob_85072	Hmag_227829	Hrob_159107	Nvec_11986_7tm_1	Hrob_173575	Smim_35727_putative_capa_receptor_Daphnia_pulex_gi_321463306_gb_EFX74323_8e_63_213	Egra_07379	Emul_07657	Pfuc_6576_1_60053_t1	Xtro_036876	Cgig_16888_Growth_hormone_secretagogue_receptor_type_1_Source_UniProtKB_TrEMBL_Acc_K1QIN6	Cgig_16890_Growth_hormone_secretagogue_receptor_type_1_Source_UniProtKB_TrEMBL_Acc_K1RAJ4	Ctel_24569	Hrob_64605	Lgig_126644	Smar_013306	Spur_009901_NeurmdnBLr	Acar_00019595	Hsap_Ensmbl0182782_hydroxycarboxylic_acid_receptor_2_Source_
HGNC_Symbol_Acc_24827_HCAR2	Spur_015667_NmbrL_2	Spur_015259_Orxn_np_qrfpLr2	Cgig_04482_Putative_G_protein_coupled_receptor_T27D1_3_Source_UniProtKB_TrEMBL_Acc_K1PQM6	Nvec_52639_7tm_1	Nvec_50597_7tm_1	Ctel_134925	Bflo_260793906	Spur_024924_Orxn_np_qrfpLr1	Hsap_Ensmbl0255398_hydroxycarboxylic_acid_receptor_3_Source_
HGNC_Symbol_Acc_16824_HCAR3	Ctel_63765	Mmar_MMa04764	Hsap_Ensmbl0132911_neuromedin_U_receptor_2_Source_
HGNC_Symbol_Acc_16454_NMUR2	Isca_ISCW015075-PA	Cele_013187_npr_34_Protein_Y54E2A_1_Y54E2A_1_mRNA_complete_cds_Source_RefSeq_mRNA_Acc_NM_064656	Avag_59207001	Avag_57405001	Isca_ISCW017839-PA	Lgig_62390	Isca_ISCW006089-PA	Bflo_260812096	Nvec_34318_7tm_1	Drer_070380_zgc_194202_Source_ZFIN_Acc_ZDB_GENE_081022_72_zgc_194202	Drer_023189_Uncharacterized_protein_Source_UniProtKB_TrEMBL_Acc_E7F599_AL954173_1	Ctel_101288	Nvec_55003_7tm_1	Avag_29817001	Nvec_6208_7tm_1	Dpul_234062	Ctel_28758	Xtro_023462	Xtro_036888	Nvec_34799_7tm_1	Bsch_g35315	Csav_013298	Cint_028954	Cint_000739	Cint_029570	Cint_022534	Bsch_g25775	Csav_004806	Cint_025979	Rcul_t30954	Cele_020086_npr_24_Protein_NPR_24_npr_24_mRNA_complete_cds_Source_RefSeq_mRNA_Acc_NM_078432	Bflo_260798454	Ctel_25429	Avag_47570001	Acar_00006074	Drer_054847_chemokine_C_motif_receptor_1_Source_ZFIN_Acc_ZDB_GENE_070302_6_xcr1a	Rcul_t00971	Drer_089334_endothelin_receptor_B1a_Source_ZFIN_Acc_ZDB_GENE_980526_16_ednrb1a	Drer_088096_Uncharacterized_protein_Source_UniProtKB_TrEMBL_Acc_E7F0Q3_CABZ01043829_1	Dpul_2679	Drer_054846_chemokine_C_motif_receptor_1_Source_
HGNC_Symbol_Acc_1625_XCR1_2_of_4	Skow_03164m	Drer_046139_Uncharacterized_protein_Source_UniProtKB_TrEMBL_Acc_E7FE36_CABZ01054884_1	Drer_021497_G_protein_coupled_receptor_132_Source_
HGNC_Symbol_Acc_17482_GPR132_1_of_3	Ctel_121391	Xtro_060056	Bflo_260791146	Ggal_024124	Lgig_62145	Xtro_003669	Hsap_Ensmbl0152034_melanin_concentrating_hormone_receptor_2_Source_
HGNC_Symbol_Acc_20867_MCHR2	Csav_003830	Drer_058774_Uncharacterized_protein_Source_UniProtKB_TrEMBL_Acc_E7FC87_CABZ01053221_1	Xtro_057076	Drer_068856_coagulation_factor_II_thrombin_receptor_like_1_tandem_duplicate_1_Source_ZFIN_Acc_ZDB_GENE_061215_140_f2rl1_1	Ggal_037783	Bflo_260816775	Dpul_318294	Ggal_022379	Hsap_Ensmbl0171659_G_protein_coupled_receptor_34_Source_
HGNC_Symbol_Acc_4490_GPR34	Skow_34696m	Drer_088615_Uncharacterized_protein_Source_UniProtKB_TrEMBL_Acc_F1QWD2_CR847899_1	Drer_009624_urotensin_2_receptor_Source_
HGNC_Symbol_Acc_4468_UTS2R	Ggal_026119	Drer_076235_Uncharacterized_protein_Source_UniProtKB_TrEMBL_Acc_F1RE49_CR376803_1	Xtro_054789	Znev_02127	Ggal_016856	Cele_006864_npr_16_Protein_NPR_16_isoform_a_npr_16_mRNA_complete_cds_Source_RefSeq_mRNA_Acc_NM_001047793	Dmel_0036934_sNPF_R_short_neuropeptide_F_receptor_Source_FlyBase_0036934	Drer_087978_chemokine_C_motif_receptor_1_Source_
HGNC_Symbol_Acc_1625_XCR1_4_of_4	Hsap_Ensmbl0169403_platelet_activating_factor_receptor_Source_
HGNC_Symbol_Acc_9582_PTAFR	Drer_074661_G_protein_coupled_estrogen_receptor_1_Source_ZFIN_Acc_ZDB_GENE_090311_1_gper1	Acar_00015498	Skow_02457m	Xtro_046189	Xtro_007235	Drer_002959_G_protein_coupled_receptor_34b_Source_ZFIN_Acc_ZDB_GENE_040823_1_gpr34b	Bflo_260794625	Ggal_033357	Xtro_041279	Acar_00000733	Ctel_120196	Cele_020727_npr_21_Protein_NPR_21_npr_21_mRNA_complete_cds_Source_RefSeq_mRNA_Acc_NM_078378	Bsch_g31217	Hsap_Ensmbl0144648_atypical_chemokine_receptor_2_Source_
HGNC_Symbol_Acc_1565_ACKR2	Acar_00013137	Drer_088887_melanin_concentrating_hormone_receptor_2_Source_
HGNC_Symbol_Acc_20867_MCHR2_3_of_3	Drer_007842_melanin_concentrating_hormone_receptor_2_Source_
HGNC_Symbol_Acc_20867_MCHR2_1_of_3	Ctel_152907	Drer_096322_si_ch73_379f7_4_Source_ZFIN_Acc_ZDB_GENE_120215_247_si_ch73_379f7_4	Drer_020132_G_protein_coupled_receptor_34_like_Source_ZFIN_Acc_ZDB_GENE_040823_2_gpr34l	Drer_089840_Uncharacterized_protein_Source_UniProtKB_TrEMBL_Acc_E7F7S2_CABZ01053219_1	Ggal_003959	Drer_079399_coagulation_factor_II_thrombin_receptor_like_3_Source_
HGNC_Symbol_Acc_3540_F2RL3	Hsap_Ensmbl0166856_G_protein_coupled_receptor_182_Source_
HGNC_Symbol_Acc_13708_GPR182	Drer_079522_si_ch211_184m13_4_Source_ZFIN_Acc_ZDB_GENE_070912_160_si_ch211_184m13_4	Drer_053124_Uncharacterized_protein_Source_UniProtKB_TrEMBL_Acc_F1QAH0_BX005082_1	Bflo_260803245	Hsap_Ensmbl0138271_G_protein_coupled_receptor_87_Source_
HGNC_Symbol_Acc_4538_GPR87	Smim_g62078_t1_neuropeptide_Y_receptor_putative_Ixodes_scapularis_gi_241566542_ref_XP_002402168_1e_115_342	Cgig_13414_Galanin_receptor_type_2_Source_UniProtKB_TrEMBL_Acc_K1QCE1	Cele_013974_npr_9_Protein_NPR_9_npr_9_mRNA_complete_cds_Source_RefSeq_mRNA_Acc_NM_077495	Ggal_016886	Avag_41426001	Hsap_Ensmbl0171631_pyrimidinergic_receptor_P2Y_G_protein_coupled_6_Source_
HGNC_Symbol_Acc_8543_P2RY6	Avag_06895001	Avag_35479001	Ggal_017399	Acar_00000795	Bflo_260829599	Acar_00005539	Pfuc_70116_1_27644_t1	Ggal_006455	Ctel_213885	Acar_00019936	Ctel_25118	Ctel_225325	Drer_040319_C5a_anaphylatoxin_chemotactic_receptor_1_Source_UniProtKB_Swiss_Prot_Acc_P0C7U5_C5AR1	Smim_43096_allatostatin_receptor_putative_Ixodes_scapularis_gi_240981844_ref_XP_002403852_2e_124_372	Bflo_260827702	Ctel_25111	Spur_010207_Sstr4L_1	Hrob_64929	Ggal_002479	Acar_00018413	Dmel_0038139_CG8795	Sjap_0112860	Hsap_Ensmbl0181408_urotensin_2_receptor_Source_
HGNC_Symbol_Acc_4468_UTS2R	Isca_ISCW000924-PA	Hsap_Ensmbl0142511_G_protein_coupled_receptor_32_Source_
HGNC_Symbol_Acc_4487_GPR32	Pfuc_1422_1_58494_t1	Nvec_49643_	Dpul_120392	Hsap_Ensmbl0171596_neuromedin_U_receptor_1_Source_
HGNC_Symbol_Acc_4518_NMUR1	Skow_06246m	Skow_13387m	Nvec_20761_	Pfuc_26557_1_69788_t1	Znev_15863	Cint_024904	Bflo_260794860	Lgig_125270	Acar_00012731	Bflo_260837465	Hsap_Ensmbl0102239_bombesin_like_receptor_3_Source_
HGNC_Symbol_Acc_1113_BRS3	Ggal_006530	Cele_006576_tkr_1_Protein_TKR_1_tkr_1_mRNA_complete_cds_Source_RefSeq_mRNA_Acc_NM_066663	Ctel_84087	Xtro_010668	Acar_00011150	Xtro_051227	Dpul_12943	Cgig_24153_Neuropeptide_FF_receptor_2_Source_UniProtKB_TrEMBL_Acc_K1RPA0	Hsap_Ensmbl0213903_leukotriene_B4_receptor_Source_
HGNC_Symbol_Acc_6713_LTB4R	Cgig_23620_Neuromedin_U_receptor_2_Source_UniProtKB_TrEMBL_Acc_K1RL19	Dmel_0038201_Pk1r_Pyrokinin_1_receptor_Source_FlyBase_0038201	Isca_ISCW015322-PA	Rcul_t28669	Xtro_004500	Ggal_019378	Tcas_270011067	Acar_00003785	Adig_19242	Nvec_12057_7tm_1	Hrob_189892	Znev_04202	Mmar_MMa35645	Bflo_260805841	Isca_ISCW006418-PA	Bflo_260794872	Skow_25006m	Mmar_MMa15092	Hrob_127323	Acar_00016514	Cgig_09811_Neuropeptide_Y_receptor_Source_UniProtKB_TrEMBL_Acc_K1Q5X5	Nvec_29424_7tm_1	Odio_004092001	Bflo_260831986	Ctel_24737	Bflo_260815673	Bsch_g27593	Nvec_14662_7tm_1	Bflo_260802642	Bflo_260799646	Pfuc_7531_1_52995_t1	Hsap_Ensmbl0163394_cholecystokinin_A_receptor_Source_
HGNC_Symbol_Acc_1570_CCKAR	Adig_20725	Cint_022050	Bflo_260802776	Avag_14369001	Acar_00008615	Nvec_58734_	Drer_005780_neuropeptide_Y_receptor_Y8b_Source_ZFIN_Acc_ZDB_GENE_980526_208_npy8br	Smar_012726	Acar_00000259	Bflo_260802544	Gsal_9051_neuropeptide_y_receptor_type_1	Xtro_061209	Hmag_219343	Smar_012947	Tadh_3154	Lgig_92705	Ctel_147395	Dmel_0037100_capaR_capa_receptor_Source_FlyBase_0037100	Pfuc_63190_1_27530_t1	Smim_g10051_t1_Neuromedin_U_receptor_Camponotus_floridanus_gi_307180188_gb_EFN68221_1e_85_268	Lgig_72476	Spur_016898_Neurmdnr	Dpul_1937	Cele_012084_npr_15_Protein_NPR_15_npr_15_mRNA_complete_cds_Source_RefSeq_mRNA_Acc_NM_065343	Avag_15957001	Cgig_26363_Neuropeptide_capa_receptor_Source_UniProtKB_TrEMBL_Acc_K1RI25	Hsap_Ensmbl0102539_motilin_receptor_Source_
HGNC_Symbol_Acc_4495_MLNR	Bflo_260817981	Lgig_95525	Nvec_17046_	Skow_00502m	Isca_ISCW009718-PA	Ggal_027287	Ggal_035729	Bflo_260828205	Drer_053498_endothelin_receptor_B1b_Source_ZFIN_Acc_ZDB_GENE_081105_182_ednrb1b	Skow_11491m	Ggal_023021	Mmar_MMa46119	Skow_40358m	Pfuc_585_1_36597_t1	Skow_09977m	Smar_003839	Pfuc_33075_1_26626_t1	Smar_006237	Csav_016277	Bflo_260835916	Avag_49793001	Skow_06283m	Skow_03150m	Skow_16512m	Avag_19608001	Avag_55935001	Cgig_22935_Orexin_receptor_type_2_Source_UniProtKB_TrEMBL_Acc_K1QCI0	Adig_19549	Xtro_017995	Hsap_Ensmbl0164128_neuropeptide_Y_receptor_Y1_Source_
HGNC_Symbol_Acc_7956_NPY1R	Rcul_t32506	Avag_08800001	Nvec_6122_7tm_1	Avag_39440001	Avag_43764001	Dpul_41569	Adig_22619	Bflo_260840034	Xtro_062131	Mmar_MMa56010	Xtro_061219	Adig_06547	Acar_00005823	Ggal_016882	Lgig_152502	Skow_35599m	Avag_51466001	Ctel_22840	Ctel_198381	Xtro_063485	Nvec_19906_	Bflo_260796077	Hsap_Ensmbl0169313_purinergic_receptor_P2Y_G_protein_coupled_12_Source_
HGNC_Symbol_Acc_18124_P2RY12	Avag_59059001	Acar_00015954	Xtro_017794	Acar_00013117	Smar_008873	Cgig_27668_Cholecystokinin_receptor_type_A_Source_UniProtKB_TrEMBL_Acc_K1RBX1	Cint_026499	Mmar_MMa29579	Skow_28144m	Nvec_611_	Skow_16876m	Tadh_59520	Drer_074633_G_protein_coupled_receptor_35_Source_
HGNC_Symbol_Acc_4492_GPR35_1_of_3	Drer_060012_coagulation_factor_II_thrombin_receptor_Source_ZFIN_Acc_ZDB_GENE_060526_30_f2r	Ggal_027949	Nvec_26187_	Egra_00215	Avag_42243001	Emul_06062	Nvec_23779_7tm_1	Skow_04646m	Drer_016025_tachykinin_receptor_1b_Source_ZFIN_Acc_ZDB_GENE_091117_17_tacr1b	Nvec_32229_7tm_1	Skow_00777m	Nvec_20216_7tm_1	Tadh_60706	Bflo_260787313	Avag_29049001	Hmag_227296	Nvec_14259_	Mmar_MMa55623	Skow_28691m	Tcas_270012824	Hsap_Ensmbl0136160_endothelin_receptor_type_B_Source_
HGNC_Symbol_Acc_3180_EDNRB	Ggal_012058	Dpul_305405	Pfuc_65_1_07343_t1	Nvec_28876_7tm_1	Cgig_09794_Cholecystokinin_receptor_type_A_Source_UniProtKB_TrEMBL_Acc_K1QYG1	Mmar_MMa54550	Tadh_5049	Skow_21841m	Sman_134350_Putative_thyrotropin_releasing_hormone_receptor_Source_UniProtKB_TrEMBL_Acc_G4VQ17	Skow_07034m	Skow_23117m	Pfuc_9122_1_53285_t1	Csav_010161	Ctel_215999	Cgig_04377_Pyroglutamylated_RFamide_peptide_receptor_Source_UniProtKB_TrEMBL_Acc_K1PQQ9	Ctel_192492	Spur_023473_Spur_023473	Spur_010569_Gpr105L	Hsap_Ensmbl0121764_hypocretin_orexin_receptor_1_Source_
HGNC_Symbol_Acc_4848_HCRTR1	Drer_060702_neuropeptide_FF_receptor_2_2_Source_ZFIN_Acc_ZDB_GENE_070705_159_npffr2_2	Hrob_121592	Bflo_260799638	Ggal_019850	Nvec_56788_7tm_1	Lgig_65232	Cele_021983_npr_5_Protein_NPR_5_isoform_b_Source_RefSeq_mRNA_Acc_NM_001029094	Lgig_107384	Bflo_260816813	Cgig_02571_Neuropeptide_Y_receptor_type_1_Source_UniProtKB_TrEMBL_Acc_K1Q092	Lgig_182876	Drer_089943_neuropeptide_Y_receptor_Y2_like_Source_ZFIN_Acc_ZDB_GENE_111115_4_npy2rl	Bflo_260796703	Drer_057718_neuropeptide_Y_receptor_Y2_like_Source_ZFIN_Acc_ZDB_GENE_111115_4_npy2rl	Bflo_260785460	Lgig_53969	Drer_071780_neuropeptide_Y_receptor_Y7_Source_ZFIN_Acc_ZDB_GENE_040924_9_npy7r	Nvec_49358_7tm_1	Ctel_131573	Lgig_93159	Lgig_55047	Drer_094763_neuropeptide_Y_receptor_Y2_Source_ZFIN_Acc_ZDB_GENE_040924_8_npy2r	Rcul_t15161	Skow_13386m	Ctel_160421	Adig_00674	Dmel_0050340_CG30340	Skow_02579m	Acar_00005929	Bsch_g45345	Cgig_12288_Putative_G_protein_coupled_receptor_83_Source_UniProtKB_TrEMBL_Acc_K1Q8V2	Nvec_24757_7tm_1	Pfuc_6032_1_02152_t1	Nvec_33793_7tm_1	Mmar_MMa03169	Avag_32413001	Skow_23304m	Avag_13285001	Hrob_119463	Skow_13372m	Skow_45635m	Bflo_260791136	Hsap_Ensmbl0147138_G_protein_coupled_receptor_174_Source_
HGNC_Symbol_Acc_30245_GPR174	Ggal_006528	Drer_079826_Uncharacterized_protein_Source_UniProtKB_TrEMBL_Acc_E7F0E6_CR931764_1	Acar_00000832	Xtro_037748	Csav_003826	Bflo_260802378	Ggal_031788	Ggal_008492	Xtro_034427	Bflo_260816787	Rcul_t40290	Skow_08564m	Xtro_057067	Ggal_001132	Drer_045957_G_protein_coupled_receptor_65_Source_ZFIN_Acc_ZDB_GENE_120709_81_gpr65	Drer_053711_G_protein_coupled_receptor_68_Source_
HGNC_Symbol_Acc_4519_GPR68	Xtro_037519	Acar_00016630	Drer_057111_Uncharacterized_protein_Source_UniProtKB_TrEMBL_Acc_E7EZL8_CU633861_2	Acar_00019282	Dmel_0033058_CCHa2r_CCHamide_2_receptor_Source_FlyBase_0033058	Ggal_035741	Xtro_037509	Drer_086066_hydroxycarboxylic_acid_receptor_1_1_Source_ZFIN_Acc_ZDB_GENE_111111_4_hcar1_1	Ggal_034361	Ggal_031846	Hsap_Ensmbl0078589_purinergic_receptor_P2Y_G_protein_coupled_10_Source_
HGNC_Symbol_Acc_19906_P2RY10	Drer_014929_purinergic_receptor_P2Y_G_protein_coupled_11_Source_ZFIN_Acc_ZDB_GENE_111221_4_p2ry11	Cele_013782_npr_32_Protein_NPR_32_npr_32_mRNA_complete_cds_Source_RefSeq_mRNA_Acc_NM_070655	Xtro_007247	Xtro_047746	Drer_062811_purinergic_receptor_P2Y_G_protein_coupled_10_Source_ZFIN_Acc_ZDB_GENE_070410_105_p2ry10	Drer_040133_atypical_chemokine_receptor_4b_Source_ZFIN_Acc_ZDB_GENE_051107_10_ackr4b	Drer_079958_hydroxycarboxylic_acid_receptor_1_2_Source_ZFIN_Acc_ZDB_GENE_111111_6_hcar1_2	Acar_00008135	Drer_091626_Uncharacterized_protein_Source_UniProtKB_TrEMBL_Acc_E7F2P3_BX649278_1	Xtro_034063	Acar_00009408	Bflo_260819413	Skow_28774m	Bsch_g36827	Cele_022004_npr_22_Protein_NPR_22_isoform_b_npr_22_mRNA_complete_cds_Source_RefSeq_mRNA_Acc_NM_001028370	Nvec_47112_	Skow_18885m	Nvec_35073_	Adig_17953	Acar_00018618	Skow_38368m	Hrob_120633	Rcul_t35152	Spur_011719_EdnrbL	Spur_012400_NmbrL_1	Nvec_30322_	Adig_00548	Spur_006927_Orxn_np_qrfpLr3	Drer_069459_Uncharacterized_protein_Source_UniProtKB_TrEMBL_Acc_F1QG89_BX005022_1	Lgig_115283	Skow_42566m	Nvec_22534_	Avag_36241001	Skow_00432m	Dpul_299730	Dpul_2440	Drer_059507_si_dkey_163m14_2_Source_ZFIN_Acc_ZDB_GENE_120215_47_si_dkey_163m14_2	Ctel_97253	Nvec_15814_	Ggal_027767	Hsap_Ensmbl0183134_prostaglandin_D2_receptor_2_Source_
HGNC_Symbol_Acc_4502_PTGDR2	Nvec_20037_7tm_1	Spur_010606_End_tr	Cgig_07162_Putative_G_protein_coupled_receptor_T27D1_3_Source_UniProtKB_TrEMBL_Acc_K1QEQ2	Sjap_0131730	Tadh_59370	Skow_00476m	Xtro_014055	Znev_02221	Hmag_231214	Skow_35582m	Drer_039234_zgc_171579_Source_ZFIN_Acc_ZDB_GENE_080204_32_zgc_171579	Ctel_220093	Hrob_144094	Skow_35584m	Skow_36814m	Skow_13388m	Skow_26795m	Acar_00015310	Pfuc_19288_1_03994_t1	Hrob_142283	Ggal_033576	Lgig_152277	Cgig_18648_Neuropeptide_Y_receptor_type_1_Source_UniProtKB_TrEMBL_Acc_K1RMZ9	Xtro_062877	Hrob_64159	Ggal_033702	Cint_000689	Csav_016278	Cint_025547	Tspi_316972459	Drer_054152_neuromedin_B_receptor_Source_ZFIN_Acc_ZDB_GENE_041014_369_nmbr	Acar_00017940	Acar_00019719	Ggal_038783	Ctel_213569	Skow_35514m	Cele_020689_npr_12_Protein_NPR_12_npr_12_mRNA_complete_cds_Source_RefSeq_mRNA_Acc_NM_068670	Lgig_94468	Skow_35354m	Cgig_19611_Cholecystokinin_receptor_Source_UniProtKB_TrEMBL_Acc_K1PWJ3	Xtro_012622	Drer_054700_prolactin_releasing_hormone_2_receptor_Source_ZFIN_Acc_ZDB_GENE_120411_41_prlh2r	Acar_00013681	Drer_057056_si_dkey_202l22_3_Source_ZFIN_Acc_ZDB_GENE_131127_471_si_dkey_202l22_3	Cint_024903	Smim_83179_PREDICTED_neuropeptide_Y_receptor_type_5_like_isoform_Acyrthosiphon_pisum_gi_328697951_ref_XP_001943708_1e_79_260	Smim_2556_PREDICTED_neuropeptide_Y_receptor_type_5_like_isoform_Acyrthosiphon_pisum_gi_328697951_ref_XP_001943708_2e_80_262	Acar_00010218	Pfuc_5707_1_38195_t1	Ggal_015446	Tadh_7261	Tcas_270002890	Pfuc_20225_1_25860_t1	Mmar_MMa35644	Drer_058120_G_protein_coupled_receptor_83_Source_
HGNC_Symbol_Acc_4523_GPR83	Bflo_260836593	Cgig_25103_Neuropeptide_FF_receptor_2_Source_UniProtKB_TrEMBL_Acc_K1QRU2	Drer_043341_neuropeptide_Y_receptor_Y4_Source_ZFIN_Acc_ZDB_GENE_980526_393_npy4r	Cele_003808_npr_2_Protein_NPR_2_isoform_a_Source_RefSeq_mRNA_Acc_NM_069300	Skow_09275m	Bflo_260802752	Hmic_0334100	Drer_043918_tachykinin_receptor_3_Source_
HGNC_Symbol_Acc_11528_TACR3_2_of_3	Dmel_0052547_CG32547	Znev_18788	Pfuc_7573_1_45689_t1	Lgig_174874	Nvec_50518_7tm_1	Drer_003054_tachykinin_receptor_3_like_Source_ZFIN_Acc_ZDB_GENE_061207_19_tacr3l	Cgig_15590_Tachykinin_like_peptide_receptor_99D_Source_UniProtKB_TrEMBL_Acc_K1P9N1	Sman_132410_Putative_neuropeptide_F_like_receptor_Source_UniProtKB_TrEMBL_Acc_G4VGK9	Bflo_260801161	Bflo_260802754	Dpul_32108	Egra_05974	Emul_01205	Hsap_Ensmbl0148734_neuropeptide_FF_receptor_1_Source_
HGNC_Symbol_Acc_17425_NPFFR1	Emul_03834	Egra_09443	Skow_40510m	Rcul_t40353	Bflo_260817740	Tcas_270001272	Skow_10306m	Nvec_2605_	Drer_036458_prolactin_releasing_hormone_receptor_2b_Source_ZFIN_Acc_ZDB_GENE_091117_9_prlhr2b	Mmar_MMa49800	Nvec_11995_7tm_1	Drer_017234_neuropeptide_Y_receptor_Y8a_Source_ZFIN_Acc_ZDB_GENE_990415_175_npy8ar	Mmar_MMa36939	Gsal_4309_orexin_receptor_type_2_like	Xtro_018651	Drer_091431_Uncharacterized_protein_Source_UniProtKB_TrEMBL_Acc_F1RB56_CR352285_1	Hsap_Ensmbl0264717_Homo_sapiens_neuropeptide_Y_receptor_type_4_like_LOC100996758_mRNA_Source_RefSeq_mRNA_Acc_NM_001278795_NPY4R	Hsap_Ensmbl0266170_neuropeptide_Y_receptor_type_4_Source_RefSeq_peptide_Acc_NP_001265723_AC244230_2	Spur_014396_Spur_014396	Bflo_260827744	Avag_44544001	Ggal_017226	Hrob_90524	Cgig_07698_Tachykinin_like_peptide_receptor_99D_Source_UniProtKB_TrEMBL_Acc_K1PDT2	Hrob_74048	Pfuc_7581_1_17146_t1	Bflo_260792607	Egra_01978	Avag_41082001	Drer_035533_tachykinin_receptor_1a_Source_ZFIN_Acc_ZDB_GENE_060526_185_tacr1a	Hsap_Ensmbl0181619_G_protein_coupled_receptor_135_Source_
HGNC_Symbol_Acc_19991_GPR135	Emul_01284	Xtro_037092	Cgig_15581_Substance_K_receptor_Source_UniProtKB_TrEMBL_Acc_K1PNN7	Ctel_118321	Nvec_27653_7tm_1	Sjap_0062860	Lgig_146619	Xtro_008078	Pfuc_1936_1_00902_t1	Lgig_117895	Lgig_127250	Hmag_203928	Nvec_10081_7tm_1	Skow_33277m	Adig_04434	Skow_38337m	Bflo_260825263	Ggal_015084	Cgig_26948_Orexin_receptor_type_1_Source_UniProtKB_TrEMBL_Acc_K1RY47	Xtro_037799	Hsap_Ensmbl0185149_neuropeptide_Y_receptor_Y2_Source_
HGNC_Symbol_Acc_7957_NPY2R	Drer_090315_Prokineticin_receptor_1_like_LOC798231_mRNA_Source_RefSeq_mRNA_Acc_NM_001173407_CU929052_1	Hsap_Ensmbl0101292_prokineticin_receptor_2_Source_
HGNC_Symbol_Acc_15836_PROKR2	Mmar_MMa01603	Ggal_031343	Drer_074182_prokineticin_receptor_1a_Source_ZFIN_Acc_ZDB_GENE_110411_180_prokr1a	Tcas_270002822	Hsap_Ensmbl0169618_prokineticin_receptor_1_Source_
HGNC_Symbol_Acc_4524_PROKR1	Hmic_0699100	Tadh_3775	Hmag_228450	Znev_18780	Isca_ISCW020603-PA	Nvec_52933_	Adig_23842	Acar_00000741	Rcul_t19920	Hmag_228446	Cele_016761_tkr_2_Protein_C49A9_7_C49A9_7_mRNA_complete_cds_Source_RefSeq_mRNA_Acc_NM_068529	Znev_09703	Nvec_22394_7tm_1	Lgig_91668	Tadh_61975	Hrob_111311	Skow_01258m	Nvec_8645_7tm_1	Cgig_23294_Thyrotropin_releasing_hormone_receptor_Source_UniProtKB_TrEMBL_Acc_K1QXU3	Avag_54590001	Avag_44487001	Tadh_15389	Tadh_58778	Bflo_260790232	Spur_011338_Spur_011338	Skow_08133m	Spur_017325_Brs3L	Nvec_42270_7tm_1	Skow_02472m	Skow_26783m	Tspi_316976241	Xtro_035691	Drer_042939_G_protein_coupled_receptor_39_Source_ZFIN_Acc_ZDB_GENE_040426_1395_gpr39	Znev_18448	Spur_012799_Orxn_HpcLr1	Drer_086567_Uncharacterized_protein_Source_UniProtKB_TrEMBL_Acc_F1R0V6_BX323557_2	Drer_035530_Uncharacterized_protein_Source_UniProtKB_TrEMBL_Acc_E7F3Y9_BX323557_1	Acar_00019881	Skow_41034m	Bsch_g581	Nvec_28061_7tm_1	Nvec_21655_7tm_1	Acar_00008304	Acar_00018271	Hsap_Ensmbl0126010_gastrin_releasing_peptide_receptor_Source_
HGNC_Symbol_Acc_4609_GRPR	Ctel_50683	Spur_028279_Spur_028279	Acar_00016782	Isca_ISCW007293-PA	Bsch_g67928	Mmar_MMa29200	Skow_15253m	Isca_ISCW005948-PA	Mmar_MMa53773	Bflo_260827742	Smar_009787	Skow_05472m	Hmag_225646	Ctel_34777	Smim_47991_G_protein_coupled_receptor_putative_Ixodes_scapularis_gi_241627156_ref_XP_002407991_3e_22_97_1	Pfuc_75427_1_63806_t1	Skow_06080m	Mmar_MMa45021	Rcul_t18340	Hsap_Ensmbl0121797_chemokine_C_C_motif_receptor_like_2_Source_
HGNC_Symbol_Acc_1612_CCRL2	Spur_025843_Spur_025843	Odio_008045001	Skow_30667m	Hmag_212753	Hmag_207686	Pfuc_4050_1_44849_t1	Hsap_Ensmbl0196917_hydroxycarboxylic_acid_receptor_1_Source_
HGNC_Symbol_Acc_4532_HCAR1	Acar_00018676	Nvec_46670_7tm_1	Ggal_035739	Nvec_54781_	Adig_19630	Bflo_260819439	Bflo_260814358	Hsap_Ensmbl0173080_relaxin_insulin_like_family_peptide_receptor_4_Source_
HGNC_Symbol_Acc_14666_RXFP4	Csav_016188	Smar_012159	Cgig_27017_Neuropeptide_FF_receptor_2_Source_UniProtKB_TrEMBL_Acc_K1QS29	Znev_01861	Lgig_174447	Pfuc_36864_1_62885_t1	Ctel_224153	Skow_08563m	Isca_ISCW020601-PA	Cgig_12269_Pyroglutamylated_RFamide_peptide_receptor_Source_UniProtKB_TrEMBL_Acc_K1P430	Smar_004458	Bflo_260802153	Bflo_260815931	Lgig_162500	Xtro_053195	Bflo_260832070	Cgig_04373_Neuropeptide_Y_receptor_Source_UniProtKB_TrEMBL_Acc_K1Q7L6	Bflo_260802744	Bflo_260820730	Hmag_219903	Bsch_g68118	Nvec_14851_7tm_1	Ggal_040167	Xtro_033726	Nvec_40876_7tm_1	Acar_00002756	Spur_027116_NeurmdnBr	Drer_011876_endothelin_receptor_type_Aa_Source_ZFIN_Acc_ZDB_GENE_010906_2_ednraa	Tadh_51534	Xtro_015470	Dpul_299732	Drer_077427_G_protein_coupled_receptor_20_Source_
HGNC_Symbol_Acc_4475_GPR20_2_of_2	Nvec_5308_7tm_1	Tadh_23455	Tadh_7742	Nvec_32798_PufQ	Drer_040816_si_dkey_27n14_1_Source_ZFIN_Acc_ZDB_GENE_100922_123_si_dkey_27n14_1	Skow_35629m	Hsap_Ensmbl0162881_oxoeicosanoid_OXE_receptor_1_Source_
HGNC_Symbol_Acc_24884_OXER1	Nvec_41370_	Tadh_24297	Cele_011578_npr_20_Protein_NPR_20_npr_20_mRNA_complete_cds_Source_RefSeq_mRNA_Acc_NM_063487	Drer_079479_G_protein_coupled_receptor_4_Source_ZFIN_Acc_ZDB_GENE_101202_1_gpr4	Xtro_003656	Bflo_260819102	Ggal_029555	Hsap_Ensmbl0100739_bradykinin_receptor_B1_Source_
HGNC_Symbol_Acc_1029_BDKRB1	Drer_086314_Uncharacterized_protein_Source_UniProtKB_TrEMBL_Acc_F1QTY3_CU633991_1	Znev_05727	Drer_042595_pyrimidinergic_receptor_P2Y_G_protein_coupled_6_Source_
HGNC_Symbol_Acc_8543_P2RY6	Acar_00013831	Acar_00010398	Drer_045427_si_dkey_96n2_3_Source_ZFIN_Acc_ZDB_GENE_091204_118_si_dkey_96n2_3	Bflo_260789625	Cele_003807_npr_1_Protein_NPR_1_npr_1_mRNA_complete_cds_Source_RefSeq_mRNA_Acc_NM_076415	Rcul_t33949	Rcul_t06363	Dpul_23465	Cele_007006_npr_3_Protein_NPR_3_npr_3_mRNA_complete_cds_Source_RefSeq_mRNA_Acc_NM_069761	Cele_007635_npr_4_Protein_NPR_4_npr_4_mRNA_complete_cds_Source_RefSeq_mRNA_Acc_NM_077700	Bmal_170586448	Cele_008278_npr_10_Protein_NPR_10_isoform_b_npr_10_mRNA_complete_cds_Source_RefSeq_mRNA_Acc_NM_001029317	Mmar_MMa51463	Dpul_299731	Skow_01576m	Cele_016110_npr_11_Protein_NPR_11_npr_11_mRNA_complete_cds_Source_RefSeq_mRNA_Acc_NM_075833	Acar_00019106	Spur_020376_PrpLr	Cint_022053	Skow_01551m	Ggal_009512	Skow_27140m	Dmel_0037408_NPFR1_neuropeptide_F_receptor_Source_FlyBase_0037408	Csav_016473	Xtro_034922	Gsal_14133_neuropeptide_f_receptor	Tcas_270014233	Bmal_170585810	Bflo_260830740	Acar_00004982	Tspi_316975383	Drer_052736_Uncharacterized_protein_Source_UniProtKB_TrEMBL_Acc_F1QKU3_AL929291_1	Bflo_260816433	Bflo_260826572	Bflo_260828159	Nvec_46280_7tm_1	Spur_009406_Prokr2	Hrob_133608	Pfuc_4096_1_52178_t1	Cgig_27223_Neuropeptide_Y_receptor_type_1_Source_UniProtKB_TrEMBL_Acc_K1RPI5	Hsap_Ensmbl0119973_prolactin_releasing_hormone_receptor_Source_
HGNC_Symbol_Acc_4464_PRLHR	Lgig_65092	Cint_015323	Hsap_Ensmbl0186867_pyroglutamylated_RFamide_peptide_receptor_Source_
HGNC_Symbol_Acc_15565_QRFPR	Cint_012236	Cgig_04372_Neuromedin_K_receptor_Source_UniProtKB_TrEMBL_Acc_K1Q037	Rcul_t00867	Skow_40146m	Adig_11792	Bflo_260831992	Smar_015202	Cint_021947	Nvec_41380_7tm_1	Drer_092652_pyroglutamylated_RFamide_peptide_receptor_Source_
HGNC_Symbol_Acc_15565_QRFPR_3_of_3	Nvec_23915_	Cele_016984_npr_8_Protein_NPR_8_isoform_b_Source_RefSeq_mRNA_Acc_NM_171723	Egra_08639	Tadh_62222	Skow_37964m	Hsap_Ensmbl0115353_tachykinin_receptor_1_Source_
HGNC_Symbol_Acc_11526_TACR1	Acar_00003256	Drer_074509_tachykinin_receptor_2_Source_ZFIN_Acc_ZDB_GENE_090312_188_tacr2	Hrob_87641	Xtro_011102	Tspi_316978285	Bflo_260816815	Ctel_217182	Cgig_19257_Orexin_receptor_type_2_Source_UniProtKB_TrEMBL_Acc_K1QXE7	Hsap_Ensmbl0123901_G_protein_coupled_receptor_83_Source_
HGNC_Symbol_Acc_4523_GPR83	Tadh_56543	Skow_24864m	Rcul_t11168	Tspi_316975810	Bflo_261289481	Acar_00005464	Xtro_046112	Znev_07375	Xtro_053360	Skow_19087m	Xtro_039821	Rcul_t31202	Isca_ISCW015892-PA	Bmal_170579281	Rcul_t37063	Tadh_15472	Tadh_24452	Sman_203500	Tadh_5569	Rcul_t17189	Rcul_t18586	Rcul_t27298	Bflo_260791783	Sman_018690_Putative_gpcr_Source_UniProtKB_TrEMBL_Acc_G4VGL1	Bflo_260801122	Bflo_260808915	Bmal_170588519	Sjap_0083570	Tspi_316969352	Drer_040902_si_ch73_113g13_1_Source_ZFIN_Acc_ZDB_GENE_091204_462_si_ch73_113g13_1	Lgig_144444	Bflo_260826123	Lgig_103326	Sjap_0054780	Nvec_25000_7tm_1	Bmal_170582778	Nvec_22488_	Nvec_43368_7tm_1	Cele_008065_npr_18_Protein_NPR_18_isoform_f_Source_RefSeq_mRNA_Acc_NM_001270155	Cele_015559_npr_17_Protein_NPR_17_npr_17_mRNA_complete_cds_Source_RefSeq_mRNA_Acc_NM_066342	Bmal_170591590	Cele_011372_npr_26_Protein_NPR_26_Source_UniProtKB_TrEMBL_Acc_O45725	Cele_011381_npr_25_Protein_NPR_25_npr_25_mRNA_complete_cds_Source_RefSeq_mRNA_Acc_NM_073482	Cele_018886_npr_28_Protein_NPR_28_npr_28_mRNA_complete_cds_Source_RefSeq_mRNA_Acc_NM_077015	Rcul_t16984	Rcul_t22065	Rcul_t14522	Tadh_51389	Rcul_t32564	Rcul_t38954	Rcul_t16451	Rcul_t16735	Rcul_t18007	Nvec_1308_7tm_1	Cele_013848_npr_29_Protein_NPR_29_npr_29_mRNA_complete_cds_Source_RefSeq_mRNA_Acc_NM_066637	Rcul_t10923	Avag_46851001	Csav_009211	Avag_64487001	Ctel_106237	Csav_009212	Znev_03146	Tadh_7315	Dpul_58666	Nvec_11061_7tm_1	Dpul_324577	Gsal_2346_orexin_receptor_type_1	Bflo_260834115	Cele_009278_npr_33_Protein_NPR_33_npr_33_mRNA_complete_cds_Source_RefSeq_mRNA_Acc_NM_078211	Lgig_72565	Ctel_54067	Bflo_260826307	Dpul_22381	Bflo_260837418	Cgig_12268_Neuropeptide_FF_receptor_1_Source_UniProtKB_TrEMBL_Acc_K1QAF8	Lgig_95290	Smar_005767	Lgig_95265	Skow_35587m	Lgig_95185	Mmar_MMa28962	Adig_11793	Smar_004743	Hrob_68111	Mmar_MMa27174	Skow_41036m	Nvec_19016_	Spur_010167_Thytrprhr	Ctel_89696	Ctel_127295	Ctel_120085	Znev_06748	Tadh_18468	Xtro_059513	Drer_070650_Uncharacterized_protein_Source_UniProtKB_TrEMBL_Acc_F1R8G1_BX957329_1	Drer_062874_hydroxycarboxylic_acid_receptor_1_3_Source_ZFIN_Acc_ZDB_GENE_081107_48_hcar1_3	Xtro_037742	Ctel_74649	Tadh_57365	Rcul_t09842	Rcul_t01692	Pfuc_29064_1_62555_t1	Hrob_142036	Ctel_40088	Xtro_024937	Dmel_0085410_TrissinR_Trissin_receptor_Source_FlyBase_0085410	Znev_17704	Spur_024934_Hypp_1132	Cgig_22486_Neuropeptide_Y_receptor_Source_UniProtKB_TrEMBL_Acc_K1Q379	Nvec_9858_	Gsal_2633_pyroglutamylated_rfamide_peptide_receptor	Tadh_61584	Lgig_96673	Avag_49424001	Rcul_t19168	Avag_06442001	Ctel_209287	Ctel_216617	Mmar_MMa49677	Smim_40056_NPR15_CAEEL_RecName_Full_Neuropeptide_receptor_15_gi_259016455_sp_Q09638_3_NPR15_CAEEL_1e_15_79_3	Pfuc_7906_1_09662_t1	Tadh_58991	Cele_012275_npr_14_Protein_NPR_14_npr_14_mRNA_complete_cds_Source_RefSeq_mRNA_Acc_NM_060882	Bflo_260832776	Isca_ISCW015323-PA	Mmar_MMa01896	Isca_ISCW021283-PA	Hrob_120046	Bflo_260817983	Dpul_109099	Smar_015453	Skow_32661m	Smar_004449	Smar_008100	Cele_017176_nmur_3_Protein_NMUR_3_isoform_a_nmur_3_mRNA_complete_cds_Source_RefSeq_mRNA_Acc_NM_001029353	Sman_172170_Putative_g_protein_coupled_receptor_Source_UniProtKB_TrEMBL_Acc_G4VLP4	Ctel_25099	Nvec_9608_7tm_1	Pfuc_7992_1_09677_t1	Cele_019183_npr_30_Protein_NPR_30_npr_30_mRNA_complete_cds_Source_RefSeq_mRNA_Acc_NM_064724	Adig_09683	Hsap_Ensmbl0140030_G_protein_coupled_receptor_65_Source_
HGNC_Symbol_Acc_4517_GPR65	Ggal_017224	Drer_078729_atypical_chemokine_receptor_4a_Source_ZFIN_Acc_ZDB_GENE_070301_6_ackr4a	Acar_00006875	Hrob_144008	Ctel_125114	Znev_16698	Skow_05500m	Skow_01373m	Nvec_39464_7tm_1	Spur_024747_Mchr1L	Hmic_0875700	Drer_058599_Uncharacterized_protein_Source_UniProtKB_TrEMBL_Acc_H9GXI9_CABZ01084942_1	Hrob_63198	Ggal_006907	Ctel_110011	Bflo_260835876	Smim_g64974_t1_pyrokinin_like_receptor_Dermacentor_variabilis_gi_186973199_gb_ACC99623_2e_67_226	Skow_06607m	Smim_29904_G_protein_receptor_putative_Ixodes_scapularis_gi_241754017_ref_XP_002401180_5e_85_268	Skow_43381m	Isca_ISCW022759-PA	Mmar_MMa10091	Sjap_0015340	Cgig_23293_Thyrotropin_releasing_hormone_receptor_Source_UniProtKB_TrEMBL_Acc_K1QRF6	Rcul_t40287	Hmic_0695400	Emul_00015	Xtro_007421	Lgig_162781	Hsap_Ensmbl0183840_G_protein_coupled_receptor_39_Source_
HGNC_Symbol_Acc_4496_GPR39	Acar_00015465	Gsal_11871_neuropeptides_capa_receptor_like	Ggal_037074	Acar_00021448	Isca_ISCW012018-PA	Ggal_027414	Skow_01257m	Rcul_t31204	Isca_ISCW013598-PA	Isca_ISCW007598-PA	Drer_037621_Uncharacterized_protein_Source_UniProtKB_TrEMBL_Acc_E7FGW8_BX569778_1	Cele_016842_npr_35_Protein_C50F7_1_isoform_b_Source_RefSeq_mRNA_Acc_NM_001027917	Bmal_170587414	Smar_012158	Skow_04482m	Sman_170020_Putative_neuropeptide_receptor_Source_UniProtKB_TrEMBL_Acc_G4VTS0	Isca_ISCW000432-PA	Drer_077577_neurotensin_receptor_1_high_affinity_Source_ZFIN_Acc_ZDB_GENE_090313_372_ntsr1	Pfuc_12531_1_68513_t1	Nvec_26919_	Adig_11789	Cgig_17231_Tachykinin_like_peptide_receptor_99D_Source_UniProtKB_TrEMBL_Acc_K1RXC4	Hrob_175644	Nvec_24361_7tm_1	Nvec_19484_	Skow_19333m	Nvec_52310_	Znev_06538	Mmar_MMa55323	Nvec_186_NCD3G	Smim_25536_receptor_for_tachykinin_like_peptides_Culex_quinquefasciatus_gi_170057836_ref_XP_001864659_8e_25_104	Nvec_58212_7tm_1	Adig_00673	Rcul_t44365	Rcul_t41662	Tadh_59369	Tadh_54513	Gsal_13097_g_protein_coupled_receptor	Skow_06673m	Skow_27396m	Skow_24041m	Ctel_77597	Hsap_Ensmbl0169006_neurotensin_receptor_2_Source_
HGNC_Symbol_Acc_8040_NTSR2	Nvec_19259_	Znev_01409	Bflo_260793886	Nvec_25729_	Nvec_2127_7tm_1	Drer_089263_Uncharacterized_protein_Source_UniProtKB_TrEMBL_Acc_F1QRJ4_CU915826_1	Hmag_216295	Hsap_Ensmbl0125245_G_protein_coupled_receptor_18_Source_
HGNC_Symbol_Acc_4472_GPR18	Skow_24042m	Drer_062009_G_protein_coupled_receptor_18_Source_ZFIN_Acc_ZDB_GENE_070912_159_gpr18	Skow_06747m	Nvec_27496_7tm_1	Nvec_53942_7tm_1	Skow_10232m	Nvec_13438_7tm_1	Rcul_t39091	Drer_095564_Uncharacterized_protein_Source_UniProtKB_TrEMBL_Acc_F1Q7U6_CABZ01118769_1	Rcul_t29846	Tadh_62788	Bflo_260796215	Bflo_260796213	Skow_31390m	Nvec_6002_7tm_1	Dpul_330424	Rcul_t19542	Bmal_170596018	Bmal_170581290	Tadh_21906	Smim_62503_sulfakinin_receptor_putative_Ixodes_scapularis_gi_241592383_ref_XP_002404071_4e_42_149	Isca_ISCW009627-PA	Smar_005790	Lgig_125181	Pfuc_35254_1_40965_t1	Isca_ISCW005570-PA	Nvec_9515_	Ggal_038656	Pfuc_32700_1_04830_t1	Hmag_225943	Tadh_57576	Tadh_56077	Ggal_026875	Tadh_23413	Acar_00000635	Lgig_127041	Bflo_260820533	Lgig_155864	Pfuc_33041_1_48100_t1	Cgig_27704_Tachykinin_like_peptide_receptor_86C_Source_UniProtKB_TrEMBL_Acc_K1PVP9	Adig_09023	Dpul_238192	Mmar_MMa55066	Pfuc_16202_1_25502_t1	Nvec_47146_7tm_1	Cgig_17886	Pfuc_9768_1_46093_t1	Cgig_02764_G_protein_coupled_receptor_54_Source_UniProtKB_TrEMBL_Acc_K1PE31	Nvec_9811_	Cgig_02765_Neuropeptide_Y_receptor_type_1_Source_UniProtKB_TrEMBL_Acc_K1PKG3	Dpul_238193	Smar_006312	Bflo_260802498	Pfuc_2341_1_08297_t1	Mmar_MMa25666	Isca_ISCW022781-PA	Lgig_88987	Isca_ISCW010010-PA	Smim_57797_G_protein_coupled_octopamine_receptor_putative_Ixodes_scapularis_gi_241619213_ref_XP_002408422_3e_43_154	Lgig_96553	Pfuc_6340_1_09329_t1	Tcas_270014300	Lgig_162575	Pfuc_5435_1_67245_t1	Pfuc_5391_1_67234_t1	Pfuc_883_1_51104_t1	Mmar_MMa13951	Mmar_MMa41105	Ggal_038655	Nvec_8646_7tm_1	Skow_05022m	Spur_017623_Spur_017623	Mmar_MMa50852	Nvec_37665_	Sjap_0096480	Adig_03501	Smim_7322_substance_P_receptor_long_form_putative_Aedes_aegypti_gi_157118371_ref_XP_001659082_2e_52_181	Mmar_MMa28984	Isca_ISCW022779-PA	Bflo_260802500	Adig_00549	Lgig_59222	Spur_020906_QrfprL_5	Sman_133550_Putative_neuropeptide_F_like_receptor_Source_UniProtKB_TrEMBL_Acc_G4VQD0	Isca_ISCW023266-PA	Tadh_56808	Sman_126010_Putative_neuropeptide_receptor_Source_UniProtKB_TrEMBL_Acc_G4VB24	Pfuc_1422_1_58493_t1	Tadh_58248	Bflo_260792153	Hmag_206661	Hmag_213755	Adig_14112	Tadh_14770	Nvec_10745_7tm_1	Tadh_15366	Nvec_36994_	Nvec_50801_7tm_1	Nvec_14116_7tm_1	Skow_12388m	Tadh_5465	Hmag_230900	Xtro_004967	Hmic_0147700	Nvec_42131_7tm_1	Isca_ISCW009648-PA	Spur_006681_Hypp_1673	Bflo_260818679	Lgig_110888	Isca_ISCW009568-PA	Xtro_044560	Tadh_57337	Bflo_260793884	Tadh_59678	Nvec_18295_	Drer_062432_G_protein_coupled_receptor_132_Source_
HGNC_Symbol_Acc_17482_GPR132_3_of_3	Hrob_159354	Ctel_94759	Smim_40061_Neuropeptide_receptor_15_Ascaris_suum_gi_324517515_gb_ADY46844_4e_10_63_2	Nvec_26417_7tm_1	Mmar_MMa28003	Tadh_29209	Tadh_54063	Nvec_3546_7tm_1	Bflo_260832076	Bflo_260837467	Isca_ISCW005553-PA	Isca_ISCW010011-PA	Hrob_188324	Nvec_12440_7tm_1	Adig_18174	Ctel_79531	Lgig_173253	Hrob_193096	Spur_019675_Spur_019675	Lgig_140896	Adig_09350	Znev_10326	Pfuc_60229_1_20284_t1	Bflo_260789657	Nvec_10730_7tm_1	Nvec_35686_7tm_1	Drer_033684_oxoglutarate_alpha_ketoglutarate_receptor_1a_tandem_duplicate_1_Source_ZFIN_Acc_ZDB_GENE_060421_6734_oxgr1a_1	Znev_05096	Tadh_58844	Tadh_36385	Gsal_476_tachykinin_receptor_like	Mmar_MMa45963	Isca_ISCW000431-PA	Bflo_260802746	Sjap_0104340	Isca_ISCW022728-PA	Smim_11186_g_protein_coupled_receptor_Culex_quinquefasciatus_gi_170068938_ref_XP_001869051_7e_39_143	Smim_9432_PREDICTED_probable_G_protein_coupled_receptor_83_like_Ornithorhynchus_anatinus_gi_149609781_ref_XP_001511739_7e_16_76_6	Isca_ISCW020600-PA	Skow_27146m	Rcul_t00927	Avag_20978001	Isca_ISCW006476-PA	Gsal_14596_prolactin_releasing_peptide_receptor_like	Bflo_260791789	Pfuc_4736_1_52353_t1	Isca_ISCW001766-PA	Isca_ISCW000039-PA	Smar_008808	Avag_11620001	Smim_49666_G_protein_coupled_receptor_83_precursor_Xenopus_laevis_gi_148236693_ref_NP_001088695_7e_30_124	Hrob_176320	Znev_06820	Mmar_MMa10398	Tspi_316975760	Isca_ISCW007873-PA	Dpul_107861	Mmar_MMa11325	Smar_010537	Isca_ISCW001201-PA	Mmar_MMa17876	Bflo_260835918	Bflo_260835920	Nvec_22673_FixQ	Avag_20141001	Nvec_14850_7tm_1	Nvec_8973_	Drer_090041_si_dkey_163m14_6_Source_ZFIN_Acc_ZDB_GENE_120215_50_si_dkey_163m14_6	Cgig_13413_KiSS_1_receptor_Source_UniProtKB_TrEMBL_Acc_K1Q4W1	Pfuc_3104_1_01334_t1	Xtro_061141	Xtro_007551	Spur_021220_Spur_021220	Skow_00169m	Odio_031014001	Bflo_260785217	Bflo_260793918	Hrob_140466	Hrob_159369	Mmar_MMa26998	Spur_007423_Spur_007423	Bflo_260784358	Dpul_328589	Znev_01865	Dpul_69045	Bflo_260809443	Bflo_260791787	Bflo_260793910	Spur_028278_Spur_028278	Nvec_28538_	Rcul_t04298	Rcul_t40469	Znev_06539	Xtro_027871	Ctel_201974	Cgig_23499_KiSS_1_receptor_Source_UniProtKB_TrEMBL_Acc_K1PWK8	Bflo_260825253	Skow_05023m	Isca_ISCW003493-PA	Acar_00018019	Skow_25854m	Avag_33434001	Hsap_Ensmbl0120436_G_protein_coupled_receptor_31_Source_
HGNC_Symbol_Acc_4486_GPR31	Rcul_t00274	Avag_09410001	Adig_03059	Nvec_27229_7tm_1	Tadh_54494	Pfuc_58765_1_20252_t1	Nvec_23855_	Rcul_t09464	Skow_27825m	Avag_13284001	Tcas_270015914	Hsap_Ensmbl0186188_free_fatty_acid_receptor_4_Source_
HGNC_Symbol_Acc_19061_FFAR4	Drer_069945_purinergic_receptor_P2Y_G_protein_coupled_12_Source_ZFIN_Acc_ZDB_GENE_110208_4_p2ry12	Sjap_0110800	Bflo_260809867	Spur_008003_NeurmdnBr_1	Spur_011360_NeurmdnBr_2	Nvec_49314_7tm_1	Dpul_313163	Acar_00017650	Ctel_202981	Ctel_207103	Bflo_260795941	Nvec_44669_7tm_1	Nvec_19883_	Nvec_28477_7tm_1	Odio_003514001	Drer_055560_purinergic_receptor_P2Y_G_protein_coupled_8_Source_ZFIN_Acc_ZDB_GENE_070912_447_p2ry8	Drer_086262_si_dkey_163m14_10_Source_ZFIN_Acc_ZDB_GENE_120215_9_si_dkey_163m14_10	Xtro_006575	Drer_077638_zgc_171965_Source_ZFIN_Acc_ZDB_GENE_070820_20_zgc_171965	Drer_040247_oxoglutarate_alpha_ketoglutarate_receptor_1a_tandem_duplicate_3_Source_ZFIN_Acc_ZDB_GENE_090312_23_oxgr1a_3	Hsap_Ensmbl0244165_purinergic_receptor_P2Y_G_protein_coupled_11_Source_
HGNC_Symbol_Acc_8540_P2RY11	Xtro_062656	Xtro_056281	Xtro_056282	Mmar_MMa41489	Mmar_MMa12407	Mmar_MMa42842	Tadh_3799	Nvec_17031_	Tadh_35067	Lgig_162779	Ggal_008847	Smim_31739_PREDICTED_neuropeptides_capa_receptor_like_Acyrthosiphon_pisum_gi_328710440_ref_XP_001950333_2e_16_80_5	Pfuc_2452_1_15825_t1	Nvec_57841_	Ggal_040200	Skow_08858m	Nvec_16094_7tm_1	Drer_062262_endothelin_receptor_type_Ab_Source_ZFIN_Acc_ZDB_GENE_040426_2364_ednrab	Lgig_60475	Skow_27838m	Avag_59223001	Avag_60296001	Spur_007230_Spur_007230	Skow_00433m	Sjap_0025050	Cgig_25172_Phe13_bombesin_receptor_Source_UniProtKB_TrEMBL_Acc_K1PWD3	Spur_013760_Sstr2L_1	Egra_05143	Lgig_177018	Smim_42857_pyrokinin_like_receptor_Dermacentor_variabilis_gi_186973199_gb_ACC99623_4e_16_79_0	Gsal_15130_neuropeptides_capa_receptor	Smim_22763_pyrokinin_like_receptor_Dermacentor_variabilis_gi_186973199_gb_ACC99623_6e_25_108	Smim_11853_G_protein_receptor_putative_Ixodes_scapularis_gi_241754012_ref_XP_002401178_5e_13_68_9	Isca_ISCW022757-PA	Acar_00003812	Acar_00021430	Spur_014514_Adra1aL_4	Nvec_57975_7tm_1	Bflo_260817449	Nvec_13711_	Ggal_016244	Tadh_32926	Cgig_25650_Somatostatin_receptor_type_4_Source_UniProtKB_TrEMBL_Acc_K1R6D7	Adig_06391	Znev_13847	Spur_009438_Spur_009438	Nvec_50647_	Ctel_160415	Smim_72596_G_protein_coupled_receptor_like_Acyrthosiphon_pisum_gi_244790032_ref_NP_001156432_1e_32_127	Pfuc_72480_1_41943_t1	Pfuc_2823_1_37411_t1	Znev_06545	Znev_15079	Bflo_260791144	Smar_008874	Pfuc_174377_1_21380_t1	Smim_g49742_t1_Neuromedin_U_receptor_Acromyrmex_echinatior_gi_332029308_gb_EGI69291_3e_19_85_1	Smim_10486_G_protein_receptor_putative_Ixodes_scapularis_gi_241049996_ref_XP_002407371_9e_23_94_0	Mmar_MMa19550	Znev_10287	Isca_ISCW000633-PA	Smim_12915_PREDICTED_neuropeptides_capa_receptor_like_Bombus_terrestris_gi_340710406_ref_XP_003393782_1e_09_60_8	Nvec_8030_	Drer_089824_Uncharacterized_protein_Source_UniProtKB_TrEMBL_Acc_F1RE26_CR925744_1	Ggal_037768	Tadh_58781	Bflo_260794852	Hsap_Ensmbl0171051_formyl_peptide_receptor_1_Source_
HGNC_Symbol_Acc_3826_FPR1	Hsap_Ensmbl0174946_G_protein_coupled_receptor_171_Source_
HGNC_Symbol_Acc_30057_GPR171	Xtro_039815	Tadh_56177	Drer_043447_G_protein_coupled_receptor_55a_Source_ZFIN_Acc_ZDB_GENE_051113_260_gpr55a	Adig_16461	Ggal_008878	Acar_00017357	Adig_11588	Acar_00013976	Bflo_260824467	Spur_003125_Sstr1L	Acar_00019211	Drer_076256_G_protein_coupled_receptor_171_Source_
HGNC_Symbol_Acc_30057_GPR171	Drer_090052_Uncharacterized_protein_Source_UniProtKB_TrEMBL_Acc_E7F793_BX470211_1	Xtro_041128	Ggal_016891	Xtro_058998	Spur_017622_Spur_017622	Spur_012794_Spur_012794	Acar_00002440	Odio_005688001	Hsap_Ensmbl0204882_G_protein_coupled_receptor_20_Source_
HGNC_Symbol_Acc_4475_GPR20	Tadh_57363	Spur_017236_Spur_017236	Gsal_2793_neuropeptide_ff_receptor_1	Tadh_61884	Adig_20909	Ctel_136526	Tadh_14401	Nvec_594_	Spur_019972_NmbrL_5	Bflo_260816411	Spur_008654_Sstr4L_2	Nvec_24758_7tm_1	Nvec_19203_	Nvec_240_7tm_1	Spur_002221_Hypp_1378	Skow_31125m	Hmag_230210	Gsal_14897_neuropeptide_y_receptor_type_2	Nvec_34900_7tm_1	Ctel_25314	Nvec_39435_7tm_1	Spur_007420_Spur_007420	Ctel_123830	Ctel_90418	Ctel_130656	Isca_ISCW017837-PA	Skow_28689m	Skow_43537m	Gsal_5864_neuropeptide_y_receptor_like	Bflo_260788481	Nvec_6112_	Spur_024655_Gpr54L_3	Nvec_44671_7tm_1	Skow_06748m	Skow_36808m	Nvec_51734_	Pfuc_2071_1_15700_t1	Tadh_16798	Nvec_53905_7tm_1	Adig_19629	Nvec_59024_7tm_1	Isca_ISCW002847-PA	Ctel_188149	Skow_25125m	Skow_32107m	Acar_00011583	Hsap_Ensmbl0184574_lysophosphatidic_acid_receptor_5_Source_
HGNC_Symbol_Acc_13307_LPAR5	Drer_093759_G_protein_coupled_receptor_31_Source_
HGNC_Symbol_Acc_4486_GPR31	Skow_20299m	Nvec_31294_7tm_1	Nvec_12107_	Bflo_260789623	Skow_09799m	Nvec_17576_7tm_1	Adig_12285	Ctel_195605	Ctel_204210	Mmar_MMa55875	Acar_00018237	Nvec_19688_7tm_1	Znev_01602	Adig_03243	Tadh_4311	Ggal_025997	Ggal_033080	Dpul_107858	Spur_000085_PrrprL	Skow_10240m	Skow_29896m	Smar_008389	Avag_42017001	Odio_012434001	Spur_014741_Galr2L_17	Bflo_260825259	Spur_014918_Spur_014918	Tadh_61725	Nvec_29061_	Nvec_27184_7tm_1	Tadh_58779	Skow_10598m	Bflo_260825558	Hrob_176321	Isca_ISCW009196-PA	Hsap_Ensmbl0151617_endothelin_receptor_type_A_Source_
HGNC_Symbol_Acc_3179_EDNRA	Nvec_33607_7tm_1	Hrob_188312	Acar_00003178	Adig_11622	Bflo_260793908	Xtro_005770	Sjap_0032220	Sman_169680_Putative_g_protein_coupled_receptor_Source_UniProtKB_TrEMBL_Acc_G4VG57	Hrob_175643	Adig_11550	Ctel_78678	Tadh_62239	Hsap_Ensmbl0116014_KISS1_receptor_Source_
HGNC_Symbol_Acc_4510_KISS1R	Znev_12870	Bflo_260820632	Hrob_84460	Spur_004179_Spur_004179	Znev_13848	Bflo_260781603	Smim_40141_Tachykinin_like_receptor_at_86C_isoform_B_Drosophila_melanogaster_gi_161078177_ref_NP_001097741_3e_34_133	Isca_ISCW013545-PA	Mmar_MMa31746	Smim_62502_PREDICTED_similar_to_CCK_like_receptor_at_17D3_CG32540_PB_Tribolium_castaneum_gi_91081747_ref_XP_972750_9e_22_94_7	Mmar_MMa06278	Dmel_0031770_CG13995	Znev_08587	Tcas_270014834	Znev_02222	Smim_44078_AF505863_G_protein_coupled_receptor_Drosophila_melanogaster_gi_27656949_gb_AAO20966_AF505863_3e_22_96_3	Znev_12249	Dpul_120731	Isca_ISCW013584-PA	Mmar_MMa25665	Smim_58589_Orexin_receptor_type_putative_Pediculus_humanus_corporis_gi_242007230_ref_XP_002424445_6e_13_65_9	Hrob_159371	Spur_002786_Spur_002786	Dpul_264955	Dpul_307364	Ggal_008089	Drer_037155_WNT1_inducible_signaling_pathway_protein_2_Source_ZFIN_Acc_ZDB_GENE_060223_1_wisp2	Ggal_008879	Drer_078410_Uncharacterized_protein_Source_UniProtKB_TrEMBL_Acc_E7F8C5_AL831768_1	Drer_077644_zgc_172079_Source_ZFIN_Acc_ZDB_GENE_080204_103_zgc_172079	Hsap_Ensmbl0135898_G_protein_coupled_receptor_55_Source_
HGNC_Symbol_Acc_4511_GPR55	Acar_00007789	Xtro_006574	Acar_00020838	Ggal_030053	Ggal_004047	Ggal_032312	Xtro_026874	Drer_069944_purinergic_receptor_P2Y_G_protein_coupled_13_Source_ZFIN_Acc_ZDB_GENE_110208_5_p2ry13	Hsap_Ensmbl0178623_G_protein_coupled_receptor_35_Source_
HGNC_Symbol_Acc_4492_GPR35	Xtro_058681	Drer_079472_coagulation_factor_II_thrombin_receptor_like_2_Source_
HGNC_Symbol_Acc_3539_F2RL2_1_of_2	Hsap_Ensmbl0164251_coagulation_factor_II_thrombin_receptor_like_1_Source_
HGNC_Symbol_Acc_3538_F2RL1	Xtro_044552	Drer_087469_si_dkey_163m14_4_Source_ZFIN_Acc_ZDB_GENE_120215_36_si_dkey_163m14_4	Drer_054170_si_dkeyp_66d1_2_Source_ZFIN_Acc_ZDB_GENE_070912_658_si_dkeyp_66d1_2	Ggal_008881	Drer_086236_si_dkey_163m14_7_Source_ZFIN_Acc_ZDB_GENE_120215_10_si_dkey_163m14_7	Drer_075877_G_protein_coupled_receptor_35_Source_
HGNC_Symbol_Acc_4492_GPR35_2_of_3	Drer_036616_G_protein_coupled_receptor_182_Source_ZFIN_Acc_ZDB_GENE_030131_2361_gpr182	Drer_074826_G_protein_coupled_receptor_20_Source_
HGNC_Symbol_Acc_4475_GPR20_1_of_2	Xtro_062468	Xtro_061294	Drer_070669_si_dkey_269d20_3_Source_ZFIN_Acc_ZDB_GENE_100922_34_si_dkey_269d20_3	Hsap_Ensmbl0214943_G_protein_coupled_receptor_33_gene_pseudogene_Source_
HGNC_Symbol_Acc_4489_GPR33	Hsap_Ensmbl0134830_complement_component_5a_receptor_2_Source_
HGNC_Symbol_Acc_4527_C5AR2	Drer_058991_Uncharacterized_protein_Source_UniProtKB_TrEMBL_Acc_E7EZX0_CU571081_1	Nvec_1250_7tm_1	Xtro_044537	Acar_00007792	Acar_00017761	Drer_078833_purinergic_receptor_P2Y_G_protein_coupled_14_Source_
HGNC_Symbol_Acc_16442_P2RY14	Xtro_044559	Hsap_Ensmbl0181631_purinergic_receptor_P2Y_G_protein_coupled_13_Source_
HGNC_Symbol_Acc_4537_P2RY13	Ggal_016883	Drer_076698_si_dkey_83h2_2_Source_ZFIN_Acc_ZDB_GENE_131127_405_si_dkey_83h2_2	Drer_015974_Uncharacterized_protein_Source_UniProtKB_TrEMBL_Acc_E7FG70_CR626884_1	Hsap_Ensmbl0171657_G_protein_coupled_receptor_82_Source_
HGNC_Symbol_Acc_4533_GPR82	Drer_077734_si_ch73_309g22_1_Source_ZFIN_Acc_ZDB_GENE_131127_401_si_ch73_309g22_1	Drer_093418_G_protein_coupled_receptor_82_Source_
HGNC_Symbol_Acc_4533_GPR82	Acar_00019557	Drer_094601_si_ch73_113g13_3_Source_ZFIN_Acc_ZDB_GENE_091204_475_si_ch73_113g13_3	Ggal_007311	Ggal_020274	Drer_068638_lysophosphatidic_acid_receptor_5b_Source_ZFIN_Acc_ZDB_GENE_081022_116_lpar5b	Hsap_Ensmbl0184451_chemokine_C_C_motif_receptor_10_Source_
HGNC_Symbol_Acc_4474_CCR10	Drer_040643_chemokine_C_C_motif_receptor_10_Source_ZFIN_Acc_ZDB_GENE_040718_424_ccr10	Hsap_Ensmbl0168329_chemokine_C_X3_C_motif_receptor_1_Source_
HGNC_Symbol_Acc_2558_CX3CR1	Bflo_260782191	Drer_076565_G_protein_coupled_receptor_151_Source_
HGNC_Symbol_Acc_23624_GPR151	Tadh_60707	Hsap_Ensmbl0127533_coagulation_factor_II_thrombin_receptor_like_3_Source_
HGNC_Symbol_Acc_3540_F2RL3	Drer_090524_coagulation_factor_II_thrombin_receptor_like_2_Source_ZFIN_Acc_ZDB_GENE_110127_4_f2rl2	Ggal_030873	Hsap_Ensmbl0173250_G_protein_coupled_receptor_151_Source_
HGNC_Symbol_Acc_23624_GPR151	Hsap_Ensmbl0174944_purinergic_receptor_P2Y_G_protein_coupled_14_Source_
HGNC_Symbol_Acc_16442_P2RY14	Hmag_214594	Hsap_Ensmbl0272658_Leukotriene_B4_receptor_2_Source_UniProtKB_Swiss_Prot_Acc_Q9NPC1_LTB4R2	Hsap_Ensmbl0213906_leukotriene_B4_receptor_2_Source_
HGNC_Symbol_Acc_19260_LTB4R2	Drer_056506_si_ch73_113g13_2_Source_ZFIN_Acc_ZDB_GENE_091204_438_si_ch73_113g13_2	Adig_06018	Nvec_37096_	Nvec_35691_7tm_1	Nvec_22017_7tm_1	Nvec_35800_7tm_1	Nvec_22671_7tm_1	Adig_20499	Smar_007668	Nvec_10744_7tm_1	Nvec_8213_	Adig_04292	Nvec_34756_	Nvec_23460_7tm_1	Hmag_222681	Hmag_228363	Adig_12325	Dpul_318199	Lgig_159778	Tadh_57366	Znev_07834	Bflo_260796085	Drer_075562_si_ch211_119o8_4_Source_ZFIN_Acc_ZDB_GENE_070912_15_si_ch211_119o8_4	Tadh_58846	Gsal_6201_g_protein_coupled_receptor	Ggal_006560	Bflo_260803249	Odio_015255001	Gsal_13009_neuropeptide_y_receptor_type_1	Avag_57209001	Rcul_t35808	Gsal_14227_tachykinin_like_peptides_receptor_99d_like	Gsal_13487_kiss1_receptor_like	Gsal_13870_endothelin_receptor_type_a	Gsal_544_neuropeptide_receptor_a11	Gsal_2222_tachykinin_like_receptor_at_isoform_a	Tadh_58993	Nvec_16497_7tm_1	Tadh_59342	Pfuc_27164_1_69824_t1	Smim_83690_PREDICTED_GL27012_like_Saccoglossus_kowalevskii_gi_291226656_ref_XP_002733309_2e_09_60_8	Gsal_3324_g_protein_coupled_receptor	Gsal_7571_substance_k_receptor	Hmag_203615	Hmag_228364	Adig_16673	Hrob_78185	Nvec_17015_7tm_1	Hmag_212754	Spur_006357_Hypp_477	Tadh_55595	Nvec_36194_7tm_1	Tadh_56070	Tadh_15905	Adig_20910	Skow_25934m	Spur_013374_Hypp_2080	Spur_014487_Hypp_2153	Nvec_1058_7tm_1	Nvec_57183_7tm_1	Nvec_34457_	Smim_76593_PREDICTED_orexin_receptor_type_like_Acyrthosiphon_pisum_gi_328713954_ref_XP_003245221_2e_25_104	Smim_12237_G_protein_coupled_receptor_putative_Ixodes_scapularis_gi_241742322_ref_XP_002405333_2e_09_58_5	Bflo_260802322	Tadh_24356	Skow_29154m	Hrob_70554	Hsap_Ensmbl0082556_opioid_receptor_kappa_1_Source_
HGNC_Symbol_Acc_8154_OPRK1	Odio_002499001	Hsap_Ensmbl0164850_G_protein_coupled_estrogen_receptor_1_Source_
HGNC_Symbol_Acc_4485_GPER1	Hsap_Ensmbl0165621_oxoglutarate_alpha_ketoglutarate_receptor_1_Source_
HGNC_Symbol_Acc_4531_OXGR1	Hsap_Ensmbl0183671_G_protein_coupled_receptor_1_Source_
HGNC_Symbol_Acc_4463_GPR1	Hsap_Ensmbl0183625_chemokine_C_C_motif_receptor_3_Source_
HGNC_Symbol_Acc_1604_CCR3	Smim_5253_PREDICTED_neuropeptide_receptor_5_like_Saccoglossus_kowalevskii_gi_291230952_ref_XP_002735431_4e_04_44_7	Isca_ISCW001892-PA	Smim_37679_class_A_rhodopsin_like_G_protein_coupled_receptor_GPRtak1_putative_Pediculus_humanus_corporis_gi_242007270_ref_XP_002424465_9e_28_112	Mmar_MMa35290	Spur_014448_Hypp_2151	Mmar_MMa07434	Smar_013804	Skow_08036m	Isca_ISCW009717-PA	Isca_ISCW009838-PA	Smim_70176_G_protein_coupled_receptor_putative_Ixodes_scapularis_gi_241648721_ref_XP_002411209_2e_13_68_6	Isca_ISCW013090-PA	Nvec_31421_	Isca_ISCW014181-PA	Znev_06129	Rcul_t20752	Smim_28923_SIFamide_receptor_isoform_B_Drosophila_melanogaster_gi_78711850_ref_NP_732614_1e_11_68_2	Bflo_260782193	Znev_10328	Isca_ISCW022224-PA	Spur_014217_Spur_014217	Pfuc_59544_1_05661_t1	Lgig_157456	Pfuc_31700_1_12072_t1	Bflo_260819437	Nvec_29062_	Smim_g45262_t1_PREDICTED_tachykinin_receptor_like_protein_like_Saccoglossus_kowalevskii_gi_291233061_ref_XP_002736473_1e_24_104	Nvec_35358_7tm_1	Nvec_50330_7tm_1	Mley_ML00123a	Pbac_3472376	Mley_ML148918a	Pfuc_4736_1_52356_t1	Smim_g28171_t1_pheromone_biosynthesis_activating_neuropeptide_receptor_Spodoptera_littoralis_gi_88771691_gb_ABD52277_5e_05_48_5	Rcul_t19170	Nvec_56076_7tm_1	Nvec_52529_7tm_1	Nvec_49220_7tm_1	Nvec_27448_7tm_1	Nvec_16220_	Nvec_23262_7tm_1	Nvec_11261_	Nvec_30684_7tm_1	Tadh_51521	Nvec_16061_7tm_1	Tadh_51391	Nvec_17095_GRP	Nvec_22203_7tm_1	Tadh_61883	Tadh_61729	Nvec_24350_7tm_1	Nvec_28826_	Bflo_260799648	Nvec_37085_	Nvec_44557_	Nvec_44837_7tm_1	Nvec_4958_	Tadh_30381	Nvec_9822_	Avag_03621001	Tadh_5191	Odio_003513001	Odio_017506001	Odio_023482001	Pbac_3469587	Pbac_3475932	Pfuc_121465_1_64400_t1	Pfuc_40894_1_48431_t1	Pfuc_2160_1_30011_t1	Pfuc_62645_1_63620_t1	Rcul_t00495	Rcul_t09530	Rcul_t19919	Rcul_t29786	Rcul_t16456	Tspi_316975811	Rcul_t36397	Rcul_t42465	Skow_41818m	Spur_019802_Spur_019802	Spur_001677_Spur_001677	Sman_131980	Smar_006077	Smim_78927_allatostatin_receptor_putative_Ixodes_scapularis_gi_241997446_ref_XP_002433372_4e_18_83_6	Spur_006356_Sstr2L	Spur_022932_Hypp_2638	Tadh_58992	Tadh_62155	Tadh_62156	Tadh_29844	Tadh_62157	Tadh_56753	Tadh_52978	Tspi_316978284	Znev_08416	Znev_02128	Znev_08418	Znev_15429	Znev_10619	Avag_00685001	Avag_07158001	Bflo_260785462	Bflo_260797104	Bflo_260819168	Bflo_260832074

HG_10047	Tadh_51555	Tadh_52893	Dmel_0039733_CG11504	Znev_13819	Smim_77289_Laccase_7_Camponotus_floridanus_gi_307188882_gb_EFN73431_3e_11_70_9	Tcas_270004511	Znev_03448	Isca_ISCW010376-PA	Hrob_162069	Znev_18747	Dmel_0036152_CG6175	Znev_02507	Tcas_270005226	Znev_15009	Hrob_169535	Isca_ISCW015773-PA	Mley_ML015113a	Znev_15712

HG_7034	Bsch_g44726	Cint_012902	Acar_00008153	Skow_03111m	Csav_016141	Drer_016968_transmembrane_protein_214_Source_ZFIN_Acc_ZDB_GENE_110307_2_tmem214	Ctel_148232	Ggal_026607	Cgig_14349	Hrob_194215	Znev_03706	Smim_6885_transmembrane_protein_214_B_Xenopus_laevis_gi_148233846_ref_NP_001090615_2e_100_332	Spur_014133_Tmem214	Hsap_Ensmbl0119777_transmembrane_protein_214_Source_
HGNC_Symbol_Acc_25983_TMEM214	Spur_028235_Tmem214_1	Tadh_58240	Smar_000551	Cint_018659	Tcas_270010083	Lgig_227900	Isca_ISCW020051-PA	Pfuc_2917_1_30279_t1	Xtro_002649	Csav_016142	Mley_ML045219a	Pbac_3465384	Dpul_242020	Smar_000550	Bflo_260797261	Dmel_0053129_CG33129	Mmar_MMa09572	Mmar_MMa49720

HG_10726	Spur_002125_Hypp_344	Ctel_224194	Spur_014371_Hypp_2143	Tadh_56918	Skow_30267m	Bflo_260793026	Lgig_234008	Mley_ML15419a	Nvec_32810_	Hrob_190775	Cgig_02600	Adig_07122	Hmag_213151	Pfuc_4777_1_01819_t1	Dpul_99493	Pbac_3466608

HG_26034	Tadh_51381	Pbac_3464859	Pbac_3463893	Adig_04954	Mley_ML00366a

HG_8645	Lgig_210846	Nvec_3068_	Skow_19701m	Bsch_g36485	Cgig_25311	Bflo_260800746	Bflo_260800740	Ctel_220747	Bflo_260829217	Avag_12309001	Avag_39999001	Sjap_0217210	Xtro_061364	Sman_105610	Hsap_Ensmbl0214556_chromosome_17_open_reading_frame_98_Source_
HGNC_Symbol_Acc_34492_C17orf98	Pfuc_149858_1_57263_t1	Tadh_53550	Pfuc_44969_1_63212_t1	Xtro_051173	Spur_004558_Spur_004558	Mley_ML07881a	Adig_04888	Avag_40000001

HG_4200	Hmic_0612700	Hsap_Ensmbl0112379_KIAA1244_Source_
HGNC_Symbol_Acc_21213_KIAA1244	Drer_077656_si_ch211_71k24_5_Source_ZFIN_Acc_ZDB_GENE_081107_37_si_ch211_71k24_5	Ggal_022425	Mley_ML257611a	Nvec_17079_	Skow_07418m	Cele_011866_T20F10_5_Protein_T20F10_5_T20F10_5_mRNA_complete_cds_Source_RefSeq_mRNA_Acc_NM_060301	Bmal_170593873	Cele_013711_Y106G6G_2_Protein_Y106G6G_2_Y106G6G_2_mRNA_complete_cds_Source_RefSeq_mRNA_Acc_NM_060300	Bmal_170575944	Ctel_215541	Lgig_229359	Acar_00016573	Znev_06325	Smar_008147	Dmel_0029834_CG5937	Rcul_t18880	Smim_23971_Brefeldin_A_inhibited_guanine_nucleotide_exchange_protein_3_Camponotus_floridanus_gi_307183731_gb_EFN70405_2e_133_444	Hmag_219459	Bmal_170583197	Tcas_270012097	Mmar_MMa43801	Cgig_01253_Brefeldin_A_inhibited_guanine_nucleotide_exchange_protein_3_Source_UniProtKB_TrEMBL_Acc_K1PG55	Spur_021503_Kiaa1244L	Skow_07443m	Tadh_56511	Skow_07420m	Spur_021238_Big3	Emul_10206	Egra_02874	Tcas_270012098	Pfuc_12709_1_53849_t1	Smim_23944_PREDICTED_brefeldin_A_inhibited_guanine_nucleotide_exchange_protein_3_like_Bombus_terrestris_gi_340724456_ref_XP_003400598_2e_38_150	Cele_013715_Y106G6G_6_Protein_Y106G6G_6_Y106G6G_6_mRNA_complete_cds_Source_RefSeq_mRNA_Acc_NM_001026537	Hrob_171181	Isca_ISCW004489-PA	Pbac_3472006	Cgig_04535_Brefeldin_A_inhibited_guanine_nucleotide_exchange_protein_3_Source_UniProtKB_TrEMBL_Acc_K1PXI9	Dpul_274788	Adig_11729	Cgig_01410_Brefeldin_A_inhibited_guanine_nucleotide_exchange_protein_3_Source_UniProtKB_TrEMBL_Acc_K1PM65	Pfuc_19175_1_03986_t1	Pfuc_10105_1_46149_t1	Mmar_MMa45510	Smim_23983_PREDICTED_brefeldin_A_inhibited_guanine_nucleotide_exchange_protein_3_like_Bombus_terrestris_gi_340724456_ref_XP_003400598_3e_152_499	Tcas_270012099	Hrob_191329	Isca_ISCW004491-PA	Isca_ISCW004492-PA	Rcul_t18879	Cgig_01411_Brefeldin_A_inhibited_guanine_nucleotide_exchange_protein_3_Source_UniProtKB_TrEMBL_Acc_K1PUZ8	Isca_ISCW004487-PA	Csav_008472	Mley_ML003519a	Isca_ISCW004134-PA	Gsal_6539_brefeldin_a_inhibited_guanine_nucleotide_exchange_protein_partial	Avag_29752001	Adig_21461	Mmar_MMa53290

HG_4870	Spur_019384_Z367	Bsch_g66633	Dmel_0025635_CG17829	Bsch_g7145	Csav_013200	Drer_004851_histone_H4_transcription_factor_Source_ZFIN_Acc_ZDB_GENE_040426_2764_hinfp	Ggal_010995	Cgig_19436_Histone_H4_transcription_factor_Source_UniProtKB_TrEMBL_Acc_K1QJ14	Bflo_260830328	Lgig_73260	Smim_28053_PREDICTED_histone_H4_transcription_factor_Gallus_gallus_gi_118101936_ref_XP_417894_1e_125_394	Skow_40199m	Znev_06037	Ctel_150759	Smar_015608	Drer_037405_zgc_112083_Source_ZFIN_Acc_ZDB_GENE_050417_284_zgc_112083	Isca_ISCW024604-PA	Hrob_129823	Xtro_046628	Tadh_23582	Acar_00002413	Tcas_270008331	Rcul_t12985	Nvec_11362_zf_C2H2	Dpul_58732	Mley_ML03255a	Bmal_170583222	Gsal_1397_histone_h4_transcription_factor	Cele_009553_F39B2_1_Protein_F39B2_1_F39B2_1_mRNA_complete_cds_Source_RefSeq_mRNA_Acc_NM_061178	Sman_101310_Mizf_protein_putative_Source_UniProtKB_TrEMBL_Acc_C1M0Z0	Sjap_0212670	Csav_013201	Cint_003917	Avag_09254001	Avag_43285001	Hmic_0719100	Emul_05209	Egra_04361	Hmag_213798	Spur_010963_Spur_010963	Hsap_Ensmbl0172273_histone_H4_transcription_factor_Source_
HGNC_Symbol_Acc_17850_HINFP	Adig_23840	Adig_20632	Odio_031486001	Pfuc_17500_1_54408_t1

HG_5949	Bsch_g60859	Pfuc_2468_1_01108_t1	Cint_022586	Dpul_224783	Smar_008210	Mmar_MMa23150	Cgig_26239_Ornithine_decarboxylase_antizyme_1_Source_UniProtKB_TrEMBL_Acc_K1RDR6	Ctel_218989	Isca_ISCW023121-PA	Mmar_MMa22270	Bflo_260783617	Tcas_270010228	Lgig_124535	Spur_007247_Oaz1	Acar_00006986	Ggal_003704	Hsap_Ensmbl0180304_ornithine_decarboxylase_antizyme_2_Source_
HGNC_Symbol_Acc_8096_OAZ2	Adig_19060	Hsap_Ensmbl0104904_ornithine_decarboxylase_antizyme_1_Source_
HGNC_Symbol_Acc_8095_OAZ1	Drer_071403_ornithine_decarboxylase_antizyme_1a_Source_ZFIN_Acc_ZDB_GENE_020731_4_oaz1a	Xtro_061018	Hrob_79864	Ggal_001181	Ggal_040427	Avag_37732001	Avag_60589001	Znev_16987	Xtro_023353	Hrob_189969	Rcul_t18037	Avag_15514001	Hmag_229251	Znev_07203	Drer_059815_ornithine_decarboxylase_antizyme_2b_Source_ZFIN_Acc_ZDB_GENE_070313_1_oaz2b	Tadh_63527	Tspi_316969507	Rcul_t29400	Mley_ML12032a	Xtro_029891	Drer_016476_ornithine_decarboxylase_antizyme_1b_Source_ZFIN_Acc_ZDB_GENE_020731_5_oaz1b

HG_5352	Bsch_g60699	Pfuc_1296_1_29659_t1	Bsch_g26571	Csav_006632	Cint_025151	Skow_21175m	Ggal_013572	Acar_00003940	Xtro_004248	Xtro_004250	Drer_036040_ATG13_autophagy_related_13_homolog_S_cerevisiae_Source_ZFIN_Acc_ZDB_GENE_040426_1149_atg13	Znev_01983	Cgig_16010_Autophagy_related_protein_13_Source_UniProtKB_TrEMBL_Acc_K1QIF8	Smar_002943	Avag_45635001	Avag_29325001	Isca_ISCW018154-PA	Avag_08403001	Tcas_270003143	Ctel_175434	Lgig_228548	Dpul_300844	Dmel_0261108_Atg13_Autophagy_specific_gene_13_Source_FlyBase_0261108	Smim_81796_3_PREDICTED_autophagy_related_protein_13_homolog_Apis_mellifera_gi_66499326_ref_XP_623782_1e_59_211	Adig_17679	Nvec_14011_DUF765	Nvec_47158_pKID	Spur_021881_Spur_021881	Avag_15822001	Smim_55479_PREDICTED_autophagy_related_protein_13_homolog_Apis_mellifera_gi_66499326_ref_XP_623782_1e_50_184	Mley_ML020057a	Pbac_3466038	Mmar_MMa11466	Tadh_51834	Bmal_170584238	Hmag_215146	Cele_017045_atg_13_Protein_ATG_13_atg_13_mRNA_complete_cds_Source_RefSeq_mRNA_Acc_NM_066381	Mmar_MMa49950	Hrob_78882	Odio_003692001	Avag_45634001	Hsap_Ensmbl0175224_autophagy_related_13_Source_
HGNC_Symbol_Acc_29091_ATG13	Adig_16824

HG_35889	Hmag_223295	Nvec_54731_LIM	Tadh_58571	Mley_ML398332a

HG_6647	Bsch_g13332	Bsch_g21376	Skow_41347m	Hsap_Ensmbl0164989_coiled_coil_domain_containing_171_Source_
HGNC_Symbol_Acc_29828_CCDC171	Lgig_171529	Acar_00017478	Ggal_024322	Tadh_55866	Pfuc_3434_1_23319_t1	Cgig_06292	Xtro_020152	Spur_002216_C9orf93L	Nvec_34899_Pox_A_type_inc	Drer_027381_coiled_coil_domain_containing_171_Source_
HGNC_Symbol_Acc_29828_CCDC171	Adig_20472	Bsch_g16844	Bsch_g28490	Csav_006605	Csav_006604	Lgig_87900	Csav_006620	Adig_22042	Spur_015947_Spur_015947	Adig_05768	Mley_ML015719a	Pfuc_174241_1_21374_t1	Adig_22041	Adig_05769	Pfuc_103712_1_56964_t1	Pfuc_54730_1_12830_t1	Csav_006599	Spur_001861_Spur_001861	Pbac_3475241

HG_5427	Spur_022058_MccL	Cgig_02619	Smim_37717_PREDICTED_colorectal_mutant_cancer_protein_like_Bombus_terrestris_gi_340725545_ref_XP_003401129_1e_46_171	Znev_17372	Drer_090139_Uncharacterized_protein_Source_UniProtKB_TrEMBL_Acc_E7EZ43_FP245472_1	Smar_009745	Tcas_270002996	Dpul_309841	Spur_008233_Spur_008233	Bflo_260816610	Cgig_02620_Colorectal_mutant_cancer_protein_Source_UniProtKB_TrEMBL_Acc_K1QEV0	Smar_009746	Ggal_000275	Smar_011323	Xtro_046511	Xtro_046509	Acar_00007582	Smim_61875_PREDICTED_colorectal_mutant_cancer_protein_Monodelphis_domestica_gi_334325307_ref_XP_001369696_3e_168_511	Ctel_145778	Hsap_Ensmbl0171444_mutated_in_colorectal_cancers_Source_
HGNC_Symbol_Acc_6935_MCC	Drer_087450_mutated_in_colorectal_cancers_Source_
HGNC_Symbol_Acc_6935_MCC	Isca_ISCW020203-PA	Skow_40688m	Hmag_225835	Nvec_11563_SNF7	Hmag_225834	Adig_05032	Mley_ML019147a	Skow_08771m	Pfuc_103560_1_06313_t1	Mmar_MMa19848	Pfuc_91184_1_13458_t1	Skow_19999m	Dmel_0085433_CG34404	Tadh_60287	Rcul_t31207	Mmar_MMa19850	Pfuc_18930_1_11168_t1	Acar_00019519	Sjap_0065270	Mmar_MMa07517	Hmag_225837	Tspi_316965572	Drer_089071_Uncharacterized_protein_Source_UniProtKB_TrEMBL_Acc_E7F1E7_CT573239_1	Rcul_t37429	Skow_20000m	Smar_014168

HG_6579	Bflo_260800081	Xtro_039264	Ggal_023169	Tadh_55189	Xtro_002065	Drer_028784_si_dkey_24p1_6_Source_ZFIN_Acc_ZDB_GENE_060503_67_si_dkey_24p1_6	Acar_00019003	Hrob_189377	Mley_ML1541109a	Ctel_191910	Cgig_07065	Mley_ML005716a	Pbac_3461612	Lgig_165081	Spur_013124_Kiaa0746L	Drer_089049_Uncharacterized_protein_Source_UniProtKB_TrEMBL_Acc_E7F1F1_CABZ01079870_1	Spur_022472_Spur_022472	Pbac_3466680	Spur_018691_Spur_018691	Bsch_g37223	Lgig_165080	Acar_00014270	Acar_00018795	Drer_097212_si_dkey_24p1_6_Source_ZFIN_Acc_ZDB_GENE_060503_67_si_dkey_24p1_6	Hrob_164514	Drer_089102_Uncharacterized_protein_Source_UniProtKB_TrEMBL_Acc_E7F815_CABZ01079873_2	Pfuc_58728_1_27446_t1	Mley_ML1541113a	Hrob_164011	Hsap_Ensmbl0091490_sel_1_suppressor_of_lin_12_like_3_C_elegans_Source_
HGNC_Symbol_Acc_29108_SEL1L3	Odio_010887001	Pbac_3470234	Adig_24273	Skow_03375m	Pbac_3469689

HG_953	Bsch_g17552	Tadh_9565	Hmag_223261	Bsch_g56316	Adig_12499	Odio_002014001	Cint_012177	Csav_018470	Hrob_138771	Tadh_9574	Drer_007349_doublesex_and_mab_3_related_transcription_factor_1_Source_ZFIN_Acc_ZDB_GENE_050511_1_dmrt1	Cele_017326_dmd_5_Protein_DMD_5_dmd_5_mRNA_complete_cds_Source_RefSeq_mRNA_Acc_NM_062737	Smar_010523	Smar_010524	Hrob_148702	Hsap_Ensmbl0137090_doublesex_and_mab_3_related_transcription_factor_1_Source_
HGNC_Symbol_Acc_2934_DMRT1	Avag_62451001	Bflo_260832133	Xtro_006216	Hsap_Ensmbl0142700_DMRT_like_family_A2_Source_
HGNC_Symbol_Acc_13908_DMRTA2	Lgig_80706	Tcas_270010630	Drer_039412_doublesex_and_mab_3_related_transcription_factor_like_family_A2_Source_ZFIN_Acc_ZDB_GENE_041116_2_dmrta2	Bmal_170590856	Ctel_96501	Lgig_80701	Bsch_g49112	Ctel_81132	Ctel_50640	Acar_00002280	Mmar_MMa46971	Xtro_012020	Ctel_228920	Hsap_Ensmbl0176399_DMRT_like_family_A1_Source_
HGNC_Symbol_Acc_13826_DMRTA1	Bflo_260832131	Ggal_016502	Xtro_004858	Skow_11620m	Acar_00017264	Cgig_15952_Doublesex_and_mab_3_related_transcription_factor_A2_Source_UniProtKB_TrEMBL_Acc_K1RAP5	Skow_11616m	Acar_00020055	Pfuc_4985_1_52419_t1	Nvec_57296_	Dpul_290549	Gsal_2136_doublesex_and_mab_3_related_transcription_factor_2	Znev_16235	Dmel_0039683_dmrt99B_doublesex_Mab_related_99B_Source_FlyBase_0039683	Mmar_MMa54570	Gsal_12393_doublesex_and_mab_3_related_transcription_factor_a2	Spur_001255_DmrtA2	Adig_15975	Lgig_60671	Znev_05388	Rcul_t13878	Sjap_0056320	Spur_028120_Dmrt	Hsap_Ensmbl0173253_doublesex_and_mab_3_related_transcription_factor_2_Source_
HGNC_Symbol_Acc_2935_DMRT2	Bflo_260828047	Sman_163870_Doublesex_and_mab_3_related_transcription_factor_Source_UniProtKB_TrEMBL_Acc_G4VTL7	Avag_45167001	Drer_015072_doublesex_and_mab_3_related_transcription_factor_2a_Source_ZFIN_Acc_ZDB_GENE_990621_7_dmrt2a	Cgig_01830_Doublesex_and_mab_3_related_transcription_factor_A2_Source_UniProtKB_TrEMBL_Acc_K1QLY5	Cele_007776_dmd_4_Protein_DMD_4_dmd_4_mRNA_complete_cds_Source_RefSeq_mRNA_Acc_NM_078065	Avag_31232001	Adig_00679	Mmar_MMa35314	Avag_64189001	Adig_12500	Acar_00002301	Ctel_81129	Xtro_060468	Smar_010498	Isca_ISCW002258-PA	Spur_008648_Dmrt2	Dmel_0030477_dmrt11E_doublesex_Mab_related_11E_Source_FlyBase_0030477	Drer_070013_doublesex_and_mab_3_related_transcription_factor_2b_Source_ZFIN_Acc_ZDB_GENE_080813_1_dmrt2b	Bflo_260821318	Dpul_290632	Tspi_316968661	Dmel_0038851_dmrt93B_doublesex_Mab_related_93B_Source_FlyBase_0038851	Hsap_Ensmbl0064218_doublesex_and_mab_3_related_transcription_factor_3_Source_
HGNC_Symbol_Acc_13909_DMRT3	Bflo_260821320	Mley_ML087212a	Xtro_033420	Drer_035290_doublesex_and_mab_3_related_transcription_factor_3a_Source_ZFIN_Acc_ZDB_GENE_021220_3_dmrt3a	Acar_00002289	Smar_002496	Tcas_270015667	Avag_37004001	Avag_07501001	Mley_ML116814a	Dpul_290631	Sjap_0115230	Ggal_016504	Isca_ISCW008284-PA	Mmar_MMa24416	Skow_17450m	Hmag_217957	Sman_132060_Doublesex_and_mab_3_related_transcription_factor_Source_UniProtKB_TrEMBL_Acc_G4VNZ3	Pbac_3470833	Acar_00013871	Mmar_MMa28956	Adig_14708	Nvec_45214_	Nvec_38402_DM	Adig_14707	Acar_00008704	Nvec_3737_DM	Smar_006330	Pfuc_4985_1_52417_t1	Odio_011053001	Isca_ISCW007589-PA	Hsap_Ensmbl0142025_DMRT_like_family_C2_Source_
HGNC_Symbol_Acc_13911_DMRTC2	Ggal_017420	Hsap_Ensmbl0143006_DMRT_like_family_B_with_proline_rich_C_terminal_1_Source_
HGNC_Symbol_Acc_13913_DMRTB1	Hmag_229404	Gsal_11593_doublesex_and_mab_3_related_transcription_factor	Dmel_0000504_dsx_doublesex_Source_FlyBase_0000504	Mley_ML017911a	Isca_ISCW007591-PA	Tcas_270011108	Nvec_47861_	Isca_ISCW023482-PA	Mmar_MMa28954	Spur_009649_Hypp_584	Nvec_1163_DMA	Acar_00007132	Hrob_138776	Lgig_79168	Bmal_170577305	Nvec_21667_	Cele_007929_dmd_10_Protein_DMD_10_dmd_10_mRNA_complete_cds_Source_RefSeq_mRNA_Acc_NM_073887	Hmag_210306	Skow_18144m	Cele_012832_dmd_3_Protein_DMD_3_isoform_a_Source_RefSeq_mRNA_Acc_NM_001269953	Bflo_260825040	Dpul_346830	Bflo_260810514	Dpul_225264	Cgig_19568_Protein_doublesex_Source_UniProtKB_TrEMBL_Acc_K1QSA1	Ggal_037648	Ggal_034046	Ggal_016503	Cele_003100_mab_3_Protein_MAB_3_isoform_a_mab_3_mRNA_complete_cds_Source_RefSeq_mRNA_Acc_NM_001027293	Ggal_037645	Rcul_t36809	Skow_06435m	Ggal_037643	Hmag_224852	Bsch_g24080	Bsch_g65975	Bsch_g64135	Bmal_170594067	Mley_ML008118a	Cele_020708_dmd_8_Protein_DMD_8_dmd_8_mRNA_complete_cds_Source_RefSeq_mRNA_Acc_NM_070775	Bmal_170590600	Cele_007930_dmd_11_Protein_DMD_11_dmd_11_mRNA_complete_cds_Source_RefSeq_mRNA_Acc_NM_073888	Rcul_t24178	Pbac_3466768	Pbac_3463091	Nvec_17927_	Ctel_204334	Tadh_58832	Isca_ISCW001624-PA	Ctel_198227	Hmag_218689	Tadh_62297	Isca_ISCW001625-PA	Nvec_27265_	Isca_ISCW023481-PA	Pbac_3468863	Bmal_170571478

HG_4207	Cgig_03959_Protein_numb_Source_UniProtKB_TrEMBL_Acc_K1PY08	Tadh_19677	Bsch_g41966	Csav_020090	Cint_010434	Cint_010440	Acar_00015862	Xtro_002171	Ggal_015121	Lgig_92735	Smar_015601	Drer_027279_numb_homolog_Drosophila_Source_ZFIN_Acc_ZDB_GENE_060422_1_numb	Acar_00013187	Hsap_Ensmbl0105245_numb_homolog_Drosophila_like_Source_
HGNC_Symbol_Acc_8061_NUMBL	Drer_024043_numb_homolog_Drosophila_like_Source_ZFIN_Acc_ZDB_GENE_051113_340_numbl	Xtro_005485	Smim_58162_PREDICTED_protein_numb_like_Apis_mellifera_gi_328779522_ref_XP_001123108_3e_157_469	Tcas_270014263	Pfuc_88_1_57956_t1	Znev_10759	Skow_19210m	Ctel_228321	Dmel_0002973_numb_numb_Source_FlyBase_0002973	Spur_015466_Numb	Hsap_Ensmbl0133961_numb_homolog_Drosophila_Source_
HGNC_Symbol_Acc_8060_NUMB	Sjap_0018410	Bflo_260830218	Mmar_MMa33662	Sman_045480_Cell_polarity_protein_Source_UniProtKB_TrEMBL_Acc_G4LXP6	Avag_32905001	Hmic_0511800	Avag_18530001	Csav_020091	Emul_07273	Egra_01653	Hrob_63899	Avag_48588001	Avag_01131001	Dpul_46628	Gsal_869_isoform_b	Rcul_t20380	Cele_003830_num_1_Protein_NUM_1_isoform_d_Source_RefSeq_mRNA_Acc_NM_001136432	Bmal_170572387	Tspi_316971639	Hrob_126290	Adig_17886	Odio_015583001	Nvec_32226_PID	Mley_ML00718a	Hrob_110821	Pbac_3474499	Odio_008916001	Mmar_MMa27141	Isca_ISCW021614-PA	Odio_006188001	Mmar_MMa34163	Bflo_260830220	Hmag_202784	Ggal_015120	Tspi_316971597	Sjap_0128640
