# Supplementary material for: Reconstruction of the ancestral metazoan genome reveals an increase in genomic novelty
Source: Nat Commun. 2018 Apr 30;9:1730. doi: 10.1038/s41467-018-04136-5 (PMC5928047; doi:10.1038/s41467-018-04136-5)
Supplement: Supplementary file 13 — Supplementary Data 10 [file 41467_2018_4136_MOESM13_ESM.zip › Node 4 - Eumetazoa/Placozoa - first planulozoans/Eumetazoa Novel annotated genes.txt]

HG_4780	
Hsap_Ensmbl0152377_sparc_osteonectin_cwcv_and_kazal_like_domains_proteoglycan_testican_1_Source_
HGNC_Symbol_Acc_11251_SPOCK1	Hsap_Ensmbl0196104_sparc_osteonectin_cwcv_and_kazal_like_domains_proteoglycan_testican_3_Source_
HGNC_Symbol_Acc_13565_SPOCK3	Hsap_Ensmbl0107742_sparc_osteonectin_cwcv_and_kazal_like_domains_proteoglycan_testican_2_Source_
HGNC_Symbol_Acc_13564_SPOCK2	
Dmel_0039054_CG13830	
Cgig_28770_Testican_1_Source_UniProtKB_TrEMBL_Acc_K1Q3R6	
Cele_016918_C54E4_2_Protein_C54E4_2_isoform_a_C54E4_2_mRNA_complete_cds_Source_RefSeq_mRNA_Acc_NM_001027927	
Drer_074644_sparc_osteonectin_cwcv_and_kazal_like_domains_proteoglycan_testican_1_Source_
HGNC_Symbol_Acc_11251_SPOCK1	Drer_070266_sparc_osteonectin_cwcv_and_kazal_like_domains_proteoglycan_testican_3_Source_ZFIN_Acc_ZDB_GENE_090311_24_spock3	Drer_075393_sparc_osteonectin_cwcv_and_kazal_like_domains_proteoglycan_testican_2_Source_ZFIN_Acc_ZDB_GENE_090312_170_spock2	
Smim_1889_PREDICTED_similar_to_GA12555_PA_Tribolium_castaneum_gi_91076250_ref_XP_966964_2e_93_299	
Nvec_12860_Thyroglobulin_1	Nvec_12519_Thyroglobulin_1	Nvec_11223_Thyroglobulin_1	Nvec_14365_Thyroglobulin_1	Nvec_21099_Thyroglobulin_1	Nvec_46244_	

HG_6451	
Hsap_Ensmbl0160050_coiled_coil_domain_containing_28B_Source_
HGNC_Symbol_Acc_28163_CCDC28B	Hsap_Ensmbl0024862_coiled_coil_domain_containing_28A_Source_
HGNC_Symbol_Acc_21098_CCDC28A	
Dmel_0031395_CG10874	
Cgig_19847_Coiled_coil_domain_containing_protein_28B_Source_UniProtKB_TrEMBL_Acc_K1R288	
Drer_011222_coiled_coil_domain_containing_28B_Source_ZFIN_Acc_ZDB_GENE_060208_3_ccdc28b	Drer_022983_coiled_coil_domain_containing_28A_Source_ZFIN_Acc_ZDB_GENE_030131_5007_ccdc28a	
Spur_007662_Ccdc28b	
Smim_37081_coiled_coil_domain_containing_protein_28B_Danio_rerio_gi_224496066_ref_NP_001139045_5e_19_88_2	
Gsal_8946_coiled_coil_domain_containing_protein_28b	
Nvec_40528_	

HG_10035	
Hsap_Ensmbl0236980_chromosome_3_open_reading_frame_84_Source_
HGNC_Symbol_Acc_44666_C3orf84	
Spur_008348_Hypp_1780	
Nvec_38715_	

HG_11202	
Hsap_Ensmbl0257987_long_intergenic_non_protein_coding_RNA_935_Source_
HGNC_Symbol_Acc_48628_LINC00935	
Cgig_15117	
Drer_096897_long_intergenic_non_protein_coding_RNA_935_Source_
HGNC_Symbol_Acc_48628_LINC00935	
Spur_025490_Spur_025490	

HG_12300	
Cgig_26831	

HG_4169	
Hsap_Ensmbl0153446_chromosome_16_open_reading_frame_89_Source_
HGNC_Symbol_Acc_28687_C16orf89	
Dmel_0034069_CG8401	
Cgig_03470	Cgig_17143	Cgig_25508	
Drer_075345_chromosome_16_open_reading_frame_89_Source_
HGNC_Symbol_Acc_28687_C3H16orf89	
Spur_004952_Spur_004952	
Sman_060570_Putative_sarg904_Source_UniProtKB_TrEMBL_Acc_G4V6I2	
Gsal_2521_upf0764_protein_c16orf89_homolog	
Nvec_40192_DREV	

HG_11820	
Hsap_Ensmbl0055070_SUZ_RNA_binding_domain_containing_1_Source_
HGNC_Symbol_Acc_30232_SZRD1	
Dmel_0051908_CG31908	
Cgig_24128	

HG_3450	
Hsap_Ensmbl0005108_thrombospondin_type_I_domain_containing_7A_Source_
HGNC_Symbol_Acc_22207_THSD7A	
Cgig_16673_Thrombospondin_type_1_domain_containing_protein_7B_Source_UniProtKB_TrEMBL_Acc_K1PYH3	
Drer_090496_thrombospondin_type_I_domain_containing_7A_Source_
HGNC_Symbol_Acc_22207_THSD7A_2_of_2	Drer_061497_thrombospondin_type_I_domain_containing_7B_Source_
HGNC_Symbol_Acc_29348_THSD7B_1_of_2	Drer_061479_thrombospondin_type_I_domain_containing_7A_Source_ZFIN_Acc_ZDB_GENE_060503_709_thsd7a	Drer_095022_thrombospondin_type_I_domain_containing_7Ba_Source_ZFIN_Acc_ZDB_GENE_070621_2_thsd7ba	
Spur_019739_Thsd7b	Spur_025454_Thsd7b_2	Spur_028920_D130067i03riklp	Spur_007494_Spur_007494	Spur_000434_Spur_000434	
Smim_15545_PREDICTED_thrombospondin_type_domain_containing_protein_7A_Acyrthosiphon_pisum_gi_328698660_ref_XP_001943228_0_0_583	Smim_15543_PREDICTED_thrombospondin_type_I_domain_containing_7B_isoform_Oryctolagus_cuniculus_gi_291391504_ref_XP_002712171_6e_19_93_2	Smim_53588_hypothetical_protein_DAPPUDRAFT_226484_Daphnia_pulex_gi_321464012_gb_EFX75023_1e_06_53_5	

HG_7091	
Hsap_Ensmbl0183354_KIAA2026_Source_
HGNC_Symbol_Acc_23378_KIAA2026	
Drer_090250_KIAA2026_Source_
HGNC_Symbol_Acc_23378_KIAA2026_2_of_2	Drer_086023_Uncharacterized_protein_Source_UniProtKB_TrEMBL_Acc_E7EYI1_CABZ01088061_1	
Sman_164080	Sman_164090	
Nvec_11346_	

HG_12959	
Cgig_07667	
Nvec_15994_Pox_A_type_inc	Nvec_57319_Pox_A_type_inc	Nvec_35390_	

HG_1009	
Gsal_8959_protein	Gsal_14742_protein	Gsal_13530_protein	Gsal_3930_protein	Gsal_4816_protein	Gsal_12954_protein	Gsal_11175_hypothetical_protein	Gsal_4815_hypothetical_protein	

HG_6097	
Hsap_Ensmbl0124713_glycine_N_methyltransferase_Source_
HGNC_Symbol_Acc_4415_GNMT	
Dmel_0038074_CG6188	
Drer_006840_glycine_N_methyltransferase_Source_ZFIN_Acc_ZDB_GENE_040227_1_gnmt	
Spur_018083_gnmt_4	Spur_018084_gnmt_6	Spur_027560_gnmt_5	Spur_005325_gnmt_2	Spur_006037_gnmt_3	Spur_000357_gnmt	Spur_000359_gnmt_1	Spur_005324_Spur_005324	Spur_012462_Spur_012462	
Smim_1319_glycine_N_methyltransferase_putative_Ixodes_scapularis_gi_241643370_ref_XP_002411051_1e_127_375	
Nvec_6783_Porphobil_deamC	

HG_7698	
Hsap_Ensmbl0103264_F_box_protein_31_Source_
HGNC_Symbol_Acc_16510_FBXO31	Hsap_Ensmbl0131152_RP11_178L8_4	Hsap_Ensmbl0260456_chromosome_16_open_reading_frame_95_Source_
HGNC_Symbol_Acc_40033_C16orf95	
Cgig_08500_F_box_only_protein_31_B_Source_UniProtKB_TrEMBL_Acc_K1PSS1	Cgig_09689_F_box_only_protein_31_Source_UniProtKB_TrEMBL_Acc_K1QH38	Cgig_09688_F_box_only_protein_31_B_Source_UniProtKB_TrEMBL_Acc_K1QA04	
Drer_062195_F_box_protein_31_Source_
HGNC_Symbol_Acc_16510_FBXO31	
Spur_008501_Fbox31	
Nvec_46437_	Nvec_26413_	Nvec_34383_	

HG_9586	
Cgig_08448_CAP_Gly_domain_containing_linker_protein_3_Source_UniProtKB_TrEMBL_Acc_K1PSP0	
Drer_095831_si_ch211_175f12_2_Source_ZFIN_Acc_ZDB_GENE_110411_220_si_ch211_175f12_2	

HG_4983	
Hsap_Ensmbl0135736_coiled_coil_domain_containing_102A_Source_
HGNC_Symbol_Acc_28097_CCDC102A	Hsap_Ensmbl0150636_coiled_coil_domain_containing_102B_Source_
HGNC_Symbol_Acc_26295_CCDC102B	
Dmel_0051638_CG31638	
Cgig_02265	
Cele_018763_F53F10_1_Protein_F53F10_1_F53F10_1_mRNA_complete_cds_Source_RefSeq_mRNA_Acc_NM_058835	
Drer_003872_coiled_coil_domain_containing_102A_Source_ZFIN_Acc_ZDB_GENE_030131_4044_ccdc102a	
Spur_023274_Ccdc102a	Spur_006959_Spur_006959	
Smim_83691_coiled_coil_domain_containing_protein_102A_putative_Ixodes_scapularis_gi_242000696_ref_XP_002434991_9e_146_437	
Sman_155410	
Nvec_52587_Pox_A_type_inc	Nvec_19137_Pox_A_type_inc	Nvec_11761_	

HG_19886	
Nvec_33418_IQ	

HG_9700	
Dmel_0259720_CG42374	
Cgig_24841	
Drer_028523_ints3_and_nabp_interacting_protein_Source_ZFIN_Acc_ZDB_GENE_040426_961_inip	
Spur_022281_Spur_022281	
Smim_58908_SOSS_complex_subunit_C_like_protein_Acromyrmex_echinatior_gi_332019817_gb_EGI60278_6e_23_94_4	

HG_8335	
Hsap_Ensmbl0122733_KIAA1045_Source_
HGNC_Symbol_Acc_29180_KIAA1045	
Cgig_12544_Major_facilitator_superfamily_domain_containing_protein_9_Source_UniProtKB_TrEMBL_Acc_K1PPS4	Cgig_07789	Cgig_21690	Cgig_07790	
Drer_077596_si_ch211_269m17_1_Source_ZFIN_Acc_ZDB_GENE_091204_154_si_ch211_269m17_1	
Spur_023307_Spur_023307	
Nvec_53572_efhand	

HG_4962	
Hsap_Ensmbl0116685_KIAA2013_Source_
HGNC_Symbol_Acc_28513_KIAA2013	
Dmel_0031379_CG7289	
Cgig_05312	
Cele_015928_C17H12_2_Protein_C17H12_2_C17H12_2_mRNA_complete_cds_Source_RefSeq_mRNA_Acc_NM_068638	
Drer_073801_si_dkeyp_104h9_5_Source_ZFIN_Acc_ZDB_GENE_081104_449_si_dkeyp_104h9_5	
Spur_008702_Kiaa2013L	
Smim_42827_AGAP010005_PA_Anopheles_gambiae_str_PEST_gi_58392166_ref_XP_319149_4e_107_338	
Sman_208020	
Gsal_8330_isoform_cra_b	Gsal_5539_uncharacterized_protein_kiaa2013_homolog	Gsal_8329_heat_repeat_containing_domain_protein	
Nvec_38649_	

HG_4745	
Hsap_Ensmbl0153815_c_Maf_inducing_protein_Source_
HGNC_Symbol_Acc_24319_CMIP	
Cgig_10481_C_Maf_inducing_protein_Source_UniProtKB_TrEMBL_Acc_K1PBP8	
Drer_062933_c_Maf_inducing_protein_Source_ZFIN_Acc_ZDB_GENE_050419_50_cmip	
Spur_006706_Spur_006706	Spur_006735_Cmip	
Smim_12447_mCG4307_isoform_CRA_b_Mus_musculus_gi_148679635_gb_EDL11582_2e_111_339	Smim_12530_PREDICTED_c_Maf_inducing_protein_Danio_rerio_gi_326676012_ref_XP_690387_4_1e_84_278	
Nvec_40935_LRR_1	

HG_114	
Hsap_Ensmbl0123407_homeobox_C12_Source_
HGNC_Symbol_Acc_5124_HOXC12	Hsap_Ensmbl0170178_homeobox_D12_Source_
HGNC_Symbol_Acc_5135_HOXD12	Hsap_Ensmbl0180818_homeobox_C10_Source_
HGNC_Symbol_Acc_5122_HOXC10	Hsap_Ensmbl0253293_homeobox_A10_Source_
HGNC_Symbol_Acc_5100_HOXA10	Hsap_LRG_246_homeobox_D10_Source_
HGNC_Symbol_Acc_5133_LRG_246	Hsap_Ensmbl0128713_homeobox_D11_Source_
HGNC_Symbol_Acc_5134_HOXD11	Hsap_Ensmbl0170689_homeobox_B9_Source_
HGNC_Symbol_Acc_5120_HOXB9	Hsap_Ensmbl0005073_homeobox_A11_Source_
HGNC_Symbol_Acc_5101_HOXA11	Hsap_Ensmbl0172789_homeobox_C5_Source_
HGNC_Symbol_Acc_5127_HOXC5	Hsap_Ensmbl0257184_Uncharacterized_protein_Source_UniProtKB_TrEMBL_Acc_D6RAR5_RP1_170O19_20	Hsap_Ensmbl0128709_homeobox_D9_Source_
HGNC_Symbol_Acc_5140_HOXD9	Hsap_Ensmbl0159184_homeobox_B13_Source_
HGNC_Symbol_Acc_5112_HOXB13	Hsap_Ensmbl0106006_homeobox_A6_Source_
HGNC_Symbol_Acc_5107_HOXA6	Hsap_Ensmbl0122592_homeobox_A7_Source_
HGNC_Symbol_Acc_5108_HOXA7	Hsap_Ensmbl0120075_homeobox_B5_Source_
HGNC_Symbol_Acc_5116_HOXB5	Hsap_Ensmbl0260027_homeobox_B7_Source_
HGNC_Symbol_Acc_5118_HOXB7	Hsap_Ensmbl0106031_homeobox_A13_Source_
HGNC_Symbol_Acc_5102_HOXA13	Hsap_Ensmbl0106004_homeobox_A5_Source_
HGNC_Symbol_Acc_5106_HOXA5	Hsap_Ensmbl0106511_mesenchyme_homeobox_2_Source_
HGNC_Symbol_Acc_7014_MEOX2	Hsap_Ensmbl0128714_homeobox_D13_Source_
HGNC_Symbol_Acc_5136_HOXD13	Hsap_Ensmbl0108511_homeobox_B6_Source_
HGNC_Symbol_Acc_5117_HOXB6	Hsap_Ensmbl0273049_RP11_834C11_12	Hsap_Ensmbl0180806_homeobox_C9_Source_
HGNC_Symbol_Acc_5130_HOXC9	Hsap_Ensmbl0123364_homeobox_C13_Source_
HGNC_Symbol_Acc_5125_HOXC13	Hsap_Ensmbl0005102_mesenchyme_homeobox_1_Source_
HGNC_Symbol_Acc_7013_MEOX1	Hsap_Ensmbl0037965_homeobox_C8_Source_
HGNC_Symbol_Acc_5129_HOXC8	Hsap_Ensmbl0105996_homeobox_A2_Source_
HGNC_Symbol_Acc_5103_HOXA2	Hsap_Ensmbl0173917_homeobox_B2_Source_
HGNC_Symbol_Acc_5113_HOXB2	Hsap_Ensmbl0175879_homeobox_D8_Source_
HGNC_Symbol_Acc_5139_HOXD8	Hsap_Ensmbl0139515_pancreatic_and_duodenal_homeobox_1_Source_
HGNC_Symbol_Acc_6107_PDX1	Hsap_Ensmbl0198353_homeobox_C4_Source_
HGNC_Symbol_Acc_5126_HOXC4	Hsap_Ensmbl0120093_homeobox_B3_Source_
HGNC_Symbol_Acc_5114_HOXB3	Hsap_Ensmbl0197576_homeobox_A4_Source_
HGNC_Symbol_Acc_5105_HOXA4	Hsap_Ensmbl0170166_homeobox_D4_Source_
HGNC_Symbol_Acc_5138_HOXD4	Hsap_Ensmbl0128645_homeobox_D1_Source_
HGNC_Symbol_Acc_5132_HOXD1	Hsap_Ensmbl0169840_GS_homeobox_1_Source_
HGNC_Symbol_Acc_20374_GSX1	Hsap_Ensmbl0164900_gastrulation_brain_homeobox_1_Source_
HGNC_Symbol_Acc_4185_GBX1	Hsap_Ensmbl0106038_even_skipped_homeobox_1_Source_
HGNC_Symbol_Acc_3506_EVX1	Hsap_Ensmbl0180613_GS_homeobox_2_Source_
HGNC_Symbol_Acc_24959_GSX2	Hsap_Ensmbl0174279_even_skipped_homeobox_2_Source_
HGNC_Symbol_Acc_3507_EVX2	Hsap_Ensmbl0182742_homeobox_B4_Source_
HGNC_Symbol_Acc_5115_HOXB4	Hsap_Ensmbl0113722_caudal_type_homeobox_1_Source_
HGNC_Symbol_Acc_1805_CDX1	Hsap_Ensmbl0165556_caudal_type_homeobox_2_Source_
HGNC_Symbol_Acc_1806_CDX2	Hsap_Ensmbl0131264_caudal_type_homeobox_4_Source_
HGNC_Symbol_Acc_1808_CDX4	Hsap_Ensmbl0164778_engrailed_homeobox_2_Source_
HGNC_Symbol_Acc_3343_EN2	Hsap_Ensmbl0163064_engrailed_homeobox_1_Source_
HGNC_Symbol_Acc_3342_EN1	Hsap_Ensmbl0128652_homeobox_D3_Source_
HGNC_Symbol_Acc_5137_HOXD3	Hsap_Ensmbl0123388_homeobox_C11_Source_
HGNC_Symbol_Acc_5123_HOXC11	Hsap_Ensmbl0105997_homeobox_A3_Source_
HGNC_Symbol_Acc_5104_HOXA3	Hsap_Ensmbl0120094_homeobox_B1_Source_
HGNC_Symbol_Acc_5111_HOXB1	Hsap_Ensmbl0197757_homeobox_C6_Source_
HGNC_Symbol_Acc_5128_HOXC6	Hsap_Ensmbl0168505_gastrulation_brain_homeobox_2_Source_
HGNC_Symbol_Acc_4186_GBX2	Hsap_Ensmbl0105991_homeobox_A1_Source_
HGNC_Symbol_Acc_5099_HOXA1	Hsap_Ensmbl0078399_homeobox_A9_Source_
HGNC_Symbol_Acc_5109_HOXA9	Hsap_Ensmbl0120068_homeobox_B8_Source_
HGNC_Symbol_Acc_5119_HOXB8	
Dmel_0000015_Abd_B_Abdominal_B_Source_FlyBase_0000015	Dmel_0260642_Antp_Antennapedia_Source_FlyBase_0260642	Dmel_0000014_abd_A_abdominal_A_Source_FlyBase_0000014	Dmel_0014949_btn_buttonless_Source_FlyBase_0014949	Dmel_0051481_pb_proboscipedia_Source_FlyBase_0051481	Dmel_0041156_exex_extra_extra_Source_FlyBase_0041156	Dmel_0025776_ind_intermediate_neuroblasts_defective_Source_FlyBase_0025776	Dmel_0000439_Dfd_Deformed_Source_FlyBase_0000439	Dmel_0001077_ftz_fushi_tarazu_Source_FlyBase_0001077	Dmel_0003944_Ubx_Ultrabithorax_Source_FlyBase_0003944	Dmel_0003339_Scr_Sex_combs_reduced_Source_FlyBase_0003339	Dmel_0004053_zen_zerknullt_Source_FlyBase_0004053	Dmel_0002522_lab_labial_Source_FlyBase_0002522	Dmel_0004054_zen2_zerknullt_related_Source_FlyBase_0004054	Dmel_0000606_eve_even_skipped_Source_FlyBase_0000606	Dmel_0015561_unpg_unplugged_Source_FlyBase_0015561	Dmel_0003267_ro_rough_Source_FlyBase_0003267	Dmel_0000251_cad_caudal_Source_FlyBase_0000251	Dmel_0000577_en_engrailed_Source_FlyBase_0000577	Dmel_0001269_inv_invected_Source_FlyBase_0001269	
Cgig_27388_Homeobox_protein_abdominal_B_Source_UniProtKB_TrEMBL_Acc_K1PZI6	Cgig_27385_Homeobox_protein_Hox_C11_Source_UniProtKB_TrEMBL_Acc_K1QEU8	Cgig_26565_Homeobox_protein_Hox_B7_Source_UniProtKB_TrEMBL_Acc_K1RHX0	Cgig_14888_Homeobox_protein_MOX_2_Source_UniProtKB_TrEMBL_Acc_K1Q1H4	Cgig_24087_Homeobox_protein_HOX3_Source_UniProtKB_TrEMBL_Acc_K1QNR4	Cgig_24086_Homeobox_protein_Hox_A2_Source_UniProtKB_TrEMBL_Acc_K1QFQ0	Cgig_26562_Homeobox_protein_LOX2_Source_UniProtKB_TrEMBL_Acc_K1QW78	Cgig_18592_Homeobox_protein_LOX2_Source_UniProtKB_TrEMBL_Acc_K1RXD0	Cgig_24091_Homeobox_protein_Hox_B4a_Source_UniProtKB_TrEMBL_Acc_K1QFQ3	Cgig_24083_Homeobox_protein_Hox_A1_Source_UniProtKB_TrEMBL_Acc_K1QUT3	Cgig_15548_GS_homeobox_2_Source_UniProtKB_TrEMBL_Acc_K1PVZ4	Cgig_13056_Homeobox_protein_XHOX_3_Source_UniProtKB_TrEMBL_Acc_K1QA73	Cgig_13058_Homeobox_even_skipped_like_protein_1_Source_UniProtKB_TrEMBL_Acc_K1PAC6	Cgig_12208_Segmentation_polarity_homeobox_protein_engrailed_Source_UniProtKB_TrEMBL_Acc_K1PNG1	Cgig_23003_Homeobox_protein_CDX_1_Source_UniProtKB_TrEMBL_Acc_K1QXA8	Cgig_12209_Homeobox_protein_engrailed_2_B_Source_UniProtKB_TrEMBL_Acc_K1PW38	Cgig_05958_Homeobox_protein_rough_Source_UniProtKB_TrEMBL_Acc_K1Q149	Cgig_24084	Cgig_26625_Motor_neuron_and_pancreas_homeobox_protein_1_Source_UniProtKB_TrEMBL_Acc_K1RC49	
Cele_004024_php_3_Protein_PHP_3_php_3_mRNA_complete_cds_Source_RefSeq_mRNA_Acc_NM_067172	Cele_003024_lin_39_Protein_LIN_39_lin_39_mRNA_complete_cds_Source_RefSeq_mRNA_Acc_NM_001025993	Cele_003102_mab_5_Protein_MAB_5_mab_5_mRNA_complete_cds_Source_RefSeq_mRNA_Acc_NM_066294	Cele_006873_vab_7_Protein_VAB_7_vab_7_mRNA_complete_cds_Source_RefSeq_mRNA_Acc_NM_067000	Cele_000439_ceh_16_Protein_CEH_16_ceh_16_mRNA_complete_cds_Source_RefSeq_mRNA_Acc_NM_066497	Cele_000436_ceh_12_Protein_CEH_12_ceh_12_mRNA_complete_cds_Source_RefSeq_mRNA_Acc_NM_059292	Cele_000437_ceh_13_Protein_CEH_13_ceh_13_mRNA_complete_cds_Source_RefSeq_mRNA_Acc_NM_066254	Cele_003912_pal_1_Protein_PAL_1_isoform_b_pal_1_mRNA_complete_cds_Source_RefSeq_mRNA_Acc_NM_001026039	Cele_045215_ceh_63_Protein_CEH_63_ceh_63_mRNA_complete_cds_Source_RefSeq_mRNA_Acc_NM_001129622	Cele_001174_egl_5_Protein_EGL_5_isoform_c_egl_5_mRNA_complete_cds_Source_RefSeq_mRNA_Acc_NM_001025996	Cele_003779_nob_1_Protein_NOB_1_isoform_b_Source_RefSeq_mRNA_Acc_NM_001027770	Cele_011069_ceh_62_Protein_CEH_62_ceh_62_mRNA_complete_cds_Source_RefSeq_mRNA_Acc_NM_063925	
Drer_046043_homeo_box_C12b_Source_ZFIN_Acc_ZDB_GENE_000329_17_hoxc12b	Drer_070352_homeo_box_C12a_Source_ZFIN_Acc_ZDB_GENE_000822_6_hoxc12a	Drer_059263_homeo_box_D12a_Source_ZFIN_Acc_ZDB_GENE_990415_118_hoxd12a	Drer_079406_homeo_box_C11b_Source_ZFIN_Acc_ZDB_GENE_000822_3_hoxc11b	Drer_059274_homeo_box_D9a_Source_ZFIN_Acc_ZDB_GENE_990415_121_hoxd9a	Drer_031337_homeo_box_A10b_Source_ZFIN_Acc_ZDB_GENE_990415_97_hoxa10b	Drer_057859_homeo_box_D10a_Source_ZFIN_Acc_ZDB_GENE_990415_116_hoxd10a	Drer_007009_homeo_box_A11b_Source_ZFIN_Acc_ZDB_GENE_990415_4_hoxa11b	Drer_011579_homeo_box_B10a_Source_ZFIN_Acc_ZDB_GENE_000328_2_hoxb10a	Drer_070348_homeo_box_C10a_Source_ZFIN_Acc_ZDB_GENE_990415_110_hoxc10a	Drer_009045_homeo_box_A11a_Source_ZFIN_Acc_ZDB_GENE_000823_8_hoxa11a	Drer_059267_homeo_box_D11a_Source_ZFIN_Acc_ZDB_GENE_990415_117_hoxd11a	Drer_056023_homeo_box_B9a_Source_ZFIN_Acc_ZDB_GENE_990415_109_hoxb9a	Drer_056819_homeo_box_A9b_Source_ZFIN_Acc_ZDB_GENE_000823_2_hoxa9b	Drer_070351_homeo_box_C11a_Source_ZFIN_Acc_ZDB_GENE_990415_111_hoxc11a	Drer_056015_homeo_box_B13a_Source_ZFIN_Acc_ZDB_GENE_050812_1_hoxb13a	Drer_090023_homeo_box_C13b_Source_ZFIN_Acc_ZDB_GENE_000822_5_hoxc13b	Drer_007609_homeo_box_A13a_Source_ZFIN_Acc_ZDB_GENE_990415_5_hoxa13a	Drer_070340_homeo_box_C5a_Source_ZFIN_Acc_ZDB_GENE_980526_533_hoxc5a	Drer_070353_homeo_box_C13a_Source_ZFIN_Acc_ZDB_GENE_000822_4_hoxc13a	Drer_036254_homeo_box_A13b_Source_ZFIN_Acc_ZDB_GENE_980526_365_hoxa13b	Drer_046045_homeo_box_C6b_Source_ZFIN_Acc_ZDB_GENE_000822_1_hoxc6b	Drer_026513_homeo_box_B6b_Source_ZFIN_Acc_ZDB_GENE_000823_7_hoxb6b	Drer_059256_homeo_box_D13a_Source_ZFIN_Acc_ZDB_GENE_990415_119_hoxd13a	Drer_013057_homeo_box_B5a_Source_ZFIN_Acc_ZDB_GENE_980526_70_hoxb5a	Drer_054030_homeo_box_B5b_Source_ZFIN_Acc_ZDB_GENE_000823_6_hoxb5b	Drer_007891_mesenchyme_homeobox_1_Source_ZFIN_Acc_ZDB_GENE_040718_149_meox1	Drer_023031_homeo_box_A2b_Source_ZFIN_Acc_ZDB_GENE_990415_98_hoxa2b	Drer_061818_mesenchyme_homeobox_2b_Source_ZFIN_Acc_ZDB_GENE_060503_853_meox2b	Drer_010630_homeo_box_B6a_Source_ZFIN_Acc_ZDB_GENE_990415_106_hoxb6a	Drer_056027_homeo_box_B8a_Source_ZFIN_Acc_ZDB_GENE_990415_108_hoxb8a	Drer_056030_homeo_box_B7a_Source_ZFIN_Acc_ZDB_GENE_000329_2_hoxb7a	Drer_002779_pancreatic_and_duodenal_homeobox_1_Source_ZFIN_Acc_ZDB_GENE_990415_122_pdx1	Drer_001784_homeo_box_A5a_Source_ZFIN_Acc_ZDB_GENE_000823_9_hoxa5a	Drer_054025_homeo_box_B8b_Source_ZFIN_Acc_ZDB_GENE_980526_291_hoxb8b	Drer_040911_mesenchyme_homeobox_2_Source_
HGNC_Symbol_Acc_7014_MEOX2_1_of_2	Drer_092809_homeo_box_C9a_Source_ZFIN_Acc_ZDB_GENE_000328_5_hoxc9a	Drer_000175_homeo_box_B2a_Source_ZFIN_Acc_ZDB_GENE_990415_103_hoxb2a	Drer_008174_homeo_box_B1a_Source_ZFIN_Acc_ZDB_GENE_990415_101_hoxb1a	Drer_013533_homeo_box_B4a_Source_ZFIN_Acc_ZDB_GENE_990415_105_hoxb4a	Drer_070338_homeo_box_C4a_Source_ZFIN_Acc_ZDB_GENE_990415_112_hoxc4a	Drer_070346_homeo_box_C8a_Source_ZFIN_Acc_ZDB_GENE_990415_114_hoxc8a	Drer_057721_homeo_box_A1a_Source_ZFIN_Acc_ZDB_GENE_000823_5_hoxa1a	Drer_070343_homeo_box_C6a_Source_ZFIN_Acc_ZDB_GENE_990415_113_hoxc6a	Drer_059276_homeo_box_D4a_Source_ZFIN_Acc_ZDB_GENE_980526_214_hoxd4a	Drer_043322_GS_homeobox_2_Source_ZFIN_Acc_ZDB_GENE_041001_114_gsx2	Drer_054033_homeo_box_B1b_Source_ZFIN_Acc_ZDB_GENE_980526_290_hoxb1b	Drer_059280_homeo_box_D3a_Source_ZFIN_Acc_ZDB_GENE_990415_120_hoxd3a	Drer_070337_homeo_box_C1a_Source_ZFIN_Acc_ZDB_GENE_000822_2_hoxc1a	Drer_035735_GS_homeobox_1_Source_ZFIN_Acc_ZDB_GENE_041008_135_gsx1	Drer_056012_even_skipped_like1_Source_ZFIN_Acc_ZDB_GENE_980526_69_eve1	Drer_071418_gastrulation_brain_homeobox_1_Source_ZFIN_Acc_ZDB_GENE_020117_2_gbx1	Drer_097708_even_skipped_homeobox_1_Source_ZFIN_Acc_ZDB_GENE_980526_364_evx1	Drer_005628_even_skipped_homeobox_1_Source_ZFIN_Acc_ZDB_GENE_980526_364_evx1	Drer_002933_gastrulation_brain_homeo_box_2_Source_ZFIN_Acc_ZDB_GENE_020509_2_gbx2	Drer_059255_even_skipped_homeobox_2_Source_ZFIN_Acc_ZDB_GENE_980526_215_evx2	Drer_015073_engrailed_1b_Source_ZFIN_Acc_ZDB_GENE_980526_6_eng1b	Drer_042106_motor_neuron_and_pancreas_homeobox_2a_Source_ZFIN_Acc_ZDB_GENE_040415_1_mnx2a	Drer_030350_motor_neuron_and_pancreas_homeobox_2b_Source_ZFIN_Acc_ZDB_GENE_040415_2_mnx2b	Drer_035984_motor_neuron_and_pancreas_homeobox_1_Source_ZFIN_Acc_ZDB_GENE_040409_1_mnx1	Drer_058999_caudal_type_homeobox_1_b_Source_ZFIN_Acc_ZDB_GENE_070615_29_cdx1b	Drer_036292_caudal_type_homeo_box_transcription_factor_4_Source_ZFIN_Acc_ZDB_GENE_980526_330_cdx4	Drer_087811_caudal_type_homeo_box_transcription_factor_1_a_Source_ZFIN_Acc_ZDB_GENE_050510_1_cdx1a	Drer_026599_engrailed_2a_Source_ZFIN_Acc_ZDB_GENE_980526_167_eng2a	Drer_014321_engrailed_1a_Source_ZFIN_Acc_ZDB_GENE_980526_216_eng1a	Drer_038868_engrailed_2b_Source_ZFIN_Acc_ZDB_GENE_980526_40_eng2b	Drer_029263_homeo_box_B3a_Source_ZFIN_Acc_ZDB_GENE_990415_104_hoxb3a	Drer_036231_homeo_box_A3a_Source_ZFIN_Acc_ZDB_GENE_000823_3_hoxa3a	
Spur_002632_Hox11_13a	Spur_000388_Hox11_13c	Spur_002633_Hox9_10	Spur_002630_Hox8_1	Spur_021309_Hox8	Spur_025486_Mox	Spur_002631_Hox11_13b_SpHbox7_Source_UniProtKB_TrEMBL_Acc_O44936	Spur_000386_Hox2_1	Spur_012252_Hox2	Spur_026099_Lox_Homeobox_protein_Splox_Source_UniProtKB_TrEMBL_Acc_Q8IT48	Spur_002816_Hb9	Spur_027568_Hox3	Spur_011798_Spur_011798	Spur_013436_Gsx	Spur_012253_Eve_Even_skipped_like_protein_Source_UniProtKB_TrEMBL_Acc_Q8MMJ3	Spur_020975_Engrailed	Spur_005171_Hox6	Spur_017352_Hox1	Spur_007242_Rough	Spur_024715_Cdx	Spur_019656_Cdxl	Spur_023868_Mox_1	Spur_020637_Lox_1	
Smim_2965_abdominal_B_Cupiennius_salei_gi_4584727_emb_CAB40807_1e_172_495	Smim_34661_proboscipedia_Cupiennius_salei_gi_133740634_emb_CAL91855_3e_82_264	Smim_80745_proboscipedia_putative_Ixodes_scapularis_gi_241756337_ref_XP_002406417_1e_41_152	Smim_7069_homeobox_protein_Cupiennius_salei_gi_3445436_emb_CAA07502_2e_113_340	Smim_36234_sex_combs_reduced_Parasteatoda_tepidariorum_gi_259053115_emb_CAX11344_1e_134_392	Smim_77463_homeobox_protein_Cupiennius_salei_gi_3445426_emb_CAA07497_2e_73_234	Smim_49100_homeobox_protein_Cupiennius_salei_gi_3445428_emb_CAA07498_7e_121_357	Smim_39306_ultrabithorax_Parasteatoda_tepidariorum_gi_259053107_emb_CAX11340_4e_151_433	Smim_24428_antennapedia_Parasteatoda_tepidariorum_gi_291461542_dbj_BAI83405_2e_116_350	Smim_26529_MOX_homeobox_Gallus_gallus_gi_18308158_gb_AAL67848_5e_30_122	Smim_40884_gastrulation_brain_homeobox_protein_Gallus_gallus_gi_331271817_gb_AED02514_3e_51_174	Smim_80752_Hox3_protein_Parasteatoda_tepidariorum_gi_259053111_emb_CAX11342_0_0_583	Smim_35098_3_homeobox_protein_Cupiennius_salei_gi_3445438_emb_CAA07503_3e_79_249	Smim_54652_Antennapedia_putative_Pediculus_humanus_corporis_gi_242005079_ref_XP_002423402_2e_55_191	Smim_24411_ultrabithorax_Cupiennius_salei_gi_3445432_emb_CAA07500_2e_41_141	Smim_80742_proboscipedia_putative_Ixodes_scapularis_gi_241756337_ref_XP_002406417_1e_10_71_2	Smim_38584_abdominal_A_Parasteatoda_tepidariorum_gi_259053113_emb_CAX11343_2e_30_116	
Sman_138140_Gsx_family_homeobox_protein_Source_UniProtKB_TrEMBL_Acc_G4LW98	Sman_081620_Gsx_family_homeobox_protein_Source_UniProtKB_TrEMBL_Acc_G4VJI7	Sman_202120	Sman_029620_SMOX_4_Homeobox_protein_SMOX_4_Source_UniProtKB_Swiss_Prot_Acc_Q26603	Sman_126190_Homeobix_protein_hb9_mnx2_putative_Source_UniProtKB_TrEMBL_Acc_G4M026	Sman_145200_SMOX_2_Homeobox_protein_engrailed_like_SMOX_2_Source_UniProtKB_Swiss_Prot_Acc_Q26601	Sman_087070_Antennapedia_like_homeobox_protein_Source_UniProtKB_TrEMBL_Acc_G4LZV9	Sman_157900_Asparagine_rich_antigen_putative_Source_UniProtKB_TrEMBL_Acc_G4M027	
Gsal_1646_homeobox_protein_partial	Gsal_6425_homeobox_protein_partial	Gsal_9271_homeobox_protein_partial	Gsal_15272_homeobox_protein_hox_a2	Gsal_3176_hox_protein_smox1	Gsal_15041_homeobox_partial	Gsal_6323_homeobox_protein	Gsal_9866_homeobox_b2	Gsal_2624_homeodomain_protein	Gsal_4190_homeobox_protein	
Nvec_48630_	Nvec_16156_	Nvec_20497_Homeobox	Nvec_8774_	Nvec_48629_	Nvec_29536_Homeobox	Nvec_29192_	Nvec_10405_	Nvec_10406_	Nvec_10407_	Nvec_53176_Homeobox	Nvec_32587_	Nvec_30811_Homeobox	Nvec_53178_Homeobox	Nvec_41100_Homeobox	Nvec_22870_	Nvec_8775_	Dmel_0001269_inv_invected_Source_FlyBase_0001269	

HG_8396	
Hsap_Ensmbl0176029_chromosome_11_open_reading_frame_16_Source_
HGNC_Symbol_Acc_1169_C11orf16	
Cgig_14264_von_Willebrand_factor_A_domain_containing_protein_3B_Source_UniProtKB_TrEMBL_Acc_K1QR88	
Spur_024766_Unk_32	Spur_024767_Hypp_2752	
Nvec_23913_	

HG_7037	
Hsap_Ensmbl0107833_nucleophosmin_nucleoplasmin_3_Source_
HGNC_Symbol_Acc_7931_NPM3	Hsap_Ensmbl0158806_nucleophosmin_nucleoplasmin_2_Source_
HGNC_Symbol_Acc_7930_NPM2	Hsap_Ensmbl0181163_nucleophosmin_nucleolar_phosphoprotein_B23_numatrin_Source_
HGNC_Symbol_Acc_7910_NPM1	
Dmel_0016685_Nlp_Nucleoplasmin_Source_FlyBase_0016685	
Cgig_17043_Mitotic_apparatus_protein_p62_Source_UniProtKB_TrEMBL_Acc_K1R4R9	
Drer_053963_nucleophosmin_nucleoplasmin_2b_Source_ZFIN_Acc_ZDB_GENE_070410_125_npm2b	Drer_014329_nucleophosmin_1a_Source_ZFIN_Acc_ZDB_GENE_021028_1_npm1a	Drer_037675_nucleophosmin_nucleoplasmin_1b_Source_ZFIN_Acc_ZDB_GENE_080723_7_npm1b	Drer_076391_nucleophosmin_nucleoplasmin_2a_Source_ZFIN_Acc_ZDB_GENE_060810_57_npm2a	
Nvec_45284_Nucleoplasmin	

HG_8896	
Cgig_22566	
Drer_089689_testis_expressed_26_Source_ZFIN_Acc_ZDB_GENE_120410_5_tex26	
Spur_001025_Hypp_321	

HG_18158	
Cgig_27373	
Nvec_43495_	Nvec_30717_Cytadhesin_P30	

HG_11685	
This group of homology does not contain any annotated genome

HG_330	
Spur_022601_Tpase8	Spur_024865_Tpase9	Spur_009063_TpaseL_4	Spur_024677_Spur_024677	
Smim_g9309_t1_putative_DNA_mediated_transposase_Helicoverpa_zea_gi_111378686_gb_ABH09251_1e_24_110	Smim_g69979_t1_Transposable_element_Tc3_transposase_Camponotus_floridanus_gi_307188927_gb_EFN73458_5e_42_161	Smim_g13329_t1_Transposable_element_Tcb1_transposase_Salmo_salar_gi_223649434_gb_ACN11475_3e_40_153	Smim_g65654_t1_Transposable_element_Tc3_transposase_Camponotus_floridanus_gi_307187147_gb_EFN72391_2e_61_213	Smim_g68705_t1_Transposable_element_Tc3_transposase_Camponotus_floridanus_gi_307187147_gb_EFN72391_3e_61_208	Smim_g22701_t1_Transposable_element_Tc3_transposase_Camponotus_floridanus_gi_307188927_gb_EFN73458_2e_56_196	Smim_g18863_t1_transposase_Ceratitis_rosa_gi_16903179_gb_AAK61417_4e_46_167	Smim_g57802_t1_Transposable_element_Tc3_transposase_Camponotus_floridanus_gi_307187147_gb_EFN72391_3e_51_179	Smim_g37119_t1_Transposable_element_Tc3_transposase_Camponotus_floridanus_gi_307187147_gb_EFN72391_4e_46_165	Smim_g37548_t1_Transposable_element_Tc3_transposase_Camponotus_floridanus_gi_307187147_gb_EFN72391_5e_41_154	Smim_g61127_t1_Transposable_element_Tc3_transposase_Camponotus_floridanus_gi_307187147_gb_EFN72391_1e_51_179	Smim_g41132_t1_Transposable_element_Tc3_transposase_Camponotus_floridanus_gi_307188927_gb_EFN73458_4e_51_178	Smim_g24479_t1_Transposable_element_Tc3_transposase_Camponotus_floridanus_gi_307184569_gb_EFN70920_7e_54_184	Smim_g30319_t1_Transposable_element_Tc3_transposase_Camponotus_floridanus_gi_307187147_gb_EFN72391_3e_39_146	Smim_g26884_t1_Transposable_element_Tc3_transposase_Camponotus_floridanus_gi_307188927_gb_EFN73458_8e_51_177	Smim_g70374_t1_Transposable_element_Tc3_transposase_Camponotus_floridanus_gi_307188927_gb_EFN73458_1e_48_174	Smim_g42612_t1_Transposable_element_Tc3_transposase_Camponotus_floridanus_gi_307188927_gb_EFN73458_4e_55_189	Smim_g16720_t1_Transposable_element_Tc3_transposase_Camponotus_floridanus_gi_307188927_gb_EFN73458_8e_47_167	Smim_g34578_t1_Transposable_element_Tc3_transposase_Camponotus_floridanus_gi_307188927_gb_EFN73458_6e_46_164	Smim_g10515_t1_transposase_Ceratitis_rosa_gi_16903179_gb_AAK61417_2e_47_169	Smim_g37162_t1_Transposable_element_Tc3_transposase_Camponotus_floridanus_gi_307187147_gb_EFN72391_4e_39_147	Smim_g51993_t1_transposase_Ceratitis_rosa_gi_16903179_gb_AAK61417_1e_41_153	Smim_g30282_t1_Transposable_element_Tc3_transposase_Camponotus_floridanus_gi_307188927_gb_EFN73458_6e_49_172	Smim_g34253_t1_Transposable_element_Tc3_transposase_Camponotus_floridanus_gi_307188927_gb_EFN73458_3e_47_166	Smim_g63576_t1_Transposable_element_Tc3_transposase_Camponotus_floridanus_gi_307188927_gb_EFN73458_2e_43_157	Smim_g19829_t1_Transposable_element_Tc3_transposase_Camponotus_floridanus_gi_307188927_gb_EFN73458_1e_48_172	Smim_g17291_t1_Transposable_element_Tc3_transposase_Camponotus_floridanus_gi_307184569_gb_EFN70920_2e_50_175	Smim_g65767_t1_Transposable_element_Tc3_transposase_Camponotus_floridanus_gi_307187147_gb_EFN72391_2e_37_144	Smim_g61825_t1_Transposable_element_Tc3_transposase_Camponotus_floridanus_gi_307188927_gb_EFN73458_8e_42_153	Smim_g8150_t1_Transposable_element_Tc3_transposase_Camponotus_floridanus_gi_307188927_gb_EFN73458_2e_43_157	Smim_g34369_t1_Transposable_element_Tc3_transposase_Camponotus_floridanus_gi_307188927_gb_EFN73458_3e_45_167	Smim_g29489_t1_Transposable_element_Tc3_transposase_Camponotus_floridanus_gi_307184569_gb_EFN70920_2e_42_151	Smim_65368_transposase_Ceratitis_rosa_gi_16903179_gb_AAK61417_3e_36_137	Smim_g47051_t1_Transposable_element_Tc3_transposase_Camponotus_floridanus_gi_307188927_gb_EFN73458_3e_41_150	Smim_g56942_t1_Transposable_element_Tc3_transposase_Camponotus_floridanus_gi_307187147_gb_EFN72391_4e_34_132	Smim_g62345_t1_Transposable_element_Tc3_transposase_Camponotus_floridanus_gi_307188927_gb_EFN73458_1e_42_156	Smim_38926_Transposable_element_Tc3_transposase_Camponotus_floridanus_gi_307188927_gb_EFN73458_5e_44_162	Smim_g39882_t1_Transposable_element_Tc3_transposase_Lepeophtheirus_salmonis_gi_225712314_gb_ACO12003_6e_47_166	Smim_g67173_t1_Transposable_element_Tc3_transposase_Camponotus_floridanus_gi_307188927_gb_EFN73458_6e_42_152	Smim_g43430_t1_Transposable_element_Tc3_transposase_Camponotus_floridanus_gi_307187147_gb_EFN72391_1e_31_127	Smim_g53244_t1_Transposable_element_Tc3_transposase_Camponotus_floridanus_gi_307188927_gb_EFN73458_2e_44_159	Smim_g72116_t1_transposase_Ceratitis_rosa_gi_16903179_gb_AAK61417_5e_40_150	Smim_g43337_t1_Transposable_element_Tc3_transposase_Camponotus_floridanus_gi_307188927_gb_EFN73458_6e_42_153	Smim_g31359_t1_Transposable_element_Tc3_transposase_Camponotus_floridanus_gi_307184569_gb_EFN70920_2e_41_149	Smim_g54509_t1_Transposable_element_Tc3_transposase_Camponotus_floridanus_gi_307188927_gb_EFN73458_6e_44_159	Smim_g70169_t1_Transposable_element_Tc3_transposase_Camponotus_floridanus_gi_307188927_gb_EFN73458_6e_44_158	Smim_g54331_t1_transposase_Ceratitis_rosa_gi_16903179_gb_AAK61417_4e_41_156	Smim_g72602_t1_Transposable_element_Tc3_transposase_Camponotus_floridanus_gi_307188927_gb_EFN73458_1e_39_148	Smim_g54507_t1_Transposable_element_Tc3_transposase_Camponotus_floridanus_gi_307184569_gb_EFN70920_3e_38_143	Smim_g39898_t1_Transposable_element_Tc3_transposase_Camponotus_floridanus_gi_307178776_gb_EFN67382_2e_34_132	Smim_912_Transposable_element_Tc3_transposase_Lepeophtheirus_salmonis_gi_290462873_gb_ADD24484_5e_65_216	Smim_g54617_t1_Transposable_element_Tc3_transposase_Camponotus_floridanus_gi_307188927_gb_EFN73458_4e_38_142	Smim_g24578_t1_Transposable_element_Tc3_transposase_Camponotus_floridanus_gi_307188927_gb_EFN73458_4e_39_145	Smim_g20562_t1_Transposable_element_Tc3_transposase_Camponotus_floridanus_gi_307184569_gb_EFN70920_1e_33_130	Smim_g42655_t1_Transposable_element_Tc3_transposase_Camponotus_floridanus_gi_307188927_gb_EFN73458_6e_36_136	Smim_g61571_t1_Transposable_element_Tc3_transposase_Camponotus_floridanus_gi_307188927_gb_EFN73458_1e_36_139	Smim_g49866_t1_Transposable_element_Tc3_transposase_Camponotus_floridanus_gi_307178650_gb_EFN67292_2e_27_110	Smim_g39713_t1_Transposable_element_Tc3_transposase_Camponotus_floridanus_gi_307187405_gb_EFN72522_2e_28_113	Smim_g52430_t1_Transposable_element_Tc3_transposase_Camponotus_floridanus_gi_307187405_gb_EFN72522_2e_30_117	Smim_g548_t1_Transposable_element_Tc3_transposase_Camponotus_floridanus_gi_307187405_gb_EFN72522_4e_32_122	Smim_15021_Transposable_element_Tc3_transposase_Camponotus_floridanus_gi_307187147_gb_EFN72391_3e_25_106	Smim_g43527_t1_Transposable_element_Tc3_transposase_Camponotus_floridanus_gi_307187405_gb_EFN72522_2e_28_112	Smim_30579_Transposable_element_Tc3_transposase_Camponotus_floridanus_gi_307187147_gb_EFN72391_2e_17_85_1	Smim_g27232_t1_Transposable_element_Tc3_transposase_Camponotus_floridanus_gi_307188927_gb_EFN73458_3e_21_97_1	Smim_g43923_t1_Transposable_element_Tc3_transposase_Camponotus_floridanus_gi_307187405_gb_EFN72522_6e_30_116	Smim_g45573_t1_Transposable_element_Tc3_transposase_Camponotus_floridanus_gi_307188927_gb_EFN73458_9e_22_99_0	Smim_g44178_t1_Transposable_element_Tc3_transposase_Camponotus_floridanus_gi_307187147_gb_EFN72391_6e_19_88_6	Smim_g55654_t1_Transposable_element_Tc3_transposase_Camponotus_floridanus_gi_307188927_gb_EFN73458_6e_29_117	Smim_g45466_t1_Transposable_element_Tc3_transposase_Camponotus_floridanus_gi_307188927_gb_EFN73458_3e_21_96_3	Smim_g61693_t1_Transposable_element_Tc3_transposase_Camponotus_floridanus_gi_307172821_gb_EFN64052_2e_22_95_5	Smim_g3288_t1_Transposable_element_Tc3_transposase_Camponotus_floridanus_gi_307187405_gb_EFN72522_3e_30_117	Smim_g41422_t1_Transposable_element_Tc3_transposase_Camponotus_floridanus_gi_307188927_gb_EFN73458_6e_25_107	Smim_g24934_t1_Transposable_element_Tc3_transposase_Camponotus_floridanus_gi_307183038_gb_EFN69993_5e_70_229	Smim_16948_denovo_path1_Transposable_element_Tc3_transposase_Camponotus_floridanus_gi_307187147_gb_EFN72391_3e_18_84_3	Smim_47490_Transposable_element_Tc3_transposase_Camponotus_floridanus_gi_307178650_gb_EFN67292_5e_23_96_3	Smim_g62505_t1_Transposable_element_Tc3_transposase_Camponotus_floridanus_gi_307188927_gb_EFN73458_2e_22_100	Smim_g63070_t1_Transposable_element_Tc3_transposase_Camponotus_floridanus_gi_307188927_gb_EFN73458_1e_39_149	Smim_g23876_t1_Transposable_element_Tc3_transposase_Camponotus_floridanus_gi_307188927_gb_EFN73458_2e_20_94_4	Smim_1910_Transposable_element_Tc3_transposase_Camponotus_floridanus_gi_307188927_gb_EFN73458_4e_22_96_7	Smim_10193_Transposable_element_Tc3_transposase_Camponotus_floridanus_gi_307188927_gb_EFN73458_2e_25_107	Smim_g52415_t1_Transposable_element_Tc3_transposase_Camponotus_floridanus_gi_307187405_gb_EFN72522_2e_27_108	Smim_46752_Transposable_element_Tc3_transposase_Camponotus_floridanus_gi_307183038_gb_EFN69993_7e_22_95_5	Smim_6270_denovo_path2_Transposable_element_Tc3_transposase_Lepeophtheirus_salmonis_gi_225712314_gb_ACO12003_6e_27_111	Smim_g6633_t1_Transposable_element_Tc3_transposase_Camponotus_floridanus_gi_307187405_gb_EFN72522_2e_26_107	Smim_25334_Transposable_element_Tc3_transposase_Lepeophtheirus_salmonis_gi_290462873_gb_ADD24484_6e_30_118	Smim_46836_Transposable_element_Tc3_transposase_Acromyrmex_echinatior_gi_332020788_gb_EGI61188_1e_15_78_2	Smim_8550_Transposable_element_Tc3_transposase_Camponotus_floridanus_gi_307187405_gb_EFN72522_8e_17_80_1	Smim_g43626_t1_Transposable_element_Tc3_transposase_Camponotus_floridanus_gi_307183038_gb_EFN69993_2e_60_204	Smim_g69565_t1_Transposable_element_Tc3_transposase_Camponotus_floridanus_gi_307187147_gb_EFN72391_4e_24_102	Smim_g62754_t1_transposase_Ceratitis_rosa_gi_16903179_gb_AAK61417_3e_26_112	Smim_6883_Transposable_element_Tc3_transposase_Camponotus_floridanus_gi_307187147_gb_EFN72391_2e_23_100	Smim_22348_Transposable_element_Tc3_transposase_Camponotus_floridanus_gi_307188927_gb_EFN73458_4e_14_73_2	Smim_g60744_t1_Transposable_element_Tc3_transposase_Camponotus_floridanus_gi_307187405_gb_EFN72522_1e_21_93_2	Smim_g60436_t1_Transposable_element_Tc3_transposase_Camponotus_floridanus_gi_307187405_gb_EFN72522_3e_25_103	Smim_g50725_t1_Transposable_element_Tc3_transposase_Camponotus_floridanus_gi_307188927_gb_EFN73458_1e_23_102	Smim_42023_transposase_Ceratitis_rosa_gi_16903179_gb_AAK61417_2e_26_107	Smim_35896_Transposable_element_Tc3_transposase_Lepeophtheirus_salmonis_gi_225712314_gb_ACO12003_1e_20_92_8	Smim_8763_Transposable_element_Tc3_transposase_Camponotus_floridanus_gi_307187405_gb_EFN72522_3e_23_98_6	Smim_52441_Transposable_element_Tc3_transposase_Camponotus_floridanus_gi_307187405_gb_EFN72522_6e_23_97_8	Smim_g48684_t1_Transposable_element_Tc3_transposase_Camponotus_floridanus_gi_307187405_gb_EFN72522_5e_25_103	Smim_50754_Transposable_element_Tc3_transposase_Camponotus_floridanus_gi_307177802_gb_EFN66784_5e_19_87_4	Smim_g31933_t1_Transposable_element_Tc3_transposase_Camponotus_floridanus_gi_307188927_gb_EFN73458_1e_17_85_5	Smim_g57212_t1_Transposable_element_Tc3_transposase_Camponotus_floridanus_gi_307188927_gb_EFN73458_3e_22_98_6	Smim_g39574_t1_Transposable_element_Tc3_transposase_Harpegnathos_saltator_gi_307197059_gb_EFN78431_6e_20_92_4	Smim_g55723_t1_Transposable_element_Tc3_transposase_Camponotus_floridanus_gi_307187405_gb_EFN72522_2e_22_98_6	Smim_69145_Transposable_element_Tc3_transposase_Camponotus_floridanus_gi_307177802_gb_EFN66784_1e_32_122	Smim_g73435_t1_Transposable_element_Tc3_transposase_Camponotus_floridanus_gi_307188927_gb_EFN73458_2e_22_99_8	Smim_g22898_t1_Transposable_element_Tc3_transposase_Camponotus_floridanus_gi_307188927_gb_EFN73458_9e_25_107	Smim_g52988_t1_Transposable_element_Tc3_transposase_Camponotus_floridanus_gi_307177802_gb_EFN66784_2e_20_90_9	Smim_77472_Transposable_element_Tc3_transposase_Camponotus_floridanus_gi_307188927_gb_EFN73458_1e_17_83_6	Smim_32939_Transposable_element_Tc3_transposase_Lepeophtheirus_salmonis_gi_225712314_gb_ACO12003_3e_20_90_9	Smim_g24596_t1_Transposable_element_Tc3_transposase_Acromyrmex_echinatior_gi_332020788_gb_EGI61188_9e_17_81_3	Smim_83388_Transposable_element_Tc3_transposase_Lepeophtheirus_salmonis_gi_290462873_gb_ADD24484_2e_25_107	Smim_73802_transposase_Ceratitis_rosa_gi_16903179_gb_AAK61417_8e_08_56_2	Smim_g28421_t1_Transposable_element_Tc3_transposase_Camponotus_floridanus_gi_307187147_gb_EFN72391_8e_20_92_4	Smim_g3950_t1_transposase_Salmo_salar_gi_157285980_gb_ABV31711_8e_32_129	Smim_g7410_t1_Transposable_element_Tc3_transposase_Camponotus_floridanus_gi_307184569_gb_EFN70920_9e_17_80_5	Smim_28870_Transposable_element_Tc3_transposase_Camponotus_floridanus_gi_307187405_gb_EFN72522_3e_21_93_2	Smim_g8034_t1_transposase_Ceratitis_rosa_gi_16903179_gb_AAK61417_2e_18_85_9	Smim_69112_Transposable_element_Tc3_transposase_Camponotus_floridanus_gi_307187147_gb_EFN72391_1e_13_70_9	Smim_g37070_t1_Transposable_element_Tc3_transposase_Harpegnathos_saltator_gi_307197059_gb_EFN78431_6e_13_70_9	Smim_15372_Transposable_element_Tc1_transposase_Camponotus_floridanus_gi_307190497_gb_EFN74508_4e_15_73_9	Smim_3205_Transposable_element_Tc3_transposase_Lepeophtheirus_salmonis_gi_225712314_gb_ACO12003_1e_17_82_4	Smim_g40946_t1_Transposable_element_Tc3_transposase_Camponotus_floridanus_gi_307184569_gb_EFN70920_4e_16_79_0	Smim_32362_transposase_Ceratitis_rosa_gi_16903179_gb_AAK61417_2e_19_89_4	Smim_2644_PREDICTED_zinc_finger_BED_domain_containing_protein_4_like_Acyrthosiphon_pisum_gi_328703750_ref_XP_003242294_5e_17_82_4	Smim_80653_80653	Smim_76736_Transposable_element_Tc3_transposase_Camponotus_floridanus_gi_307187147_gb_EFN72391_2e_11_66_6	Smim_56928_Transposable_element_Tc3_transposase_Camponotus_floridanus_gi_307184569_gb_EFN70920_3e_16_79_0	Smim_60244_transposase_Ceratitis_rosa_gi_16903179_gb_AAK61417_2e_11_67_0	Smim_g35274_t1_Transposable_element_Tc3_transposase_Camponotus_floridanus_gi_307183038_gb_EFN69993_6e_49_174	Smim_17229_Transposable_element_Tc1_transposase_Camponotus_floridanus_gi_307190497_gb_EFN74508_2e_13_68_9	Smim_6677_hypothetical_protein_EAG_03291_Camponotus_floridanus_gi_307184557_gb_EFN70918_2e_05_46_2	Smim_49849_Transposable_element_Tc3_transposase_Lepeophtheirus_salmonis_gi_225712314_gb_ACO12003_4e_07_52_8	Smim_30747_RCC2_homolog_Salmo_salar_gi_209155120_gb_ACI33792_9e_27_112	Smim_57607_transposase_Ceratitis_rosa_gi_16903179_gb_AAK61417_5e_11_65_5	Smim_33339_Transposable_element_Tc3_transposase_Camponotus_floridanus_gi_307183038_gb_EFN69993_3e_32_127	Smim_g45333_t1_Transposable_element_Tc3_transposase_Harpegnathos_saltator_gi_307197059_gb_EFN78431_1e_26_108	Smim_23438_RCC2_homolog_Salmo_salar_gi_209155120_gb_ACI33792_9e_21_95_9	Smim_14480_Transposable_element_Tc3_transposase_Camponotus_floridanus_gi_307183038_gb_EFN69993_1e_25_106	Smim_10541_Transposable_element_Tc3_transposase_Harpegnathos_saltator_gi_307197059_gb_EFN78431_2e_07_51_6	Smim_28840_transposase_like_protein_Glyptapanteles_flavicoxis_gi_190702384_gb_ACE75277_4e_14_75_1	Smim_g17463_t1_transposase_like_protein_Glyptapanteles_flavicoxis_gi_190702384_gb_ACE75277_3e_29_120	Smim_g13324_t1_Transposable_element_Tc3_transposase_Camponotus_floridanus_gi_307184569_gb_EFN70920_1e_07_56_2	Smim_41360_Transposable_element_Tc3_transposase_Lepeophtheirus_salmonis_gi_290462873_gb_ADD24484_6e_06_50_8	Smim_11629_Transposable_element_Tc3_transposase_Lepeophtheirus_salmonis_gi_290462873_gb_ADD24484_3e_08_57_4	Smim_79376_Transposable_element_Tc3_transposase_Harpegnathos_saltator_gi_307197059_gb_EFN78431_6e_06_48_9	Smim_28781_Transposable_element_Tc3_transposase_Camponotus_floridanus_gi_307188927_gb_EFN73458_9e_13_69_3	Smim_27072_Transposable_element_Tc3_transposase_Camponotus_floridanus_gi_307188927_gb_EFN73458_3e_06_50_4	Smim_83704_Transposable_element_Tc3_transposase_Camponotus_floridanus_gi_307187405_gb_EFN72522_4e_10_60_5	Smim_28460_Transposable_element_Tc3_transposase_Camponotus_floridanus_gi_307187405_gb_EFN72522_1e_06_50_4	Smim_g24133_t1_Transposable_element_Tc3_transposase_Harpegnathos_saltator_gi_307197059_gb_EFN78431_0_004_40_8	Smim_58998_hypothetical_protein_EAG_09261_Camponotus_floridanus_gi_307172808_gb_EFN64048_0_001_42_0	Smim_51559_Transposable_element_Tc3_transposase_Camponotus_floridanus_gi_307178650_gb_EFN67292_3e_10_60_8	Smim_62826_Transposable_element_Tc3_transposase_Camponotus_floridanus_gi_307187405_gb_EFN72522_3e_06_49_3	Smim_83867_Transposable_element_Tc3_transposase_Camponotus_floridanus_gi_307184569_gb_EFN70920_2e_04_45_1	Smim_58801_transposase_like_protein_Glyptapanteles_flavicoxis_gi_190702384_gb_ACE75277_3e_09_60_5	Smim_47102_transposase_like_protein_Glyptapanteles_flavicoxis_gi_190702384_gb_ACE75277_2e_06_51_6	Smim_27058_hypothetical_protein_EAI_10412_Harpegnathos_saltator_gi_307200469_gb_EFN80658_2e_04_43_9	Smim_79758_79758	Smim_4572_denovo_path2_Transposable_element_Tc3_transposase_Camponotus_floridanus_gi_307178650_gb_EFN67292_2e_04_43_1	Smim_56462_hypothetical_protein_EAI_03467_Harpegnathos_saltator_gi_307198689_gb_EFN79516_0_001_40_8	Smim_45258_PREDICTED_zinc_finger_BED_domain_containing_protein_4_like_Acyrthosiphon_pisum_gi_328703750_ref_XP_003242294_4e_04_46_6	Smim_19850_Transposable_element_Tc3_transposase_Lepeophtheirus_salmonis_gi_290462873_gb_ADD24484_6e_05_49_3	Smim_66425_transposase_like_protein_Glyptapanteles_flavicoxis_gi_190702384_gb_ACE75277_2e_06_53_5	Smim_17953_Transposable_element_Tc3_transposase_Camponotus_floridanus_gi_307184569_gb_EFN70920_0_007_40_8	Smim_59110_transposase_like_protein_Glyptapanteles_flavicoxis_gi_190702384_gb_ACE75277_8e_06_50_8	Smim_76645_Transposable_element_Tc3_transposase_Camponotus_floridanus_gi_307183038_gb_EFN69993_1e_25_108	Smim_2023_Transposable_element_Tc3_transposase_Camponotus_floridanus_gi_307178650_gb_EFN67292_0_003_43_5	Smim_21645_21645	Smim_23367_23367	Smim_6666_denovo_path2_RCC2_homolog_Salmo_salar_gi_209155120_gb_ACI33792_3e_08_56_2	Smim_76910_Transposable_element_Tcb1_transposase_Salmo_salar_gi_223649434_gb_ACN11475_3e_08_55_5	Smim_23995_Transposable_element_Tc3_transposase_Lepeophtheirus_salmonis_gi_290462873_gb_ADD24484_2e_14_73_9	Smim_26412_hypothetical_protein_EAG_02052_Camponotus_floridanus_gi_307188350_gb_EFN73125_0_001_41_6	Smim_42587_42587	Smim_g77616_t1_Transposable_element_Tc3_transposase_Lepeophtheirus_salmonis_gi_225712314_gb_ACO12003_0_007_42_7	Smim_35491_hypothetical_protein_EAG_05969_Camponotus_floridanus_gi_307184971_gb_EFN71217_1e_06_51_6	Smim_48227_Transposable_element_Tc3_transposase_Camponotus_floridanus_gi_307177802_gb_EFN66784_0_001_42_7	
Nvec_49613_Transposase_5	Nvec_30859_	Nvec_1045_Hormone_3	Nvec_21757_Hormone_3	Nvec_42850_	Nvec_44251_Transposase_5	Nvec_58105_	

HG_11083	
Nvec_23300_PT	

HG_16334	
This group of homology does not contain any annotated genome

HG_6791	
Hsap_Ensmbl0143612_chromosome_1_open_reading_frame_43_Source_
HGNC_Symbol_Acc_29876_C1orf43	
Dmel_0034172_CG6665	
Cgig_24272	
Cele_044438_Y51F10_11_Protein_Y51F10_11_Y51F10_11_mRNA_complete_cds_Source_RefSeq_mRNA_Acc_NM_001026610	
Drer_086115_chromosome_1_open_reading_frame_43_Source_
HGNC_Symbol_Acc_29876_C16H1orf43_2_of_2	Drer_055613_chromosome_1_open_reading_frame_43_Source_
HGNC_Symbol_Acc_29876_C16H1orf43_1_of_2	
Spur_018694_C1orf43L	
Smim_41019_nice_3_putative_Ixodes_scapularis_gi_241688881_ref_XP_002411732_2e_40_149	
Nvec_34875_	

HG_5266	
Hsap_Ensmbl0261992_GATA_zinc_finger_domain_containing_2B_Source_
HGNC_Symbol_Acc_30778_GATAD2B	Hsap_Ensmbl0167491_GATA_zinc_finger_domain_containing_2A_Source_
HGNC_Symbol_Acc_29989_GATAD2A	
Dmel_0010762_simj_simjang_Source_FlyBase_0010762	
Cgig_26425_Transcriptional_repressor_p66_alpha_Source_UniProtKB_TrEMBL_Acc_K1QXY3	
Cele_000938_dcp_66_Protein_DCP_66_isoform_a_dcp_66_mRNA_complete_cds_Source_RefSeq_mRNA_Acc_NM_059710	
Drer_005834_GATA_zinc_finger_domain_containing_2B_Source_ZFIN_Acc_ZDB_GENE_060503_655_gatad2b	Drer_006192_GATA_zinc_finger_domain_containing_2Ab_Source_ZFIN_Acc_ZDB_GENE_040426_2372_gatad2ab	
Spur_021374_Spur_021374	Spur_007979_Gata2a	
Smim_59240_PREDICTED_similar_to_simjang_CG32067_PC_Tribolium_castaneum_gi_91086667_ref_XP_968148_1e_86_294	Smim_80432_PREDICTED_similar_to_simjang_CG32067_PC_Tribolium_castaneum_gi_91086667_ref_XP_968148_2e_47_184	
Gsal_10402_transcriptional_repressor_p66_alpha	
Nvec_24403_BRF1	

HG_6424	
This group of homology does not contain any annotated genome

HG_13056	
Cgig_15092	
Drer_096971_si_dkey_206p8_1_Source_ZFIN_Acc_ZDB_GENE_131127_460_si_dkey_206p8_1	

HG_1155	
Hsap_Ensmbl0146378_trace_amine_associated_receptor_2_Source_
HGNC_Symbol_Acc_4514_TAAR2	Hsap_Ensmbl0146399_trace_amine_associated_receptor_1_Source_
HGNC_Symbol_Acc_17734_TAAR1	Hsap_Ensmbl0146383_trace_amine_associated_receptor_6_Source_
HGNC_Symbol_Acc_20978_TAAR6	Hsap_Ensmbl0237110_trace_amine_associated_receptor_9_gene_pseudogene_Source_
HGNC_Symbol_Acc_20977_TAAR9	Hsap_Ensmbl0135569_trace_amine_associated_receptor_5_Source_
HGNC_Symbol_Acc_30236_TAAR5	Hsap_Ensmbl0146385_trace_amine_associated_receptor_8_Source_
HGNC_Symbol_Acc_14964_TAAR8	
Drer_086268_trace_amine_associated_receptor_12i_Source_ZFIN_Acc_ZDB_GENE_041014_61_taar12i	Drer_088462_trace_amine_associated_receptor_12j_Source_ZFIN_Acc_ZDB_GENE_041014_59_taar12j	Drer_054237_trace_amine_associated_receptor_16a_Source_ZFIN_Acc_ZDB_GENE_100514_1_taar16a	Drer_090592_trace_amine_associated_receptor_10b_Source_ZFIN_Acc_ZDB_GENE_041014_67_taar10b	Drer_095762_trace_amine_associated_receptor_10c_Source_ZFIN_Acc_ZDB_GENE_041014_57_taar10c	Drer_069206_trace_amine_associated_receptor_15_Source_ZFIN_Acc_ZDB_GENE_041014_50_taar15	Drer_094806_trace_amine_associated_receptor_18e_Source_ZFIN_Acc_ZDB_GENE_100514_8_taar18e	Drer_054261_trace_amine_associated_receptor_20c_Source_ZFIN_Acc_ZDB_GENE_060414_7_taar20c	Drer_093229_trace_amine_associated_receptor_20o_Source_ZFIN_Acc_ZDB_GENE_060414_4_taar20o	Drer_092991_trace_amine_associated_receptor_19e_Source_ZFIN_Acc_ZDB_GENE_091116_66_taar19e	Drer_091786_trace_amine_associated_receptor_1_Source_
HGNC_Symbol_Acc_17734_TAAR1_33_of_92	Drer_095570_trace_amine_associated_receptor_18h_Source_ZFIN_Acc_ZDB_GENE_060413_2_taar18h	Drer_093466_trace_amine_associated_receptor_10d_Source_ZFIN_Acc_ZDB_GENE_041014_97_taar10d	Drer_088760_trace_amine_associated_receptor_1_Source_
HGNC_Symbol_Acc_17734_TAAR1_22_of_92	Drer_041466_trace_amine_associated_receptor_10a_Source_ZFIN_Acc_ZDB_GENE_041014_55_taar10a	Drer_095498_trace_amine_associated_receptor_1_Source_
HGNC_Symbol_Acc_17734_TAAR1_75_of_92	Drer_092188_trace_amine_associated_receptor_19j_Source_ZFIN_Acc_ZDB_GENE_091116_24_taar19j	Drer_054252_trace_amine_associated_receptor_18d_Source_ZFIN_Acc_ZDB_GENE_060413_12_taar18d	Drer_069214_trace_amine_associated_receptor_10_Source_ZFIN_Acc_ZDB_GENE_041014_49_taar10	Drer_092414_trace_amine_associated_receptor_19c_Source_ZFIN_Acc_ZDB_GENE_060414_16_taar19c	Drer_096185_trace_amine_associated_receptor_20u_Source_ZFIN_Acc_ZDB_GENE_060414_17_taar20u	Drer_093526_trace_amine_associated_receptor_20a1_Source_ZFIN_Acc_ZDB_GENE_060413_7_taar20a1	Drer_089000_trace_amine_associated_receptor_1b_Source_ZFIN_Acc_ZDB_GENE_041014_58_taar1b	Drer_094065_trace_amine_associated_receptor_20z_Source_ZFIN_Acc_ZDB_GENE_060414_14_taar20z	Drer_093829_trace_amine_associated_receptor_20x_Source_ZFIN_Acc_ZDB_GENE_060413_10_taar20x	Drer_096086_trace_amine_associated_receptor_20j_Source_ZFIN_Acc_ZDB_GENE_060414_15_taar20j	Drer_096025_trace_amine_associated_receptor_20c1_Source_ZFIN_Acc_ZDB_GENE_091116_60_taar20c1	Drer_092603_trace_amine_associated_receptor_1_Source_
HGNC_Symbol_Acc_17734_TAAR1_42_of_92	Drer_094490_trace_amine_associated_receptor_19k_Source_ZFIN_Acc_ZDB_GENE_091116_71_taar19k	Drer_096087_trace_amine_associated_receptor_20a_Source_ZFIN_Acc_ZDB_GENE_060414_6_taar20a	Drer_093837_trace_amine_associated_receptor_16g_Source_ZFIN_Acc_ZDB_GENE_060413_19_taar16g	Drer_087419_trace_amine_associated_receptor_12g_Source_ZFIN_Acc_ZDB_GENE_041014_64_taar12g	Drer_069203_trace_amine_associated_receptor_13d_Source_ZFIN_Acc_ZDB_GENE_041014_62_taar13d	Drer_069201_trace_amine_associated_receptor_13e_Source_ZFIN_Acc_ZDB_GENE_041014_70_taar13e	Drer_086412_trace_amine_associated_receptor_12c_Source_ZFIN_Acc_ZDB_GENE_041014_66_taar12c	Drer_092734_trace_amine_associated_receptor_13a_Source_ZFIN_Acc_ZDB_GENE_070424_256_taar13a	Drer_041454_trace_amine_associated_receptor_12b_Source_ZFIN_Acc_ZDB_GENE_041014_69_taar12b	Drer_094548_trace_amine_associated_receptor_12a_Source_ZFIN_Acc_ZDB_GENE_041014_99_taar12a	Drer_094237_trace_amine_associated_receptor_12h_Source_ZFIN_Acc_ZDB_GENE_041014_54_taar12h	Drer_022938_trace_amine_associated_receptor_11_Source_ZFIN_Acc_ZDB_GENE_041014_52_taar11	Drer_078171_trace_amine_associated_receptor_19u_Source_ZFIN_Acc_ZDB_GENE_060413_1_taar19u	Drer_096160_trace_amine_associated_receptor_20h_Source_ZFIN_Acc_ZDB_GENE_091116_82_taar20h	Drer_094997_trace_amine_associated_receptor_18b_Source_ZFIN_Acc_ZDB_GENE_100514_6_taar18b	Drer_096106_trace_amine_associated_receptor_20r_Source_ZFIN_Acc_ZDB_GENE_060413_21_taar20r	Drer_092399_trace_amine_associated_receptor_20d1_Source_ZFIN_Acc_ZDB_GENE_091116_90_taar20d1	Drer_096115_trace_amine_associated_receptor_20n_Source_ZFIN_Acc_ZDB_GENE_091116_53_taar20n	Drer_094718_trace_amine_associated_receptor_19d_Source_ZFIN_Acc_ZDB_GENE_060413_18_taar19d	Drer_086732_trace_amine_associated_receptor_1_Source_
HGNC_Symbol_Acc_17734_TAAR1_19_of_92	Drer_093785_trace_amine_associated_receptor_17a_Source_ZFIN_Acc_ZDB_GENE_060414_10_taar17a	Drer_091796_trace_amine_associated_receptor_18c_Source_ZFIN_Acc_ZDB_GENE_100514_7_taar18c	Drer_096168_trace_amine_associated_receptor_20g_Source_ZFIN_Acc_ZDB_GENE_091116_61_taar20g	Drer_095620_trace_amine_associated_receptor_19b_Source_ZFIN_Acc_ZDB_GENE_091116_74_taar19b	Drer_095748_trace_amine_associated_receptor_18j_Source_ZFIN_Acc_ZDB_GENE_060413_4_taar18j	Drer_092796_trace_amine_associated_receptor_1_Source_
HGNC_Symbol_Acc_17734_TAAR1_44_of_92	Drer_095156_trace_amine_associated_receptor_20w_Source_ZFIN_Acc_ZDB_GENE_060414_8_taar20w	Drer_092030_trace_amine_associated_receptor_18f_Source_ZFIN_Acc_ZDB_GENE_060414_21_taar18f	Drer_094682_trace_amine_associated_receptor_32_Source_ZFIN_Acc_ZDB_GENE_060413_16_taar32	Drer_095683_trace_amine_associated_receptor_19o_Source_ZFIN_Acc_ZDB_GENE_060414_13_taar19o	Drer_095096_trace_amine_associated_receptor_19t_Source_ZFIN_Acc_ZDB_GENE_091116_22_taar19t	Drer_094261_trace_amine_associated_receptor_19g_Source_ZFIN_Acc_ZDB_GENE_060413_17_taar19g	Drer_074516_trace_amine_associated_receptor_19l_Source_ZFIN_Acc_ZDB_GENE_091116_28_taar19l	Drer_068528_trace_amine_associated_receptor_19q_Source_ZFIN_Acc_ZDB_GENE_060413_13_taar19q	Drer_096028_trace_amine_associated_receptor_20i_Source_ZFIN_Acc_ZDB_GENE_060414_5_taar20i	Drer_096027_trace_amine_associated_receptor_20f_Source_ZFIN_Acc_ZDB_GENE_060414_3_taar20f	Drer_095225_trace_amine_associated_receptor_1_Source_
HGNC_Symbol_Acc_17734_TAAR1_73_of_92	Drer_092656_trace_amine_associated_receptor_19m_Source_ZFIN_Acc_ZDB_GENE_091116_30_taar19m	Drer_076345_trace_amine_associated_receptor_19p_Source_ZFIN_Acc_ZDB_GENE_091116_10_taar19p	Drer_094011_trace_amine_associated_receptor_1_Source_
HGNC_Symbol_Acc_17734_TAAR1_55_of_92	Drer_092371_trace_amine_associated_receptor_19s_Source_ZFIN_Acc_ZDB_GENE_060413_14_taar19s	Drer_090383_trace_amine_associated_receptor_19a_Source_ZFIN_Acc_ZDB_GENE_100519_3_taar19a	Drer_094654_trace_amine_associated_receptor_1_Source_
HGNC_Symbol_Acc_17734_TAAR1_64_of_92	Drer_094641_trace_amine_associated_receptor_1_Source_
HGNC_Symbol_Acc_17734_TAAR1_62_of_92	Drer_094649_trace_amine_associated_receptor_19i_Source_ZFIN_Acc_ZDB_GENE_060413_15_taar19i	Drer_095395_trace_amine_associated_receptor_1_Source_
HGNC_Symbol_Acc_17734_TAAR1_74_of_92	Drer_092953_trace_amine_associated_receptor_18i_Source_ZFIN_Acc_ZDB_GENE_060413_3_taar18i	Drer_096169_trace_amine_associated_receptor_20b_Source_ZFIN_Acc_ZDB_GENE_060414_1_taar20b	Drer_091733_trace_amine_associated_receptor_1_Source_
HGNC_Symbol_Acc_17734_TAAR1_32_of_92	Drer_091705_trace_amine_associated_receptor_14d_Source_ZFIN_Acc_ZDB_GENE_041210_315_taar14d	Drer_090372_trace_amine_associated_receptor_14e_Source_ZFIN_Acc_ZDB_GENE_041210_317_taar14e	Drer_069211_trace_amine_associated_receptor_14i_Source_ZFIN_Acc_ZDB_GENE_060414_25_taar14i	Drer_094375_trace_amine_associated_receptor_18g_Source_ZFIN_Acc_ZDB_GENE_060413_11_taar18g	Drer_092171_trace_amine_associated_receptor_16f_Source_ZFIN_Acc_ZDB_GENE_060413_20_taar16f	Drer_074325_Uncharacterized_protein_Source_UniProtKB_TrEMBL_Acc_E7F1C3_CU672229_1	Drer_089074_trace_amine_associated_receptor_2_Source_
HGNC_Symbol_Acc_4514_TAAR2_9_of_11	Drer_086376_trace_amine_associated_receptor_12e_Source_ZFIN_Acc_ZDB_GENE_041014_51_taar12e	Drer_069177_trace_amine_associated_receptor_13b_Source_ZFIN_Acc_ZDB_GENE_041014_65_taar13b	Drer_092138_trace_amine_associated_receptor_20q_Source_ZFIN_Acc_ZDB_GENE_091116_85_taar20q	Drer_094626_trace_amine_associated_receptor_16b_Source_ZFIN_Acc_ZDB_GENE_100514_2_taar16b	Drer_090812_trace_amine_associated_receptor_14g_Source_ZFIN_Acc_ZDB_GENE_100510_1_taar14g	Drer_075828_trace_amine_associated_receptor_14j_Source_ZFIN_Acc_ZDB_GENE_041014_34_taar14j	Drer_086692_trace_amine_associated_receptor_14a_Source_ZFIN_Acc_ZDB_GENE_041014_30_taar14a	Drer_069213_trace_amine_associated_receptor_14l_Source_ZFIN_Acc_ZDB_GENE_041014_31_taar14l	Drer_094170_trace_amine_associated_receptor_19h_Source_ZFIN_Acc_ZDB_GENE_060414_12_taar19h	Drer_069205_trace_amine_associated_receptor_13c_Source_ZFIN_Acc_ZDB_GENE_041014_60_taar13c	Drer_090227_trace_amine_associated_receptor_19n_Source_ZFIN_Acc_ZDB_GENE_091116_75_taar19n	Drer_096070_trace_amine_associated_receptor_20l_Source_ZFIN_Acc_ZDB_GENE_060414_19_taar20l	Drer_095035_trace_amine_associated_receptor_20t_Source_ZFIN_Acc_ZDB_GENE_060414_18_taar20t	Drer_087049_trace_amine_associated_receptor_20b1_Source_ZFIN_Acc_ZDB_GENE_060413_5_taar20b1	Drer_087604_trace_amine_associated_receptor_1_Source_
HGNC_Symbol_Acc_17734_TAAR1_21_of_92	Drer_093266_trace_amine_associated_receptor_19f_Source_ZFIN_Acc_ZDB_GENE_060414_20_taar19f	Drer_092891_trace_amine_associated_receptor_20m_Source_ZFIN_Acc_ZDB_GENE_060413_8_taar20m	Drer_054254_trace_amine_associated_receptor_18a_Source_ZFIN_Acc_ZDB_GENE_100514_5_taar18a	Drer_094679_trace_amine_associated_receptor_20p_Source_ZFIN_Acc_ZDB_GENE_091116_89_taar20p	Drer_086390_trace_amine_associated_receptor_1_Source_
HGNC_Symbol_Acc_17734_TAAR1_17_of_92	Drer_059138_trace_amine_associated_receptor_1_Source_
HGNC_Symbol_Acc_17734_TAAR1_7_of_92	Drer_088859_trace_amine_associated_receptor_14f_Source_ZFIN_Acc_ZDB_GENE_041210_313_taar14f	Drer_090464_trace_amine_associated_receptor_14h_Source_ZFIN_Acc_ZDB_GENE_041014_32_taar14h	Drer_094797_si_dkey_181m19_11_Source_ZFIN_Acc_ZDB_GENE_091204_204_si_dkey_181m19_11	
Spur_024079_Adora2b_1	
Nvec_37974_7tm_1	Nvec_1686_7tm_1	Nvec_38346_7tm_1	Nvec_39068_	Nvec_56741_7tm_1	Nvec_33446_7tm_1	Nvec_32472_7tm_1	

HG_8099	
Cgig_10764	
Drer_078664_Uncharacterized_protein_Source_UniProtKB_TrEMBL_Acc_H9GY27_CABZ01080599_1	
Spur_014493_Hypp_2154	
Nvec_16001_LRR_1	

HG_9433	
Cgig_18109	Cgig_18110	
Cele_016032_C24A3_1_Protein_C24A3_1_C24A3_1_mRNA_complete_cds_Source_RefSeq_mRNA_Acc_NM_077120	
Spur_027005_Hypp_1195	
Nvec_45733_	Nvec_19851_	

HG_12304	
Sman_146720	
Gsal_11232_ci_meta1_precursor	

HG_11	
Hsap_Ensmbl0175514_G_protein_coupled_receptor_152_Source_
HGNC_Symbol_Acc_23622_GPR152	Hsap_Ensmbl0075073_tachykinin_receptor_2_Source_
HGNC_Symbol_Acc_11527_TACR2	Hsap_Ensmbl0166573_galanin_receptor_1_Source_
HGNC_Symbol_Acc_4132_GALR1	Hsap_Ensmbl0139874_somatostatin_receptor_1_Source_
HGNC_Symbol_Acc_11330_SSTR1	Hsap_Ensmbl0163823_chemokine_C_C_motif_receptor_1_Source_
HGNC_Symbol_Acc_1602_CCR1	Hsap_Ensmbl0173198_cysteinyl_leukotriene_receptor_1_Source_
HGNC_Symbol_Acc_17451_CYSLTR1	Hsap_Ensmbl0132671_somatostatin_receptor_4_Source_
HGNC_Symbol_Acc_11333_SSTR4	Hsap_Ensmbl0182631_relaxin_insulin_like_family_peptide_receptor_3_Source_
HGNC_Symbol_Acc_24883_RXFP3	Hsap_Ensmbl0180616_somatostatin_receptor_2_Source_
HGNC_Symbol_Acc_11331_SSTR2	Hsap_Ensmbl0101188_neurotensin_receptor_1_high_affinity_Source_
HGNC_Symbol_Acc_8039_NTSR1	Hsap_Ensmbl0121853_growth_hormone_secretagogue_receptor_Source_
HGNC_Symbol_Acc_4267_GHSR	Hsap_Ensmbl0162009_somatostatin_receptor_5_Source_
HGNC_Symbol_Acc_11334_SSTR5	Hsap_Ensmbl0183813_chemokine_C_C_motif_receptor_4_Source_
HGNC_Symbol_Acc_1605_CCR4	Hsap_Ensmbl0187474_formyl_peptide_receptor_3_Source_
HGNC_Symbol_Acc_3828_FPR3	Hsap_Ensmbl0135577_neuromedin_B_receptor_Source_
HGNC_Symbol_Acc_7843_NMBR	Hsap_Ensmbl0169508_G_protein_coupled_receptor_183_Source_
HGNC_Symbol_Acc_3128_GPR183	Hsap_Ensmbl0110148_cholecystokinin_B_receptor_Source_
HGNC_Symbol_Acc_1571_CCKBR	Hsap_Ensmbl0183150_G_protein_coupled_receptor_19_Source_
HGNC_Symbol_Acc_4473_GPR19	Hsap_Ensmbl0174417_thyrotropin_releasing_hormone_receptor_Source_
HGNC_Symbol_Acc_12299_TRHR	Hsap_Ensmbl0137252_hypocretin_orexin_receptor_2_Source_
HGNC_Symbol_Acc_4849_HCRTR2	Hsap_Ensmbl0164129_neuropeptide_Y_receptor_Y5_Source_
HGNC_Symbol_Acc_7958_NPY5R	Hsap_Ensmbl0128285_melanin_concentrating_hormone_receptor_1_Source_
HGNC_Symbol_Acc_4479_MCHR1	Hsap_Ensmbl0180772_angiotensin_II_receptor_type_2_Source_
HGNC_Symbol_Acc_338_AGTR2	Hsap_Ensmbl0183729_neuropeptides_B_W_receptor_1_Source_
HGNC_Symbol_Acc_4522_NPBWR1	Hsap_Ensmbl0134817_apelin_receptor_Source_
HGNC_Symbol_Acc_339_APLNR	Hsap_Ensmbl0169836_tachykinin_receptor_3_Source_
HGNC_Symbol_Acc_11528_TACR3	Hsap_Ensmbl0171860_complement_component_3a_receptor_1_Source_
HGNC_Symbol_Acc_1319_C3AR1	Hsap_Ensmbl0168398_bradykinin_receptor_B2_Source_
HGNC_Symbol_Acc_1030_BDKRB2	Hsap_Ensmbl0121966_chemokine_C_X_C_motif_receptor_4_Source_
HGNC_Symbol_Acc_2561_CXCR4	Hsap_LRG_146_formyl_peptide_receptor_1_Source_
HGNC_Symbol_Acc_3826_LRG_146	Hsap_Ensmbl0144891_angiotensin_II_receptor_type_1_Source_
HGNC_Symbol_Acc_336_AGTR1	Hsap_Ensmbl0183473_somatostatin_receptor_3_Source_
HGNC_Symbol_Acc_11332_SSTR3	Hsap_Ensmbl0125510_opiate_receptor_like_1_Source_
HGNC_Symbol_Acc_8155_OPRL1	Hsap_Ensmbl0160683_chemokine_C_X_C_motif_receptor_5_Source_
HGNC_Symbol_Acc_1060_CXCR5	Hsap_Ensmbl0112038_opioid_receptor_mu_1_Source_
HGNC_Symbol_Acc_8156_OPRM1	Hsap_Ensmbl0121807_chemokine_C_C_motif_receptor_2_Source_
HGNC_Symbol_Acc_1603_CCR2	Hsap_Ensmbl0116329_opioid_receptor_delta_1_Source_
HGNC_Symbol_Acc_8153_OPRD1	Hsap_Ensmbl0163464_chemokine_C_X_C_motif_receptor_1_Source_
HGNC_Symbol_Acc_6026_CXCR1	Hsap_Ensmbl0182687_galanin_receptor_2_Source_
HGNC_Symbol_Acc_4133_GALR2	Hsap_Ensmbl0147145_lysophosphatidic_acid_receptor_4_Source_
HGNC_Symbol_Acc_4478_LPAR4	Hsap_Ensmbl0179934_chemokine_C_C_motif_receptor_8_Source_
HGNC_Symbol_Acc_1609_CCR8	Hsap_Ensmbl0172215_chemokine_C_X_C_motif_receptor_6_Source_
HGNC_Symbol_Acc_16647_CXCR6	Hsap_Ensmbl0186810_chemokine_C_X_C_motif_receptor_3_Source_
HGNC_Symbol_Acc_4540_CXCR3	Hsap_Ensmbl0186912_pyrimidinergic_receptor_P2Y_G_protein_coupled_4_Source_
HGNC_Symbol_Acc_8542_P2RY4	Hsap_Ensmbl0144230_G_protein_coupled_receptor_17_Source_
HGNC_Symbol_Acc_4471_GPR17	Hsap_Ensmbl0139679_lysophosphatidic_acid_receptor_6_Source_
HGNC_Symbol_Acc_15520_LPAR6	Hsap_Ensmbl0174600_chemokine_like_receptor_1_Source_
HGNC_Symbol_Acc_2121_CMKLR1	Hsap_Ensmbl0126353_chemokine_C_C_motif_receptor_7_Source_
HGNC_Symbol_Acc_1608_CCR7	Hsap_Ensmbl0152207_cysteinyl_leukotriene_receptor_2_Source_
HGNC_Symbol_Acc_18274_CYSLTR2	Hsap_Ensmbl0180871_chemokine_C_X_C_motif_receptor_2_Source_
HGNC_Symbol_Acc_6027_CXCR2	Hsap_Ensmbl0144476_atypical_chemokine_receptor_3_Source_
HGNC_Symbol_Acc_23692_ACKR3	Hsap_Ensmbl0154165_G_protein_coupled_receptor_15_Source_
HGNC_Symbol_Acc_4469_GPR15	Hsap_Ensmbl0112486_chemokine_C_C_motif_receptor_6_Source_
HGNC_Symbol_Acc_1607_CCR6	Hsap_Ensmbl0181104_coagulation_factor_II_thrombin_receptor_Source_
HGNC_Symbol_Acc_3537_F2R	Hsap_Ensmbl0164220_coagulation_factor_II_thrombin_receptor_like_2_Source_
HGNC_Symbol_Acc_3539_F2RL2	Hsap_Ensmbl0160791_chemokine_C_C_motif_receptor_5_gene_pseudogene_Source_
HGNC_Symbol_Acc_1606_CCR5	Hsap_Ensmbl0169860_purinergic_receptor_P2Y_G_protein_coupled_1_Source_
HGNC_Symbol_Acc_8539_P2RY1	Hsap_Ensmbl0175591_purinergic_receptor_P2Y_G_protein_coupled_2_Source_
HGNC_Symbol_Acc_8541_P2RY2	Hsap_Ensmbl0125522_neuropeptides_B_W_receptor_2_Source_
HGNC_Symbol_Acc_4530_NPBWR2	Hsap_Ensmbl0119714_G_protein_coupled_receptor_68_Source_
HGNC_Symbol_Acc_4519_GPR68	Hsap_Ensmbl0128310_galanin_receptor_3_Source_
HGNC_Symbol_Acc_4134_GALR3	Hsap_Ensmbl0198829_succinate_receptor_1_Source_
HGNC_Symbol_Acc_4542_SUCNR1	Hsap_Ensmbl0177464_G_protein_coupled_receptor_4_Source_
HGNC_Symbol_Acc_4497_GPR4	Hsap_Ensmbl0170128_G_protein_coupled_receptor_25_Source_
HGNC_Symbol_Acc_4480_GPR25	Hsap_Ensmbl0182162_purinergic_receptor_P2Y_G_protein_coupled_8_Source_
HGNC_Symbol_Acc_15524_P2RY8	Hsap_Ensmbl0182782_hydroxycarboxylic_acid_receptor_2_Source_
HGNC_Symbol_Acc_24827_HCAR2	Hsap_Ensmbl0255398_hydroxycarboxylic_acid_receptor_3_Source_
HGNC_Symbol_Acc_16824_HCAR3	Hsap_Ensmbl0132911_neuromedin_U_receptor_2_Source_
HGNC_Symbol_Acc_16454_NMUR2	Hsap_Ensmbl0152034_melanin_concentrating_hormone_receptor_2_Source_
HGNC_Symbol_Acc_20867_MCHR2	Hsap_Ensmbl0171659_G_protein_coupled_receptor_34_Source_
HGNC_Symbol_Acc_4490_GPR34	Hsap_Ensmbl0169403_platelet_activating_factor_receptor_Source_
HGNC_Symbol_Acc_9582_PTAFR	Hsap_Ensmbl0144648_atypical_chemokine_receptor_2_Source_
HGNC_Symbol_Acc_1565_ACKR2	Hsap_Ensmbl0166856_G_protein_coupled_receptor_182_Source_
HGNC_Symbol_Acc_13708_GPR182	Hsap_Ensmbl0138271_G_protein_coupled_receptor_87_Source_
HGNC_Symbol_Acc_4538_GPR87	Hsap_Ensmbl0171631_pyrimidinergic_receptor_P2Y_G_protein_coupled_6_Source_
HGNC_Symbol_Acc_8543_P2RY6	Hsap_Ensmbl0181408_urotensin_2_receptor_Source_
HGNC_Symbol_Acc_4468_UTS2R	Hsap_Ensmbl0142511_G_protein_coupled_receptor_32_Source_
HGNC_Symbol_Acc_4487_GPR32	Hsap_Ensmbl0171596_neuromedin_U_receptor_1_Source_
HGNC_Symbol_Acc_4518_NMUR1	Hsap_Ensmbl0102239_bombesin_like_receptor_3_Source_
HGNC_Symbol_Acc_1113_BRS3	Hsap_Ensmbl0213903_leukotriene_B4_receptor_Source_
HGNC_Symbol_Acc_6713_LTB4R	Hsap_Ensmbl0163394_cholecystokinin_A_receptor_Source_
HGNC_Symbol_Acc_1570_CCKAR	Hsap_Ensmbl0102539_motilin_receptor_Source_
HGNC_Symbol_Acc_4495_MLNR	Hsap_Ensmbl0164128_neuropeptide_Y_receptor_Y1_Source_
HGNC_Symbol_Acc_7956_NPY1R	Hsap_Ensmbl0169313_purinergic_receptor_P2Y_G_protein_coupled_12_Source_
HGNC_Symbol_Acc_18124_P2RY12	Hsap_Ensmbl0136160_endothelin_receptor_type_B_Source_
HGNC_Symbol_Acc_3180_EDNRB	Hsap_Ensmbl0121764_hypocretin_orexin_receptor_1_Source_
HGNC_Symbol_Acc_4848_HCRTR1	Hsap_Ensmbl0147138_G_protein_coupled_receptor_174_Source_
HGNC_Symbol_Acc_30245_GPR174	Hsap_Ensmbl0078589_purinergic_receptor_P2Y_G_protein_coupled_10_Source_
HGNC_Symbol_Acc_19906_P2RY10	Hsap_Ensmbl0183134_prostaglandin_D2_receptor_2_Source_
HGNC_Symbol_Acc_4502_PTGDR2	Hsap_Ensmbl0148734_neuropeptide_FF_receptor_1_Source_
HGNC_Symbol_Acc_17425_NPFFR1	Hsap_Ensmbl0264717_Homo_sapiens_neuropeptide_Y_receptor_type_4_like_LOC100996758_mRNA_Source_RefSeq_mRNA_Acc_NM_001278795_NPY4R	Hsap_Ensmbl0266170_neuropeptide_Y_receptor_type_4_Source_RefSeq_peptide_Acc_NP_001265723_AC244230_2	Hsap_Ensmbl0181619_G_protein_coupled_receptor_135_Source_
HGNC_Symbol_Acc_19991_GPR135	Hsap_Ensmbl0185149_neuropeptide_Y_receptor_Y2_Source_
HGNC_Symbol_Acc_7957_NPY2R	Hsap_Ensmbl0101292_prokineticin_receptor_2_Source_
HGNC_Symbol_Acc_15836_PROKR2	Hsap_Ensmbl0169618_prokineticin_receptor_1_Source_
HGNC_Symbol_Acc_4524_PROKR1	Hsap_Ensmbl0126010_gastrin_releasing_peptide_receptor_Source_
HGNC_Symbol_Acc_4609_GRPR	Hsap_Ensmbl0121797_chemokine_C_C_motif_receptor_like_2_Source_
HGNC_Symbol_Acc_1612_CCRL2	Hsap_Ensmbl0196917_hydroxycarboxylic_acid_receptor_1_Source_
HGNC_Symbol_Acc_4532_HCAR1	Hsap_Ensmbl0173080_relaxin_insulin_like_family_peptide_receptor_4_Source_
HGNC_Symbol_Acc_14666_RXFP4	Hsap_Ensmbl0162881_oxoeicosanoid_OXE_receptor_1_Source_
HGNC_Symbol_Acc_24884_OXER1	Hsap_Ensmbl0100739_bradykinin_receptor_B1_Source_
HGNC_Symbol_Acc_1029_BDKRB1	Hsap_Ensmbl0119973_prolactin_releasing_hormone_receptor_Source_
HGNC_Symbol_Acc_4464_PRLHR	Hsap_Ensmbl0186867_pyroglutamylated_RFamide_peptide_receptor_Source_
HGNC_Symbol_Acc_15565_QRFPR	Hsap_Ensmbl0115353_tachykinin_receptor_1_Source_
HGNC_Symbol_Acc_11526_TACR1	Hsap_Ensmbl0123901_G_protein_coupled_receptor_83_Source_
HGNC_Symbol_Acc_4523_GPR83	Hsap_Ensmbl0140030_G_protein_coupled_receptor_65_Source_
HGNC_Symbol_Acc_4517_GPR65	Hsap_Ensmbl0183840_G_protein_coupled_receptor_39_Source_
HGNC_Symbol_Acc_4496_GPR39	Hsap_Ensmbl0169006_neurotensin_receptor_2_Source_
HGNC_Symbol_Acc_8040_NTSR2	Hsap_Ensmbl0125245_G_protein_coupled_receptor_18_Source_
HGNC_Symbol_Acc_4472_GPR18	Hsap_Ensmbl0120436_G_protein_coupled_receptor_31_Source_
HGNC_Symbol_Acc_4486_GPR31	Hsap_Ensmbl0186188_free_fatty_acid_receptor_4_Source_
HGNC_Symbol_Acc_19061_FFAR4	Hsap_Ensmbl0244165_purinergic_receptor_P2Y_G_protein_coupled_11_Source_
HGNC_Symbol_Acc_8540_P2RY11	Hsap_Ensmbl0171051_formyl_peptide_receptor_1_Source_
HGNC_Symbol_Acc_3826_FPR1	Hsap_Ensmbl0174946_G_protein_coupled_receptor_171_Source_
HGNC_Symbol_Acc_30057_GPR171	Hsap_Ensmbl0204882_G_protein_coupled_receptor_20_Source_
HGNC_Symbol_Acc_4475_GPR20	Hsap_Ensmbl0184574_lysophosphatidic_acid_receptor_5_Source_
HGNC_Symbol_Acc_13307_LPAR5	Hsap_Ensmbl0151617_endothelin_receptor_type_A_Source_
HGNC_Symbol_Acc_3179_EDNRA	Hsap_Ensmbl0116014_KISS1_receptor_Source_
HGNC_Symbol_Acc_4510_KISS1R	Hsap_Ensmbl0135898_G_protein_coupled_receptor_55_Source_
HGNC_Symbol_Acc_4511_GPR55	Hsap_Ensmbl0178623_G_protein_coupled_receptor_35_Source_
HGNC_Symbol_Acc_4492_GPR35	Hsap_Ensmbl0164251_coagulation_factor_II_thrombin_receptor_like_1_Source_
HGNC_Symbol_Acc_3538_F2RL1	Hsap_Ensmbl0214943_G_protein_coupled_receptor_33_gene_pseudogene_Source_
HGNC_Symbol_Acc_4489_GPR33	Hsap_Ensmbl0134830_complement_component_5a_receptor_2_Source_
HGNC_Symbol_Acc_4527_C5AR2	Hsap_Ensmbl0181631_purinergic_receptor_P2Y_G_protein_coupled_13_Source_
HGNC_Symbol_Acc_4537_P2RY13	Hsap_Ensmbl0171657_G_protein_coupled_receptor_82_Source_
HGNC_Symbol_Acc_4533_GPR82	Hsap_Ensmbl0184451_chemokine_C_C_motif_receptor_10_Source_
HGNC_Symbol_Acc_4474_CCR10	Hsap_Ensmbl0168329_chemokine_C_X3_C_motif_receptor_1_Source_
HGNC_Symbol_Acc_2558_CX3CR1	Hsap_Ensmbl0127533_coagulation_factor_II_thrombin_receptor_like_3_Source_
HGNC_Symbol_Acc_3540_F2RL3	Hsap_Ensmbl0173250_G_protein_coupled_receptor_151_Source_
HGNC_Symbol_Acc_23624_GPR151	Hsap_Ensmbl0174944_purinergic_receptor_P2Y_G_protein_coupled_14_Source_
HGNC_Symbol_Acc_16442_P2RY14	Hsap_Ensmbl0272658_Leukotriene_B4_receptor_2_Source_UniProtKB_Swiss_Prot_Acc_Q9NPC1_LTB4R2	Hsap_Ensmbl0213906_leukotriene_B4_receptor_2_Source_
HGNC_Symbol_Acc_19260_LTB4R2	Hsap_Ensmbl0082556_opioid_receptor_kappa_1_Source_
HGNC_Symbol_Acc_8154_OPRK1	Hsap_Ensmbl0164850_G_protein_coupled_estrogen_receptor_1_Source_
HGNC_Symbol_Acc_4485_GPER1	Hsap_Ensmbl0165621_oxoglutarate_alpha_ketoglutarate_receptor_1_Source_
HGNC_Symbol_Acc_4531_OXGR1	Hsap_Ensmbl0183671_G_protein_coupled_receptor_1_Source_
HGNC_Symbol_Acc_4463_GPR1	Hsap_Ensmbl0183625_chemokine_C_C_motif_receptor_3_Source_
HGNC_Symbol_Acc_1604_CCR3	
Dmel_0035610_Lkr_Leucokinin_receptor_Source_FlyBase_0035610	Dmel_0259231_CCKLR_17D1_CCK_like_receptor_at_17D1_Source_FlyBase_0259231	Dmel_0038880_SIFR_SIFamide_receptor_Source_FlyBase_0038880	Dmel_0050106_CCHa1r_CCHamide_1_receptor_Source_FlyBase_0050106	Dmel_0038874_ETHR_ETHR_Source_FlyBase_0038874	Dmel_0028961_AlstR_Allatostatin_Receptor_Source_FlyBase_0028961	Dmel_0039595_AR_2_Allatostatin_Receptor_2_Source_FlyBase_0039595	Dmel_0004841_Takr86C_Tachykinin_like_receptor_at_86C_Source_FlyBase_0004841	Dmel_0036789_AlCR2_allatostatin_C_receptor_2_Source_FlyBase_0036789	Dmel_0036790_star1_allatostatin_C_receptor_1_Source_FlyBase_0036790	Dmel_0030954_CCKLR_17D3_CCK_like_receptor_at_17D3_Source_FlyBase_0030954	Dmel_0038140_CG8784	Dmel_0004622_Takr99D_Tachykinin_like_receptor_at_99D_Source_FlyBase_0004622	Dmel_0004842_NepYr_Neuropeptide_Y_receptor_like_Source_FlyBase_0004842	Dmel_0036934_sNPF_R_short_neuropeptide_F_receptor_Source_FlyBase_0036934	Dmel_0038139_CG8795	Dmel_0038201_Pk1r_Pyrokinin_1_receptor_Source_FlyBase_0038201	Dmel_0037100_capaR_capa_receptor_Source_FlyBase_0037100	Dmel_0050340_CG30340	Dmel_0033058_CCHa2r_CCHamide_2_receptor_Source_FlyBase_0033058	Dmel_0052547_CG32547	Dmel_0037408_NPFR1_neuropeptide_F_receptor_Source_FlyBase_0037408	Dmel_0085410_TrissinR_Trissin_receptor_Source_FlyBase_0085410	Dmel_0031770_CG13995	
Cgig_17230_Neuropeptide_Y_receptor_Source_UniProtKB_TrEMBL_Acc_K1RE51	Cgig_27768_Cholecystokinin_receptor_type_A_Source_UniProtKB_TrEMBL_Acc_K1QI17	Cgig_17233_Neuropeptide_Y_receptor_Source_UniProtKB_TrEMBL_Acc_K1R160	Cgig_12279_Cholecystokinin_receptor_Source_UniProtKB_TrEMBL_Acc_K1PPZ5	Cgig_10856_Neuropeptide_FF_receptor_2_Source_UniProtKB_TrEMBL_Acc_K1QBA5	Cgig_05571_Neuropeptide_capa_receptor_Source_UniProtKB_TrEMBL_Acc_K1RWH8	Cgig_11645_Melatonin_related_receptor_Source_UniProtKB_TrEMBL_Acc_K1RFC1	Cgig_27318_Neuromedin_B_receptor_Source_UniProtKB_TrEMBL_Acc_K1R
HG0	Cgig_27719_Somatostatin_receptor_type_1_Source_UniProtKB_TrEMBL_Acc_K1QHX9	Cgig_28192_Neuropeptide_FF_receptor_2_Source_UniProtKB_TrEMBL_Acc_K1RE65	Cgig_07543_Neuropeptide_FF_receptor_2_Source_UniProtKB_TrEMBL_Acc_K1QPC8	Cgig_06524_Neuropeptide_FF_receptor_2_Source_UniProtKB_TrEMBL_Acc_K1PVA2	Cgig_07542_Neuropeptide_FF_receptor_2_Source_UniProtKB_TrEMBL_Acc_K1RVG3	Cgig_09553_Pyroglutamylated_RFamide_peptide_receptor_Source_UniProtKB_TrEMBL_Acc_K1PCE5	Cgig_03328_Cholecystokinin_receptor_type_A_Source_UniProtKB_TrEMBL_Acc_K1PZ04	Cgig_14191_Orexin_receptor_type_2_Source_UniProtKB_TrEMBL_Acc_K1QZG6	Cgig_05389_Pyroglutamylated_RFamide_peptide_receptor_Source_UniProtKB_TrEMBL_Acc_K1PWN6	Cgig_04376_Pyroglutamylated_RFamide_peptide_receptor_Source_UniProtKB_TrEMBL_Acc_K1PHY8	Cgig_25197_Neuropeptide_FF_receptor_2_Source_UniProtKB_TrEMBL_Acc_K1Q664	Cgig_18979_Neuropeptide_Y_receptor_type_1_Source_UniProtKB_TrEMBL_Acc_K1RIT2	Cgig_23500_G_protein_coupled_receptor_54_Source_UniProtKB_TrEMBL_Acc_K1Q4C9	Cgig_19256_Cholecystokinin_receptor_Source_UniProtKB_TrEMBL_Acc_K1QPR7	Cgig_22492_Neuropeptide_capa_receptor_Source_UniProtKB_TrEMBL_Acc_K1QAF5	Cgig_02831_Orexin_receptor_type_2_Source_UniProtKB_TrEMBL_Acc_K1QK27	Cgig_04366_Pyroglutamylated_RFamide_peptide_receptor_Source_UniProtKB_TrEMBL_Acc_K1PSP8	Cgig_18551_Neuropeptide_FF_receptor_2_Source_UniProtKB_TrEMBL_Acc_K1RW77	Cgig_17836_KiSS_1_receptor_Source_UniProtKB_TrEMBL_Acc_K1R8Z6	Cgig_06523_G_protein_coupled_receptor_54_Source_UniProtKB_TrEMBL_Acc_K1PMX5	Cgig_17891_Putative_G_protein_coupled_receptor_83_Source_UniProtKB_TrEMBL_Acc_K1PQW2	Cgig_01735_Neuropeptide_FF_receptor_2_Source_UniProtKB_TrEMBL_Acc_K1PEH3	Cgig_26026_Thyrotropin_releasing_hormone_receptor_Source_UniProtKB_TrEMBL_Acc_K1QEX8	Cgig_16888_Growth_hormone_secretagogue_receptor_type_1_Source_UniProtKB_TrEMBL_Acc_K1QIN6	Cgig_16890_Growth_hormone_secretagogue_receptor_type_1_Source_UniProtKB_TrEMBL_Acc_K1RAJ4	Cgig_04482_Putative_G_protein_coupled_receptor_T27D1_3_Source_UniProtKB_TrEMBL_Acc_K1PQM6	Cgig_13414_Galanin_receptor_type_2_Source_UniProtKB_TrEMBL_Acc_K1QCE1	Cgig_24153_Neuropeptide_FF_receptor_2_Source_UniProtKB_TrEMBL_Acc_K1RPA0	Cgig_23620_Neuromedin_U_receptor_2_Source_UniProtKB_TrEMBL_Acc_K1RL19	Cgig_09811_Neuropeptide_Y_receptor_Source_UniProtKB_TrEMBL_Acc_K1Q5X5	Cgig_26363_Neuropeptide_capa_receptor_Source_UniProtKB_TrEMBL_Acc_K1RI25	Cgig_22935_Orexin_receptor_type_2_Source_UniProtKB_TrEMBL_Acc_K1QCI0	Cgig_27668_Cholecystokinin_receptor_type_A_Source_UniProtKB_TrEMBL_Acc_K1RBX1	Cgig_09794_Cholecystokinin_receptor_type_A_Source_UniProtKB_TrEMBL_Acc_K1QYG1	Cgig_04377_Pyroglutamylated_RFamide_peptide_receptor_Source_UniProtKB_TrEMBL_Acc_K1PQQ9	Cgig_02571_Neuropeptide_Y_receptor_type_1_Source_UniProtKB_TrEMBL_Acc_K1Q092	Cgig_12288_Putative_G_protein_coupled_receptor_83_Source_UniProtKB_TrEMBL_Acc_K1Q8V2	Cgig_07162_Putative_G_protein_coupled_receptor_T27D1_3_Source_UniProtKB_TrEMBL_Acc_K1QEQ2	Cgig_18648_Neuropeptide_Y_receptor_type_1_Source_UniProtKB_TrEMBL_Acc_K1RMZ9	Cgig_19611_Cholecystokinin_receptor_Source_UniProtKB_TrEMBL_Acc_K1PWJ3	Cgig_25103_Neuropeptide_FF_receptor_2_Source_UniProtKB_TrEMBL_Acc_K1QRU2	Cgig_15590_Tachykinin_like_peptide_receptor_99D_Source_UniProtKB_TrEMBL_Acc_K1P9N1	Cgig_07698_Tachykinin_like_peptide_receptor_99D_Source_UniProtKB_TrEMBL_Acc_K1PDT2	Cgig_15581_Substance_K_receptor_Source_UniProtKB_TrEMBL_Acc_K1PNN7	Cgig_26948_Orexin_receptor_type_1_Source_UniProtKB_TrEMBL_Acc_K1RY47	Cgig_23294_Thyrotropin_releasing_hormone_receptor_Source_UniProtKB_TrEMBL_Acc_K1QXU3	Cgig_27017_Neuropeptide_FF_receptor_2_Source_UniProtKB_TrEMBL_Acc_K1QS29	Cgig_12269_Pyroglutamylated_RFamide_peptide_receptor_Source_UniProtKB_TrEMBL_Acc_K1P430	Cgig_04373_Neuropeptide_Y_receptor_Source_UniProtKB_TrEMBL_Acc_K1Q7L6	Cgig_27223_Neuropeptide_Y_receptor_type_1_Source_UniProtKB_TrEMBL_Acc_K1RPI5	Cgig_04372_Neuromedin_K_receptor_Source_UniProtKB_TrEMBL_Acc_K1Q037	Cgig_19257_Orexin_receptor_type_2_Source_UniProtKB_TrEMBL_Acc_K1QXE7	Cgig_12268_Neuropeptide_FF_receptor_1_Source_UniProtKB_TrEMBL_Acc_K1QAF8	Cgig_22486_Neuropeptide_Y_receptor_Source_UniProtKB_TrEMBL_Acc_K1Q379	Cgig_23293_Thyrotropin_releasing_hormone_receptor_Source_UniProtKB_TrEMBL_Acc_K1QRF6	Cgig_17231_Tachykinin_like_peptide_receptor_99D_Source_UniProtKB_TrEMBL_Acc_K1RXC4	Cgig_27704_Tachykinin_like_peptide_receptor_86C_Source_UniProtKB_TrEMBL_Acc_K1PVP9	Cgig_17886	Cgig_02764_G_protein_coupled_receptor_54_Source_UniProtKB_TrEMBL_Acc_K1PE31	Cgig_02765_Neuropeptide_Y_receptor_type_1_Source_UniProtKB_TrEMBL_Acc_K1PKG3	Cgig_13413_KiSS_1_receptor_Source_UniProtKB_TrEMBL_Acc_K1Q4W1	Cgig_23499_KiSS_1_receptor_Source_UniProtKB_TrEMBL_Acc_K1PWK8	Cgig_25172_Phe13_bombesin_receptor_Source_UniProtKB_TrEMBL_Acc_K1PWD3	Cgig_25650_Somatostatin_receptor_type_4_Source_UniProtKB_TrEMBL_Acc_K1R6D7	
Cele_020712_ckr_1_Protein_CKR_1_ckr_1_mRNA_complete_cds_Source_RefSeq_mRNA_Acc_NM_059517	Cele_009619_npr_6_Protein_NPR_6_npr_6_mRNA_complete_cds_Source_RefSeq_mRNA_Acc_NM_077324	Cele_019616_nmur_2_Protein_NMUR_2_nmur_2_mRNA_complete_cds_Source_RefSeq_mRNA_Acc_NM_061265	Cele_006428_tkr_3_Protein_TKR_3_isoform_b_tkr_3_mRNA_complete_cds_Source_RefSeq_mRNA_Acc_NM_001026087	Cele_016265_nmur_4_Protein_NMUR_4_nmur_4_mRNA_complete_cds_Source_RefSeq_mRNA_Acc_NM_059589	Cele_016747_nmur_1_Protein_NMUR_1_nmur_1_mRNA_complete_cds_Source_RefSeq_mRNA_Acc_NM_077114	Cele_021439_ckr_2_Protein_CKR_2_isoform_c_ckr_2_mRNA_complete_cds_Source_RefSeq_mRNA_Acc_NM_001027673	Cele_018067_npr_7_Protein_NPR_7_npr_7_mRNA_complete_cds_Source_RefSeq_mRNA_Acc_NM_077169	Cele_013187_npr_34_Protein_Y54E2A_1_Y54E2A_1_mRNA_complete_cds_Source_RefSeq_mRNA_Acc_NM_064656	Cele_020086_npr_24_Protein_NPR_24_npr_24_mRNA_complete_cds_Source_RefSeq_mRNA_Acc_NM_078432	Cele_006864_npr_16_Protein_NPR_16_isoform_a_npr_16_mRNA_complete_cds_Source_RefSeq_mRNA_Acc_NM_001047793	Cele_020727_npr_21_Protein_NPR_21_npr_21_mRNA_complete_cds_Source_RefSeq_mRNA_Acc_NM_078378	Cele_013974_npr_9_Protein_NPR_9_npr_9_mRNA_complete_cds_Source_RefSeq_mRNA_Acc_NM_077495	Cele_006576_tkr_1_Protein_TKR_1_tkr_1_mRNA_complete_cds_Source_RefSeq_mRNA_Acc_NM_066663	Cele_012084_npr_15_Protein_NPR_15_npr_15_mRNA_complete_cds_Source_RefSeq_mRNA_Acc_NM_065343	Cele_021983_npr_5_Protein_NPR_5_isoform_b_Source_RefSeq_mRNA_Acc_NM_001029094	Cele_013782_npr_32_Protein_NPR_32_npr_32_mRNA_complete_cds_Source_RefSeq_mRNA_Acc_NM_070655	Cele_022004_npr_22_Protein_NPR_22_isoform_b_npr_22_mRNA_complete_cds_Source_RefSeq_mRNA_Acc_NM_001028370	Cele_020689_npr_12_Protein_NPR_12_npr_12_mRNA_complete_cds_Source_RefSeq_mRNA_Acc_NM_068670	Cele_003808_npr_2_Protein_NPR_2_isoform_a_Source_RefSeq_mRNA_Acc_NM_069300	Cele_016761_tkr_2_Protein_C49A9_7_C49A9_7_mRNA_complete_cds_Source_RefSeq_mRNA_Acc_NM_068529	Cele_011578_npr_20_Protein_NPR_20_npr_20_mRNA_complete_cds_Source_RefSeq_mRNA_Acc_NM_063487	Cele_003807_npr_1_Protein_NPR_1_npr_1_mRNA_complete_cds_Source_RefSeq_mRNA_Acc_NM_076415	Cele_007006_npr_3_Protein_NPR_3_npr_3_mRNA_complete_cds_Source_RefSeq_mRNA_Acc_NM_069761	Cele_007635_npr_4_Protein_NPR_4_npr_4_mRNA_complete_cds_Source_RefSeq_mRNA_Acc_NM_077700	Cele_008278_npr_10_Protein_NPR_10_isoform_b_npr_10_mRNA_complete_cds_Source_RefSeq_mRNA_Acc_NM_001029317	Cele_016110_npr_11_Protein_NPR_11_npr_11_mRNA_complete_cds_Source_RefSeq_mRNA_Acc_NM_075833	Cele_016984_npr_8_Protein_NPR_8_isoform_b_Source_RefSeq_mRNA_Acc_NM_171723	Cele_008065_npr_18_Protein_NPR_18_isoform_f_Source_RefSeq_mRNA_Acc_NM_001270155	Cele_015559_npr_17_Protein_NPR_17_npr_17_mRNA_complete_cds_Source_RefSeq_mRNA_Acc_NM_066342	Cele_011372_npr_26_Protein_NPR_26_Source_UniProtKB_TrEMBL_Acc_O45725	Cele_011381_npr_25_Protein_NPR_25_npr_25_mRNA_complete_cds_Source_RefSeq_mRNA_Acc_NM_073482	Cele_018886_npr_28_Protein_NPR_28_npr_28_mRNA_complete_cds_Source_RefSeq_mRNA_Acc_NM_077015	Cele_013848_npr_29_Protein_NPR_29_npr_29_mRNA_complete_cds_Source_RefSeq_mRNA_Acc_NM_066637	Cele_009278_npr_33_Protein_NPR_33_npr_33_mRNA_complete_cds_Source_RefSeq_mRNA_Acc_NM_078211	Cele_012275_npr_14_Protein_NPR_14_npr_14_mRNA_complete_cds_Source_RefSeq_mRNA_Acc_NM_060882	Cele_017176_nmur_3_Protein_NMUR_3_isoform_a_nmur_3_mRNA_complete_cds_Source_RefSeq_mRNA_Acc_NM_001029353	Cele_019183_npr_30_Protein_NPR_30_npr_30_mRNA_complete_cds_Source_RefSeq_mRNA_Acc_NM_064724	Cele_016842_npr_35_Protein_C50F7_1_isoform_b_Source_RefSeq_mRNA_Acc_NM_001027917	
Drer_075112_tachykinin_receptor_3a_Source_ZFIN_Acc_ZDB_GENE_090312_106_tacr3a	Drer_054203_neuropeptide_FF_receptor_1_like_1_Source_ZFIN_Acc_ZDB_GENE_091118_18_npffr1l1	Drer_010712_neuropeptide_FF_receptor_1_like_3_Source_ZFIN_Acc_ZDB_GENE_070424_44_npffr1l3	Drer_056620_gastrin_releasing_peptide_receptor_Source_ZFIN_Acc_ZDB_GENE_081015_4_grpr	Drer_044969_si_ch73_52e11_1_Source_ZFIN_Acc_ZDB_GENE_131121_48_si_ch73_52e11_1	Drer_058246_cysteinyl_leukotriene_receptor_1_Source_ZFIN_Acc_ZDB_GENE_050522_250_cysltr1	Drer_020853_galanin_receptor_2_Source_
HGNC_Symbol_Acc_4133_GALR2	Drer_003049_somatostatin_receptor_1a_Source_ZFIN_Acc_ZDB_GENE_090429_1_sstr1a	Drer_077540_coagulation_factor_II_thrombin_receptor_like_1_tandem_duplicate_2_Source_ZFIN_Acc_ZDB_GENE_070615_24_f2rl1_2	Drer_045443_angiotensin_II_receptor_type_1b_Source_ZFIN_Acc_ZDB_GENE_110411_117_agtr1b	Drer_068444_Uncharacterized_protein_Source_UniProtKB_TrEMBL_Acc_F1QJ85_CU207276_1	Drer_070400_si_ch211_161c3_4_Source_ZFIN_Acc_ZDB_GENE_131127_536_si_ch211_161c3_4	Drer_062552_lysophosphatidic_acid_receptor_6a_Source_ZFIN_Acc_ZDB_GENE_061013_343_lpar6a	Drer_069806_somatostatin_receptor_2_Source_
HGNC_Symbol_Acc_11331_SSTR2_2_of_2	Drer_057410_relaxin_insulin_like_family_peptide_receptor_3_Source_ZFIN_Acc_ZDB_GENE_080723_67_rxfp3	Drer_056230_growth_hormone_secretagogue_receptor_a_Source_ZFIN_Acc_ZDB_GENE_070912_238_ghsra	Drer_067925_Uncharacterized_protein_Source_UniProtKB_TrEMBL_Acc_E7FCM2_BX324198_1	Drer_079165_Uncharacterized_protein_Source_UniProtKB_TrEMBL_Acc_F1QF39_CR356247_1	Drer_031749_C3a_anaphylatoxin_chemotactic_receptor_Source_UniProtKB_Swiss_Prot_Acc_P0C7U4_C3AR1	Drer_057117_growth_hormone_secretagogue_receptor_b_Source_ZFIN_Acc_ZDB_GENE_090327_1_ghsrb	Drer_057195_G_protein_coupled_receptor_132_Source_
HGNC_Symbol_Acc_17482_GPR132_2_of_3	Drer_010384_lysophosphatidic_acid_receptor_5a_Source_ZFIN_Acc_ZDB_GENE_030131_1193_lpar5a	Drer_079829_Uncharacterized_protein_Source_UniProtKB_TrEMBL_Acc_F1QYD4_BX537113_1	Drer_091207_motilin_receptor_Source_
HGNC_Symbol_Acc_4495_MLNR	Drer_076897_Uncharacterized_protein_Source_UniProtKB_TrEMBL_Acc_F1QI14_CU570782_1	Drer_042984_formyl_peptide_receptor_1_Source_ZFIN_Acc_ZDB_GENE_121227_2_fpr1	Drer_059090_somatostatin_receptor_2_Source_
HGNC_Symbol_Acc_11331_SSTR2_1_of_2	Drer_093228_chemokine_like_receptor_1_Source_
HGNC_Symbol_Acc_2121_CMKLR1_3_of_3	Drer_057633_chemokine_C_X_C_motif_receptor_4a_Source_ZFIN_Acc_ZDB_GENE_020102_1_cxcr4a	Drer_041125_G_protein_coupled_receptor_19_Source_ZFIN_Acc_ZDB_GENE_040426_1295_gpr19	Drer_092087_chemokine_like_receptor_1_Source_
HGNC_Symbol_Acc_2121_CMKLR1_2_of_3	Drer_036117_melanin_concentrating_hormone_receptor_2_Source_ZFIN_Acc_ZDB_GENE_030502_6_mchr2	Drer_063545_purinergic_receptor_P2Y_G_protein_coupled_2_Source_
HGNC_Symbol_Acc_8541_P2RY2_1_of_3	Drer_061846_relaxin_insulin_like_family_peptide_receptor_3_2b_Source_ZFIN_Acc_ZDB_GENE_050208_346_rxfp3_2b	Drer_063549_purinergic_receptor_P2Y_G_protein_coupled_2_Source_
HGNC_Symbol_Acc_8541_P2RY2_2_of_3	Drer_086776_G_protein_coupled_receptor_35_Source_
HGNC_Symbol_Acc_4492_GPR35_3_of_3	Drer_087084_hydroxycarboxylic_acid_receptor_1_4_Source_ZFIN_Acc_ZDB_GENE_111111_10_hcar1_4	Drer_036159_thyrotropin_releasing_hormone_receptor_b_Source_ZFIN_Acc_ZDB_GENE_060503_382_trhrb	Drer_022570_Uncharacterized_protein_Source_UniProtKB_TrEMBL_Acc_F1R0N6_BX248318_1	Drer_093901_thyrotropin_releasing_hormone_receptor_2_Source_ZFIN_Acc_ZDB_GENE_050419_193_trhr2	Drer_062631_neuropeptide_FF_receptor_1_like_2_Source_ZFIN_Acc_ZDB_GENE_060526_110_npffr1l2	Drer_003944_neuromedin_U_receptor_1_Source_
HGNC_Symbol_Acc_4518_NMUR1_1_of_2	Drer_039349_pyroglutamylated_RFamide_peptide_receptor_a_Source_ZFIN_Acc_ZDB_GENE_090313_105_qrfpra	Drer_076546_thyrotropin_releasing_hormone_receptor_a_Source_ZFIN_Acc_ZDB_GENE_100922_18_trhra	Drer_052089_Uncharacterized_protein_Source_UniProtKB_TrEMBL_Acc_E7F402_CR352260_1	Drer_060884_neuromedin_U_receptor_1_Source_ZFIN_Acc_ZDB_GENE_081104_220_nmur1	Drer_033635_neuropeptide_FF_receptor_2_1_npffr2_1_mRNA_Source_RefSeq_mRNA_Acc_NM_001105109_NPFFR2_1	Drer_053570_pyrimidinergic_receptor_P2Y_G_protein_coupled_4_like_Source_ZFIN_Acc_ZDB_GENE_030616_77_pr2y4l	Drer_061094_si_ch211_272h9_2_Source_ZFIN_Acc_ZDB_GENE_070705_164_si_ch211_272h9_2	Drer_005522_galanin_receptor_1_Source_ZFIN_Acc_ZDB_GENE_060503_290_galr1	Drer_068422_Uncharacterized_protein_Source_UniProtKB_TrEMBL_Acc_E7F335_CABZ01084347_1	Drer_062111_Uncharacterized_protein_Source_UniProtKB_TrEMBL_Acc_F1Q7F2_CT030048_1	Drer_023722_hypocretin_orexin_receptor_2_Source_ZFIN_Acc_ZDB_GENE_070228_3_hcrtr2	Drer_067563_KISS1_receptor_b_Source_ZFIN_Acc_ZDB_GENE_060526_54_kiss1rb	Drer_074117_cholecystokinin_B_receptor_Source_
HGNC_Symbol_Acc_1571_CCKBR_1_of_2	Drer_002728_KISS1_receptor_a_Source_ZFIN_Acc_ZDB_GENE_070912_521_kiss1ra	Drer_076824_cholecystokinin_B_receptor_Source_
HGNC_Symbol_Acc_1571_CCKBR_2_of_2	Drer_035552_angiotensin_II_receptor_type_2_Source_ZFIN_Acc_ZDB_GENE_050306_56_agtr2	Drer_037048_melanin_concentrating_hormone_receptor_1a_Source_ZFIN_Acc_ZDB_GENE_030502_4_mchr1a	Drer_079423_neuropeptides_B_W_receptor_2a_Source_ZFIN_Acc_ZDB_GENE_091118_42_npbwr2a	Drer_090890_chemokine_like_receptor_1_Source_ZFIN_Acc_ZDB_GENE_060526_126_cmklr1	Drer_022525_melanin_concentrating_hormone_receptor_1b_Source_ZFIN_Acc_ZDB_GENE_030502_5_mchr1b	Drer_014477_somatostatin_receptor_3_Source_ZFIN_Acc_ZDB_GENE_061009_35_sstr3	Drer_041660_opioid_receptor_delta_1a_Source_ZFIN_Acc_ZDB_GENE_990415_199_oprd1a	Drer_054975_chemokine_C_X_C_motif_receptor_1_Source_
HGNC_Symbol_Acc_6026_CXCR1	Drer_091788_neuropeptide_FF_receptor_1_Source_
HGNC_Symbol_Acc_17425_NPFFR1	Drer_037411_neuropeptide_Y_receptor_Y1_Source_ZFIN_Acc_ZDB_GENE_080221_1_npy1r	Drer_044900_prolactin_releasing_hormone_receptor_2a_Source_ZFIN_Acc_ZDB_GENE_060209_1_prlhr2a	Drer_041959_chemokine_C_X_C_motif_receptor_4b_Source_ZFIN_Acc_ZDB_GENE_010614_1_cxcr4b	Drer_062999_Uncharacterized_protein_Source_UniProtKB_TrEMBL_Acc_E7F1S1_BX537113_1	Drer_020744_bradykinin_receptor_B1_Source_ZFIN_Acc_ZDB_GENE_030814_1_bdkrb1	Drer_063704_G_protein_coupled_receptor_1_Source_ZFIN_Acc_ZDB_GENE_091204_457_gpr1	Drer_036670_apelin_receptor_b_Source_ZFIN_Acc_ZDB_GENE_050913_90_aplnrb	Drer_018616_angiotensin_II_receptor_type_1a_Source_ZFIN_Acc_ZDB_GENE_070912_546_agtr1a	Drer_042081_somatostatin_receptor_5_Source_
HGNC_Symbol_Acc_11334_SSTR5	Drer_002172_apelin_receptor_a_Source_ZFIN_Acc_ZDB_GENE_060929_512_aplnra	Drer_078356_apelin_receptor_a_Source_ZFIN_Acc_ZDB_GENE_060929_512_aplnra	Drer_074958_somatostatin_receptor_3_Source_
HGNC_Symbol_Acc_11332_SSTR3_2_of_2	Drer_055186_chemokine_C_C_motif_receptor_9a_Source_ZFIN_Acc_ZDB_GENE_060130_125_ccr9a	Drer_022739_relaxin_insulin_like_family_peptide_receptor_3_2a_Source_ZFIN_Acc_ZDB_GENE_121026_2_rxfp3_2a	Drer_043664_bradykinin_receptor_B2_Source_
HGNC_Symbol_Acc_1030_BDKRB2_1_of_2	Drer_062478_atypical_chemokine_receptor_3_Source_
HGNC_Symbol_Acc_23692_ACKR3_2_of_2	Drer_058179_atypical_chemokine_receptor_3b_Source_ZFIN_Acc_ZDB_GENE_031116_61_ackr3b	Drer_079942_Uncharacterized_protein_Source_UniProtKB_TrEMBL_Acc_E7F0F0_CABZ01058422_1	Drer_069246_relaxin_insulin_like_family_peptide_receptor_3_3a3_Source_ZFIN_Acc_ZDB_GENE_050419_246_rxfp3_3a3	Drer_006894_opioid_receptor_kappa_1_Source_ZFIN_Acc_ZDB_GENE_030729_1_oprk1	Drer_039434_opioid_receptor_mu_1_Source_ZFIN_Acc_ZDB_GENE_010125_1_oprm1	Drer_069028_relaxin_insulin_like_family_peptide_receptor_4_Source_
HGNC_Symbol_Acc_14666_RXFP4	Drer_087474_chemokine_C_C_motif_receptor_6a_Source_ZFIN_Acc_ZDB_GENE_040625_126_ccr6a	Drer_057112_G_protein_coupled_receptor_25_Source_
HGNC_Symbol_Acc_4480_GPR25	Drer_032826_chemokine_C_C_motif_receptor_8_1_Source_ZFIN_Acc_ZDB_GENE_070302_1_ccr8_1	Drer_033393_neuropeptides_B_W_receptor_2_Source_
HGNC_Symbol_Acc_4530_NPBWR2_1_of_2	Drer_063111_Uncharacterized_protein_Source_UniProtKB_TrEMBL_Acc_F1QDG3_CABZ01029332_1	Drer_011083_si_dkey_42l23_2_Source_ZFIN_Acc_ZDB_GENE_131121_582_si_dkey_42l23_2	Drer_071209_opiate_receptor_like_1_Source_ZFIN_Acc_ZDB_GENE_040312_4_oprl1	Drer_010514_chemokine_C_X_C_motif_receptor_5_Source_
HGNC_Symbol_Acc_1060_CXCR5	Drer_095789_chemokine_C_C_motif_receptor_8_1_Source_ZFIN_Acc_ZDB_GENE_070302_1_ccr8_1	Drer_004447_Uncharacterized_protein_Source_UniProtKB_TrEMBL_Acc_F1QJG4_BX957297_1	Drer_038541_chemokine_C_C_motif_receptor_12_3_Source_ZFIN_Acc_ZDB_GENE_060503_97_ccr12_3	Drer_036728_si_dkey_211g8_1_Source_ZFIN_Acc_ZDB_GENE_060503_436_si_dkey_211g8_1	Drer_026417_chemokine_C_C_motif_receptor_12_2_Source_ZFIN_Acc_ZDB_GENE_070301_2_ccr12_2	Drer_052088_Uncharacterized_protein_Source_UniProtKB_TrEMBL_Acc_E7F403_CU855890_1	Drer_086616_Uncharacterized_protein_Source_UniProtKB_TrEMBL_Acc_E7FFF2_CABZ01093075_1	Drer_007358_chemokine_C_X_C_motif_receptor_3_tandem_duplicate_1_Source_ZFIN_Acc_ZDB_GENE_060130_38_cxcr3_1	Drer_069441_lysophosphatidic_acid_receptor_6b_Source_ZFIN_Acc_ZDB_GENE_110408_67_lpar6b	Drer_076845_purinergic_receptor_P2Y_G_protein_coupled_1_Source_
HGNC_Symbol_Acc_8539_P2RY1	Drer_010317_G_protein_coupled_receptor_183_Source_ZFIN_Acc_ZDB_GENE_070615_28_gpr183	Drer_037159_opioid_receptor_delta_1b_Source_ZFIN_Acc_ZDB_GENE_030131_8473_oprd1b	Drer_062030_G_protein_coupled_receptor_17_Source_
HGNC_Symbol_Acc_4471_GPR17	Drer_078743_oxoglutarate_alpha_ketoglutarate_receptor_1a_tandem_duplicate_2_Source_ZFIN_Acc_ZDB_GENE_090312_1_oxgr1a_2	Drer_074302_G_protein_coupled_receptor_183_Source_
HGNC_Symbol_Acc_3128_GPR183_3_of_3	Drer_058547_Uncharacterized_protein_Source_UniProtKB_TrEMBL_Acc_F1QGT3_CABZ01029334_1	Drer_019093_Uncharacterized_protein_Source_UniProtKB_TrEMBL_Acc_E7EYK4_CABZ01029333_1	Drer_069756_G_protein_coupled_receptor_183_Source_
HGNC_Symbol_Acc_3128_GPR183_2_of_3	Drer_076574_si_ch211_171h4_6_Source_ZFIN_Acc_ZDB_GENE_081031_42_si_ch211_171h4_6	Drer_029803_oxoglutarate_alpha_ketoglutarate_receptor_1b_Source_ZFIN_Acc_ZDB_GENE_070912_324_oxgr1b	Drer_038968_chemokine_C_C_motif_receptor_6b_Source_ZFIN_Acc_ZDB_GENE_030131_8888_ccr6b	Drer_070755_Uncharacterized_protein_Source_UniProtKB_TrEMBL_Acc_F1QYD6_BX511173_1	Drer_032631_si_ch211_272h9_1_Source_ZFIN_Acc_ZDB_GENE_070705_163_si_ch211_272h9_1	Drer_044561_chemokine_C_C_motif_receptor_7_Source_ZFIN_Acc_ZDB_GENE_060522_2_ccr7	Drer_059410_si_dkey_225n22_5_Source_ZFIN_Acc_ZDB_GENE_120709_70_si_dkey_225n22_5	Drer_042370_platelet_activating_factor_receptor_Source_
HGNC_Symbol_Acc_9582_PTAFR	Drer_052988_chemokine_C_motif_receptor_1_Source_
HGNC_Symbol_Acc_1625_XCR1_1_of_4	Drer_075370_purinergic_receptor_P2Y_G_protein_coupled_2_Source_
HGNC_Symbol_Acc_8541_P2RY2_3_of_3	Drer_059348_relaxin_insulin_like_family_peptide_receptor_3_3b_Source_ZFIN_Acc_ZDB_GENE_121030_6_rxfp3_3b	Drer_069800_cysteinyl_leukotriene_receptor_2_Source_
HGNC_Symbol_Acc_18274_CYSLTR2	Drer_041041_chemokine_C_X_C_motif_receptor_3_tandem_duplicate_2_Source_ZFIN_Acc_ZDB_GENE_041114_186_cxcr3_2	Drer_096870_si_dkey_33c3_1_Source_ZFIN_Acc_ZDB_GENE_131121_337_si_dkey_33c3_1	Drer_040901_si_dkey_11d18_4_Source_ZFIN_Acc_ZDB_GENE_091204_474_si_dkey_11d18_4	Drer_070380_zgc_194202_Source_ZFIN_Acc_ZDB_GENE_081022_72_zgc_194202	Drer_023189_Uncharacterized_protein_Source_UniProtKB_TrEMBL_Acc_E7F599_AL954173_1	Drer_054847_chemokine_C_motif_receptor_1_Source_ZFIN_Acc_ZDB_GENE_070302_6_xcr1a	Drer_089334_endothelin_receptor_B1a_Source_ZFIN_Acc_ZDB_GENE_980526_16_ednrb1a	Drer_088096_Uncharacterized_protein_Source_UniProtKB_TrEMBL_Acc_E7F0Q3_CABZ01043829_1	Drer_054846_chemokine_C_motif_receptor_1_Source_
HGNC_Symbol_Acc_1625_XCR1_2_of_4	Drer_046139_Uncharacterized_protein_Source_UniProtKB_TrEMBL_Acc_E7FE36_CABZ01054884_1	Drer_021497_G_protein_coupled_receptor_132_Source_
HGNC_Symbol_Acc_17482_GPR132_1_of_3	Drer_058774_Uncharacterized_protein_Source_UniProtKB_TrEMBL_Acc_E7FC87_CABZ01053221_1	Drer_068856_coagulation_factor_II_thrombin_receptor_like_1_tandem_duplicate_1_Source_ZFIN_Acc_ZDB_GENE_061215_140_f2rl1_1	Drer_088615_Uncharacterized_protein_Source_UniProtKB_TrEMBL_Acc_F1QWD2_CR847899_1	Drer_009624_urotensin_2_receptor_Source_
HGNC_Symbol_Acc_4468_UTS2R	Drer_076235_Uncharacterized_protein_Source_UniProtKB_TrEMBL_Acc_F1RE49_CR376803_1	Drer_087978_chemokine_C_motif_receptor_1_Source_
HGNC_Symbol_Acc_1625_XCR1_4_of_4	Drer_074661_G_protein_coupled_estrogen_receptor_1_Source_ZFIN_Acc_ZDB_GENE_090311_1_gper1	Drer_002959_G_protein_coupled_receptor_34b_Source_ZFIN_Acc_ZDB_GENE_040823_1_gpr34b	Drer_088887_melanin_concentrating_hormone_receptor_2_Source_
HGNC_Symbol_Acc_20867_MCHR2_3_of_3	Drer_007842_melanin_concentrating_hormone_receptor_2_Source_
HGNC_Symbol_Acc_20867_MCHR2_1_of_3	Drer_096322_si_ch73_379f7_4_Source_ZFIN_Acc_ZDB_GENE_120215_247_si_ch73_379f7_4	Drer_020132_G_protein_coupled_receptor_34_like_Source_ZFIN_Acc_ZDB_GENE_040823_2_gpr34l	Drer_089840_Uncharacterized_protein_Source_UniProtKB_TrEMBL_Acc_E7F7S2_CABZ01053219_1	Drer_079399_coagulation_factor_II_thrombin_receptor_like_3_Source_
HGNC_Symbol_Acc_3540_F2RL3	Drer_079522_si_ch211_184m13_4_Source_ZFIN_Acc_ZDB_GENE_070912_160_si_ch211_184m13_4	Drer_053124_Uncharacterized_protein_Source_UniProtKB_TrEMBL_Acc_F1QAH0_BX005082_1	Drer_040319_C5a_anaphylatoxin_chemotactic_receptor_1_Source_UniProtKB_Swiss_Prot_Acc_P0C7U5_C5AR1	Drer_005780_neuropeptide_Y_receptor_Y8b_Source_ZFIN_Acc_ZDB_GENE_980526_208_npy8br	Drer_053498_endothelin_receptor_B1b_Source_ZFIN_Acc_ZDB_GENE_081105_182_ednrb1b	Drer_074633_G_protein_coupled_receptor_35_Source_
HGNC_Symbol_Acc_4492_GPR35_1_of_3	Drer_060012_coagulation_factor_II_thrombin_receptor_Source_ZFIN_Acc_ZDB_GENE_060526_30_f2r	Drer_016025_tachykinin_receptor_1b_Source_ZFIN_Acc_ZDB_GENE_091117_17_tacr1b	Drer_060702_neuropeptide_FF_receptor_2_2_Source_ZFIN_Acc_ZDB_GENE_070705_159_npffr2_2	Drer_089943_neuropeptide_Y_receptor_Y2_like_Source_ZFIN_Acc_ZDB_GENE_111115_4_npy2rl	Drer_057718_neuropeptide_Y_receptor_Y2_like_Source_ZFIN_Acc_ZDB_GENE_111115_4_npy2rl	Drer_071780_neuropeptide_Y_receptor_Y7_Source_ZFIN_Acc_ZDB_GENE_040924_9_npy7r	Drer_094763_neuropeptide_Y_receptor_Y2_Source_ZFIN_Acc_ZDB_GENE_040924_8_npy2r	Drer_079826_Uncharacterized_protein_Source_UniProtKB_TrEMBL_Acc_E7F0E6_CR931764_1	Drer_045957_G_protein_coupled_receptor_65_Source_ZFIN_Acc_ZDB_GENE_120709_81_gpr65	Drer_053711_G_protein_coupled_receptor_68_Source_
HGNC_Symbol_Acc_4519_GPR68	Drer_057111_Uncharacterized_protein_Source_UniProtKB_TrEMBL_Acc_E7EZL8_CU633861_2	Drer_086066_hydroxycarboxylic_acid_receptor_1_1_Source_ZFIN_Acc_ZDB_GENE_111111_4_hcar1_1	Drer_014929_purinergic_receptor_P2Y_G_protein_coupled_11_Source_ZFIN_Acc_ZDB_GENE_111221_4_p2ry11	Drer_062811_purinergic_receptor_P2Y_G_protein_coupled_10_Source_ZFIN_Acc_ZDB_GENE_070410_105_p2ry10	Drer_040133_atypical_chemokine_receptor_4b_Source_ZFIN_Acc_ZDB_GENE_051107_10_ackr4b	Drer_079958_hydroxycarboxylic_acid_receptor_1_2_Source_ZFIN_Acc_ZDB_GENE_111111_6_hcar1_2	Drer_091626_Uncharacterized_protein_Source_UniProtKB_TrEMBL_Acc_E7F2P3_BX649278_1	Drer_069459_Uncharacterized_protein_Source_UniProtKB_TrEMBL_Acc_F1QG89_BX005022_1	Drer_059507_si_dkey_163m14_2_Source_ZFIN_Acc_ZDB_GENE_120215_47_si_dkey_163m14_2	Drer_039234_zgc_171579_Source_ZFIN_Acc_ZDB_GENE_080204_32_zgc_171579	Drer_054152_neuromedin_B_receptor_Source_ZFIN_Acc_ZDB_GENE_041014_369_nmbr	Drer_054700_prolactin_releasing_hormone_2_receptor_Source_ZFIN_Acc_ZDB_GENE_120411_41_prlh2r	Drer_057056_si_dkey_202l22_3_Source_ZFIN_Acc_ZDB_GENE_131127_471_si_dkey_202l22_3	Drer_058120_G_protein_coupled_receptor_83_Source_
HGNC_Symbol_Acc_4523_GPR83	Drer_043341_neuropeptide_Y_receptor_Y4_Source_ZFIN_Acc_ZDB_GENE_980526_393_npy4r	Drer_043918_tachykinin_receptor_3_Source_
HGNC_Symbol_Acc_11528_TACR3_2_of_3	Drer_003054_tachykinin_receptor_3_like_Source_ZFIN_Acc_ZDB_GENE_061207_19_tacr3l	Drer_036458_prolactin_releasing_hormone_receptor_2b_Source_ZFIN_Acc_ZDB_GENE_091117_9_prlhr2b	Drer_017234_neuropeptide_Y_receptor_Y8a_Source_ZFIN_Acc_ZDB_GENE_990415_175_npy8ar	Drer_091431_Uncharacterized_protein_Source_UniProtKB_TrEMBL_Acc_F1RB56_CR352285_1	Drer_035533_tachykinin_receptor_1a_Source_ZFIN_Acc_ZDB_GENE_060526_185_tacr1a	Drer_090315_Prokineticin_receptor_1_like_LOC798231_mRNA_Source_RefSeq_mRNA_Acc_NM_001173407_CU929052_1	Drer_074182_prokineticin_receptor_1a_Source_ZFIN_Acc_ZDB_GENE_110411_180_prokr1a	Drer_042939_G_protein_coupled_receptor_39_Source_ZFIN_Acc_ZDB_GENE_040426_1395_gpr39	Drer_086567_Uncharacterized_protein_Source_UniProtKB_TrEMBL_Acc_F1R0V6_BX323557_2	Drer_035530_Uncharacterized_protein_Source_UniProtKB_TrEMBL_Acc_E7F3Y9_BX323557_1	Drer_011876_endothelin_receptor_type_Aa_Source_ZFIN_Acc_ZDB_GENE_010906_2_ednraa	Drer_077427_G_protein_coupled_receptor_20_Source_
HGNC_Symbol_Acc_4475_GPR20_2_of_2	Drer_040816_si_dkey_27n14_1_Source_ZFIN_Acc_ZDB_GENE_100922_123_si_dkey_27n14_1	Drer_079479_G_protein_coupled_receptor_4_Source_ZFIN_Acc_ZDB_GENE_101202_1_gpr4	Drer_086314_Uncharacterized_protein_Source_UniProtKB_TrEMBL_Acc_F1QTY3_CU633991_1	Drer_042595_pyrimidinergic_receptor_P2Y_G_protein_coupled_6_Source_
HGNC_Symbol_Acc_8543_P2RY6	Drer_045427_si_dkey_96n2_3_Source_ZFIN_Acc_ZDB_GENE_091204_118_si_dkey_96n2_3	Drer_052736_Uncharacterized_protein_Source_UniProtKB_TrEMBL_Acc_F1QKU3_AL929291_1	Drer_092652_pyroglutamylated_RFamide_peptide_receptor_Source_
HGNC_Symbol_Acc_15565_QRFPR_3_of_3	Drer_074509_tachykinin_receptor_2_Source_ZFIN_Acc_ZDB_GENE_090312_188_tacr2	Drer_040902_si_ch73_113g13_1_Source_ZFIN_Acc_ZDB_GENE_091204_462_si_ch73_113g13_1	Drer_070650_Uncharacterized_protein_Source_UniProtKB_TrEMBL_Acc_F1R8G1_BX957329_1	Drer_062874_hydroxycarboxylic_acid_receptor_1_3_Source_ZFIN_Acc_ZDB_GENE_081107_48_hcar1_3	Drer_078729_atypical_chemokine_receptor_4a_Source_ZFIN_Acc_ZDB_GENE_070301_6_ackr4a	Drer_058599_Uncharacterized_protein_Source_UniProtKB_TrEMBL_Acc_H9GXI9_CABZ01084942_1	Drer_037621_Uncharacterized_protein_Source_UniProtKB_TrEMBL_Acc_E7FGW8_BX569778_1	Drer_077577_neurotensin_receptor_1_high_affinity_Source_ZFIN_Acc_ZDB_GENE_090313_372_ntsr1	Drer_089263_Uncharacterized_protein_Source_UniProtKB_TrEMBL_Acc_F1QRJ4_CU915826_1	Drer_062009_G_protein_coupled_receptor_18_Source_ZFIN_Acc_ZDB_GENE_070912_159_gpr18	Drer_095564_Uncharacterized_protein_Source_UniProtKB_TrEMBL_Acc_F1Q7U6_CABZ01118769_1	Drer_062432_G_protein_coupled_receptor_132_Source_
HGNC_Symbol_Acc_17482_GPR132_3_of_3	Drer_033684_oxoglutarate_alpha_ketoglutarate_receptor_1a_tandem_duplicate_1_Source_ZFIN_Acc_ZDB_GENE_060421_6734_oxgr1a_1	Drer_090041_si_dkey_163m14_6_Source_ZFIN_Acc_ZDB_GENE_120215_50_si_dkey_163m14_6	Drer_069945_purinergic_receptor_P2Y_G_protein_coupled_12_Source_ZFIN_Acc_ZDB_GENE_110208_4_p2ry12	Drer_055560_purinergic_receptor_P2Y_G_protein_coupled_8_Source_ZFIN_Acc_ZDB_GENE_070912_447_p2ry8	Drer_086262_si_dkey_163m14_10_Source_ZFIN_Acc_ZDB_GENE_120215_9_si_dkey_163m14_10	Drer_077638_zgc_171965_Source_ZFIN_Acc_ZDB_GENE_070820_20_zgc_171965	Drer_040247_oxoglutarate_alpha_ketoglutarate_receptor_1a_tandem_duplicate_3_Source_ZFIN_Acc_ZDB_GENE_090312_23_oxgr1a_3	Drer_062262_endothelin_receptor_type_Ab_Source_ZFIN_Acc_ZDB_GENE_040426_2364_ednrab	Drer_089824_Uncharacterized_protein_Source_UniProtKB_TrEMBL_Acc_F1RE26_CR925744_1	Drer_043447_G_protein_coupled_receptor_55a_Source_ZFIN_Acc_ZDB_GENE_051113_260_gpr55a	Drer_076256_G_protein_coupled_receptor_171_Source_
HGNC_Symbol_Acc_30057_GPR171	Drer_090052_Uncharacterized_protein_Source_UniProtKB_TrEMBL_Acc_E7F793_BX470211_1	Drer_093759_G_protein_coupled_receptor_31_Source_
HGNC_Symbol_Acc_4486_GPR31	Drer_037155_WNT1_inducible_signaling_pathway_protein_2_Source_ZFIN_Acc_ZDB_GENE_060223_1_wisp2	Drer_078410_Uncharacterized_protein_Source_UniProtKB_TrEMBL_Acc_E7F8C5_AL831768_1	Drer_077644_zgc_172079_Source_ZFIN_Acc_ZDB_GENE_080204_103_zgc_172079	Drer_069944_purinergic_receptor_P2Y_G_protein_coupled_13_Source_ZFIN_Acc_ZDB_GENE_110208_5_p2ry13	Drer_079472_coagulation_factor_II_thrombin_receptor_like_2_Source_
HGNC_Symbol_Acc_3539_F2RL2_1_of_2	Drer_087469_si_dkey_163m14_4_Source_ZFIN_Acc_ZDB_GENE_120215_36_si_dkey_163m14_4	Drer_054170_si_dkeyp_66d1_2_Source_ZFIN_Acc_ZDB_GENE_070912_658_si_dkeyp_66d1_2	Drer_086236_si_dkey_163m14_7_Source_ZFIN_Acc_ZDB_GENE_120215_10_si_dkey_163m14_7	Drer_075877_G_protein_coupled_receptor_35_Source_
HGNC_Symbol_Acc_4492_GPR35_2_of_3	Drer_036616_G_protein_coupled_receptor_182_Source_ZFIN_Acc_ZDB_GENE_030131_2361_gpr182	Drer_074826_G_protein_coupled_receptor_20_Source_
HGNC_Symbol_Acc_4475_GPR20_1_of_2	Drer_070669_si_dkey_269d20_3_Source_ZFIN_Acc_ZDB_GENE_100922_34_si_dkey_269d20_3	Drer_058991_Uncharacterized_protein_Source_UniProtKB_TrEMBL_Acc_E7EZX0_CU571081_1	Drer_078833_purinergic_receptor_P2Y_G_protein_coupled_14_Source_
HGNC_Symbol_Acc_16442_P2RY14	Drer_076698_si_dkey_83h2_2_Source_ZFIN_Acc_ZDB_GENE_131127_405_si_dkey_83h2_2	Drer_015974_Uncharacterized_protein_Source_UniProtKB_TrEMBL_Acc_E7FG70_CR626884_1	Drer_077734_si_ch73_309g22_1_Source_ZFIN_Acc_ZDB_GENE_131127_401_si_ch73_309g22_1	Drer_093418_G_protein_coupled_receptor_82_Source_
HGNC_Symbol_Acc_4533_GPR82	Drer_094601_si_ch73_113g13_3_Source_ZFIN_Acc_ZDB_GENE_091204_475_si_ch73_113g13_3	Drer_068638_lysophosphatidic_acid_receptor_5b_Source_ZFIN_Acc_ZDB_GENE_081022_116_lpar5b	Drer_040643_chemokine_C_C_motif_receptor_10_Source_ZFIN_Acc_ZDB_GENE_040718_424_ccr10	Drer_076565_G_protein_coupled_receptor_151_Source_
HGNC_Symbol_Acc_23624_GPR151	Drer_090524_coagulation_factor_II_thrombin_receptor_like_2_Source_ZFIN_Acc_ZDB_GENE_110127_4_f2rl2	Drer_056506_si_ch73_113g13_2_Source_ZFIN_Acc_ZDB_GENE_091204_438_si_ch73_113g13_2	Drer_075562_si_ch211_119o8_4_Source_ZFIN_Acc_ZDB_GENE_070912_15_si_ch211_119o8_4	
Spur_022376_KpLr2	Spur_018190_NmbrL_3	Spur_008212_Agtr1	Spur_022317_GalLr_1	Spur_021160_NeurmdnBr_3	Spur_001675_Galr2L_3	Spur_015139_Tcknr1	Spur_022468_KpLr1	Spur_025226_Gpr54_2	Spur_004603_NeurmdnULr	Spur_015957_NeurmdnULr2	Spur_017624_Prokr1	Spur_026856_GrprL	Spur_007422_Gpr54_1	Spur_018339_QrfprL_4	Spur_018963_NmbrL_4	Spur_002169_Sstr5	Spur_021219_Gpr54	Spur_026458_CcK_GLr	Spur_014447_Hypp_2150	Spur_023223_Orxn_HpcLr2	Spur_027212_Npffr1L	Spur_015140_Tcknr2	Spur_026973_Spur_026973	Spur_026455_Gpr54L_5	Spur_025455_Spur_025455	Spur_024319_Spur_024319	Spur_012318_KpLr3	Spur_001983_NmbrL	Spur_028329_Spur_028329	Spur_005595_Sstr4L	Spur_016812_Sstr4	Spur_009901_NeurmdnBLr	Spur_015667_NmbrL_2	Spur_015259_Orxn_np_qrfpLr2	Spur_024924_Orxn_np_qrfpLr1	Spur_010207_Sstr4L_1	Spur_016898_Neurmdnr	Spur_023473_Spur_023473	Spur_010569_Gpr105L	Spur_011719_EdnrbL	Spur_012400_NmbrL_1	Spur_006927_Orxn_np_qrfpLr3	Spur_010606_End_tr	Spur_014396_Spur_014396	Spur_011338_Spur_011338	Spur_017325_Brs3L	Spur_012799_Orxn_HpcLr1	Spur_028279_Spur_028279	Spur_025843_Spur_025843	Spur_027116_NeurmdnBr	Spur_020376_PrpLr	Spur_009406_Prokr2	Spur_010167_Thytrprhr	Spur_024934_Hypp_1132	Spur_024747_Mchr1L	Spur_017623_Spur_017623	Spur_020906_QrfprL_5	Spur_006681_Hypp_1673	Spur_019675_Spur_019675	Spur_021220_Spur_021220	Spur_007423_Spur_007423	Spur_028278_Spur_028278	Spur_008003_NeurmdnBr_1	Spur_011360_NeurmdnBr_2	Spur_007230_Spur_007230	Spur_013760_Sstr2L_1	Spur_014514_Adra1aL_4	Spur_009438_Spur_009438	Spur_003125_Sstr1L	Spur_017622_Spur_017622	Spur_012794_Spur_012794	Spur_017236_Spur_017236	Spur_019972_NmbrL_5	Spur_008654_Sstr4L_2	Spur_002221_Hypp_1378	Spur_007420_Spur_007420	Spur_024655_Gpr54L_3	Spur_000085_PrrprL	Spur_014741_Galr2L_17	Spur_014918_Spur_014918	Spur_004179_Spur_004179	Spur_002786_Spur_002786	Spur_006357_Hypp_477	Spur_013374_Hypp_2080	Spur_014487_Hypp_2153	Spur_014448_Hypp_2151	Spur_014217_Spur_014217	Spur_019802_Spur_019802	Spur_001677_Spur_001677	Spur_006356_Sstr2L	Spur_022932_Hypp_2638	
Smim_24816_PREDICTED_neuropeptide_Y_receptor_like_Acyrthosiphon_pisum_gi_328701469_ref_XP_001946360_4e_118_362	Smim_52773_PREDICTED_somatostatin_receptor_type_4_like_Bombus_terrestris_gi_340711663_ref_XP_003394391_8e_155_455	Smim_18627_neuropeptide_f_receptor_76f_putative_Ixodes_scapularis_gi_241082209_ref_XP_002409018_8e_156_454	Smim_g63506_t1_thyrotropin_releasing_hormone_receptor_putative_Ixodes_scapularis_gi_242001702_ref_XP_002435494_6e_110_328	Smim_69341_neuropeptide_FF_receptor_putative_Ixodes_scapularis_gi_241266742_ref_XP_002406273_3e_62_202	Smim_12651_PREDICTED_somatostatin_receptor_type_4_like_Bombus_terrestris_gi_340711663_ref_XP_003394391_3e_139_412	Smim_37305_bombesin_receptor_subtype_3_putative_Ixodes_scapularis_gi_241844151_ref_XP_002415482_6e_139_411	Smim_66406_PREDICTED_neuropeptide_FF_receptor_like_Saccoglossus_kowalevskii_gi_291230882_ref_XP_002735395_4e_31_127	Smim_5256_putative_G_protein_coupled_receptor_Latrodectus_hesperus_gi_318087292_gb_ADV40238_2e_56_183	Smim_44077_AGAP002881_PB_Anopheles_gambiae_str_PEST_gi_333467866_gb_EGK96735_1e_33_133	Smim_35727_putative_capa_receptor_Daphnia_pulex_gi_321463306_gb_EFX74323_8e_63_213	Smim_g62078_t1_neuropeptide_Y_receptor_putative_Ixodes_scapularis_gi_241566542_ref_XP_002402168_1e_115_342	Smim_43096_allatostatin_receptor_putative_Ixodes_scapularis_gi_240981844_ref_XP_002403852_2e_124_372	Smim_g10051_t1_Neuromedin_U_receptor_Camponotus_floridanus_gi_307180188_gb_EFN68221_1e_85_268	Smim_83179_PREDICTED_neuropeptide_Y_receptor_type_5_like_isoform_Acyrthosiphon_pisum_gi_328697951_ref_XP_001943708_1e_79_260	Smim_2556_PREDICTED_neuropeptide_Y_receptor_type_5_like_isoform_Acyrthosiphon_pisum_gi_328697951_ref_XP_001943708_2e_80_262	Smim_47991_G_protein_coupled_receptor_putative_Ixodes_scapularis_gi_241627156_ref_XP_002407991_3e_22_97_1	Smim_40056_NPR15_CAEEL_RecName_Full_Neuropeptide_receptor_15_gi_259016455_sp_Q09638_3_NPR15_CAEEL_1e_15_79_3	Smim_g64974_t1_pyrokinin_like_receptor_Dermacentor_variabilis_gi_186973199_gb_ACC99623_2e_67_226	Smim_29904_G_protein_receptor_putative_Ixodes_scapularis_gi_241754017_ref_XP_002401180_5e_85_268	Smim_25536_receptor_for_tachykinin_like_peptides_Culex_quinquefasciatus_gi_170057836_ref_XP_001864659_8e_25_104	Smim_62503_sulfakinin_receptor_putative_Ixodes_scapularis_gi_241592383_ref_XP_002404071_4e_42_149	Smim_57797_G_protein_coupled_octopamine_receptor_putative_Ixodes_scapularis_gi_241619213_ref_XP_002408422_3e_43_154	Smim_7322_substance_P_receptor_long_form_putative_Aedes_aegypti_gi_157118371_ref_XP_001659082_2e_52_181	Smim_40061_Neuropeptide_receptor_15_Ascaris_suum_gi_324517515_gb_ADY46844_4e_10_63_2	Smim_11186_g_protein_coupled_receptor_Culex_quinquefasciatus_gi_170068938_ref_XP_001869051_7e_39_143	Smim_9432_PREDICTED_probable_G_protein_coupled_receptor_83_like_Ornithorhynchus_anatinus_gi_149609781_ref_XP_001511739_7e_16_76_6	Smim_49666_G_protein_coupled_receptor_83_precursor_Xenopus_laevis_gi_148236693_ref_NP_001088695_7e_30_124	Smim_31739_PREDICTED_neuropeptides_capa_receptor_like_Acyrthosiphon_pisum_gi_328710440_ref_XP_001950333_2e_16_80_5	Smim_42857_pyrokinin_like_receptor_Dermacentor_variabilis_gi_186973199_gb_ACC99623_4e_16_79_0	Smim_22763_pyrokinin_like_receptor_Dermacentor_variabilis_gi_186973199_gb_ACC99623_6e_25_108	Smim_11853_G_protein_receptor_putative_Ixodes_scapularis_gi_241754012_ref_XP_002401178_5e_13_68_9	Smim_72596_G_protein_coupled_receptor_like_Acyrthosiphon_pisum_gi_244790032_ref_NP_001156432_1e_32_127	Smim_g49742_t1_Neuromedin_U_receptor_Acromyrmex_echinatior_gi_332029308_gb_EGI69291_3e_19_85_1	Smim_10486_G_protein_receptor_putative_Ixodes_scapularis_gi_241049996_ref_XP_002407371_9e_23_94_0	Smim_12915_PREDICTED_neuropeptides_capa_receptor_like_Bombus_terrestris_gi_340710406_ref_XP_003393782_1e_09_60_8	Smim_40141_Tachykinin_like_receptor_at_86C_isoform_B_Drosophila_melanogaster_gi_161078177_ref_NP_001097741_3e_34_133	Smim_62502_PREDICTED_similar_to_CCK_like_receptor_at_17D3_CG32540_PB_Tribolium_castaneum_gi_91081747_ref_XP_972750_9e_22_94_7	Smim_44078_AF505863_G_protein_coupled_receptor_Drosophila_melanogaster_gi_27656949_gb_AAO20966_AF505863_3e_22_96_3	Smim_58589_Orexin_receptor_type_putative_Pediculus_humanus_corporis_gi_242007230_ref_XP_002424445_6e_13_65_9	Smim_83690_PREDICTED_GL27012_like_Saccoglossus_kowalevskii_gi_291226656_ref_XP_002733309_2e_09_60_8	Smim_76593_PREDICTED_orexin_receptor_type_like_Acyrthosiphon_pisum_gi_328713954_ref_XP_003245221_2e_25_104	Smim_12237_G_protein_coupled_receptor_putative_Ixodes_scapularis_gi_241742322_ref_XP_002405333_2e_09_58_5	Smim_5253_PREDICTED_neuropeptide_receptor_5_like_Saccoglossus_kowalevskii_gi_291230952_ref_XP_002735431_4e_04_44_7	Smim_37679_class_A_rhodopsin_like_G_protein_coupled_receptor_GPRtak1_putative_Pediculus_humanus_corporis_gi_242007270_ref_XP_002424465_9e_28_112	Smim_70176_G_protein_coupled_receptor_putative_Ixodes_scapularis_gi_241648721_ref_XP_002411209_2e_13_68_6	Smim_28923_SIFamide_receptor_isoform_B_Drosophila_melanogaster_gi_78711850_ref_NP_732614_1e_11_68_2	Smim_g45262_t1_PREDICTED_tachykinin_receptor_like_protein_like_Saccoglossus_kowalevskii_gi_291233061_ref_XP_002736473_1e_24_104	Smim_g28171_t1_pheromone_biosynthesis_activating_neuropeptide_receptor_Spodoptera_littoralis_gi_88771691_gb_ABD52277_5e_05_48_5	Smim_78927_allatostatin_receptor_putative_Ixodes_scapularis_gi_241997446_ref_XP_002433372_4e_18_83_6	
Sman_118040_Putative_neuropeptide_receptor_Source_UniProtKB_TrEMBL_Acc_G4V636	Sman_134350_Putative_thyrotropin_releasing_hormone_receptor_Source_UniProtKB_TrEMBL_Acc_G4VQ17	Sman_132410_Putative_neuropeptide_F_like_receptor_Source_UniProtKB_TrEMBL_Acc_G4VGK9	Sman_203500	Sman_018690_Putative_gpcr_Source_UniProtKB_TrEMBL_Acc_G4VGL1	Sman_172170_Putative_g_protein_coupled_receptor_Source_UniProtKB_TrEMBL_Acc_G4VLP4	Sman_170020_Putative_neuropeptide_receptor_Source_UniProtKB_TrEMBL_Acc_G4VTS0	Sman_133550_Putative_neuropeptide_F_like_receptor_Source_UniProtKB_TrEMBL_Acc_G4VQD0	Sman_126010_Putative_neuropeptide_receptor_Source_UniProtKB_TrEMBL_Acc_G4VB24	Sman_169680_Putative_g_protein_coupled_receptor_Source_UniProtKB_TrEMBL_Acc_G4VG57	Sman_131980	
Gsal_7968_allatostatin	Gsal_9234_thyrotropin_releasing_hormone_receptor_like	Gsal_4335_neuropeptide_receptor	Gsal_9051_neuropeptide_y_receptor_type_1	Gsal_4309_orexin_receptor_type_2_like	Gsal_14133_neuropeptide_f_receptor	Gsal_2346_orexin_receptor_type_1	Gsal_2633_pyroglutamylated_rfamide_peptide_receptor	Gsal_11871_neuropeptides_capa_receptor_like	Gsal_13097_g_protein_coupled_receptor	Gsal_476_tachykinin_receptor_like	Gsal_14596_prolactin_releasing_peptide_receptor_like	Gsal_15130_neuropeptides_capa_receptor	Gsal_2793_neuropeptide_ff_receptor_1	Gsal_14897_neuropeptide_y_receptor_type_2	Gsal_5864_neuropeptide_y_receptor_like	Gsal_6201_g_protein_coupled_receptor	Gsal_13009_neuropeptide_y_receptor_type_1	Gsal_14227_tachykinin_like_peptides_receptor_99d_like	Gsal_13487_kiss1_receptor_like	Gsal_13870_endothelin_receptor_type_a	Gsal_544_neuropeptide_receptor_a11	Gsal_2222_tachykinin_like_receptor_at_isoform_a	Gsal_3324_g_protein_coupled_receptor	Gsal_7571_substance_k_receptor	
Nvec_26758_7tm_1	Nvec_31735_	Nvec_5075_7tm_1	Nvec_35072_	Nvec_57199_7tm_1	Nvec_20515_	Nvec_6803_7tm_1	Nvec_36389_	Nvec_25320_7tm_1	Nvec_28023_7tm_1	Nvec_40806_	Nvec_3199_7tm_1	Nvec_23854_	Nvec_33463_7tm_1	Nvec_17214_	Nvec_4982_7tm_1	Nvec_27951_	Nvec_3544_7tm_1	Nvec_30435_	Nvec_42559_7tm_1	Nvec_48593_7tm_1	Nvec_13771_7tm_1	Nvec_1364_7tm_1	Nvec_16639_	Nvec_53155_	Nvec_24509_	Nvec_26982_7tm_1	Nvec_14294_	Nvec_37029_7tm_1	Nvec_46487_7tm_1	Nvec_29326_7tm_1	Nvec_17030_	Nvec_22486_	Nvec_54812_7tm_1	Nvec_13760_7tm_1	Nvec_51977_	Nvec_50432_7tm_1	Nvec_6730_7tm_1	Nvec_36407_	Nvec_42645_	Nvec_36326_	Nvec_16078_	Nvec_13423_7tm_1	Nvec_44879_	Nvec_45713_	Nvec_25436_7tm_1	Nvec_38686_7tm_1	Nvec_51651_7tm_1	Nvec_10539_	Nvec_18549_7tm_1	Nvec_33366_7tm_1	Nvec_21126_7tm_1	Nvec_59538_7tm_1	Nvec_35001_	Nvec_7572_GILT	Nvec_35019_7tm_1	Nvec_38524_	Nvec_34769_	Nvec_31763_	Nvec_58068_7tm_1	Nvec_45232_7tm_1	Nvec_37051_7tm_1	Nvec_4309_7tm_1	Nvec_6908_7tm_1	Nvec_50301_7tm_1	Nvec_20893_7tm_1	Nvec_25882_7tm_1	Nvec_11986_7tm_1	Nvec_52639_7tm_1	Nvec_50597_7tm_1	Nvec_34318_7tm_1	Nvec_55003_7tm_1	Nvec_6208_7tm_1	Nvec_34799_7tm_1	Nvec_49643_	Nvec_20761_	Nvec_12057_7tm_1	Nvec_29424_7tm_1	Nvec_14662_7tm_1	Nvec_58734_	Nvec_17046_	Nvec_6122_7tm_1	Nvec_19906_	Nvec_611_	Nvec_26187_	Nvec_23779_7tm_1	Nvec_32229_7tm_1	Nvec_20216_7tm_1	Nvec_14259_	Nvec_28876_7tm_1	Nvec_56788_7tm_1	Nvec_49358_7tm_1	Nvec_24757_7tm_1	Nvec_33793_7tm_1	Nvec_47112_	Nvec_35073_	Nvec_30322_	Nvec_22534_	Nvec_15814_	Nvec_20037_7tm_1	Nvec_50518_7tm_1	Nvec_2605_	Nvec_11995_7tm_1	Nvec_27653_7tm_1	Nvec_10081_7tm_1	Nvec_52933_	Nvec_22394_7tm_1	Nvec_8645_7tm_1	Nvec_42270_7tm_1	Nvec_28061_7tm_1	Nvec_21655_7tm_1	Nvec_46670_7tm_1	Nvec_54781_	Nvec_14851_7tm_1	Nvec_40876_7tm_1	Nvec_5308_7tm_1	Nvec_32798_PufQ	Nvec_41370_	Nvec_46280_7tm_1	Nvec_41380_7tm_1	Nvec_23915_	Nvec_25000_7tm_1	Nvec_22488_	Nvec_43368_7tm_1	Nvec_1308_7tm_1	Nvec_11061_7tm_1	Nvec_19016_	Nvec_9858_	Nvec_9608_7tm_1	Nvec_39464_7tm_1	Nvec_26919_	Nvec_24361_7tm_1	Nvec_19484_	Nvec_52310_	Nvec_186_NCD3G	Nvec_58212_7tm_1	Nvec_19259_	Nvec_25729_	Nvec_2127_7tm_1	Nvec_27496_7tm_1	Nvec_53942_7tm_1	Nvec_13438_7tm_1	Nvec_6002_7tm_1	Nvec_9515_	Nvec_47146_7tm_1	Nvec_9811_	Nvec_8646_7tm_1	Nvec_37665_	Nvec_10745_7tm_1	Nvec_36994_	Nvec_50801_7tm_1	Nvec_14116_7tm_1	Nvec_42131_7tm_1	Nvec_18295_	Nvec_26417_7tm_1	Nvec_3546_7tm_1	Nvec_12440_7tm_1	Nvec_10730_7tm_1	Nvec_35686_7tm_1	Nvec_22673_FixQ	Nvec_14850_7tm_1	Nvec_8973_	Nvec_28538_	Nvec_27229_7tm_1	Nvec_23855_	Nvec_49314_7tm_1	Nvec_44669_7tm_1	Nvec_19883_	Nvec_28477_7tm_1	Nvec_17031_	Nvec_57841_	Nvec_16094_7tm_1	Nvec_57975_7tm_1	Nvec_13711_	Nvec_50647_	Nvec_8030_	Nvec_594_	Nvec_24758_7tm_1	Nvec_19203_	Nvec_240_7tm_1	Nvec_34900_7tm_1	Nvec_39435_7tm_1	Nvec_6112_	Nvec_44671_7tm_1	Nvec_51734_	Nvec_53905_7tm_1	Nvec_59024_7tm_1	Nvec_31294_7tm_1	Nvec_12107_	Nvec_17576_7tm_1	Nvec_19688_7tm_1	Nvec_29061_	Nvec_27184_7tm_1	Nvec_33607_7tm_1	Nvec_1250_7tm_1	Nvec_37096_	Nvec_35691_7tm_1	Nvec_22017_7tm_1	Nvec_35800_7tm_1	Nvec_22671_7tm_1	Nvec_10744_7tm_1	Nvec_8213_	Nvec_34756_	Nvec_23460_7tm_1	Nvec_16497_7tm_1	Nvec_17015_7tm_1	Nvec_36194_7tm_1	Nvec_1058_7tm_1	Nvec_57183_7tm_1	Nvec_34457_	Nvec_31421_	Nvec_29062_	Nvec_35358_7tm_1	Nvec_50330_7tm_1	Nvec_56076_7tm_1	Nvec_52529_7tm_1	Nvec_49220_7tm_1	Nvec_27448_7tm_1	Nvec_16220_	Nvec_23262_7tm_1	Nvec_11261_	Nvec_30684_7tm_1	Nvec_16061_7tm_1	Nvec_17095_GRP	Nvec_22203_7tm_1	Nvec_24350_7tm_1	Nvec_28826_	Nvec_37085_	Nvec_44557_	Nvec_44837_7tm_1	Nvec_4958_	Nvec_9822_	

HG_10047	
Dmel_0039733_CG11504	Dmel_0036152_CG6175	
Smim_77289_Laccase_7_Camponotus_floridanus_gi_307188882_gb_EFN73431_3e_11_70_9	

HG_7034	
Hsap_Ensmbl0119777_transmembrane_protein_214_Source_
HGNC_Symbol_Acc_25983_TMEM214	
Dmel_0053129_CG33129	
Cgig_14349	
Drer_016968_transmembrane_protein_214_Source_ZFIN_Acc_ZDB_GENE_110307_2_tmem214	
Spur_014133_Tmem214	Spur_028235_Tmem214_1	
Smim_6885_transmembrane_protein_214_B_Xenopus_laevis_gi_148233846_ref_NP_001090615_2e_100_332	

HG_10726	
Cgig_02600	
Spur_002125_Hypp_344	Spur_014371_Hypp_2143	
Nvec_32810_	

HG_26034	
This group of homology does not contain any annotated genome

HG_8645	
Hsap_Ensmbl0214556_chromosome_17_open_reading_frame_98_Source_
HGNC_Symbol_Acc_34492_C17orf98	
Cgig_25311	
Spur_004558_Spur_004558	
Sman_105610	
Nvec_3068_	

HG_4200	
Hsap_Ensmbl0112379_KIAA1244_Source_
HGNC_Symbol_Acc_21213_KIAA1244	
Dmel_0029834_CG5937	
Cgig_01253_Brefeldin_A_inhibited_guanine_nucleotide_exchange_protein_3_Source_UniProtKB_TrEMBL_Acc_K1PG55	Cgig_04535_Brefeldin_A_inhibited_guanine_nucleotide_exchange_protein_3_Source_UniProtKB_TrEMBL_Acc_K1PXI9	Cgig_01410_Brefeldin_A_inhibited_guanine_nucleotide_exchange_protein_3_Source_UniProtKB_TrEMBL_Acc_K1PM65	Cgig_01411_Brefeldin_A_inhibited_guanine_nucleotide_exchange_protein_3_Source_UniProtKB_TrEMBL_Acc_K1PUZ8	
Cele_011866_T20F10_5_Protein_T20F10_5_T20F10_5_mRNA_complete_cds_Source_RefSeq_mRNA_Acc_NM_060301	Cele_013711_Y106G6G_2_Protein_Y106G6G_2_Y106G6G_2_mRNA_complete_cds_Source_RefSeq_mRNA_Acc_NM_060300	Cele_013715_Y106G6G_6_Protein_Y106G6G_6_Y106G6G_6_mRNA_complete_cds_Source_RefSeq_mRNA_Acc_NM_001026537	
Drer_077656_si_ch211_71k24_5_Source_ZFIN_Acc_ZDB_GENE_081107_37_si_ch211_71k24_5	
Spur_021503_Kiaa1244L	Spur_021238_Big3	
Smim_23971_Brefeldin_A_inhibited_guanine_nucleotide_exchange_protein_3_Camponotus_floridanus_gi_307183731_gb_EFN70405_2e_133_444	Smim_23944_PREDICTED_brefeldin_A_inhibited_guanine_nucleotide_exchange_protein_3_like_Bombus_terrestris_gi_340724456_ref_XP_003400598_2e_38_150	Smim_23983_PREDICTED_brefeldin_A_inhibited_guanine_nucleotide_exchange_protein_3_like_Bombus_terrestris_gi_340724456_ref_XP_003400598_3e_152_499	
Gsal_6539_brefeldin_a_inhibited_guanine_nucleotide_exchange_protein_partial	
Nvec_17079_	

HG_4870	
Hsap_Ensmbl0172273_histone_H4_transcription_factor_Source_
HGNC_Symbol_Acc_17850_HINFP	
Dmel_0025635_CG17829	
Cgig_19436_Histone_H4_transcription_factor_Source_UniProtKB_TrEMBL_Acc_K1QJ14	
Cele_009553_F39B2_1_Protein_F39B2_1_F39B2_1_mRNA_complete_cds_Source_RefSeq_mRNA_Acc_NM_061178	
Drer_004851_histone_H4_transcription_factor_Source_ZFIN_Acc_ZDB_GENE_040426_2764_hinfp	Drer_037405_zgc_112083_Source_ZFIN_Acc_ZDB_GENE_050417_284_zgc_112083	
Spur_019384_Z367	Spur_010963_Spur_010963	
Smim_28053_PREDICTED_histone_H4_transcription_factor_Gallus_gallus_gi_118101936_ref_XP_417894_1e_125_394	
Sman_101310_Mizf_protein_putative_Source_UniProtKB_TrEMBL_Acc_C1M0Z0	
Gsal_1397_histone_h4_transcription_factor	
Nvec_11362_zf_C2H2	

HG_5949	
Hsap_Ensmbl0180304_ornithine_decarboxylase_antizyme_2_Source_
HGNC_Symbol_Acc_8096_OAZ2	Hsap_Ensmbl0104904_ornithine_decarboxylase_antizyme_1_Source_
HGNC_Symbol_Acc_8095_OAZ1	
Cgig_26239_Ornithine_decarboxylase_antizyme_1_Source_UniProtKB_TrEMBL_Acc_K1RDR6	
Drer_071403_ornithine_decarboxylase_antizyme_1a_Source_ZFIN_Acc_ZDB_GENE_020731_4_oaz1a	Drer_059815_ornithine_decarboxylase_antizyme_2b_Source_ZFIN_Acc_ZDB_GENE_070313_1_oaz2b	Drer_016476_ornithine_decarboxylase_antizyme_1b_Source_ZFIN_Acc_ZDB_GENE_020731_5_oaz1b	
Spur_007247_Oaz1	

HG_5352	
Hsap_Ensmbl0175224_autophagy_related_13_Source_
HGNC_Symbol_Acc_29091_ATG13	
Dmel_0261108_Atg13_Autophagy_specific_gene_13_Source_FlyBase_0261108	
Cgig_16010_Autophagy_related_protein_13_Source_UniProtKB_TrEMBL_Acc_K1QIF8	
Cele_017045_atg_13_Protein_ATG_13_atg_13_mRNA_complete_cds_Source_RefSeq_mRNA_Acc_NM_066381	
Drer_036040_ATG13_autophagy_related_13_homolog_S_cerevisiae_Source_ZFIN_Acc_ZDB_GENE_040426_1149_atg13	
Spur_021881_Spur_021881	
Smim_81796_3_PREDICTED_autophagy_related_protein_13_homolog_Apis_mellifera_gi_66499326_ref_XP_623782_1e_59_211	Smim_55479_PREDICTED_autophagy_related_protein_13_homolog_Apis_mellifera_gi_66499326_ref_XP_623782_1e_50_184	
Nvec_14011_DUF765	Nvec_47158_pKID	

HG_35889	
Nvec_54731_LIM	

HG_6647	
Hsap_Ensmbl0164989_coiled_coil_domain_containing_171_Source_
HGNC_Symbol_Acc_29828_CCDC171	
Cgig_06292	
Drer_027381_coiled_coil_domain_containing_171_Source_
HGNC_Symbol_Acc_29828_CCDC171	
Spur_002216_C9orf93L	Spur_015947_Spur_015947	Spur_001861_Spur_001861	
Nvec_34899_Pox_A_type_inc	

HG_5427	
Hsap_Ensmbl0171444_mutated_in_colorectal_cancers_Source_
HGNC_Symbol_Acc_6935_MCC	
Dmel_0085433_CG34404	
Cgig_02619	Cgig_02620_Colorectal_mutant_cancer_protein_Source_UniProtKB_TrEMBL_Acc_K1QEV0	
Drer_090139_Uncharacterized_protein_Source_UniProtKB_TrEMBL_Acc_E7EZ43_FP245472_1	Drer_087450_mutated_in_colorectal_cancers_Source_
HGNC_Symbol_Acc_6935_MCC	Drer_089071_Uncharacterized_protein_Source_UniProtKB_TrEMBL_Acc_E7F1E7_CT573239_1	
Spur_022058_MccL	Spur_008233_Spur_008233	
Smim_37717_PREDICTED_colorectal_mutant_cancer_protein_like_Bombus_terrestris_gi_340725545_ref_XP_003401129_1e_46_171	Smim_61875_PREDICTED_colorectal_mutant_cancer_protein_Monodelphis_domestica_gi_334325307_ref_XP_001369696_3e_168_511	
Nvec_11563_SNF7	

HG_6579	
Hsap_Ensmbl0091490_sel_1_suppressor_of_lin_12_like_3_C_elegans_Source_
HGNC_Symbol_Acc_29108_SEL1L3	
Cgig_07065	
Drer_028784_si_dkey_24p1_6_Source_ZFIN_Acc_ZDB_GENE_060503_67_si_dkey_24p1_6	Drer_089049_Uncharacterized_protein_Source_UniProtKB_TrEMBL_Acc_E7F1F1_CABZ01079870_1	Drer_097212_si_dkey_24p1_6_Source_ZFIN_Acc_ZDB_GENE_060503_67_si_dkey_24p1_6	Drer_089102_Uncharacterized_protein_Source_UniProtKB_TrEMBL_Acc_E7F815_CABZ01079873_2	
Spur_013124_Kiaa0746L	Spur_022472_Spur_022472	Spur_018691_Spur_018691	

HG_953	
Hsap_Ensmbl0137090_doublesex_and_mab_3_related_transcription_factor_1_Source_
HGNC_Symbol_Acc_2934_DMRT1	Hsap_Ensmbl0142700_DMRT_like_family_A2_Source_
HGNC_Symbol_Acc_13908_DMRTA2	Hsap_Ensmbl0176399_DMRT_like_family_A1_Source_
HGNC_Symbol_Acc_13826_DMRTA1	Hsap_Ensmbl0173253_doublesex_and_mab_3_related_transcription_factor_2_Source_
HGNC_Symbol_Acc_2935_DMRT2	Hsap_Ensmbl0064218_doublesex_and_mab_3_related_transcription_factor_3_Source_
HGNC_Symbol_Acc_13909_DMRT3	Hsap_Ensmbl0142025_DMRT_like_family_C2_Source_
HGNC_Symbol_Acc_13911_DMRTC2	Hsap_Ensmbl0143006_DMRT_like_family_B_with_proline_rich_C_terminal_1_Source_
HGNC_Symbol_Acc_13913_DMRTB1	
Dmel_0039683_dmrt99B_doublesex_Mab_related_99B_Source_FlyBase_0039683	Dmel_0030477_dmrt11E_doublesex_Mab_related_11E_Source_FlyBase_0030477	Dmel_0038851_dmrt93B_doublesex_Mab_related_93B_Source_FlyBase_0038851	Dmel_0000504_dsx_doublesex_Source_FlyBase_0000504	
Cgig_15952_Doublesex_and_mab_3_related_transcription_factor_A2_Source_UniProtKB_TrEMBL_Acc_K1RAP5	Cgig_01830_Doublesex_and_mab_3_related_transcription_factor_A2_Source_UniProtKB_TrEMBL_Acc_K1QLY5	Cgig_19568_Protein_doublesex_Source_UniProtKB_TrEMBL_Acc_K1QSA1	
Cele_017326_dmd_5_Protein_DMD_5_dmd_5_mRNA_complete_cds_Source_RefSeq_mRNA_Acc_NM_062737	Cele_007776_dmd_4_Protein_DMD_4_dmd_4_mRNA_complete_cds_Source_RefSeq_mRNA_Acc_NM_078065	Cele_007929_dmd_10_Protein_DMD_10_dmd_10_mRNA_complete_cds_Source_RefSeq_mRNA_Acc_NM_073887	Cele_012832_dmd_3_Protein_DMD_3_isoform_a_Source_RefSeq_mRNA_Acc_NM_001269953	Cele_003100_mab_3_Protein_MAB_3_isoform_a_mab_3_mRNA_complete_cds_Source_RefSeq_mRNA_Acc_NM_001027293	Cele_020708_dmd_8_Protein_DMD_8_dmd_8_mRNA_complete_cds_Source_RefSeq_mRNA_Acc_NM_070775	Cele_007930_dmd_11_Protein_DMD_11_dmd_11_mRNA_complete_cds_Source_RefSeq_mRNA_Acc_NM_073888	
Drer_007349_doublesex_and_mab_3_related_transcription_factor_1_Source_ZFIN_Acc_ZDB_GENE_050511_1_dmrt1	Drer_039412_doublesex_and_mab_3_related_transcription_factor_like_family_A2_Source_ZFIN_Acc_ZDB_GENE_041116_2_dmrta2	Drer_015072_doublesex_and_mab_3_related_transcription_factor_2a_Source_ZFIN_Acc_ZDB_GENE_990621_7_dmrt2a	Drer_070013_doublesex_and_mab_3_related_transcription_factor_2b_Source_ZFIN_Acc_ZDB_GENE_080813_1_dmrt2b	Drer_035290_doublesex_and_mab_3_related_transcription_factor_3a_Source_ZFIN_Acc_ZDB_GENE_021220_3_dmrt3a	
Spur_001255_DmrtA2	Spur_028120_Dmrt	Spur_008648_Dmrt2	Spur_009649_Hypp_584	
Sman_163870_Doublesex_and_mab_3_related_transcription_factor_Source_UniProtKB_TrEMBL_Acc_G4VTL7	Sman_132060_Doublesex_and_mab_3_related_transcription_factor_Source_UniProtKB_TrEMBL_Acc_G4VNZ3	
Gsal_2136_doublesex_and_mab_3_related_transcription_factor_2	Gsal_12393_doublesex_and_mab_3_related_transcription_factor_a2	Gsal_11593_doublesex_and_mab_3_related_transcription_factor	
Nvec_57296_	Nvec_45214_	Nvec_38402_DM	Nvec_3737_DM	Nvec_47861_	Nvec_1163_DMA	Nvec_21667_	Nvec_17927_	Nvec_27265_	

HG_4207	
Hsap_Ensmbl0105245_numb_homolog_Drosophila_like_Source_
HGNC_Symbol_Acc_8061_NUMBL	Hsap_Ensmbl0133961_numb_homolog_Drosophila_Source_
HGNC_Symbol_Acc_8060_NUMB	
Dmel_0002973_numb_numb_Source_FlyBase_0002973	
Cgig_03959_Protein_numb_Source_UniProtKB_TrEMBL_Acc_K1PY08	
Cele_003830_num_1_Protein_NUM_1_isoform_d_Source_RefSeq_mRNA_Acc_NM_001136432	
Drer_027279_numb_homolog_Drosophila_Source_ZFIN_Acc_ZDB_GENE_060422_1_numb	Drer_024043_numb_homolog_Drosophila_like_Source_ZFIN_Acc_ZDB_GENE_051113_340_numbl	
Spur_015466_Numb	
Smim_58162_PREDICTED_protein_numb_like_Apis_mellifera_gi_328779522_ref_XP_001123108_3e_157_469	
Sman_045480_Cell_polarity_protein_Source_UniProtKB_TrEMBL_Acc_G4LXP6	
Gsal_869_isoform_b	
Nvec_32226_PID	

HG_32201	
This group of homology does not contain any annotated genome

HG_49135	
This group of homology does not contain any annotated genome


HG_8241	
Hsap_Ensmbl0111269_cAMP_responsive_element_binding_protein_like_2_Source_
HGNC_Symbol_Acc_2350_CREBL2	
Dmel_0032202_CG18619	
Cgig_10182_cAMP_responsive_element_binding_protein_like_2_Source_UniProtKB_TrEMBL_Acc_K1R9G6	Cgig_22722_cAMP_responsive_element_binding_protein_like_2_Source_UniProtKB_TrEMBL_Acc_K1RTY2	
Drer_094623_cAMP_responsive_element_binding_protein_like_2_Source_ZFIN_Acc_ZDB_GENE_040718_456_crebl2	
Nvec_55988_bZIP_1	

HG_11940	
Hsap_Ensmbl0203667_COX20_cytochrome_C_oxidase_assembly_factor_Source_
HGNC_Symbol_Acc_26970_COX20	
Dmel_0002354_l_3_87Df_lethal_3_87Df_Source_FlyBase_0002354	
Drer_018800_COX20_cytochrome_C_oxidase_assembly_factor_Source_
HGNC_Symbol_Acc_26970_COX20	
Spur_007460_Spur_007460	

HG_70840	
Gsal_5720_transcription_elongation_protein_nusa_partial	

HG_9408	
Hsap_Ensmbl0152936_intermediate_filament_tail_domain_containing_1_Source_
HGNC_Symbol_Acc_26683_IFLTD1	
Cgig_02687_Intermediate_filament_tail_domain_containing_protein_1_Source_UniProtKB_TrEMBL_Acc_K1QKB9	
Spur_028386_Ifltd1L	

HG_1228	
Hsap_Ensmbl0084674_apolipoprotein_B_Source_
HGNC_Symbol_Acc_603_APOB	Hsap_Ensmbl0188897_Protein_LOC388210_Source_UniProtKB_TrEMBL_Acc_I3L099_CTD_3088G3_8	
Dmel_0032136_CG15828	Dmel_0087002_Rfabg_Retinoid_and_fatty_acid_binding_glycoprotein_Source_FlyBase_0087002	
Cgig_14470	Cgig_14468	Cgig_06238	Cgig_06236	Cgig_18340	Cgig_02658	Cgig_14469	Cgig_06231_Vitellogenin_Source_UniProtKB_TrEMBL_Acc_K1QFM6	Cgig_18730	Cgig_18731	Cgig_18729_Vitellogenin_Source_UniProtKB_TrEMBL_Acc_K1QMJ1	Cgig_06235	Cgig_18342	Cgig_06237_Beta_1_3_glucan_binding_protein_Source_UniProtKB_TrEMBL_Acc_K1P9A4	Cgig_18341	
Drer_093159_apolipoprotein_B_Source_
HGNC_Symbol_Acc_603_APOB_4_of_4	
Spur_016052_Vtgn2	Spur_023584_Apob	Spur_028683_Vtgn3	Spur_028684_Apob_2	Spur_010738_Apob_1	Spur_028685_Vwdp	Spur_015011_Apob	
Smim_5674_PREDICTED_zonadhesin_like_Saccoglossus_kowalevskii_gi_291236793_ref_XP_002738323_0_0_638	Smim_83174_apolipoprotein_B_including_Ag_x_antigen_precursor_Ornithorhynchus_anatinus_gi_337299114_ref_NP_001229684_3e_35_156	Smim_71464_71464	Smim_71300_hypothetical_protein_IscW_ISCW009032_Ixodes_scapularis_gi_241647640_ref_XP_002411179_1e_07_64_7	Smim_12597_Basigin_precursor_putative_Pediculus_humanus_corporis_gi_242015163_ref_XP_002428243_9e_06_52_0	
Gsal_12155_c_myc_promoter_binding_protein	
Nvec_54838_Vitellogenin_N	Nvec_40683_VWD	Nvec_48142_	Nvec_42849_	

HG_14055	
Cgig_06614	
Spur_007081_Serrp15	

HG_6919	
Hsap_Ensmbl0171681_activating_transcription_factor_7_interacting_protein_Source_
HGNC_Symbol_Acc_20092_ATF7IP	
Dmel_0027499_wde_windei_Source_FlyBase_0027499	
Cgig_25007_Activating_transcription_factor_7_interacting_protein_1_Source_UniProtKB_TrEMBL_Acc_K1Q3G1	
Drer_069619_activating_transcription_factor_7_interacting_protein_Source_ZFIN_Acc_ZDB_GENE_061103_178_atf7ip	
Spur_019226_Hypp_151	
Smim_39039_Activating_transcription_factor_7_interacting_protein_Camponotus_floridanus_gi_307173815_gb_EFN64593_8e_42_167	Smim_83433_ubiquitin_protein_ligase_BRE1_putative_Pediculus_humanus_corporis_gi_242004622_ref_XP_002423179_9e_31_135	
Nvec_55131_fn3	Nvec_5677_fn3	

HG_71879	
This group of homology does not contain any annotated genome

HG_8889	
Hsap_Ensmbl0101220_chromosome_20_open_reading_frame_27_Source_
HGNC_Symbol_Acc_15873_C20orf27	
Dmel_0035896_CG6983	
Cgig_25525_UPF0687_protein_C20orf27_like_protein_Source_UniProtKB_TrEMBL_Acc_K1R9S8	
Drer_076239_chromosome_20_open_reading_frame_27_Source_
HGNC_Symbol_Acc_15873_C20orf27_1_of_2	Drer_087426_chromosome_20_open_reading_frame_27_Source_
HGNC_Symbol_Acc_15873_C20orf27_2_of_2	
Nvec_9810_	

HG_4805	
Hsap_Ensmbl0248496_SCAN_domain_containing_3_Source_
HGNC_Symbol_Acc_13851_SCAND3	Hsap_Ensmbl0184619_KRAB_A_domain_containing_2_Source_
HGNC_Symbol_Acc_26989_KRBA2	
Smim_72185_PREDICTED_KRAB_A_domain_containing_protein_like_partial_Acyrthosiphon_pisum_gi_328725641_ref_XP_003248558_8e_24_102	Smim_77935_PREDICTED_KRAB_A_domain_containing_protein_like_Acyrthosiphon_pisum_gi_328701369_ref_XP_003241578_6e_28_116	Smim_7961_PREDICTED_SCAN_domain_containing_protein_3_Canis_lupus_familiaris_gi_74004276_ref_XP_545451_5e_12_72_0	Smim_10708_PREDICTED_KRAB_A_domain_containing_protein_like_Acyrthosiphon_pisum_gi_328710027_ref_XP_003244139_5e_15_74_3	Smim_67240_KRAB_A_domain_containing_protein_Trichinella_spiralis_gi_339244545_ref_XP_003378198_8e_05_47_4	Smim_9545_PREDICTED_KRAB_A_domain_containing_protein_like_Acyrthosiphon_pisum_gi_328725351_ref_XP_003248438_9e_13_68_9	

HG_10750	
Hsap_Ensmbl0186184_polymerase_RNA_I_polypeptide_D_16kDa_Source_
HGNC_Symbol_Acc_20422_POLR1D	
Cele_044690_M02B7_7_Protein_M02B7_7_M02B7_7_mRNA_complete_cds_Source_RefSeq_mRNA_Acc_NM_001047511	
Drer_045342_si_ch211_140b10_6_Source_ZFIN_Acc_ZDB_GENE_091204_382_si_ch211_140b10_6	

HG_13718	
Hsap_Ensmbl0177398_uromodulin_like_1_Source_
HGNC_Symbol_Acc_12560_UMODL1	
Drer_068923_uromodulin_like_1_Source_ZFIN_Acc_ZDB_GENE_091204_140_umodl1	

HG_24026	
Nvec_11763_Glyoxalase	

HG_27709	
Spur_019973_Spur_019973	
Nvec_45940_Vicilin_N	

HG_5379	
Hsap_Ensmbl0136158_sprouty_homolog_2_Drosophila_Source_
HGNC_Symbol_Acc_11270_SPRY2	Hsap_Ensmbl0168939_sprouty_homolog_3_Drosophila_Source_
HGNC_Symbol_Acc_11271_SPRY3	Hsap_Ensmbl0187678_sprouty_homolog_4_Drosophila_Source_
HGNC_Symbol_Acc_15533_SPRY4	Hsap_Ensmbl0164056_sprouty_homolog_1_antagonist_of_FGF_signaling_Drosophila_Source_
HGNC_Symbol_Acc_11269_SPRY1	
Dmel_0014388_sty_sprouty_Source_FlyBase_0014388	
Cgig_28340_Sprouty_like_protein_2_Source_UniProtKB_TrEMBL_Acc_K1QK86	
Drer_078308_sprouty_homolog_2_Source_ZFIN_Acc_ZDB_GENE_030131_7038_spry2	Drer_068732_sprouty_Drosophila_homolog_4_Source_ZFIN_Acc_ZDB_GENE_010803_2_spry4	Drer_024286_sprouty_homolog_1_Drosophila_Source_ZFIN_Acc_ZDB_GENE_081215_2_spry1	
Smim_76808_sprouty_putative_Ixodes_scapularis_gi_241564758_ref_XP_002401895_2e_65_211	
Nvec_35285_	Nvec_54729_Sprouty	Nvec_38999_Transp_Tc5_C	Nvec_14623_BDHCT	

HG_66744	
This group of homology does not contain any annotated genome

HG_13954	
Nvec_47159_Peptidase_C42	

HG_10768	
Hsap_Ensmbl0153790_chromosome_7_open_reading_frame_31_Source_
HGNC_Symbol_Acc_21722_C7orf31	
Cgig_24956	
Spur_009641_Hypp_1863	
Nvec_53632_	Nvec_38117_	

HG_49573	
This group of homology does not contain any annotated genome

HG_35546	
Spur_021573_Ct	Spur_021572_Spur_021572	Spur_026882_CtL	

HG_6301	
Hsap_LRG_404_calsequestrin_2_cardiac_muscle_Source_
HGNC_Symbol_Acc_1513_LRG_404	Hsap_Ensmbl0118729_calsequestrin_2_cardiac_muscle_Source_
HGNC_Symbol_Acc_1513_CASQ2	Hsap_Ensmbl0143318_calsequestrin_1_fast_twitch_skeletal_muscle_Source_
HGNC_Symbol_Acc_1512_CASQ1	
Cele_000822_csq_1_Protein_CSQ_1_csq_1_mRNA_complete_cds_Source_RefSeq_mRNA_Acc_NM_078037	
Drer_008982_calsequestrin_2_Source_ZFIN_Acc_ZDB_GENE_010724_12_casq2	Drer_018105_calsequestrin_1b_Source_ZFIN_Acc_ZDB_GENE_060929_1070_casq1b	Drer_038716_calsequestrin_1a_Source_ZFIN_Acc_ZDB_GENE_040801_139_casq1a	
Smim_60696_calsequestrin_precursor_Gallus_gallus_gi_46093996_ref_NP_989857_4e_40_158	
Nvec_4317_	Nvec_31331_Thioredoxin	

HG_474	
Spur_027866_Gpr54L_6	Spur_010798_Oprk1L_6	Spur_027031_Galr2_1	Spur_001361_Galr2L_2	Spur_018997_Rho	Spur_010912_Gpr151L_2	Spur_026453_Galr2L_34	Spur_000576_Gpr151L	Spur_017856_Taar7bL_1	Spur_014205_Taar7aL	Spur_018227_Oprk1L_7	Spur_015234_Galr2	Spur_008476_Oprd1L	Spur_001162_Galr2L	Spur_000719_Oprk1L	Spur_008790_Galr2L_13	Spur_013212_Gpr151L_5	Spur_015788_Hypp_800	Spur_010795_Oprk1L_5	Spur_018947_Gpr151L_12	Spur_007646_1_Galr2L_9	Spur_020667_Htr4L_8	Spur_016534_Hypp_829	Spur_028056_Galr2L_36	Spur_024962_Galr2L_31	Spur_022962_Galr2L_28	Spur_026369_Oprk1L_9	Spur_008564_Taar7eL_1	Spur_016400_Galr2L_21	Spur_013443_Spur_013443	Spur_018998_Rho_1	Spur_024888_Galr2L_30	Spur_001952_Hypp_340	Spur_024887_Tacr2L_4	Spur_014380_Tacr2L_3	Spur_026368_Tacr2L_5	Spur_020911_Galr2L_26	Spur_013141_Gpr151L_4	Spur_021528_Galr2L_27	Spur_024889_Taar7eL_4	Spur_024749_Galr2L_29	Spur_010930_Spur_010930	Spur_001678_Galr2L_4	Spur_002419_Galr2L_5	Spur_019376_AplnrL_3	Spur_004502_Gpr103L	Spur_018799_Adrb1L_6	Spur_012446_Gpr50L_1	Spur_020865_Spur_020865	Spur_008226_Galr2L_11	Spur_008509_Galr2L_12	Spur_027335_Gage2	Spur_016597_Galr2L_22	Spur_016148_QrfprL_3	Spur_015757_QrfprL_2	Spur_015098_GhsrL	Spur_023742_GhsrL_1	Spur_026167_Galr2L_32	Spur_026168_Galr2L_33	Spur_006431_Galr2L_6	Spur_027908_Galr2L_35	Spur_013158_Gpr103	Spur_018002_CckarL_2	Spur_000530_Taar7eL	Spur_017687_Galr2L_23	Spur_017688_Galr2L_24	Spur_002094_CckarL	Spur_008205_QrfprL	Spur_026370_Taar7eL_5	Spur_015731_QrfprL_1	Spur_014538_Drd2L_18	Spur_009038_Galr2L_14	Spur_007090_Galr2L_1	Spur_010298_Taar7eL_3	Spur_001964_Drd2L_11	Spur_002823_Spur_002823	Spur_002422_AplnrL	Spur_007396_Hcrtr2L	Spur_019264_Spur_019264	Spur_007761_Galr2L_10	Spur_015076_Sstr4L_4	Spur_015077_Sstr4L_5	Spur_015078_Galr2L_20	Spur_004430_Npffr2L	Spur_015072_Galr2L_18	Spur_010794_Oprk1L_1	Spur_011672_Adra1bL_1	Spur_017789_Adra1bL_10	Spur_022481_Sstr5L_1	Spur_007162_Galr2L_8	Spur_000720_Oprk1L_2	Spur_015073_Galr2L_19	Spur_009907_Galr2L_15	Spur_014971_Gpr103L_2	Spur_016959_Hcrtr2L_1	Spur_001966_Drd3L_2	Spur_025135_Spur_025135	Spur_001965_Adra1bL_2	Spur_000374_Spur_000374	Spur_018001_CckarL_1	Spur_025314_Npffr2L_4	Spur_015075_Sstr4L_3	Spur_005392_Taar7eL_2	Spur_001418_Hypp_1327	Spur_013918_Drd1L_4	Spur_015074_Gpr54L_1	Spur_002462_Spur_002462	Spur_017885_Npffr2L_1	Spur_010836_PrlhrL	Spur_016814_Gpr151L_10	Spur_008421_Spur_008421	Spur_018121_Drd2L_20	Spur_007094_Galr2L_7	Spur_001950_Tacr2L	Spur_022730_Gpr54L_2	Spur_001951_Tacr2L_2	Spur_024053_D2rL_1	Spur_023501_Npffr2L_3	Spur_018006_Gpr151L_11	Spur_022883_Spur_022883	Spur_015510_Gpr151L_8	Spur_006316_Gpr151L_1	Spur_019375_AplnrL_2	Spur_028220_Htr1aL_10	Spur_017763_Taar7bL	Spur_015509_Gpr151L_7	Spur_007642_Gpr103L_1	Spur_016813_Gpr151L_9	Spur_000423_Hypp_301	Spur_009200_Hypp_1832	Spur_012974_Galr2L_16	Spur_026414_OprL	Spur_025412_Gpr54L_4	Spur_011924_Gpr54L	Spur_026413_DrL	Spur_017689_Npy1rL	Spur_007640_Spur_007640	Spur_018128_Npffr2L_2	Spur_011674_AplnrL_1	Spur_022459_Spur_022459	Spur_007639_Spur_007639	Spur_001674_Htr7L	Spur_011831_Gpr151L_3	Spur_026688_Spur_026688	Spur_026367_Spur_026367	Spur_016386_Spur_016386	Spur_002095_Spur_002095	Spur_007641_Spur_007641	Spur_011925_Spur_011925	
Nvec_57395_	Nvec_4109_7tm_1	Nvec_57166_7tm_1	Nvec_30549_7tm_1	Nvec_37785_	Nvec_30622_7tm_1	Nvec_25758_7tm_1	Nvec_3364_	Nvec_35074_	Nvec_19903_	Nvec_19900_	Nvec_48390_	Nvec_47905_	

HG_9614	
Hsap_Ensmbl0189227_chromosome_15_open_reading_frame_61_Source_
HGNC_Symbol_Acc_34453_C15orf61	
Dmel_0083984_CG34148	
Drer_069240_chromosome_15_open_reading_frame_61_Source_
HGNC_Symbol_Acc_34453_C18H15orf61	
Smim_13724_PREDICTED_uncharacterized_protein_C15orf61_like_Nasonia_vitripennis_gi_156548842_ref_XP_001605715_5e_47_159	

HG_14765	
Nvec_53734_Ank	

HG_8249	
Hsap_Ensmbl0184163_family_with_sequence_similarity_132_member_A_Source_
HGNC_Symbol_Acc_32308_FAM132A	Hsap_Ensmbl0178752_family_with_sequence_similarity_132_member_B_Source_
HGNC_Symbol_Acc_26727_FAM132B	
Cgig_19070	
Drer_070681_family_with_sequence_similarity_132_member_A_Source_ZFIN_Acc_ZDB_GENE_061215_120_fam132a	Drer_055498_family_with_sequence_similarity_132_member_B_Source_
HGNC_Symbol_Acc_26727_FAM132B	
Spur_017026_Spur_017026	

HG_7494	
Hsap_Ensmbl0119844_aftiphilin_Source_
HGNC_Symbol_Acc_25951_AFTPH	
Dmel_0038223_Afti_Aftiphilin_Source_FlyBase_0038223	
Cgig_24174_Aftiphilin_Source_UniProtKB_TrEMBL_Acc_K1QHF5	
Cele_021561_Y45G5AM_9_Protein_Y45G5AM_9_isoform_b_Source_RefSeq_mRNA_Acc_NM_071764	
Drer_069249_aftiphilin_a_Source_ZFIN_Acc_ZDB_GENE_030131_1437_aftpha	Drer_071347_aftiphilin_b_Source_ZFIN_Acc_ZDB_GENE_060503_388_aftphb	
Spur_002512_AftphL	
Smim_3580_PREDICTED_aftiphilin_like_Meleagris_gallopavo_gi_326914871_ref_XP_003203746_9e_27_117	

HG_43944	
This group of homology does not contain any annotated genome

HG_12490	
Hsap_Ensmbl0188725_small_integral_membrane_protein_15_Source_
HGNC_Symbol_Acc_33861_SMIM15	
Drer_086699_small_integral_membrane_protein_15_Source_ZFIN_Acc_ZDB_GENE_070410_48_smim15	
Drer_086699_small_integral_membrane_protein_15_Source_ZFIN_Acc_ZDB_GENE_070410_48_smim15	Hsap_Ensmbl0188725_small_integral_membrane_protein_15_Source_
HGNC_Symbol_Acc_33861_SMIM15	

HG_20739	
Hsap_Ensmbl0179639_Fc_fragment_of_IgE_high_affinity_I_receptor_for_alpha_polypeptide_Source_
HGNC_Symbol_Acc_3609_FCER1A	Hsap_Ensmbl0198019_Fc_fragment_of_IgG_high_affinity_Ib_receptor_CD64_Source_
HGNC_Symbol_Acc_3614_FCGR1B	Hsap_Ensmbl0162747_Fc_fragment_of_IgG_low_affinity_IIIb_receptor_CD16b_Source_
HGNC_Symbol_Acc_3620_FCGR3B	Hsap_Ensmbl0203747_Fc_fragment_of_IgG_low_affinity_IIIa_receptor_CD16a_Source_
HGNC_Symbol_Acc_3619_FCGR3A	Hsap_Ensmbl0265531_Putative_high_affinity_immunoglobulin_gamma_Fc_receptor_IC_Source_UniProtKB_Swiss_Prot_Acc_A6NKC4_FCGR1C	Hsap_Ensmbl0263850_Fc_fragment_of_IgG_high_affinity_Ib_receptor_CD64_Source_
HGNC_Symbol_Acc_3614_FCGR1B	

HG_9212	
Hsap_Ensmbl0116127_Alstrom_syndrome_1_Source_
HGNC_Symbol_Acc_428_ALMS1	
Drer_074779_Alstrom_syndrome_1_Source_
HGNC_Symbol_Acc_428_ALMS1	Drer_089024_chromosome_10_open_reading_frame_90_Source_
HGNC_Symbol_Acc_26563_C12H10orf90	
Spur_000501_Alms1L	
Nvec_24967_Drf_FH1	

HG_17595	
Nvec_45668_fn3	

HG_11697	
Nvec_578_7tm_1	Nvec_55022_7tm_1	

HG_6764	
Hsap_Ensmbl0156469_MTERF_domain_containing_1_Source_
HGNC_Symbol_Acc_24258_MTERFD1	
Dmel_0037008_mTerf3	
Cgig_18092_mTERF_domain_containing_protein_1_mitochondrial_Source_UniProtKB_TrEMBL_Acc_K1R1T5	
Cele_008236_C50F4_12_Protein_C50F4_12_C50F4_12_mRNA_complete_cds_Source_RefSeq_mRNA_Acc_NM_073059	
Drer_003207_MTERF_domain_containing_1_Source_ZFIN_Acc_ZDB_GENE_040718_359_mterfd1	
Spur_003279_Mterfd1	
Smim_69888_transcription_termination_factor_mTERF_putative_Ixodes_scapularis_gi_241260153_ref_XP_002404930_3e_88_282	
Sman_171940	
Nvec_24895_mTERF	

HG_48091	
Nvec_4359_	

HG_7051	
Hsap_Ensmbl0150510_family_with_sequence_similarity_124A_Source_
HGNC_Symbol_Acc_26413_FAM124A	Hsap_Ensmbl0124019_family_with_sequence_similarity_124B_Source_
HGNC_Symbol_Acc_26224_FAM124B	
Cgig_18334	
Drer_087489_family_with_sequence_similarity_124B_Source_
HGNC_Symbol_Acc_26224_FAM124B	Drer_075264_family_with_sequence_similarity_124A_Source_
HGNC_Symbol_Acc_26413_FAM124A	
Spur_013599_Fam124a	Spur_019056_Hypp_927	
Nvec_26880_	Nvec_32814_Glyoxalase	

HG_10061	
This group of homology does not contain any annotated genome

HG_35185	
Nvec_2479_SecA_PP_bind	

HG_28072	
This group of homology does not contain any annotated genome

HG_19337	
Nvec_39639_	Nvec_39637_SAA	

HG_16625	
This group of homology does not contain any annotated genome

HG_11848	
Hsap_Ensmbl0188981_Myb_SANT_like_DNA_binding_domain_containing_1_Source_
HGNC_Symbol_Acc_33741_MSANTD1	
Dmel_0042111_CG18766	
Drer_078801_Uncharacterized_protein_Source_UniProtKB_TrEMBL_Acc_E7EZ34_BX324131_3	

HG_7510	
Hsap_Ensmbl0164938_tumor_protein_p53_inducible_nuclear_protein_1_Source_
HGNC_Symbol_Acc_18022_TP53INP1	Hsap_Ensmbl0078804_tumor_protein_p53_inducible_nuclear_protein_2_Source_
HGNC_Symbol_Acc_16104_TP53INP2	
Cgig_22898_Tumor_protein_p53_inducible_nuclear_protein_1_Source_UniProtKB_TrEMBL_Acc_K1QWA2	
Drer_028017_tumor_protein_p53_inducible_nuclear_protein_1_Source_ZFIN_Acc_ZDB_GENE_031018_3_tp53inp1	Drer_091600_Uncharacterized_protein_Source_UniProtKB_TrEMBL_Acc_F1QK00_CR352229_1	Drer_089986_tumor_protein_p53_inducible_nuclear_protein_2_Source_
HGNC_Symbol_Acc_16104_TP53INP2	Drer_088178_tumor_protein_p53_inducible_nuclear_protein_2_Source_ZFIN_Acc_ZDB_GENE_120420_1_tp53inp2	
Smim_28367_PREDICTED_tumor_protein_p53_inducible_nuclear_protein_like_Xenopus_Silurana_tropicalis_gi_301606609_ref_XP_002932922_9e_13_72_4	
Nvec_31220_	

HG_32045	
This group of homology does not contain any annotated genome

HG_22397	
Nvec_40784_TGF_beta	Nvec_32300_	

HG_10845	
Hsap_Ensmbl0163608_chromosome_3_open_reading_frame_17_Source_
HGNC_Symbol_Acc_24496_C3orf17	
Cgig_16628	
Drer_043566_chromosome_3_open_reading_frame_17_Source_
HGNC_Symbol_Acc_24496_C9H3orf17	

HG_32983	
This group of homology does not contain any annotated genome

HG_30846	
Nvec_35008_B3_4	Nvec_40542_B3_4	

HG_1237	
Hsap_Ensmbl0188257_phospholipase_A2_group_IIA_platelets_synovial_fluid_Source_
HGNC_Symbol_Acc_9031_PLA2G2A	Hsap_Ensmbl0188784_phospholipase_A2_group_IIE_Source_
HGNC_Symbol_Acc_13414_PLA2G2E	Hsap_Ensmbl0069764_phospholipase_A2_group_X_Source_
HGNC_Symbol_Acc_9029_PLA2G10	Hsap_Ensmbl0170890_phospholipase_A2_group_IB_pancreas_Source_
HGNC_Symbol_Acc_9030_PLA2G1B	Hsap_Ensmbl0117215_phospholipase_A2_group_IID_Source_
HGNC_Symbol_Acc_9033_PLA2G2D	Hsap_Ensmbl0127472_phospholipase_A2_group_V_Source_
HGNC_Symbol_Acc_9038_PLA2G5	Hsap_Ensmbl0258417_Otoconin_90_Source_UniProtKB_TrEMBL_Acc_I6L893_OC90	Hsap_Ensmbl0187980_phospholipase_A2_group_IIC_Source_
HGNC_Symbol_Acc_9032_PLA2G2C	Hsap_Ensmbl0158786_phospholipase_A2_group_IIF_Source_
HGNC_Symbol_Acc_30040_PLA2G2F	
Dmel_0039655_CG14507	
Cgig_22232_Phospholipase_A2_like_protein_VP8_Source_UniProtKB_TrEMBL_Acc_K1QTJ0	Cgig_00731_Phospholipase_A2_Source_UniProtKB_TrEMBL_Acc_K1P7E6	
Cele_007419_C07E3_9_Protein_C07E3_9_C07E3_9_mRNA_complete_cds_Source_RefSeq_mRNA_Acc_NM_063827	Cele_044468_Y69A2AL_2_Protein_Y69A2AL_2_Y69A2AL_2_mRNA_complete_cds_Source_RefSeq_mRNA_Acc_NM_001038369	
Drer_009153_phospholipase_A2_group_IB_pancreas_Source_ZFIN_Acc_ZDB_GENE_070117_1_pla2g1b	Drer_074579_phospholipase_A2_group_X_Source_
HGNC_Symbol_Acc_9029_PLA2G10	
Spur_011560_Pla2g1b_6	Spur_001704_Pla2g1b_5	Spur_019133_Pla2g1b_3	Spur_019132_Pla2g1b_7	Spur_012042_Pla2g1b_1	Spur_021700_Apla_1	Spur_023802_Pla2g1b	Spur_013096_Pla2g1b_2	Spur_028569_Pla2g1b_4	Spur_022047_Pla2g1b_8	Spur_011562_Pla2	Spur_007267_Pla2g1b	Spur_022623_Pla2g1b_9	Spur_011256_Spur_011256	Spur_028118_Spur_028118	Spur_021699_Apla	Spur_011561_Spur_011561	
Smim_73834_PREDICTED_group_10_secretory_phospholipase_A2_like_Ailuropoda_melanoleuca_gi_301765378_ref_XP_002918116_3e_21_93_6	Smim_19533_group_10_secretory_phospholipase_A2_precursor_putative_Ixodes_scapularis_gi_241631342_ref_XP_002408429_6e_23_97_4	Smim_17943_group_10_secretory_phospholipase_A2_precursor_putative_Ixodes_scapularis_gi_241631342_ref_XP_002408429_6e_13_70_1	Smim_28784_phospholipase_A2_Urticina_crassicornis_gi_152003427_gb_ABS19666_1e_17_84_0	Smim_19531_group_10_secretory_phospholipase_A2_precursor_putative_Ixodes_scapularis_gi_241631342_ref_XP_002408429_1e_09_58_5	
Nvec_35150_Phospholip_A2_1	Nvec_39312_	Nvec_31921_Phospholip_A2_1	Nvec_17182_Phospholip_A2_1	Nvec_5160_Phospholip_A2_1	Nvec_14958_	

HG_18042	
Nvec_30513_	

HG_14450	
Smim_49514_PREDICTED_similar_to_RNA_binding_region_containing_protein_Tribolium_castaneum_gi_91092160_ref_XP_967690_1e_20_95_9	
Sman_197730_Rrm_containing_protein_seb_4_putative_Source_UniProtKB_TrEMBL_Acc_G4LW85	
Gsal_13276_rna_binding_protein_38	

HG_10417	
Hsap_Ensmbl0241127_Yae1_domain_containing_1_Source_
HGNC_Symbol_Acc_24857_YAE1D1	
Cgig_20884	
Spur_026600_Spur_026600	

HG_16041	
Cgig_15074_Nucleolar_and_spindle_associated_protein_1_Source_UniProtKB_TrEMBL_Acc_K1PX90	
Smim_28547_nucleolar_and_spindle_associated_protein_isoform_CRA_a_Mus_musculus_gi_148696017_gb_EDL27964_1e_10_71_6	

HG_13160	
Hsap_Ensmbl0165490_chromosome_11_open_reading_frame_82_Source_
HGNC_Symbol_Acc_26351_C11orf82	
Cgig_03856	
Drer_088690_chromosome_11_open_reading_frame_82_Source_
HGNC_Symbol_Acc_26351_C21H11orf82	

HG_10384	
This group of homology does not contain any annotated genome

HG_7303	
Hsap_Ensmbl0124257_neuralized_E3_ubiquitin_protein_ligase_2_Source_
HGNC_Symbol_Acc_16156_NEURL2	
Dmel_0035059_CG3894	
Drer_062446_neuralized_E3_ubiquitin_protein_ligase_2_Source_
HGNC_Symbol_Acc_16156_NEURL2	
Spur_007486_NeurL2	
Smim_13788_neuralized_putative_Pediculus_humanus_corporis_gi_242009273_ref_XP_002425414_4e_35_133	
Nvec_56937_	Nvec_13366_	Nvec_53760_	

HG_45292	
This group of homology does not contain any annotated genome

HG_4726	
Hsap_Ensmbl0169047_insulin_receptor_substrate_1_Source_
HGNC_Symbol_Acc_6125_IRS1	Hsap_Ensmbl0185950_insulin_receptor_substrate_2_Source_
HGNC_Symbol_Acc_6126_IRS2	Hsap_Ensmbl0133124_insulin_receptor_substrate_4_Source_
HGNC_Symbol_Acc_6128_IRS4	Hsap_Ensmbl0260548_Uncharacterized_protein_Source_UniProtKB_TrEMBL_Acc_H3BTC1_RP6_24A23_6	
Dmel_0024248_chico_chico_Source_FlyBase_0024248	
Cgig_26091_Insulin_receptor_substrate_1_Source_UniProtKB_TrEMBL_Acc_K1R8Z1	
Cele_002163_ist_1_Protein_IST_1_ist_1_mRNA_complete_cds_Source_RefSeq_mRNA_Acc_NM_076800	
Drer_036414_Uncharacterized_protein_Source_UniProtKB_TrEMBL_Acc_E7F0F4_CU019646_1	Drer_037099_insulin_receptor_substrate_2_Source_
HGNC_Symbol_Acc_6126_IRS2	Drer_054087_insulin_receptor_substrate_1_Source_ZFIN_Acc_ZDB_GENE_030131_872_irs1	Drer_052065_insulin_receptor_substrate_4_Source_
HGNC_Symbol_Acc_6128_IRS4_1_of_2	Drer_060330_si_ch211_284e13_4_Source_ZFIN_Acc_ZDB_GENE_060526_161_si_ch211_284e13_4	Drer_086551_insulin_receptor_substrate_4a_Source_ZFIN_Acc_ZDB_GENE_120215_92_irs4a	
Spur_011063_Irs1	
Smim_80315_PREDICTED_insulin_receptor_substrate_like_isoform_Bombus_terrestris_gi_340723959_ref_XP_003400354_9e_109_375	Smim_82697_insulin_receptor_substrate_putative_Pediculus_humanus_corporis_gi_242018275_ref_XP_002429604_8e_38_141	
Nvec_38261_	Nvec_3886_	

HG_15658	
Cgig_15244	
Spur_023356_Hypp_1081	Spur_009959_Hypp_596	Spur_009960_Hypp_597	
Nvec_34100_Abhydrolase_3	

HG_45548	
This group of homology does not contain any annotated genome

HG_6696	
Hsap_Ensmbl0101265_Ras_association_RalGDS_AF_6_domain_family_member_2_Source_
HGNC_Symbol_Acc_9883_RASSF2	Hsap_Ensmbl0169435_Ras_association_RalGDS_AF_6_domain_family_member_6_Source_
HGNC_Symbol_Acc_20796_RASSF6	Hsap_Ensmbl0107551_Ras_association_RalGDS_AF_6_domain_family_member_4_Source_
HGNC_Symbol_Acc_20793_RASSF4	
Dmel_0039055_Rassf_Ras_association_family_member_Source_FlyBase_0039055	
Cgig_15930_Ras_association_domain_containing_protein_2_Source_UniProtKB_TrEMBL_Acc_K1RAM6	
Drer_044044_Ras_association_RalGDS_AF_6_domain_family_2b_Source_ZFIN_Acc_ZDB_GENE_041221_6_rassf2b	Drer_000804_Ras_association_RalGDS_AF_6_domain_family_6_Source_ZFIN_Acc_ZDB_GENE_030616_513_rassf6	Drer_012460_Ras_association_RalGDS_AF_6_domain_family_member_4_Source_ZFIN_Acc_ZDB_GENE_050102_3_rassf4	
Spur_020907_Rassf2	Spur_020908_Spur_020908	
Smim_64006_rassf_putative_Ixodes_scapularis_gi_241849268_ref_XP_002415676_1e_33_127	

HG_34538	
This group of homology does not contain any annotated genome

HG_42152	
Spur_007966_PrccL	Spur_006854_PrccL_1	

HG_14791	
Nvec_29194_	Nvec_38459_DUF948	Nvec_3479_PAH	Nvec_17728_Pox_A_type_inc	

HG_15092	
Cgig_08552_Phosphatidylglycerol_phosphatidylinositol_transfer_protein_Source_UniProtKB_TrEMBL_Acc_K1PD84	Cgig_08553	

HG_10107	
Nvec_55729_YajC	Nvec_55728_T
HG1	

HG_10002	
Cgig_15725	

HG_5749	
Hsap_Ensmbl0215474_SKI_family_transcriptional_corepressor_2_Source_
HGNC_Symbol_Acc_32695_SKOR2	Hsap_Ensmbl0188779_SKI_family_transcriptional_corepressor_1_Source_
HGNC_Symbol_Acc_21326_SKOR1	
Dmel_0039932_CG11093	
Cgig_25515_Ladybird_homeobox_corepressor_1_like_protein_Source_UniProtKB_TrEMBL_Acc_K1R6B6	Cgig_18448_Ladybird_homeobox_corepressor_1_like_protein_Source_UniProtKB_TrEMBL_Acc_K1QZD9	
Drer_063614_SKI_family_transcriptional_corepressor_2_Source_
HGNC_Symbol_Acc_32695_SKOR2	Drer_069030_SKI_family_transcriptional_corepressor_1a_Source_ZFIN_Acc_ZDB_GENE_080722_5_skor1a	Drer_062448_SKI_family_transcriptional_corepressor_1b_Source_ZFIN_Acc_ZDB_GENE_050419_82_skor1b	
Spur_017675_Lbhcor1	
Smim_21251_PREDICTED_v_ski_sarcoma_viral_oncogene_homolog_Saccoglossus_kowalevskii_gi_291244679_ref_XP_002742222_9e_06_53_5	
Sman_080560_Putative_ladybird_homeobox_corepressor_Source_UniProtKB_TrEMBL_Acc_G4VRU4	
Gsal_3792_ski_family_transcriptional_corepressor_2	

HG_8955	
Hsap_Ensmbl0239779_WW_domain_binding_protein_1_Source_
HGNC_Symbol_Acc_12737_WBP1	Hsap_Ensmbl0166272_WW_domain_binding_protein_1_like_Source_
HGNC_Symbol_Acc_23510_WBP1L	
Drer_029751_WW_domain_binding_protein_1_like_b_Source_ZFIN_Acc_ZDB_GENE_050522_112_wbp1lb	Drer_034077_zgc_77391_Source_ZFIN_Acc_ZDB_GENE_040426_1830_zgc_77391	Drer_092260_WW_domain_binding_protein_1_Source_
HGNC_Symbol_Acc_12737_WBP1	Drer_013245_WW_domain_binding_protein_1_like_a_Source_ZFIN_Acc_ZDB_GENE_030131_1961_wbp1la	
Spur_006898_Hypp_1687	

HG_13926	
Drer_097765_si_ch211_198p11_6_Source_ZFIN_Acc_ZDB_GENE_131127_507_si_ch211_198p11_6	
Spur_006995_Spur_006995	
Smim_70216_PREDICTED_uncharacterized_protein_LOC785953_Bos_taurus_gi_119916907_ref_XP_001253341_2e_07_54_7	

HG_8609	
Hsap_Ensmbl0087088_BCL2_associated_X_protein_Source_
HGNC_Symbol_Acc_959_BAX	
Cgig_24766_Apoptosis_regulator_BAX_Source_UniProtKB_TrEMBL_Acc_K1RL21	
Drer_020623_bcl2_associated_X_protein_a_Source_ZFIN_Acc_ZDB_GENE_000511_6_baxa	Drer_068102_BCL2_associated_X_protein_Source_
HGNC_Symbol_Acc_959_BAX_3_of_5	Drer_030881_bcl2_associated_X_protein_b_Source_ZFIN_Acc_ZDB_GENE_050227_21_baxb	Drer_089995_BCL2_associated_X_protein_Source_
HGNC_Symbol_Acc_959_BAX_5_of_5	Drer_089129_bcl2_associated_X_protein_a_Source_ZFIN_Acc_ZDB_GENE_000511_6_baxa	
Spur_010641_Bax	
Nvec_49108_Bcl_2	

HG_44768	
Nvec_37233_Ins_allergen_rp	

HG_8012	
Hsap_Ensmbl0139154_AE_binding_protein_2_Source_
HGNC_Symbol_Acc_24051_AEBP2	
Dmel_0086655_jing_jing_Source_FlyBase_0086655	
Cgig_06733_Zinc_finger_protein_AEBP2_Source_UniProtKB_TrEMBL_Acc_K1PMR7	
Drer_006038_AE_binding_protein_2_Source_ZFIN_Acc_ZDB_GENE_040426_2885_aebp2	
Spur_011687_Z258	Spur_014141_Spur_014141	
Smim_74866_Zinc_finger_protein_jing_like_protein_Harpegnathos_saltator_gi_307208540_gb_EFN85879_2e_45_174	Smim_7793_AE_binding_protein_Danio_rerio_gi_32766421_gb_AAH55234_3e_15_76_6	

HG_44832	
This group of homology does not contain any annotated genome

HG_6665	
Hsap_Ensmbl0106554_coiled_coil_helix_coiled_coil_helix_domain_containing_3_Source_
HGNC_Symbol_Acc_21906_CHCHD3	Hsap_Ensmbl0159685_coiled_coil_helix_coiled_coil_helix_domain_containing_6_Source_
HGNC_Symbol_Acc_28184_CHCHD6	
Dmel_0010808_l_3_03670_lethal_3_03670_Source_FlyBase_0010808	
Drer_032919_coiled_coil_helix_coiled_coil_helix_domain_containing_3_Source_ZFIN_Acc_ZDB_GENE_030131_5005_chchd3	Drer_034933_coiled_coil_helix_coiled_coil_helix_domain_containing_3_Source_
HGNC_Symbol_Acc_21906_CHCHD3_2_of_2	Drer_003206_coiled_coil_helix_coiled_coil_helix_domain_containing_6a_Source_ZFIN_Acc_ZDB_GENE_040930_2_chchd6a	Drer_045978_coiled_coil_helix_coiled_coil_helix_domain_containing_6b_Source_ZFIN_Acc_ZDB_GENE_041114_95_chchd6b	
Spur_016817_Spur_016817	
Smim_67406_PREDICTED_coiled_coil_helix_coiled_coil_helix_domain_containing_3_like_Saccoglossus_kowalevskii_gi_291235913_ref_XP_002737882_1e_20_92_4	

HG_25491	
Spur_008529_Hypp_552	
Nvec_55225_efhand	

HG_71093	
This group of homology does not contain any annotated genome

HG_24234	
Nvec_2665_	

HG_13739	
Gsal_13768_hypothetical_protein_putative_homolog_to_TRIADDRAFT_57505_Trichoplax_adhaerens	

HG_15940	
Cgig_13634	
Spur_022676_Spur_022676	

HG_11874	
Hsap_Ensmbl0204311_deafness_autosomal_recessive_59_Source_
HGNC_Symbol_Acc_29502_DFNB59	
Cgig_22772	
Drer_079945_deafness_autosomal_recessive_59_Source_ZFIN_Acc_ZDB_GENE_110411_133_dfnb59	
Nvec_56182_	

HG_16410	
Cgig_06883	
Spur_019289_Hypp_2430	
Nvec_51631_HSCB_C	

HG_12449	
Hsap_Ensmbl0185028_leucine_rich_repeat_containing_14B_Source_
HGNC_Symbol_Acc_37268_LRRC14B	Hsap_Ensmbl0160959_leucine_rich_repeat_containing_14_Source_
HGNC_Symbol_Acc_20419_LRRC14	
Drer_036493_Uncharacterized_protein_Source_UniProtKB_TrEMBL_Acc_E7F4Y9_CU695007_1	Drer_060788_leucine_rich_repeat_containing_14B_Source_ZFIN_Acc_ZDB_GENE_060503_910_lrrc14b	

HG_8207	
Hsap_Ensmbl0116209_transmembrane_protein_59_Source_
HGNC_Symbol_Acc_1239_TMEM59	Hsap_Ensmbl0105696_transmembrane_protein_59_like_Source_
HGNC_Symbol_Acc_13237_TMEM59L	
Cgig_15914	
Drer_019033_transmembrane_protein_59_Source_ZFIN_Acc_ZDB_GENE_070912_397_tmem59	Drer_003655_transmembrane_protein_59_like_Source_ZFIN_Acc_ZDB_GENE_040426_2651_tmem59l	
Spur_012827_Spur_012827	
Smim_32968_PREDICTED_Transmembrane_protein_59_like_Saccoglossus_kowalevskii_gi_291236795_ref_XP_002738324_1e_34_136	
Nvec_50767_	

HG_28523	
Nvec_47082_	Nvec_16295_AraC_E_bind	

HG_9340	
Dmel_0025833_CG8910	
Cgig_19966	
Spur_001402_Spur_001402	
Smim_75979_hypothetical_protein_EAI_13350_Harpegnathos_saltator_gi_307197110_gb_EFN78478_5e_06_47_4	

HG_22866	
Nvec_9929_MTS	

HG_28113	
This group of homology does not contain any annotated genome

HG_5074	
Hsap_Ensmbl0156804_F_box_protein_32_Source_
HGNC_Symbol_Acc_16731_FBXO32	Hsap_Ensmbl0147364_F_box_protein_25_Source_
HGNC_Symbol_Acc_13596_FBXO25	
Dmel_0036196_CG11658	
Cgig_24835_F_box_only_protein_25_Source_UniProtKB_TrEMBL_Acc_K1RP09	Cgig_03250_F_box_only_protein_25_Source_UniProtKB_TrEMBL_Acc_K1QJB2	
Cele_008439_mfb_1_Protein_MFB_1_mfb_1_mRNA_complete_cds_Source_RefSeq_mRNA_Acc_NM_059975	
Drer_040277_F_box_protein_32_Source_ZFIN_Acc_ZDB_GENE_040426_1040_fbxo32	Drer_075172_F_box_protein_25_Source_ZFIN_Acc_ZDB_GENE_040801_19_fbxo25	
Spur_018125_Fbxo32	
Smim_43805_F_box_only_protein_putative_Pediculus_humanus_corporis_gi_242023241_ref_XP_002432044_1e_59_201	
Sman_132210	
Gsal_7556_f_box_only_protein_32_like	

HG_26048	
This group of homology does not contain any annotated genome

HG_22287	
Spur_021824_Spur_021824	

HG_13921	
Hsap_Ensmbl0179409_gem_nuclear_organelle_associated_protein_4_Source_
HGNC_Symbol_Acc_15717_GEMIN4	
Drer_041252_gem_nuclear_organelle_associated_protein_4_Source_ZFIN_Acc_ZDB_GENE_050522_188_gemin4	
Spur_002414_Gemin4L	
Nvec_16901_	

HG_14632	
Cgig_21594_Ankyrin_repeat_domain_containing_protein_32_Source_UniProtKB_TrEMBL_Acc_K1PVA9	Cgig_09321_Ankyrin_repeat_domain_containing_protein_32_Source_UniProtKB_TrEMBL_Acc_K1QN48	

HG_6763	
Hsap_Ensmbl0068697_lysosomal_protein_transmembrane_4_alpha_Source_
HGNC_Symbol_Acc_6924_LAPTM4A	Hsap_Ensmbl0104341_lysosomal_protein_transmembrane_4_beta_Source_
HGNC_Symbol_Acc_13646_LAPTM4B	
Dmel_0040777_CG14767	
Cgig_26387_Lysosomal_associated_transmembrane_protein_4A_Source_UniProtKB_TrEMBL_Acc_K1QAW2	
Drer_006397_lysosomal_associated_protein_transmembrane_4_alpha_Source_ZFIN_Acc_ZDB_GENE_030131_1024_laptm4a	Drer_035870_lysosomal_associated_protein_transmembrane_4_beta_Source_ZFIN_Acc_ZDB_GENE_030616_616_laptm4b	
Spur_023226_Laptm4a	
Smim_56940_lysosomal_associated_transmembrane_protein_putative_Pediculus_humanus_corporis_gi_242003562_ref_XP_002422774_6e_54_186	
Nvec_39479_	

HG_11341	
Cgig_25510	
Spur_006685_Mipol1L	
Smim_57375_PREDICTED_MIPOL1_protein_like_Saccoglossus_kowalevskii_gi_291228169_ref_XP_002734054_1e_08_66_2	

HG_35859	
This group of homology does not contain any annotated genome

HG_8651	
Dmel_0037646_CAHbeta_Carbonic_anhydrase_beta_Source_FlyBase_0037646	
Cele_000245_bca_1_Protein_BCA_1_bca_1_mRNA_complete_cds_Source_RefSeq_mRNA_Acc_NM_171701	
Spur_007745_Cahb	
Sman_004070_Putative_carbonic_anhydrase_Source_UniProtKB_TrEMBL_Acc_G4V6B2	
Nvec_39864_Ras	

HG_17293	
Hsap_Ensmbl0224379_transcription_factor_19_Source_
HGNC_Symbol_Acc_11629_TCF19	Hsap_Ensmbl0234674_transcription_factor_19_Source_
HGNC_Symbol_Acc_11629_TCF19	Hsap_Ensmbl0137310_transcription_factor_19_Source_
HGNC_Symbol_Acc_11629_TCF19	
Drer_040036_transcription_factor_19_SC1_like_Source_ZFIN_Acc_ZDB_GENE_060324_2_tcf19l	

HG_10853	
Hsap_Ensmbl0171224_chromosome_10_open_reading_frame_35_Source_
HGNC_Symbol_Acc_23519_C10orf35	
Cgig_28228	
Nvec_57546_	

HG_12444	
Hsap_Ensmbl0141933_tubulin_polyglutamylase_complex_subunit_1_Source_
HGNC_Symbol_Acc_25058_TPGS1	
Cgig_12742_Tubulin_polyglutamylase_complex_subunit_1_Source_UniProtKB_TrEMBL_Acc_K1PKD2	
Drer_074879_Uncharacterized_protein_Source_UniProtKB_TrEMBL_Acc_E7EXZ3_CR774186_2	Drer_027547_tubulin_polyglutamylase_complex_subunit_1_Source_
HGNC_Symbol_Acc_25058_TPGS1_1_of_2	
Spur_013197_Spur_013197	
Smim_44413_PREDICTED_similar_to_GTRGEO22_Strongylocentrotus_purpuratus_gi_115673249_ref_XP_789477_8e_16_81_3	

HG_64746	
This group of homology does not contain any annotated genome

HG_8629	
Hsap_Ensmbl0112029_F_box_protein_5_Source_
HGNC_Symbol_Acc_13584_FBXO5	Hsap_Ensmbl0156509_F_box_protein_43_Source_
HGNC_Symbol_Acc_28521_FBXO43	
Drer_039020_F_box_protein_5_Source_ZFIN_Acc_ZDB_GENE_030131_4027_fbxo5	Drer_052717_F_box_protein_43_Source_ZFIN_Acc_ZDB_GENE_040426_1645_fbxo43	
Spur_008889_Emi1	
Smim_62742_early_mitotic_inhibitor_like_protein_Saccoglossus_kowalevskii_gi_283462222_gb_ADB22405_2e_15_83_2	Smim_51973_PREDICTED_similar_to_F_box_protein_43_Taeniopygia_guttata_gi_224046563_ref_XP_002198926_3e_05_48_5	

HG_22602	
Spur_005780_Tbc1d30L	Spur_017369_Hypp_1349	

HG_3979	
Hsap_Ensmbl0105261_ovo_like_zinc_finger_3_Source_
HGNC_Symbol_Acc_14186_OVOL3	Hsap_Ensmbl0172818_ovo_like_zinc_finger_1_Source_
HGNC_Symbol_Acc_8525_OVOL1	Hsap_Ensmbl0125850_ovo_like_zinc_finger_2_Source_
HGNC_Symbol_Acc_15804_OVOL2	
Dmel_0003028_ovo_ovo_Source_FlyBase_0003028	
Cgig_13654_Protein_ovo_Source_UniProtKB_TrEMBL_Acc_K1P3I7	Cgig_03042_Protein_ovo_Source_UniProtKB_TrEMBL_Acc_K1QJT7	
Cele_003033_lin_48_Protein_LIN_48_lin_48_mRNA_complete_cds_Source_RefSeq_mRNA_Acc_NM_065358	
Drer_079995_ovo_like_zinc_finger_3_Source_
HGNC_Symbol_Acc_14186_OVOL3	Drer_076472_ovo_like_1_Drosophila_Source_ZFIN_Acc_ZDB_GENE_031010_37_ovol1	Drer_078256_ovo_like_zinc_finger_1_Source_
HGNC_Symbol_Acc_8525_OVOL1_2_of_2	
Spur_012448_Ovo	Spur_007636_Z306	
Smim_11521_OVO_protein_Bombyx_mori_gi_320580017_gb_ADW54423_1e_87_277	
Sman_095290_Zinc_finger_protein_putative_Source_UniProtKB_TrEMBL_Acc_C4QMI0	
Gsal_9552_protein_ovo	
Nvec_2814_	Nvec_2816_	

HG_8444	
Cele_007291_lips_2_Protein_LIPS_2_lips_2_mRNA_complete_cds_Source_RefSeq_mRNA_Acc_NM_077648	Cele_009727_lips_1_Protein_LIPS_1_lips_1_mRNA_complete_cds_Source_RefSeq_mRNA_Acc_NM_077695	Cele_011725_lips_5_Protein_LIPS_5_isoform_c_Source_RefSeq_mRNA_Acc_NM_001268659	Cele_011321_fil_1_Protein_FIL_1_fil_1_mRNA_complete_cds_Source_RefSeq_mRNA_Acc_NM_074287	Cele_019668_fil_2_Protein_FIL_2_fil_2_mRNA_complete_cds_Source_RefSeq_mRNA_Acc_NM_072203	Cele_008655_lips_3_Protein_LIPS_3_lips_3_mRNA_complete_cds_Source_RefSeq_mRNA_Acc_NM_065540	Cele_009303_lips_8_Protein_LIPS_8_lips_8_mRNA_complete_cds_Source_RefSeq_mRNA_Acc_NM_078073	Cele_010267_lips_9_Protein_LIPS_9_lips_9_mRNA_complete_cds_Source_RefSeq_mRNA_Acc_NM_064355	Cele_014009_lips_6_Protein_LIPS_6_lips_6_mRNA_complete_cds_Source_RefSeq_mRNA_Acc_NM_069875	Cele_012585_lips_15_Protein_LIPS_15_lips_15_mRNA_complete_cds_Source_RefSeq_mRNA_Acc_NM_064289	Cele_015645_lips_7_Protein_LIPS_7_isoform_a_Source_RefSeq_mRNA_Acc_NM_061355	Cele_008803_lips_10_Protein_LIPS_10_lips_10_mRNA_complete_cds_Source_RefSeq_mRNA_Acc_NM_063376	Cele_020472_lips_11_Protein_LIPS_11_lips_11_mRNA_complete_cds_Source_RefSeq_mRNA_Acc_NM_061513	Cele_019939_lips_17_Protein_LIPS_17_lips_17_mRNA_complete_cds_Source_RefSeq_mRNA_Acc_NM_063195	Cele_020473_lips_12_Protein_LIPS_12_lips_12_mRNA_complete_cds_Source_RefSeq_mRNA_Acc_NM_061514	Cele_020474_lips_13_Protein_LIPS_13_lips_13_mRNA_complete_cds_Source_RefSeq_mRNA_Acc_NM_061515	Cele_012588_lips_16_Protein_LIPS_16_lips_16_mRNA_complete_cds_Source_RefSeq_mRNA_Acc_NM_064292	Cele_019208_lips_14_Protein_LIPS_14_lips_14_mRNA_complete_cds_Source_RefSeq_mRNA_Acc_NM_061578	

HG_4401	
Hsap_Ensmbl0182606_trafficking_protein_kinesin_binding_1_Source_
HGNC_Symbol_Acc_29947_TRAK1	Hsap_Ensmbl0173805_huntingtin_associated_protein_1_Source_
HGNC_Symbol_Acc_4812_HAP1	Hsap_Ensmbl0261125_huntingtin_associated_protein_1_Source_
HGNC_Symbol_Acc_4812_HAP1	
Dmel_0262872_milt_milton_Source_FlyBase_0262872	
Cele_020838_T27A3_1_Protein_T27A3_1_isoform_e_T27A3_1_mRNA_complete_cds_Source_RefSeq_mRNA_Acc_NM_182088	
Drer_078872_trafficking_protein_kinesin_binding_2_Source_ZFIN_Acc_ZDB_GENE_030131_7496_trak2	Drer_074508_huntingtin_associated_protein_1_Source_
HGNC_Symbol_Acc_4812_HAP1	Drer_041304_trafficking_protein_kinesin_binding_1_Source_ZFIN_Acc_ZDB_GENE_100922_182_trak1	Drer_090674_trafficking_protein_kinesin_binding_1_Source_
HGNC_Symbol_Acc_29947_TRAK1_3_of_3	Drer_077730_trafficking_protein_kinesin_binding_1_Source_
HGNC_Symbol_Acc_29947_TRAK1_2_of_3	
Spur_022131_Hap1	Spur_013718_Spur_013718	Spur_006166_trak1L	
Smim_83314_PREDICTED_trafficking_kinesin_binding_protein_milt_Apis_mellifera_gi_328790499_ref_XP_393589_3_2e_141_455	
Sman_127380_Huntington_associated_protein_1_domain_putative_Source_UniProtKB_TrEMBL_Acc_G4LUH8	
Gsal_14060_trafficking_kinesin_binding_protein_1_like	
Nvec_29019_	

HG_3253	
Hsap_Ensmbl0171603_calsyntenin_1_Source_
HGNC_Symbol_Acc_17447_CLSTN1	Hsap_Ensmbl0158258_calsyntenin_2_Source_
HGNC_Symbol_Acc_17448_CLSTN2	Hsap_Ensmbl0139182_calsyntenin_3_Source_
HGNC_Symbol_Acc_18371_CLSTN3	
Dmel_0039928_cals_calsyntenin_1_Source_FlyBase_0039928	
Cgig_10146_Calsyntenin_1_Source_UniProtKB_TrEMBL_Acc_K1PJ87	
Cele_000403_casy_1_Protein_CASY_1_isoform_a_Source_RefSeq_mRNA_Acc_NM_001025939	
Drer_031720_calsyntenin_1_Source_ZFIN_Acc_ZDB_GENE_040426_1064_clstn1	Drer_073883_calsyntenin_3_Source_ZFIN_Acc_ZDB_GENE_100921_73_clstn3	Drer_060637_calsyntenin_2_Source_ZFIN_Acc_ZDB_GENE_070911_2_clstn2	Drer_060638_calsyntenin_2_Source_
HGNC_Symbol_Acc_17448_CLSTN2_2_of_2	
Spur_006103_Spur_006103	Spur_005228_CalsynteninL1	Spur_023005_CalsynteninL2	
Smim_30277_PREDICTED_similar_to_AGAP007103_PA_Tribolium_castaneum_gi_91084931_ref_XP_970864_0_0_1034	
Nvec_10800_	

HG_27707	
This group of homology does not contain any annotated genome

HG_4895	
Cgig_21817_Vitellogenin_6_Source_UniProtKB_TrEMBL_Acc_K1QNA2	
Drer_092028_si_dkey_4c23_3_Source_ZFIN_Acc_ZDB_GENE_050208_668_si_dkey_4c23_3	Drer_055809_vitellogenin_2_Source_ZFIN_Acc_ZDB_GENE_001201_2_vtg2	Drer_078429_vitellogenin_4_Source_ZFIN_Acc_ZDB_GENE_001201_3_vtg4	Drer_092419_vitellogenin_7_Source_ZFIN_Acc_ZDB_GENE_001201_6_vtg7	Drer_016825_vitellogenin_6_Source_ZFIN_Acc_ZDB_GENE_001201_5_vtg6	Drer_092233_vitellogenin_1_Source_ZFIN_Acc_ZDB_GENE_001201_1_vtg1	Drer_092126_vitellogenin_5_Source_ZFIN_Acc_ZDB_GENE_001201_4_vtg5	Drer_016448_vitellogenin_3_phosvitinless_Source_ZFIN_Acc_ZDB_GENE_991019_2_vtg3	
Nvec_14316_	Nvec_32701_	Nvec_14671_	

HG_8944	
Dmel_0035087_CG2765	
Cgig_04802_Mid1_interacting_protein_1_Source_UniProtKB_TrEMBL_Acc_K1PB45	
Spur_012915_Spur_012915	
Smim_62474_Mid1_interacting_protein_putative_Ixodes_scapularis_gi_241096187_ref_XP_002409548_2e_73_235	Smim_36276_Mid1_interacting_protein_putative_Ixodes_scapularis_gi_241096187_ref_XP_002409548_3e_29_115	

HG_8903	
Hsap_Ensmbl0174928_chromosome_3_open_reading_frame_33_Source_
HGNC_Symbol_Acc_26434_C3orf33	
Dmel_0050159_CG30159	
Cele_009307_F32A11_1_Protein_F32A11_1_F32A11_1_mRNA_complete_cds_Source_RefSeq_mRNA_Acc_NM_064393	Cele_012373_W09H1_3_Protein_W09H1_3_W09H1_3_mRNA_complete_cds_Source_RefSeq_mRNA_Acc_NM_064397	
Drer_040582_chromosome_3_open_reading_frame_33_Source_
HGNC_Symbol_Acc_26434_C18H3orf33	
Spur_007156_C3orf33L_1	Spur_027042_C3orf33L	
Nvec_6937_	

HG_8171	
Hsap_Ensmbl0115762_pleckstrin_homology_domain_containing_family_B_evectins_member_2_Source_
HGNC_Symbol_Acc_19236_PLEKHB2	Hsap_Ensmbl0021300_pleckstrin_homology_domain_containing_family_B_evectins_member_1_Source_
HGNC_Symbol_Acc_19079_PLEKHB1	
Drer_013928_pleckstrin_homology_domain_containing_family_B_evectins_member_2_Source_ZFIN_Acc_ZDB_GENE_040426_754_plekhb2	Drer_063519_pleckstrin_homology_domain_containing_family_B_evectins_member_1_Source_
HGNC_Symbol_Acc_19079_PLEKHB1_1_of_2	Drer_088943_pleckstrin_homology_domain_containing_family_B_evectins_member_1_Source_
HGNC_Symbol_Acc_19079_PLEKHB1_2_of_2	
Spur_004859_Plekhb2	
Smim_15289_pleckstrin_homology_domain_containing_family_B_member_isoform_Mus_musculus_gi_21704016_ref_NP_663491_1e_33_129	

HG_6783	
Hsap_Ensmbl0160563_mediator_complex_subunit_27_Source_
HGNC_Symbol_Acc_2377_MED27	
Dmel_0037359_MED27_Mediator_complex_subunit_27_Source_FlyBase_0037359	
Cgig_26991_Mediator_of_RNA_polymerase_II_transcription_subunit_27_Source_UniProtKB_TrEMBL_Acc_K1RF75	
Drer_009681_mediator_complex_subunit_27_Source_ZFIN_Acc_ZDB_GENE_040426_1601_med27	
Spur_019732_Med27	
Smim_55955_cofactor_required_for_Sp1_transcriptional_activation_putative_Ixodes_scapularis_gi_241999332_ref_XP_002434309_4e_149_432	

HG_43673	
Spur_002451_Hypp_1396	Spur_026301_Gpbp1L	

HG_35713	
This group of homology does not contain any annotated genome

HG_19527	
This group of homology does not contain any annotated genome

HG_1117	
Cele_021498_Y40C7B_1_Protein_Y40C7B_1_Y40C7B_1_mRNA_complete_cds_Source_RefSeq_mRNA_Acc_NM_078400	
Smim_g44368_t1_PREDICTED_similar_to_Y40C7B_partial_Hydra_magnipapillata_gi_221105238_ref_XP_002153940_2e_04_50_1	

HG_12234	
This group of homology does not contain any annotated genome

HG_44671	
This group of homology does not contain any annotated genome

HG_33661	
This group of homology does not contain any annotated genome

HG_8866	
Hsap_Ensmbl0054282_serologically_defined_colon_cancer_antigen_8_Source_
HGNC_Symbol_Acc_10671_SDCCAG8	
Drer_078947_serologically_defined_colon_cancer_antigen_8_Source_ZFIN_Acc_ZDB_GENE_090313_318_sdccag8	
Spur_002079_Slinky	Spur_008378_Spur_008378	
Nvec_21143_Myosin_tail_1	Nvec_50544_HALZ	

HG_27364	
Nvec_1748_	Nvec_21497_	

HG_7507	
Hsap_Ensmbl0164463_CREB3_regulatory_factor_Source_
HGNC_Symbol_Acc_24050_CREBRF	
Dmel_0039209_CG13624	
Cgig_09013	
Drer_078581_creb3_regulatory_factor_Source_ZFIN_Acc_ZDB_GENE_120203_3_crebrf	
Spur_021518_C5orf41L	
Smim_30463_AGAP003726_PA_Anopheles_gambiae_str_PEST_gi_333466695_gb_EAA06118_4_6e_35_135	Smim_10776_AGAP003726_PA_Anopheles_gambiae_str_PEST_gi_333466695_gb_EAA06118_4_0_007_47_0	
Nvec_10698_bZIP_1	

HG_24055	
Hsap_Ensmbl0146826_chromosome_7_open_reading_frame_43_Source_
HGNC_Symbol_Acc_25604_C7orf43	
Drer_078891_chromosome_7_open_reading_frame_43_Source_
HGNC_Symbol_Acc_25604_C7H7orf43	
Spur_002904_C7orf43L	

HG_1039	
Hsap_Ensmbl0185669_snail_family_zinc_finger_3_Source_
HGNC_Symbol_Acc_18411_SNAI3	Hsap_Ensmbl0170616_scratch_family_zinc_finger_1_Source_
HGNC_Symbol_Acc_15950_SCRT1	Hsap_Ensmbl0261678_scratch_family_zinc_finger_1_Source_
HGNC_Symbol_Acc_15950_SCRT1	Hsap_Ensmbl0215397_scratch_family_zinc_finger_2_Source_
HGNC_Symbol_Acc_15952_SCRT2	Hsap_Ensmbl0124216_snail_family_zinc_finger_1_Source_
HGNC_Symbol_Acc_11128_SNAI1	Hsap_Ensmbl0019549_snail_family_zinc_finger_2_Source_
HGNC_Symbol_Acc_11094_SNAI2	Hsap_Ensmbl0270299_Uncharacterized_protein_Source_UniProtKB_TrEMBL_Acc_S4R3F8_RP5_850E9_3	
Dmel_0001981_esg_escargot_Source_FlyBase_0001981	Dmel_0035144_CG17181	Dmel_0035481_CG12605	Dmel_0004880_scrt_scratch_Source_FlyBase_0004880	Dmel_0003448_sna_snail_Source_FlyBase_0003448	Dmel_0001983_wor_worniu_Source_FlyBase_0001983	Dmel_0031155_CG15446	Dmel_0038626_CG7691	
Cgig_23711_Transcriptional_repressor_scratch_1_Source_UniProtKB_TrEMBL_Acc_K1QTV5	Cgig_27813_Protein_escargot_Source_UniProtKB_TrEMBL_Acc_K1RFN6	Cgig_11871_Protein_escargot_Source_UniProtKB_TrEMBL_Acc_K1RCF8	Cgig_05451_Transcriptional_repressor_scratch_1_Source_UniProtKB_TrEMBL_Acc_K1PTT2	Cgig_09851_Transcriptional_repressor_scratch_1_Source_UniProtKB_TrEMBL_Acc_K1RC08	
Cele_000468_ces_1_Protein_CES_1_ces_1_mRNA_complete_cds_Source_RefSeq_mRNA_Acc_NM_059937	Cele_016948_scrt_1_Protein_SCRT_1_scrt_1_mRNA_complete_cds_Source_RefSeq_mRNA_Acc_NM_058600	Cele_019299_K02D7_2_Protein_K02D7_2_K02D7_2_mRNA_complete_cds_Source_RefSeq_mRNA_Acc_NM_067501	
Drer_056175_scratch_homolog_2_zinc_finger_protein_Drosophila_Source_ZFIN_Acc_ZDB_GENE_030131_4097_scrt2	Drer_023261_scratch_homolog_1_zinc_finger_protein_a_Drosophila_Source_ZFIN_Acc_ZDB_GENE_080219_30_scrt1a	Drer_040214_scratch_homolog_1_zinc_finger_protein_b_Drosophila_Source_ZFIN_Acc_ZDB_GENE_050327_72_scrt1b	Drer_056995_snail_homolog_1a_Drosophila_Source_ZFIN_Acc_ZDB_GENE_990415_255_snai1a	Drer_031243_snail_homolog_3_Source_ZFIN_Acc_ZDB_GENE_061013_757_snai3	Drer_040046_snail_homolog_2_Drosophila_Source_ZFIN_Acc_ZDB_GENE_030326_6_snai2	Drer_046019_snail_homolog_1b_Drosophila_Source_ZFIN_Acc_ZDB_GENE_980526_514_snai1b	
Spur_018393_Scratch	Spur_001113_Sna_Zinc_finger_transcription_factor_Source_UniProtKB_TrEMBL_Acc_Q6UCK0	Spur_015640_ScratchX	
Smim_32215_snail_protein_Cupiennius_salei_gi_32261040_emb_CAE00182_0_0_612	Smim_8072_scratch_homolog_zinc_finger_protein_a_Danio_rerio_gi_165972445_ref_NP_001107073_1e_58_192	Smim_71740_scratch_homolog_zinc_finger_protein_a_Danio_rerio_gi_165972445_ref_NP_001107073_1e_56_185	Smim_10442_zinc_finger_protein_SNAI1_putative_Pediculus_humanus_corporis_gi_242022105_ref_XP_002431482_3e_87_274	Smim_65053_snail_protein_Cupiennius_salei_gi_32261040_emb_CAE00182_0_008_43_9	
Sman_054430_Putative_zinc_finger_protein_Source_UniProtKB_TrEMBL_Acc_G4VQJ1	Sman_068240_Putative_zinc_finger_protein_Source_UniProtKB_TrEMBL_Acc_G4VTC2	Sman_155070_Putative_zinc_finger_protein_Source_UniProtKB_TrEMBL_Acc_G4VT70	
Gsal_2960_zinc_finger_protein_snai3	Gsal_370_zinc_finger_protein	Gsal_3036_zinc_finger_protein	Gsal_1103_transcriptional_repressor_scratch_2_like	
Nvec_40645_zf_C2H2	Nvec_34917_zf_C2H2	Nvec_5064_	

HG_44297	
This group of homology does not contain any annotated genome

HG_9889	
Hsap_Ensmbl0171243_sclerostin_domain_containing_1_Source_
HGNC_Symbol_Acc_21748_SOSTDC1	Hsap_Ensmbl0167941_sclerostin_Source_
HGNC_Symbol_Acc_13771_SOST	
Drer_068892_sclerostin_domain_containing_1a_Source_ZFIN_Acc_ZDB_GENE_050417_64_sostdc1a	Drer_056021_sclerostin_domain_containing_1b_Source_ZFIN_Acc_ZDB_GENE_060503_653_sostdc1b	Drer_061259_sclerostin_Source_ZFIN_Acc_ZDB_GENE_110411_139_sost	

HG_5975	
Hsap_Ensmbl0135365_PHD_finger_protein_21A_Source_
HGNC_Symbol_Acc_24156_PHF21A	Hsap_Ensmbl0056487_PHD_finger_protein_21B_Source_
HGNC_Symbol_Acc_25161_PHF21B	
Cgig_27419_PHD_finger_protein_21A_Source_UniProtKB_TrEMBL_Acc_K1QLJ5	
Drer_087105_Uncharacterized_protein_Source_UniProtKB_TrEMBL_Acc_E7EZS0_CABZ01111990_1	Drer_021378_PHD_finger_protein_21Ab_Source_ZFIN_Acc_ZDB_GENE_030131_6456_phf21ab	Drer_087887_PHD_finger_protein_21B_Source_
HGNC_Symbol_Acc_25161_PHF21B_2_of_2	Drer_006878_PHD_finger_protein_21Aa_Source_ZFIN_Acc_ZDB_GENE_050208_99_phf21aa	
Spur_011986_Phf21A	Spur_011987_Spur_011987	Spur_003699_Spur_003699	
Smim_54962_PREDICTED_PHD_finger_protein_21B_like_Saccoglossus_kowalevskii_gi_291231854_ref_XP_002735870_6e_19_87_8	Smim_54959_54959	
Nvec_3579_	

HG_7017	
Hsap_Ensmbl0138785_integrator_complex_subunit_12_Source_
HGNC_Symbol_Acc_25067_INTS12	
Dmel_0039459_IntS12_Integrator_12_Source_FlyBase_0039459	
Cgig_07854_Integrator_complex_subunit_12_Source_UniProtKB_TrEMBL_Acc_K1QDW1	
Cele_020716_phf_30_Protein_PHF_30_phf_30_mRNA_complete_cds_Source_RefSeq_mRNA_Acc_NM_072781	
Drer_089644_integrator_complex_subunit_12_Source_ZFIN_Acc_ZDB_GENE_040625_178_ints12	
Spur_017597_Spur_017597	
Smim_3999_PREDICTED_integrator_complex_subunit_12_like_Monodelphis_domestica_gi_126330970_ref_XP_001363546_2e_57_205	
Nvec_9457_PHD	

HG_26617	
This group of homology does not contain any annotated genome

HG_9122	
Hsap_Ensmbl0133773_coiled_coil_domain_containing_59_Source_
HGNC_Symbol_Acc_25005_CCDC59	
Cgig_14190_Thyroid_transcription_factor_1_associated_protein_26_Source_UniProtKB_TrEMBL_Acc_K1QSP7	
Cele_017360_F10E9_11_Protein_F10E9_11_F10E9_11_mRNA_complete_cds_Source_RefSeq_mRNA_Acc_NM_066428	
Drer_045755_coiled_coil_domain_containing_59_Source_ZFIN_Acc_ZDB_GENE_041210_91_ccdc59	
Spur_019092_Spur_019092	

HG_12967	
Hsap_Ensmbl0162851_transcription_factor_B2_mitochondrial_Source_
HGNC_Symbol_Acc_18559_TFB2M	
Drer_074756_transcription_factor_B2_mitochondrial_Source_ZFIN_Acc_ZDB_GENE_070521_3_tfb2m	
Spur_008461_Tfb2m	
Nvec_47744_RrnaAD	

HG_11572	
Nvec_50272_	

HG_19622	
This group of homology does not contain any annotated genome

HG_27100	
Nvec_51160_MIP	

HG_16436	
This group of homology does not contain any annotated genome

HG_8433	
Hsap_Ensmbl0176390_cytokine_receptor_like_factor_3_Source_
HGNC_Symbol_Acc_17177_CRLF3	
Cgig_27657_Cytokine_receptor_like_factor_3_Source_UniProtKB_TrEMBL_Acc_K1QRS0	
Drer_070261_cytokine_receptor_like_factor_3_Source_ZFIN_Acc_ZDB_GENE_050417_354_crlf3	
Nvec_35040_fn3	Nvec_15143_DUF528	

HG_6998	
Hsap_Ensmbl0135679_MDM2_oncogene_E3_ubiquitin_protein_ligase_Source_
HGNC_Symbol_Acc_6973_MDM2	Hsap_Ensmbl0198625_Mdm4_p53_binding_protein_homolog_mouse_Source_
HGNC_Symbol_Acc_6974_MDM4	
Cgig_21730_Protein_Mdm4_Source_UniProtKB_TrEMBL_Acc_K1RKC8	
Drer_033443_transformed_3T3_cell_double_minute_2_homolog_mouse_Source_ZFIN_Acc_ZDB_GENE_990415_153_mdm2	
Smim_46112_ubiquitin_protein_ligase_E3_mdm2_putative_Ixodes_scapularis_gi_241861623_ref_XP_002416342_1e_45_173	
Nvec_18764_	

HG_13314	
Hsap_Ensmbl0116922_chromosome_1_open_reading_frame_109_Source_
HGNC_Symbol_Acc_26039_C1orf109	
Drer_012113_chromosome_1_open_reading_frame_109_Source_
HGNC_Symbol_Acc_26039_C19H1orf109	

HG_7420	
Hsap_Ensmbl0124104_sorting_nexin_family_member_21_Source_
HGNC_Symbol_Acc_16154_SNX21	Hsap_Ensmbl0167208_sorting_nexin_20_Source_
HGNC_Symbol_Acc_30390_SNX20	
Dmel_0031457_CG3077	
Drer_062770_sorting_nexin_family_member_21_Source_ZFIN_Acc_ZDB_GENE_061013_557_snx21	Drer_045554_sorting_nexin_20_Source_ZFIN_Acc_ZDB_GENE_100806_1_snx20	
Spur_020793_Snx21	
Smim_18071_sorting_nexin_21_putative_Ixodes_scapularis_gi_242001744_ref_XP_002435515_3e_93_288	
Nvec_31221_	

HG_20819	
This group of homology does not contain any annotated genome

HG_9132	
Cgig_23942	
Spur_006796_Hypp_1682	
Smim_18682_PREDICTED_hypothetical_protein_Strongylocentrotus_purpuratus_gi_115869824_ref_XP_786484_0_001_48_9	
Sman_122820	

HG_16418	
Hsap_Ensmbl0092330_TERF1_TRF1_interacting_nuclear_factor_2_Source_
HGNC_Symbol_Acc_11824_TINF2	
Cgig_08453	

HG_7656	
Hsap_Ensmbl0050426_LETM1_domain_containing_1_Source_
HGNC_Symbol_Acc_24241_LETMD1	
Dmel_0017429_CG5989	
Cgig_24214	
Cele_009276_F30F8_9_Protein_F30F8_9_isoform_b_F30F8_9_mRNA_complete_cds_Source_RefSeq_mRNA_Acc_NM_182081	
Drer_030641_LETM1_domain_containing_1_Source_
HGNC_Symbol_Acc_24241_LETMD1	
Spur_020598_Ltmd1	
Smim_60001_leucine_zipper_EF_Hand_containing_transmembrane_protein_putative_Ixodes_scapularis_gi_241648042_ref_XP_002411197_5e_108_329	

HG_12311	
This group of homology does not contain any annotated genome

HG_46580	
Nvec_4198_	

HG_7295	
Hsap_Ensmbl0134363_follistatin_Source_
HGNC_Symbol_Acc_3971_FST	Hsap_Ensmbl0070404_follistatin_like_3_secreted_glycoprotein_Source_
HGNC_Symbol_Acc_3973_FSTL3	
Dmel_0259878_Fs_Follistatin_Source_FlyBase_0259878	
Cgig_24194_Follistatin_A_Source_UniProtKB_TrEMBL_Acc_K1RPD0	
Drer_057992_follistatin_b_Source_ZFIN_Acc_ZDB_GENE_031118_139_fstb	Drer_052846_follistatin_a_Source_ZFIN_Acc_ZDB_GENE_990714_11_fsta	Drer_025670_follistatin_like_3_secreted_glycoprotein_Source_ZFIN_Acc_ZDB_GENE_050913_111_fstl3	
Spur_024994_Follistatin	
Smim_16238_follistatin_putative_Pediculus_humanus_corporis_gi_242015758_ref_XP_002428514_3e_68_221	
Nvec_3798_	

HG_7471	
Hsap_Ensmbl0206268_negative_elongation_factor_complex_member_E_Source_
HGNC_Symbol_Acc_13974_NELFE	Hsap_Ensmbl0233801_negative_elongation_factor_complex_member_E_Source_
HGNC_Symbol_Acc_13974_NELFE	Hsap_Ensmbl0231044_negative_elongation_factor_complex_member_E_Source_
HGNC_Symbol_Acc_13974_NELFE	Hsap_Ensmbl0204356_negative_elongation_factor_complex_member_E_Source_
HGNC_Symbol_Acc_13974_NELFE	Hsap_Ensmbl0229363_negative_elongation_factor_complex_member_E_Source_
HGNC_Symbol_Acc_13974_NELFE	
Dmel_0017430_Nelf_E_Negative_elongation_factor_E_Source_FlyBase_0017430	
Cgig_27677_Negative_elongation_factor_E_Source_UniProtKB_TrEMBL_Acc_K1QRV7	
Drer_004343_negative_elongation_factor_complex_member_E_Source_ZFIN_Acc_ZDB_GENE_040718_69_nelfe	
Spur_028711_RdbpL	
Smim_20514_Negative_elongation_factor_E_putative_Pediculus_humanus_corporis_gi_242025524_ref_XP_002433174_2e_78_249	Smim_9866_PREDICTED_similar_to_Negative_elongation_factor_E_CG5994_PA_Tribolium_castaneum_gi_91078286_ref_XP_971953_2e_16_77_8	

HG_35826	
This group of homology does not contain any annotated genome

HG_28408	
Sman_023940	

HG_10346	
Cgig_06867	Cgig_24421	Cgig_28162_Otoancorin_Source_UniProtKB_TrEMBL_Acc_K1RK31	
Nvec_45839_DUF1441	Nvec_42557_GAD	Nvec_13582_	

HG_8000	
Hsap_Ensmbl0056972_TRAF3_interacting_protein_2_Source_
HGNC_Symbol_Acc_1343_TRAF3IP2	
Cgig_27692_Adapter_protein_CIKS_Source_UniProtKB_TrEMBL_Acc_K1QRW7	Cgig_27691	
Drer_091734_TRAF3_interacting_protein_2_like_Source_ZFIN_Acc_ZDB_GENE_110919_1_traf3ip2l	Drer_089756_TRAF3_interacting_protein_2_Source_ZFIN_Acc_ZDB_GENE_031118_74_traf3ip2	Drer_087515_TRAF3_interacting_protein_2_Source_
HGNC_Symbol_Acc_1343_TRAF3IP2_1_of_3	

HG_25886	
Cgig_25912_Spectrin_beta_chain_erythrocyte_Source_UniProtKB_TrEMBL_Acc_K1RV29	

HG_23339	
Cgig_28656	

HG_9208	
Hsap_Ensmbl0262407_coiled_coil_domain_containing_125_Source_
HGNC_Symbol_Acc_28924_CCDC125	Hsap_Ensmbl0183323_coiled_coil_domain_containing_125_Source_
HGNC_Symbol_Acc_28924_CCDC125	
Cgig_06317	
Drer_056477_coiled_coil_domain_containing_125_Source_ZFIN_Acc_ZDB_GENE_060526_104_ccdc125	
Spur_008045_Spur_008045	Spur_013204_Spur_013204	
Nvec_40137_M_inducer_phosp	Nvec_56197_	

HG_9708	
Dmel_0003174_pwn_pawn_Source_FlyBase_0003174	Dmel_0053978_CG33978	
Smim_11544_AGAP007616_PA_Anopheles_gambiae_str_PEST_gi_158285347_ref_XP_308255_4_7e_49_194	Smim_53098_PREDICTED_similar_to_pawn_CG11101_PA_Tribolium_castaneum_gi_91086865_ref_XP_969198_1e_42_178	

HG_65406	
This group of homology does not contain any annotated genome

HG_18586	
This group of homology does not contain any annotated genome

HG_13737	
Sman_164640	

HG_14207	
Hsap_Ensmbl0162972_chromosome_2_open_reading_frame_47_Source_
HGNC_Symbol_Acc_26198_C2orf47	
Drer_069671_chromosome_2_open_reading_frame_47_Source_
HGNC_Symbol_Acc_26198_C9H2orf47	
Spur_004960_Spur_004960	
Nvec_25407_BLYB	

HG_14102	
Cgig_26551	
Spur_027515_Hypp_1205	

HG_6663	
Hsap_Ensmbl0167470_midnolin_Source_
HGNC_Symbol_Acc_16298_MIDN	
Dmel_0052676_CG32676	
Cgig_27975_Midnolin_Source_UniProtKB_TrEMBL_Acc_K1S447	
Drer_018524_midnolin_Source_ZFIN_Acc_ZDB_GENE_030131_2433_midn	Drer_087923_Uncharacterized_protein_Source_UniProtKB_TrEMBL_Acc_E7FAI1_CABZ01087111_1	
Smim_39671_midnolin_B_Xenopus_laevis_gi_148237612_ref_NP_001079641_5e_63_219	

HG_38587	
This group of homology does not contain any annotated genome

HG_9388	
Hsap_Ensmbl0100578_KIAA0586_Source_
HGNC_Symbol_Acc_19960_KIAA0586	
Cgig_20483	
Drer_097772_si_ch211_185a18_2_Source_ZFIN_Acc_ZDB_GENE_120119_1_si_ch211_185a18_2	Drer_090807_si_ch211_185a18_2_Source_ZFIN_Acc_ZDB_GENE_120119_1_si_ch211_185a18_2	
Spur_008953_Talpid3	

HG_6858	
Hsap_Ensmbl0187860_coiled_coil_domain_containing_157_Source_
HGNC_Symbol_Acc_33854_CCDC157	
Cgig_10176	
Drer_056279_coiled_coil_domain_containing_157_Source_ZFIN_Acc_ZDB_GENE_030616_155_ccdc157	
Spur_003767_Hypp_397	
Nvec_35206_2OG_FeII_Oxy	Nvec_54691_SWIRM	Nvec_48832_	Nvec_16964_	Nvec_23848_H_kinase_dim	Nvec_523_zf_C2H2	

HG_5757	
Hsap_Ensmbl0173404_insulinoma_associated_1_Source_
HGNC_Symbol_Acc_6090_INSM1	Hsap_Ensmbl0168348_insulinoma_associated_2_Source_
HGNC_Symbol_Acc_17539_INSM2	
Dmel_0028999_nerfin_1_nervous_fingers_1_Source_FlyBase_0028999	Dmel_0041105_nerfin_2_nervous_fingers_2_Source_FlyBase_0041105	
Cgig_04896_Insulinoma_associated_protein_1_Source_UniProtKB_TrEMBL_Acc_K1QFM9	
Cele_001210_egl_46_Protein_EGL_46_egl_46_mRNA_complete_cds_Source_RefSeq_mRNA_Acc_NM_072293	
Drer_091756_insulinoma_associated_1a_Source_ZFIN_Acc_ZDB_GENE_040426_1810_insm1a	Drer_053301_insulinoma_associated_1b_Source_ZFIN_Acc_ZDB_GENE_030131_2602_insm1b	Drer_020655_insulinoma_associated_2_Source_
HGNC_Symbol_Acc_17539_INSM2	
Spur_027472_Ia1	
Sman_172440_Insulinoma_associated_protein_Ia_1_related_Source_UniProtKB_TrEMBL_Acc_G4VAP2	Sman_172430_Insulinoma_associated_protein_Ia_1_related_Source_UniProtKB_TrEMBL_Acc_G4VAP1	
Gsal_4513_insulinoma_associated_protein_2	
Nvec_30070_zf_C2H2	

HG_27728	
Nvec_50108_Syntaxin	

HG_26743	
This group of homology does not contain any annotated genome

HG_23316	
Cgig_26010	

HG_12306	
Hsap_Ensmbl0206044_Uncharacterized_protein_ENSP00000372125_Source_UniProtKB_Swiss_Prot_Acc_A6NCN8_AC005841_1	
Spur_016769_Spur_016769	
Nvec_3580_	

HG_34685	
This group of homology does not contain any annotated genome

HG_27605	
This group of homology does not contain any annotated genome

HG_64913	
This group of homology does not contain any annotated genome

HG_20658	
This group of homology does not contain any annotated genome

HG_4471	
Hsap_Ensmbl0183691_noggin_Source_
HGNC_Symbol_Acc_7866_NOG	
Cgig_03452_Noggin_3_Source_UniProtKB_TrEMBL_Acc_K1PYU4	Cgig_03450_Noggin_2_Source_UniProtKB_TrEMBL_Acc_K1PJA3	
Drer_043066_noggin_2_Source_ZFIN_Acc_ZDB_GENE_991206_14_nog2	Drer_079003_noggin_3_Source_ZFIN_Acc_ZDB_GENE_990714_8_nog3	Drer_053528_noggin_Source_
HGNC_Symbol_Acc_7866_NOG_1_of_3	Drer_059182_noggin_5_Source_ZFIN_Acc_ZDB_GENE_090618_2_nog5	Drer_058819_noggin_1_Source_ZFIN_Acc_ZDB_GENE_991206_8_nog1	
Spur_024769_Noggin	
Smim_18600_bone_morphogenetic_protein_antagonist_noggin_putative_Ixodes_scapularis_gi_241250792_ref_XP_002403384_7e_73_231	Smim_13896_PREDICTED_noggin_like_Anolis_carolinensis_gi_327288899_ref_XP_003229162_7e_29_112	Smim_18622_Noggin_precursor_Lepeophtheirus_salmonis_gi_225713144_gb_ACO12418_1e_29_121	Smim_4248_noggin4_Takifugu_rubripes_gi_118344598_ref_NP_001072068_0_005_41_2	
Sman_168720	
Gsal_11788_noggin_3_precursor	
Nvec_45703_	Nvec_37589_	

HG_13681	
Spur_017090_Gulo_1	Spur_017089_Spur_017089	
Nvec_43004_FAD_binding_4	

HG_13135	
Cgig_13696	
Spur_009328_Spur_009328	
Smim_32655_PREDICTED_uncharacterized_protein_LOC100257492_Vitis_vinifera_gi_225425244_ref_XP_002267301_6e_12_70_1	

HG_13030	
Hsap_Ensmbl0175455_coiled_coil_domain_containing_14_Source_
HGNC_Symbol_Acc_25766_CCDC14	
Drer_086557_coiled_coil_domain_containing_14_Source_ZFIN_Acc_ZDB_GENE_120215_134_ccdc14	
Spur_028256_Hypp_281	

HG_75398	
Nvec_7191_	

HG_23006	
Spur_000803_Hypp_3117	Spur_012190_Spur_012190	Spur_012191_Hypp_3017	

HG_10887	
Hsap_Ensmbl0155330_chromosome_16_open_reading_frame_87_Source_
HGNC_Symbol_Acc_33754_C16orf87	
Drer_002506_chromosome_16_open_reading_frame_87_Source_
HGNC_Symbol_Acc_33754_C7H16orf87	
Smim_61684_PREDICTED_UPF0547_protein_C16orf87_Gallus_gallus_gi_118096332_ref_XP_414112_2e_21_94_4	

HG_6513	
Dmel_0000370_crc_cryptocephal_Source_FlyBase_0000370	
Cgig_22808_Cyclic_AMP_dependent_transcription_factor_ATF_5_Source_UniProtKB_TrEMBL_Acc_K1R176	
Cele_000221_atf_5_Protein_ATF_5_atf_5_mRNA_complete_cds_Source_RefSeq_mRNA_Acc_NM_078055	Cele_013878_atfs_1_Protein_ATFS_1_isoform_a_Source_RefSeq_mRNA_Acc_NM_074114	Cele_077761_zip_9_Protein_ZIP_9_zip_9_mRNA_complete_cds_Source_RefSeq_mRNA_Acc_NM_001136420	
Drer_077785_activating_transcription_factor_5b_Source_ZFIN_Acc_ZDB_GENE_030131_2637_atf5b	Drer_068096_activating_transcription_factor_5a_Source_ZFIN_Acc_ZDB_GENE_060526_205_atf5a	Drer_038141_activating_transcription_factor_4b2_Source_ZFIN_Acc_ZDB_GENE_070928_23_atf4b2	
Spur_002852_Atf4L	
Smim_46374_Cyclic_AMP_dependent_transcription_factor_ATF_4_Acromyrmex_echinatior_gi_332031518_gb_EGI70990_2e_11_72_8	

HG_9672	
Hsap_Ensmbl0105856_HMG_box_transcription_factor_1_Source_
HGNC_Symbol_Acc_23200_HBP1	
Cgig_03963_HMG_box_containing_protein_1_Source_UniProtKB_TrEMBL_Acc_K1PRF0	
Drer_028517_HMG_box_transcription_factor_1_Source_ZFIN_Acc_ZDB_GENE_050522_414_hbp1	
Spur_021407_Hbp1	
Nvec_9716_HMG_box	

HG_9631	
Hsap_Ensmbl0124279_FAST_kinase_domains_3_Source_
HGNC_Symbol_Acc_28758_FASTKD3	Hsap_Ensmbl0164896_Fas_activated_serine_threonine_kinase_Source_
HGNC_Symbol_Acc_24676_FASTK	
Drer_075652_FAST_kinase_domains_3_Source_ZFIN_Acc_ZDB_GENE_050208_273_fastkd3	Drer_077075_Fas_activated_serine_threonine_kinase_Source_ZFIN_Acc_ZDB_GENE_070912_680_fastk	

HG_8571	
Hsap_Ensmbl0189127_ankyrin_repeat_domain_34B_Source_
HGNC_Symbol_Acc_33736_ANKRD34B	Hsap_Ensmbl0272031_ANKRD34A	Hsap_Ensmbl0235711_ankyrin_repeat_domain_34C_Source_
HGNC_Symbol_Acc_33888_ANKRD34C	
Drer_061641_ankyrin_repeat_domain_34Bb_Source_ZFIN_Acc_ZDB_GENE_060526_101_ankrd34bb	Drer_076719_ankyrin_repeat_domain_34A_Source_
HGNC_Symbol_Acc_27639_ANKRD34A	Drer_077086_ankyrin_repeat_domain_34Ba_Source_ZFIN_Acc_ZDB_GENE_091118_17_ankrd34ba	Drer_093286_ankyrin_repeat_domain_34C_Source_
HGNC_Symbol_Acc_33888_ANKRD34C	
Spur_021080_Ankrd34c	
Smim_38793_38793	

HG_8049	
Hsap_Ensmbl0147654_estrogen_receptor_binding_site_associated_antigen_9_Source_
HGNC_Symbol_Acc_3123_EBAG9	
Dmel_0052536_CG32536	
Cgig_10070	
Drer_040021_estrogen_receptor_binding_site_associated_antigen_9_Source_ZFIN_Acc_ZDB_GENE_040426_1093_ebag9	
Smim_26292_Receptor_binding_cancer_antigen_expressed_on_SiSo_cells_Harpegnathos_saltator_gi_307207768_gb_EFN85386_1e_12_70_9	
Nvec_708_	

HG_12491	
Hsap_Ensmbl0172171_transcription_elongation_factor_mitochondrial_Source_
HGNC_Symbol_Acc_26223_TEFM	
Dmel_0037184_CG14450	
Drer_059469_transcription_elongation_factor_mitochondrial_Source_ZFIN_Acc_ZDB_GENE_060825_345_tefm	
Spur_012669_Spur_012669	

HG_5953	
Hsap_Ensmbl0129757_cyclin_dependent_kinase_inhibitor_1C_p57_Kip2_Source_
HGNC_Symbol_Acc_1786_CDKN1C	Hsap_Ensmbl0111276_cyclin_dependent_kinase_inhibitor_1B_p27_Kip1_Source_
HGNC_Symbol_Acc_1785_CDKN1B	Hsap_Ensmbl0124762_cyclin_dependent_kinase_inhibitor_1A_p21_Cip1_Source_
HGNC_Symbol_Acc_1784_CDKN1A	
Drer_010878_cyclin_dependent_kinase_inhibitor_1C_Source_ZFIN_Acc_ZDB_GENE_040123_1_cdkn1c	Drer_089854_cyclin_dependent_kinase_inhibitor_1C_p57_Kip2_Source_
HGNC_Symbol_Acc_1786_CDKN1C_2_of_2	Drer_029018_cyclin_dependent_kinase_inhibitor_1Ba_Source_ZFIN_Acc_ZDB_GENE_040812_3_cdkn1ba	Drer_076554_cyclin_dependent_kinase_inhibitor_1A_Source_ZFIN_Acc_ZDB_GENE_070705_7_cdkn1a	Drer_054271_cyclin_dependent_kinase_inhibitor_1Bb_Source_ZFIN_Acc_ZDB_GENE_030521_13_cdkn1bb	Drer_088020_cyclin_dependent_kinase_inhibitor_1D_Source_ZFIN_Acc_ZDB_GENE_110215_1_cdkn1d	
Spur_005856_Ckip1	
Smim_39092_Cyclin_dependent_kinase_inhibitor_1B_Salmo_salar_gi_209155102_gb_ACI33783_5e_10_62_8	Smim_32704_Cyclin_dependent_kinase_inhibitor_1B_Lepeophtheirus_salmonis_gi_225712604_gb_ACO12148_3e_08_57_0	
Nvec_33877_CDI	

HG_9609	
Nvec_10403_Death	

HG_21756	
Gsal_4800_protein_fam13a	

HG_11867	
Cgig_18932	
Spur_015150_Hypp_772	Spur_001953_TorlaipL	
Smim_73985_PREDICTED_torsin_1A_interacting_protein_Callithrix_jacchus_gi_296229661_ref_XP_002760362_6e_16_86_3	

HG_3405	
Hsap_Ensmbl0157216_single_stranded_DNA_binding_protein_3_Source_
HGNC_Symbol_Acc_15674_SSBP3	Hsap_Ensmbl0130511_single_stranded_DNA_binding_protein_4_Source_
HGNC_Symbol_Acc_15676_SSBP4	Hsap_Ensmbl0145687_single_stranded_DNA_binding_protein_2_Source_
HGNC_Symbol_Acc_15831_SSBP2	
Dmel_0011481_Ssdp_Sequence_specific_single_stranded_DNA_binding_protein_Source_FlyBase_0011481	
Cgig_25433_Single_stranded_DNA_binding_protein_3_Source_UniProtKB_TrEMBL_Acc_K1R118	
Drer_057395_single_stranded_DNA_binding_protein_2_Source_
HGNC_Symbol_Acc_15831_SSBP2_2_of_2	Drer_056483_single_stranded_DNA_binding_protein_4_Source_ZFIN_Acc_ZDB_GENE_030131_469_ssbp4	Drer_030155_single_stranded_DNA_binding_protein_3b_Source_ZFIN_Acc_ZDB_GENE_040426_2801_ssbp3b	Drer_089305_Uncharacterized_protein_Source_UniProtKB_TrEMBL_Acc_E7FE53_CABZ01046038_1	Drer_056490_single_stranded_DNA_binding_protein_4_Source_
HGNC_Symbol_Acc_15676_SSBP4_2_of_2	Drer_058237_single_stranded_DNA_binding_protein_3a_Source_ZFIN_Acc_ZDB_GENE_070705_484_ssbp3a	Drer_015991_single_stranded_DNA_binding_protein_2_Source_
HGNC_Symbol_Acc_15831_SSBP2_1_of_2	
Spur_024097_Ssbp3L	Spur_016517_Spur_016517	
Smim_22703_glycine_rich_protein_putative_Ixodes_scapularis_gi_240977035_ref_XP_002402581_9e_169_491	Smim_28348_glycine_rich_protein_putative_Ixodes_scapularis_gi_240977035_ref_XP_002402581_8e_156_457	
Sman_092880	
Gsal_11346_single_stranded_dna_binding_protein_3	

HG_36509	
Nvec_36630_DUF1312	Nvec_38812_	Nvec_50734_	

HG_6306	
Hsap_Ensmbl0268223_ADP_ribosylation_factor_like_14_effector_protein_like_Source_
HGNC_Symbol_Acc_44201_ARL14EPL	Hsap_Ensmbl0268714_CTD_2287O16_3	
Dmel_0033000_CG14464	
Cgig_21173	
Cele_015145_B0336_5_Protein_B0336_5_isoform_b_B0336_5_mRNA_complete_cds_Source_RefSeq_mRNA_Acc_NM_001038255	
Drer_001210_ADP_ribosylation_factor_like_14_effector_protein_Source_ZFIN_Acc_ZDB_GENE_060825_216_arl14ep	
Spur_015405_Spur_015405	
Smim_3027_PREDICTED_uncharacterized_protein_C11orf46_homolog_Nasonia_vitripennis_gi_156542701_ref_XP_001603286_3e_19_86_3	
Sman_044470	
Gsal_12171_uncharacterized_protein_c11orf46_homolog	
Nvec_19357_Metallothio_5	

HG_72494	
This group of homology does not contain any annotated genome

HG_8581	
Cgig_19585_Collagen_alpha_6_VI_chain_Source_UniProtKB_TrEMBL_Acc_K1PKC1	
Spur_012671_Tirc4	Spur_005680_Hypp_460	Spur_003608_Tirc5	Spur_013352_Tirc6_partial	Spur_006234_Spur_006234	Spur_020131_Tirc7	
Nvec_347_TIR	Nvec_10120_	

HG_4274	
Hsap_Ensmbl0057704_transmembrane_and_coiled_coil_domain_family_3_Source_
HGNC_Symbol_Acc_29199_TMCC3	Hsap_Ensmbl0133069_transmembrane_and_coiled_coil_domain_family_2_Source_
HGNC_Symbol_Acc_24239_TMCC2	Hsap_Ensmbl0102080_testis_expressed_28_pseudogene_2_Source_
HGNC_Symbol_Acc_33357_TEX28P2	Hsap_Ensmbl0185254_testis_expressed_28_Source_
HGNC_Symbol_Acc_2563_TEX28	
Dmel_0037443_CG1021	
Cgig_09315_Transmembrane_and_coiled_coil_domains_protein_1_Source_UniProtKB_TrEMBL_Acc_K1RG14	
Cele_015800_C15H9_4_Protein_C15H9_4_C15H9_4_mRNA_complete_cds_Source_RefSeq_mRNA_Acc_NM_076620	
Drer_060954_transmembrane_and_coiled_coil_domain_family_1b_Source_ZFIN_Acc_ZDB_GENE_061013_154_tmcc1b	Drer_046007_transmembrane_and_coiled_coil_domain_family_2_Source_ZFIN_Acc_ZDB_GENE_091202_2_tmcc2	Drer_076747_transmembrane_and_coiled_coil_domain_family_1_Source_
HGNC_Symbol_Acc_29116_TMCC1_2_of_2	Drer_045525_transmembrane_and_coiled_coil_domain_family_3_Source_ZFIN_Acc_ZDB_GENE_030131_1811_tmcc3	
Spur_004228_Spur_004228	Spur_025081_Tmcc	
Smim_69771_transmembrane_and_coiled_coil_domains_protein_putative_Pediculus_humanus_corporis_gi_242006946_ref_XP_002424303_6e_135_413	Smim_64466_CG1021_isoform_G_Drosophila_melanogaster_gi_221378060_ref_NP_001138016_7e_53_184	Smim_64471_transmembrane_and_coiled_coil_domains_protein_Bos_taurus_gi_156120499_ref_NP_001095395_7e_67_228	
Nvec_49868_TPX2	Nvec_26306_	

HG_6847	
Hsap_Ensmbl0138629_ubiquitin_like_7_bone_marrow_stromal_cell_derived_Source_
HGNC_Symbol_Acc_28221_UBL7	
Dmel_0037538_CG3223	
Cgig_18130_Ubiquitin_like_protein_7_Source_UniProtKB_TrEMBL_Acc_K1R8M0	
Drer_040286_ubiquitin_like_7b_bone_marrow_stromal_cell_derived_Source_ZFIN_Acc_ZDB_GENE_040426_1334_ubl7b	Drer_024229_ubiquitin_like_7a_bone_marrow_stromal_cell_derived_Source_ZFIN_Acc_ZDB_GENE_050417_285_ubl7a	
Spur_028606_Ubl7	Spur_015861_Spur_015861	
Nvec_29060_	

HG_27995	
This group of homology does not contain any annotated genome

HG_7851	
Dmel_0033122_CG17002	
Cgig_07320_G_protein_pathway_suppressor_2_Source_UniProtKB_TrEMBL_Acc_K1Q4N1	Cgig_03243_G_protein_pathway_suppressor_2_Source_UniProtKB_TrEMBL_Acc_K1PSH0	
Spur_002466_Spur_002466	
Smim_16194_G_protein_pathway_suppressor_putative_Ixodes_scapularis_gi_241123155_ref_XP_002403798_2e_43_161	
Nvec_25387_	

HG_11798	
Cele_022824_ZK813_5_Protein_ZK813_5_ZK813_5_mRNA_complete_cds_Source_RefSeq_mRNA_Acc_NM_171651	
Spur_015954_Hypp_804	
Smim_24465_24465	

HG_10741	
Dmel_0032402_CG14945	Dmel_0036560_CG5895	
Smim_32923_PI_PLC_X_domain_containing_protein_Acromyrmex_echinatior_gi_332020999_gb_EGI61392_3e_57_206	Smim_71329_Phosphatidylinositol_specific_phospholipase_C_X_domain_containing_protein_Harpegnathos_saltator_gi_307207209_gb_EFN84999_3e_72_244	

HG_45344	
This group of homology does not contain any annotated genome

HG_40567	
This group of homology does not contain any annotated genome

HG_18148	
Cgig_25352	
Spur_003116_Spur_003116	

HG_12450	
Spur_009506_Spur_009506	

HG_9805	
Hsap_Ensmbl0174137_family_with_sequence_similarity_53_member_A_Source_
HGNC_Symbol_Acc_31860_FAM53A	Hsap_Ensmbl0189319_family_with_sequence_similarity_53_member_B_Source_
HGNC_Symbol_Acc_28968_FAM53B	Hsap_Ensmbl0120709_family_with_sequence_similarity_53_member_C_Source_
HGNC_Symbol_Acc_1336_FAM53C	
Cgig_22981_Protein_FAM53A_Source_UniProtKB_TrEMBL_Acc_K1RUE5	
Drer_016156_family_with_sequence_similarity_53_member_B_Source_ZFIN_Acc_ZDB_GENE_040426_2495_fam53b	Drer_045127_family_with_sequence_similarity_53_member_C_Source_
HGNC_Symbol_Acc_1336_FAM53C	

HG_18097	
Nvec_35853_TP2	Nvec_8506_	

HG_13489	
Hsap_Ensmbl0183977_protein_phosphatase_2C_like_domain_containing_1_Source_
HGNC_Symbol_Acc_28406_PP2D1	
Spur_012114_C3orf48L	
Nvec_37977_PP2C	

HG_10777	
Cgig_22930	
Spur_016737_Hypp_2273	
Nvec_6281_	

HG_9444	
Hsap_Ensmbl0239605_chromosome_2_open_reading_frame_61_Source_
HGNC_Symbol_Acc_26850_C2orf61	
Cgig_17102	
Drer_089552_chromosome_2_open_reading_frame_61_Source_
HGNC_Symbol_Acc_26850_C2orf61	
Spur_017815_Spur_017815	
Sman_061100	
Nvec_56142_zf_B_box	

HG_27393	
This group of homology does not contain any annotated genome

HG_17601	
Smim_54665_PREDICTED_TBC1_domain_family_member_4_Danio_rerio_gi_292617718_ref_XP_002663441_3e_17_88_6	Smim_60713_TBC1_domain_family_member_4_Xenopus_laevis_gi_147905358_ref_NP_001086020_3e_16_86_7	
Nvec_26593_PID	

HG_11703	
Hsap_Ensmbl0091947_transmembrane_protein_101_Source_
HGNC_Symbol_Acc_28653_TMEM101	
Drer_077500_transmembrane_protein_101_Source_ZFIN_Acc_ZDB_GENE_121214_289_tmem101	
Spur_019019_Spur_019019	

HG_14005	
Cgig_09676	Cgig_12803	

HG_35842	
Nvec_33207_	

HG_17929	
Cele_021024_W04C9_2_Protein_W04C9_2_W04C9_2_mRNA_complete_cds_Source_RefSeq_mRNA_Acc_NM_058337	

HG_15928	
Cgig_05903_WD_repeat_containing_protein_87_Source_UniProtKB_TrEMBL_Acc_K1P9S9	

HG_23237	
Nvec_54628_RecR	Nvec_55961_	Nvec_35921_Myelin_PLP	Nvec_22686_zf_C3HC4	Nvec_38449_zf_C3HC4	

HG_11893	
Hsap_Ensmbl0183324_chromosome_15_open_reading_frame_60_Source_
HGNC_Symbol_Acc_25065_C15orf60	
Drer_069781_chromosome_15_open_reading_frame_60_Source_
HGNC_Symbol_Acc_25065_C18H15orf60_1_of_2	Drer_095394_chromosome_15_open_reading_frame_60_Source_
HGNC_Symbol_Acc_25065_C18H15orf60_2_of_2	
Smim_5186_meiotic_recombination_protein_REC114_like_Mus_musculus_gi_259906436_ref_NP_082874_2e_15_80_1	

HG_48320	
Nvec_30743_	

HG_41237	
This group of homology does not contain any annotated genome

HG_76386	
This group of homology does not contain any annotated genome

HG_4989	
This group of homology does not contain any annotated genome

HG_17773	
This group of homology does not contain any annotated genome

HG_11875	
Cgig_24573	
Nvec_41643_uDENN	Nvec_20895_PBS_linker_poly	Nvec_31583_Granulin	Nvec_26445_	

HG_8400	
Hsap_Ensmbl0251537_Uncharacterized_protein_Source_UniProtKB_TrEMBL_Acc_H0Y626_RP11_385D13_1	Hsap_Ensmbl0171931_F_box_and_WD_repeat_domain_containing_10_Source_
HGNC_Symbol_Acc_1211_FBXW10	Hsap_Ensmbl0241322_CMT1A_duplicated_region_transcript_1_Source_
HGNC_Symbol_Acc_14379_CDRT1	Hsap_Ensmbl0181464_CMT_duplicated_region_transcript_1_Uncharacterized_protein_Source_UniProtKB_TrEMBL_Acc_Q9BXD7_CDRT1	Hsap_Ensmbl0221926_tripartite_motif_containing_16_Source_
HGNC_Symbol_Acc_17241_TRIM16	Hsap_Ensmbl0108448_tripartite_motif_containing_16_like_Source_
HGNC_Symbol_Acc_32670_TRIM16L	
Cgig_10531_F_box_WD_repeat_containing_protein_10_Source_UniProtKB_TrEMBL_Acc_K1Q8I4	
Spur_012259_Fbxw10	Spur_023624_Fbxw10L	
Nvec_34607_zf_CXXC	

HG_46542	
Nvec_30796_SNARE	Nvec_55906_SNARE	

HG_7164	
Hsap_Ensmbl0008838_mediator_complex_subunit_24_Source_
HGNC_Symbol_Acc_22963_MED24	
Dmel_0035851_MED24_Mediator_complex_subunit_24_Source_FlyBase_0035851	
Cgig_22277_Mediator_of_RNA_polymerase_II_transcription_subunit_24_Source_UniProtKB_TrEMBL_Acc_K1QTU9	
Drer_032459_mediator_complex_subunit_24_Source_ZFIN_Acc_ZDB_GENE_030131_2341_med24	
Spur_012337_Thrap4L	Spur_001806_Med24L	
Smim_23353_mediator_of_RNA_polymerase_II_transcription_subunit_putative_Ixodes_scapularis_gi_241603791_ref_XP_002405760_0_0_1186	

HG_9737	
Hsap_Ensmbl0198570_retinal_degeneration_3_Source_
HGNC_Symbol_Acc_19689_RD3	
Cgig_01277_Protein_RD3_Source_UniProtKB_TrEMBL_Acc_K1Q364	
Drer_031600_retinal_degeneration_3_Source_ZFIN_Acc_ZDB_GENE_040724_103_rd3	Drer_044534_Uncharacterized_protein_Source_UniProtKB_TrEMBL_Acc_E7F1M8_CR631122_1	Drer_037603_zgc_162144_Source_ZFIN_Acc_ZDB_GENE_030131_7630_zgc_162144	
Spur_005607_Spur_005607	
Nvec_6538_	

HG_15618	
Dmel_0037023_CG3698	
Spur_020144_Rheb	Spur_023269_Spur_023269	
Nvec_29067_	

HG_11616	
Dmel_0031617_CG15635	
Nvec_43457_	Nvec_33455_Keratin_B2	Nvec_5785_	

HG_13102	
Cgig_20994_Armadillo_repeat_containing_X_linked_protein_1_Source_UniProtKB_TrEMBL_Acc_K1QVY8	
Smim_8212_armadillo_repeat_containing_protein_putative_Ixodes_scapularis_gi_241720811_ref_XP_002413628_4e_12_69_7	

HG_6475	
Dmel_0031660_mRpL28_mitochondrial_ribosomal_protein_L28_Source_FlyBase_0031660	
Cgig_00355_39S_ribosomal_protein_L28_mitochondrial_Source_UniProtKB_TrEMBL_Acc_K1P1G7	
Cele_020796_mrpl_28_Protein_MRPL_28_mrpl_28_mRNA_complete_cds_Source_RefSeq_mRNA_Acc_NM_061271	
Drer_057805_mitochondrial_ribosomal_protein_L28_Source_ZFIN_Acc_ZDB_GENE_050522_113_mrpl28	
Spur_025619_Spur_025619	
Smim_54675_39S_ribosomal_protein_L28_putative_Ixodes_scapularis_gi_241729588_ref_XP_002404608_2e_72_233	
Sman_181290	
Gsal_8528_39s_ribosomal_protein_l28_mitochondrial	

HG_31102	
Nvec_45256_	Nvec_33756_zf_C3HC4	

HG_11734	
Hsap_Ensmbl0183644_chromosome_11_open_reading_frame_88_Source_
HGNC_Symbol_Acc_25061_C11orf88	
Cgig_21642_UPF0722_protein_C11orf88_like_protein_Source_UniProtKB_TrEMBL_Acc_K1S314	Cgig_00347	
Drer_075714_chromosome_11_open_reading_frame_88_Source_
HGNC_Symbol_Acc_25061_C5H11orf88	
Spur_016944_Spur_016944	

HG_14205	
Nvec_4447_	Nvec_46018_I_set	Nvec_4449_	Nvec_1337_	Nvec_43204_DnaB	Nvec_43976_I_set	

HG_7174	
Hsap_Ensmbl0102362_synaptotagmin_like_4_Source_
HGNC_Symbol_Acc_15588_SYTL4	Hsap_LRG_83_melanophilin_Source_
HGNC_Symbol_Acc_29643_LRG_83	Hsap_Ensmbl0115648_melanophilin_Source_
HGNC_Symbol_Acc_29643_MLPH	
Cgig_15854_Rab_effector_MyRIP_Source_UniProtKB_TrEMBL_Acc_K1RB53	
Drer_062481_melanophilin_b_Source_ZFIN_Acc_ZDB_GENE_070803_2_mlphb	Drer_070991_melanophilin_a_Source_ZFIN_Acc_ZDB_GENE_050208_724_mlpha	
Spur_014198_Hypp_2136	
Smim_18267_titin_putative_Ixodes_scapularis_gi_241710998_ref_XP_002413406_2e_27_128	

HG_25607	
Spur_015976_Fbxw7L	Spur_014275_Hypp_2138	

HG_9706	
Dmel_0032180_CG31714	
Smim_74161_PREDICTED_similar_to_CG31714_CG31714_PB_Tribolium_castaneum_gi_189241440_ref_XP_001812113_6e_49_192	Smim_75525_PREDICTED_similar_to_CG31714_CG31714_PB_Tribolium_castaneum_gi_189241440_ref_XP_001812113_5e_17_85_9	Smim_46593_PREDICTED_similar_to_CG31714_CG31714_PB_Tribolium_castaneum_gi_189241440_ref_XP_001812113_1e_07_57_4	Smim_74165_PREDICTED_cadherin_EGF_LAG_seven_pass_G_type_receptor_3_Danio_rerio_gi_326670102_ref_XP_001922712_3_3e_04_46_2	
Nvec_57008_Sushi	

HG_48930	
This group of homology does not contain any annotated genome

HG_11852	
Hsap_Ensmbl0181004_Bardet_Biedl_syndrome_12_Source_
HGNC_Symbol_Acc_26648_BBS12	
Cgig_07750_Bardet_Biedl_syndrome_12_like_protein_Source_UniProtKB_TrEMBL_Acc_K1QYL7	
Drer_016112_Bardet_Biedl_syndrome_12_Source_ZFIN_Acc_ZDB_GENE_070626_3_bbs12	
Smim_43911_PREDICTED_Bardet_Biedl_syndrome_12_protein_homolog_Xenopus_Silurana_tropicalis_gi_301623596_ref_XP_002941100_6e_07_55_1	
Nvec_58281	

HG_11378	
This group of homology does not contain any annotated genome

HG_2395	
Spur_015361_Unk_86	Spur_002358_Hypp_1389	

HG_71158	
This group of homology does not contain any annotated genome

HG_33393	
This group of homology does not contain any annotated genome

HG_13889	
Cgig_28670	
Spur_011316_Hypp_1972	
Nvec_16158_	

HG_11237	
Hsap_Ensmbl0138152_BTB_POZ_domain_containing_16_Source_
HGNC_Symbol_Acc_26340_BTBD16	
Cgig_14007_BTB_POZ_domain_containing_protein_16_Source_UniProtKB_TrEMBL_Acc_K1Q4C6	Cgig_14006	
Drer_027710_BTB_POZ_domain_containing_16_Source_ZFIN_Acc_ZDB_GENE_100513_3_btbd16	
Spur_015356_Btbd16	
Nvec_36165_YABBY	

HG_45603	
This group of homology does not contain any annotated genome

HG_7338	
Hsap_Ensmbl0232434_chromosome_9_open_reading_frame_172_Source_
HGNC_Symbol_Acc_37284_C9orf172	
Dmel_0261802_CG42748	
Cele_000100_ajm_1_Protein_AJM_1_isoform_b_Source_RefSeq_mRNA_Acc_NM_077137	
Drer_076268_chromosome_9_open_reading_frame_172_Source_
HGNC_Symbol_Acc_37284_C5H9orf172_1_of_2	Drer_076873_chromosome_9_open_reading_frame_172_Source_
HGNC_Symbol_Acc_37284_C5H9orf172_2_of_2	
Spur_009389_Cg15216pa	
Smim_14407_PREDICTED_similar_to_CG15216_CG15216_PA_Tribolium_castaneum_gi_189241830_ref_XP_001809381_3e_34_135	
Nvec_12442_zf_MYND	Nvec_37928_	

HG_74990	
Nvec_17533_	

HG_39032	
This group of homology does not contain any annotated genome

HG_18069	
Cgig_09250	

HG_17494	
Drer_003582_coiled_coil_domain_containing_34_Source_
HGNC_Symbol_Acc_25079_CCDC34	
Sman_150580_Nst1p_like_protein_Source_UniProtKB_TrEMBL_Acc_G4VK13	

HG_8254	
Hsap_Ensmbl0164970_family_with_sequence_similarity_219_member_A_Source_
HGNC_Symbol_Acc_19920_FAM219A	Hsap_Ensmbl0178761_family_with_sequence_similarity_219_member_B_Source_
HGNC_Symbol_Acc_24695_FAM219B	
Drer_013813_family_with_sequence_similarity_219_member_Ab_Source_ZFIN_Acc_ZDB_GENE_050522_213_fam219ab	Drer_016396_family_with_sequence_similarity_219_member_Aa_Source_ZFIN_Acc_ZDB_GENE_040801_110_fam219aa	Drer_023657_family_with_sequence_similarity_219_member_B_Source_ZFIN_Acc_ZDB_GENE_050327_82_fam219b	
Spur_005727_Hypp_1617	
Smim_36288_PREDICTED_similar_to_novel_ptotein_zgc_112221_Ciona_intestinalis_gi_198412082_ref_XP_002130270_1e_10_64_3	

HG_18133	
Nvec_22618_	Nvec_56618_DUF1213	Nvec_17597_	Nvec_13278_zf_CHC2	

HG_45657	
This group of homology does not contain any annotated genome

HG_6052	
Hsap_Ensmbl0122122_SAM_and_SH3_domain_containing_3_Source_
HGNC_Symbol_Acc_15975_SASH3	Hsap_Ensmbl0155307_SAM_domain_SH3_domain_and_nuclear_localization_signals_1_Source_
HGNC_Symbol_Acc_10528_SAMSN1	Hsap_Ensmbl0111961_SAM_and_SH3_domain_containing_1_Source_
HGNC_Symbol_Acc_19182_SASH1	
Dmel_0051163_SKIP_Shal_K_channel_interacting_protein_Source_FlyBase_0051163	
Cgig_22742_Sterile_alpha_motif_domain_containing_protein_5_Source_UniProtKB_TrEMBL_Acc_K1RA65	
Drer_016541_Uncharacterized_protein_Source_UniProtKB_TrEMBL_Acc_E7EZR2_BX004980_1	Drer_058853_SAM_and_SH3_domain_containing_1_Source_
HGNC_Symbol_Acc_19182_SASH1_2_of_2	Drer_078647_SAM_domain_SH3_domain_and_nuclear_localisation_signals_1b_Source_ZFIN_Acc_ZDB_GENE_041010_135_samsn1b	Drer_054543_SAM_domain_SH3_domain_and_nuclear_localisation_signals_1a_Source_ZFIN_Acc_ZDB_GENE_030131_8639_samsn1a	
Spur_020702_Sash1	
Smim_15321_PREDICTED_similar_to_CG31163_CG31163_PD_Tribolium_castaneum_gi_189234720_ref_XP_972950_4e_48_190	Smim_77808_PREDICTED_SAM_and_SH3_domain_containing_protein_like_Anolis_carolinensis_gi_327261975_ref_XP_003215802_1e_26_122	
Nvec_18758_SAM_1	

HG_8842	
Hsap_Ensmbl0155034_F_box_and_leucine_rich_repeat_protein_18_Source_
HGNC_Symbol_Acc_21874_FBXL18	
Drer_007443_F_box_and_leucine_rich_repeat_protein_18_Source_ZFIN_Acc_ZDB_GENE_050913_65_fbxl18	
Spur_016022_Hypp_2243	
Smim_66140_66140	
Nvec_17611_	

HG_7700	
Dmel_0032694_MESR3_Misexpression_suppressor_of_ras_3_Source_FlyBase_0032694	
Cgig_13101	
Spur_004218_Spur_004218	
Smim_54890_AGAP007736_PA_Anopheles_gambiae_str_PEST_gi_158297573_ref_XP_317783_4_6e_48_172	
Nvec_50573_WH1	

HG_4988	
Hsap_Ensmbl0160741_CREB_regulated_transcription_coactivator_2_Source_
HGNC_Symbol_Acc_27301_CRTC2	Hsap_Ensmbl0140577_CREB_regulated_transcription_coactivator_3_Source_
HGNC_Symbol_Acc_26148_CRTC3	Hsap_Ensmbl0105662_CREB_regulated_transcription_coactivator_1_Source_
HGNC_Symbol_Acc_16062_CRTC1	
Dmel_0036746_TORC_TORC_Source_FlyBase_0036746	
Cgig_26692_CREB_regulated_transcription_coactivator_1_Source_UniProtKB_TrEMBL_Acc_K1RA83	Cgig_26693_CREB_regulated_transcription_coactivator_1_Source_UniProtKB_TrEMBL_Acc_K1RFX1	Cgig_10725_CREB_regulated_transcription_coactivator_1_Source_UniProtKB_TrEMBL_Acc_K1P5H3	
Cele_021237_crtc_1_Protein_CRTC_1_crtc_1_mRNA_complete_cds_Source_RefSeq_mRNA_Acc_NM_058516	
Drer_052114_CREB_regulated_transcription_coactivator_3_Source_ZFIN_Acc_ZDB_GENE_070712_2_crtc3	Drer_076068_CREB_regulated_transcription_coactivator_1a_Source_ZFIN_Acc_ZDB_GENE_061027_225_crtc1a	Drer_089103_Uncharacterized_protein_Source_UniProtKB_TrEMBL_Acc_E7F1J1_CABZ01081897_1	Drer_074910_CREB_regulated_transcription_coactivator_2_Source_
HGNC_Symbol_Acc_27301_CRTC2_1_of_2	Drer_076076_CREB_regulated_transcription_coactivator_1b_Source_ZFIN_Acc_ZDB_GENE_041210_266_crtc1b	
Spur_000131_Spur_000131	Spur_010199_Mect1L	
Smim_46246_mucoepidermoid_carcinoma_translocated_putative_Ixodes_scapularis_gi_241756426_ref_XP_002401400_1e_13_68_9	Smim_46275_PREDICTED_CRTC1_protein_like_Saccoglossus_kowalevskii_gi_291231218_ref_XP_002735563_5e_39_147	Smim_46276_PREDICTED_CRTC1_protein_like_Saccoglossus_kowalevskii_gi_291231218_ref_XP_002735563_6e_12_71_2	

HG_23650	
Sman_152910	

HG_14915	
Cgig_20537	
Nvec_57642_TF_Otx	

HG_8176	
Hsap_Ensmbl0183283_DAZ_associated_protein_2_Source_
HGNC_Symbol_Acc_2684_DAZAP2	
Cgig_13193	
Drer_007867_DAZ_associated_protein_2_Source_ZFIN_Acc_ZDB_GENE_030131_3036_dazap2	
Spur_000242_Dazapi2	
Smim_78852_DAZ_associated_protein_putative_Ixodes_scapularis_gi_241168806_ref_XP_002410303_5e_13_71_2	

HG_10849	
Cgig_19693	
Drer_097655_si_dkey_30e9_6_Source_ZFIN_Acc_ZDB_GENE_131121_308_si_dkey_30e9_6	
Spur_010891_Spur_010891	
Sman_167510	
Nvec_58954_	

HG_14505	
Hsap_Ensmbl0122033_mitochondrial_translational_initiation_factor_3_Source_
HGNC_Symbol_Acc_29788_MTIF3	
Drer_039649_mitochondrial_translational_initiation_factor_3_Source_ZFIN_Acc_ZDB_GENE_060228_1_mtif3	
Spur_002672_Mtif3L	

HG_15352	
Hsap_Ensmbl0269964_meiosis_specific_4_homolog_S_cerevisiae_Source_
HGNC_Symbol_Acc_43638_MEI4	
Drer_043912_meiosis_specific_MEI4_homolog_S_cerevisiae_Source_ZFIN_Acc_ZDB_GENE_040724_211_mei4	
Spur_008355_Hypp_1781	
Nvec_24286_DUF1368	

HG_6659	
Hsap_Ensmbl0134352_interleukin_6_signal_transducer_gp130_oncostatin_M_receptor_Source_
HGNC_Symbol_Acc_6021_IL6ST	Hsap_LRG_144_colony_stimulating_factor_3_receptor_granulocyte_Source_
HGNC_Symbol_Acc_2439_LRG_144	Hsap_Ensmbl0119535_colony_stimulating_factor_3_receptor_granulocyte_Source_
HGNC_Symbol_Acc_2439_CSF3R	Hsap_Ensmbl0164509_interleukin_31_receptor_A_Source_
HGNC_Symbol_Acc_18969_IL31RA	Hsap_Ensmbl0081985_interleukin_12_receptor_beta_2_Source_
HGNC_Symbol_Acc_5972_IL12RB2	Hsap_Ensmbl0104998_interleukin_27_receptor_alpha_Source_
HGNC_Symbol_Acc_17290_IL27RA	
Cgig_18798_Down_syndrome_cell_adhesion_molecule_Source_UniProtKB_TrEMBL_Acc_K1QK49	
Drer_074850_interleukin_12_receptor_beta_2a_like_Source_ZFIN_Acc_ZDB_GENE_080107_6_il12rb2l	Drer_093809_interleukin_12_receptor_beta_2_Source_
HGNC_Symbol_Acc_5972_IL12RB2_2_of_2	Drer_052157_interleukin_12_receptor_beta_2a_Source_ZFIN_Acc_ZDB_GENE_080107_3_il12rb2	Drer_045959_colony_stimulating_factor_3_receptor_granulocyte_Source_ZFIN_Acc_ZDB_GENE_080104_4_csf3r	Drer_030498_interleukin_6_signal_transducer_Source_ZFIN_Acc_ZDB_GENE_080104_6_il6st	Drer_052158_interleukin_23_receptor_Source_ZFIN_Acc_ZDB_GENE_080107_5_il23r	Drer_091044_Uncharacterized_protein_Source_UniProtKB_TrEMBL_Acc_E7F3F3_CABZ01040021_1	

HG_9180	
Hsap_Ensmbl0182534_matrix_remodelling_associated_7_Source_
HGNC_Symbol_Acc_7541_MXRA7	
Dmel_0037134_CG7407	
Cele_007349_C05G5_3_Protein_C05G5_3_C05G5_3_mRNA_complete_cds_Source_RefSeq_mRNA_Acc_NM_078048	
Drer_095300_matrix_remodelling_associated_7_Source_ZFIN_Acc_ZDB_GENE_041014_95_mxra7	
Spur_005394_Spur_005394	
Smim_80669_PREDICTED_matrix_remodeling_associated_protein_7_like_Ornithorhynchus_anatinus_gi_149637689_ref_XP_001507759_2e_05_47_8	

HG_8635	
Hsap_Ensmbl0140534_TOPBP1_interacting_checkpoint_and_replication_regulator_Source_
HGNC_Symbol_Acc_28704_TICRR	
Cgig_21638_Putative_helicase_Mov10l1_Source_UniProtKB_TrEMBL_Acc_K1QXV9	
Spur_027898_Hypp_277	
Smim_83146_PREDICTED_treslin_like_Ailuropoda_melanoleuca_gi_301768385_ref_XP_002919613_3e_05_56_6	
Nvec_41532_Extensin_2	

HG_7399	
Hsap_Ensmbl0185674_lysozyme_G_like_2_Source_
HGNC_Symbol_Acc_29615_LYG2	Hsap_Ensmbl0144214_lysozyme_G_like_1_Source_
HGNC_Symbol_Acc_27014_LYG1	
Drer_056874_lysozyme_g_like_1_Source_ZFIN_Acc_ZDB_GENE_040718_461_lygl1	Drer_071701_zgc_162941_Source_ZFIN_Acc_ZDB_GENE_030131_8517_zgc_162941	

HG_13333	
Nvec_5925_	Nvec_54788_PigN	Nvec_55497_	Nvec_12125_	

HG_12148	
Hsap_Ensmbl0106144_caspase_2_apoptosis_related_cysteine_peptidase_Source_
HGNC_Symbol_Acc_1503_CASP2	

HG_5929	
Hsap_Ensmbl0180228_protein_kinase_interferon_inducible_double_stranded_RNA_dependent_activator_Source_
HGNC_Symbol_Acc_9438_PRKRA	Hsap_Ensmbl0139546_TAR_HIV_1_RNA_binding_protein_2_Source_
HGNC_Symbol_Acc_11569_TARBP2	
Dmel_0032515_loqs_loquacious_Source_FlyBase_0032515	
Cele_004326_rde_4_Protein_RDE_4_rde_4_mRNA_complete_cds_Source_RefSeq_mRNA_Acc_NM_066864	
Drer_076718_protein_kinase_interferon_inducible_double_stranded_RNA_dependent_activator_Source_ZFIN_Acc_ZDB_GENE_050309_206_prkra	Drer_070471_TAR_HIV_RNA_binding_protein_2_Source_ZFIN_Acc_ZDB_GENE_030131_8085_tarbp2	
Spur_008206_Tarbp2L	
Smim_1658_PREDICTED_RISC_loading_complex_subunit_tarbp2_like_Bombus_terrestris_gi_340721164_ref_XP_003398995_1e_82_265	
Nvec_10259_dsrm	

HG_21549	
Drer_054128_im_7136021_Source_ZFIN_Acc_ZDB_GENE_041008_74_im_7136021	
Nvec_36258_LRR_1	

HG_8233	
Cgig_22551	Cgig_18053	
Sman_160560	Sman_160550_Dyp_type_peroxidase_putative_Source_UniProtKB_TrEMBL_Acc_G4LZJ1	Sman_172830_Dyp_type_peroxidase_putative_Source_UniProtKB_TrEMBL_Acc_G4LZJ0	

HG_20290	
Cgig_12018_cGMP_inhibited_3_5_cyclic_phosphodiesterase_B_Source_UniProtKB_TrEMBL_Acc_K1PWR8	

HG_9834	
Hsap_Ensmbl0184530_chromosome_6_open_reading_frame_58_Source_
HGNC_Symbol_Acc_20960_C6orf58	
Drer_090722_chromosome_6_open_reading_frame_58_Source_
HGNC_Symbol_Acc_20960_C20H6orf58_1_of_2	Drer_095751_chromosome_6_open_reading_frame_58_Source_
HGNC_Symbol_Acc_20960_C20H6orf58_2_of_2	
Nvec_16743_	

HG_10826	
Spur_005762_Gem	Spur_023715_Gem_1	
Smim_39396_geminin_like_protein_Saccoglossus_kowalevskii_gi_269785253_ref_NP_001161554_8e_08_59_3	Smim_18327_18327	
Nvec_1992_Geminin	

HG_7632	
Hsap_Ensmbl0103995_centrosomal_protein_152kDa_Source_
HGNC_Symbol_Acc_29298_CEP152	
Cgig_14293	
Drer_075725_centrosomal_protein_152_Source_ZFIN_Acc_ZDB_GENE_111005_1_cep152	
Spur_021838_Non_MmyIIhcph	
Smim_32774_PREDICTED_centrosomal_protein_of_152_kDa_like_Meleagris_gallopavo_gi_326926676_ref_XP_003209524_1e_08_60_5	
Nvec_3733_	Nvec_46007_Borrelia_lipo_2	Nvec_24539_	Nvec_36844_Myc_LZ	Nvec_47378_	

HG_13095	
Hsap_Ensmbl0270136_MINOS1_NBL1_readthrough_Source_
HGNC_Symbol_Acc_48338_MINOS1_NBL1	Hsap_Ensmbl0158747_neuroblastoma_1_DAN_family_BMP_antagonist_Source_
HGNC_Symbol_Acc_7650_NBL1	
Drer_031898_neuroblastoma_1_DAN_family_BMP_antagonist_Source_
HGNC_Symbol_Acc_7650_NBL1	

HG_20833	
Spur_001482_Spur_001482	
Nvec_25422_	

HG_7142	
Hsap_Ensmbl0126775_autophagy_related_14_Source_
HGNC_Symbol_Acc_19962_ATG14	
Dmel_0039636_CG11877	
Cgig_25388	
Drer_002670_autophagy_related_14_Source_
HGNC_Symbol_Acc_19962_ATG14	
Spur_012622_Kiaa0831	
Smim_72790_Uncharacterized_protein_Acromyrmex_echinatior_gi_332020196_gb_EGI60640_9e_28_117	
Nvec_22533_	

HG_6041	
Hsap_Ensmbl0092853_claspin_Source_
HGNC_Symbol_Acc_19715_CLSPN	
Dmel_0052251_CG32251	
Cgig_10641_Claspin_Source_UniProtKB_TrEMBL_Acc_K1PY14	
Cele_009127_F25H5_5_Protein_F25H5_5_isoform_a_Source_RefSeq_mRNA_Acc_NM_001264079	
Drer_087655_claspin_Source_
HGNC_Symbol_Acc_19715_CLSPN_1_of_2	Drer_089321_claspin_Source_
HGNC_Symbol_Acc_19715_CLSPN_2_of_2	
Spur_022625_Clspnh	Spur_006674_Clspn2	
Smim_28556_Claspin_homolog_Xenopus_laevis_Mus_musculus_gi_29748067_gb_AAH50848_4e_12_79_3	
Nvec_13431_Seryl_tRNA_N	Nvec_43895_	

HG_27560	
This group of homology does not contain any annotated genome

HG_8479	
Cgig_17564	
Drer_095580_si_ch211_67e16_11_Source_ZFIN_Acc_ZDB_GENE_030131_7044_si_ch211_67e16_11	
Spur_010717_Hypp_1936	
Smim_64713_PREDICTED_hypothetical_protein_Saccoglossus_kowalevskii_gi_291241799_ref_XP_002740797_5e_34_134	Smim_64714_conserved_hypothetical_protein_Ixodes_scapularis_gi_241789138_ref_XP_002414473_2e_35_133	
Nvec_7171_Nodulin_late	

HG_15775	
Dmel_0051223_CG31223	
Sman_006590	

HG_11701	
Hsap_Ensmbl0165807_protein_phosphatase_1_regulatory_subunit_36_Source_
HGNC_Symbol_Acc_20097_PPP1R36	
Cgig_19328	
Spur_017819_C14orf50	
Nvec_6308_CDC73	

HG_11194	
Hsap_Ensmbl0187650_vimentin_type_intermediate_filament_associated_coiled_coil_protein_Source_
HGNC_Symbol_Acc_33803_VMAC	Hsap_Ensmbl0267314_Uncharacterized_protein_Source_UniProtKB_TrEMBL_Acc_K7ERU9_AC104532_2	
Drer_006916_vimentin_type_intermediate_filament_associated_coiled_coil_protein_Source_
HGNC_Symbol_Acc_33803_VMAC	
Spur_024867_Spur_024867	
Smim_38784_PREDICTED_vimentin_type_intermediate_filament_associated_coiled_coil_protein_Xenopus_Silurana_tropicalis_gi_301618399_ref_XP_002938601_1e_15_79_0	

HG_10106	
Hsap_Ensmbl0270517_RAD52_motif_1_Source_
HGNC_Symbol_Acc_19950_RDM1	Hsap_Ensmbl0187456_RAD52_motif_1_Source_
HGNC_Symbol_Acc_19950_RDM1	
Cgig_05477_RAD52_motif_containing_protein_1_Source_UniProtKB_TrEMBL_Acc_K1QGK4	
Drer_038186_RAD52_motif_1_Source_
HGNC_Symbol_Acc_19950_RDM1	
Nvec_41292_RRM_1	Nvec_41294_	

HG_9395	
Hsap_Ensmbl0135637_coiled_coil_domain_containing_142_Source_
HGNC_Symbol_Acc_25889_CCDC142	
Cgig_12394	
Drer_004780_coiled_coil_domain_containing_142_Source_
HGNC_Symbol_Acc_25889_CCDC142	
Spur_001756_Spur_001756	
Nvec_38918_DUF997	

HG_27647	
Nvec_53035_	Nvec_39957_	

HG_22355	
Nvec_17066_PHD	Nvec_38163_Complex1_30kDa	Nvec_17067_TP2	Nvec_20297_LCCL	

HG_15588	
Cgig_04408_Zinc_finger_FYVE_domain_containing_protein_21_Source_UniProtKB_TrEMBL_Acc_K1RIB5	
Drer_027887_zinc_finger_FYVE_domain_containing_21_Source_ZFIN_Acc_ZDB_GENE_030131_1296_zfyve21	
Smim_82718_PREDICTED_zinc_finger_FYVE_domain_containing_21_like_Saccoglossus_kowalevskii_gi_291238223_ref_XP_002739030_6e_27_112	

HG_18059	
Hsap_Ensmbl0166352_chromosome_11_open_reading_frame_74_Source_
HGNC_Symbol_Acc_25142_C11orf74	
Cgig_07763	

HG_14057	
Cgig_06784	Cgig_06785	

HG_15242	
Smim_66944_PREDICTED_KRAB_A_domain_containing_protein_like_Acyrthosiphon_pisum_gi_328725351_ref_XP_003248438_6e_22_101	
Gsal_3430_krab_a_domain_containing_protein_2_like	

HG_7064	
Hsap_Ensmbl0148840_peroxisome_proliferator_activated_receptor_gamma_coactivator_related_1_Source_
HGNC_Symbol_Acc_30025_PPRC1	Hsap_Ensmbl0109819_peroxisome_proliferator_activated_receptor_gamma_coactivator_1_alpha_Source_
HGNC_Symbol_Acc_9237_PPARGC1A	
Dmel_0037248_Spargel_Spargel_Source_FlyBase_0037248	
Cgig_28671_Peroxisome_proliferator_activated_receptor_gamma_coactivator_related_protein_1_Source_UniProtKB_TrEMBL_Acc_K1RBB2	
Drer_090337_peroxisome_proliferator_activated_receptor_gamma_coactivator_related_1_Source_ZFIN_Acc_ZDB_GENE_030131_9858_pprc1	Drer_067829_peroxisome_proliferator_activated_receptor_gamma_coactivator_1_alpha_Source_ZFIN_Acc_ZDB_GENE_080505_1_ppargc1a	
Spur_017430_Hypp_879	
Smim_74296_Peroxisome_proliferator_activated_receptor_gamma_coactivator_related_protein_Camponotus_floridanus_gi_307175375_gb_EFN65394_5e_22_110	
Nvec_44482_RRM_1	

HG_33757	
Nvec_29120_7tm_1	Nvec_29122_	

HG_71535	
This group of homology does not contain any annotated genome

HG_7652	
Hsap_Ensmbl0136122_bora_aurora_kinase_A_activator_Source_
HGNC_Symbol_Acc_24724_BORA	
Dmel_0259791_bora_aurora_borealis_Source_FlyBase_0259791	
Cgig_17064_Protein_aurora_borealis_Source_UniProtKB_TrEMBL_Acc_K1QQ35	
Drer_042688_bora_aurora_kinase_A_activator_Source_ZFIN_Acc_ZDB_GENE_041114_165_bora	
Spur_025255_Hypp_227	
Smim_51674_PREDICTED_protein_aurora_borealis_Apis_mellifera_gi_328791123_ref_XP_001121605_4e_08_57_8	

HG_6592	
Hsap_Ensmbl0172239_poly_A_binding_protein_interacting_protein_1_Source_
HGNC_Symbol_Acc_16945_PAIP1	
Dmel_0034181_CG8963	
Cgig_14652_Polyadenylate_binding_protein_interacting_protein_1_Source_UniProtKB_TrEMBL_Acc_K1PH10	
Drer_042892_poly_A_binding_protein_interacting_protein_1_Source_ZFIN_Acc_ZDB_GENE_040801_247_paip1	
Spur_016666_Paip1L_1	Spur_015783_Paip1L	
Smim_74133_polyadenylate_binding_protein_interacting_protein_putative_Ixodes_scapularis_gi_241779579_ref_XP_002399937_1e_58_206	
Nvec_17025_	

HG_14070	
Dmel_0031683_CG4230	
Cgig_11394	
Smim_41455_putative_accessory_gland_protein_Gryllus_pennsylvanicus_gi_108742354_gb_ABG01813_5e_15_77_8	

HG_28458	
Hsap_Ensmbl0253251_CDNA_FLJ26957_fis_clone_SLV00486_Uncharacterized_protein_Source_UniProtKB_TrEMBL_Acc_Q6ZNX1_CTC_534A2_2	
Drer_035700_zgc_101664_Source_ZFIN_Acc_ZDB_GENE_041010_187_zgc_101664	

HG_891	
Smim_46431_PREDICTED_hypothetical_protein_Hydra_magnipapillata_gi_221122592_ref_XP_002166478_3e_24_102	Smim_g54187_t1_PREDICTED_similar_to_predicted_protein_partial_Hydra_magnipapillata_gi_221113068_ref_XP_002154330_6e_04_47_4	

HG_67011	
This group of homology does not contain any annotated genome

HG_18159	
Nvec_34355_DUF827	

HG_10839	
Hsap_Ensmbl0204442_family_with_sequence_similarity_155_member_A_Source_
HGNC_Symbol_Acc_33877_FAM155A	Hsap_Ensmbl0130054_family_with_sequence_similarity_155_member_B_Source_
HGNC_Symbol_Acc_30701_FAM155B	
Drer_060152_family_with_sequence_similarity_155_member_B_Source_ZFIN_Acc_ZDB_GENE_060526_303_fam155b	Drer_075858_family_with_sequence_similarity_155_member_A_Source_ZFIN_Acc_ZDB_GENE_090313_34_fam155a	Drer_086224_family_with_sequence_similarity_155_member_A_Source_
HGNC_Symbol_Acc_33877_FAM155A_2_of_2	

HG_11686	
Cgig_21942_von_Willebrand_factor_D_and_EGF_domain_containing_protein_Source_UniProtKB_TrEMBL_Acc_K1Q203	
Spur_014038_Spur_014038	

HG_13277	
Spur_007597_Hypp_522	
Smim_48952_PREDICTED_protein_NPAT_like_Xenopus_Silurana_tropicalis_gi_301610899_ref_XP_002934973_5e_06_57_4	Smim_859_Similar_to_nuclear_protein_ataxia_telangiectasia_locus_partial_Homo_sapiens_gi_27370573_gb_AAH40356_3e_06_50_8	

HG_3628	
This group of homology does not contain any annotated genome

HG_11204	
Hsap_Ensmbl0180592_SKI_DACH_domain_containing_1_Source_
HGNC_Symbol_Acc_32697_SKIDA1	Hsap_Ensmbl0179294_chromosome_17_open_reading_frame_96_Source_
HGNC_Symbol_Acc_34493_C17orf96	
Drer_077318_SKI_DACH_domain_containing_1_Source_
HGNC_Symbol_Acc_32697_SKIDA1	
Spur_019194_Hypp_930	
Nvec_53578_	

HG_10050	
Hsap_Ensmbl0164197_ring_finger_protein_180_Source_
HGNC_Symbol_Acc_27752_RNF180	
Drer_057101_ring_finger_protein_180_Source_ZFIN_Acc_ZDB_GENE_040426_1620_rnf180	Drer_073720_ring_finger_protein_180_Source_
HGNC_Symbol_Acc_27752_RNF180_2_of_2	
Smim_63631_uncharacterized_protein_LOC100302463_Acyrthosiphon_pisum_gi_253735789_ref_NP_001156678_5e_21_90_5	
Nvec_14685_	

HG_5774	
Spur_008358_Z229	Spur_017844_Spur_017844	Spur_022894_Hypp_2636	
Nvec_43089_Vicilin_N	Nvec_13535_DUF827	Nvec_3944_	Nvec_16511_	

HG_6020	
Hsap_Ensmbl0224470_ataxin_1_like_Source_
HGNC_Symbol_Acc_33279_ATXN1L	Hsap_Ensmbl0124788_ataxin_1_Source_
HGNC_Symbol_Acc_10548_ATXN1	
Dmel_0029907_Atx_1_Ataxin_1_Source_FlyBase_0029907	
Cgig_11867_Ataxin_1_Source_UniProtKB_TrEMBL_Acc_K1RIE3	
Cele_019394_K04F10_1_Protein_K04F10_1_K04F10_1_mRNA_complete_cds_Source_RefSeq_mRNA_Acc_NM_059436	
Drer_086977_ataxin_1_like_Source_
HGNC_Symbol_Acc_33279_ATXN1L	Drer_060862_ataxin_1b_Source_ZFIN_Acc_ZDB_GENE_061218_2_atxn1b	Drer_061687_ataxin_1a_Source_ZFIN_Acc_ZDB_GENE_060503_759_atxn1a	Drer_088362_ataxin_1_Source_
HGNC_Symbol_Acc_10548_ATXN1_4_of_4	Drer_088261_Uncharacterized_protein_Source_UniProtKB_TrEMBL_Acc_E7EZ35_CABZ01052953_2	
Spur_011937_Ataxia1	
Smim_60158_A_Chain_A_Axh_Domain_Of_Human_Spinocerebellar_Ataxin_gi_39654353_pdb_1OA8_A_2e_27_115	
Gsal_7438_PREDICTED_hypothetical_protein_putative_homolog_to_LOC100167752_Acyrthosiphon_pisum	
Nvec_54925_MFS_1	

HG_17904	
Cgig_19051	
Cele_012628_Y38H6C_16_Protein_Y38H6C_16_Y38H6C_16_mRNA_complete_cds_Source_RefSeq_mRNA_Acc_NM_075558	Cele_022650_ZK84_2_Protein_ZK84_2_ZK84_2_mRNA_complete_cds_Source_RefSeq_mRNA_Acc_NM_062799	

HG_3396	
Hsap_Ensmbl0168412_melatonin_receptor_1A_Source_
HGNC_Symbol_Acc_7463_MTNR1A	Hsap_Ensmbl0134640_melatonin_receptor_1B_Source_
HGNC_Symbol_Acc_7464_MTNR1B	Hsap_Ensmbl0102195_G_protein_coupled_receptor_50_Source_
HGNC_Symbol_Acc_4506_GPR50	Hsap_Ensmbl0272297_RP11_215A19_2	
Dmel_0046687_Tre1_Trapped_in_endoderm_1_Source_FlyBase_0046687	
Cgig_12214_Melatonin_receptor_type_1A_Source_UniProtKB_TrEMBL_Acc_K1PNG6	Cgig_00786_Melatonin_receptor_type_1A_Source_UniProtKB_TrEMBL_Acc_K1PVR2	Cgig_11339_Gustatory_receptor_trehalose_1_Source_UniProtKB_TrEMBL_Acc_K1Q860	Cgig_17965_Gustatory_receptor_trehalose_1_Source_UniProtKB_TrEMBL_Acc_K1R2C4	Cgig_07219_Melatonin_receptor_type_1B_Source_UniProtKB_TrEMBL_Acc_K1PM48	Cgig_18656_Melatonin_receptor_type_1B_Source_UniProtKB_TrEMBL_Acc_K1QPL2	Cgig_18657_Melatonin_receptor_type_1B_Source_UniProtKB_TrEMBL_Acc_K1QX92	Cgig_26836_Melatonin_receptor_type_1A_Source_UniProtKB_TrEMBL_Acc_K1QTX3	Cgig_11983_Melatonin_related_receptor_Source_UniProtKB_TrEMBL_Acc_K1Q4U4	Cgig_07220_G_protein_coupled_receptor_moody_Source_UniProtKB_TrEMBL_Acc_K1PUF0	
Drer_055852_melatonin_receptor_1A_Source_
HGNC_Symbol_Acc_7463_MTNR1A_2_of_2	Drer_035609_melatonin_receptor_1C_Source_ZFIN_Acc_ZDB_GENE_990415_158_mtnr1c	Drer_086883_melatonin_receptor_1B_b_Source_ZFIN_Acc_ZDB_GENE_990415_156_mtnr1bb	Drer_053833_melatonin_receptor_type_1B_a_Source_ZFIN_Acc_ZDB_GENE_990415_157_mtnr1ba	Drer_012057_melatonin_receptor_type_1A_like_Source_ZFIN_Acc_ZDB_GENE_990415_154_mtnr1al	Drer_037545_melatonin_receptor_1A_a_Source_ZFIN_Acc_ZDB_GENE_990415_155_mtnr1aa	
Spur_011249_Mtnr1aL_1	Spur_007320_Spur_007320	Spur_003698_Spur_003698	Spur_020142_Mtnr1b_1	Spur_024602_Spur_024602	Spur_020141_Spur_020141	
Smim_37961_PREDICTED_similar_to_trehalose_receptor_Tribolium_castaneum_gi_189233809_ref_XP_971005_3e_70_230	Smim_913_PREDICTED_similar_to_trehalose_receptor_Tribolium_castaneum_gi_189233809_ref_XP_971005_3e_22_96_3	Smim_36903_AGAP001499_PA_Anopheles_gambiae_str_PEST_gi_333470238_gb_EAA01315_4_2e_11_66_2	
Gsal_65_melatonin_receptor_1a_like	

HG_310	
Hsap_Ensmbl0188992_lipase_member_I_Source_
HGNC_Symbol_Acc_18821_LIPI	Hsap_Ensmbl0266200_pancreatic_lipase_related_protein_2_Source_
HGNC_Symbol_Acc_9157_PNLIPRP2	Hsap_Ensmbl0144837_phospholipase_A1_member_A_Source_
HGNC_Symbol_Acc_17661_PLA1A	Hsap_Ensmbl0175535_pancreatic_lipase_Source_
HGNC_Symbol_Acc_9155_PNLIP	Hsap_Ensmbl0166035_lipase_hepatic_Source_
HGNC_Symbol_Acc_6619_LIPC	Hsap_Ensmbl0203837_pancreatic_lipase_related_protein_3_Source_
HGNC_Symbol_Acc_23492_PNLIPRP3	Hsap_Ensmbl0101670_lipase_endothelial_Source_
HGNC_Symbol_Acc_6623_LIPG	Hsap_Ensmbl0175445_lipoprotein_lipase_Source_
HGNC_Symbol_Acc_6677_LPL	Hsap_Ensmbl0187021_pancreatic_lipase_related_protein_1_Source_
HGNC_Symbol_Acc_9156_PNLIPRP1	Hsap_Ensmbl0262273_pancreatic_lipase_related_protein_1_Source_
HGNC_Symbol_Acc_9156_PNLIPRP1	Hsap_Ensmbl0163898_lipase_member_H_Source_
HGNC_Symbol_Acc_18483_LIPH	
Dmel_0030884_CG6847	Dmel_0029831_CG5966	Dmel_0039472_CG17192	Dmel_0034166_CG6472	Dmel_0039474_CG6283	Dmel_0250847_CG14034	Dmel_0039473_CG17191	Dmel_0039470_CG6296	Dmel_0031976_CG7367	Dmel_0039476_CG6271	Dmel_0030827_CG18258	Dmel_0032973_CG6675	Dmel_0032612_CG13282	Dmel_0039475_CG6277	Dmel_0030828_CG5162	Dmel_0031405_CG4267	Dmel_0036977_CG5665	Dmel_0039471_CG6295	Dmel_0039344_CG4582	Dmel_0035453_CG10357	Dmel_0085476_CG34447	Dmel_0032029_CG17292	Dmel_0085477_CG34448	Dmel_0031426_CG18641	Dmel_0038398_sxe2_sex_specific_enzyme_2_Source_FlyBase_0038398	Dmel_0030162_CG1986	Dmel_0036367_CG10116	Dmel_0005391_Yp2_Yolk_protein_2_Source_FlyBase_0005391	Dmel_0004045_Yp1_Yolk_protein_1_Source_FlyBase_0004045	Dmel_0032289_CG6431	Dmel_0004047_Yp3_Yolk_protein_3_Source_FlyBase_0004047	Dmel_0035697_CG10163	Dmel_0034928_CG13562	
Cgig_25204_Pancreatic_lipase_related_protein_1_Source_UniProtKB_TrEMBL_Acc_K1QDT5	Cgig_27499_Pancreatic_lipase_related_protein_2_Source_UniProtKB_TrEMBL_Acc_K1QXR4	Cgig_16272_Pancreatic_lipase_related_protein_1_Source_UniProtKB_TrEMBL_Acc_K1QTF3	Cgig_16276_Pancreatic_lipase_related_protein_1_Source_UniProtKB_TrEMBL_Acc_K1QCA6	Cgig_16271_Pancreatic_triacylglycerol_lipase_Source_UniProtKB_TrEMBL_Acc_K1QKZ7	Cgig_14664_Pancreatic_lipase_related_protein_2_Source_UniProtKB_TrEMBL_Acc_K1PNW0	Cgig_27498_Pancreatic_lipase_related_protein_2_Source_UniProtKB_TrEMBL_Acc_K1QQ27	Cgig_03345_Pancreatic_triacylglycerol_lipase_Source_UniProtKB_TrEMBL_Acc_K1PJE5	Cgig_16455_Pancreatic_lipase_related_protein_1_Source_UniProtKB_TrEMBL_Acc_K1RGD2	Cgig_16275_Pancreatic_lipase_related_protein_1_Source_UniProtKB_TrEMBL_Acc_K1RJW5	Cgig_11094_Pancreatic_lipase_related_protein_1_Source_UniProtKB_TrEMBL_Acc_K1RUM6	Cgig_14663_Pancreatic_lipase_related_protein_2_Source_UniProtKB_TrEMBL_Acc_K1PH19	Cgig_11093_Pancreatic_lipase_related_protein_1_Source_UniProtKB_TrEMBL_Acc_K1RB01	Cgig_23931_Pancreatic_triacylglycerol_lipase_Source_UniProtKB_TrEMBL_Acc_K1Q1K6	Cgig_17540_Pancreatic_lipase_related_protein_1_Source_UniProtKB_TrEMBL_Acc_K1RCP0	Cgig_00054	Cgig_11092	
Drer_005332_lipase_member_I_Source_ZFIN_Acc_ZDB_GENE_091118_47_lipi	Drer_007108_zgc_91985_Source_ZFIN_Acc_ZDB_GENE_040801_242_zgc_91985	Drer_034667_Uncharacterized_protein_Source_UniProtKB_TrEMBL_Acc_F1QLA7_CABZ01090041_1	Drer_091659_lipoprotein_lipase_Source_
HGNC_Symbol_Acc_6677_LPL_2_of_2	Drer_087697_lipoprotein_lipase_Source_ZFIN_Acc_ZDB_GENE_990415_139_lpl	Drer_053476_lipase_hepatic_a_Source_ZFIN_Acc_ZDB_GENE_040426_1361_lipca	Drer_031044_lipase_endothelial_Source_ZFIN_Acc_ZDB_GENE_040426_699_lipg	Drer_090486_Uncharacterized_protein_Source_UniProtKB_TrEMBL_Acc_F1QQB7_CABZ01114051_1	
Spur_015112_Pnlip_7	Spur_013540_Spur_013540	Spur_012906_Pnlip_2	Spur_015115_Spur_015115	Spur_015110_Pnlip_5	Spur_015953_Pnlip	Spur_015111_Pnlip_6	Spur_024685_Pnlip_11	Spur_007328_Spur_007328	Spur_022530_Spur_022530	Spur_004368_PnlipL	Spur_012366_Pnlip_4	Spur_013685_Spur_013685	Spur_023490_Pnliprp1_1	Spur_014590_Liph	Spur_009294_Pnlip_3	Spur_015113_Pnlip_8	Spur_011331_Spur_011331	Spur_007329_Pnlip_1	Spur_016659_Pnliprp1	Spur_026148_Pnlip_12	Spur_023485_Pnlip_10	Spur_014110_Spur_014110	Spur_007330_Spur_007330	Spur_017461_Pnlip_9	Spur_009293_Spur_009293	Spur_002453_Spur_002453	Spur_023484_Spur_023484	Spur_014109_Spur_014109	Spur_027506_PnliprpL	Spur_000416_Spur_000416	Spur_010929_Spur_010929	Spur_012907_Spur_012907	Spur_021740_Spur_021740	Spur_012010_Spur_012010	
Smim_62054_Venom_pancreatic_like_triacylglycerol_lipase_f	Smim_79874_PREDICTED_similar_to_pancreatic_lipase_Tribolium_castaneum_gi_189240775_ref_XP_969219_8e_82_269	Smim_28311_lipase_precursor_putative_Ixodes_scapularis_gi_241779555_ref_XP_002399927_6e_116_357	Smim_7481_Venom_pancreatic_like_triacylglycerol_lipase_e	Smim_45269_Pancreatic_triacylglycerol_lipase_precursor_putative_Pediculus_humanus_corporis_gi_242004815_ref_XP_002423272_2e_163_501	Smim_7438_lipase_precursor_putative_Ixodes_scapularis_gi_241998424_ref_XP_002433855_1e_116_359	Smim_7520_lipase_precursor_putative_Ixodes_scapularis_gi_241998424_ref_XP_002433855_1e_120_372	Smim_79855_PREDICTED_similar_to_pancreatic_lipase_Tribolium_castaneum_gi_189240775_ref_XP_969219_5e_77_257	Smim_62627_Venom_pancreatic_like_triacylglycerol_lipase_d	Smim_80349_Venom_pancreatic_like_triacylglycerol_lipase_a	Smim_55329_PREDICTED_pancreatic_triacylglycerol_lipase_like_Acyrthosiphon_pisum_gi_328719064_ref_XP_001948643_2e_85_283	Smim_76126_4_Pancreatic_lipase_related_protein_Camponotus_floridanus_gi_307189427_gb_EFN73837_2e_96_309	Smim_80253_Venom_pancreatic_like_triacylglycerol_lipase_b	Smim_71519_PREDICTED_pancreatic_lipase_related_protein_Equus_caballus_gi_194205633_ref_XP_001497749_3e_69_238	Smim_35778_lipase_precursor_putative_Ixodes_scapularis_gi_241998424_ref_XP_002433855_2e_80_269	Smim_g27304_t1_A_Chain_A_Rp2_Lipase_gi_157831229_pdb_1GPL_A_4e_19_89_4	Smim_g16742_t1_Ves_G_allergen_precursor_putative_Pediculus_humanus_corporis_gi_242009156_ref_XP_002425358_1e_20_98_2	Smim_79910_Venom_pancreatic_like_triacylglycerol_lipase_e	Smim_62302_Venom_pancreatic_like_triacylglycerol_lipase_c	Smim_55313_PREDICTED_similar_to_pancreatic_lipase_Tribolium_castaneum_gi_189240775_ref_XP_969219_7e_64_219	Smim_35780_lipase_precursor_putative_Ixodes_scapularis_gi_241779555_ref_XP_002399927_1e_38_145	Smim_g27307_t1_PREDICTED_similar_to_pancreatic_lipase_Tribolium_castaneum_gi_189240775_ref_XP_969219_6e_31_124	Smim_13425_lipase_precursor_putative_Ixodes_scapularis_gi_241998424_ref_XP_002433855_4e_17_83_2	Smim_82682_Pancreatic_triacylglycerol_lipase_precursor_putative_Pediculus_humanus_corporis_gi_242004815_ref_XP_002423272_1e_23_107	Smim_g12208_t1_pancreatic_lipase_related_protein_Mizuhopecten_yessoensis_gi_168420295_gb_ACA23976_9e_16_81_3	Smim_67113_Pancreatic_triacylglycerol_lipase_Harpegnathos_saltator_gi_307196198_gb_EFN77855_2e_10_65_5	Smim_77196_lipase_precursor_putative_Ixodes_scapularis_gi_241998424_ref_XP_002433855_3e_19_92_0	Smim_77195_PREDICTED_similar_to_pancreatic_lipase_partial_Strongylocentrotus_purpuratus_gi_115923523_ref_XP_798021_3e_11_65_1	Smim_55311_lipoxygenase_like_protein_Daphnia_pulex_gi_321477281_gb_EFX88240_6e_12_68_6	Smim_79786_lipoxygenase_like_protein_Daphnia_pulex_gi_321477281_gb_EFX88240_5e_07_53_9	Smim_13424_lipase_precursor_putative_Ixodes_scapularis_gi_241998424_ref_XP_002433855_2e_05_48_9	Smim_24806_24806	Smim_23608_PREDICTED_pancreatic_lipase_related_protein_like_partial_Acyrthosiphon_pisum_gi_193624664_ref_XP_001942756_0_002_42_4	Smim_4491_4491	Smim_63170_pancreatic_triglyceride_lipase_Rattus_norvegicus_gi_6983851_dbj_BAA90789_8e_04_41_6	
Nvec_19823_	Nvec_26408_Lipase	Nvec_43441_Lipase	Nvec_7713_Lipase	Nvec_5209_	Nvec_43904_Lipase	Nvec_11616_	Nvec_30050_	Nvec_2178_	

HG_75345	
Nvec_48160_Cytochrom_C	

HG_19685	
This group of homology does not contain any annotated genome

HG_18154	
Cgig_26742_Protein_bunched_class_2_F_isoform_Source_UniProtKB_TrEMBL_Acc_K1QZ80	

HG_8056	
Hsap_Ensmbl0164758_mediator_complex_subunit_30_Source_
HGNC_Symbol_Acc_23032_MED30	
Dmel_0035149_MED30_Mediator_complex_subunit_30_Source_FlyBase_0035149	
Cgig_23336_Mediator_of_RNA_polymerase_II_transcription_subunit_30_Source_UniProtKB_TrEMBL_Acc_K1R7P5	
Drer_035725_zgc_114119_Source_ZFIN_Acc_ZDB_GENE_050913_56_zgc_114119	Drer_029459_mediator_complex_subunit_30_Source_ZFIN_Acc_ZDB_GENE_040426_1676_med30	
Spur_018162_Med30	
Smim_81524_PREDICTED_similar_to_mediator_complex_subunit_putative_Tribolium_castaneum_gi_91088079_ref_XP_968378_4e_49_171	

HG_9698	
Hsap_Ensmbl0169857_apoptosis_caspase_activation_inhibitor_Source_
HGNC_Symbol_Acc_13509_AVEN	
Dmel_0030410_Aven_Aven_ortholog_Source_FlyBase_0030410	
Cgig_11637_Cell_death_regulator_Aven_Source_UniProtKB_TrEMBL_Acc_K1QZP9	
Drer_002894_apoptosis_caspase_activation_inhibitor_Source_ZFIN_Acc_ZDB_GENE_041001_171_aven	
Spur_000754_Spur_000754	
Smim_66735_cell_death_regulator_Aven_putative_Ixodes_scapularis_gi_241999598_ref_XP_002434442_1e_19_94_0	

HG_11768	
This group of homology does not contain any annotated genome

HG_3777	
This group of homology does not contain any annotated genome

HG_3865	
Hsap_Ensmbl0066735_kinesin_family_member_26A_Source_
HGNC_Symbol_Acc_20226_KIF26A	Hsap_Ensmbl0162849_kinesin_family_member_26B_Source_
HGNC_Symbol_Acc_25484_KIF26B	
Dmel_0031955_CG14535	
Cgig_05796_Kinesin_like_protein_KIF26A_Source_UniProtKB_TrEMBL_Acc_K1PG80	
Cele_006874_vab_8_Protein_VAB_8_isoform_a_Source_RefSeq_mRNA_Acc_NM_073662	
Drer_015016_kinesin_family_member_26Ab_Source_ZFIN_Acc_ZDB_GENE_100716_6_kif26ab	Drer_013343_kinesin_family_member_26Ba_Source_ZFIN_Acc_ZDB_GENE_070521_4_kif26ba	Drer_042368_kinesin_family_member_26Aa_Source_ZFIN_Acc_ZDB_GENE_041001_148_kif26aa	Drer_024575_kinesin_family_member_26Bb_Source_ZFIN_Acc_ZDB_GENE_041001_188_kif26bb	Drer_096743_si_dkey_22l1_1_Source_ZFIN_Acc_ZDB_GENE_130603_74_si_dkey_22l1_1	
Spur_018533_Kif26	
Smim_4990_PREDICTED_Kinesin_like_protein_at_64D_like_Saccoglossus_kowalevskii_gi_291223326_ref_XP_002731659_5e_42_149	Smim_50139_PREDICTED_similar_to_CG14535_CG14535_PA_Tribolium_castaneum_gi_189236427_ref_XP_972268_7e_27_115	Smim_4994_PREDICTED_kinesin_family_member_26B_Danio_rerio_gi_326675502_ref_XP_698032_4_3e_28_115	Smim_4989_PREDICTED_similar_to_CG14535_CG14535_PA_Tribolium_castaneum_gi_189236427_ref_XP_972268_3e_25_122	Smim_75324_PREDICTED_similar_to_CG14535_CG14535_PA_Tribolium_castaneum_gi_189236427_ref_XP_972268_2e_05_53_1	Smim_75323_PREDICTED_LOW_QUALITY_PROTEIN_kinesin_like_protein_KIF26B_like_Pongo_abelii_gi_297661484_ref_XP_002809271_9e_07_58_2	
Sman_212760	Sman_169360_Putative_kinesin_Source_UniProtKB_TrEMBL_Acc_G4V8L6	
Gsal_8970_kinesin_family_member_26b	Gsal_33_uncharacterized_protein_loc578597_isoform_1	

HG_13710	
Spur_005893_Hypp_10	Spur_013616_Hypp_724	Spur_025396_Spur_025396	Spur_018285_Spur_018285	
Nvec_41168_Borrelia_orfA	

HG_7100	
Smim_74471_hypothetical_protein_DAPPUDRAFT_126039_Daphnia_pulex_gi_321443033_gb_EFX59970_9e_37_130	

HG_8654	
Hsap_Ensmbl0173947_primary_cilia_formation_Source_
HGNC_Symbol_Acc_27009_PIFO	
Drer_097071_primary_cilia_formation_Source_
HGNC_Symbol_Acc_27009_PIFO	
Spur_022385_Spur_022385	Spur_002227_Spur_002227	
Sman_032720	
Nvec_43358_	

HG_16476	
Cgig_24515	
Drer_093821_si_ch211_110p13_9_Source_ZFIN_Acc_ZDB_GENE_060526_9_si_ch211_110p13_9	
Nvec_59608_DiS_P_DiS	

HG_25226	
This group of homology does not contain any annotated genome

HG_13167	
Cgig_06034	Cgig_10786	Cgig_25904	Cgig_06195	
Spur_024465_Hypp_2735	

HG_52130	
This group of homology does not contain any annotated genome

HG_6050	
Cgig_19677	Cgig_19557	Cgig_23805	Cgig_21393	Cgig_26433	Cgig_26432	Cgig_26437	Cgig_27397	

HG_36113	
Nvec_49249_RRM_1	

HG_4398	
Hsap_Ensmbl0157933_v_ski_avian_sarcoma_viral_oncogene_homolog_Source_
HGNC_Symbol_Acc_10896_SKI	Hsap_Ensmbl0136603_SKI_like_oncogene_Source_
HGNC_Symbol_Acc_10897_SKIL	
Dmel_0085450_Snoo_Sno_oncogene_Source_FlyBase_0085450	
Cgig_19796_Ski_oncogene_Source_UniProtKB_TrEMBL_Acc_K1R8R2	
Drer_022904_SKI_like_oncogene_b_Source_ZFIN_Acc_ZDB_GENE_080723_40_skilb	Drer_042151_nuclear_oncoprotein_skia_Source_ZFIN_Acc_ZDB_GENE_990715_9_skia	Drer_008034_nuclear_oncoprotein_skib_Source_ZFIN_Acc_ZDB_GENE_990715_10_skib	Drer_023933_SKI_like_oncogene_a_Source_ZFIN_Acc_ZDB_GENE_070912_548_skila	
Spur_010659_Ski	Spur_002160_Ski_1	
Sman_123000_Putative_sno_and_ski_oncogene_family_Source_UniProtKB_TrEMBL_Acc_G4VCH4	
Gsal_9828_sno_and_ski_oncogene_family	
Nvec_56915_	

HG_11863	
Hsap_Ensmbl0112039_Fanconi_anemia_complementation_group_E_Source_
HGNC_Symbol_Acc_3586_FANCE	
Cgig_16748	
Drer_068870_Fanconi_anemia_complementation_group_E_Source_ZFIN_Acc_ZDB_GENE_060510_5_fance	
Spur_023995_Spur_023995	
Nvec_28327_	

HG_7475	
Hsap_Ensmbl0118579_mediator_complex_subunit_28_Source_
HGNC_Symbol_Acc_24628_MED28	
Dmel_0039337_MED28_Mediator_complex_subunit_28_Source_FlyBase_0039337	
Cgig_02726_Mediator_of_RNA_polymerase_II_transcription_subunit_28_Source_UniProtKB_TrEMBL_Acc_K1PTE8	
Drer_037410_mediator_complex_subunit_28_Source_ZFIN_Acc_ZDB_GENE_041121_4_med28	
Spur_013697_Spur_013697	
Smim_24962_mediator_of_RNA_polymerase_II_transcription_subunit_putative_Ixodes_scapularis_gi_241154569_ref_XP_002407335_2e_51_172	
Nvec_9398_	

HG_11317	
Hsap_Ensmbl0075218_G_2_and_S_phase_expressed_1_Source_
HGNC_Symbol_Acc_13698_GTSE1	
Drer_013719_G_2_and_S_phase_expressed_1_Source_ZFIN_Acc_ZDB_GENE_050522_493_gtse1	
Spur_000573_Hypp_309	
Nvec_19564_	

HG_4904	
Hsap_Ensmbl0035862_TIMP_metallopeptidase_inhibitor_2_Source_
HGNC_Symbol_Acc_11821_TIMP2	Hsap_Ensmbl0157150_TIMP_metallopeptidase_inhibitor_4_Source_
HGNC_Symbol_Acc_11823_TIMP4	Hsap_Ensmbl0100234_TIMP_metallopeptidase_inhibitor_3_Source_
HGNC_Symbol_Acc_11822_TIMP3	Hsap_Ensmbl0178404_Protein_DDC8_homolog_Source_UniProtKB_Swiss_Prot_Acc_Q96MC4_DDC8	Hsap_Ensmbl0102265_TIMP_metallopeptidase_inhibitor_1_Source_
HGNC_Symbol_Acc_11820_TIMP1	
Dmel_0025879_Timp_Tissue_inhibitor_of_metalloproteases_Source_FlyBase_0025879	
Cgig_00389_Metalloproteinase_inhibitor_3_Source_UniProtKB_TrEMBL_Acc_K1QSP8	Cgig_11498_Metalloproteinase_inhibitor_3_Source_UniProtKB_TrEMBL_Acc_K1QWV2	Cgig_21843_Metalloproteinase_inhibitor_4_Source_UniProtKB_TrEMBL_Acc_K1R8P5	Cgig_11497_Metalloproteinase_inhibitor_2_Source_UniProtKB_TrEMBL_Acc_K1QQM0	Cgig_11011	
Drer_090394_TIMP_metallopeptidase_inhibitor_4_Source_
HGNC_Symbol_Acc_11823_TIMP4	Drer_075261_tissue_inhibitor_of_metalloproteinase_2b_Source_ZFIN_Acc_ZDB_GENE_040426_2655_timp2b	Drer_061226_tissue_inhibitor_of_metalloproteinase_2a_Source_ZFIN_Acc_ZDB_GENE_030612_1_timp2a	
Spur_008865_Timp4	Spur_008866_Timp4b	Spur_008863_Timp3	Spur_008857_Timp3b	Spur_008862_Timp1b	Spur_008864_Timp2d	
Smim_47045_Metalloproteinase_inhibitor_3_Harpegnathos_saltator_gi_307203555_gb_EFN82588_2e_37_139	
Nvec_16157_	

HG_8262	
Hsap_Ensmbl0114023_family_with_sequence_similarity_162_member_A_Source_
HGNC_Symbol_Acc_17865_FAM162A	Hsap_Ensmbl0183807_family_with_sequence_similarity_162_member_B_Source_
HGNC_Symbol_Acc_21549_FAM162B	
Dmel_0036887_CG9231	
Drer_063344_family_with_sequence_similarity_162_member_A_Source_ZFIN_Acc_ZDB_GENE_030131_8307_fam162a	
Spur_023049_Fam162a	
Smim_49827_growth_and_transformation_dependent_protein_Culex_quinquefasciatus_gi_170035772_ref_XP_001845741_9e_24_98_6	

HG_23220	
Cgig_16852	

HG_11740	
Hsap_Ensmbl0198920_KIAA0753_Source_
HGNC_Symbol_Acc_29110_KIAA0753	
Drer_034227_si_dkey_243i1_1_Source_ZFIN_Acc_ZDB_GENE_030131_6399_si_dkey_243i1_1	
Spur_003807_Hypp_398	
Smim_11804_PREDICTED_uncharacterized_protein_KIAA0753_like_Equus_caballus_gi_149724862_ref_XP_001502839_2e_04_47_8	
Nvec_21241_ErmC	

HG_3395	
Hsap_Ensmbl0130449_zinc_finger_SWIM_type_containing_6_Source_
HGNC_Symbol_Acc_29316_ZSWIM6	Hsap_Ensmbl0162415_zinc_finger_SWIM_type_containing_5_Source_
HGNC_Symbol_Acc_29299_ZSWIM5	Hsap_Ensmbl0132003_zinc_finger_SWIM_type_containing_4_Source_
HGNC_Symbol_Acc_25704_ZSWIM4	
Dmel_0032521_CG7110	
Cgig_05472_Zinc_finger_SWIM_domain_containing_protein_4_Source_UniProtKB_TrEMBL_Acc_K1QHL2	Cgig_14568_Zinc_finger_SWIM_domain_containing_protein_6_Source_UniProtKB_TrEMBL_Acc_K1PNY9	
Drer_055900_zinc_finger_SWIM_type_containing_5_Source_ZFIN_Acc_ZDB_GENE_030925_30_zswim5	Drer_041129_zinc_finger_SWIM_type_containing_6_Source_ZFIN_Acc_ZDB_GENE_060602_4_zswim6	
Spur_017956_Zswim6	
Smim_32228_zinc_finger_protein_putative_Ixodes_scapularis_gi_241696175_ref_XP_002411833_5e_49_175	Smim_11871_zinc_finger_protein_SWIM_domain_containing_protein_putative_Pediculus_humanus_corporis_gi_242017048_ref_XP_002429005_3e_63_222	Smim_11869_zinc_finger_protein_putative_Ixodes_scapularis_gi_241696175_ref_XP_002411833_0_0_579	
Sman_130690_Putative_zinc_finger_protein_Source_UniProtKB_TrEMBL_Acc_G4VSK6	
Nvec_41325_SWIM	

HG_13313	
Drer_074444_RecQ_mediated_genome_instability_2_Source_
HGNC_Symbol_Acc_28349_RMI2	
Spur_020490_Spur_020490	

HG_7532	
Hsap_Ensmbl0107719_phosphatase_domain_containing_paladin_1_Source_
HGNC_Symbol_Acc_23530_PALD1	
Cgig_22448_Paladin_Source_UniProtKB_TrEMBL_Acc_K1QQN4	
Spur_012505_Pald	Spur_004627_Spur_004627	Spur_010309_Pald_1	Spur_002208_PaldL	
Sman_151920	
Nvec_50241_	Nvec_51044_	Nvec_58251_Toxin_4	Nvec_38720_	

HG_10432	
Cele_011139_R08B4_3_Protein_R08B4_3_R08B4_3_mRNA_complete_cds_Source_RefSeq_mRNA_Acc_NM_077458	
Drer_074720_si_ch211_51h9_7_Source_ZFIN_Acc_ZDB_GENE_081104_235_si_ch211_51h9_7	
Spur_010917_Spur_010917	

HG_42564	
This group of homology does not contain any annotated genome

HG_29018	
Spur_023315_RtnpLp	

HG_7897	
Drer_087961_avidin_like_LOC567678_mRNA_Source_RefSeq_mRNA_Acc_NM_001201442_BX465186_1	
Spur_017985_Spur_017985	Spur_024474_Spur_024474	Spur_012709_Spur_012709	Spur_026579_Spur_026579	Spur_004361_Spur_004361	Spur_004362_Spur_004362	
Smim_66975_putative_fibropellin_Latrodectus_hesperus_gi_318087437_gb_ADV40308_4e_48_171	Smim_66991_putative_fibropellin_Latrodectus_hesperus_gi_318087437_gb_ADV40308_1e_57_196	
Nvec_6127_Avidin	

HG_10414	
Cgig_16565_Halomucin_Source_UniProtKB_TrEMBL_Acc_K1RVT4	Cgig_01814	
Spur_004585_Spur_004585	

HG_650	
Hsap_Ensmbl0174469_contactin_associated_protein_like_2_Source_
HGNC_Symbol_Acc_13830_CNTNAP2	Hsap_Ensmbl0155052_contactin_associated_protein_like_5_Source_
HGNC_Symbol_Acc_18748_CNTNAP5	Hsap_Ensmbl0152910_contactin_associated_protein_like_4_Source_
HGNC_Symbol_Acc_18747_CNTNAP4	Hsap_Ensmbl0106714_contactin_associated_protein_like_3_Source_
HGNC_Symbol_Acc_13834_CNTNAP3	Hsap_Ensmbl0108797_contactin_associated_protein_1_Source_
HGNC_Symbol_Acc_8011_CNTNAP1	Hsap_Ensmbl0154529_contactin_associated_protein_like_3B_Source_
HGNC_Symbol_Acc_32035_CNTNAP3B	Hsap_Ensmbl0236029_AL953854_2	Hsap_Ensmbl0261833_Uncharacterized_protein_Source_UniProtKB_TrEMBL_Acc_H3BPC8_RP11_58C22_1	Hsap_Ensmbl0227921_AL353791_1	
Dmel_0013997_Nrx_IV_Neurexin_IV_Source_FlyBase_0013997	Dmel_0262870_axo_axotactin_Source_FlyBase_0262870	
Cgig_21955_Neurexin_4_Source_UniProtKB_TrEMBL_Acc_K1Q109	Cgig_15473_Neurexin_1_alpha_Source_UniProtKB_TrEMBL_Acc_K1QJZ1	
Cele_003772_nlr_1_Protein_NLR_1_nlr_1_mRNA_complete_cds_Source_RefSeq_mRNA_Acc_NM_069911	Cele_002174_itx_1_Protein_ITX_1_isoform_a_itx_1_mRNA_complete_cds_Source_RefSeq_mRNA_Acc_NM_001262315	
Drer_067824_si_ch211_122m3_1_Source_ZFIN_Acc_ZDB_GENE_091113_51_si_ch211_122m3_1	Drer_058969_contactin_associated_protein_like_2a_Source_ZFIN_Acc_ZDB_GENE_120328_3_cntnap2a	Drer_073920_contactin_associated_protein_like_5a_Source_ZFIN_Acc_ZDB_GENE_081105_126_cntnap5a	Drer_074351_contactin_associated_protein_like_2_Source_
HGNC_Symbol_Acc_13830_CNTNAP2	Drer_074524_contactin_associated_protein_1_Source_
HGNC_Symbol_Acc_8011_CNTNAP1	Drer_073802_Uncharacterized_protein_Source_UniProtKB_TrEMBL_Acc_E7EZI3_CNTNAP5	Drer_075189_contactin_associated_protein_like_5b_Source_ZFIN_Acc_ZDB_GENE_070705_209_cntnap5b	Drer_074558_contactin_associated_protein_like_2b_Source_ZFIN_Acc_ZDB_GENE_070912_26_cntnap2b	Drer_075359_Uncharacterized_protein_Source_UniProtKB_TrEMBL_Acc_E7FAJ5_CR382299_1	Drer_041546_glycophorin_C_Gerbich_blood_group_Source_ZFIN_Acc_ZDB_GENE_030131_7930_gypc	Drer_086913_Uncharacterized_protein_Source_UniProtKB_TrEMBL_Acc_F1QSY9_CABZ01090748_1	Drer_092856_si_ch211_210c8_7_Source_ZFIN_Acc_ZDB_GENE_090313_81_si_ch211_210c8_7	
Spur_014623_Clect_Pan_9	Spur_006601_PanApple_Clect	Spur_023487_Clect_Fn3_10	Spur_028712_Clect_fibrinogen_PanApple	Spur_023488_Clect_Fn3_7	Spur_008956_Nrxn_iv	Spur_012323_Cntnap4L	Spur_005491_Spur_005491	Spur_023229_Spur_023229	Spur_025621_Cntnap2L_3	Spur_010639_PanApple_Clect_Tm	Spur_025620_Cntnap2L_2	Spur_000524_Spur_000524	Spur_018169_Cntnap4L_2	Spur_023671_Scavr	Spur_027127_Spur_027127	Spur_015233_Cntnap2L	Spur_018348_CasprL	Spur_015404_LamG_Egff3	Spur_007341_Caspr_C_term	Spur_004145_Spur_004145	Spur_008181_Spur_008181	
Smim_19086_PREDICTED_cell_recognition_molecule_Caspr2_like_Saccoglossus_kowalevskii_gi_291231668_ref_XP_002735780_2e_37_147	Smim_53594_PREDICTED_LOW_QUALITY_PROTEIN_neurexin_4_like_Bombus_terrestris_gi_340717459_ref_XP_003397199_0_0_553	Smim_19073_PREDICTED_contactin_associated_protein_like_4_like_Saccoglossus_kowalevskii_gi_291228851_ref_XP_002734391_3e_31_133	Smim_17500_AGAP006513_PA_Anopheles_gambiae_str_PEST_gi_158295969_ref_XP_316540_4_0_0_732	Smim_17507_Neurexin_4_Acromyrmex_echinatior_gi_332019922_gb_EGI60382_7e_77_281	Smim_53591_PREDICTED_neurexin_4_partial_Apis_mellifera_gi_328777552_ref_XP_624195_3_1e_172_530	
Sman_159570_Septate_junction_protein_Source_UniProtKB_TrEMBL_Acc_G4V695	
Gsal_4308_contactin_associated_protein_1	Gsal_2205_contactin_associated_protein_1	
Nvec_46333_EGF	Nvec_7361_	Nvec_41487_	Nvec_33576_Pentaxin	Nvec_35957_	Nvec_9968_COLFI	Nvec_33575_PAN	Nvec_22333_COLFI	Nvec_37969_COLFI	Nvec_58715_COLFI	Nvec_51758_MNNL	Nvec_33543_	Nvec_53710_	Nvec_32529_Laminin_G_2	Nvec_32588_	Nvec_11569_	Nvec_17959_	Nvec_11665_	Nvec_17957_	Nvec_38483_	

HG_64853	
This group of homology does not contain any annotated genome

HG_25239	
This group of homology does not contain any annotated genome

HG_5978	
Hsap_Ensmbl0172346_cold_shock_domain_containing_C2_RNA_binding_Source_
HGNC_Symbol_Acc_30359_CSDC2	
Dmel_0036661_CG9705	
Cgig_21754_Calcium_regulated_heat_stable_protein_1_Source_UniProtKB_TrEMBL_Acc_K1RUK6	
Drer_053129_calcium_regulated_heat_stable_protein_1_Source_ZFIN_Acc_ZDB_GENE_040426_1479_carhsp1	Drer_041323_cold_shock_domain_containing_C2_RNA_binding_a_Source_ZFIN_Acc_ZDB_GENE_040718_442_csdc2a	Drer_068477_cold_shock_domain_containing_C2_RNA_binding_b_Source_ZFIN_Acc_ZDB_GENE_110419_1_csdc2b	
Spur_028637_Spur_028637	Spur_028636_Spur_028636	
Sman_093830	
Gsal_56_calcium_regulated_heat_stable_protein_1_calcium_regulated_heat_stable_protein_of_24_kda	
Nvec_18175_	

HG_5849	
Dmel_0029708_CG3556	
Spur_006041_Spur_006041	
Smim_31878_PREDICTED_similar_to_CG3556_CG3556_PA_Tribolium_castaneum_gi_91084685_ref_XP_968610_3e_23_109	Smim_19583_PREDICTED_similar_to_CG3556_CG3556_PA_Tribolium_castaneum_gi_91084685_ref_XP_968610_8e_40_159	Smim_48367_PREDICTED_similar_to_CG3556_CG3556_PA_Tribolium_castaneum_gi_91084685_ref_XP_968610_8e_33_137	Smim_34881_PREDICTED_similar_to_CG3556_CG3556_PA_Tribolium_castaneum_gi_91084685_ref_XP_968610_5e_35_145	Smim_65627_AGAP004726_PA_Anopheles_gambiae_str_PEST_gi_158297994_ref_XP_318102_2e_16_86_7	Smim_58652_PREDICTED_transcobalamin_I_like_Saccoglossus_kowalevskii_gi_291228340_ref_XP_002734140_4e_09_62_0	Smim_63298_AGAP004726_PA_Anopheles_gambiae_str_PEST_gi_158297994_ref_XP_318102_0_001_45_1	Smim_20557_PREDICTED_low_density_lipoprotein_receptor_related_protein_10_like_Oryctolagus_cuniculus_gi_291403537_ref_XP_002718107_2e_04_48_1	Smim_29774_29774	
Nvec_3514_	Nvec_3846_	
