# Supplementary material for: Reconstruction of the ancestral metazoan genome reveals an increase in genomic novelty
Source: Nat Commun. 2018 Apr 30;9:1730. doi: 10.1038/s41467-018-04136-5 (PMC5928047; doi:10.1038/s41467-018-04136-5)
Supplement: Supplementary file 13 — Supplementary Data 10 [file 41467_2018_4136_MOESM13_ESM.zip › Node 5 - Planulozoa/Planulozoa Ancestral annotated genes.out]

HG_3776	
Hsap_Ensmbl0269562_discs_large_Drosophila_homolog_associated_protein_4_Source_HGNC_Symbol_Acc_24476_DLGAP4	Hsap_Ensmbl0080845_discs_large_Drosophila_homolog_associated_protein_4_Source_HGNC_Symbol_Acc_24476_DLGAP4	Hsap_Ensmbl0198010_discs_large_Drosophila_homolog_associated_protein_2_Source_HGNC_Symbol_Acc_2906_DLGAP2	Hsap_Ensmbl0170579_discs_large_Drosophila_homolog_associated_protein_1_Source_HGNC_Symbol_Acc_2905_DLGAP1	Hsap_Ensmbl0116544_discs_large_Drosophila_homolog_associated_protein_3_Source_HGNC_Symbol_Acc_30368_DLGAP3	
Dmel_0259978_vlc_vulcan_Source_FlyBase_0259978	
Cgig_26094_Disks_large_associated_protein_1_Source_UniProtKB_TrEMBL_Acc_K1RYI8	
Cele_020968_W03A5_4_Protein_W03A5_4_W03A5_4_mRNA_complete_cds_Source_RefSeq_mRNA_Acc_NM_065755	
Drer_060849_discs_large_Drosophila_homolog_associated_protein_4a_Source_ZFIN_Acc_ZDB_GENE_080219_51_dlgap4a	Drer_037415_discs_large_Drosophila_homolog_associated_protein_1b_Source_ZFIN_Acc_ZDB_GENE_091116_98_dlgap1b	Drer_076070_discs_large_Drosophila_homolog_associated_protein_2_Source_HGNC_Symbol_Acc_2906_DLGAP2_2_of_3	Drer_012823_discs_large_Drosophila_homolog_associated_protein_4b_Source_ZFIN_Acc_ZDB_GENE_101215_2_dlgap4b	Drer_014280_discs_large_Drosophila_homolog_associated_protein_1a_Source_ZFIN_Acc_ZDB_GENE_030616_580_dlgap1a	Drer_059340_discs_large_Drosophila_homolog_associated_protein_2a_Source_ZFIN_Acc_ZDB_GENE_101215_1_dlgap2a	Drer_055459_discs_large_Drosophila_homolog_associated_protein_3_Source_ZFIN_Acc_ZDB_GENE_060503_413_dlgap3	Drer_092376_discs_large_Drosophila_homolog_associated_protein_2b_Source_ZFIN_Acc_ZDB_GENE_040724_191_dlgap2b	
Spur_010478_Hypp_616	
Smim_34564_Disks_large_associated_protein_Camponotus_floridanus_gi_307189752_gb_EFN74045_6e_48_185	
Gsal_5115_hepatoma_up_regulated_protein	Gsal_7027_hypothetical_protein	
Nvec_52527_GKAP	

HG_13636	
Drer_059238_reticulon_4b_Source_ZFIN_Acc_ZDB_GENE_030710_2_rtn4b	
Nvec_34168_	Nvec_53813_RA	

HG_3688	
Hsap_Ensmbl0148334_prostaglandin_E_synthase_2_Source_HGNC_Symbol_Acc_17822_PTGES2	
Dmel_0004465_Su_P_Suppressor_of_ref_2_P_sterility_Source_FlyBase_0004465	
Cgig_21909_Prostaglandin_E_synthase_2_Source_UniProtKB_TrEMBL_Acc_K1PID8	
Cele_011239_R11A8_5_Protein_R11A8_5_R11A8_5_mRNA_complete_cds_Source_RefSeq_mRNA_Acc_NM_069512	
Drer_068415_prostaglandin_E_synthase_2_like_Source_ZFIN_Acc_ZDB_GENE_040426_1063_ptgesl	
Spur_010609_Spur_010609	Spur_024702_Ptges2	
Smim_8954_glutathione_S_transferase_putative_Ixodes_scapularis_gi_241751467_ref_XP_002406052_2e_88_279	
Atha_AT5G42150_1_Glutathione_S_transferase_family_protein	
Ttra_01603T0_01603_glutaredoxin_family_protein_387_aa	
Rfil_569424658_glutathione_S_transferase_glutaredoxin_Reticulomyxa_filosa	

HG_12756	
Sman_076590	
Nvec_44097_	

HG_8153	
Spur_007141_Gpld1	Spur_015081_Hypp_771	Spur_016044_Hypp_809	Spur_026486_Hypp_1180	Spur_011105_Spur_011105	
Nvec_4411_	Nvec_56781_	

HG_22130	
Nvec_7400_	Nvec_41877_Agenet	Nvec_22907_	

HG_10996	
Cgig_13924_Phytanoyl_CoA_dioxygenase_peroxisomal_Source_UniProtKB_TrEMBL_Acc_K1RDX6	
Drer_073820_zgc_174917_Source_ZFIN_Acc_ZDB_GENE_070928_42_zgc_174917	
Nvec_6157_	

HG_8241	
Hsap_Ensmbl0111269_cAMP_responsive_element_binding_protein_like_2_Source_HGNC_Symbol_Acc_2350_CREBL2	
Dmel_0032202_CG18619	
Cgig_10182_cAMP_responsive_element_binding_protein_like_2_Source_UniProtKB_TrEMBL_Acc_K1R9G6	Cgig_22722_cAMP_responsive_element_binding_protein_like_2_Source_UniProtKB_TrEMBL_Acc_K1RTY2	
Drer_094623_cAMP_responsive_element_binding_protein_like_2_Source_ZFIN_Acc_ZDB_GENE_040718_456_crebl2	
Nvec_55988_bZIP_1	

HG_11876	
Nvec_35757_Extensin_2	Nvec_20355_	

HG_4063	
Hsap_Ensmbl0118307_cancer_susceptibility_candidate_1_Source_HGNC_Symbol_Acc_29599_CASC1	
Cgig_04973_Axonemal_84_kDa_protein_Source_UniProtKB_TrEMBL_Acc_K1QH36	
Cele_019571_K09E2_2_Protein_K09E2_2_K09E2_2_mRNA_complete_cds_Source_RefSeq_mRNA_Acc_NM_077067	
Drer_016815_cancer_susceptibility_candidate_1_Source_ZFIN_Acc_ZDB_GENE_041210_153_casc1	
Spur_022570_Casc1	Spur_003551_Spur_003551	
Sman_000910_Similar_to_cancer_susceptibility_candidate_1_Source_UniProtKB_TrEMBL_Acc_G4V5S8	
Gsal_12200_cancer_susceptibility_candidate_protein_1_homolog_isoform_1	
Nvec_21206_PaREP8	Nvec_17343_	
Rfil_569382018	

HG_10924	
This group of homology does not contain any annotated genome

HG_15058	
Cgig_03405	
Nvec_20111_Flagellin_C	Nvec_41685_	

HG_7649	
Hsap_Ensmbl0177225_Parkinson_disease_7_domain_containing_1_Source_HGNC_Symbol_Acc_26616_PDDC1	
Cgig_05149_Parkinson_disease_7_domain_containing_protein_1_Source_UniProtKB_TrEMBL_Acc_K1Q3A8	Cgig_28704_Parkinson_disease_7_domain_containing_protein_1_Source_UniProtKB_TrEMBL_Acc_K1R5J7	
Drer_053609_Parkinson_disease_7_domain_containing_1_Source_ZFIN_Acc_ZDB_GENE_051030_96_pddc1	
Spur_001289_Pddc1	
Smim_27635_Parkinson_disease_7_domain_containing_protein_putative_Ixodes_scapularis_gi_241177230_ref_XP_002399900_5e_111_328	

HG_3735	
Hsap_Ensmbl0090863_golgi_glycoprotein_1_Source_HGNC_Symbol_Acc_4316_GLG1	
Dmel_0264561_Glg1_Golgi_complex_localized_glycoprotein_1_Source_FlyBase_0264561	
Cgig_22239_Golgi_apparatus_protein_1_Source_UniProtKB_TrEMBL_Acc_K1RDW8	
Cele_008800_F14E5_2_Protein_F14E5_2_isoform_b_F14E5_2_mRNA_complete_cds_Source_RefSeq_mRNA_Acc_NM_001026917	
Drer_061282_golgi_glycoprotein_1a_Source_ZFIN_Acc_ZDB_GENE_030131_6448_glg1a	Drer_013780_golgi_glycoprotein_1b_Source_ZFIN_Acc_ZDB_GENE_060825_255_glg1b	
Spur_019782_Cys_rich_fgfr_3	Spur_008505_Cys_rich_fgfr	Spur_026996_Cys_rich_fgfr_4	Spur_009922_Cys_rich_fgfr_1	Spur_018130_Cys_rich_fgfr_2	Spur_018609_Spur_018609	
Smim_30942_golgi_apparatus_protein_putative_Ixodes_scapularis_gi_241562219_ref_XP_002401335_0_0_1278	
Gsal_4089_golgi_apparatus_protein_1	
Nvec_33920_	Nvec_16704_	

HG_259	
Hsap_Ensmbl0064601_cathepsin_A_Source_HGNC_Symbol_Acc_9251_CTSA	Hsap_Ensmbl0106066_carboxypeptidase_vitellogenic_like_Source_HGNC_Symbol_Acc_14399_CPVL	Hsap_Ensmbl0121064_serine_carboxypeptidase_1_Source_HGNC_Symbol_Acc_29507_SCPEP1	
Dmel_0038738_CG4572	Dmel_0051821_CG31821	Dmel_0051823_CG31823	Dmel_0035154_CG3344	Dmel_0052483_CG32483	
Cgig_07785_Putative_serine_carboxypeptidase_CPVL_Source_UniProtKB_TrEMBL_Acc_K1Q7K0	Cgig_11647_Retinoid_inducible_serine_carboxypeptidase_Source_UniProtKB_TrEMBL_Acc_K1QG04	Cgig_03504	
Cele_018271_F41C3_5_Protein_F41C3_5_F41C3_5_mRNA_complete_cds_Source_RefSeq_mRNA_Acc_NM_062445	Cele_008741_F13D12_6_Protein_F13D12_6_F13D12_6_mRNA_complete_cds_Source_RefSeq_mRNA_Acc_NM_064106	Cele_012445_Y16B4A_2_Protein_Y16B4A_2_Y16B4A_2_mRNA_complete_cds_Source_RefSeq_mRNA_Acc_NM_001277047	Cele_021503_Y40D12A_2_Protein_Y40D12A_2_Y40D12A_2_mRNA_complete_cds_Source_RefSeq_mRNA_Acc_NM_066059	Cele_019617_K10C2_1_Protein_K10C2_1_K10C2_1_mRNA_complete_cds_Source_RefSeq_mRNA_Acc_NM_076678	Cele_017969_F32A5_3_Protein_F32A5_3_F32A5_3_mRNA_complete_cds_Source_RefSeq_mRNA_Acc_NM_063108	Cele_007462_C08H9_1_Protein_C08H9_1_C08H9_1_mRNA_complete_cds_Source_RefSeq_mRNA_Acc_NM_063733	Cele_019605_K10B2_2_Protein_K10B2_2_isoform_a_Source_RefSeq_mRNA_Acc_NM_062883	Cele_012530_Y32F6A_5_Protein_Y32F6A_5_isoform_b_Source_RefSeq_mRNA_Acc_NM_001269292	
Drer_052074_Uncharacterized_protein_Source_UniProtKB_TrEMBL_Acc_F1QYP6_BX957362_1	Drer_087307_cathepsin_A_Source_ZFIN_Acc_ZDB_GENE_030131_537_ctsa	Drer_056480_carboxypeptidase_vitellogenic_like_Source_ZFIN_Acc_ZDB_GENE_031219_2_cpvl	Drer_040072_serine_carboxypeptidase_1_Source_ZFIN_Acc_ZDB_GENE_040426_890_scpep1	Drer_078382_cathepsin_A_Source_HGNC_Symbol_Acc_9251_CTSA_1_of_2	
Spur_015939_Ppgb_3	Spur_013245_Ppgb_1	Spur_012846_Ppgb	Spur_026832_Ppgb_2	Spur_017601_Cpvl	Spur_013931_Scpep1	Spur_013961_Spur_013961	Spur_001629_Spur_001629	Spur_019838_Spur_019838	Spur_025104_Spur_025104	
Smim_28656_PREDICTED_similar_to_cathepsin_A_Strongylocentrotus_purpuratus_gi_72100675_ref_XP_798670_3e_168_493	Smim_52888_Cpv_Haplochromis_burtoni_gi_154183809_gb_ABS70751_2e_158_468	Smim_52900_Cpv_Haplochromis_burtoni_gi_154183809_gb_ABS70751_6e_158_467	Smim_41059_PREDICTED_serine_carboxypeptidase_like_Saccoglossus_kowalevskii_gi_291235674_ref_XP_002737769_1e_147_438	
Sman_172590_Family_S10_unassigned_peptidase_S10_family_Source_UniProtKB_TrEMBL_Acc_G4VHZ1	Sman_163970_Family_S10_non_peptidase_homologue_S10_family_Source_UniProtKB_TrEMBL_Acc_G4VL47	
Gsal_7060_lysosomal_protective_protein	Gsal_7061_lysosomal_protective_protein_isoform_1	
Nvec_23885_Peptidase_S10	
Scer_YBR139W_Putative_serine_type_carboxypeptidase_with_a_role_in_phytochelatin_synthesis_green_fluorescent_protein_GFP_fusion_protein_localizes_to_the_vacuole_expression_induced_by_nitrogen_limitation_in_a_GLN3_GAT1_independent_manner_Source_SGD_Acc_S000000343	Scer_YGL203C_Protease_involved_in_the_processing_of_killer_toxin_and_alpha_factor_precursor_cleaves_Lys_and_Arg_residues_from_the_C_terminus_of_peptides_and_proteins_Source_SGD_Acc_S000003171_KEX1_SGD	Scer_YMR297W_Vacuolar_carboxypeptidase_Y_proteinase_C_CPY_broad_specificity_C_terminal_exopeptidase_involved_in_non_specific_protein_degradation_in_the_vacuole_member_of_the_serine_carboxypeptidase_family_Source_SGD_Acc_S000004912_PRC1_SGD	
Atha_AT3G25420_1_scpl21_serine_carboxypeptidase_like_21	Atha_AT4G12910_1_scpl20_serine_carboxypeptidase_like_20	Atha_AT3G02110_1_scpl25_serine_carboxypeptidase_like_25	Atha_AT1G28110_1_SCPL45_serine_carboxypeptidase_like_45	Atha_AT2G33530_1_scpl46_serine_carboxypeptidase_like_46	Atha_AT5G23210_1_SCPL34_serine_carboxypeptidase_like_34	Atha_AT3G52000_1_scpl36_serine_carboxypeptidase_like_36	Atha_AT5G08260_1_scpl35_serine_carboxypeptidase_like_35	Atha_AT2G24000_1_scpl22_serine_carboxypeptidase_like_22	Atha_AT3G63470_1_scpl40_serine_carboxypeptidase_like_40	Atha_AT3G52020_1_scpl39_serine_carboxypeptidase_like_39	Atha_AT3G52010_1_scpl37_serine_carboxypeptidase_like_37	Atha_AT4G30810_1_scpl29_serine_carboxypeptidase_like_29	Atha_AT3G17180_1_scpl33_serine_carboxypeptidase_like_33	Atha_AT4G30610_1_BRS1_SCPL24_alpha_beta_Hydrolases_superfamily_protein	Atha_AT2G05850_1_scpl38_serine_carboxypeptidase_like_38	Atha_AT2G35780_1_scpl26_serine_carboxypeptidase_like_26	Atha_AT3G07990_1_SCPL27_serine_carboxypeptidase_like_27	Atha_AT5G42230_1_scpl41_serine_carboxypeptidase_like_41	Atha_AT1G43780_1_scpl44_serine_carboxypeptidase_like_44	Atha_AT2G24010_1_scpl23_serine_carboxypeptidase_like_23	Atha_AT5G42240_1_scpl42_serine_carboxypeptidase_like_42	Atha_AT2G35770_1_scpl28_serine_carboxypeptidase_like_28	Atha_AT4G15100_1_scpl30_serine_carboxypeptidase_like_30	Atha_AT1G11080_2_scpl31_serine_carboxypeptidase_like_31	Atha_AT1G61130_1_SCPL32_serine_carboxypeptidase_like_32	Atha_AT2G12480_2_SCPL43_serine_carboxypeptidase_like_43	Atha_AT3G12240_1_SCPL15_serine_carboxypeptidase_like_15	Atha_AT3G12203_1_scpl17_serine_carboxypeptidase_like_17	Atha_AT2G22920_2_SCPL12_serine_carboxypeptidase_like_12	Atha_AT2G23010_2_SCPL9_serine_carboxypeptidase_like_9	Atha_AT2G23000_1_scpl10_serine_carboxypeptidase_like_10	Atha_AT3G45010_1_scpl48_serine_carboxypeptidase_like_48	Atha_AT3G12230_1_scpl14_serine_carboxypeptidase_like_14	Atha_AT2G22990_3_SNG1_SCPL8_sinapoylglucose_1	Atha_AT3G12220_1_scpl16_serine_carboxypeptidase_like_16	Atha_AT3G10450_1_SCPL7_serine_carboxypeptidase_like_7	Atha_AT5G22980_1_scpl47_serine_carboxypeptidase_like_47	Atha_AT1G73270_1_scpl6_serine_carboxypeptidase_like_6	Atha_AT1G73280_1_scpl3_serine_carboxypeptidase_like_3	Atha_AT5G36180_1_scpl1_serine_carboxypeptidase_like_1	Atha_AT1G73300_1_scpl2_serine_carboxypeptidase_like_2	Atha_AT5G09640_1_SNG2_SCPL19_serine_carboxypeptidase_like_19	Atha_AT1G73310_1_scpl4_serine_carboxypeptidase_like_4	Atha_AT2G22980_4_SCPL13_serine_carboxypeptidase_like_13	Atha_AT1G33540_1_scpl18_serine_carboxypeptidase_like_18	Atha_AT1G73290_1_scpl5_serine_carboxypeptidase_like_5	Atha_AT2G22970_3_SCPL11_serine_carboxypeptidase_like_11	Atha_AT3G10410_1_SCPL49_CPY_SERINE_CARBOXYPEPTIDASE_LIKE_49	Atha_AT3G56540_1_alpha_beta_Hydrolases_superfamily_protein	Atha_AT1G15000_1_scpl50_serine_carboxypeptidase_like_50	Atha_AT5G22960_1_alpha_beta_Hydrolases_superfamily_protein	Atha_AT2G27920_1_SCPL51_serine_carboxypeptidase_like_51	Atha_AT2G22960_1_alpha_beta_Hydrolases_superfamily_protein	
Ttra_00198T0_00198_lysosomal_protective_protein_chain_453_aa	Ttra_09319T0_09319_cathepsin_A_498_aa	Ttra_03600T0_03600_serine_carboxypeptidase_1_511_aa	Ttra_04624T0_04624_serine_carboxypeptidase_417_aa	Ttra_08341T0_08341_vitellogenic_carboxypeptidase_498_aa	Ttra_11246T0_11246_serine_carboxypeptidase_473_aa	Ttra_07490T0_07490_serine_carboxypeptidase_426_aa	
Rfil_5693887409917_Reticulomyxa_filosa	Rfil_569352620	Rfil_569379370	Rfil_569384943	Rfil_569379115	Rfil_5694016326249_Reticulomyxa_filosa	Rfil_5693887429915_Reticulomyxa_filosa	Rfil_569377240	Rfil_5693947538456_Reticulomyxa_filosa	Rfil_569367970_serine_carboxypeptidase_like_protein_partial_Reticulomyxa_filosa	Rfil_5693990127121_Reticulomyxa_filosa	Rfil_569382041_serine_carboxypeptidase_III_precursor_Reticulomyxa_filosa	Rfil_569441864	Rfil_569366588	Rfil_5694015916260_Reticulomyxa_filosa	Rfil_5693981777373_Reticulomyxa_filosa	Rfil_569319805	Rfil_5693887439916_Reticulomyxa_filosa	Rfil_5694111262614_Reticulomyxa_filosa	Rfil_5694103212965_Reticulomyxa_filosa	Rfil_569384942	Rfil_569438057	Rfil_569438508	Rfil_569437127_Vitellogenic_carboxypeptidase_partial_Reticulomyxa_filosa	Rfil_569367038	

HG_3823	
Hsap_Ensmbl0156876_spindle_assembly_6_homolog_C_elegans_Source_HGNC_Symbol_Acc_25403_SASS6	
Dmel_0039731_sas_6_spindle_assembly_abnormal_6_Source_FlyBase_0039731	
Cgig_16202_Spindle_assembly_abnormal_protein_6_like_protein_Source_UniProtKB_TrEMBL_Acc_K1RV85	
Cele_012888_sas_6_Protein_SAS_6_sas_6_mRNA_complete_cds_Source_RefSeq_mRNA_Acc_NM_070259	
Drer_058346_spindle_assembly_6_homolog_C_elegans_Source_ZFIN_Acc_ZDB_GENE_040426_2784_sass6	
Spur_026405_Sass6	Spur_005503_Spur_005503	
Smim_51168_PREDICTED_spindle_assembly_6_homolog_Saccoglossus_kowalevskii_gi_291236781_ref_XP_002738317_2e_22_99_8	Smim_51184_PREDICTED_spindle_assembly_abnormal_protein_6_Taeniopygia_guttata_gi_224057331_ref_XP_002188746_3e_16_86_7	
Sman_159110_Putative_bullous_pemphigoid_antigen_1_isoform_5_BPA_Hemidesmosomal_plaque_protein_Dystonia_musculorum_protein_Dystonin_Source_UniProtKB_TrEMBL_Acc_G4VTD1	
Gsal_4623_spindle_assembly_abnormal_protein_6_homolog	
Nvec_34623_	
Rfil_5693976327550_partial_Reticulomyxa_filosa	Rfil_569380862_merozoite_surface_protein_Reticulomyxa_filosa	Rfil_569380861	Rfil_569372449_spindle_assembly_protein_partial_Reticulomyxa_filosa	

HG_11940	
Hsap_Ensmbl0203667_COX20_cytochrome_C_oxidase_assembly_factor_Source_HGNC_Symbol_Acc_26970_COX20	
Dmel_0002354_l_3_87Df_lethal_3_87Df_Source_FlyBase_0002354	
Drer_018800_COX20_cytochrome_C_oxidase_assembly_factor_Source_HGNC_Symbol_Acc_26970_COX20	
Spur_007460_Spur_007460	

HG_668	
Hsap_Ensmbl0009413_REV3_like_polymerase_DNA_directed_zeta_catalytic_subunit_Source_HGNC_Symbol_Acc_9968_REV3L	Hsap_Ensmbl0062822_polymerase_DNA_directed_delta_1_catalytic_subunit_Source_HGNC_Symbol_Acc_9175_POLD1	Hsap_Ensmbl0142539_CTD_2545M3_6	
Dmel_0263600_DNApol_delta_DNA_polymerase_delta_Source_FlyBase_0263600	Dmel_0002891_mus205_mutagen_sensitive_205_Source_FlyBase_0002891	
Cgig_07383_DNA_polymerase_Source_UniProtKB_TrEMBL_Acc_K1PLY1	Cgig_25174_DNA_polymerase_zeta_catalytic_subunit_Source_UniProtKB_TrEMBL_Acc_K1QBY0	Cgig_12176_DNA_polymerase_Source_UniProtKB_TrEMBL_Acc_K1P451	
Cele_008645_F10C2_4_Protein_F10C2_4_F10C2_4_mRNA_complete_cds_Source_RefSeq_mRNA_Acc_NM_073616	Cele_021344_Y37B11A_2_Protein_Y37B11A_2_Y37B11A_2_mRNA_complete_cds_Source_RefSeq_mRNA_Acc_NM_065847	
Drer_027689_polymerase_DNA_directed_delta_1_catalytic_subunit_Source_ZFIN_Acc_ZDB_GENE_060429_1_pold1	Drer_058801_REV3_like_catalytic_subunit_of_DNA_polymerase_zeta_yeast_Source_ZFIN_Acc_ZDB_GENE_050302_55_rev3l	
Spur_003651_Pold_DNA_polymerase_Source_UniProtKB_TrEMBL_Acc_H3HPQ2	Spur_002282_Rev3_DNA_polymerase_Source_UniProtKB_TrEMBL_Acc_H3HKW3	Spur_003650_Pold1	Spur_009696_Spur_009696	
Smim_42759_DNA_polymerase_delta_catalytic_subunit_putative_Ixodes_scapularis_gi_241993500_ref_XP_002399458_0_0_744	Smim_45856_DNA_polymerase_zeta_catalytic_subunit_Bos_taurus_gi_329663970_ref_NP_001193101_0_0_1019	Smim_42760_polymerase_DNA_directed_delta_catalytic_subunit_Danio_rerio_gi_126540825_emb_CAM46996_2e_140_423	Smim_42756_DNA_polymerase_delta_catalytic_subunit_Thermobia_domestica_gi_324120692_dbj_BAJ78737_4e_68_234	
Sman_087010_DNA_polymerase_Source_UniProtKB_TrEMBL_Acc_G4LXU9	Sman_125680_DNA_polymerase_Source_UniProtKB_TrEMBL_Acc_G4M1M0	Sman_199960_DNA_polymerase_zeta_catalytic_subunit_putative_Source_UniProtKB_TrEMBL_Acc_G4LZ59	
Gsal_5045_dna_polymerase_delta_catalytic_subunit	Gsal_11827_dna_polymerase_zeta_catalytic_subunit	Gsal_12260_dna_polymerase_zeta_subunit	
Nvec_49661_DNA_pol_B_exo	Nvec_874_	Nvec_4645_	Nvec_9856_	Nvec_26130_	Nvec_4647_	
Scer_YDL102W_Catalytic_subunit_of_DNA_polymerase_delta_required_for_chromosomal_DNA_replication_during_mitosis_and_meiosis_intragenic_recombination_repair_of_double_strand_DNA_breaks_and_DNA_replication_during_nucleotide_excision_repair_NER_Source_SGD_Acc_S000002260_POL3_SGD	Scer_YPL167C_Catalytic_subunit_of_DNA_polymerase_zeta_involved_in_translesion_synthesis_during_post_replication_repair_required_for_mutagenesis_induced_by_DNA_damage_involved_in_double_strand_break_repair_Source_SGD_Acc_S000006088_REV3_SGD	
Atha_AT5G63960_2_EMB2780_DNA_binding_nucleotide_binding_nucleic_acid_binding_DNA_directed_DNA_polymerases_DNA_directed_DNA_polymerases	Atha_AT1G67500_2_REV3_recovery_protein_3	
Ttra_12400T0_12400	Ttra_12260T0_12260	
Rfil_569364115	Rfil_5694123052134_Reticulomyxa_filosa	Rfil_569375486_DNA_polymerase_zeta_catalytic_subunit_Reticulomyxa_filosa	

HG_3911	
Hsap_Ensmbl0111832_RWD_domain_containing_1_Source_HGNC_Symbol_Acc_20993_RWDD1	
Dmel_0039163_CG5515	Dmel_0034196_CG15605	
Cgig_08437_RWD_domain_containing_protein_1_Source_UniProtKB_TrEMBL_Acc_K1PSL8	
Cele_012037_T26E3_4_Protein_T26E3_4_T26E3_4_mRNA_complete_cds_Source_RefSeq_mRNA_Acc_NM_060806	
Drer_015930_RWD_domain_containing_1_Source_ZFIN_Acc_ZDB_GENE_040718_270_rwdd1	
Spur_002942_Rwdd1	
Smim_51823_RWD_domain_containing_protein_Rattus_norvegicus_gi_22129753_ref_NP_671487_6e_60_198	
Sman_022150_RWD_domain_containing_protein_putative_Source_UniProtKB_TrEMBL_Acc_G4LWE0	
Gsal_6376_rwd_domain_containing_protein_1	
Nvec_56391_RWD	Nvec_4099_	
Scer_YDR152W_Highly_acidic_cytoplasmic_RWD_domain_containing_protein_of_unknown_function_forms_a_complex_with_Rbg2p_interacts_with_Rbg1p_and_Gcn1p_associates_with_translating_ribosomes_putative_intrinsically_unstructured_protein_Source_SGD_Acc_S000002559_GIR2_SGD	
Atha_AT1G51730_1_Ubiquitin_conjugating_enzyme_family_protein	
Ttra_04279T0_04279	
Rfil_569370556	Rfil_5693986297231_partial_Reticulomyxa_filosa	

HG_3647	
Hsap_Ensmbl0073584_SWI_SNF_related_matrix_associated_actin_dependent_regulator_of_chromatin_subfamily_e_member_1_Source_HGNC_Symbol_Acc_11109_SMARCE1	
Dmel_0030093_dalao_dalao_Source_FlyBase_0030093	
Cgig_03516_SWI_SNF_related_matrix_associated_actin_dependent_regulator_chromatin_subfamily_E_member_1_Source_UniProtKB_TrEMBL_Acc_K1QJ62	
Cele_022182_swsn_3_Protein_SWSN_3_swsn_3_mRNA_complete_cds_Source_RefSeq_mRNA_Acc_NM_065212	
Drer_016871_SWI_SNF_related_matrix_associated_actin_dependent_regulator_of_chromatin_subfamily_e_member_1_Source_ZFIN_Acc_ZDB_GENE_030131_967_smarce1	
Spur_009282_Smarce1	
Smim_19464_SWI_SNF_related_matrix_associated_actin_dependent_regulator_chromatin_subfamily_E_member_Camponotus_floridanus_gi_307187667_gb_EFN72639_3e_119_375	
Sman_154640_SWI_SNF_related_Source_UniProtKB_TrEMBL_Acc_G4V6I7	
Gsal_2459_swi_snf_related_matrix_associated_actin_dependent_regulator_of_chromatin_subfamily_e_member_1	
Nvec_2908_HMG_box	Nvec_40888_	

HG_2892	
Cgig_05509	Cgig_06472_Transporter_Source_UniProtKB_TrEMBL_Acc_K1QFC1	Cgig_05508	
Spur_006634_Spur_006634_Transporter_Source_UniProtKB_TrEMBL_Acc_H3HY39	Spur_023603_Sdt_Transporter_Source_UniProtKB_TrEMBL_Acc_H3JAN4	Spur_022699_Spur_022699	Spur_006635_Spur_006635	
Sman_129920_Transporter_Source_UniProtKB_TrEMBL_Acc_G4V8T7	Sman_129900_Putative_sodium_dependent_neurotransmitter_transporter_Source_UniProtKB_TrEMBL_Acc_G4V8T6	Sman_196680_Putative_sodium_dependent_neurotransmitter_transporter_Source_UniProtKB_TrEMBL_Acc_G4V8T8	Sman_055260_Putative_sodium_dependent_amino_acid_transporter_Source_UniProtKB_TrEMBL_Acc_G4V8U0	Sman_129930_Transporter_Source_UniProtKB_TrEMBL_Acc_C4Q0X6	
Gsal_13596_sodium_dependent_neurotransmitter_transporter	
Nvec_13700_	Nvec_58419_	
Atha_AT2G32520_1_alpha_beta_Hydrolases_superfamily_protein	
Ttra_12115T0_12115	

HG_10891	
Hsap_Ensmbl0189376_chromosome_8_open_reading_frame_76_Source_HGNC_Symbol_Acc_25924_C8orf76	Hsap_Ensmbl0259305_ZHX1_C8ORF76_readthrough_Source_HGNC_Symbol_Acc_42975_ZHX1_C8ORF76	
Drer_010738_chromosome_8_open_reading_frame_76_Source_HGNC_Symbol_Acc_25924_C16H8orf76	
Spur_001224_Hypp_1316	
Smim_73465_LOC779083_protein_Xenopus_laevis_gi_114108335_gb_AAI23373_3e_20_97_4	

HG_2980	
Hsap_Ensmbl0141179_phosphatidylcholine_transfer_protein_Source_HGNC_Symbol_Acc_8752_PCTP	Hsap_Ensmbl0084090_StAR_related_lipid_transfer_START_domain_containing_7_Source_HGNC_Symbol_Acc_18063_STARD7	
Dmel_0032513_CG6565	
Cgig_09886_Phosphatidylcholine_transfer_protein_Source_UniProtKB_TrEMBL_Acc_K1QQV4	Cgig_09824_StAR_related_lipid_transfer_protein_7_mitochondrial_Source_UniProtKB_TrEMBL_Acc_K1R0F4	
Cele_007386_C06H2_2_Protein_C06H2_2_C06H2_2_mRNA_complete_cds_Source_RefSeq_mRNA_Acc_NM_073429	
Drer_073985_phosphatidylcholine_transfer_protein_Source_ZFIN_Acc_ZDB_GENE_081022_182_pctp	Drer_074858_StAR_related_lipid_transfer_START_domain_containing_7_Source_HGNC_Symbol_Acc_18063_STARD7	
Spur_009866_Pctp	Spur_020679_Stard7	
Smim_2369_START_domain_containing_7_isoform_CRA_b_Mus_musculus_gi_148696238_gb_EDL28185_4e_91_290	
Sman_066330	
Gsal_13474_star_related_lipid_transfer_protein_mitochondrial	

HG_16002	
Nvec_6260_	Nvec_5191_	Nvec_25918_	

HG_13226	
Hsap_Ensmbl0179979_cysteine_rich_PAK1_inhibitor_Source_HGNC_Symbol_Acc_26619_CRIPAK	
Nvec_59310	

HG_14242	
Hsap_Ensmbl0273453_NADH_dehydrogenase_ubiquinone_1_alpha_subcomplex_3_9kDa_Source_HGNC_Symbol_Acc_7686_NDUFA3	Hsap_Ensmbl0170906_NADH_dehydrogenase_ubiquinone_1_alpha_subcomplex_3_9kDa_Source_HGNC_Symbol_Acc_7686_NDUFA3	Hsap_Ensmbl0273052_NADH_dehydrogenase_ubiquinone_1_alpha_subcomplex_3_9kDa_Source_HGNC_Symbol_Acc_7686_NDUFA3	Hsap_Ensmbl0273126_NADH_dehydrogenase_ubiquinone_1_alpha_subcomplex_3_9kDa_Source_HGNC_Symbol_Acc_7686_NDUFA3	Hsap_Ensmbl0273178_NADH_dehydrogenase_ubiquinone_1_alpha_subcomplex_3_9kDa_Source_HGNC_Symbol_Acc_7686_NDUFA3	Hsap_Ensmbl0273427_NADH_dehydrogenase_ubiquinone_1_alpha_subcomplex_3_9kDa_Source_HGNC_Symbol_Acc_7686_NDUFA3	
Drer_041400_NADH_dehydrogenase_ubiquinone_1_alpha_subcomplex_3_9kDa_Source_HGNC_Symbol_Acc_7686_NDUFA3	

HG_4022	
Hsap_Ensmbl0011426_anillin_actin_binding_protein_Source_HGNC_Symbol_Acc_14082_ANLN	
Dmel_0261385_scra_scraps_Source_FlyBase_0261385	Dmel_0050183_CG30183	
Cgig_05996_Actin_binding_protein_anillin_Source_UniProtKB_TrEMBL_Acc_K1PRM4	Cgig_00349_Actin_binding_protein_anillin_Source_UniProtKB_TrEMBL_Acc_K1PFR3	
Cele_013038_ani_1_Protein_ANI_1_ani_1_mRNA_complete_cds_Source_RefSeq_mRNA_Acc_NM_067223	
Drer_060917_anillin_actin_binding_protein_Source_ZFIN_Acc_ZDB_GENE_030131_4486_anln	Drer_088130_si_dkey_30c15_10_Source_ZFIN_Acc_ZDB_GENE_060503_826_si_dkey_30c15_10	
Spur_003487_Anln	Spur_021852_Hypp_1031	
Smim_23852_PREDICTED_LOW_QUALITY_PROTEIN_actin_binding_protein_anillin_Apis_mellifera_gi_328780667_ref_XP_624050_3_1e_58_228	Smim_23837_ANLN_XENLA_RecName_Full_Actin_binding_protein_anillin_gi_82210031_sp_Q801E2_ANLN_XENLA_3e_45_167	
Gsal_13669_actin_binding_protein_anillin	
Nvec_48172_	Nvec_1843_	

HG_8024	
Hsap_Ensmbl0157060_SHC_SH2_domain_binding_protein_1_like_Source_HGNC_Symbol_Acc_16788_SHCBP1L	Hsap_Ensmbl0171241_SHC_SH2_domain_binding_protein_1_Source_HGNC_Symbol_Acc_29547_SHCBP1	
Dmel_0032848_nesd_nessun_dorma_Source_FlyBase_0032848	
Drer_052167_SHC_SH2_domain_binding_protein_1_Source_ZFIN_Acc_ZDB_GENE_030131_5865_shcbp1	
Spur_008698_Shc1	
Smim_61230_SHC_SH2_domain_binding_protein_putative_Ixodes_scapularis_gi_241860951_ref_XP_002416305_7e_73_249	
Nvec_14879_	

HG_4110	
Hsap_Ensmbl0165695_adenylate_kinase_8_Source_HGNC_Symbol_Acc_26526_AK8	
Dmel_0039799_CG15543	
Cgig_09645_Putative_adenylate_kinase_like_protein_C9orf98_like_protein_Source_UniProtKB_TrEMBL_Acc_K1PRS8	Cgig_28154_Putative_adenylate_kinase_like_protein_C9orf98_like_protein_Source_UniProtKB_TrEMBL_Acc_K1RE28	
Drer_030961_adenylate_kinase_8_Source_ZFIN_Acc_ZDB_GENE_050522_275_ak8	
Spur_010767_Spur_010767	Spur_025440_Spur_025440	Spur_007884_Spur_007884	Spur_002035_Spur_002035	
Sman_197230_Adenylate_kinase_putative_Source_UniProtKB_TrEMBL_Acc_G4LVA3	
Gsal_3045_hypothetical_protein	
Nvec_43601_ADK	Nvec_20945_	
Atha_AT5G35170_1_adenylate_kinase_family_protein	Atha_AT5G47840_1_AMK2_adenosine_monophosphate_kinase	
Ttra_05027T0_05027_adenylate_kinase_1100_aa	
Rfil_569428469	

HG_3091	
Hsap_Ensmbl0124155_phosphatidylinositol_glycan_anchor_biosynthesis_class_T_Source_HGNC_Symbol_Acc_14938_PIGT	
Dmel_0030035_CG11190	
Cgig_07197_GPI_transamidase_component_PIG_T_Source_UniProtKB_TrEMBL_Acc_K1QEM4	
Cele_008918_F17C11_7_Protein_F17C11_7_isoform_b_F17C11_7_mRNA_complete_cds_Source_RefSeq_mRNA_Acc_NM_001028642	
Drer_075842_phosphatidylinositol_glycan_anchor_biosynthesis_class_T_Source_ZFIN_Acc_ZDB_GENE_090313_46_pigt	
Spur_024540_Pigt	Spur_013159_Pigt_1	
Smim_67747_PREDICTED_CG11190_like_Saccoglossus_kowalevskii_gi_291232405_ref_XP_002736149_0_0_550	
Sman_020210	
Gsal_8318_gpi_transamidase_component_pig_t_like	
Nvec_31812_	Nvec_48858_DUF1090	Nvec_3241_	
Scer_YHR188C_Transmembrane_protein_subunit_of_the_glycosylphosphatidylinositol_transamidase_complex_that_adds_GPIs_to_newly_synthesized_proteins_human_PIG_Tp_homolog_Source_SGD_Acc_S000001231_GPI16_SGD	
Atha_AT3G07140_1_GPI_transamidase_component_Gpi16_subunit_family_protein	
Ttra_01451T0_01451_GPI_transamidase_component_GPI16_391_aa	
Rfil_569368423_GPI_anchor_transamidase_partial_Reticulomyxa_filosa	Rfil_569306424	

HG_7093	
Hsap_Ensmbl0204952_F_box_protein_47_Source_HGNC_Symbol_Acc_31969_FBXO47	
Cgig_06571_F_box_only_protein_47_Source_UniProtKB_TrEMBL_Acc_K1PMW1	
Cele_010053_F54D5_9_Protein_F54D5_9_F54D5_9_mRNA_complete_cds_Source_RefSeq_mRNA_Acc_NM_064066	
Spur_010600_Fbxo47	
Nvec_156_MORN	Nvec_10955_F_box	

HG_7181	
Hsap_Ensmbl0185262_UBA_like_domain_containing_2_Source_HGNC_Symbol_Acc_28438_UBALD2	
Cgig_28227	
Drer_076069_UBA_like_domain_containing_1a_Source_ZFIN_Acc_ZDB_GENE_040718_191_ubald1a	Drer_020976_UBA_like_domain_containing_1b_Source_ZFIN_Acc_ZDB_GENE_050522_446_ubald1b	Drer_076968_UBA_like_domain_containing_2_Source_ZFIN_Acc_ZDB_GENE_050522_185_ubald2	
Smim_60126_Protein_FAM100B_Camponotus_floridanus_gi_307184495_gb_EFN70884_5e_42_144	

HG_12241	
Smim_g20792_t1_PREDICTED_THAP_domain_containing_protein_5_like_Acyrthosiphon_pisum_gi_328697230_ref_XP_003240276_3e_17_84_7	Smim_62831_CG10631_Drosophila_melanogaster_gi_24585316_ref_NP_609998_0_003_43_5	Smim_45144_PREDICTED_similar_to_vasa_partial_Hydra_magnipapillata_gi_221125234_ref_XP_002165797_5e_05_48_5	

HG_3606	
Hsap_Ensmbl0159579_ring_finger_and_SPRY_domain_containing_1_Source_HGNC_Symbol_Acc_29420_RSPRY1	
Cele_008876_F16A11_1_Protein_F16A11_1_isoform_a_Source_RefSeq_mRNA_Acc_NM_060098	
Drer_062558_ring_finger_and_SPRY_domain_containing_1_Source_ZFIN_Acc_ZDB_GENE_061026_2_rspry1	
Spur_025682_Rspry1L	Spur_015685_Rnf123	Spur_003353_Rspry1_2	
Smim_1187_RING_finger_and_SPRY_domain_containing_protein_putative_Ixodes_scapularis_gi_241626490_ref_XP_002407925_7e_40_147	Smim_1175_PREDICTED_LOW_QUALITY_PROTEIN_RING_finger_and_SPRY_domain_containing_protein_like_Monodelphis_domestica_gi_334311701_ref_XP_003339653_3e_48_169	Smim_1181_RING_finger_and_SPRY_domain_containing_protein_putative_Ixodes_scapularis_gi_241626490_ref_XP_002407925_1e_49_174	Smim_1176_RING_finger_and_SPRY_domain_containing_protein_putative_Ixodes_scapularis_gi_241626490_ref_XP_002407925_1e_10_63_5	
Nvec_47865_	

HG_6589	
Hsap_Ensmbl0144589_serine_threonine_kinase_11_interacting_protein_Source_HGNC_Symbol_Acc_19184_STK11IP	
Dmel_0031752_CG9044	
Drer_070122_serine_threonine_kinase_11_interacting_protein_Source_ZFIN_Acc_ZDB_GENE_040426_1022_stk11ip	
Spur_015448_Stk11ip	
Smim_31944_Serine_threonine_kinase_11_interacting_protein_Camponotus_floridanus_gi_307186313_gb_EFN71971_8e_54_214	
Nvec_45632_	
Atha_AT3G17920_1_Outer_arm_dynein_light_chain_1_protein	Atha_AT1G48540_1_Outer_arm_dynein_light_chain_1_protein	

HG_2675	
Hsap_Ensmbl0144115_threonine_synthase_like_2_S_cerevisiae_Source_HGNC_Symbol_Acc_25602_THNSL2	Hsap_Ensmbl0185875_threonine_synthase_like_1_S_cerevisiae_Source_HGNC_Symbol_Acc_26160_THNSL1	
Cgig_07336_Threonine_synthase_like_2_Source_UniProtKB_TrEMBL_Acc_K1PM14	Cgig_09616_Threonine_synthase_like_1_Source_UniProtKB_TrEMBL_Acc_K1PRV2	Cgig_01440_Threonine_synthase_like_1_Source_UniProtKB_TrEMBL_Acc_K1PFY2	Cgig_07335_Threonine_synthase_like_2_Source_UniProtKB_TrEMBL_Acc_K1PE85	Cgig_28238	Cgig_18523	
Drer_032584_threonine_synthase_like_2_S_cerevisiae_Source_ZFIN_Acc_ZDB_GENE_051127_19_thnsl2	
Spur_026278_Thnsl1	Spur_028496_Thnsl1_1	Spur_019333_Thnsl2	
Nvec_38386_PALP	
Scer_YCR053W_Threonine_synthase_conserved_protein_that_catalyzes_formation_of_threonine_from_O_phosphohomoserine_expression_is_regulated_by_the_GCN4_mediated_general_amino_acid_control_pathway_Source_SGD_Acc_S000000649_THR4_SGD	
Ttra_04822T0_04822_threonine_synthase_796_aa	
Rfil_569373458	Rfil_569353359_threonine_synthase_like_protein_partial_Reticulomyxa_filosa	Rfil_569362958_threonine_synthase_like_2_Reticulomyxa_filosa	Rfil_569355960	Rfil_569385329	

HG_44	
Hsap_Ensmbl0072401_ubiquitin_conjugating_enzyme_E2D_1_Source_HGNC_Symbol_Acc_12474_UBE2D1	Hsap_Ensmbl0131508_ubiquitin_conjugating_enzyme_E2D_2_Source_HGNC_Symbol_Acc_12475_UBE2D2	Hsap_Ensmbl0109332_ubiquitin_conjugating_enzyme_E2D_3_Source_HGNC_Symbol_Acc_12476_UBE2D3	Hsap_Ensmbl0077721_ubiquitin_conjugating_enzyme_E2A_Source_HGNC_Symbol_Acc_12472_UBE2A	Hsap_Ensmbl0186591_ubiquitin_conjugating_enzyme_E2H_Source_HGNC_Symbol_Acc_12484_UBE2H	Hsap_Ensmbl0170035_ubiquitin_conjugating_enzyme_E2E_3_Source_HGNC_Symbol_Acc_12479_UBE2E3	Hsap_Ensmbl0107341_ubiquitin_conjugating_enzyme_E2R_2_Source_HGNC_Symbol_Acc_19907_UBE2R2	Hsap_Ensmbl0103275_ubiquitin_conjugating_enzyme_E2I_Source_HGNC_Symbol_Acc_12485_UBE2I	Hsap_Ensmbl0102069_ubiquitin_conjugating_enzyme_E2N_like_Source_HGNC_Symbol_Acc_31710_UBE2NL	Hsap_Ensmbl0177889_ubiquitin_conjugating_enzyme_E2N_Source_HGNC_Symbol_Acc_12492_UBE2N	Hsap_Ensmbl0077152_ubiquitin_conjugating_enzyme_E2T_putative_Source_HGNC_Symbol_Acc_25009_UBE2T	Hsap_Ensmbl0119048_ubiquitin_conjugating_enzyme_E2B_Source_HGNC_Symbol_Acc_12473_UBE2B	Hsap_Ensmbl0170142_ubiquitin_conjugating_enzyme_E2E_1_Source_HGNC_Symbol_Acc_12477_UBE2E1	Hsap_Ensmbl0185651_ubiquitin_conjugating_enzyme_E2L_3_Source_HGNC_Symbol_Acc_12488_UBE2L3	Hsap_Ensmbl0130725_ubiquitin_conjugating_enzyme_E2M_Source_HGNC_Symbol_Acc_12491_UBE2M	Hsap_Ensmbl0184182_ubiquitin_conjugating_enzyme_E2F_putative_Source_HGNC_Symbol_Acc_12480_UBE2F	Hsap_Ensmbl0175063_ubiquitin_conjugating_enzyme_E2C_Source_HGNC_Symbol_Acc_15937_UBE2C	Hsap_Ensmbl0258984_UBE2F_SCLY_readthrough_NMD_candidate_Source_HGNC_Symbol_Acc_48339_UBE2F_SCLY	Hsap_Ensmbl0184787_ubiquitin_conjugating_enzyme_E2G_2_Source_HGNC_Symbol_Acc_12483_UBE2G2	Hsap_Ensmbl0099804_cell_division_cycle_34_Source_HGNC_Symbol_Acc_1734_CDC34	Hsap_Ensmbl0177414_ubiquitin_conjugating_enzyme_E2U_putative_Source_HGNC_Symbol_Acc_28559_UBE2U	Hsap_Ensmbl0104343_ubiquitin_conjugating_enzyme_E2W_putative_Source_HGNC_Symbol_Acc_25616_UBE2W	Hsap_Ensmbl0258677_Uncharacterized_protein_Source_UniProtKB_TrEMBL_Acc_H3BMM0_RP11_463D19_2	Hsap_Ensmbl0078967_ubiquitin_conjugating_enzyme_E2D_4_putative_Source_HGNC_Symbol_Acc_21647_UBE2D4	Hsap_Ensmbl0156587_ubiquitin_conjugating_enzyme_E2L_6_Source_HGNC_Symbol_Acc_12490_UBE2L6	Hsap_Ensmbl0182247_ubiquitin_conjugating_enzyme_E2E_2_Source_HGNC_Symbol_Acc_12478_UBE2E2	Hsap_Ensmbl0108106_ubiquitin_conjugating_enzyme_E2S_Source_HGNC_Symbol_Acc_17895_UBE2S	Hsap_Ensmbl0078140_ubiquitin_conjugating_enzyme_E2K_Source_HGNC_Symbol_Acc_4914_UBE2K	
Dmel_0011217_eff_effete_Source_FlyBase_0011217	Dmel_0004436_UbcD6_Ubiquitin_conjugating_enzyme_Source_FlyBase_0004436	Dmel_0028913_CG3473	Dmel_0015320_UbcD2_Ubiquitin_conjugating_enzyme_2_Source_FlyBase_0015320	Dmel_0038175_CG9602	Dmel_0000173_ben_bendless_Source_FlyBase_0000173	Dmel_0058045_CG40045	Dmel_0029996_Ubc_E2H_Ubc_E2H_Source_FlyBase_0029996	Dmel_0037987_CG14739	Dmel_0027936_vih_vihar_Source_FlyBase_0027936	Dmel_0030386_CG2574	Dmel_0035455_CG10862	Dmel_0015374_crl_courtless_Source_FlyBase_0015374	Dmel_0036516_CG7656	Dmel_0031331_CG5440	Dmel_0026316_UbcD10_Ubiquitin_conjugating_enzyme_10_Source_FlyBase_0026316	Dmel_0035853_Ubc12_Ubiquitin_conjugating_enzyme_12_Source_FlyBase_0035853	Dmel_0015321_UbcD4_Ubiquitin_conjugating_enzyme_4_Source_FlyBase_0015321	Dmel_0010602_lwr_lesswright_Source_FlyBase_0010602	Dmel_0017456_Ubc84D_Ubiquitin_conjugating_enzyme_84D_Source_FlyBase_0017456	Dmel_0035584_CG17030	Dmel_0027609_morgue_modifier_of_rpr_and_grim_ubiquitously_expressed_Source_FlyBase_0027609	Dmel_0030863_CG8188	Dmel_0033544_CG7220	
Cgig_21366_Ubiquitin_conjugating_enzyme_E2_17_kDa_Source_UniProtKB_TrEMBL_Acc_K1RAH6	Cgig_21850_Ubiquitin_conjugating_enzyme_E2_D4_Source_UniProtKB_TrEMBL_Acc_K1S029	Cgig_14861_Ubiquitin_conjugating_enzyme_E2_N_Source_UniProtKB_TrEMBL_Acc_K1Q7E4	Cgig_06045_Ubiquitin_conjugating_enzyme_E2_C_Source_UniProtKB_TrEMBL_Acc_K1PFU5	Cgig_27757_Ubiquitin_conjugating_enzyme_E2_22_kDa_Source_UniProtKB_TrEMBL_Acc_K1R3M6	Cgig_10792_Ubiquitin_conjugating_enzyme_E2_24_kDa_Source_UniProtKB_TrEMBL_Acc_K1PBJ0	Cgig_16716_Ubiquitin_conjugating_enzyme_E2_H_Source_UniProtKB_TrEMBL_Acc_K1QCR6	Cgig_15505_Ubiquitin_conjugating_enzyme_E2_17_kDa_Source_UniProtKB_TrEMBL_Acc_K1RHM6	Cgig_10129_Ubiquitin_conjugating_enzyme_E2_G1_Source_UniProtKB_TrEMBL_Acc_K1QP87	Cgig_09510_Ubiquitin_conjugating_enzyme_E2_G2_Source_UniProtKB_TrEMBL_Acc_K1QBR6	Cgig_05493_Ubiquitin_conjugating_enzyme_E2_E3_Source_UniProtKB_TrEMBL_Acc_K1PHT1	Cgig_07222_Ubiquitin_conjugating_enzyme_E2_17_kDa_Source_UniProtKB_TrEMBL_Acc_K1P8B7	Cgig_17465_Ubiquitin_conjugating_enzyme_E2_D2_Source_UniProtKB_TrEMBL_Acc_K1QHR4	Cgig_11374_NEDD8_conjugating_enzyme_Ubc12_Source_UniProtKB_TrEMBL_Acc_K1R8V5	Cgig_13028_NEDD8_conjugating_enzyme_UBE2F_Source_UniProtKB_TrEMBL_Acc_K1RU74	Cgig_17486_Ubiquitin_conjugating_enzyme_E2_L3_Source_UniProtKB_TrEMBL_Acc_K1Q6I1	Cgig_23531_Ubiquitin_conjugating_enzyme_E2_S_Source_UniProtKB_TrEMBL_Acc_K1R2J8	Cgig_18843	Cgig_20450_Putative_ubiquitin_conjugating_enzyme_E2_W_Source_UniProtKB_TrEMBL_Acc_K1QLI9	
Cele_002344_let_70_Protein_LET_70_let_70_mRNA_complete_cds_Source_RefSeq_mRNA_Acc_NM_069664	Cele_006715_ubc_20_Protein_UBC_20_ubc_20_mRNA_complete_cds_Source_RefSeq_mRNA_Acc_NM_064773	Cele_006716_ubc_21_Protein_UBC_21_ubc_21_mRNA_complete_cds_Source_RefSeq_mRNA_Acc_NM_077101	Cele_006701_ubc_1_Protein_UBC_1_ubc_1_mRNA_complete_cds_Source_RefSeq_mRNA_Acc_NM_068079	Cele_006708_ubc_13_Protein_UBC_13_ubc_13_mRNA_complete_cds_Source_RefSeq_mRNA_Acc_NM_067871	Cele_006705_ubc_8_Protein_UBC_8_ubc_8_mRNA_complete_cds_Source_RefSeq_mRNA_Acc_NM_067844	Cele_006704_ubc_7_Protein_UBC_7_ubc_7_mRNA_complete_cds_Source_RefSeq_mRNA_Acc_NM_066732	Cele_006702_ubc_3_Protein_UBC_3_ubc_3_mRNA_complete_cds_Source_RefSeq_mRNA_Acc_NM_058481	Cele_006709_ubc_14_Protein_UBC_14_ubc_14_mRNA_complete_cds_Source_RefSeq_mRNA_Acc_NM_060980	Cele_006706_ubc_9_Protein_UBC_9_ubc_9_mRNA_complete_cds_Source_RefSeq_mRNA_Acc_NM_001027987	Cele_006713_ubc_18_Protein_UBC_18_ubc_18_mRNA_complete_cds_Source_RefSeq_mRNA_Acc_NM_066140	Cele_006707_ubc_12_Protein_UBC_12_ubc_12_mRNA_complete_cds_Source_RefSeq_mRNA_Acc_NM_060623	Cele_219376_C28G1_10_Protein_C28G1_10_C28G1_10_mRNA_complete_cds_Source_RefSeq_mRNA_Acc_NM_001270137	Cele_006731_uev_2_Protein_UEV_2_uev_2_mRNA_complete_cds_Source_RefSeq_mRNA_Acc_NM_065797	Cele_006711_ubc_16_Protein_UBC_16_ubc_16_mRNA_complete_cds_Source_RefSeq_mRNA_Acc_NM_061186	Cele_006717_ubc_22_Protein_UBC_22_ubc_22_mRNA_complete_cds_Source_RefSeq_mRNA_Acc_NM_077100	Cele_006719_ubc_24_Protein_UBC_24_ubc_24_mRNA_complete_cds_Source_RefSeq_mRNA_Acc_NM_063368	Cele_006732_uev_3_Protein_UEV_3_uev_3_mRNA_complete_cds_Source_RefSeq_mRNA_Acc_NM_060081	Cele_018669_F52C6_12_Protein_F52C6_12_F52C6_12_mRNA_complete_cds_Source_RefSeq_mRNA_Acc_NM_061729	
Drer_038576_ubiquitin_conjugating_enzyme_E2D_1b_Source_ZFIN_Acc_ZDB_GENE_030131_2735_ube2d1b	Drer_029107_ubiquitin_conjugating_enzyme_E2D_1a_Source_ZFIN_Acc_ZDB_GENE_040426_1609_ube2d1a	Drer_015057_ubiquitin_conjugating_enzyme_E2D_4_putative_Source_ZFIN_Acc_ZDB_GENE_070424_86_ube2d4	Drer_028252_ubiquitin_conjugating_enzyme_E2D_2_UBC4_5_homolog_yeast_like_Source_ZFIN_Acc_ZDB_GENE_030131_7384_ube2d2l	Drer_043484_ubiquitin_conjugating_enzyme_E2D_2_UBC4_5_homolog_yeast_Source_ZFIN_Acc_ZDB_GENE_120312_1_ube2d2	Drer_038473_ubiquitin_conjugating_enzyme_E2D_3_Source_ZFIN_Acc_ZDB_GENE_030131_551_ube2d3	Drer_003017_zgc_55512_Source_ZFIN_Acc_ZDB_GENE_030131_4195_zgc_55512	Drer_045877_ubiquitin_conjugating_enzyme_E2Nb_Source_ZFIN_Acc_ZDB_GENE_040426_1291_ube2nb	Drer_026035_ubiquitin_conjugating_enzyme_E2B_RAD6_homolog_Source_ZFIN_Acc_ZDB_GENE_040718_247_ube2b	Drer_008748_ubiquitin_conjugating_enzyme_E2Na_Source_ZFIN_Acc_ZDB_GENE_040426_2873_ube2na	Drer_089055_ubiquitin_conjugating_enzyme_E2Ka_UBC1_homolog_yeast_Source_ZFIN_Acc_ZDB_GENE_050320_48_ube2ka	Drer_013505_ubiquitin_conjugating_enzyme_E2Kb_UBC1_homolog_yeast_Source_ZFIN_Acc_ZDB_GENE_980605_9_ube2kb	Drer_053444_ubiquitin_conjugating_enzyme_E2A_RAD6_homolog_Source_ZFIN_Acc_ZDB_GENE_030616_72_ube2a	Drer_015292_ubiquitin_conjugating_enzyme_E2G_1a_UBC7_homolog_yeast_Source_ZFIN_Acc_ZDB_GENE_030131_6065_ube2g1a	Drer_089002_ubiquitin_conjugating_enzyme_E2E_1_Source_ZFIN_Acc_ZDB_GENE_071004_16_ube2e1	Drer_000019_ubiquitin_conjugating_enzyme_E2H_UBC8_homolog_yeast_Source_ZFIN_Acc_ZDB_GENE_030616_67_ube2h	Drer_035770_ubiquitin_conjugating_enzyme_E2C_Source_ZFIN_Acc_ZDB_GENE_051030_48_ube2c	Drer_069527_ubiquitin_conjugating_enzyme_E2G_1b_UBC7_homolog_yeast_Source_ZFIN_Acc_ZDB_GENE_040426_2939_ube2g1b	Drer_025404_ubiquitin_conjugating_enzyme_E2G_2_UBC7_homolog_yeast_Source_ZFIN_Acc_ZDB_GENE_050417_288_ube2g2	Drer_058740_ubiquitin_conjugating_enzyme_E2R_2_Source_ZFIN_Acc_ZDB_GENE_040718_344_ube2r2	Drer_069708_cell_division_cycle_34_homolog_S_cerevisiae_a_Source_ZFIN_Acc_ZDB_GENE_040426_713_cdc34a	Drer_012627_cell_division_cycle_34_homolog_S_cerevisiae_b_Source_ZFIN_Acc_ZDB_GENE_040718_439_cdc34b	Drer_052649_ubiquitin_conjugating_enzyme_E2I2_Source_ZFIN_Acc_ZDB_GENE_010607_1_ube2i2	Drer_007438_ubiquitin_conjugating_enzyme_E2I2_Source_ZFIN_Acc_ZDB_GENE_010607_1_ube2i2	Drer_034670_ubiquitin_conjugating_enzyme_E2E_2_Source_ZFIN_Acc_ZDB_GENE_040801_237_ube2e2	Drer_012244_ubiquitin_conjugating_enzyme_E2E_3_UBC4_5_homolog_yeast_Source_ZFIN_Acc_ZDB_GENE_030131_408_ube2e3	Drer_063285_ubiquitin_conjugating_enzyme_E2T_putative_Source_ZFIN_Acc_ZDB_GENE_061013_547_ube2t	Drer_019188_ubiquitin_conjugating_enzyme_E2L_3a_Source_ZFIN_Acc_ZDB_GENE_030131_2977_ube2l3a	Drer_027141_ubiquitin_conjugating_enzyme_E2L_3b_Source_ZFIN_Acc_ZDB_GENE_030131_662_ube2l3b	Drer_031775_ubiquitin_conjugating_enzyme_E2S_Source_HGNC_Symbol_Acc_17895_UBE2S	Drer_025754_ubiquitin_conjugating_enzyme_E2F_putative_Source_ZFIN_Acc_ZDB_GENE_040426_2557_ube2f	Drer_044923_ubiquitin_conjugating_enzyme_E2W_putative_Source_ZFIN_Acc_ZDB_GENE_050506_94_ube2w	Drer_045360_hypothetical_protein_FLJ11011_like_H_sapiens_Source_ZFIN_Acc_ZDB_GENE_050113_1_flj11011l	
Spur_010580_Ube1	Spur_023613_Ubc	Spur_009521_Spur_009521	Spur_000014_Ube2a	Spur_006199_Spur_006199	Spur_027607_Spur_027607	Spur_010881_Spur_010881	Spur_018598_Ubc13	Spur_014145_Spur_014145	Spur_007154_Ube2c	Spur_026224_Ube2g1	Spur_006804_Spur_006804	Spur_022648_Spur_022648	Spur_005107_Ubc9	Spur_000429_Spur_000429	Spur_007522_Ube2e	Spur_008618_Spur_008618	Spur_001623_Ube2f	Spur_012828_Spur_012828	Spur_025553_Spur_025553	Spur_005257_Ube2s	Spur_021499_Spur_021499	Spur_001959_Spur_001959	Spur_022259_E2	Spur_004487_Ube2m	Spur_009639_Spur_009639	
Smim_20110_TPA_inf_ubiquitin_protein_ligase_Amblyomma_variegatum_gi_325303248_tpg_DAA34760_2e_115_334	Smim_52013_Ubiquitin_conjugating_enzyme_E2_17_kDa_Harpegnathos_saltator_gi_307213620_gb_EFN89006_4e_72_220	Smim_18164_ubiquitin_conjugating_enzyme_putative_Ixodes_scapularis_gi_241622324_ref_XP_002408933_2e_73_235	Smim_12088_TPA_exp_ubiquitin_protein_ligase_Amblyomma_variegatum_gi_325303818_tpg_DAA34583_2e_89_267	Smim_23937_ubiquitin_conjugating_enzyme_E2_25kD_like_Acyrthosiphon_pisum_gi_240848551_ref_NP_001155723_3e_114_335	Smim_29519_PREDICTED_similar_to_ubiquitin_conjugating_enzyme_E2_H_isoform_Tribolium_castaneum_gi_91095029_ref_XP_966439_6e_114_332	Smim_29485_Ubiquitin_conjugating_enzyme_E2_17_kDa_Harpegnathos_saltator_gi_307213620_gb_EFN89006_1e_73_224	Smim_17297_PREDICTED_ubiquitin_conjugating_enzyme_E2C_like_Saccoglossus_kowalevskii_gi_291238779_ref_XP_002739305_6e_83_253	Smim_47865_TPA_exp_ubiquitin_protein_ligase_Amblyomma_variegatum_gi_325303818_tpg_DAA34583_2e_97_288	Smim_58720_ubiquitin_protein_ligase_putative_Ixodes_scapularis_gi_241611460_ref_XP_002406299_2e_113_329	Smim_44965_ubiquitin_protein_ligase_Ixodes_scapularis_gi_241590953_ref_XP_002403988_3e_113_329	Smim_26766_ubiquitin_protein_ligase_putative_Ixodes_scapularis_gi_240974026_ref_XP_002401731_1e_133_387	Smim_56588_ubiquitin_protein_ligase_putative_Ixodes_scapularis_gi_240974026_ref_XP_002401731_2e_130_379	Smim_64448_ubiquitin_conjugating_enzyme_E2_T_Mus_musculus_gi_13385530_ref_NP_080300_7e_59_192	Smim_5454_TPA_exp_ubiquitin_protein_ligase_Amblyomma_variegatum_gi_325302630_tpg_DAA34423_1e_97_288	Smim_56097_PREDICTED_similar_to_ubiquitin_conjugating_enzyme_E2I_Tribolium_castaneum_gi_91084299_ref_XP_971805_4e_92_274	Smim_50043_ubiquitin_protein_ligase_putative_Ixodes_scapularis_gi_241696777_ref_XP_002413097_6e_118_346	Smim_84111_ubiquitin_protein_ligase_putative_Ixodes_scapularis_gi_241151389_ref_XP_002406660_4e_89_269	Smim_41646_PREDICTED_SUMO_conjugating_enzyme_UBC9_like_Bombus_terrestris_gi_340721877_ref_XP_003399340_4e_110_320	Smim_41627_PREDICTED_ubiquitin_conjugating_enzyme_E2S_like_Saccoglossus_kowalevskii_gi_291238148_ref_XP_002738991_2e_100_299	Smim_12698_ubiquitin_conjugating_enzyme_E2W_putative_Xenopus_Silurana_tropicalis_gi_62859305_ref_NP_001016132_4e_90_269	Smim_18169_ubiquitin_conjugating_enzyme_putative_Ixodes_scapularis_gi_241622324_ref_XP_002408933_1e_50_178	
Sman_067980_Ubiquitin_conjugating_enzyme_E2_putative_Source_UniProtKB_TrEMBL_Acc_G4LZZ4	Sman_068000_Ubiquitin_conjugating_enzyme_E2_putative_Source_UniProtKB_TrEMBL_Acc_G4LZZ9	Sman_067990_Ubiquitin_conjugating_enzyme_E2_putative_Source_UniProtKB_TrEMBL_Acc_G4LZZ7	Sman_041390_Ubiquitin_conjugating_enzyme_E2_G_putative_Source_UniProtKB_TrEMBL_Acc_G4LWV8	Sman_082050_Putative_ubiquitin_conjugating_enzyme_E2_25kD_Source_UniProtKB_TrEMBL_Acc_G4VDR2	Sman_051010_Putative_ubiquitin_conjugating_enzyme_E2_C_Source_UniProtKB_TrEMBL_Acc_G4VKQ8	Sman_169440_Ubiquitin_conjugating_enzyme_rad6_putative_Source_UniProtKB_TrEMBL_Acc_G4LXU5	Sman_028100_Putative_ubiquitin_conjugating_enzyme_E2_G_Source_UniProtKB_TrEMBL_Acc_G4V624	Sman_083400_Ubiquitin_conjugating_enzyme_13_Ubiquitin_conjugating_enzyme_13_putative_Source_UniProtKB_TrEMBL_Acc_Q2MK73	Sman_145350_Putative_ubiquitin_conjugating_enzyme_h_Source_UniProtKB_TrEMBL_Acc_G4VIU1	Sman_118220_Putative_ubiquitin_conjugating_enzyme_rad6_Source_UniProtKB_TrEMBL_Acc_G4V772	Sman_055960_Putative_ubiquitin_conjugating_enzyme_E2r_Source_UniProtKB_TrEMBL_Acc_G4VB90	Sman_103710_Putative_ubiquitin_conjugating_enzyme_E2_I_Source_UniProtKB_TrEMBL_Acc_G4VRA7	Sman_055920_Putative_ubiquitin_conjugating_enzyme_E2_Source_UniProtKB_TrEMBL_Acc_G4VB87	Sman_004350_Ubiquitin_conjugating_enzyme_E2_l_putative_Source_UniProtKB_TrEMBL_Acc_G4LXI7	Sman_180170_Ubiquitin_conjugating_enzyme_e2S_putative_Source_UniProtKB_TrEMBL_Acc_G4LU94	Sman_082820_Putative_ubiquitin_conjugating_enzyme_morgue_Source_UniProtKB_TrEMBL_Acc_G4VC75	Sman_027370_Putative_nedd8_conjugating_enzyme_nce2_Source_UniProtKB_TrEMBL_Acc_G4VHA9	
Gsal_8277_ubiquitin_conjugating_enzyme_e2_d4	Gsal_1059_ubiquitin_conjugating_enzyme_rad6	Gsal_7734_ubiquitin_conjugating_enzyme_e2_17_kda	Gsal_11486_ubiquitin_conjugating_enzyme_e2_g1	Gsal_2202_ubiquitin_conjugating_enzyme_e2_k	Gsal_6800_ubiquitin_conjugating_enzyme_e2_h	Gsal_4363_ubiquitin_conjugating_enzyme_e2_c	Gsal_2666_ubiquitin_conjugating_enzyme_e2_24_kda_like	Gsal_8390_ubiquitin_conjugating_enzyme_e2_g2	Gsal_7062_ubiquitin_conjugating_enzyme_e2_r1	Gsal_5841_lesswright	Gsal_13363_ubiquitin_conjugating_enzyme_e2_a	Gsal_5825_nedd8_conjugating_enzyme_ube2f_like	Gsal_13126_lesswright	Gsal_3259_ubiquitin_conjugating_enzyme_e2_l3	Gsal_8807_bendless	
Nvec_26407_UQ_con	Nvec_33407_UQ_con	Nvec_44322_UQ_con	Nvec_15708_UQ_con	Nvec_21041_	Nvec_7202_UQ_con	Nvec_23214_zf_CW	Nvec_28696_UQ_con	Nvec_57663_UQ_con	Nvec_47222_UQ_con	Nvec_49873_	
Scer_YGR133W_Peroxisomal_ubiquitin_conjugating_enzyme_required_for_peroxisomal_matrix_protein_import_and_peroxisome_biogenesis_Source_SGD_Acc_S000003365_PEX4_SGD	Scer_YGL058W_Ubiquitin_conjugating_enzyme_E2_involved_in_postreplication_repair_as_a_heterodimer_with_Rad18p_DSBR_and_checkpoint_control_as_a_heterodimer_with_Bre1p_ubiquitin_mediated_N_end_rule_protein_degradation_as_a_heterodimer_with_Ubr1p_Source_SGD_Acc_S000003026_RAD6_SGD	Scer_YDR177W_Ubiquitin_conjugating_enzyme_that_mediates_selective_degradation_of_short_lived_and_abnormal_proteins_plays_a_role_in_vesicle_biogenesis_and_ER_associated_protein_degradation_ERAD_component_of_the_cellular_stress_response_Source_SGD_Acc_S000002584_UBC1_SGD	Scer_YDR059C_Ubiquitin_conjugating_enzyme_that_mediates_selective_degradation_of_short_lived_abnormal_or_excess_proteins_including_histone_H3_central_component_of_the_cellular_stress_response_expression_is_heat_inducible_Source_SGD_Acc_S000002466_UBC5_SGD	Scer_YBR082C_Ubiquitin_conjugating_enzyme_E2_mediates_degradation_of_abnormal_or_excess_proteins_including_calmodulin_and_histone_H3_interacts_with_many_SCF_ubiquitin_protein_ligases_component_of_the_cellular_stress_response_Source_SGD_Acc_S000000286_UBC4_SGD	Scer_YOR339C_Ubiquitin_conjugating_enzyme_most_similar_in_sequence_to_Xenopus_ubiquitin_conjugating_enzyme_E2_C_but_not_a_true_functional_homolog_of_this_E2_unlike_E2_C_not_required_for_the_degradation_of_mitotic_cyclin_Clb2_Source_SGD_Acc_S000005866_UBC11_SGD	Scer_YEL012W_Ubiquitin_conjugating_enzyme_that_negatively_regulates_gluconeogenesis_by_mediating_the_glucose_induced_ubiquitination_of_fructose_1_6_bisphosphatase_FBPase_cytoplasmic_enzyme_that_catalyzes_the_ubiquitination_of_histones_in_vitro_Source_SGD_Acc_S000000738_UBC8_SGD	Scer_YDR092W_Ubiquitin_conjugating_enzyme_involved_in_the_error_free_DNA_postreplication_repair_pathway_interacts_with_Mms2p_to_assemble_ubiquitin_chains_at_the_Ub_Lys_63_residue_DNA_damage_triggers_redistribution_from_the_cytoplasm_to_the_nucleus_Source_SGD_Acc_S000002499_UBC13_SGD	Scer_YDR054C_Ubiquitin_conjugating_enzyme_E2_and_catalytic_subunit_of_SCF_ubiquitin_protein_ligase_complex_together_with_Skp1p_Rbx1p_Cdc53p_and_an_F_box_protein_that_regulates_cell_cycle_progression_by_targeting_key_substrates_for_degradation_Source_SGD_Acc_S000002461_CDC34_SGD	Scer_YMR022W_Ubiquitin_conjugating_enzyme_involved_in_the_ER_associated_protein_degradation_pathway_requires_Cue1p_for_recruitment_to_the_ER_membrane_proposed_to_be_involved_in_chromatin_assembly_Source_SGD_Acc_S000004624_UBC7_SGD	Scer_YDL064W_SUMO_conjugating_enzyme_involved_in_the_Smt3p_conjugation_pathway_nuclear_protein_required_for_S_and_M_phase_cyclin_degradation_and_mitotic_control_involved_in_proteolysis_mediated_by_the_anaphase_promoting_complex_cyclosome_APCC_Source_SGD_Acc_S000002222_UBC9_SGD	Scer_YLR306W_Enzyme_that_mediates_the_conjugation_of_Rub1p_a_ubiquitin_like_protein_to_other_proteins_related_to_E2_ubiquitin_conjugating_enzymes_Source_SGD_Acc_S000004297_UBC12_SGD	
Atha_AT5G25760_1_PEX4_UBC21_peroxin4	Atha_AT3G08690_1_UBC11_ATUBC11_ubiquitin_conjugating_enzyme_11	Atha_AT1G64230_4_UBC28_ubiquitin_conjugating_enzyme_28	Atha_AT2G16740_1_UBC29_ubiquitin_conjugating_enzyme_29	Atha_AT4G27960_2_UBC9_ubiquitin_conjugating_enzyme_9	Atha_AT5G53300_1_UBC10_ubiquitin_conjugating_enzyme_10	Atha_AT5G56150_1_UBC30_ubiquitin_conjugating_enzyme_30	Atha_AT5G50870_2_UBC27_ubiquitin_conjugating_enzyme_27	Atha_AT5G41700_4_UBC8_ATUBC8_ubiquitin_conjugating_enzyme_8	Atha_AT1G36340_1_UBC31_ubiquitin_conjugating_enzyme_31	Atha_AT3G08700_1_UBC12_ubiquitin_conjugating_enzyme_12	Atha_AT2G02760_1_ATUBC2_UBC2_ubiquiting_conjugating_enzyme_2	Atha_AT1G14400_1_UBC1_ATUBC1_ubiquitin_carrier_protein_1	Atha_AT5G62540_1_UBC3_ubiquitin_conjugating_enzyme_3	Atha_AT1G16890_3_UBC36_ubiquitin_conjugating_enzyme_36	Atha_AT1G63800_1_UBC5_ubiquitin_conjugating_enzyme_5	Atha_AT5G41340_1_UBC4_ATUBC4_ubiquitin_conjugating_enzyme_4	Atha_AT2G46030_1_UBC6_ubiquitin_conjugating_enzyme_6	Atha_AT3G24515_1_UBC37_ubiquitin_conjugating_enzyme_37	Atha_AT3G20060_1_UBC19_ubiquitin_conjugating_enzyme19	Atha_AT3G46460_1_UBC13_ubiquitin_conjugating_enzyme_13	Atha_AT5G59300_1_UBC7_ATUBC7_ubiquitin_carrier_protein_7	Atha_AT3G55380_2_UBC14_ubiquitin_conjugating_enzyme_14	Atha_AT3G57870_1_AHUS5_EMB1637_SCE1_SCE1A_ATSCE1_sumo_conjugation_enzyme_1	Atha_AT1G78870_1_UBC35_UBC13A_ubiquitin_conjugating_enzyme_35	Atha_AT3G13550_1_FUS9_EMB144_COP10_CIN4_Ubiquitin_conjugating_enzyme_family_protein	Atha_AT2G18600_1_Ubiquitin_conjugating_enzyme_family_protein	Atha_AT4G36800_1_RCE1_RUB1_conjugating_enzyme_1	Atha_AT1G50490_1_UBC20_ubiquitin_conjugating_enzyme_20	Atha_AT5G05080_1_UBC22_ATUBC22_ubiquitin_conjugating_enzyme_22	Atha_AT1G75440_1_UBC16_ubiquitin_conjugating_enzyme_16	Atha_AT1G45050_1_ATUBC2_1_UBC15_Ubiquitin_conjugating_enzyme_family_protein	Atha_AT5G42990_1_UBC18_ubiquitin_conjugating_enzyme_18	Atha_AT4G36410_1_UBC17_ubiquitin_conjugating_enzyme_17	Atha_AT2G32790_1_Ubiquitin_conjugating_enzyme_family_protein	
Ttra_07915T0_07915_ubiquitin_carrier_protein_171_aa	Ttra_06129T0_06129_ubiquitin_conjugating_enzyme_E2_16_kDa_158_aa	Ttra_04718T0_04718_ubiquitin_carrier_protein_217_aa	Ttra_03842T0_03842_ubiquitin_conjugating_enzyme_E2_C_167_aa	Ttra_04695T0_04695_ubiquitin_conjugating_enzyme_E2_D_E_111_aa	Ttra_01663T0_01663_ubiquitin_conjugating_enzyme_E2_4_262_aa	Ttra_04873T0_04873_ubiquitin_carrier_protein_189_aa	Ttra_00634T0_00634_SUMO_conjugating_enzyme_UBC9_161_aa	Ttra_07654T0_07654_ubiquitin_conjugating_enzyme_E2_35_153_aa	Ttra_01292T0_01292_ubiquitin_carrier_protein_159_aa	Ttra_04072T0_04072_ubiquitin_carrier_protein_181_aa	Ttra_00539T0_00539_ubiquitin_carrier_protein_247_aa	Ttra_04257T1_04257_ubiquitin_carrier_protein_150_aa	
Rfil_569424697_ubiquitin_conjugating_enzyme_E2_Reticulomyxa_filosa	Rfil_569421591_Ubiquitin_conjugating_enzyme_family_protein_Reticulomyxa_filosa	Rfil_569432011_Ubiquitin_conjugating_enzyme_family_protein_Reticulomyxa_filosa	Rfil_569417892_Ubiquitin_conjugating_enzyme_family_protein_Reticulomyxa_filosa	Rfil_569385612	Rfil_569381637	Rfil_569436931	Rfil_569438181_ubiquitin_conjugating_enzyme_E2_D3_Reticulomyxa_filosa	Rfil_569441097	Rfil_569366383_ubiquitin_conjugating_enzyme_Reticulomyxa_filosa	Rfil_5694279297_kDa_Reticulomyxa_filosa	Rfil_569387967	Rfil_569426028	Rfil_569377698_ubiquitin_conjugating_enzyme_E2_D3_Reticulomyxa_filosa	Rfil_569374369	Rfil_569324616	Rfil_569348912	Rfil_569420529_Ubiquitin_conjugating_enzyme_family_protein_Reticulomyxa_filosa	Rfil_569417318	Rfil_569349480_chromatin_remodelling_complex_subunit_Reticulomyxa_filosa	Rfil_569361237	Rfil_5693937828719_Reticulomyxa_filosa	Rfil_569405130_ubiquitin_conjugating_enzyme_family_protein_Reticulomyxa_filosa	Rfil_569417329_ubiquitin_conjugating_enzyme_E2_Reticulomyxa_filosa	

HG_2851	
Hsap_Ensmbl0264776_G_protein_coupled_receptor_89B_Source_HGNC_Symbol_Acc_13840_GPR89B	Hsap_Ensmbl0264337_G_protein_coupled_receptor_89A_Source_HGNC_Symbol_Acc_31984_GPR89A	Hsap_Ensmbl0117262_G_protein_coupled_receptor_89A_Source_HGNC_Symbol_Acc_31984_GPR89A	Hsap_Ensmbl0196644_G_protein_coupled_receptor_89C_Source_HGNC_Symbol_Acc_31985_GPR89C	
Dmel_0033995_CG8090	
Cele_013551_Y75B8A_16_Protein_Y75B8A_16_Y75B8A_16_mRNA_complete_cds_Source_RefSeq_mRNA_Acc_NM_067187	Cele_007528_C11H1_2_Protein_C11H1_2_C11H1_2_mRNA_complete_cds_Source_RefSeq_mRNA_Acc_NM_077983	
Drer_077983_G_protein_coupled_receptor_89A_Source_HGNC_Symbol_Acc_31984_GPR89A	
Spur_023701_Gpr89	Spur_025013_Spur_025013	
Smim_6941_PREDICTED_Golgi_pH_regulator_Danio_rerio_gi_292617455_ref_XP_002663360_0_0_615	
Sman_135660_G_protein_coupled_receptor_putative_Source_UniProtKB_TrEMBL_Acc_C4Q3V0	
Gsal_6688_golgi_ph_regulator_like	
Atha_AT1G64990_1_GTG1_GPCR_type_G_protein_1	Atha_AT4G27630_3_GTG2_GPCR_type_G_protein_2	
Rfil_5694053124942_Reticulomyxa_filosa	

HG_6853	
Cgig_20909	
Spur_014012_C2orf81L	Spur_006395_Spur_006395	
Sman_151800	Sman_179760	
Ttra_02406T0_02406	

HG_2499	
Hsap_Ensmbl0188976_nucleolar_complex_associated_2_homolog_S_cerevisiae_Source_HGNC_Symbol_Acc_24517_NOC2L	
Dmel_0032925_CG9246	
Cgig_22148_Nucleolar_complex_protein_2_like_protein_Source_UniProtKB_TrEMBL_Acc_K1QPC6	Cgig_22150_Nucleolar_complex_protein_2_like_protein_Source_UniProtKB_TrEMBL_Acc_K1R3I6	
Cele_007413_pro_2_Protein_PRO_2_pro_2_mRNA_complete_cds_Source_RefSeq_mRNA_Acc_NM_063823	
Drer_001754_nucleolar_complex_associated_2_homolog_S_cerevisiae_Source_ZFIN_Acc_ZDB_GENE_000607_75_noc2l	
Spur_022539_Noc2L	Spur_003054_Spur_003054	
Smim_67648_PREDICTED_nucleolar_complex_protein_homolog_partial_Oryctolagus_cuniculus_gi_291416304_ref_XP_002724385_1e_120_374	Smim_67647_PREDICTED_nucleolar_complex_protein_homolog_Ailuropoda_melanoleuca_gi_301789583_ref_XP_002930210_2e_05_50_8	
Sman_154980_Putative_yeast_nucleolar_complex_Source_UniProtKB_TrEMBL_Acc_G4V871	
Nvec_6206_	
Scer_YOR206W_Protein_that_forms_a_nucleolar_complex_with_Mak21p_that_binds_to_90S_and_66S_pre_ribosomes_as_well_as_a_nuclear_complex_with_Noc3p_that_binds_to_66S_pre_ribosomes_both_complexes_mediate_intranuclear_transport_of_ribosomal_precursors_Source_SGD_Acc_S000005732_NOC2_SGD	
Atha_AT2G18220_1_Noc2p_family	Atha_AT3G55510_1_RBL_Noc2p_family	
Ttra_02854T0_02854	
Rfil_5693892099822_Reticulomyxa_filosa	Rfil_5693892109823_Reticulomyxa_filosa	

HG_11192	
Cgig_14247	
Spur_010202_Hypp_65	
Nvec_13705_	

HG_45253	
Nvec_56133_FecCD	

HG_651	
Hsap_Ensmbl0012779_arachidonate_5_lipoxygenase_Source_HGNC_Symbol_Acc_435_ALOX5	Hsap_Ensmbl0262552_arachidonate_5_lipoxygenase_Source_HGNC_Symbol_Acc_435_ALOX5	Hsap_Ensmbl0179477_arachidonate_12_lipoxygenase_12R_type_Source_HGNC_Symbol_Acc_430_ALOX12B	Hsap_Ensmbl0179593_arachidonate_15_lipoxygenase_type_B_Source_HGNC_Symbol_Acc_434_ALOX15B	Hsap_Ensmbl0179148_arachidonate_lipoxygenase_3_Source_HGNC_Symbol_Acc_13743_ALOXE3	Hsap_Ensmbl0108839_arachidonate_12_lipoxygenase_Source_HGNC_Symbol_Acc_429_ALOX12	
Cgig_26706_Allene_oxide_synthase_lipoxygenase_protein_Source_UniProtKB_TrEMBL_Acc_K1R5X6	Cgig_26707_Allene_oxide_synthase_lipoxygenase_protein_Source_UniProtKB_TrEMBL_Acc_K1RCI8	Cgig_26708_Allene_oxide_synthase_lipoxygenase_protein_Source_UniProtKB_TrEMBL_Acc_K1RVU3	Cgig_17785_Allene_oxide_synthase_lipoxygenase_protein_Source_UniProtKB_TrEMBL_Acc_K1PNX6	Cgig_12991_Allene_oxide_synthase_lipoxygenase_protein_Source_UniProtKB_TrEMBL_Acc_K1Q2I7	Cgig_11579_Allene_oxide_synthase_lipoxygenase_protein_Source_UniProtKB_TrEMBL_Acc_K1QAX6	Cgig_05273_Allene_oxide_synthase_lipoxygenase_protein_Source_UniProtKB_TrEMBL_Acc_K1QGU5	Cgig_28443	Cgig_28445_Arachidonate_15_lipoxygenase_type_II_Source_UniProtKB_TrEMBL_Acc_K1R7D6	Cgig_11551_Allene_oxide_synthase_lipoxygenase_protein_Source_UniProtKB_TrEMBL_Acc_K1QHL0	Cgig_26967_Allene_oxide_synthase_lipoxygenase_protein_Source_UniProtKB_TrEMBL_Acc_K1R8J1	Cgig_04440_Arachidonate_5_lipoxygenase_Source_UniProtKB_TrEMBL_Acc_K1QHT9	Cgig_12992	
Cele_007551_C13C4_7_Protein_C13C4_7_C13C4_7_mRNA_complete_cds_Source_RefSeq_mRNA_Acc_NM_001028485	
Drer_057273_arachidonate_5_lipoxygenase_a_Source_ZFIN_Acc_ZDB_GENE_090311_47_alox5a	Drer_043089_arachidonate_5_lipoxygenase_b_tandem_duplicate_2_Source_ZFIN_Acc_ZDB_GENE_060623_19_alox5b_2	Drer_043085_arachidonate_5_lipoxygenase_Source_HGNC_Symbol_Acc_435_ALOX5_1_of_4	Drer_069966_arachidonate_5_lipoxygenase_b_tandem_duplicate_3_Source_ZFIN_Acc_ZDB_GENE_050522_330_alox5b_3	Drer_073781_si_dkey_17e16_9_Source_ZFIN_Acc_ZDB_GENE_091118_123_si_dkey_17e16_9	Drer_069463_arachidonate_12_lipoxygenase_Source_ZFIN_Acc_ZDB_GENE_030131_1452_alox12	Drer_016789_arachidonate_lipoxygenase_3_Source_HGNC_Symbol_Acc_13743_ALOXE3	
Spur_014291_Alox12b	Spur_008434_5_Lo	Spur_010893_Alox5_1	Spur_003742_Alox5	Spur_010981_Alox_4	Spur_027382_Alox5_2	Spur_004763_Spur_004763	Spur_018635_Alox5_7	Spur_018636_Alox5_8	Spur_023430_Alox5_9	Spur_001168_Alox12b_2	Spur_010980_Alox5_6	Spur_004457_Alox5_4	Spur_014900_Spur_014900	Spur_028646_Spur_028646	Spur_010894_Alox5_5	Spur_004764_Alox12bL	Spur_018640_Spur_018640	Spur_004458_Spur_004458	Spur_018637_Spur_018637	Spur_023429_Spur_023429	Spur_018316_Spur_018316	Spur_021975_Spur_021975	
Smim_73511_PREDICTED_similar_to_putative_8_lipoxygenase_allene_oxide_synthase_fusion_protein_Strongylocentrotus_purpuratus_gi_115647039_ref_XP_782245_3e_179_538	
Sman_034020_Putative_lipoxygenase_Source_UniProtKB_TrEMBL_Acc_G4V9T8	Sman_034010_Putative_12_lipoxygenase_Source_UniProtKB_TrEMBL_Acc_G4V9T7	
Gsal_3039_allene_oxide_synthase_lipoxygenase	
Nvec_46065_	Nvec_17780_TT_ORF2	Nvec_59475_HYR	Nvec_20805_Lipoxygenase	Nvec_49947_	Nvec_58441_Lipoxygenase	Nvec_46835_Lipoxygenase	Nvec_49165_	Nvec_52882_	Nvec_48692_PLAT	Nvec_3373_	Nvec_8636_	Nvec_31027_UPF0154	Nvec_14430_	Nvec_35495_	Nvec_14364_	Nvec_37753_zf_C2H2	
Ttra_06723T0_06723_arachidonate_12_lipoxygenase_1380_aa	

HG_7052	
Cgig_24600	
Nvec_52468_	Nvec_51362_Disintegrin	Nvec_39930_Keratin_B2	Nvec_55608_	

HG_35807	
Nvec_16738_DUF217	

HG_2810	
Dmel_0027055_CSN3_COP9_complex_homolog_subunit_3_Source_FlyBase_0027055	
Cgig_28221_COP9_signalosome_complex_subunit_3_Source_UniProtKB_TrEMBL_Acc_K1QYH6	
Cele_000815_csn_3_Protein_CSN_3_csn_3_mRNA_complete_cds_Source_RefSeq_mRNA_Acc_NM_067477	
Drer_008623_COP9_constitutive_photomorphogenic_homolog_subunit_3_Source_ZFIN_Acc_ZDB_GENE_030131_7660_cops3	
Spur_019501_Spur_019501	Spur_003943_Spur_003943	Spur_006412_Cophs3	Spur_001259_Spur_001259	Spur_016965_Spur_016965	Spur_019974_Spur_019974	Spur_015547_Spur_015547	Spur_014593_Spur_014593	
Smim_33660_COP9_signalosome_subunit_CSN3_putative_Ixodes_scapularis_gi_242000518_ref_XP_002434902_0_0_614	
Sman_164800_26S_proteasome_regulatory_subunit_S3_putative_Source_UniProtKB_TrEMBL_Acc_C4QII5	
Gsal_14732_cop9_signalosome_complex_subunit_3	
Atha_AT5G14250_1_COP13_CSN3_FUS11_Proteasome_component_PCI_domain_protein	
Ttra_01666T0_01666_COP9_signalosome_complex_subunit_3_431_aa	
Rfil_569362997_proteasome_component_region_PCI_domain_containing_protein_Reticulomyxa_filosa	

HG_242	
Hsap_Ensmbl0077943_integrin_alpha_8_Source_HGNC_Symbol_Acc_6144_ITGA8	Hsap_Ensmbl0213949_integrin_alpha_1_Source_HGNC_Symbol_Acc_6134_ITGA1	Hsap_Ensmbl0143127_integrin_alpha_10_Source_HGNC_Symbol_Acc_6135_ITGA10	Hsap_Ensmbl0083457_integrin_alpha_E_antigen_CD103_human_mucosal_lymphocyte_antigen_1_alpha_polypeptide_Source_HGNC_Symbol_Acc_6147_ITGAE	Hsap_Ensmbl0264162_integrin_alpha_10_Source_HGNC_Symbol_Acc_6135_ITGA10	Hsap_Ensmbl0137809_integrin_alpha_11_Source_HGNC_Symbol_Acc_6136_ITGA11	Hsap_Ensmbl0005844_integrin_alpha_L_antigen_CD11A_p180_lymphocyte_function_associated_antigen_1_alpha_polypeptide_Source_HGNC_Symbol_Acc_6148_ITGAL	Hsap_Ensmbl0156886_integrin_alpha_D_Source_HGNC_Symbol_Acc_6146_ITGAD	Hsap_Ensmbl0115232_integrin_alpha_4_antigen_CD49D_alpha_4_subunit_of_VLA_4_receptor_Source_HGNC_Symbol_Acc_6140_ITGA4	Hsap_Ensmbl0140678_integrin_alpha_X_complement_component_3_receptor_4_subunit_Source_HGNC_Symbol_Acc_6152_ITGAX	Hsap_Ensmbl0091409_integrin_alpha_6_Source_HGNC_Symbol_Acc_6142_ITGA6	Hsap_Ensmbl0005884_integrin_alpha_3_antigen_CD49C_alpha_3_subunit_of_VLA_3_receptor_Source_HGNC_Symbol_Acc_6139_ITGA3	Hsap_Ensmbl0161638_integrin_alpha_5_fibronectin_receptor_alpha_polypeptide_Source_HGNC_Symbol_Acc_6141_ITGA5	Hsap_Ensmbl0164171_integrin_alpha_2_CD49B_alpha_2_subunit_of_VLA_2_receptor_Source_HGNC_Symbol_Acc_6137_ITGA2	Hsap_Ensmbl0138448_integrin_alpha_V_Source_HGNC_Symbol_Acc_6150_ITGAV	Hsap_Ensmbl0005961_integrin_alpha_2b_platelet_glycoprotein_IIb_of_IIb_IIIa_complex_antigen_CD41_Source_HGNC_Symbol_Acc_6138_ITGA2B	Hsap_Ensmbl0144668_integrin_alpha_9_Source_HGNC_Symbol_Acc_6145_ITGA9	Hsap_Ensmbl0169896_integrin_alpha_M_complement_component_3_receptor_3_subunit_Source_HGNC_Symbol_Acc_6149_ITGAM	
Dmel_0034880_alphaPS5_alphaPS5_Source_FlyBase_0034880	Dmel_0003328_scb_scab_Source_FlyBase_0003328	Dmel_0034005_alphaPS4_alphaPS4_Source_FlyBase_0034005	Dmel_0004456_mew_multiple_edematous_wings_Source_FlyBase_0004456	Dmel_0001250_if_inflated_Source_FlyBase_0001250	
Cgig_13155_Integrin_alpha_6_Source_UniProtKB_TrEMBL_Acc_K1QA47	Cgig_05638_Integrin_alpha_9_Source_UniProtKB_TrEMBL_Acc_K1PGF3	Cgig_23513_Integrin_alpha_4_Source_UniProtKB_TrEMBL_Acc_K1QIL4	Cgig_08246_Integrin_alpha_4_Source_UniProtKB_TrEMBL_Acc_K1Q7K3	Cgig_21391_Integrin_alpha_PS3_Source_UniProtKB_TrEMBL_Acc_K1R6W8	Cgig_12568_Integrin_alpha_4_Source_UniProtKB_TrEMBL_Acc_K1R4S2	Cgig_12356_Integrin_alpha_8_Source_UniProtKB_TrEMBL_Acc_K1PAJ8	Cgig_17565_Integrin_alpha_4_Source_UniProtKB_TrEMBL_Acc_K1QVX0	Cgig_05639_Integrin_alpha_4_Source_UniProtKB_TrEMBL_Acc_K1PPA7	Cgig_21392_Integrin_alpha_4_Source_UniProtKB_TrEMBL_Acc_K1RCV7	
Cele_003929_pat_2_Protein_PAT_2_pat_2_mRNA_complete_cds_Source_RefSeq_mRNA_Acc_NM_066547	Cele_002081_ina_1_Protein_INA_1_ina_1_mRNA_complete_cds_Source_RefSeq_mRNA_Acc_NM_066631	
Drer_012824_integrin_alpha_3b_Source_ZFIN_Acc_ZDB_GENE_050411_55_itga3b	Drer_002956_si_dkey_32n7_4_Source_ZFIN_Acc_ZDB_GENE_110411_175_si_dkey_32n7_4	Drer_042282_integrin_alpha_6a_Source_ZFIN_Acc_ZDB_GENE_050309_23_itga6a	Drer_002507_integrin_alpha_10_Source_ZFIN_Acc_ZDB_GENE_100922_54_itga10	Drer_074316_integrin_alpha_1_Source_ZFIN_Acc_ZDB_GENE_091118_115_itga1	Drer_062974_integrin_alpha_2_CD49B_alpha_2_subunit_of_VLA_2_receptor_duplicate_2_Source_ZFIN_Acc_ZDB_GENE_091118_70_itga2_2	Drer_036086_integrin_alpha_11a_Source_ZFIN_Acc_ZDB_GENE_050324_1_itga11a	Drer_061186_integrin_alpha_4_Source_ZFIN_Acc_ZDB_GENE_110411_108_itga4	Drer_007950_integrin_alpha_11b_Source_ZFIN_Acc_ZDB_GENE_071009_4_itga11b	Drer_006353_integrin_alpha_5_fibronectin_receptor_alpha_polypeptide_Source_ZFIN_Acc_ZDB_GENE_031116_52_itga5	Drer_006314_integrin_alpha_V_Source_ZFIN_Acc_ZDB_GENE_060616_382_itgav	Drer_018687_integrin_alpha_2b_platelet_glycoprotein_IIb_of_IIb_IIIa_complex_antigen_CD41B_Source_ZFIN_Acc_ZDB_GENE_051031_1_itga2b	Drer_069946_integrin_alpha_6b_Source_ZFIN_Acc_ZDB_GENE_050320_5_itga6b	Drer_037917_integrin_alpha_3a_Source_ZFIN_Acc_ZDB_GENE_090805_3_itga3a	Drer_091806_CABZ01072244_1	Drer_044670_integrin_alpha_L_antigen_CD11A_p180_lymphocyte_function_associated_antigen_1_alpha_polypeptide_Source_HGNC_Symbol_Acc_6148_ITGAL	Drer_057787_integrin_alpha_E_antigen_CD103_human_mucosal_lymphocyte_antigen_1_alpha_polypeptide_Source_HGNC_Symbol_Acc_6147_ITGAE_1_of_2	Drer_078717_integrin_alpha_8_Source_ZFIN_Acc_ZDB_GENE_080220_48_itga8	Drer_091383_Uncharacterized_protein_Source_UniProtKB_TrEMBL_Acc_F1QEK7_CABZ01072242_1	Drer_089083_integrin_alpha_7_Source_ZFIN_Acc_ZDB_GENE_070501_10_itga7	Drer_086838_integrin_alpha_2_CD49B_alpha_2_subunit_of_VLA_2_receptor_Source_HGNC_Symbol_Acc_6137_ITGA2_2_of_2	Drer_032435_integrin_alpha_9_Source_ZFIN_Acc_ZDB_GENE_040426_1129_itga9	Drer_069390_integrin_alpha_2_CD49B_alpha_2_subunit_of_VLA_2_receptor_duplicate_1_Source_ZFIN_Acc_ZDB_GENE_111011_4_itga2_1	Drer_056018_integrin_alpha_6_like_Source_ZFIN_Acc_ZDB_GENE_040914_57_itga6l	Drer_096587_integrin_alpha_M_complement_component_3_receptor_3_subunit_Source_ZFIN_Acc_ZDB_GENE_110510_4_itgam	
Spur_015920_Afi	Spur_013536_Api	Spur_000547_Aci_2	Spur_022302_Aji	Spur_015379_Aci_1	Spur_021008_Aki	Spur_015921_Adi	Spur_009159_Agi	Spur_019039_Spur_019039	Spur_016618_Spur_016618	Spur_020175_Spur_020175	Spur_000575_Spur_000575	Spur_009788_Api_1_AlphaP_integrin_Source_UniProtKB_TrEMBL_Acc_Q9U6S1	Spur_005477_ItgaL	Spur_005371_Spur_005371	Spur_020682_Spur_020682	Spur_022211_Spur_022211	Spur_002273_Aji_1	Spur_006423_Spur_006423	Spur_019038_Spur_019038	Spur_008204_Spur_008204	Spur_013535_Spur_013535	
Smim_15948_integrin_alpha_ps_putative_Ixodes_scapularis_gi_242002812_ref_XP_002436049_0_0_1053	Smim_54798_PREDICTED_integrin_alpha_PS2_like_Acyrthosiphon_pisum_gi_328697418_ref_XP_001945967_2e_177_555	Smim_36579_integrin_alpha_ps_Aedes_aegypti_gi_157136654_ref_XP_001663809_2e_155_484	Smim_28913_PREDICTED_integrin_alpha_4_Monodelphis_domestica_gi_126326699_ref_XP_001377736_2e_100_342	Smim_36584_PREDICTED_integrin_alpha_PS2_like_Acyrthosiphon_pisum_gi_328697418_ref_XP_001945967_3e_73_253	Smim_57744_PREDICTED_integrin_alpha_PS1_Apis_mellifera_gi_328785538_ref_XP_625120_3_3e_08_58_5	Smim_82025_PREDICTED_integrin_alpha_PS1_Apis_mellifera_gi_328785538_ref_XP_625120_3_6e_09_59_3	Smim_28906_integrin_alpha_putative_Ixodes_scapularis_gi_241172341_ref_XP_002410729_2e_13_74_3	Smim_43770_transposase_partial_Drosophila_mauritiana_gi_157932_gb_AAA28703_8e_06_47_8	Smim_83353_Mariner_Mos1_transposase_Acromyrmex_echinatior_gi_332018604_gb_EGI59187_9e_17_75_9	
Sman_156620_Putative_integrin_alpha_ps_Source_UniProtKB_TrEMBL_Acc_G4VIL6	Sman_126140_ALPHA_INT1_Alpha_integrin_receptor_1_Putative_integrin_alpha_Source_UniProtKB_TrEMBL_Acc_C4PYZ0	Sman_158350	Sman_156610	
Gsal_14785_integrin_alpha_ps1	Gsal_10866_integrin_alpha_ps	Gsal_10867_integrin_alpha_partial	Gsal_12779_integrin_alpha	Gsal_11886_integrin_alpha	Gsal_2618_integrin_alpha_5	
Nvec_684_	Nvec_56345_Integrin_alpha	Nvec_686_	Nvec_57216_	Nvec_49104_	Nvec_20808_	
Ttra_11999T0_11999	

HG_6724	
Hsap_Ensmbl0268279_RP11_434D12_1	
Dmel_0035825_CG8111	
Cgig_18268_Transmembrane_protein_43_Source_UniProtKB_TrEMBL_Acc_K1QZ66	
Drer_075344_transmembrane_protein_43_Source_ZFIN_Acc_ZDB_GENE_040426_2348_tmem43	
Spur_010674_Tmem43	Spur_016154_Spur_016154	
Nvec_10199_DUF1625	Nvec_21280_	

HG_2458	
Cgig_06619_Endo_1_4_beta_xylanase_A_Source_UniProtKB_TrEMBL_Acc_K1PIZ5	Cgig_26751_Exoglucanase_xynX_Source_UniProtKB_TrEMBL_Acc_K1RVX3	Cgig_06617	Cgig_06618_Beta_1_4_xylanase_Source_UniProtKB_TrEMBL_Acc_K1QR11	
Nvec_17847_Glyco_hydro_10	Nvec_12281_	Nvec_9367_	
Atha_AT4G38650_1_Glycosyl_hydrolase_family_10_protein	Atha_AT1G58370_1_RXF12_ATXYN1_glycosyl_hydrolase_family_10_protein_carbohydrate_binding_domain_containing_protein	Atha_AT4G33830_1_Glycosyl_hydrolase_family_10_protein	Atha_AT4G38300_1_glycosyl_hydrolase_family_10_protein	Atha_AT1G10050_1_glycosyl_hydrolase_family_10_protein_carbohydrate_binding_domain_containing_protein	Atha_AT4G08160_1_glycosyl_hydrolase_family_10_protein_carbohydrate_binding_domain_containing_protein	Atha_AT4G33820_1_Glycosyl_hydrolase_superfamily_protein	Atha_AT4G33840_1_Glycosyl_hydrolase_family_10_protein	Atha_AT4G33810_1_Glycosyl_hydrolase_superfamily_protein	Atha_AT4G33860_1_Glycosyl_hydrolase_family_10_protein	Atha_AT2G14690_1_Glycosyl_hydrolase_superfamily_protein	

HG_9971	
Nvec_39696_DUF536	

HG_2546	
Hsap_Ensmbl0132182_nucleoporin_210kDa_Source_HGNC_Symbol_Acc_30052_NUP210	Hsap_Ensmbl0143552_nucleoporin_210kDa_like_Source_HGNC_Symbol_Acc_29915_NUP210L	
Dmel_0033039_gp210_gp210_Source_FlyBase_0033039	
Cgig_12107	
Cele_003798_npp_12_Protein_NPP_12_npp_12_mRNA_complete_cds_Source_RefSeq_mRNA_Acc_NM_059454	
Drer_063333_nucleoporin_210_Source_ZFIN_Acc_ZDB_GENE_050208_132_nup210	
Spur_004523_Nup210_2	Spur_004524_Nup210	Spur_021052_Nup210_1	
Smim_53559_PREDICTED_nuclear_pore_membrane_glycoprotein_210_Danio_rerio_gi_326678958_ref_XP_002667606_9e_74_263	Smim_40799_PREDICTED_similar_to_Nuclear_pore_membrane_glycoprotein_210_precursor_POM210_Nuclear_pore_protein_gp210_Strongylocentrotus_purpuratus_gi_115653053_ref_XP_782857_1e_72_268	Smim_53565_nuclear_pore_membrane_glycoprotein_210_precursor_Rattus_norvegicus_gi_16758020_ref_NP_445774_1e_56_207	Smim_53555_Nuclear_pore_membrane_glycoprotein_210_Harpegnathos_saltator_gi_307209958_gb_EFN86735_4e_16_82_4	Smim_53557_PREDICTED_nucleoporin_210kDa_like_Monodelphis_domestica_gi_126307744_ref_XP_001372825_2e_14_82_4	Smim_53564_nuclear_pore_membrane_glycoprotein_210_precursor_Rattus_norvegicus_gi_16758020_ref_NP_445774_3e_07_56_2	
Sman_142550_Nuclear_pore_membrane_glycoprotein_gp210_related_Source_UniProtKB_TrEMBL_Acc_G4V642	Sman_163440	
Gsal_1605_nuclear_pore_membrane_glycoprotein_210	Gsal_5593_hypothetical_protein	
Nvec_23878_Big_2	Nvec_21938_Big_2	Nvec_40051_	
Atha_AT5G40480_1_EMB3012_embryo_defective_3012	
Ttra_11617T0_11617	

HG_6548	
Hsap_Ensmbl0246922_ubiquitin_associated_protein_1_like_Source_HGNC_Symbol_Acc_40028_UBAP1L	Hsap_Ensmbl0165006_ubiquitin_associated_protein_1_Source_HGNC_Symbol_Acc_12461_UBAP1	
Dmel_0037539_CG10435	
Cgig_11291_Ubiquitin_associated_protein_1_Source_UniProtKB_TrEMBL_Acc_K1QRQ3	
Drer_058746_ubiquitin_associated_protein_1_Source_ZFIN_Acc_ZDB_GENE_040426_950_ubap1	Drer_091843_Uncharacterized_protein_Source_UniProtKB_TrEMBL_Acc_E7F4B4_CABZ01068819_1	Drer_089217_ubiquitin_associated_protein_1_like_Source_HGNC_Symbol_Acc_40028_UBAP1L_1_of_2	
Spur_007120_Ubap1L	Spur_007297_Spur_007297	
Smim_39806_Ubiquitin_associated_protein_Acromyrmex_echinatior_gi_332022419_gb_EGI62727_8e_13_73_9	
Nvec_18585_	

HG_5793	
Cgig_19932	
Spur_026474_Spur_026474	Spur_005565_Spur_005565	
Nvec_7016_	
Ttra_04484T0_04484_generic_methyltransferase_1000_aa	
Rfil_569387864_protein_of_unknown_function_DUF323_partial_Reticulomyxa_filosa	

HG_2634	
Hsap_Ensmbl0262860_LSM14A_SCD6_homolog_A_S_cerevisiae_Source_HGNC_Symbol_Acc_24489_LSM14A	Hsap_Ensmbl0257103_LSM14A_SCD6_homolog_A_S_cerevisiae_Source_HGNC_Symbol_Acc_24489_LSM14A	Hsap_Ensmbl0149657_LSM14B_SCD6_homolog_B_S_cerevisiae_Source_HGNC_Symbol_Acc_15887_LSM14B	
Dmel_0041775_tral_trailer_hitch_Source_FlyBase_0041775	
Cgig_25647_LSM14_like_protein_A_Source_UniProtKB_TrEMBL_Acc_K1RIG6	
Cele_012484_car_1_Protein_CAR_1_car_1_mRNA_complete_cds_Source_RefSeq_mRNA_Acc_NM_060853	
Drer_025386_LSM14B_SCD6_homolog_B_S_cerevisiae_Source_ZFIN_Acc_ZDB_GENE_040426_779_lsm14b	Drer_011408_LSM14_homolog_Ab_SCD6_S_cerevisiae_Source_ZFIN_Acc_ZDB_GENE_040426_2462_lsm14ab	Drer_006600_LSM14_homolog_Aa_SCD6_S_cerevisiae_Source_ZFIN_Acc_ZDB_GENE_040426_1567_lsm14aa	
Spur_013727_Lsm14A	Spur_013728_Lsm14A_1	
Smim_13994_LSM14_homolog_B_SCD6_S_cerevisiae_isoform_CRA_c_Homo_sapiens_gi_119595809_gb_EAW75403_2e_64_219	Smim_30412_protein_LSM14_homolog_A_Danio_rerio_gi_42476222_ref_NP_956719_5e_71_240	
Gsal_12143_protein_lsm14_homolog_b	
Nvec_16708_	
Scer_YPR129W_Protein_containing_an_Lsm_domain_negatively_regulates_translation_initiation_via_48S_preinitiation_complex_assembly_may_bind_RNA_and_have_a_role_in_RNA_processing_overproduction_suppresses_null_mutation_in_clathrin_heavy_chain_gene_CHC1_Source_SGD_Acc_S000006333_SCD6_SGD	
Atha_AT1G26110_1_DCP5_decapping_5	Atha_AT4G19360_1_SCD6_protein_related	Atha_AT5G45330_1_DCP5_L_decapping_5_like	
Ttra_00604T0_00604	

HG_9795	
Hsap_Ensmbl0182712_C_x_9_C_motif_containing_4_Source_HGNC_Symbol_Acc_35428_CMC4	
Dmel_0259727_CG42381	
Cgig_09479_Protein_p8_MTCP_1_Source_UniProtKB_TrEMBL_Acc_K1QU91	
Drer_097030_C_x_9_C_motif_containing_4_homolog_S_cerevisiae_Source_ZFIN_Acc_ZDB_GENE_120216_1_cmc4	
Smim_49619_PREDICTED_protein_p8_MTCP_like_Callithrix_jacchus_gi_296189172_ref_XP_002742672_4e_08_53_1	Smim_57659_PREDICTED_mature_T_cell_proliferation_neighbor_protein_like_Meleagris_gallopavo_gi_326918756_ref_XP_003205654_5e_06_48_5	
Scer_YMR194C_B_Protein_that_localizes_to_the_mitochondrial_intermembrane_space_via_the_Mia40p_Erv1p_system_contains_twin_cysteine_x_9_cysteine_motifs_Source_SGD_Acc_S000028514_CMC4_SGD	
Atha_AT1G09794_1_Cox19_family_protein_CHCH_motif	

HG_6636	
Hsap_Ensmbl0149474_CSRP2_binding_protein_Source_HGNC_Symbol_Acc_15904_CSRP2BP	
Dmel_0032691_Atac2_ATAC_complex_component_2_Source_FlyBase_0032691	
Spur_004839_Csrp2bp	
Smim_55158_cysteine_rich_protein_binding_protein_putative_Ixodes_scapularis_gi_241718557_ref_XP_002403961_8e_176_529	
Nvec_34106_Acetyltransf_1	Nvec_54140_TFA	

HG_5881	
Hsap_Ensmbl0112110_mitochondrial_ribosomal_protein_L18_Source_HGNC_Symbol_Acc_14477_MRPL18	
Dmel_0026741_mRpL18_mitochondrial_ribosomal_protein_L18_Source_FlyBase_0026741	
Cgig_17508_39S_ribosomal_protein_L18_mitochondrial_Source_UniProtKB_TrEMBL_Acc_K1QEK4	
Cele_017044_mrpl_18_Protein_MRPL_18_mrpl_18_mRNA_complete_cds_Source_RefSeq_mRNA_Acc_NM_066377	
Drer_060199_mitochondrial_ribosomal_protein_L18_Source_ZFIN_Acc_ZDB_GENE_061013_632_mrpl18	
Spur_024751_Spur_024751	Spur_017943_Spur_017943	
Smim_42076_PREDICTED_mitochondrial_ribosomal_protein_L18_like_Saccoglossus_kowalevskii_gi_291237767_ref_XP_002738804_3e_31_122	
Sman_186560	
Gsal_7576_39s_ribosomal_protein_mitochondrial_precursor	
Nvec_53255_	

HG_39430	
Nvec_42025_HTH_AraC	

HG_7011	
Dmel_0032595_CG17996	
Cgig_03621_COX_assembly_mitochondrial_like_protein_Source_UniProtKB_TrEMBL_Acc_K1PYM1	
Cele_017159_F01F1_2_Protein_F01F1_2_F01F1_2_mRNA_complete_cds_Source_RefSeq_mRNA_Acc_NM_065872	
Drer_042996_COX_assembly_mitochondrial_protein_1_homolog_S_cerevisiae_Source_ZFIN_Acc_ZDB_GENE_040426_2626_cmc1	
Smim_2312_PREDICTED_COX_assembly_mitochondrial_protein_homolog_isoform_Apis_mellifera_gi_66552244_ref_XP_625180_1e_39_137	
Sman_061580	
Gsal_4839_cox_assembly_mitochondrial_protein_homolog	

HG_6080	
Cgig_17742_Coactosin_Source_UniProtKB_TrEMBL_Acc_K1QXD4	
Nvec_9724_Cofilin_ADF	
Ttra_00530T0_00530	

HG_545	
Hsap_Ensmbl0254858_MPV17_mitochondrial_membrane_protein_like_2_Source_HGNC_Symbol_Acc_28177_MPV17L2	Hsap_Ensmbl0176894_peroxisomal_membrane_protein_2_22kDa_Source_HGNC_Symbol_Acc_9716_PXMP2	Hsap_Ensmbl0115204_MpV17_mitochondrial_inner_membrane_protein_Source_HGNC_Symbol_Acc_7224_MPV17	Hsap_Ensmbl0261130_Uncharacterized_protein_Source_UniProtKB_TrEMBL_Acc_H3BMD7_RP11_1021N1_1	Hsap_Ensmbl0156968_MPV17_mitochondrial_membrane_protein_like_Source_HGNC_Symbol_Acc_26827_MPV17L	Hsap_Ensmbl0196502_sulfotransferase_family_cytosolic_1A_phenol_preferring_member_1_Source_HGNC_Symbol_Acc_11453_SULT1A1	
Dmel_0029580_CG14778	Dmel_0026872_CG14777	Dmel_0035252_CG7970	Dmel_0052262_CG32262	Dmel_0039930_CG11077	Dmel_0052263_CG32263	Dmel_0030481_CG1662	Dmel_0040805_CG12355	Dmel_0037292_CG2022	Dmel_0036217_CG5906	
Cgig_09325_Protein_Mpv17_Source_UniProtKB_TrEMBL_Acc_K1QEJ7	Cgig_10224_Mpv17_like_protein_2_Source_UniProtKB_TrEMBL_Acc_K1PBS3	Cgig_17510_Peroxisomal_membrane_protein_2_Source_UniProtKB_TrEMBL_Acc_K1QTP0	Cgig_13562_Peroxisomal_membrane_protein_2_Source_UniProtKB_TrEMBL_Acc_K1S618	Cgig_18702_Mpv17_like_protein_2_Source_UniProtKB_TrEMBL_Acc_K1RTU8	Cgig_20095_Mpv17_like_protein_Source_UniProtKB_TrEMBL_Acc_K1RHL5	Cgig_21221_Mpv17_like_protein_2_Source_UniProtKB_TrEMBL_Acc_K1S0D5	Cgig_25024_Protein_sym_1_Source_UniProtKB_TrEMBL_Acc_K1QAT1	
Cele_022744_ZK470_1_Protein_ZK470_1_ZK470_1_mRNA_complete_cds_Source_RefSeq_mRNA_Acc_NM_076307	Cele_011826_T18D3_9_Protein_T18D3_9_T18D3_9_mRNA_complete_cds_Source_RefSeq_mRNA_Acc_NM_001029745	
Drer_003144_peroxisomal_membrane_protein_2_Source_ZFIN_Acc_ZDB_GENE_040912_184_pxmp2	Drer_032431_MpV17_transgene_murine_homolog_glomerulosclerosis_Source_ZFIN_Acc_ZDB_GENE_040426_1168_mpv17	Drer_056367_MPV17_mitochondrial_membrane_protein_like_2_Source_ZFIN_Acc_ZDB_GENE_040718_306_mpv17l2	Drer_075517_MPV17_mitochondrial_membrane_protein_like_Source_HGNC_Symbol_Acc_26827_MPV17L	
Spur_010976_Pxmp2	Spur_009945_Spur_009945	Spur_016954_Spur_016954	Spur_010537_Spur_010537	Spur_013887_Spur_013887	
Smim_80139_CG12355_isoform_B_Drosophila_melanogaster_gi_161083929_ref_NP_001097610_8e_51_172	Smim_38075_CG1662_PA_Drosophila_simulans_gi_159151064_gb_ABW92040_1e_20_92_0	Smim_1139_protein_SYM1_putative_Pediculus_humanus_corporis_gi_242017961_ref_XP_002429452_7e_28_111	
Sman_036370_Putative_peroxisomal_membrane_protein_2_pxmp2_Source_UniProtKB_TrEMBL_Acc_G4VLV3	
Gsal_9612_protein_mpv17_like	Gsal_11460_mpv17_like_protein_2_like	Gsal_14754_protein_mpv17_like	
Nvec_37448_Mpv17_PMP22	
Scer_YLR251W_Protein_required_for_ethanol_metabolism_induced_by_heat_shock_and_localized_to_the_inner_mitochondrial_membrane_homologous_to_mammalian_peroxisomal_membrane_protein_Mpv17_Source_SGD_Acc_S000004241_SYM1_SGD	Scer_YOR292C_Putative_protein_of_unknown_function_green_fluorescent_protein_GFP_fusion_protein_localizes_to_the_vacuole_YOR292C_is_not_an_essential_gene_Source_SGD_Acc_S000005818	
Atha_AT5G19750_1_Peroxisomal_membrane_22_kDa_Mpv17_PMP22_family_protein	Atha_AT4G14305_1_Peroxisomal_membrane_22_kDa_Mpv17_PMP22_family_protein	Atha_AT4G33905_1_Peroxisomal_membrane_22_kDa_Mpv17_PMP22_family_protein	Atha_AT5G43140_1_Peroxisomal_membrane_22_kDa_Mpv17_PMP22_family_protein	Atha_AT2G14860_1_Peroxisomal_membrane_22_kDa_Mpv17_PMP22_family_protein	Atha_AT4G04470_1_PMP22_Peroxisomal_membrane_22_kDa_Mpv17_PMP22_family_protein	Atha_AT3G24570_1_Peroxisomal_membrane_22_kDa_Mpv17_PMP22_family_protein	Atha_AT2G42770_1_Peroxisomal_membrane_22_kDa_Mpv17_PMP22_family_protein	
Ttra_09416T0_09416_sym_1_229_aa	
Rfil_569432157	

HG_9930	
Hsap_Ensmbl0214694_Rho_guanine_nucleotide_exchange_factor_GEF_33_Source_HGNC_Symbol_Acc_37252_ARHGEF33	
Cgig_20669_Rho_guanine_nucleotide_exchange_factor_10_Source_UniProtKB_TrEMBL_Acc_K1QZM5	
Drer_097964_Rho_guanine_nucleotide_exchange_factor_GEF_33_Source_HGNC_Symbol_Acc_37252_ARHGEF33	Drer_092896_si_ch211_67f24_7_Source_ZFIN_Acc_ZDB_GENE_090313_129_si_ch211_67f24_7	
Spur_020894_Hypp_1002	

HG_954	
Hsap_Ensmbl0241644_indolethylamine_N_methyltransferase_Source_HGNC_Symbol_Acc_6069_INMT	Hsap_Ensmbl0254959_INMT_FAM188B_readthrough_NMD_candidate_Source_HGNC_Symbol_Acc_41995_INMT_FAM188B	Hsap_Ensmbl0141744_phenylethanolamine_N_methyltransferase_Source_HGNC_Symbol_Acc_9160_PNMT	Hsap_Ensmbl0166741_nicotinamide_N_methyltransferase_Source_HGNC_Symbol_Acc_7861_NNMT	
Cele_011573_anmt_3_Protein_ANMT_3_anmt_3_mRNA_complete_cds_Source_RefSeq_mRNA_Acc_NM_073162	Cele_015124_anmt_1_Protein_ANMT_1_anmt_1_mRNA_complete_cds_Source_RefSeq_mRNA_Acc_NM_066513	Cele_018340_anmt_2_Protein_ANMT_2_anmt_2_mRNA_complete_cds_Source_RefSeq_mRNA_Acc_NM_065933	
Drer_022370_zgc_64002_Source_ZFIN_Acc_ZDB_GENE_040426_1329_zgc_64002	Drer_086998_zgc_64002_Source_ZFIN_Acc_ZDB_GENE_040426_1329_zgc_64002	
Smim_g52231_t1_PREDICTED_nicotinamide_N_methyltransferase_like_Saccoglossus_kowalevskii_gi_291224874_ref_XP_002732427_1e_25_109	Smim_11094_PREDICTED_nicotinamide_N_methyltransferase_Bos_taurus_gi_76635237_ref_XP_588443_9e_22_97_4	Smim_67203_nicotinamide_N_methyltransferase_Danio_rerio_gi_239050841_ref_NP_001104716_5e_35_135	Smim_17196_nicotinamide_N_methyltransferase_putative_Ixodes_scapularis_gi_241580410_ref_XP_002403762_9e_22_100	Smim_41554_Zgc_64002_Danio_rerio_gi_31419474_gb_AAH53191_2e_25_109	Smim_17213_indolethylamine_N_methyltransferase_Xenopus_laevis_gi_147901689_ref_NP_001083598_5e_21_96_3	Smim_g44421_t1_LOC100127789_protein_Xenopus_Silurana_tropicalis_gi_160773867_gb_AAI55395_2e_14_75_9	Smim_11090_PREDICTED_nicotinamide_N_methyltransferase_like_Saccoglossus_kowalevskii_gi_291225201_ref_XP_002732589_8e_13_69_7	
Nvec_12647_NNMT_PNMT_TEMT	Nvec_930_	

HG_6507	
Hsap_Ensmbl0164645_chromosome_7_open_reading_frame_62_Source_HGNC_Symbol_Acc_22402_C7orf62	
Cgig_04370	
Drer_053520_chromosome_7_open_reading_frame_62_Source_HGNC_Symbol_Acc_22402_C7orf62	
Spur_024768_Spur_024768	
Nvec_12200_	

HG_9754	
Hsap_Ensmbl0130783_coiled_coil_domain_containing_62_Source_HGNC_Symbol_Acc_30723_CCDC62	
Cgig_22365_Coiled_coil_domain_containing_protein_60_Source_UniProtKB_TrEMBL_Acc_K1Q928	
Drer_077445_huntingtin_interacting_protein_1_related_a_Source_ZFIN_Acc_ZDB_GENE_040718_71_hip1ra	
Spur_022329_Ccdc62_1	Spur_003657_Ccdc62	
Nvec_39606_DUF164	

HG_5840	
Hsap_Ensmbl0176946_THAP_domain_containing_4_Source_HGNC_Symbol_Acc_23187_THAP4	
Cgig_13324_THAP_domain_containing_protein_4_Source_UniProtKB_TrEMBL_Acc_K1RBF3	
Cele_015794_C15F1_1_Protein_C15F1_1_C15F1_1_mRNA_complete_cds_Source_RefSeq_mRNA_Acc_NM_063033	Cele_012143_T28H10_2_Protein_T28H10_2_T28H10_2_mRNA_complete_cds_Source_RefSeq_mRNA_Acc_NM_073735	Cele_008260_C52G5_2_Protein_C52G5_2_C52G5_2_mRNA_complete_cds_Source_RefSeq_mRNA_Acc_NM_077738	Cele_016196_C28H8_5_Protein_C28H8_5_isoform_a_Source_RefSeq_mRNA_Acc_NM_001047383	
Drer_077323_THAP_domain_containing_4_Source_ZFIN_Acc_ZDB_GENE_070912_5_thap4	
Spur_026610_Spur_026610	Spur_026611_Thap4	
Smim_48864_PREDICTED_similar_to_Thap4_protein_Tribolium_castaneum_gi_91086395_ref_XP_974833_5e_33_124	Smim_72253_PREDICTED_similar_to_Thap4_protein_Tribolium_castaneum_gi_91086395_ref_XP_974833_1e_35_130	
Gsal_3773_thap_domain_containing_protein_4_like	
Nvec_45562_	
Atha_AT1G79260_1_CONTAINS_InterPro_DOMAIN_s_Domain_of_unknown_function_DUF1794_InterPro_IPR014878_Has_30201_Blast_hits_to_17322_proteins_in_780_species_Archae_12_Bacteria_1396_Metazoa_17338_Fungi_3422_Plants_5037_Viruses_0_Other_Eukaryotes_2996_source_NCBI_BLink	
Rfil_569358275_DUF1794_family_protein_Reticulomyxa_filosa	Rfil_569350106	

HG_2329	
Hsap_Ensmbl0128578_striatin_interacting_protein_2_Source_HGNC_Symbol_Acc_22209_STRIP2	Hsap_Ensmbl0143093_striatin_interacting_protein_1_Source_HGNC_Symbol_Acc_25916_STRIP1	
Dmel_0035437_CG11526	
Cgig_14210_Protein_FAM40A_Source_UniProtKB_TrEMBL_Acc_K1QH32	
Cele_017349_farl_11_Protein_FARL_11_farl_11_mRNA_complete_cds_Source_RefSeq_mRNA_Acc_NM_063066	
Drer_074084_striatin_interacting_protein_1_Source_ZFIN_Acc_ZDB_GENE_040426_2927_strip1	Drer_059003_striatin_interacting_protein_2_Source_ZFIN_Acc_ZDB_GENE_120328_1_strip2	
Spur_017507_Fam40a	Spur_003411_Spur_003411	
Smim_26626_PREDICTED_FAR_Factor_ARrest_Like_family_member_farl_11_like_Saccoglossus_kowalevskii_gi_291230926_ref_XP_002735416_4e_178_523	Smim_26627_PREDICTED_FAR_Factor_ARrest_Like_family_member_farl_11_like_Saccoglossus_kowalevskii_gi_291230926_ref_XP_002735416_2e_104_335	
Sman_086920	Sman_169400	
Gsal_13264_protein_fam40b	
Nvec_9814_DUF413	Nvec_40644_	Nvec_21383_	
Scer_YNL127W_Protein_involved_in_recovery_from_cell_cycle_arrest_in_response_to_pheromone_in_a_Far1p_independent_pathway_interacts_with_Far3p_Far7p_Far8p_Far9p_and_Far10p_has_similarity_to_the_N_and_C_termini_of_N_crassa_HAM_2_Source_SGD_Acc_S000005071_FAR11_SGD	
Ttra_06824T0_06824	

HG_5576	
Cgig_09035_Leucine_rich_repeat_and_WD_repeat_containing_protein_1_Source_UniProtKB_TrEMBL_Acc_K1PS39	Cgig_09036	
Drer_035147_leucine_rich_repeats_and_WD_repeat_domain_containing_1_Source_ZFIN_Acc_ZDB_GENE_030131_5335_lrwd1	
Spur_018205_Lrwd1	Spur_018206_Hypp_2375	
Sman_160000	Sman_171170_Putative_dead_box_ATP_dependent_RNA_helicase_Source_UniProtKB_TrEMBL_Acc_G4VCV9	
Gsal_1484_leucine_rich_repeat_and_wd_repeat_containing_protein_1	Gsal_12206_leucine_rich_repeat_and_wd_repeat_containing_protein_1	Gsal_14212_dead_box_atp_dependent_rna_helicase	Gsal_3376_leucine_rich_repeat_and_wd_repeat_containing_protein_1	Gsal_8894_leucine_rich_repeat_and_wd_repeat_containing_protein_1	
Nvec_57675_	
Ttra_07963T0_07963	Ttra_05303T0_05303	

HG_1662	
Hsap_Ensmbl0170445_histidyl_tRNA_synthetase_Source_HGNC_Symbol_Acc_4816_HARS	
Dmel_0027087_Aats_his_Histidyl_tRNA_synthetase_Source_FlyBase_0027087	
Cgig_06511_Histidyl_tRNA_synthetase_cytoplasmic_Source_UniProtKB_TrEMBL_Acc_K1P8Z2	
Cele_002001_hars_1_Protein_HARS_1_isoform_b_hars_1_mRNA_complete_cds_Source_RefSeq_mRNA_Acc_NM_001028203	
Drer_003693_histidyl_tRNA_synthetase_Source_ZFIN_Acc_ZDB_GENE_040912_152_hars	
Spur_014179_Hars	Spur_028462_Flj13072L	
Smim_75968_LOC445827_protein_partial_Xenopus_laevis_gi_49899736_gb_AAH76748_1e_90_287	Smim_29848_PREDICTED_eukaryotic_translation_initiation_factor_alpha_kinase_4_Apis_mellifera_gi_328783713_ref_XP_001120977_1e_26_118	
Sman_023360_Putative_histidyl_tRNA_synthetase_Source_UniProtKB_TrEMBL_Acc_G4VFX6	
Gsal_14234_histidyl_trna_synthetase	
Nvec_13244_HGTP_anticodon	Nvec_52437_	
Scer_YPR033C_Cytoplasmic_and_mitochondrial_histidine_tRNA_synthetase_efficient_mitochondrial_localization_requires_both_a_presequence_and_an_amino_terminal_sequence_mutations_in_human_ortholog_HARS2_are_associated_with_Perrault_syndrome_Source_SGD_Acc_S000006237_HTS1_SGD	
Atha_AT3G46100_1_ATHRS1_HRS1_Histidyl_tRNA_synthetase_1	Atha_AT5G03406_1_Class_II_aaRS_and_biotin_synthetases_superfamily_protein	Atha_AT3G02760_1_Class_II_aaRS_and_biotin_synthetases_superfamily_protein	
Rfil_569441316	Rfil_5694006736569_partial_Reticulomyxa_filosa	Rfil_569365688_histidine_tRNA_ligase_Reticulomyxa_filosa	Rfil_569370619	

HG_2417	
Hsap_Ensmbl0114861_forkhead_box_P1_Source_HGNC_Symbol_Acc_3823_FOXP1	Hsap_LRG_62_forkhead_box_P3_Source_HGNC_Symbol_Acc_6106_LRG_62	Hsap_Ensmbl0049768_forkhead_box_P3_Source_HGNC_Symbol_Acc_6106_FOXP3	Hsap_Ensmbl0269002_forkhead_box_P3_Source_HGNC_Symbol_Acc_6106_FOXP3	Hsap_Ensmbl0128573_forkhead_box_P2_Source_HGNC_Symbol_Acc_13875_FOXP2	Hsap_Ensmbl0137166_forkhead_box_P4_Source_HGNC_Symbol_Acc_20842_FOXP4	
Dmel_0262477_FoxP_Forkhead_box_P_Source_FlyBase_0262477	
Cgig_14285_Forkhead_box_protein_P1_Source_UniProtKB_TrEMBL_Acc_K1PU92	
Cele_001439_fkh_7_Protein_FKH_7_isoform_a_fkh_7_mRNA_complete_cds_Source_RefSeq_mRNA_Acc_NM_001027976	
Drer_076120_forkhead_box_P4_Source_ZFIN_Acc_ZDB_GENE_101207_1_foxp4	Drer_004843_forkhead_box_P1a_Source_ZFIN_Acc_ZDB_GENE_060929_624_foxp1a	Drer_014181_forkhead_box_P1b_Source_ZFIN_Acc_ZDB_GENE_041203_1_foxp1b	Drer_005453_forkhead_box_P2_Source_ZFIN_Acc_ZDB_GENE_041203_2_foxp2	Drer_078279_forkhead_box_P3b_Source_ZFIN_Acc_ZDB_GENE_081104_332_foxp3b	Drer_055750_forkhead_box_P3a_Source_ZFIN_Acc_ZDB_GENE_061116_2_foxp3a	
Spur_009876_FoxP_Forkhead_transcription_factor_P_Source_UniProtKB_TrEMBL_Acc_Q2V882	
Smim_65568_FoxP_protein_Apis_mellifera_gi_157279729_ref_NP_001098419_2e_126_400	Smim_33059_Forkhead_box_protein_P4_Camponotus_floridanus_gi_307170460_gb_EFN62730_2e_42_156	Smim_33068_Forkhead_box_protein_P1_putative_Pediculus_humanus_corporis_gi_242021971_ref_XP_002431416_2e_20_97_8	Smim_48582_FoxP_protein_Apis_mellifera_gi_157279729_ref_NP_001098419_5e_09_62_8	
Sman_212350	
Nvec_16501_Fork_head	

HG_6419	
Cgig_28731	Cgig_17287	Cgig_04673	Cgig_19117	
Nvec_434_	Nvec_6531_EGF_2	Nvec_15068_COX7a	

HG_2505	
Cgig_25683_Putative_metal_tolerance_protein_C3_Source_UniProtKB_TrEMBL_Acc_K1QWV5	
Cele_010644_K07G5_5_Protein_K07G5_5_K07G5_5_mRNA_complete_cds_Source_RefSeq_mRNA_Acc_NM_059627	Cele_044481_ZK185_5_Protein_ZK185_5_ZK185_5_mRNA_complete_cds_Source_RefSeq_mRNA_Acc_NM_001038374	Cele_019803_PDB1_1_Protein_PDB1_1_isoform_a_Source_RefSeq_mRNA_Acc_NM_001047811	Cele_019841_R02F11_3_Protein_R02F11_3_isoform_b_R02F11_3_mRNA_complete_cds_Source_RefSeq_mRNA_Acc_NM_001028895	Cele_018948_F56C9_3_Protein_F56C9_3_F56C9_3_mRNA_complete_cds_Source_RefSeq_mRNA_Acc_NM_066210	Cele_018280_F41C6_7_Protein_F41C6_7_F41C6_7_mRNA_complete_cds_Source_RefSeq_mRNA_Acc_NM_076763	
Sman_150230_Putative_cation_efflux_protein_zinc_transporter_Source_UniProtKB_TrEMBL_Acc_G4VF04	
Nvec_14902_	
Atha_AT1G16310_1_Cation_efflux_family_protein	Atha_AT1G79520_2_Cation_efflux_family_protein	Atha_AT3G58060_1_Cation_efflux_family_protein	Atha_AT2G39450_1_MTP11_ATMTP11_Cation_efflux_family_protein	
Ttra_04058T0_04058_cation_diffusion_facilitator_family_protein_321_aa	
Rfil_569418857_CDF_transporter_membrane_protein_Reticulomyxa_filosa	Rfil_569377530	Rfil_569407634_CDF_transporter_membrane_protein_partial_Reticulomyxa_filosa	Rfil_569419625_cation_efflux_protein_zinc_transporter_Reticulomyxa_filosa	Rfil_569419624	

HG_136	
Hsap_Ensmbl0243251_piggyBac_transposable_element_derived_3_Source_HGNC_Symbol_Acc_19400_PGBD3	Hsap_Ensmbl0258838_ERCC6_PGBD3_readthrough_Source_HGNC_Symbol_Acc_48347_ERCC6_PGBD3	Hsap_Ensmbl0182405_piggyBac_transposable_element_derived_4_Source_HGNC_Symbol_Acc_19401_PGBD4	Hsap_Ensmbl0137338_piggyBac_transposable_element_derived_1_Source_HGNC_Symbol_Acc_19398_PGBD1	Hsap_Ensmbl0185220_piggyBac_transposable_element_derived_2_Source_HGNC_Symbol_Acc_19399_PGBD2	
Dmel_0037633_CG9839	
Cgig_10697	
Drer_074672_si_ch211_173p18_3_Source_ZFIN_Acc_ZDB_GENE_060503_672_si_ch211_173p18_3	Drer_079328_piggyBac_transposable_element_derived_4_Source_HGNC_Symbol_Acc_19401_PGBD4_5_of_8	Drer_076178_piggyBac_transposable_element_derived_4_Source_HGNC_Symbol_Acc_19401_PGBD4_3_of_8	Drer_096556_piggyBac_transposable_element_derived_4_Source_HGNC_Symbol_Acc_19401_PGBD4_8_of_8	Drer_074102_piggyBac_transposable_element_derived_4_Source_HGNC_Symbol_Acc_19401_PGBD4_2_of_8	Drer_039063_piggyBac_transposable_element_derived_4_Source_HGNC_Symbol_Acc_19401_PGBD4_1_of_8	Drer_077538_piggyBac_transposable_element_derived_4_Source_HGNC_Symbol_Acc_19401_PGBD4_4_of_8	Drer_092846_piggyBac_transposable_element_derived_4_Source_HGNC_Symbol_Acc_19401_PGBD4_7_of_8	Drer_089539_piggyBac_transposable_element_derived_4_Source_HGNC_Symbol_Acc_19401_PGBD4_6_of_8	Drer_089931_Uncharacterized_protein_Source_UniProtKB_TrEMBL_Acc_E7FDF5_CABZ01071911_1	
Spur_027683_Pgbd4_1	Spur_008480_Pgbd4L_2	Spur_001136_Pgbd4L	Spur_025154_PgbtpaseL	Spur_011505_Pgbd4	Spur_016215_Spur_016215	Spur_003951_Spur_003951	
Smim_g13621_t1_PREDICTED_similar_to_hCG32740_partial_Hydra_magnipapillata_gi_221117434_ref_XP_002163940_7e_76_256	Smim_g78761_t1_transposase_Anticarsia_gemmatalis_gi_238914577_gb_ACR78131_3e_117_367	Smim_g15441_t1_transposase_Anticarsia_gemmatalis_gi_238914577_gb_ACR78131_7e_120_375	Smim_49949_PREDICTED_similar_to_piggyBac_transposase_Uribo1_Hydra_magnipapillata_gi_221121248_ref_XP_002155850_3e_103_330	Smim_g78063_t1_PREDICTED_similar_to_hCG32740_partial_Hydra_magnipapillata_gi_221117434_ref_XP_002163940_5e_58_206	Smim_g76452_t1_putative_piggyBac_transposable_element_derived_protein_Trichinella_spiralis_gi_339245623_ref_XP_003378737_3e_79_272	Smim_g14456_t1_PREDICTED_piggyBac_transposable_element_derived_protein_like_Callithrix_jacchus_gi_296230676_ref_XP_002760814_3e_80_272	Smim_g62455_t1_PiggyBac_transposable_element_derived_3_Homo_sapiens_gi_37589926_gb_AAH28954_5e_129_400	Smim_g76905_t1_PiggyBac_transposable_element_derived_3_Homo_sapiens_gi_37589926_gb_AAH28954_0_0_823	Smim_g21593_t1_PREDICTED_similar_to_piggyBac_transposase_Uribo1_Hydra_magnipapillata_gi_221121248_ref_XP_002155850_8e_85_281	Smim_g74427_t1_piggyBac_transposable_element_derived_protein_3_Trichinella_spiralis_gi_339243215_ref_XP_003377533_7e_103_326	Smim_g35627_t1_PREDICTED_similar_to_piggyBac_transposable_element_derived_4_Strongylocentrotus_purpuratus_gi_72086181_ref_XP_783441_2e_87_290	Smim_g34958_t1_PREDICTED_similar_to_hCG32740_partial_Hydra_magnipapillata_gi_221109725_ref_XP_002170731_7e_39_149	Smim_g42023_t1_PREDICTED_piggyBac_transposable_element_derived_protein_4_like_Pongo_abelii_gi_297696218_ref_XP_002825300_2e_100_327	Smim_g39805_t1_PREDICTED_similar_to_piggyBac_transposable_element_derived_4_Strongylocentrotus_purpuratus_gi_72086181_ref_XP_783441_6e_88_287	Smim_g8465_t1_PiggyBac_transposable_element_derived_3_Homo_sapiens_gi_37589926_gb_AAH28954_0_0_671	Smim_g52355_t1_PREDICTED_similar_to_piggyBac_transposable_element_derived_4_Strongylocentrotus_purpuratus_gi_72086181_ref_XP_783441_3e_80_268	Smim_g4024_t1_PiggyBac_transposable_element_derived_3_Homo_sapiens_gi_37589926_gb_AAH28954_0_0_651	Smim_g22498_t1_putative_piggyBac_transposable_element_derived_protein_Trichinella_spiralis_gi_339245623_ref_XP_003378737_4e_68_236	Smim_g43037_t1_PREDICTED_similar_to_piggyBac_transposable_element_derived_4_Strongylocentrotus_purpuratus_gi_72086181_ref_XP_783441_1e_82_271	Smim_g62575_t1_PREDICTED_similar_to_piggyBac_transposable_element_derived_4_Strongylocentrotus_purpuratus_gi_72086181_ref_XP_783441_3e_80_270	Smim_g61337_t1_PREDICTED_similar_to_piggyBac_transposable_element_derived_4_Strongylocentrotus_purpuratus_gi_72086181_ref_XP_783441_1e_79_263	Smim_g57950_t1_PREDICTED_piggyBac_transposable_element_derived_protein_4_like_Pongo_abelii_gi_297696218_ref_XP_002825300_1e_76_259	Smim_g46289_t1_piggyBac_transposable_element_derived_protein_4_Homo_sapiens_gi_25777746_ref_NP_689808_3e_116_363	Smim_g74635_t1_PREDICTED_similar_to_piggyBac_transposase_Uribo1_Hydra_magnipapillata_gi_221121248_ref_XP_002155850_7e_75_255	Smim_g22147_t1_PREDICTED_similar_to_piggyBac_transposase_Uribo1_Hydra_magnipapillata_gi_221121248_ref_XP_002155850_2e_70_246	Smim_g32671_t1_PREDICTED_piggyBac_transposable_element_derived_protein_4_like_Pongo_abelii_gi_297696218_ref_XP_002825300_3e_125_391	Smim_g75158_t1_PREDICTED_piggyBac_transposable_element_derived_protein_4_like_Pongo_abelii_gi_297696218_ref_XP_002825300_2e_125_391	Smim_71636_PREDICTED_similar_to_hCG32740_partial_Hydra_magnipapillata_gi_221117434_ref_XP_002163940_8e_32_130	Smim_g46263_t1_PREDICTED_similar_to_piggyBac_transposase_Uribo1_Hydra_magnipapillata_gi_221121248_ref_XP_002155850_1e_69_239	Smim_g43363_t1_PREDICTED_similar_to_piggyBac_transposase_Uribo1_Hydra_magnipapillata_gi_221121248_ref_XP_002155850_1e_69_240	Smim_g49533_t1_PREDICTED_similar_to_piggyBac_transposase_Uribo1_Hydra_magnipapillata_gi_221121248_ref_XP_002155850_8e_69_241	Smim_g15399_t1_PREDICTED_similar_to_piggyBac_transposase_Uribo1_Hydra_magnipapillata_gi_221121248_ref_XP_002155850_1e_68_240	Smim_26880_PREDICTED_similar_to_piggyBac_transposase_Uribo1_Hydra_magnipapillata_gi_221105059_ref_XP_002170104_7e_82_280	Smim_g35023_t1_PREDICTED_piggyBac_transposable_element_derived_protein_4_like_Bombus_terrestris_gi_340722835_ref_XP_003399806_8e_56_200	Smim_g7315_t1_PREDICTED_similar_to_piggyBac_transposase_Uribo1_Hydra_magnipapillata_gi_221121248_ref_XP_002155850_1e_69_239	Smim_g51870_t1_PREDICTED_similar_to_piggyBac_transposase_Uribo1_Hydra_magnipapillata_gi_221121248_ref_XP_002155850_1e_68_239	Smim_8321_PiggyBac_transposable_element_derived_3_Homo_sapiens_gi_37589926_gb_AAH28954_2e_125_377	Smim_g29960_t1_PREDICTED_piggyBac_transposable_element_derived_protein_4_like_partial_Xenopus_Silurana_tropicalis_gi_301632875_ref_XP_002945505_5e_48_177	Smim_g49224_t1_PREDICTED_similar_to_piggyBac_transposable_element_derived_4_Strongylocentrotus_purpuratus_gi_72086181_ref_XP_783441_3e_60_215	Smim_16558_AGAP012114_PA_Anopheles_gambiae_str_PEST_gi_31240001_ref_XP_320414_1e_82_272	Smim_g12312_t1_PREDICTED_similar_to_PiggyBac_transposable_element_derived_protein_4_Hydra_magnipapillata_gi_221125112_ref_XP_002157215_2e_63_221	Smim_g53068_t1_PREDICTED_similar_to_piggyBac_transposase_Uribo1_Hydra_magnipapillata_gi_221121248_ref_XP_002155850_1e_62_221	Smim_2379_PREDICTED_similar_to_piggyBac_transposase_Uribo1_Hydra_magnipapillata_gi_221105059_ref_XP_002170104_2e_76_259	Smim_g53167_t1_PiggyBac_transposable_element_derived_protein_4_Harpegnathos_saltator_gi_307213851_gb_EFN89132_3e_82_261	Smim_38707_PiggyBac_transposable_element_derived_protein_4_Harpegnathos_saltator_gi_307214118_gb_EFN89283_2e_106_334	Smim_27862_PREDICTED_piggyBac_transposable_element_derived_protein_4_like_Callithrix_jacchus_gi_296214295_ref_XP_002753630_1e_120_379	Smim_66084_PiggyBac_transposable_element_derived_protein_4_Harpegnathos_saltator_gi_307191816_gb_EFN75248_1e_83_266	Smim_g60544_t1_PREDICTED_similar_to_piggyBac_transposase_Uribo1_Hydra_magnipapillata_gi_221121248_ref_XP_002155850_5e_46_172	Smim_g71791_t1_PREDICTED_similar_to_piggyBac_transposase_Uribo1_Hydra_magnipapillata_gi_221121248_ref_XP_002155850_4e_49_184	Smim_g53998_t1_zinc_knuckle_protein_Trichinella_spiralis_gi_339258038_ref_XP_003369205_1e_42_164	Smim_g47047_t1_transposase_Acropora_millepora_gi_254728981_gb_ACT79640_5e_23_103	Smim_g55685_t1_PREDICTED_similar_to_piggyBac_transposase_Uribo1_Hydra_magnipapillata_gi_221121248_ref_XP_002155850_3e_54_196	Smim_16027_PREDICTED_similar_to_piggyBac_transposase_Uribo1_Hydra_magnipapillata_gi_221105059_ref_XP_002170104_3e_31_131	Smim_68383_PREDICTED_piggyBac_transposable_element_derived_protein_4_like_Pongo_abelii_gi_297696218_ref_XP_002825300_4e_31_126	Smim_79587_transposase_Acropora_millepora_gi_254728983_gb_ACT79641_5e_43_161	Smim_67237_PREDICTED_similar_to_piggyBac_transposase_Uribo1_Hydra_magnipapillata_gi_221123725_ref_XP_002162345_3e_16_85_5	Smim_17411_PREDICTED_piggyBac_transposable_element_derived_protein_4_like_Macaca_mulatta_gi_109080521_ref_XP_001085889_4e_13_71_6	Smim_12979_PREDICTED_similar_to_PiggyBac_transposable_element_derived_protein_4_partial_Hydra_magnipapillata_gi_221103413_ref_XP_002167791_2e_46_170	Smim_65104_PiggyBac_transposable_element_derived_protein_putative_Ixodes_scapularis_gi_241278323_ref_XP_002406784_9e_43_156	Smim_g45672_t1_transposase_Trichoplusia_ni_gi_258523305_gb_ACV73675_3e_22_102	Smim_9061_PiggyBac_transposable_element_derived_protein_4_Harpegnathos_saltator_gi_307213851_gb_EFN89132_3e_23_100	Smim_65823_PREDICTED_similar_to_piggyBac_transposase_Uribo1_Hydra_magnipapillata_gi_221091804_ref_XP_002168942_6e_23_105	Smim_71125_PiggyBac_transposable_element_derived_protein_putative_Ixodes_scapularis_gi_241278323_ref_XP_002406784_2e_23_99_8	Smim_21767_PiggyBac_transposable_element_derived_protein_4_Camponotus_floridanus_gi_307190915_gb_EFN74736_1e_29_122	Smim_10004_transposase_Acropora_millepora_gi_254728986_gb_ACT79642_4e_20_95_9	Smim_83572_PiggyBac_transposable_element_derived_protein_4_Harpegnathos_saltator_gi_307210271_gb_EFN86920_5e_45_154	Smim_g53434_t1_PREDICTED_similar_to_piggyBac_transposase_Uribo1_Hydra_magnipapillata_gi_221091804_ref_XP_002168942_3e_13_80_9	Smim_27023_PREDICTED_similar_to_PiggyBac_transposable_element_derived_protein_4_partial_Hydra_magnipapillata_gi_221103413_ref_XP_002167791_3e_15_78_6	Smim_77950_PiggyBac_transposable_element_derived_protein_4_Harpegnathos_saltator_gi_307213372_gb_EFN88817_8e_13_69_3	Smim_82667_PREDICTED_piggyBac_transposable_element_derived_protein_4_like_Bombus_terrestris_gi_340722835_ref_XP_003399806_6e_21_94_4	Smim_g19442_t1_PREDICTED_similar_to_piggyBac_transposase_Uribo1_Hydra_magnipapillata_gi_221121248_ref_XP_002155850_1e_26_117	Smim_60719_PREDICTED_piggyBac_transposable_element_derived_like_Oryctolagus_cuniculus_gi_291415109_ref_XP_002723800_2e_13_74_3	Smim_g23658_t1_piggyBac_transposable_element_derived_protein_3_Trichinella_spiralis_gi_339243215_ref_XP_003377533_2e_17_84_3	Smim_67630_PREDICTED_similar_to_hCG32740_partial_Hydra_magnipapillata_gi_221109725_ref_XP_002170731_8e_12_68_9	Smim_12026_PiggyBac_transposable_element_derived_protein_4_Camponotus_floridanus_gi_307179640_gb_EFN67906_6e_17_81_6	Smim_11798_zinc_knuckle_protein_Trichinella_spiralis_gi_339258038_ref_XP_003369205_5e_23_100	Smim_62222_zinc_knuckle_protein_Trichinella_spiralis_gi_339258038_ref_XP_003369205_1e_11_68_9	Smim_g74322_t1_PREDICTED_similar_to_PiggyBac_transposable_element_derived_3_partial_Strongylocentrotus_purpuratus_gi_115664724_ref_XP_001182181_1e_07_53_5	Smim_80961_PREDICTED_similar_to_PiggyBac_transposable_element_derived_protein_4_Hydra_magnipapillata_gi_221091893_ref_XP_002159599_4e_07_54_7	Smim_82902_PiggyBac_transposable_element_derived_protein_4_Camponotus_floridanus_gi_307190915_gb_EFN74736_1e_06_52_8	Smim_17808_PREDICTED_similar_to_piggyBac_transposase_Uribo1_Hydra_magnipapillata_gi_221132644_ref_XP_002157940_1e_15_81_6	Smim_27022_PREDICTED_similar_to_piggyBac_transposable_element_derived_4_partial_Hydra_magnipapillata_gi_221105759_ref_XP_002160339_1e_17_85_5	Smim_71606_PiggyBac_transposable_element_derived_protein_4_Harpegnathos_saltator_gi_307210271_gb_EFN86920_2e_15_75_9	Smim_8332_PREDICTED_similar_to_piggyBac_transposase_Uribo1_Hydra_magnipapillata_gi_221121248_ref_XP_002155850_0_003_43_1	Smim_32326_PREDICTED_similar_to_piggyBac_transposase_Uribo1_Hydra_magnipapillata_gi_221121248_ref_XP_002155850_1e_05_50_4	Smim_67634_PREDICTED_similar_to_piggyBac_transposase_Uribo1_Hydra_magnipapillata_gi_221121248_ref_XP_002155850_5e_05_48_1	Smim_17521_hCG32740_isoform_CRA_b_Homo_sapiens_gi_119613501_gb_EAW93095_7e_20_89_7	Smim_25336_PREDICTED_piggyBac_transposable_element_derived_protein_4_like_Macaca_mulatta_gi_109080521_ref_XP_001085889_6e_09_60_5	Smim_80595_presenilin_Trichinella_spiralis_gi_339243393_ref_XP_003377622_4e_09_60_5	Smim_g62925_t1_PREDICTED_piggyBac_transposable_element_derived_like_Oryctolagus_cuniculus_gi_291415109_ref_XP_002723800_2e_12_72_0	Smim_26313_PREDICTED_piggyBac_transposable_element_derived_protein_like_Ailuropoda_melanoleuca_gi_301789635_ref_XP_002930235_1e_05_50_4	Smim_15761_PiggyBac_transposable_element_derived_protein_4_Harpegnathos_saltator_gi_307212654_gb_EFN88357_4e_11_63_2	Smim_66966_PiggyBac_transposable_element_derived_protein_putative_Ixodes_scapularis_gi_241278323_ref_XP_002406784_7e_04_44_3	Smim_g10158_t1_PREDICTED_hypothetical_protein_LOC100557975_Anolis_carolinensis_gi_327282818_ref_XP_003226139_9e_12_69_3	Smim_45456_PiggyBac_transposable_element_derived_protein_4_Harpegnathos_saltator_gi_307213851_gb_EFN89132_0_003_42_0	Smim_10002_PiggyBac_transposable_element_derived_protein_4_Harpegnathos_saltator_gi_307214118_gb_EFN89283_5e_10_62_0	Smim_11046_piggyBac_transposable_element_derived_protein_3_Trichinella_spiralis_gi_339243343_ref_XP_003377597_6e_07_53_5	Smim_24799_24799	Smim_16815_16815	Smim_61894_PREDICTED_piggyBac_transposable_element_derived_protein_4_like_Macaca_mulatta_gi_109080521_ref_XP_001085889_6e_07_54_7	Smim_55222_55222	Smim_8336_8336	Smim_77951_77951	Smim_g20797_t1_gene_g20797_t1	Smim_g32051_t1_gene_g32051_t1	Smim_g45099_t1_gene_g45099_t1	
Gsal_3736_ac_transposable_element_derived_3	
Nvec_25778_COX17	Nvec_53723_	Nvec_29524_	Nvec_1285_SET	Nvec_24312_	Nvec_21408_	Nvec_50051_	Nvec_19874_CBM_X	Nvec_46931_	Nvec_7524_V_ATPase_G	Nvec_59640_RasGEF	Nvec_11956_	Nvec_15971_	Nvec_11041_	Nvec_28710_Transposase_11	Nvec_43915_Bombesin	Nvec_47909_	Nvec_37213_	Nvec_51842_YTH	Nvec_51752_	Nvec_20906_	Nvec_27138_Ebp2	Nvec_435_zf_CCHC	Nvec_49038_	Nvec_11954_	Nvec_56078_	Nvec_42298_Polyoma_agno	Nvec_42751_	Nvec_42189_	Nvec_56470_	Nvec_36747_	Nvec_5599_	Nvec_35656_	Nvec_56711_	Nvec_45392_	Nvec_40378_	Nvec_17211_	Nvec_39717_	Nvec_12191_	Nvec_27854_	Nvec_43284_	
Rfil_5694017016223_Reticulomyxa_filosa	Rfil_5694141411346_Reticulomyxa_filosa	

HG_1750	
Hsap_Ensmbl0198901_protein_regulator_of_cytokinesis_1_Source_HGNC_Symbol_Acc_9341_PRC1	
Dmel_0030242_sofe_sister_of_feo_Source_FlyBase_0030242	Dmel_0030241_feo_fascetto_Source_FlyBase_0030241	
Cgig_23983_Protein_regulator_of_cytokinesis_1_Source_UniProtKB_TrEMBL_Acc_K1QGU0	Cgig_23984	Cgig_25113_Protein_regulator_of_cytokinesis_1_Source_UniProtKB_TrEMBL_Acc_K1RXF9	
Drer_005098_protein_regulator_of_cytokinesis_1_Source_HGNC_Symbol_Acc_9341_PRC1_1_of_3	Drer_010511_protein_regulator_of_cytokinesis_1a_Source_ZFIN_Acc_ZDB_GENE_020801_3_prc1a	Drer_005993_protein_regulator_of_cytokinesis_1b_Source_ZFIN_Acc_ZDB_GENE_040426_777_prc1b	
Spur_003897_Prc1L	
Smim_57359_PREDICTED_protein_regulator_of_cytokinesis_isoform_Monodelphis_domestica_gi_126273681_ref_XP_001363680_5e_83_283	Smim_31088_PREDICTED_protein_regulator_of_cytokinesis_Equus_caballus_gi_338717308_ref_XP_001498877_3_2e_53_199	
Sman_016870	
Gsal_8997_protein_regulator_of_cytokinesis_1	
Nvec_58681_MAP65_ASE1	
Scer_YOR058C_Mitotic_spindle_midzone_localized_microtubule_associated_protein_MAP_family_member_required_for_spindle_elongation_and_stabilization_undergoes_cell_cycle_regulated_degradation_by_anaphase_promoting_complex_potential_Cdc28p_substrate_Source_SGD_Acc_S000005584_ASE1_SGD	

HG_1486	
Spur_003392_Spur_003392	
Nvec_18932_Flagellin_C	Nvec_41299_	Nvec_50558_	

HG_1574	
Hsap_Ensmbl0139726_density_regulated_protein_Source_HGNC_Symbol_Acc_2769_DENR	Hsap_Ensmbl0054392_hedgehog_acyltransferase_Source_HGNC_Symbol_Acc_18270_HHAT	Hsap_Ensmbl0010282_hedgehog_acyltransferase_like_Source_HGNC_Symbol_Acc_13242_HHATL	
Dmel_0030802_CG9099	Dmel_0024194_rasp_rasp_Source_FlyBase_0024194	
Cgig_19799_Density_regulated_protein_Source_UniProtKB_TrEMBL_Acc_K1QGW4	
Cele_012932_Y47D3A_21_Protein_Y47D3A_21_Y47D3A_21_mRNA_complete_cds_Source_RefSeq_mRNA_Acc_NM_067049	Cele_013852_hhat_1_Protein_HHAT_1_hhat_1_mRNA_complete_cds_Source_RefSeq_mRNA_Acc_NM_001027318	Cele_013312_hhat_2_Protein_HHAT_2_isoform_a_hhat_2_mRNA_complete_cds_Source_RefSeq_mRNA_Acc_NM_001268911	
Drer_037229_density_regulated_protein_Source_ZFIN_Acc_ZDB_GENE_040718_450_denr	Drer_074428_hedgehog_acyltransferase_Source_ZFIN_Acc_ZDB_GENE_051118_1_hhat	Drer_039051_hedgehog_acyltransferase_like_a_Source_ZFIN_Acc_ZDB_GENE_040426_1865_hhatla	Drer_005139_hedgehog_acyltransferase_like_b_Source_ZFIN_Acc_ZDB_GENE_050506_130_hhatlb	
Spur_008407_Denr	Spur_004193_Hhat	Spur_019068_Hhat_2	Spur_020897_HhatL	
Smim_63055_Density_regulated_protein_putative_Ixodes_scapularis_gi_241694471_ref_XP_002402211_1e_94_284	Smim_24528_Protein_cysteine_N_palmitoyltransferase_Rasp_Camponotus_floridanus_gi_307179911_gb_EFN68056_5e_25_108	Smim_24507_hedgehog_acyltransferase_putative_Ixodes_scapularis_gi_241176114_ref_XP_002399487_2e_08_57_0	
Sman_077070	
Gsal_5579_density_regulated_protein	
Nvec_11420_MBOAT	Nvec_18558_	
Scer_YJR014W_Protein_of_unknown_function_associates_with_ribosomes_and_has_a_putative_RNA_binding_domain_interacts_with_Tma20p_similar_to_human_GRAP_and_human_DRP1_which_interacts_with_human_Tma20p_homolog_MCT_1_Source_SGD_Acc_S000003775_TMA22_SGD	
Atha_AT5G11900_1_Translation_initiation_factor_SUI1_family_protein	
Rfil_569374039_mitochondrial_translation_initiation_factor_partial_Reticulomyxa_filosa	

HG_41082	
Nvec_30404_	

HG_1398	
Hsap_Ensmbl0076924_XPA_binding_protein_2_Source_HGNC_Symbol_Acc_14089_XAB2	
Dmel_0033859_CG6197	
Cgig_24439_Pre_mRNA_splicing_factor_SYF1_Source_UniProtKB_TrEMBL_Acc_K1Q7X3	
Cele_016837_C50F2_3_Protein_C50F2_3_C50F2_3_mRNA_complete_cds_Source_RefSeq_mRNA_Acc_NM_058849	
Drer_007092_XPA_binding_protein_2_Source_ZFIN_Acc_ZDB_GENE_040426_685_xab2	
Spur_025110_Xab2	Spur_022227_Spur_022227	
Smim_29834_PREDICTED_XPA_binding_protein_like_Saccoglossus_kowalevskii_gi_291225215_ref_XP_002732593_1e_148_444	Smim_29835_pre_mRNA_splicing_factor_Syf1_putative_Ixodes_scapularis_gi_241836192_ref_XP_002415091_8e_96_308	Smim_29854_pre_mRNA_splicing_factor_Syf1_putative_Ixodes_scapularis_gi_241836192_ref_XP_002415091_1e_79_262	
Sman_166240_Hcnp_homolog_putative_Source_UniProtKB_TrEMBL_Acc_G4LY78	Sman_166250_Hcnp_homolog_putative_Source_UniProtKB_TrEMBL_Acc_G4LY77	
Gsal_6392_pre_mrna_splicing_factor_syf1	
Nvec_40377_	Nvec_43326_TPR_2	Nvec_22503_	Nvec_10559_HAT	
Scer_YDR416W_Member_of_the_NineTeen_Complex_NTC_that_contains_Prp19p_and_stabilizes_U6_snRNA_in_catalytic_forms_of_the_spliceosome_containing_U2_U5_and_U6_snRNAs_null_mutant_has_splicing_defect_and_arrests_in_G2_M_homologs_in_human_and_C_elegans_Source_SGD_Acc_S000002824_SYF1_SGD	
Atha_AT5G28740_1_Tetratricopeptide_repeat_TPR_like_superfamily_protein	
Ttra_00468T0_00468	
Rfil_5693982417353_Reticulomyxa_filosa	Rfil_569346728	Rfil_569423026	Rfil_569348830_spliceosome_complex_protein_Reticulomyxa_filosa	

HG_27645	
Nvec_52311_	Nvec_40824_His_leader	

HG_34107	
Nvec_18132_Collagen	Nvec_53555_	

HG_64817	
Nvec_46036_PSRT	

HG_9801	
Hsap_Ensmbl0127311_helicase_DNA_B_Source_HGNC_Symbol_Acc_17196_HELB	
Cgig_14406_DNA_helicase_B_Source_UniProtKB_TrEMBL_Acc_K1QRU1	Cgig_18271	
Drer_053127_helicase_DNA_B_Source_ZFIN_Acc_ZDB_GENE_030729_16_helb	
Spur_028303_HelbL	Spur_002729_Helb	Spur_022782_HelbL_1	Spur_002728_Hypp_368	Spur_025007_Hypp_2762	Spur_022338_Spur_022338	
Nvec_44753_	

HG_22868	
Nvec_25001_AlkA_N	Nvec_4767_DUF1422	Nvec_1593_DUF140	

HG_848	
Hsap_Ensmbl0143437_aryl_hydrocarbon_receptor_nuclear_translocator_Source_HGNC_Symbol_Acc_700_ARNT	Hsap_Ensmbl0172379_aryl_hydrocarbon_receptor_nuclear_translocator_2_Source_HGNC_Symbol_Acc_16876_ARNT2	Hsap_Ensmbl0029153_aryl_hydrocarbon_receptor_nuclear_translocator_like_2_Source_HGNC_Symbol_Acc_18984_ARNTL2	Hsap_Ensmbl0133794_aryl_hydrocarbon_receptor_nuclear_translocator_like_Source_HGNC_Symbol_Acc_701_ARNTL	Hsap_Ensmbl0134852_clock_circadian_regulator_Source_HGNC_Symbol_Acc_2082_CLOCK	Hsap_Ensmbl0170485_neuronal_PAS_domain_protein_2_Source_HGNC_Symbol_Acc_7895_NPAS2	Hsap_Ensmbl0166049_PAS_domain_containing_1_Source_HGNC_Symbol_Acc_20686_PASD1	
Dmel_0264075_tgo_tango_Source_FlyBase_0264075	Dmel_0023094_cyc_cycle_Source_FlyBase_0023094	Dmel_0023076_Clk_Clock_Source_FlyBase_0023076	Dmel_0261703_gce_germ_cell_expressed_bHLH_PAS_Source_FlyBase_0261703	Dmel_0002723_Met_Methoprene_tolerant_Source_FlyBase_0002723	
Cgig_17200_Aryl_hydrocarbon_receptor_nuclear_translocator_like_protein_Source_UniProtKB_TrEMBL_Acc_K1RFA8	Cgig_27765_Circadian_locomoter_output_cycles_protein_kaput_Source_UniProtKB_TrEMBL_Acc_K1Q3K0	Cgig_25278_Aryl_hydrocarbon_receptor_nuclear_translocator_like_protein_1_Source_UniProtKB_TrEMBL_Acc_K1RKH4	Cgig_25277_Aryl_hydrocarbon_receptor_nuclear_translocator_like_protein_1_Source_UniProtKB_TrEMBL_Acc_K1REF6	Cgig_27766	
Cele_000095_aha_1_Protein_AHA_1_isoform_b_aha_1_mRNA_complete_cds_Source_RefSeq_mRNA_Acc_NM_001264397	Cele_021446_hlh_33_Protein_HLH_33_hlh_33_mRNA_complete_cds_Source_RefSeq_mRNA_Acc_NM_065064	
Drer_021855_aryl_hydrocarbon_receptor_nuclear_translocator_Source_ZFIN_Acc_ZDB_GENE_060126_7_arnt	Drer_035732_aryl_hydrocarbon_receptor_nuclear_translocator_like_1b_Source_ZFIN_Acc_ZDB_GENE_030408_1_arntl1b	Drer_006791_aryl_hydrocarbon_receptor_nuclear_translocator_like_1a_Source_ZFIN_Acc_ZDB_GENE_000509_1_arntl1a	Drer_016536_neuronal_PAS_domain_protein_2_Source_ZFIN_Acc_ZDB_GENE_030408_3_npas2	Drer_058449_aryl_hydrocarbon_receptor_nuclear_translocator_2_Source_ZFIN_Acc_ZDB_GENE_001207_3_arnt2	Drer_003631_clock_homolog_3_mouse_Source_ZFIN_Acc_ZDB_GENE_030408_2_clock3	Drer_011703_clock_Source_ZFIN_Acc_ZDB_GENE_990630_14_clock	
Spur_000129_Arnt	Spur_022971_Arnt_1	Spur_019518_ArntL	Spur_027935_Bmal	Spur_017407_Clock	Spur_020284_Bmal_1	Spur_005453_Spur_005453	
Smim_51252_PREDICTED_similar_to_arylhydrocarbon_receptor_nuclear_translocator_homolog_b_Tribolium_castaneum_gi_189233619_ref_XP_970422_1e_154_465	Smim_58709_cycle_protein_Tribolium_castaneum_gi_270004808_gb_EFA01256_3e_79_253	Smim_51251_3_PREDICTED_similar_to_arylhydrocarbon_receptor_nuclear_translocator_homolog_b_Tribolium_castaneum_gi_189233619_ref_XP_970422_4e_116_357	Smim_51737_hypoxia_inducible_factor_alpha_putative_Pediculus_humanus_corporis_gi_242020804_ref_XP_002430841_6e_25_118	Smim_58707_Bmal1_protein_putative_Ixodes_scapularis_gi_241060786_ref_XP_002408047_3e_22_92_0	
Sman_123420_Aryl_hydrocarbon_receptor_nuclear_translocator_homolog_Darnt_putative_Source_UniProtKB_TrEMBL_Acc_G4LVK2	
Gsal_8151_aryl_hydrocarbon_receptor_nuclear_translocator_homolog	Gsal_12567_hypoxia_inducible_factor_1_partial	
Nvec_28816_PAS	Nvec_23556_	Nvec_15721_	Nvec_25662_HLH	Nvec_58721	Nvec_25663_	Nvec_25665_TolA	Nvec_11646_C2	

HG_5711	
Hsap_Ensmbl0135506_osteosarcoma_amplified_9_endoplasmic_reticulum_lectin_Source_HGNC_Symbol_Acc_16994_OS9	
Cgig_13722_Protein_OS_9_Source_UniProtKB_TrEMBL_Acc_K1P3H0	
Cele_018611_F48E8_4_Protein_F48E8_4_F48E8_4_mRNA_complete_cds_Source_RefSeq_mRNA_Acc_NM_065762	
Drer_020301_amplified_in_osteosarcoma_Source_ZFIN_Acc_ZDB_GENE_060929_32_os9	
Spur_010375_Os9l	
Smim_15670_amplified_in_osteosarcoma_precursor_Bos_taurus_gi_110665582_gb_ABG81437_5e_75_249	
Sman_197920_Putative_cationic_amino_acid_transporter_Source_UniProtKB_TrEMBL_Acc_G4VIG9	
Nvec_12146_ICA69	

HG_5447	
Hsap_Ensmbl0185838_guanine_nucleotide_binding_protein_G_protein_beta_polypeptide_1_like_Source_HGNC_Symbol_Acc_4397_GNB1L	
Dmel_0033653_CG13192	
Cgig_15080_Guanine_nucleotide_binding_protein_subunit_beta_like_protein_1_Source_UniProtKB_TrEMBL_Acc_K1Q4Q6	
Drer_036293_guanine_nucleotide_binding_protein_G_protein_beta_polypeptide_1_like_Source_ZFIN_Acc_ZDB_GENE_050320_77_gnb1l	
Spur_004256_gnb1L	
Smim_6680_PREDICTED_guanine_nucleotide_binding_protein_subunit_beta_like_protein_like_Meleagris_gallopavo_gi_326929524_ref_XP_003210913_3e_16_81_6	
Atha_AT4G29860_1_EMB2757_TAN_Transducin_WD40_repeat_like_superfamily_protein	
Ttra_04554T0_04554	
Rfil_569440895_G_protein_beta_WD_40_repeats_containing_protein_Reticulomyxa_filosa	Rfil_569360740	

HG_1533	
Hsap_Ensmbl0116120_phenylalanyl_tRNA_synthetase_beta_subunit_Source_HGNC_Symbol_Acc_17800_FARSB	Hsap_Ensmbl0130764_leucine_rich_repeat_containing_47_Source_HGNC_Symbol_Acc_29207_LRRC47	
Dmel_0039175_CG5706	
Cgig_11753_Phenylalanyl_tRNA_synthetase_beta_chain_Source_UniProtKB_TrEMBL_Acc_K1PIB7	Cgig_19736_Leucine_rich_repeat_containing_protein_47_Source_UniProtKB_TrEMBL_Acc_K1Q5E8	
Cele_021828_Y54E10A_6_Protein_Y54E10A_6_Y54E10A_6_mRNA_complete_cds_Source_RefSeq_mRNA_Acc_NM_058714	Cele_001498_fars_3_Protein_FARS_3_fars_3_mRNA_complete_cds_Source_RefSeq_mRNA_Acc_NM_063384	
Drer_053138_leucine_rich_repeat_containing_47_Source_ZFIN_Acc_ZDB_GENE_060503_289_lrrc47	Drer_016864_phenylalanyl_tRNA_synthetase_beta_subunit_Source_ZFIN_Acc_ZDB_GENE_021206_2_farsb	Drer_088335_leucine_rich_repeat_containing_47_Source_HGNC_Symbol_Acc_29207_LRRC47_2_of_2	
Spur_025928_Lrrc47	Spur_018688_Farsb	Spur_002162_Spur_002162	Spur_016003_Spur_016003	
Smim_70223_phenylalanyl_tRNA_synthetase_beta_chain_putative_Ixodes_scapularis_gi_241828654_ref_XP_002414726_2e_167_496	Smim_82726_phenylalanyl_tRNA_synthetase_beta_chain_Danio_rerio_gi_56090156_ref_NP_001007769_0_0_790	
Sman_094060_Phenylalanyl_tRNA_synthetase_beta_chain_putative_Source_UniProtKB_TrEMBL_Acc_G4LV70	Sman_063230_Putative_leucine_rich_repeat_containing_protein_Source_UniProtKB_TrEMBL_Acc_G4VF95	
Gsal_13588_phenylalanyl_trna_synthetase_beta_chain	Gsal_13381_leucine_rich_repeat_containing_protein_47	
Nvec_47414_	Nvec_3744_	
Scer_YLR060W_Beta_subunit_of_cytoplasmic_phenylalanyl_tRNA_synthetase_forms_a_tetramer_with_Frs2p_to_generate_active_enzyme_able_to_hydrolyze_mis_aminoacylated_tRNA_Phe_which_could_contribute_to_translational_quality_control_Source_SGD_Acc_S000004050_FRS1_SGD	
Atha_AT1G72550_1_tRNA_synthetase_beta_subunit_family_protein	
Ttra_01153T0_01153_phenylalanyl_tRNA_synthetase_beta_subunit_622_aa	
Rfil_569422140	

HG_439	
Hsap_Ensmbl0162402_ubiquitin_specific_peptidase_24_Source_HGNC_Symbol_Acc_12623_USP24	Hsap_Ensmbl0115464_ubiquitin_specific_peptidase_34_Source_HGNC_Symbol_Acc_20066_USP34	Hsap_Ensmbl0114374_ubiquitin_specific_peptidase_9_Y_linked_Source_HGNC_Symbol_Acc_12633_USP9Y	
Dmel_0005632_faf_fat_facets_Source_FlyBase_0005632	
Cgig_20310_Ubiquitin_carboxyl_terminal_hydrolase_48_Source_UniProtKB_TrEMBL_Acc_K1R3B1	Cgig_04665_Ubiquitin_carboxyl_terminal_hydrolase_Source_UniProtKB_TrEMBL_Acc_K1Q2D7	Cgig_09215_Ubiquitin_carboxyl_terminal_hydrolase_Source_UniProtKB_TrEMBL_Acc_K1PNG3	Cgig_02877_Ubiquitin_carboxyl_terminal_hydrolase_34_Source_UniProtKB_TrEMBL_Acc_K1PZR6	Cgig_04932_Putative_ubiquitin_carboxyl_terminal_hydrolase_FAF_X_Source_UniProtKB_TrEMBL_Acc_K1PHE1	Cgig_03536_Ubiquitin_carboxyl_terminal_hydrolase_24_Source_UniProtKB_TrEMBL_Acc_K1PYP4	
Cele_011980_T24B8_7_Protein_T24B8_7_isoform_a_Source_RefSeq_peptide_Acc_NP_495932	
Drer_059925_ubiquitin_specific_peptidase_24_Source_ZFIN_Acc_ZDB_GENE_030131_4356_usp24	Drer_090301_ubiquitin_specific_peptidase_48_Source_ZFIN_Acc_ZDB_GENE_050522_197_usp48	Drer_013708_ubiquitin_specific_peptidase_9_Source_ZFIN_Acc_ZDB_GENE_061019_1_usp9	
Spur_008736_Usp48b	Spur_002851_Usp9Y_Ubiquitin_carboxyl_terminal_hydrolase_Source_UniProtKB_TrEMBL_Acc_H3HMG5	Spur_000893_Usp34_1_Ubiquitin_carboxyl_terminal_hydrolase_Source_UniProtKB_TrEMBL_Acc_H3HGZ6	Spur_021896_Ubp24	Spur_015106_Spur_015106	Spur_023264_Usp24	Spur_004047_Usp24_2	Spur_014754_Spur_014754	
Smim_82972_PREDICTED_probable_ubiquitin_carboxyl_terminal_hydrolase_FAF_X_like_isoform_Ailuropoda_melanoleuca_gi_301755326_ref_XP_002913509_0_0_1390	Smim_5668_PREDICTED_ubiquitin_carboxyl_terminal_hydrolase_24_Danio_rerio_gi_326676999_ref_XP_002665714_0_0_1476	Smim_18590_PREDICTED_MATH_meprin_associated_Traf_homology_domain_containing_family_member_math_33_like_Saccoglossus_kowalevskii_gi_291234617_ref_XP_002737245_4e_40_147	Smim_5652_USP24_protein_Homo_sapiens_gi_20987359_gb_AAH29660_6e_46_164	Smim_20193_denovo_path1_PREDICTED_probable_ubiquitin_carboxyl_terminal_hydrolase_FAF_X_isoform_Ornithorhynchus_anatinus_gi_149633777_ref_XP_001513326_5e_18_85_5	Smim_14538_denovo_path1_ubiquitin_specific_protease_putative_Ixodes_scapularis_gi_241652648_ref_XP_002411295_2e_41_155	Smim_5667_novel_protein_similar_to_vertebrate_ubiquitin_specific_protease_Danio_rerio_gi_157886075_emb_CAM14158_6e_81_255	Smim_5666_PREDICTED_ubiquitin_carboxyl_terminal_hydrolase_24_Monodelphis_domestica_gi_334321681_ref_XP_003340143_2e_47_176	Smim_8213_denovo_path1_PREDICTED_ubiquitin_specific_peptidase_9_X_linked_Taeniopygia_guttata_gi_224042623_ref_XP_002192395_4e_88_293	Smim_82971_PREDICTED_probable_ubiquitin_carboxyl_terminal_hydrolase_FAF_X_like_isoform_Bombus_terrestris_gi_340713827_ref_XP_003395437_2e_28_117	Smim_14200_denovo_path1_PREDICTED_probable_ubiquitin_carboxyl_terminal_hydrolase_FAF_X_like_isoform_Pongo_abelii_gi_297709764_ref_XP_002831594_3e_22_100	
Sman_131570_Ubiquitin_specific_peptidase_9X_C19_family_Source_UniProtKB_TrEMBL_Acc_G4VTI3	Sman_196290_Ubiquitin_carboxyl_terminal_hydrolase_Source_UniProtKB_TrEMBL_Acc_G4V883	Sman_153690_Ubiquitin_specific_peptidase_9X_C19_family_Source_UniProtKB_TrEMBL_Acc_G4LX72	Sman_198740_Ubiquitin_specific_peptidase_24_C19_family_Source_UniProtKB_TrEMBL_Acc_G4LX73	
Gsal_901_ubiquitin_carboxyl_terminal_hydrolase_48	Gsal_7799_ubiquitin_carboxyl_terminal_hydrolase_faf_x	Gsal_569_ubiquitin_carboxyl_terminal_hydrolase_24	Gsal_1730_fat_isoform_a	Gsal_3140_ubiquitin_carboxyl_terminal_hydrolase_24	Gsal_9773_hypothetical_protein_putative_homolog_to_CAPTEDRAFT_215538_Capitella_teleta	Gsal_4258_ubiquitin_specific_peptidase_9x_c19_family	
Nvec_2588_	Nvec_21866_UCH	Nvec_2637_	Nvec_991_UCH	Nvec_32470_BRE	Nvec_2589_	Nvec_2635_	Nvec_33119_	Nvec_55899_	Nvec_19646_	Nvec_30019_	
Atha_AT3G49600_1_UBP26_SUP32_ATUBP26_ubiquitin_specific_protease_26	
Ttra_02566T0_02566_ubiquitin_carboxyl_terminal_hydrolase_34_2423_aa	Ttra_09585T0_09585_ubiquitin_carboxyl_terminal_hydrolase_34_2284_aa	Ttra_05706T0_05706_ubiquitin_carboxyl_terminal_hydrolase_34_3106_aa	Ttra_10458T0_10458_ubiquitin_carboxyl_terminal_hydrolase_34_2816_aa	Ttra_01226T0_01226	Ttra_04356T0_04356_ubiquitin_carboxyl_terminal_hydrolase_1319_aa	Ttra_01031T0_01031	Ttra_12421T0_12421	Ttra_00392T0_00392	Ttra_12028T0_12028	Ttra_12029T0_12029	
Rfil_569351361_ubiquitin_domain_containing_protein_partial_Reticulomyxa_filosa	Rfil_569419313_MATH_domain_protein_partial_Reticulomyxa_filosa	Rfil_569405034_ubiquitin_domain_containing_protein_partial_Reticulomyxa_filosa	Rfil_569419574_Ubiquitin_carboxyl_terminal_hydrolase_family_protein_partial_Reticulomyxa_filosa	Rfil_5694002346707_partial_Reticulomyxa_filosa	Rfil_569358006	Rfil_569384037_ubiquitin_domain_containing_protein_partial_Reticulomyxa_filosa	Rfil_569382995_ubiquitin_domain_containing_protein_Reticulomyxa_filosa	Rfil_5693914329289_partial_Reticulomyxa_filosa	Rfil_569426691	Rfil_5694071064245_Reticulomyxa_filosa	Rfil_569431248	Rfil_569391128_Ubiquitin_carboxyl_terminal_hydrolase_family_protein_Reticulomyxa_filosa	Rfil_569440218	Rfil_5693911299378_Reticulomyxa_filosa	Rfil_569440216_protein_kinase_Atypical_group_Reticulomyxa_filosa	

HG_9537	
Spur_022142_Hypp_2599	Spur_017447_Spur_017447	Spur_017446_Hypp_2324	
Nvec_26825_	Nvec_37219_	
Ttra_04565T0_04565	

HG_1621	
Hsap_Ensmbl0182544_major_facilitator_superfamily_domain_containing_5_Source_HGNC_Symbol_Acc_28156_MFSD5	
Cgig_15686_Major_facilitator_superfamily_domain_containing_protein_5_Source_UniProtKB_TrEMBL_Acc_K1QRM0	Cgig_05189_Major_facilitator_superfamily_domain_containing_protein_5_Source_UniProtKB_TrEMBL_Acc_K1PAN8	Cgig_16983_Major_facilitator_superfamily_domain_containing_protein_5_Source_UniProtKB_TrEMBL_Acc_K1QJI5	
Cele_021870_Y54G2A_4_Protein_Y54G2A_4_Y54G2A_4_mRNA_complete_cds_Source_RefSeq_mRNA_Acc_NM_067873	
Drer_015997_major_facilitator_superfamily_domain_containing_5_Source_ZFIN_Acc_ZDB_GENE_040718_468_mfsd5	
Spur_028106_Mfsd5	
Smim_22944_PREDICTED_similar_to_MGC143224_protein_Strongylocentrotus_purpuratus_gi_72020323_ref_XP_780162_8e_152_450	
Nvec_16411_DUF791	Nvec_36670_	
Atha_AT3G49310_1_Major_facilitator_superfamily_protein	Atha_AT1G64650_1_Major_facilitator_superfamily_protein	Atha_AT4G27720_1_Major_facilitator_superfamily_protein	Atha_AT2G23093_1_Major_facilitator_superfamily_protein	
Ttra_10269T0_10269_major_facilitator_superfamily_transporter_469_aa	Ttra_00138T0_00138_major_facilitator_superfamily_transporter_440_aa	
Rfil_569372639	Rfil_569411519_DUF791_domain_containing_protein_Reticulomyxa_filosa	Rfil_569375808	Rfil_569375807	

HG_8782	
Cgig_27847	
Spur_013817_Ttll10L_2	Spur_013744_Ttll10L	
Nvec_2559_	

HG_1357	
Hsap_Ensmbl0189221_monoamine_oxidase_A_Source_HGNC_Symbol_Acc_6833_MAOA	Hsap_Ensmbl0069535_monoamine_oxidase_B_Source_HGNC_Symbol_Acc_6834_MAOB	
Dmel_0039177_CG13611	
Cgig_22845_Amine_oxidase_flavin_containing_Source_UniProtKB_TrEMBL_Acc_K1Q5T1	Cgig_13297_Amine_oxidase_flavin_containing_A_Source_UniProtKB_TrEMBL_Acc_K1PHG2	Cgig_25618_Putative_flavin_containing_monoamine_oxidase_A_Source_UniProtKB_TrEMBL_Acc_K1QUT5	Cgig_22843_Amine_oxidase_flavin_containing_Source_UniProtKB_TrEMBL_Acc_K1QSR4	Cgig_22844_Amine_oxidase_flavin_containing_Source_UniProtKB_TrEMBL_Acc_K1RCV4	Cgig_01853_Amine_oxidase_flavin_containing_B_Source_UniProtKB_TrEMBL_Acc_K1QLX9	Cgig_08462	
Cele_000138_amx_2_Protein_AMX_2_amx_2_mRNA_complete_cds_Source_RefSeq_mRNA_Acc_NM_060835	
Drer_023712_monoamine_oxidase_Source_ZFIN_Acc_ZDB_GENE_040329_3_mao	Drer_092976_si_ch211_127i16_2_Source_ZFIN_Acc_ZDB_GENE_091204_54_si_ch211_127i16_2	
Spur_025147_Spur_025147	Spur_001174_Maoa	Spur_024755_Maoa_2	Spur_024267_Maob	Spur_001986_Maoa_1	Spur_001766_Maoa_3	Spur_006556_Maoa_5	Spur_027112_MaoaL_1	Spur_001767_Maoa_4	
Smim_1378_AOF_ONCMY_RecName_Full_Amine_oxidase_flavin_containing_AltName_Full_Monoamine_oxidase_Short_MAO_gi_3915606_sp_P49253_AOF_ONCMY_0_0_608	Smim_9420_PREDICTED_amine_oxidase_flavin_containing_like_Xenopus_Silurana_tropicalis_gi_301606444_ref_XP_002932838_8e_59_200	Smim_79929_amine_oxidase_flavin_containing_B_Bos_taurus_gi_113205963_ref_NP_808813_1e_103_320	
Nvec_38188_rve	Nvec_3920_	Nvec_2583_	Nvec_56515_Ribosomal_L30	
Ttra_11146T0_11146_amine_oxidase_B_574_aa	
Rfil_569442018_monoamine_oxidase_B_like_protein_Reticulomyxa_filosa	Rfil_569442020_monoamine_oxidase_B_like_protein_Reticulomyxa_filosa	Rfil_569442019	

HG_23579	
Ttra_00781T0_00781	

HG_5359	
Nvec_57959_CAT	Nvec_29904_	Nvec_44515_CAT	Nvec_33141_CAT	Nvec_17845_CAT	Nvec_39980_CAT	Nvec_49979_CAT	Nvec_29601_CAT	Nvec_41223_CAT	Nvec_56892_CAT	Nvec_1990_CAT	Nvec_57879_CAT	Nvec_52898_CAT	Nvec_29527_CAT	Nvec_59369_CAT	Nvec_21066_CAT	Nvec_8691_	Nvec_10380_CAT	Nvec_10826_CAT	Nvec_46865_CAT	Nvec_31517_	Nvec_57536_CAT	Nvec_29234_CAT	Nvec_46296_CAT	Nvec_33782_	Nvec_55135_CAT	Nvec_14147_CAT	Nvec_1155_CAT	Nvec_8259_CAT	Nvec_52150_CAT	Nvec_5667_CAT	Nvec_53971_	

HG_4692	
Hsap_Ensmbl0164068_ring_finger_protein_123_Source_HGNC_Symbol_Acc_21148_RNF123	
Dmel_0038296_CG6752	
Cgig_04788	Cgig_04787	
Drer_091302_Uncharacterized_protein_Source_UniProtKB_TrEMBL_Acc_E7F1G5_CABZ01048349_1	Drer_031269_ring_finger_protein_123_Source_ZFIN_Acc_ZDB_GENE_050208_529_rnf123	
Smim_58872_E3_ubiquitin_protein_ligase_RNF123_Harpegnathos_saltator_gi_307200504_gb_EFN80666_0_0_962	
Nvec_12174_SPRY	Nvec_24433_	Nvec_29996_Bombolitin	
Atha_AT2G22010_2_RKP_related_to_KPC1	
Ttra_02805T0_02805_E3_ubiquitin_protein_ligase_RNF123_1254_aa	Ttra_08466T0_08466	

HG_4780	
Hsap_Ensmbl0152377_sparc_osteonectin_cwcv_and_kazal_like_domains_proteoglycan_testican_1_Source_HGNC_Symbol_Acc_11251_SPOCK1	Hsap_Ensmbl0196104_sparc_osteonectin_cwcv_and_kazal_like_domains_proteoglycan_testican_3_Source_HGNC_Symbol_Acc_13565_SPOCK3	Hsap_Ensmbl0107742_sparc_osteonectin_cwcv_and_kazal_like_domains_proteoglycan_testican_2_Source_HGNC_Symbol_Acc_13564_SPOCK2	
Dmel_0039054_CG13830	
Cgig_28770_Testican_1_Source_UniProtKB_TrEMBL_Acc_K1Q3R6	
Cele_016918_C54E4_2_Protein_C54E4_2_isoform_a_C54E4_2_mRNA_complete_cds_Source_RefSeq_mRNA_Acc_NM_001027927	
Drer_074644_sparc_osteonectin_cwcv_and_kazal_like_domains_proteoglycan_testican_1_Source_HGNC_Symbol_Acc_11251_SPOCK1	Drer_070266_sparc_osteonectin_cwcv_and_kazal_like_domains_proteoglycan_testican_3_Source_ZFIN_Acc_ZDB_GENE_090311_24_spock3	Drer_075393_sparc_osteonectin_cwcv_and_kazal_like_domains_proteoglycan_testican_2_Source_ZFIN_Acc_ZDB_GENE_090312_170_spock2	
Smim_1889_PREDICTED_similar_to_GA12555_PA_Tribolium_castaneum_gi_91076250_ref_XP_966964_2e_93_299	
Nvec_12860_Thyroglobulin_1	Nvec_12519_Thyroglobulin_1	Nvec_11223_Thyroglobulin_1	Nvec_14365_Thyroglobulin_1	Nvec_21099_Thyroglobulin_1	Nvec_46244_	

HG_1269	
Hsap_Ensmbl0164190_Nipped_B_homolog_Drosophila_Source_HGNC_Symbol_Acc_28862_NIPBL	
Dmel_0026401_Nipped_B_Nipped_B_Source_FlyBase_0026401	
Cgig_02811_Nipped_B_like_protein_Source_UniProtKB_TrEMBL_Acc_K1PKE4	
Cele_004166_pqn_85_Protein_PQN_85_pqn_85_mRNA_complete_cds_Source_RefSeq_mRNA_Acc_NM_061286	
Drer_061052_nipped_b_homolog_b_Drosophila_Source_ZFIN_Acc_ZDB_GENE_030131_6070_nipblb	Drer_093281_nipped_b_homolog_a_Drosophila_Source_ZFIN_Acc_ZDB_GENE_060526_121_nipbla	Drer_075378_Nipped_B_homolog_Drosophila_Source_HGNC_Symbol_Acc_28862_NIPBL_2_of_3	
Spur_013412_NipbL	Spur_025723_NippbL	
Smim_19311_Nipped_B_protein_putative_Ixodes_scapularis_gi_241325975_ref_XP_002408225_0_0_1866	
Sman_017810_Putative_nipped_b_like_protein_Delangin_Scc2_homolog_Source_UniProtKB_TrEMBL_Acc_G4VNQ5	Sman_167860_Nipped_B_like_protein_Delangin_Scc2_homolog_Source_UniProtKB_TrEMBL_Acc_G4VQR3	
Gsal_5020_nipped_b_like_protein	Gsal_4674_nipped_b_like_protein_scc2_homolog	
Nvec_25038_	Nvec_28619_	
Scer_YDR180W_Subunit_of_cohesin_loading_factor_Scc2p_Scc4p_a_complex_required_for_loading_of_cohesin_complexes_onto_chromosomes_involved_in_establishing_sister_chromatid_cohesion_during_DSB_repair_via_histone_H2AX_evolutionarily_conserved_adherin_Source_SGD_Acc_S000002588_SCC2_SGD	
Atha_AT5G15540_1_EMB2773_ATSCC2_SCC2_PHD_finger_family_protein	
Ttra_07194T0_07194	
Rfil_5694128341877_Reticulomyxa_filosa	Rfil_569375721	Rfil_569395248_protein_kinase_partial_Reticulomyxa_filosa	Rfil_5693970697720_partial_Reticulomyxa_filosa	Rfil_569422907	

HG_20867	
This group of homology does not contain any annotated genome

HG_20698	
Spur_028018_Spur_028018	

HG_28010	
Nvec_39648_DUF1110	

HG_1316	
Hsap_Ensmbl0107862_golgi_brefeldin_A_resistant_guanine_nucleotide_exchange_factor_1_Source_HGNC_Symbol_Acc_4181_GBF1	
Dmel_0264560_garz_gartenzwerg_Source_FlyBase_0264560	
Cgig_13547_Golgi_specific_brefeldin_A_resistance_guanine_nucleotide_exchange_factor_1_Source_UniProtKB_TrEMBL_Acc_K1PI78	
Cele_007703_gbf_1_Protein_GBF_1_isoform_a_gbf_1_mRNA_complete_cds_Source_RefSeq_mRNA_Acc_NM_001268211	
Drer_027016_golgi_brefeldin_A_resistant_guanine_nucleotide_exchange_factor_1_Source_HGNC_Symbol_Acc_4181_GBF1_1_of_2	Drer_088406_golgi_brefeldin_A_resistant_guanine_nucleotide_exchange_factor_1_Source_HGNC_Symbol_Acc_4181_GBF1_2_of_2	
Spur_002387_Gbf1L	Spur_016361_GBF1	
Smim_48150_PREDICTED_similar_to_GBF1_protein_Ciona_intestinalis_gi_198425083_ref_XP_002128867_0_0_890	Smim_48118_novel_protein_similar_to_vertebrate_golgi_specific_brefeldin_A_resistance_factor_GBF1_Danio_rerio_gi_220673341_emb_CAX12770_1e_130_402	
Sman_101280_Golgi_specific_brefeldin_A_resistance_factor_putative_Source_UniProtKB_TrEMBL_Acc_C4QNZ8	
Gsal_1422_golgi_specific_brefeldin_a_resistance_guanine_nucleotide_exchange_factor_1	Gsal_1045_golgi_specific_brefeldin_a_resistance_factor	Gsal_1423_golgi_specific_brefeldin_a_resistance_guanine_nucleotide_exchange_factor_1	
Nvec_5942_Sec7	Nvec_55089_	Nvec_20579_Tymo_45kd_70kd	Nvec_31358_	
Rfil_569429739	

HG_14908	
Ttra_10495T0_10495	

HG_5318	
Hsap_Ensmbl0089063_transmembrane_protein_230_Source_HGNC_Symbol_Acc_15876_TMEM230	
Dmel_0032871_CG2611	
Drer_027687_transmembrane_protein_230_Source_HGNC_Symbol_Acc_15876_TMEM230_1_of_2	Drer_069674_transmembrane_protein_230_Source_HGNC_Symbol_Acc_15876_TMEM230_2_of_2	
Spur_021199_Spur_021199	
Smim_22396_uncharacterized_protein_LOC100114926_isoform_Nasonia_vitripennis_gi_229577217_ref_NP_001153328_1e_34_125	
Atha_AT4G29850_1_Eukaryotic_protein_of_unknown_function_DUF872	Atha_AT3G29170_1_Eukaryotic_protein_of_unknown_function_DUF872	Atha_AT2G19350_1_Eukaryotic_protein_of_unknown_function_DUF872	
Ttra_00672T0_00672_UPF0414_transmembrane_protein_C20orf30_166_aa	

HG_62	
Hsap_Ensmbl0138175_ADP_ribosylation_factor_like_3_Source_HGNC_Symbol_Acc_694_ARL3	Hsap_Ensmbl0165527_ADP_ribosylation_factor_6_Source_HGNC_Symbol_Acc_659_ARF6	Hsap_Ensmbl0213465_ADP_ribosylation_factor_like_2_Source_HGNC_Symbol_Acc_693_ARL2	Hsap_Ensmbl0143761_ADP_ribosylation_factor_1_Source_HGNC_Symbol_Acc_652_ARF1	Hsap_Ensmbl0004059_ADP_ribosylation_factor_5_Source_HGNC_Symbol_Acc_658_ARF5	Hsap_Ensmbl0113595_tripartite_motif_containing_23_Source_HGNC_Symbol_Acc_660_TRIM23	Hsap_Ensmbl0273003_RP11_399J13_3	Hsap_Ensmbl0272822_ADP_ribosylation_factor_3_Source_UniProtKB_TrEMBL_Acc_F5H423_RP11_302B13_5	Hsap_Ensmbl0113966_ADP_ribosylation_factor_like_6_Source_HGNC_Symbol_Acc_13210_ARL6	Hsap_Ensmbl0165997_ADP_ribosylation_factor_like_5B_Source_HGNC_Symbol_Acc_23052_ARL5B	Hsap_Ensmbl0162980_ADP_ribosylation_factor_like_5A_Source_HGNC_Symbol_Acc_696_ARL5A	Hsap_Ensmbl0168374_ADP_ribosylation_factor_4_Source_HGNC_Symbol_Acc_655_ARF4	Hsap_Ensmbl0188042_ADP_ribosylation_factor_like_4C_Source_HGNC_Symbol_Acc_698_ARL4C	Hsap_Ensmbl0179674_ADP_ribosylation_factor_like_14_Source_HGNC_Symbol_Acc_22974_ARL14	Hsap_Ensmbl0134287_ADP_ribosylation_factor_3_Source_HGNC_Symbol_Acc_654_ARF3	Hsap_Ensmbl0152700_SAR1_homolog_B_S_cerevisiae_Source_HGNC_Symbol_Acc_10535_SAR1B	Hsap_Ensmbl0152213_ADP_ribosylation_factor_like_11_Source_HGNC_Symbol_Acc_24046_ARL11	Hsap_Ensmbl0214087_ADP_ribosylation_factor_like_16_Source_HGNC_Symbol_Acc_27902_ARL16	Hsap_Ensmbl0101246_ADP_ribosylation_factor_related_protein_1_Source_HGNC_Symbol_Acc_662_ARFRP1	Hsap_Ensmbl0143862_ADP_ribosylation_factor_like_8A_Source_HGNC_Symbol_Acc_25192_ARL8A	Hsap_Ensmbl0134108_ADP_ribosylation_factor_like_8B_Source_HGNC_Symbol_Acc_25564_ARL8B	Hsap_Ensmbl0255863_Uncharacterized_protein_Source_UniProtKB_TrEMBL_Acc_H0YGG7_AC073610_5	Hsap_Ensmbl0228696_ADP_ribosylation_factor_like_17B_Source_HGNC_Symbol_Acc_32387_ARL17B	Hsap_Ensmbl0258003_AC139677_7	Hsap_Ensmbl0185829_ADP_ribosylation_factor_like_17A_Source_HGNC_Symbol_Acc_24096_ARL17A	Hsap_Ensmbl0258372_Homo_sapiens_ADP_ribosylation_factor_like_17B_ARL17B_transcript_variant_2_mRNA_Source_RefSeq_mRNA_Acc_NM_001103154_ARL17A	Hsap_Ensmbl0141748_ADP_ribosylation_factor_like_5C_Source_HGNC_Symbol_Acc_31111_ARL5C	Hsap_Ensmbl0185305_ADP_ribosylation_factor_like_15_Source_HGNC_Symbol_Acc_25945_ARL15	Hsap_Ensmbl0175906_ADP_ribosylation_factor_like_4D_Source_HGNC_Symbol_Acc_656_ARL4D	Hsap_Ensmbl0174225_ADP_ribosylation_factor_like_13A_Source_HGNC_Symbol_Acc_31709_ARL13A	Hsap_Ensmbl0196503_ADP_ribosylation_factor_like_9_Source_HGNC_Symbol_Acc_23592_ARL9	Hsap_Ensmbl0079332_SAR1_homolog_A_S_cerevisiae_Source_HGNC_Symbol_Acc_10534_SAR1A	Hsap_Ensmbl0169379_ADP_ribosylation_factor_like_13B_Source_HGNC_Symbol_Acc_25419_ARL13B	Hsap_Ensmbl0120805_ADP_ribosylation_factor_like_1_Source_HGNC_Symbol_Acc_692_ARL1	Hsap_Ensmbl0122644_ADP_ribosylation_factor_like_4A_Source_HGNC_Symbol_Acc_695_ARL4A	Hsap_Ensmbl0175414_ADP_ribosylation_factor_like_10_Source_HGNC_Symbol_Acc_22042_ARL10	Hsap_Ensmbl0257814_ARL17_protein_Source_UniProtKB_TrEMBL_Acc_Q9BVU5_ARL17	
Dmel_0038916_dnd_dead_end_Source_FlyBase_0038916	Dmel_0004908_Arf84F_ADP_ribosylation_factor_84F_Source_FlyBase_0004908	Dmel_0013750_Arf51F_ADP_ribosylation_factor_51F_Source_FlyBase_0013750	Dmel_0010348_Arf79F_ADP_ribosylation_factor_79F_Source_FlyBase_0010348	Dmel_0000115_Arf72A_Arflike_at_72A_Source_FlyBase_0000115	Dmel_0013749_Arf102F_ADP_ribosylation_factor_102F_Source_FlyBase_0013749	Dmel_0035866_CG7197	Dmel_0034446_CG7735	Dmel_0038947_sar1_sar1_Source_FlyBase_0038947	Dmel_0038915_CG17819	Dmel_0030088_CG7039	Dmel_0037551_Gie_GTPase_indispensable_for_equal_segregation_of_chromosomes_Source_FlyBase_0037551	Dmel_0039889_CG2219	Dmel_0031254_CG13692	Dmel_0030375_CG11356	Dmel_0053797_CG33797	
Cgig_17093_ADP_ribosylation_factor_like_protein_2_Source_UniProtKB_TrEMBL_Acc_K1RUY4	Cgig_18929_ADP_ribosylation_factor_like_protein_3_Source_UniProtKB_TrEMBL_Acc_K1QIG6	Cgig_20174_ADP_ribosylation_factor_Source_UniProtKB_TrEMBL_Acc_K1PTH4	Cgig_15931_ADP_ribosylation_factor_1_Source_UniProtKB_TrEMBL_Acc_K1RG92	Cgig_15934_ADP_ribosylation_factor_1_Source_UniProtKB_TrEMBL_Acc_K1R0D0	Cgig_08027_ADP_ribosylation_factor_1_Source_UniProtKB_TrEMBL_Acc_K1PJY7	Cgig_15932_ADP_ribosylation_factor_Source_UniProtKB_TrEMBL_Acc_K1RMG4	Cgig_04926_ADP_ribosylation_factor_related_protein_1_Source_UniProtKB_TrEMBL_Acc_K1RKD6	Cgig_06007_ADP_ribosylation_factor_related_protein_1_Source_UniProtKB_TrEMBL_Acc_K1QFX3	Cgig_04657_ADP_ribosylation_factor_like_protein_6_Source_UniProtKB_TrEMBL_Acc_K1PBA9	Cgig_03939_ADP_ribosylation_factor_Source_UniProtKB_TrEMBL_Acc_K1PIM4	Cgig_01001_GTP_binding_protein_SAR1_Source_UniProtKB_TrEMBL_Acc_K1P0S8	Cgig_26043_GTP_binding_protein_SAR1b_Source_UniProtKB_TrEMBL_Acc_K1QLK8	Cgig_25755_ADP_ribosylation_factor_like_protein_4C_Source_UniProtKB_TrEMBL_Acc_K1QZV4	Cgig_15933_ADP_ribosylation_factor_Source_UniProtKB_TrEMBL_Acc_K1S5Y2	Cgig_16837_ADP_ribosylation_factor_like_protein_8A_Source_UniProtKB_TrEMBL_Acc_K1RAE9	Cgig_08372_ADP_ribosylation_factor_like_protein_13B_Source_UniProtKB_TrEMBL_Acc_K1PSY5	Cgig_03050_ADP_ribosylation_factor_like_protein_1_Source_UniProtKB_TrEMBL_Acc_K1QJP6	Cgig_11992_GTP_binding_protein_ARD_1_Source_UniProtKB_TrEMBL_Acc_K1PIX7	Cgig_15534_ADP_ribosylation_factor_H_Source_UniProtKB_TrEMBL_Acc_K1RNC3	Cgig_03554_ADP_ribosylation_factor_1_Source_UniProtKB_TrEMBL_Acc_K1PJ68	Cgig_15823_ADP_ribosylation_factor_1_Source_UniProtKB_TrEMBL_Acc_K1R1Q1	Cgig_03940_ADP_ribosylation_factor_2_Source_UniProtKB_TrEMBL_Acc_K1PRH4	Cgig_08029	Cgig_15649_ADP_ribosylation_factor_like_protein_11_Source_UniProtKB_TrEMBL_Acc_K1Q1D8	Cgig_19413	Cgig_19414	Cgig_19416_ADP_ribosylation_factor_like_protein_2_Source_UniProtKB_TrEMBL_Acc_K1RTE0	
Cele_000188_arl_3_Protein_ARL_3_arl_3_mRNA_complete_cds_Source_RefSeq_mRNA_Acc_NM_064636	Cele_001358_evl_20_Protein_EVL_20_evl_20_mRNA_complete_cds_Source_RefSeq_mRNA_Acc_NM_063378	Cele_000187_arl_1_Protein_ARL_1_arl_1_mRNA_complete_cds_Source_RefSeq_mRNA_Acc_NM_063415	Cele_000184_arf_6_Protein_ARF_6_arf_6_mRNA_complete_cds_Source_RefSeq_mRNA_Acc_NM_070610	Cele_000183_arf_3_Protein_ARF_3_arf_3_mRNA_complete_cds_Source_RefSeq_mRNA_Acc_NM_068935	Cele_000182_arf_1_2_Protein_ARF_1_2_arf_1_2_mRNA_complete_cds_Source_RefSeq_mRNA_Acc_NM_065834	Cele_000190_arf_1_1_Protein_ARF_1_1_arf_1_1_mRNA_complete_cds_Source_RefSeq_mRNA_Acc_NM_068841	Cele_000193_arl_6_Protein_ARL_6_arl_6_mRNA_complete_cds_Source_RefSeq_mRNA_Acc_NM_065592	Cele_000189_arl_5_Protein_ARL_5_arl_5_mRNA_complete_cds_Source_RefSeq_mRNA_Acc_NM_066777	Cele_022678_sar_1_Protein_SAR_1_sar_1_mRNA_complete_cds_Source_RefSeq_mRNA_Acc_NM_068181	Cele_000192_arl_8_Protein_ARL_8_arl_8_mRNA_complete_cds_Source_RefSeq_mRNA_Acc_NM_070390	Cele_021841_Y54E10BR_2_Protein_Y54E10BR_2_Y54E10BR_2_mRNA_complete_cds_Source_RefSeq_mRNA_Acc_NM_058693	Cele_000180_arc_1_Protein_ARC_1_arc_1_mRNA_complete_cds_Source_RefSeq_mRNA_Acc_NM_063688	Cele_021349_arl_13_Protein_ARL_13_isoform_a_arl_13_mRNA_complete_cds_Source_RefSeq_mRNA_Acc_NM_001037897	
Drer_071409_ADP_ribosylation_factor_like_3_Source_ZFIN_Acc_ZDB_GENE_030131_7518_arl3	Drer_056794_nucleophosmin_nucleoplasmin_3_Source_ZFIN_Acc_ZDB_GENE_050320_50_npm3	Drer_028846_ADP_ribosylation_factor_like_3_like_1_Source_ZFIN_Acc_ZDB_GENE_040426_1649_arl3l1	Drer_052928_ADP_ribosylation_factor_6b_Source_ZFIN_Acc_ZDB_GENE_030131_9056_arf6b	Drer_045989_ADP_ribosylation_factor_4a_Source_ZFIN_Acc_ZDB_GENE_040801_109_arf4a	Drer_014310_ADP_ribosylation_factor_like_1_Source_ZFIN_Acc_ZDB_GENE_040718_175_arl1	Drer_016393_ADP_ribosylation_factor_1_like_Source_ZFIN_Acc_ZDB_GENE_030131_5234_arf1l	Drer_015404_ADP_ribosylation_factor_like_3_like_2_Source_ZFIN_Acc_ZDB_GENE_040426_1678_arl3l2	Drer_069496_ADP_ribosylation_factor_like_2_Source_ZFIN_Acc_ZDB_GENE_041010_19_arl2	Drer_009484_ADP_ribosylation_factor_1_Source_ZFIN_Acc_ZDB_GENE_010724_5_arf1	Drer_070539_ADP_ribosylation_factor_3a_Source_ZFIN_Acc_ZDB_GENE_040801_176_arf3a	Drer_036998_ADP_ribosylation_factor_3b_Source_ZFIN_Acc_ZDB_GENE_030616_356_arf3b	Drer_042382_ADP_ribosylation_factor_5_Source_HGNC_Symbol_Acc_658_ARF5_1_of_2	Drer_070472_ADP_ribosylation_factor_5_Source_ZFIN_Acc_ZDB_GENE_030910_5_arf5	Drer_073876_ADP_ribosylation_factor_4_Source_HGNC_Symbol_Acc_655_ARF4_2_of_3	Drer_069420_tripartite_motif_containing_23_Source_ZFIN_Acc_ZDB_GENE_060929_804_trim23	Drer_035719_ADP_ribosylation_factor_like_5C_Source_ZFIN_Acc_ZDB_GENE_040426_1866_arl5c	Drer_032056_ADP_ribosylation_factor_like_6_Source_ZFIN_Acc_ZDB_GENE_041219_2_arl6	Drer_094709_ADP_ribosylation_factor_like_8_Source_ZFIN_Acc_ZDB_GENE_030131_5762_arl8	Drer_074210_ADP_ribosylation_factor_4_Source_HGNC_Symbol_Acc_655_ARF4_3_of_3	Drer_018627_ADP_ribosylation_factor_like_5A_Source_ZFIN_Acc_ZDB_GENE_040718_28_arl5a	Drer_033182_ADP_ribosylation_factor_like_4ab_Source_ZFIN_Acc_ZDB_GENE_030219_167_arl4ab	Drer_014763_ADP_ribosylation_factor_2_Source_ZFIN_Acc_ZDB_GENE_040122_4_arf2	Drer_057606_ADP_ribosylation_factor_like_4Ca_Source_ZFIN_Acc_ZDB_GENE_050417_265_arl4ca	Drer_032708_ADP_ribosylation_factor_like_4Cb_Source_ZFIN_Acc_ZDB_GENE_040426_2382_arl4cb	Drer_068600_SAR1_homolog_B_S_cerevisiae_Source_ZFIN_Acc_ZDB_GENE_040426_1958_sar1b	Drer_033320_SAR1_gene_homolog_Ab_S_cerevisiae_Source_ZFIN_Acc_ZDB_GENE_050417_437_sar1ab	Drer_063223_ADP_ribosylation_factor_like_14_Source_ZFIN_Acc_ZDB_GENE_070705_288_arl14	Drer_042794_Uncharacterized_protein_Source_UniProtKB_TrEMBL_Acc_E7F3R8_CABZ01079045_1	Drer_036637_ADP_ribosylation_factor_like_11_Source_ZFIN_Acc_ZDB_GENE_030131_3410_arl11	Drer_060775_ADP_ribosylation_factor_like_10_Source_ZFIN_Acc_ZDB_GENE_091204_51_arl10	Drer_059498_ADP_ribosylation_factor_like_16_Source_ZFIN_Acc_ZDB_GENE_070410_114_arl16	Drer_052575_ADP_ribosylation_factor_like_13A_Source_ZFIN_Acc_ZDB_GENE_040426_1790_arl13a	Drer_070318_ADP_ribosylation_factor_like_8Bb_Source_ZFIN_Acc_ZDB_GENE_080516_10_arl8bb	Drer_006915_ADP_ribosylation_factor_like_8Ba_Source_ZFIN_Acc_ZDB_GENE_030131_9370_arl8ba	Drer_057857_ADP_ribosylation_factor_related_protein_1_Source_ZFIN_Acc_ZDB_GENE_050227_14_arfrp1	Drer_078686_ADP_ribosylation_factor_like_8A_Source_ZFIN_Acc_ZDB_GENE_030131_5025_arl8a	Drer_022934_ADP_ribosylation_factor_like_4aa_Source_ZFIN_Acc_ZDB_GENE_040426_1878_arl4aa	Drer_045074_ADP_ribosylation_factor_like_4D_Source_ZFIN_Acc_ZDB_GENE_030131_2293_arl4d	Drer_057995_ADP_ribosylation_factor_like_15b_Source_ZFIN_Acc_ZDB_GENE_080813_2_arl15b	Drer_076040_ADP_ribosylation_factor_like_15a_Source_ZFIN_Acc_ZDB_GENE_070209_3_arl15a	Drer_012763_ADP_ribosylation_factor_like_13b_Source_ZFIN_Acc_ZDB_GENE_021217_3_arl13b	Drer_071881_ADP_ribosylation_factor_like_9_Source_ZFIN_Acc_ZDB_GENE_060825_210_arl9	
Spur_006826_Arl3	Spur_003162_Arf1l2	Spur_000552_Arf1	Spur_018981_Arl11l2	Spur_026944_Arf1l1	Spur_003496_Arf4_5	Spur_005271_Arl2	Spur_018980_Arl11	Spur_017987_Arl6	Spur_010140_Arl11l1	Spur_025555_Arf6	Spur_018195_Arfl5	Spur_005519_Arl13bl	Spur_006767_Sar1	Spur_017832_Arl7	Spur_006463_Arfrp1	Spur_020641_Arl2l1l	Spur_008046_Arl9_10	Spur_010139_Arl11l3	Spur_013324_Arl11l5	Spur_016382_Ard1	Spur_019558_Arl2l1	Spur_002343_Spur_002343	
Smim_56898_ADP_ribosylation_factor_6_Harpegnathos_saltator_gi_307192533_gb_EFN75721_6e_118_342	Smim_53001_ADP_ribosylation_factor_79F_putative_Ixodes_scapularis_gi_241102056_ref_XP_002409865_2e_109_321	Smim_9191_ADP_ribosylation_factor_79F_Argas_monolakensis_gi_114153122_gb_ABI52727_3e_129_371	Smim_49638_ADP_ribosylation_factor_79F_Argas_monolakensis_gi_114153122_gb_ABI52727_3e_129_371	Smim_53154_ADP_ribosylation_factor_Camponotus_floridanus_gi_307191077_gb_EFN74817_5e_112_327	Smim_12318_ADP_ribosylation_factor_like_Xenopus_Silurana_tropicalis_gi_45361023_ref_NP_989148_7e_105_309	Smim_45826_ADP_ribosylation_factor_79F_putative_Ixodes_scapularis_gi_241997540_ref_XP_002433419_4e_109_320	Smim_59709_GTP_binding_ADP_ribosylation_factor_ARF1_putative_Ixodes_scapularis_gi_241557568_ref_XP_002399974_1e_113_333	Smim_70704_GTP_binding_ADP_ribosylation_factor_ARF1_putative_Ixodes_scapularis_gi_241557568_ref_XP_002399974_4e_113_331	Smim_52476_GTP_binding_protein_SAR1B_putative_Pediculus_humanus_corporis_gi_242024491_ref_XP_002432661_1e_119_347	Smim_28932_GTP_binding_protein_SAR1B_putative_Pediculus_humanus_corporis_gi_242024491_ref_XP_002432661_7e_93_278	Smim_61493_ADP_ribosylation_factor_79F_putative_Ixodes_scapularis_gi_241117264_ref_XP_002401863_1e_33_126	Smim_44116_ADP_ribosylation_factor_related_protein_Acromyrmex_echinatior_gi_332028448_gb_EGI68491_5e_102_303	Smim_12735_ADP_ribosylation_factor_like_protein_8B_A_Danio_rerio_gi_45387563_ref_NP_991129_1e_120_349	Smim_56618_ADP_ribosylation_factor_like_5A_Xenopus_Silurana_tropicalis_gi_55741936_ref_NP_001006744_3e_53_174	Smim_73090_GTP_binding_ADP_ribosylation_factor_ARF1_putative_Ixodes_scapularis_gi_241575252_ref_XP_002403180_7e_15_75_5	Smim_16206_PREDICTED_ADP_ribosylation_factor_like_protein_3_like_Nomascus_leucogenys_gi_332212694_ref_XP_003255454_8e_22_90_9	
Sman_159930_ADP_ribosylation_factor_like_3_arl3_Source_UniProtKB_TrEMBL_Acc_G4LVZ0	Sman_000730_ADP_ribosylation_factor_family_Source_UniProtKB_TrEMBL_Acc_G4LYF8	Sman_086900_ADP_ribosylation_factor_arf_putative_Source_UniProtKB_TrEMBL_Acc_G4LXT7	Sman_088650_Putative_adp_ribosylation_factor_arf_Source_UniProtKB_TrEMBL_Acc_G4VDJ6	Sman_164660_ADP_ribosylation_factor_like_2_arl2_Source_UniProtKB_TrEMBL_Acc_G4LYV5	Sman_105480_ADP_ribosylation_factor_like_6_arl6_Source_UniProtKB_TrEMBL_Acc_G4VC35	Sman_104680	Sman_032180_ADP_ribosylation_factor_arf_putative_Source_UniProtKB_TrEMBL_Acc_G4LYN4	Sman_073590_GTP_binding_protein_like_protein_Source_UniProtKB_TrEMBL_Acc_G4V709	Sman_166930_ADP_ribosylation_factor_like_10_arl10_Source_UniProtKB_TrEMBL_Acc_G4VC98	Sman_096160_ADP_ribosylation_factor_like_13_arl13_Source_UniProtKB_TrEMBL_Acc_G4VR65	Sman_037190_Arf_related_protein_1_arfrp1_Source_UniProtKB_TrEMBL_Acc_G4VRG8	
Gsal_1700_adp_ribosylation_factor_4	Gsal_2099_adp_ribosylation_factor_1	Gsal_1366_gtp_binding_adp_ribosylation_factor_homolog_1_protein	Gsal_14317_adp_ribosylation_factor_2	Gsal_14603_adp_ribosylation_factor_6	Gsal_9306_adp_ribosylation_factor_like_protein_5b_like	Gsal_1766_adp_ribosylation_factor_like_protein_2	Gsal_14072_gtp_binding_protein_sar1b	Gsal_6270_adp_ribosylation_factor_like_protein_8a	Gsal_8030_adp_ribosylation_factor_related_protein_1	Gsal_5835_adp_ribosylation_factor_1	Gsal_6728_adp_ribosylation_factor_3	
Nvec_56255_Arf	Nvec_42281_	Nvec_37042_Arf	Nvec_11310_Arf	Nvec_18358_Arf	Nvec_53421_Arf	Nvec_214_Arf	Nvec_39092_Arf	Nvec_31701_	Nvec_32972_Arf	Nvec_57342_Arf	Nvec_15207_Arf	Nvec_2235_Arf	Nvec_16166_	Nvec_38597_Arf	
Scer_YOR094W_Glucose_repressible_ADP_ribosylation_factor_GTPase_of_the_Ras_superfamily_involved_in_development_of_polarity_also_has_mRNA_binding_activity_Source_SGD_Acc_S000005620_ARF3_SGD	Scer_YBR164C_Soluble_GTPase_with_a_role_in_regulation_of_membrane_traffic_regulates_potassium_influx_G_protein_of_the_Ras_superfamily_similar_to_ADP_ribosylation_factor_Source_SGD_Acc_S000000368_ARL1_SGD	Scer_YDL192W_ADP_ribosylation_factor_GTPase_of_the_Ras_superfamily_involved_in_regulation_of_coated_vesicle_formation_in_intracellular_trafficking_within_the_Golgi_functionally_interchangeable_with_Arf2p_Source_SGD_Acc_S000002351_ARF1_SGD	Scer_YDL137W_ADP_ribosylation_factor_GTPase_of_the_Ras_superfamily_involved_in_regulation_of_coated_formation_vesicles_in_intracellular_trafficking_within_the_Golgi_functionally_interchangeable_with_Arf1p_Source_SGD_Acc_S000002296_ARF2_SGD	Scer_YMR138W_GTP_binding_protein_involved_in_beta_tubulin_Tub2p_folding_isolated_as_mutant_with_increased_chromosome_loss_and_sensitivity_to_benomyl_regulated_by_the_GTPase_activating_protein_Cin2p_the_human_retinitis_pigmentosa_2_RP2_homolog_Source_SGD_Acc_S000004746_CIN4_SGD	Scer_YPL218W_GTPase_GTP_binding_protein_of_the_ARF_family_component_of_COPII_coat_of_vesicles_required_for_transport_vesicle_formation_during_ER_to_Golgi_protein_transport_Source_SGD_Acc_S000006139_SAR1_SGD	Scer_YPL051W_GTPase_of_the_Ras_superfamily_required_to_recruit_Arl1p_to_the_Golgi_similar_to_ADP_ribosylation_factor_Source_SGD_Acc_S000005972_ARL3_SGD	
Atha_AT1G70490_1_ATARFA1D_ARFA1D_Ras_related_small_GTP_binding_family_protein	Atha_AT2G47170_1_ARF1A1C_Ras_related_small_GTP_binding_family_protein	Atha_AT1G10630_1_ATARFA1F_ARFA1F_ADP_ribosylation_factor_A1F	Atha_AT3G62290_1_ATARFA1E_ARFA1E_ADP_ribosylation_factor_A1E	Atha_AT5G17060_1_ATARFB1B_ARFB1B_ADP_ribosylation_factor_B1B	Atha_AT5G14670_1_ATARFA1B_ARFA1B_ADP_ribosylation_factor_A1B	Atha_AT3G03120_1_ATARFB1C_ARFB1C_ADP_ribosylation_factor_B1C	Atha_AT2G15310_1_ATARFB1A_ARFB1A_ADP_ribosylation_factor_B1A	Atha_AT2G24765_1_ARF3_ARL1_ATARL1_ADP_ribosylation_factor_3	Atha_AT2G18390_1_TTN5_HAL_ARL2_ATARLC1_ADP_ribosylation_factor_family_protein	Atha_AT3G22950_1_ATARFC1_ARFC1_ADP_ribosylation_factor_C1	Atha_AT4G02080_1_ASAR1_ATSARA1C_ATSAR2_SAR2_secretion_associated_RAS_super_family_2	Atha_AT1G56330_1_SAR1_ATSAR1_ATSARA1B_ATSAR1B_SAR1B_secretion_associated_RAS_1B	Atha_AT3G62560_1_Ras_related_small_GTP_binding_family_protein	Atha_AT1G09180_1_ATSAR1_ATSARA1A_SARA1A_secretion_associated_RAS_super_family_1	Atha_AT5G37680_1_ATARLA1A_ARLA1A_ADP_ribosylation_factor_like_A1A	Atha_AT3G49870_1_ATARLA1C_ARLA1C_ADP_ribosylation_factor_like_A1C	Atha_AT5G67560_1_ATARLA1D_ARLA1D_ADP_ribosylation_factor_like_A1D	Atha_AT1G02620_1_Ras_related_small_GTP_binding_family_protein	Atha_AT5G52210_1_ATARLB1_ATGB1_GB1_GTP_binding_protein_1	Atha_AT1G02430_1_ATARFD1B_ARFD1B_ADP_ribosylation_factor_D1B	Atha_AT3G49860_1_ATARLA1B_ARLA1B_ADP_ribosylation_factor_like_A1B	Atha_AT1G02440_1_ATARFD1A_ARFD1A_ADP_ribosylation_factor_D1A	
Ttra_09271T0_09271_Cyp27a1_protein_728_aa	Ttra_05747T0_05747_ADP_ribosylation_factor_1_193_aa	Ttra_02990T0_02990_ADP_ribosylation_factor_1_184_aa	Ttra_07906T0_07906_ADP_ribosylation_factor_5_192_aa	Ttra_04449T0_04449_ADP_ribosylation_factor_like_protein_1_175_aa	Ttra_11137T0_11137_ADP_ribosylation_factor_1_189_aa	Ttra_12391T0_12391	Ttra_00409T0_00409_Arl5_family_small_GTPase_182_aa	Ttra_03018T0_03018_ADP_ribosylation_factor_1_154_aa	Ttra_01009T0_01009_GTP_binding_protein_SAR1A_193_aa	Ttra_12216T0_12216	Ttra_01040T0_01040_ADP_ribosylation_factor_like_protein_8A_188_aa	Ttra_08228T0_08228_Arl_A17_protein_223_aa	Ttra_08309T0_08309_ArfRP1_family_small_GTPase_195_aa	Ttra_02008T0_02008	
Rfil_569425772	Rfil_569435803	Rfil_569338276	Rfil_569342205_ADP_ribosylation_factor_Reticulomyxa_filosa	Rfil_569374248_ADP_ribosylation_factor_like_protein_Reticulomyxa_filosa	Rfil_569393403_ADP_ribosylation_factor_partial_Reticulomyxa_filosa	Rfil_5694152460859_Reticulomyxa_filosa	Rfil_569406223_small_GTP_binding_protein_sar1_Reticulomyxa_filosa	Rfil_569434013	Rfil_569434545_Reticulomyxa_filosa	Rfil_569397213_ADP_ribosylation_factor_like_protein_Reticulomyxa_filosa	Rfil_5694144381211_Reticulomyxa_filosa	Rfil_569358068	Rfil_569381355	Rfil_5694028765806_Reticulomyxa_filosa	Rfil_569414439_spliceosome_associated_protein_Reticulomyxa_filosa	Rfil_569433539_ADP_ribosylation_factor_arf_Reticulomyxa_filosa	

HG_1404	
Hsap_Ensmbl0169139_ubiquitin_conjugating_enzyme_E2_variant_2_Source_HGNC_Symbol_Acc_12495_UBE2V2	Hsap_Ensmbl0124208_TMEM189_UBE2V1_readthrough_Source_HGNC_Symbol_Acc_33521_TMEM189_UBE2V1	Hsap_Ensmbl0240849_transmembrane_protein_189_Source_HGNC_Symbol_Acc_16735_TMEM189	Hsap_Ensmbl0244687_ubiquitin_conjugating_enzyme_E2_variant_1_Source_HGNC_Symbol_Acc_12494_UBE2V1	
Dmel_0032850_Kua_Kua_Source_FlyBase_0032850	Dmel_0035601_Uev1A_Uev1A_Source_FlyBase_0035601	
Cgig_08502	Cgig_15460_Ubiquitin_conjugating_enzyme_E2_variant_1_Source_UniProtKB_TrEMBL_Acc_K1RBM7	
Cele_006730_uev_1_Protein_UEV_1_uev_1_mRNA_complete_cds_Source_RefSeq_mRNA_Acc_NM_061177	Cele_013136_Y53C10A_5_Protein_Y53C10A_5_Y53C10A_5_mRNA_complete_cds_Source_RefSeq_mRNA_Acc_NM_060635	
Drer_011498_si_ch211_212o1_2_Source_ZFIN_Acc_ZDB_GENE_041111_310_si_ch211_212o1_2	Drer_042732_transmembrane_protein_189_Source_ZFIN_Acc_ZDB_GENE_041010_150_tmem189	Drer_028198_ubiquitin_conjugating_enzyme_E2_variant_2_Source_ZFIN_Acc_ZDB_GENE_040426_2919_ube2v2	Drer_041875_ubiquitin_conjugating_enzyme_E2_variant_1_Source_ZFIN_Acc_ZDB_GENE_051030_102_ube2v1	
Spur_000742_Ube2v1_2	Spur_016294_Tmem189	
Smim_64955_ubiquitin_conjugating_enzyme_putative_Ixodes_scapularis_gi_242001738_ref_XP_002435512_3e_84_254	Smim_15622_ubiquitin_conjugating_enzyme_putative_Ixodes_scapularis_gi_241163850_ref_XP_002409364_5e_60_192	Smim_11636_ubiquitin_conjugating_enzyme_putative_Ixodes_scapularis_gi_241626472_ref_XP_002407918_5e_21_88_2	
Gsal_11968_ubiquitin_conjugating_enzyme_e2_variant_2	
Nvec_35256_	Nvec_39170_	
Scer_YGL087C_Ubiquitin_conjugating_enzyme_variant_involved_in_error_free_postreplication_repair_forms_a_heteromeric_complex_with_Ubc13p_an_active_ubiquitin_conjugating_enzyme_cooperates_with_chromatin_associated_RING_finger_proteins_Rad18p_and_Rad5p_Source_SGD_Acc_S000003055_MMS2_SGD	
Atha_AT4G27030_1_FAD4_FADA_fatty_acid_desaturase_A	Atha_AT1G23260_1_MMZ1_UEV1A_MMS_ZWEI_homologue_1	Atha_AT1G62190_1_Kua_ubiquitin_conjugating_enzyme_hybrid_localisation_domain	Atha_AT2G22890_1_Kua_ubiquitin_conjugating_enzyme_hybrid_localisation_domain	Atha_AT2G36060_2_MMZ3_UEV1C_MMS_ZWEI_homologue_3	Atha_AT1G70660_1_MMZ2_UEV1B_MMS_ZWEI_homologue_2	Atha_AT3G52560_4_UEV1D_4_ubiquitin_E2_variant_1D_4	

HG_8565	
Cgig_21961	
Spur_016668_Hypp_837	
Nvec_47115_	

HG_5406	
Hsap_Ensmbl0064545_transmembrane_protein_161A_Source_HGNC_Symbol_Acc_26020_TMEM161A	Hsap_Ensmbl0164180_transmembrane_protein_161B_Source_HGNC_Symbol_Acc_28483_TMEM161B	
Dmel_0036133_CG7638	
Cgig_26315	
Cele_013601_Y87G2A_13_Protein_Y87G2A_13_Y87G2A_13_mRNA_complete_cds_Source_RefSeq_mRNA_Acc_NM_060984	
Drer_055989_transmembrane_protein_161B_Source_ZFIN_Acc_ZDB_GENE_040426_2693_tmem161b	Drer_012790_transmembrane_protein_161A_Source_ZFIN_Acc_ZDB_GENE_041111_267_tmem161a	
Spur_002715_Tmem161bh	
Smim_8734_Transmembrane_protein_161B_Acromyrmex_echinatior_gi_332027804_gb_EGI67869_4e_113_347	
Sman_135880	
Gsal_14248_transmembrane_protein_161b_like	

HG_4651	
Hsap_Ensmbl0112406_headcase_homolog_Drosophila_Source_HGNC_Symbol_Acc_21041_HECA	
Dmel_0010113_hdc_headcase_Source_FlyBase_0010113	
Cgig_17280_Headcase_protein_Source_UniProtKB_TrEMBL_Acc_K1S4R5	
Cele_015073_B0238_9_Protein_B0238_9_isoform_b_Source_RefSeq_mRNA_Acc_NM_001269129	Cele_010614_cri_1_Protein_CRI_1_cri_1_mRNA_complete_cds_Source_RefSeq_mRNA_Acc_NM_060146	
Drer_042877_headcase_homolog_Drosophila_Source_ZFIN_Acc_ZDB_GENE_041001_173_heca	
Spur_022605_Hecah	
Smim_45711_PREDICTED_headcase_protein_like_Bombus_terrestris_gi_340726453_ref_XP_003401572_4e_138_414	
Gsal_4783_headcase_protein	
Nvec_56827_	

HG_4299	
Hsap_Ensmbl0025770_non_SMC_condensin_II_complex_subunit_H2_Source_HGNC_Symbol_Acc_25071_NCAPH2	
Dmel_0037831_Cap_H2_Chromosome_associated_protein_H2_Source_FlyBase_0037831	
Cgig_27413_Condensin_2_complex_subunit_H2_Source_UniProtKB_TrEMBL_Acc_K1QEW4	
Cele_016202_kle_2_Protein_KLE_2_kle_2_mRNA_complete_cds_Source_RefSeq_mRNA_Acc_NM_066326	
Drer_033757_non_SMC_condensin_II_complex_subunit_H2_Source_ZFIN_Acc_ZDB_GENE_041210_172_ncaph2	
Spur_025864_Ncaph1	Spur_017803_Spur_017803	Spur_011757_Spur_011757	
Smim_62766_condensin_complex_subunit_H2_putative_Ixodes_scapularis_gi_240953833_ref_XP_002399696_1e_16_92_0	Smim_62746_62746	
Atha_AT3G16730_1_CONTAINS_InterPro_DOMAIN_s_Non_SMC_condensin_II_complex_subunit_H2_like_InterPro_IPR009378_Has_249_Blast_hits_to_211_proteins_in_82_species_Archae_0_Bacteria_0_Metazoa_145_Fungi_8_Plants_30_Viruses_0_Other_Eukaryotes_66_source_NCBI_BLink	
Ttra_08711T0_08711_condensin_2_complex_subunit_H2_672_aa	

HG_15924	
Nvec_32230_Keratin_B2	

HG_4387	
Hsap_Ensmbl0145414_nuclear_assembly_factor_1_ribonucleoprotein_Source_HGNC_Symbol_Acc_25126_NAF1	
Dmel_0032701_CG10341	
Cgig_20915_H_ACA_ribonucleoprotein_complex_non_core_subunit_NAF1_Source_UniProtKB_TrEMBL_Acc_K1QNU9	
Cele_009132_F25H8_2_Protein_F25H8_2_F25H8_2_mRNA_complete_cds_Source_RefSeq_mRNA_Acc_NM_069389	
Drer_057929_nuclear_assembly_factor_1_homolog_S_cerevisiae_Source_ZFIN_Acc_ZDB_GENE_030131_4546_naf1	
Spur_023326_Naf1L	
Smim_67566_PREDICTED_H_ACA_ribonucleoprotein_complex_non_core_subunit_NAF1_Equus_caballus_gi_194208354_ref_XP_001498495_2e_42_168	Smim_12389_PREDICTED_hypothetical_protein_LOC100571954_Acyrthosiphon_pisum_gi_328699916_ref_XP_003241090_3e_05_49_7	
Nvec_33307_NAF1	
Scer_YNL124W_RNA_binding_protein_required_for_the_assembly_of_box_H_ACA_snoRNPs_and_thus_for_pre_rRNA_processing_forms_a_complex_with_Shq1p_and_interacts_with_H_ACA_snoRNP_components_Nhp2p_and_Cbf5p_similar_to_Gar1p_Source_SGD_Acc_S000005068_NAF1_SGD	
Atha_AT1G03530_1_ATNAF1_NAF1_nuclear_assembly_factor_1	Atha_AT4G03380_1_BEST_Arabidopsis_thaliana_protein_match_is_nuclear_assembly_factor_1_TAIR_AT1G03530_1_Has_29_Blast_hits_to_29_proteins_in_8_species_Archae_0_Bacteria_0_Metazoa_0_Fungi_0_Plants_29_Viruses_0_Other_Eukaryotes_0_source_NCBI_BLink	
Ttra_02889T0_02889_H_ACA_ribonucleoprotein_complex_non_core_subunit_NAF1_408_aa	

HG_1228	
Hsap_Ensmbl0084674_apolipoprotein_B_Source_HGNC_Symbol_Acc_603_APOB	Hsap_Ensmbl0188897_Protein_LOC388210_Source_UniProtKB_TrEMBL_Acc_I3L099_CTD_3088G3_8	
Dmel_0032136_CG15828	Dmel_0087002_Rfabg_Retinoid_and_fatty_acid_binding_glycoprotein_Source_FlyBase_0087002	
Cgig_14470	Cgig_14468	Cgig_06238	Cgig_06236	Cgig_18340	Cgig_02658	Cgig_14469	Cgig_06231_Vitellogenin_Source_UniProtKB_TrEMBL_Acc_K1QFM6	Cgig_18730	Cgig_18731	Cgig_18729_Vitellogenin_Source_UniProtKB_TrEMBL_Acc_K1QMJ1	Cgig_06235	Cgig_18342	Cgig_06237_Beta_1_3_glucan_binding_protein_Source_UniProtKB_TrEMBL_Acc_K1P9A4	Cgig_18341	
Drer_093159_apolipoprotein_B_Source_HGNC_Symbol_Acc_603_APOB_4_of_4	
Spur_016052_Vtgn2	Spur_023584_Apob	Spur_028683_Vtgn3	Spur_028684_Apob_2	Spur_010738_Apob_1	Spur_028685_Vwdp	Spur_015011_Apob	
Smim_5674_PREDICTED_zonadhesin_like_Saccoglossus_kowalevskii_gi_291236793_ref_XP_002738323_0_0_638	Smim_83174_apolipoprotein_B_including_Ag_x_antigen_precursor_Ornithorhynchus_anatinus_gi_337299114_ref_NP_001229684_3e_35_156	Smim_71464_71464	Smim_71300_hypothetical_protein_IscW_ISCW009032_Ixodes_scapularis_gi_241647640_ref_XP_002411179_1e_07_64_7	Smim_12597_Basigin_precursor_putative_Pediculus_humanus_corporis_gi_242015163_ref_XP_002428243_9e_06_52_0	
Gsal_12155_c_myc_promoter_binding_protein	
Nvec_54838_Vitellogenin_N	Nvec_40683_VWD	Nvec_48142_	Nvec_42849_	

HG_4475	
Hsap_Ensmbl0173402_dystroglycan_1_dystrophin_associated_glycoprotein_1_Source_HGNC_Symbol_Acc_2666_DAG1	
Dmel_0034072_Dg_Dystroglycan_Source_FlyBase_0034072	
Cgig_20032_Dystroglycan_Source_UniProtKB_TrEMBL_Acc_K1QS28	
Cele_000961_dgn_1_Protein_DGN_1_dgn_1_mRNA_complete_cds_Source_RefSeq_mRNA_Acc_NM_077425	Cele_018943_dgn_2_Protein_DGN_2_dgn_2_mRNA_complete_cds_Source_RefSeq_mRNA_Acc_NM_075852	Cele_017221_dgn_3_Protein_DGN_3_dgn_3_mRNA_complete_cds_Source_RefSeq_mRNA_Acc_NM_075918	
Drer_016153_dystroglycan_1_Source_ZFIN_Acc_ZDB_GENE_021223_1_dag1	
Spur_028775_Dag1	Spur_010116_DagL	Spur_007757_Spur_007757	
Smim_61547_dystroglycan_putative_Ixodes_scapularis_gi_241842417_ref_XP_002415407_3e_158_494	Smim_22908_Dystroglycan_Acromyrmex_echinatior_gi_332016339_gb_EGI57252_6e_116_398	
Nvec_10615_	Nvec_12028_DAG1	Nvec_10616_	Nvec_54440_P53_tetramer	

HG_17587	
This group of homology does not contain any annotated genome

HG_4563	
Hsap_Ensmbl0114354_TRK_fused_gene_Source_HGNC_Symbol_Acc_11758_TFG	
Cgig_09756_Protein_TFG_Source_UniProtKB_TrEMBL_Acc_K1PJM5	
Cele_006565_tfg_1_Protein_TFG_1_tfg_1_mRNA_complete_cds_Source_RefSeq_mRNA_Acc_NM_061061	Cele_013507_Y71A12B_10_Protein_Y71A12B_10_isoform_a_Y71A12B_10_mRNA_complete_cds_Source_RefSeq_mRNA_Acc_NM_001265333	
Drer_003641_trk_fused_gene_Source_ZFIN_Acc_ZDB_GENE_030131_8410_tfg	
Spur_014259_Tfg	
Smim_57880_trk_fused_Xenopus_Silurana_tropicalis_gi_269784697_ref_NP_001007962_4e_68_231	
Sman_154040_Sugar_nucleotide_epimerase_related_Source_UniProtKB_TrEMBL_Acc_C4QDC5	Sman_078030	
Gsal_12915_protein_tfg	
Nvec_38324_PB1	

HG_20626	
This group of homology does not contain any annotated genome

HG_18298	
Nvec_40840_ABC_3	

HG_12907	
Nvec_48487_RWP_RK	Nvec_20186_hATC	Nvec_41207_	Nvec_56381_hATC	Nvec_9632_hATC	Nvec_57054_	Nvec_303_SURF6	Nvec_32710_	Nvec_33282_	Nvec_38595_Bunya_NS_S	

HG_831	
Hsap_Ensmbl0095015_mitogen_activated_protein_kinase_kinase_kinase_1_E3_ubiquitin_protein_ligase_Source_HGNC_Symbol_Acc_6848_MAP3K1	Hsap_Ensmbl0180815_mitogen_activated_protein_kinase_kinase_kinase_15_Source_HGNC_Symbol_Acc_31689_MAP3K15	Hsap_Ensmbl0197442_mitogen_activated_protein_kinase_kinase_kinase_5_Source_HGNC_Symbol_Acc_6857_MAP3K5	Hsap_Ensmbl0198909_mitogen_activated_protein_kinase_kinase_kinase_3_Source_HGNC_Symbol_Acc_6855_MAP3K3	
Dmel_0014006_Pk92B_Protein_kinase_at_92B_Source_FlyBase_0014006	Dmel_0024329_Mekk1_Mekk1_Source_FlyBase_0024329	
Cgig_14644_Mitogen_activated_protein_kinase_kinase_kinase_1_Source_UniProtKB_TrEMBL_Acc_K1Q9R5	Cgig_11917_Mitogen_activated_protein_kinase_kinase_kinase_5_Source_UniProtKB_TrEMBL_Acc_K1PHY7	
Cele_003822_nsy_1_Protein_NSY_1_Source_UniProtKB_TrEMBL_Acc_Q21029	Cele_013694_Y106G6A_1_Protein_Y106G6A_1_Y106G6A_1_mRNA_complete_cds_Source_RefSeq_mRNA_Acc_NM_060228	
Drer_088180_mitogen_activated_protein_kinase_kinase_kinase_1_E3_ubiquitin_protein_ligase_Source_ZFIN_Acc_ZDB_GENE_090313_412_map3k1	Drer_005416_mitogen_activated_protein_kinase_kinase_kinase_5_Source_ZFIN_Acc_ZDB_GENE_030827_3_map3k5	Drer_069933_mitogen_activated_protein_kinase_kinase_kinase_6_Source_HGNC_Symbol_Acc_6858_MAP3K6	Drer_013310_mitogen_activated_protein_kinase_kinase_kinase_15_Source_HGNC_Symbol_Acc_31689_MAP3K15	Drer_074219_zgc_171516_Source_ZFIN_Acc_ZDB_GENE_070928_11_zgc_171516	Drer_088314_Uncharacterized_protein_Source_UniProtKB_TrEMBL_Acc_E7F129_CT476804_3	
Spur_005305_Mekk1	Spur_027423_Mekk1_1	Spur_025219_Mekk5	Spur_010872_Mapkkk5	Spur_002076_Unk_68	Spur_009852_Unk_81	
Smim_70231_Mitogen_activated_protein_kinase_kinase_kinase_15_Acromyrmex_echinatior_gi_332027798_gb_EGI67863_0_0_1581	
Sman_050380_Protein_kinase_Source_UniProtKB_TrEMBL_Acc_G4LWI4	Sman_198700_Protein_kinase_Source_UniProtKB_TrEMBL_Acc_G4LX36	
Gsal_11527_mitogen_activated_protein_kinase_kinase_kinase_1	Gsal_10816_protein_kinase	Gsal_12422_mitogen_activated_protein_kinase_kinase_kinase_15	Gsal_6531_mitogen_activated_protein_kinase_kinase_kinase_4	
Nvec_41851_Pkinase	Nvec_9807_Pkinase_Tyr	
Scer_YNR031C_MAP_kinase_kinase_kinase_of_the_HOG1_mitogen_activated_signaling_pathway_interacts_with_Ssk1p_leading_to_autophosphorylation_and_activation_of_Ssk2p_which_phosphorylates_Pbs2p_also_mediates_actin_cytoskeleton_recovery_from_osmotic_stress_Source_SGD_Acc_S000005314_SSK2_SGD	
Atha_AT5G55090_1_MAPKKK15_mitogen_activated_protein_kinase_kinase_kinase_15	Atha_AT4G26890_1_MAPKKK16_mitogen_activated_protein_kinase_kinase_kinase_16	Atha_AT3G50310_1_MAPKKK20_mitogen_activated_protein_kinase_kinase_kinase_20	Atha_AT4G36950_1_MAPKKK21_mitogen_activated_protein_kinase_kinase_kinase_21	Atha_AT5G67080_1_MAPKKK19_mitogen_activated_protein_kinase_kinase_kinase_19	Atha_AT3G46160_1_Protein_kinase_superfamily_protein	Atha_AT3G45670_1_Protein_kinase_superfamily_protein	Atha_AT2G34290_1_Protein_kinase_superfamily_protein	Atha_AT2G41920_1_Protein_kinase_superfamily_protein	Atha_AT5G27790_1_Protein_kinase_superfamily_protein	Atha_AT2G05060_1_Protein_kinase_superfamily_protein	Atha_AT2G41910_1_Protein_kinase_superfamily_protein	Atha_AT3G45790_1_Protein_kinase_superfamily_protein	Atha_AT3G46140_1_Protein_kinase_superfamily_protein	Atha_AT2G41930_1_Protein_kinase_superfamily_protein	Atha_AT2G42550_1_Protein_kinase_superfamily_protein	Atha_AT2G40560_1_Protein_kinase_superfamily_protein	Atha_AT2G43930_1_Protein_kinase_superfamily_protein	Atha_AT4G04632_1_Protein_kinase_superfamily_protein	Atha_AT2G18530_1_Protein_kinase_superfamily_protein	
Ttra_01021T0_01021_STE_STE11_protein_kinase_841_aa	Ttra_02730T0_02730_STE_STE11_protein_kinase_1193_aa	Ttra_08683T0_08683_STE_STE11_protein_kinase_893_aa	Ttra_02237T0_02237_serine_threonine_protein_kinase_699_aa	

HG_13923	
Spur_000188_Spur_000188	
Smim_69505_WD40_repeat_containing_protein_Microcoleus_vaginatus_FGP_gi_334116546_ref_ZP_08490638_1e_04_52_4	
Nvec_48980_DNA_gyraseA_C	

HG_4522	
Hsap_Ensmbl0135632_SMYD_family_member_5_Source_HGNC_Symbol_Acc_16258_SMYD5	
Dmel_0038869_CG3353	
Cgig_09476_SET_and_MYND_domain_containing_protein_5_Source_UniProtKB_TrEMBL_Acc_K1PTY1	
Drer_071669_SMYD_family_member_5_Source_ZFIN_Acc_ZDB_GENE_040912_39_smyd5	
Spur_023722_Spur_023722	
Smim_38652_PREDICTED_SMYD_family_member_5_Taeniopygia_guttata_gi_224050362_ref_XP_002187845_9e_160_465	
Sman_121610_Putative_set_and_mynd_domain_containing_Source_UniProtKB_TrEMBL_Acc_G4VEC8	
Gsal_1225_set_and_mynd_domain_containing_protein_5	
Nvec_59339_	
Scer_YHR207C_Putative_S_adenosylmethionine_dependent_methyltransferase_zinc_finger_protein_contains_one_canonical_and_two_unusual_fingers_in_unusual_arrangements_deletion_enhances_replication_of_positive_strand_RNA_virus_Source_SGD_Acc_S000001250_SET5_SGD	

HG_4610	
Hsap_Ensmbl0198732_SPARC_related_modular_calcium_binding_1_Source_HGNC_Symbol_Acc_20318_SMOC1	Hsap_Ensmbl0112562_SPARC_related_modular_calcium_binding_2_Source_HGNC_Symbol_Acc_20323_SMOC2	
Dmel_0262169_magu_magu_Source_FlyBase_0262169	
Cgig_15358	
Cele_011437_T04F3_2_Protein_T04F3_2_T04F3_2_mRNA_complete_cds_Source_RefSeq_mRNA_Acc_NM_073563	
Drer_089188_SPARC_related_modular_calcium_binding_1_Source_HGNC_Symbol_Acc_20318_SMOC1_2_of_2	Drer_054766_SPARC_related_modular_calcium_binding_2_Source_HGNC_Symbol_Acc_20323_SMOC2_1_of_2	Drer_088157_SPARC_related_modular_calcium_binding_2_Source_HGNC_Symbol_Acc_20323_SMOC2_2_of_2	Drer_088255_SPARC_related_modular_calcium_binding_1_Source_HGNC_Symbol_Acc_20318_SMOC1_1_of_2	
Spur_028184_SmocL	
Smim_63231_putative_thyroglobulin_type_repeat_containing_domain_protein_Trichinella_spiralis_gi_339238599_ref_XP_003380854_2e_112_353	
Nvec_57482_Thyroglobulin_1	Nvec_53740_Thyroglobulin_1	Nvec_58159_	Nvec_20364_Thyroglobulin_1	Nvec_53209_Thyroglobulin_1	Nvec_10651_Thyroglobulin_1	

HG_422	
Hsap_Ensmbl0033050_ATP_binding_cassette_sub_family_F_GCN20_member_2_Source_HGNC_Symbol_Acc_71_ABCF2	Hsap_Ensmbl0161204_ATP_binding_cassette_sub_family_F_GCN20_member_3_Source_HGNC_Symbol_Acc_72_ABCF3	Hsap_Ensmbl0204574_ATP_binding_cassette_sub_family_F_GCN20_member_1_Source_HGNC_Symbol_Acc_70_ABCF1	Hsap_Ensmbl0231129_ATP_binding_cassette_sub_family_F_GCN20_member_1_Source_HGNC_Symbol_Acc_70_ABCF1	Hsap_Ensmbl0236342_ATP_binding_cassette_sub_family_F_GCN20_member_1_Source_HGNC_Symbol_Acc_70_ABCF1	Hsap_Ensmbl0232169_ATP_binding_cassette_sub_family_F_GCN20_member_1_Source_HGNC_Symbol_Acc_70_ABCF1	
Dmel_0030672_CG9281	Dmel_0030321_CG1703	Dmel_0036888_CG9330	
Cgig_02341_ATP_binding_cassette_sub_family_F_member_2_Source_UniProtKB_TrEMBL_Acc_K1Q0R4	Cgig_27843_ATP_binding_cassette_sub_family_F_member_3_Source_UniProtKB_TrEMBL_Acc_K1R373	Cgig_21468_ATP_binding_cassette_sub_family_F_member_1_Source_UniProtKB_TrEMBL_Acc_K1QTE3	
Cele_012097_abcf_2_Protein_ABCF_2_abcf_2_mRNA_complete_cds_Source_RefSeq_mRNA_Acc_NM_067378	Cele_006512_abcf_1_Protein_ABCF_1_abcf_1_mRNA_complete_cds_Source_RefSeq_mRNA_Acc_NM_073791	Cele_018339_abcf_3_Protein_ABCF_3_abcf_3_mRNA_complete_cds_Source_RefSeq_mRNA_Acc_NM_065938	
Drer_089705_ATP_binding_cassette_sub_family_F_GCN20_member_3_Source_HGNC_Symbol_Acc_72_ABCF3	Drer_038785_ATP_binding_cassette_sub_family_F_GCN20_member_2a_Source_ZFIN_Acc_ZDB_GENE_030131_8714_abcf2a	Drer_052331_ATP_binding_cassette_sub_family_F_member_2_like_LOC100000576_mRNA_Source_RefSeq_mRNA_Acc_NM_001201361_BX322787_1	Drer_031795_ATP_binding_cassette_sub_family_F_GCN20_member_1_Source_ZFIN_Acc_ZDB_GENE_050517_31_abcf1	
Spur_002680_Abcf2	Spur_009335_Abcf1	Spur_013815_Abcf3	Spur_013814_Abcf3_1	
Smim_18680_ABC_transporter_putative_Ixodes_scapularis_gi_241651546_ref_XP_002411282_0_0_1031	Smim_14294_PREDICTED_similar_to_AGAP012249_PA_Tribolium_castaneum_gi_91076670_ref_XP_971562_0_0_872	Smim_44793_eIF2_interacting_protein_ABC50_putative_Ixodes_scapularis_gi_241333924_ref_XP_002408375_0_0_653	
Sman_040540_Putative_atp_dependent_transporter_Source_UniProtKB_TrEMBL_Acc_G4VB63	Sman_166040_ATP_dependent_transporter_putative_Source_UniProtKB_TrEMBL_Acc_C4QJ35	Sman_049500_Putative_atp_dependent_transporter_Source_UniProtKB_TrEMBL_Acc_G4V904	
Gsal_4737_atp_binding_cassette_sub_family_f_member_2	Gsal_9974_atp_binding_cassette_sub_family_f_member_3	Gsal_7363_atp_dependent_transporter	Gsal_12124_atp_binding_cassette_sub_family_f_member_1	Gsal_14613_atp_binding_cassette_sub_family_f_member_3	Gsal_14616_atp_binding_cassette_sub_family_f_member_2	Gsal_14614_atp_binding_cassette_sub_family_f_member_2	
Nvec_27093_	Nvec_13936_ABC_tran	Nvec_14067_	Nvec_16851_ABC_tran	Nvec_53312_	Nvec_40978_	
Scer_YER036C_ATPase_of_the_ATP_binding_cassette_ABC_family_involved_in_40S_and_60S_ribosome_biogenesis_has_similarity_to_Gcn20p_shuttles_from_nucleus_to_cytoplasm_physically_interacts_with_Tif6p_Lsg1p_Source_SGD_Acc_S000000838_ARB1_SGD	Scer_YFR009W_Positive_regulator_of_the_Gcn2p_kinase_activity_forms_a_complex_with_Gcn1p_proposed_to_stimulate_Gcn2p_activation_by_an_uncharged_tRNA_Source_SGD_Acc_S000001905_GCN20_SGD	Scer_YLR249W_Gamma_subunit_of_translational_elongation_factor_eEF1B_stimulates_the_binding_of_aminoacyl_tRNA_AA_tRNA_to_ribosomes_by_releasing_eEF1A_Tef1p_Tef2p_from_the_ribosomal_complex_contains_two_ABC_cassettes_binds_and_hydrolyzes_ATP_Source_SGD_Acc_S000004239_YEF3_SGD	Scer_YNL014W_Translational_elongation_factor_EF_3_paralog_of_YEF3_and_member_of_the_ABC_superfamily_stimulates_EF_1_alpha_dependent_binding_of_aminoacyl_tRNA_by_the_ribosome_normally_expressed_in_zinc_deficient_cells_Source_SGD_Acc_S000004959_HEF3_SGD	Scer_YPL226W_ATP_binding_cassette_protein_that_cosediments_with_polysomes_and_is_required_for_biogenesis_of_the_small_ribosomal_subunit_Asn_Gln_rich_rich_region_supports_NU_prion_formation_and_susceptibility_to_PSI_prion_induction_Source_SGD_Acc_S000006147_NEW1_SGD	Scer_YDR061W_Protein_with_similarity_to_ATP_binding_cassette_ABC_transporter_family_members_lacks_predicted_membrane_spanning_regions_transcriptionally_activated_by_Yrm1p_along_with_genes_involved_in_multidrug_resistance_Source_SGD_Acc_S000002468	
Atha_AT5G60790_1_ATGCN1_GCN1_ABC_transporter_family_protein	Atha_AT3G54540_1_ATGCN4_GCN4_general_control_non_repressible_4	Atha_AT1G64550_1_ATGCN3_GCN3_general_control_non_repressible_3	Atha_AT5G64840_1_GCN5_ATGCN5_general_control_non_repressible_5	Atha_AT5G09930_1_ATGCN2_GCN2_ABC_transporter_family_protein	
Ttra_08355T0_08355_ABC_transporter_F_family_member_4_1084_aa	Ttra_02423T0_02423	Ttra_08054T0_08054_ATP_dependent_transporter_725_aa	Ttra_09384T0_09384	Ttra_10879T0_10879_ATP_binding_cassette_sub_family_F_member_1_640_aa	
Rfil_569367860	Rfil_5693993946981_partial_Reticulomyxa_filosa	Rfil_569403677_ABC_transporter_related_protein_partial_Reticulomyxa_filosa	Rfil_569345640_ABC_transporter_ATP_binding_protein_partial_Reticulomyxa_filosa	Rfil_569367857_ATP_binding_protein_Reticulomyxa_filosa	Rfil_569346681	Rfil_569386764	

HG_12738	
Spur_025745_Fbxl20L	Spur_002800_Spur_002800	Spur_025746_Spur_025746	Spur_014443_Hypp_2149	Spur_022458_Spur_022458	Spur_019485_Hypp_2446	
Nvec_11751_Peptidase_C23	Nvec_29224_	

HG_8700	
Hsap_LRG_495_Fanconi_anemia_complementation_group_A_Source_HGNC_Symbol_Acc_3582_LRG_495	Hsap_Ensmbl0187741_Fanconi_anemia_complementation_group_A_Source_HGNC_Symbol_Acc_3582_FANCA	
Drer_070216_Fanconi_anemia_complementation_group_A_Source_HGNC_Symbol_Acc_3582_FANCA	
Spur_012276_Fanca	Spur_016953_FancaL	
Smim_72244_3_PREDICTED_Fanconi_anemia_group_A_protein_Equus_caballus_gi_338723134_ref_XP_001488423_3_4e_11_68_2	
Nvec_45401_Closter_coat	

HG_4434	
Hsap_Ensmbl0134077_THUMP_domain_containing_3_Source_HGNC_Symbol_Acc_24493_THUMPD3	Hsap_Ensmbl0138050_THUMP_domain_containing_2_Source_HGNC_Symbol_Acc_14890_THUMPD2	
Cgig_23130_THUMP_domain_containing_protein_3_Source_UniProtKB_TrEMBL_Acc_K1QZF8	
Cele_010846_M04B2_2_Protein_M04B2_2_M04B2_2_mRNA_complete_cds_Source_RefSeq_mRNA_Acc_NM_069773	
Drer_059634_THUMP_domain_containing_3_Source_ZFIN_Acc_ZDB_GENE_030131_9745_thumpd3	Drer_093070_THUMP_domain_containing_2_Source_ZFIN_Acc_ZDB_GENE_090428_2_thumpd2	
Spur_004454_Thumpd3	Spur_010060_Spur_010060	
Nvec_5389_UPF0020	Nvec_6768_	
Ttra_11886T0_11886	
Rfil_569349531_F_box_LRR_repeat_protein_Reticulomyxa_filosa	

HG_19242	
Nvec_556_	Nvec_31764_	

HG_4346	
Hsap_Ensmbl0141034_GID_complex_subunit_4_Source_HGNC_Symbol_Acc_28453_GID4	
Cgig_06216	
Drer_079482_GID_complex_subunit_4_Source_HGNC_Symbol_Acc_28453_GID4	
Spur_008876_Bfar	Spur_028121_Spur_028121	
Smim_16470_Uncharacterized_protein_C17orf39_like_protein_Camponotus_floridanus_gi_307190720_gb_EFN74636_2e_115_337	
Sman_190020	
Nvec_2672_GSHPx	
Scer_YGR066C_Putative_protein_of_unknown_function_Source_SGD_Acc_S000003298	Scer_YBR105C_Peripheral_membrane_protein_located_at_Vid_vacuole_import_and_degradation_vesicles_regulates_fructose_1_6_bisphosphatase_FBPase_targeting_to_the_vacuole_promotes_proteasome_dependent_catabolite_degradation_of_FBPase_Source_SGD_Acc_S000000309_VID24_SGD	
Atha_AT2G37680_1_CONTAINS_InterPro_DOMAIN_s_Vacuolar_import_degradation_protein_Vid24_InterPro_IPR018618_Has_318_Blast_hits_to_317_proteins_in_131_species_Archae_0_Bacteria_0_Metazoa_80_Fungi_184_Plants_51_Viruses_0_Other_Eukaryotes_3_source_NCBI_BLink	

HG_8348	
Drer_075627_abhydrolase_domain_containing_10b_Source_ZFIN_Acc_ZDB_GENE_041111_196_abhd10b	Drer_076435_abhydrolase_domain_containing_10a_Source_ZFIN_Acc_ZDB_GENE_060526_144_abhd10a	
Spur_017174_Abhd10	
Nvec_34184_Abhydrolase_1	Nvec_36532_	

HG_7593	
Hsap_Ensmbl0140527_WD_repeat_domain_93_Source_HGNC_Symbol_Acc_26924_WDR93	
Cgig_13394_WD_repeat_containing_protein_93_Source_UniProtKB_TrEMBL_Acc_K1PU98	
Drer_087191_WD_repeat_domain_93_Source_HGNC_Symbol_Acc_26924_WDR93	
Spur_024398_Wdr93	Spur_025608_Spur_025608	
Sman_153020	
Nvec_25986_Myosin_head	

HG_20047	
Cele_014179_ZK1010_5_Protein_ZK1010_5_ZK1010_5_mRNA_complete_cds_Source_RefSeq_mRNA_Acc_NM_067297	

HG_49	
Hsap_Ensmbl0172824_carboxylesterase_4A_Source_HGNC_Symbol_Acc_26741_CES4A	Hsap_Ensmbl0198848_carboxylesterase_1_Source_HGNC_Symbol_Acc_1863_CES1	Hsap_Ensmbl0262243_carboxylesterase_1_Source_HGNC_Symbol_Acc_1863_CES1	Hsap_Ensmbl0170835_carboxyl_ester_lipase_Source_HGNC_Symbol_Acc_1848_CEL	Hsap_Ensmbl0159398_carboxylesterase_5A_Source_HGNC_Symbol_Acc_26459_CES5A	Hsap_Ensmbl0146938_neuroligin_4_X_linked_Source_HGNC_Symbol_Acc_14287_NLGN4X	Hsap_Ensmbl0169992_neuroligin_2_Source_HGNC_Symbol_Acc_14290_NLGN2	Hsap_Ensmbl0196338_neuroligin_3_Source_HGNC_Symbol_Acc_14289_NLGN3	Hsap_Ensmbl0261972_carboxylesterase_5A_Source_HGNC_Symbol_Acc_26459_CES5A	Hsap_Ensmbl0262617_AC020766_1	Hsap_Ensmbl0172828_carboxylesterase_3_Source_HGNC_Symbol_Acc_1865_CES3	Hsap_Ensmbl0165246_neuroligin_4_Y_linked_Source_HGNC_Symbol_Acc_15529_NLGN4Y	Hsap_Ensmbl0087085_acetylcholinesterase_Yt_blood_group_Source_HGNC_Symbol_Acc_108_ACHE	Hsap_Ensmbl0042832_thyroglobulin_Source_HGNC_Symbol_Acc_11764_TG	Hsap_Ensmbl0114200_butyrylcholinesterase_Source_HGNC_Symbol_Acc_983_BCHE	
Dmel_0034736_CG6018	Dmel_0015575_alpha_Est7_alpha_Esterase_7_Source_FlyBase_0015575	Dmel_0015569_alpha_Est10_alpha_Esterase_10_Source_FlyBase_0015569	Dmel_0029690_CG6414	Dmel_0015576_alpha_Est8_alpha_Esterase_8_Source_FlyBase_0015576	Dmel_0001987_Gli_Gliotactin_Source_FlyBase_0001987	Dmel_0032131_CG3841	Dmel_0000326_clt_cricklet_Source_FlyBase_0000326	Dmel_0015568_alpha_Est1_alpha_Esterase_1_Source_FlyBase_0015568	Dmel_0015574_alpha_Est6_alpha_Esterase_6_Source_FlyBase_0015574	Dmel_0039084_CG10175	Dmel_0051146_Nlg1_Neuroligin_1_Source_FlyBase_0051146	Dmel_0032132_CG4382	Dmel_0015577_alpha_Est9_alpha_Esterase_9_Source_FlyBase_0015577	Dmel_0261393_alpha_Est5_alpha_Esterase_5_Source_FlyBase_0261393	Dmel_0004108_Nrt_Neurotactin_Source_FlyBase_0004108	Dmel_0015572_alpha_Est4_alpha_Esterase_4_Source_FlyBase_0015572	Dmel_0000024_Ace_Acetylcholine_esterase_Source_FlyBase_0000024	Dmel_0034076_Jhedup_Juvenile_hormone_esterase_duplication_Source_FlyBase_0034076	Dmel_0083975_CG34139	Dmel_0010052_Jhe_Juvenile_hormone_esterase_Source_FlyBase_0010052	Dmel_0027584_CG4757	Dmel_0015570_alpha_Est2_alpha_Esterase_2_Source_FlyBase_0015570	Dmel_0000592_Est_6_Esterase_6_Source_FlyBase_0000592	Dmel_0015571_alpha_Est3_alpha_Esterase_3_Source_FlyBase_0015571	Dmel_0031866_neuroligin_neuroligin_Source_FlyBase_0031866	Dmel_0083963_CG34127	Dmel_0000594_Est_P_Esterase_P_Source_FlyBase_0000594	Dmel_0031327_CG5397	Dmel_0034972_CG10339	Dmel_0037090_Est_Q_Esterase_Q_Source_FlyBase_0037090	Dmel_0033943_CG12869	Dmel_0032057_CG9287	Dmel_0032058_CG9289	Dmel_0001114_Glt_Glutactin_Source_FlyBase_0001114	
Cgig_15905_Neuroligin_3_Source_UniProtKB_TrEMBL_Acc_K1R8Q9	Cgig_07410_Neuroligin_4_Y_linked_Source_UniProtKB_TrEMBL_Acc_K1RIG4	Cgig_25888_Liver_carboxylesterase_22_Source_UniProtKB_TrEMBL_Acc_K1QWL6	Cgig_10189_Neuroligin_4_X_linked_Source_UniProtKB_TrEMBL_Acc_K1QS99	Cgig_25887_Carboxylesterase_3_Source_UniProtKB_TrEMBL_Acc_K1QQB1	Cgig_28875_Carboxylesterase_2_Source_UniProtKB_TrEMBL_Acc_K1R0N3	Cgig_25139_Cholinesterase_Source_UniProtKB_TrEMBL_Acc_K1PWA8	Cgig_25869_Carboxylesterase_7_Source_UniProtKB_TrEMBL_Acc_K1QHL5	Cgig_28878_Fatty_acyl_CoA_hydrolase_medium_chain_Source_UniProtKB_TrEMBL_Acc_K1RGI1	Cgig_20731_Neuroligin_4_Y_linked_Source_UniProtKB_TrEMBL_Acc_K1QAJ8	Cgig_05726_Neuroligin_4_X_linked_Source_UniProtKB_TrEMBL_Acc_K1PA46	Cgig_05728_Cholinesterase_Source_UniProtKB_TrEMBL_Acc_K1PP63	Cgig_05727_Neuroligin_4_X_linked_Source_UniProtKB_TrEMBL_Acc_K1PGA2	Cgig_28877_Fatty_acyl_CoA_hydrolase_medium_chain_Source_UniProtKB_TrEMBL_Acc_K1RAZ5	Cgig_19698_Fatty_acyl_CoA_hydrolase_medium_chain_Source_UniProtKB_TrEMBL_Acc_K1Q2Z6	Cgig_23915_Crystal_protein_Source_UniProtKB_TrEMBL_Acc_K1RAD0	Cgig_19559_Cholinesterase_Source_UniProtKB_TrEMBL_Acc_K1Q0B1	Cgig_01190_cAMP_regulated_D2_protein_Source_UniProtKB_TrEMBL_Acc_K1P6V9	Cgig_19411_Acetylcholinesterase_Source_UniProtKB_TrEMBL_Acc_K1QLY1	Cgig_22322_Neuroligin_4_Y_linked_Source_UniProtKB_TrEMBL_Acc_K1R1I9	Cgig_12286_Carboxylesterase_8_Source_UniProtKB_TrEMBL_Acc_K1Q1H2	Cgig_28903_Cholinesterase_Source_UniProtKB_TrEMBL_Acc_K1R0R4	Cgig_18348_Neuroligin_2_Source_UniProtKB_TrEMBL_Acc_K1RMS8	Cgig_18182_Liver_carboxylesterase_4_Source_UniProtKB_TrEMBL_Acc_K1QZK7	Cgig_04526_Bile_salt_activated_lipase_Source_UniProtKB_TrEMBL_Acc_K1PBH7	Cgig_00401_Neuroligin_4_X_linked_Source_UniProtKB_TrEMBL_Acc_K1PMH2	Cgig_04525_Neuroligin_4_X_linked_Source_UniProtKB_TrEMBL_Acc_K1QHR6	Cgig_18352_Neuroligin_4_X_linked_Source_UniProtKB_TrEMBL_Acc_K1QX10	Cgig_21348_cAMP_regulated_D2_protein_Source_UniProtKB_TrEMBL_Acc_K1R068	Cgig_21351_Cholinesterase_Source_UniProtKB_TrEMBL_Acc_K1RG45	Cgig_07156_Neuroligin_4_X_linked_Source_UniProtKB_TrEMBL_Acc_K1QS61	Cgig_11612_Neuroligin_4_X_linked_Source_UniProtKB_TrEMBL_Acc_K1QAW5	Cgig_18349_Acetylcholinesterase_Source_UniProtKB_TrEMBL_Acc_K1QFP8	Cgig_07153	Cgig_07154	Cgig_11610_Neuroligin_4_Y_linked_Source_UniProtKB_TrEMBL_Acc_K1PIF7	Cgig_11609_Neuroligin_1_Source_UniProtKB_TrEMBL_Acc_K1PB44	Cgig_07155_Neuroligin_1_Source_UniProtKB_TrEMBL_Acc_K1Q6B0	Cgig_11611_Neuroligin_4_Y_linked_Source_UniProtKB_TrEMBL_Acc_K1PQG4	Cgig_11139	Cgig_11608	Cgig_15320_Para_nitrobenzyl_esterase_Source_UniProtKB_TrEMBL_Acc_K1QUV2	Cgig_18350_Neuroligin_2_Source_UniProtKB_TrEMBL_Acc_K1QP84	
Cele_000038_ace_4_Protein_ACE_4_ace_4_mRNA_complete_cds_Source_RefSeq_mRNA_Acc_NM_064561	Cele_018958_F56C11_6_Protein_F56C11_6_isoform_a_Source_RefSeq_mRNA_Acc_NM_058287	Cele_017431_F13H6_3_Protein_F13H6_3_F13H6_3_mRNA_complete_cds_Source_RefSeq_mRNA_Acc_NM_072220	Cele_000037_ace_3_Protein_ACE_3_ace_3_mRNA_complete_cds_Source_RefSeq_mRNA_Acc_NM_064562	Cele_019654_K11G9_3_Protein_K11G9_3_K11G9_3_mRNA_complete_cds_Source_RefSeq_mRNA_Acc_NM_072290	Cele_019653_K11G9_2_Protein_K11G9_2_K11G9_2_mRNA_complete_cds_Source_RefSeq_mRNA_Acc_NM_072291	Cele_001578_ges_1_Protein_GES_1_ges_1_mRNA_complete_cds_Source_RefSeq_mRNA_Acc_NM_071010	Cele_000036_ace_2_Protein_ACE_2_ace_2_mRNA_complete_cds_Source_RefSeq_mRNA_Acc_NM_058740	Cele_017478_F15A8_6_Protein_F15A8_6_F15A8_6_mRNA_complete_cds_Source_RefSeq_mRNA_Acc_NM_076360	Cele_016862_C52A10_1_Protein_C52A10_1_C52A10_1_mRNA_complete_cds_Source_RefSeq_mRNA_Acc_NM_071996	Cele_015077_B0238_13_Protein_B0238_13_B0238_13_mRNA_complete_cds_Source_RefSeq_mRNA_Acc_NM_072000	Cele_018878_glit_1_Protein_GLIT_1_glit_1_mRNA_complete_cds_Source_RefSeq_mRNA_Acc_NM_076406	Cele_022178_Y71H2AM_13_Protein_Y71H2AM_13_Y71H2AM_13_mRNA_complete_cds_Source_RefSeq_mRNA_Acc_NM_065208	Cele_000035_ace_1_Protein_ACE_1_ace_1_mRNA_complete_cds_Source_RefSeq_mRNA_Acc_NM_078259	Cele_019477_K07C11_4_Protein_K07C11_4_K07C11_4_mRNA_complete_cds_Source_RefSeq_mRNA_Acc_NM_072713	Cele_016863_C52A10_2_Protein_C52A10_2_C52A10_2_mRNA_complete_cds_Source_RefSeq_mRNA_Acc_NM_071997	Cele_017205_F07C4_12_Protein_F07C4_12_isoform_b_Source_RefSeq_mRNA_Acc_NM_001038386	Cele_015067_B0238_1_Protein_B0238_1_B0238_1_mRNA_complete_cds_Source_RefSeq_mRNA_Acc_NM_071999	Cele_019652_K11G9_1_Protein_K11G9_1_K11G9_1_mRNA_complete_cds_Source_RefSeq_mRNA_Acc_NM_072292	Cele_017432_F13H6_4_Protein_F13H6_4_F13H6_4_mRNA_complete_cds_Source_RefSeq_mRNA_Acc_NM_072221	Cele_015071_B0238_7_Protein_B0238_7_B0238_7_mRNA_complete_cds_Source_RefSeq_mRNA_Acc_NM_072006	Cele_020891_T28C12_4_Protein_T28C12_4_isoform_a_T28C12_4_mRNA_complete_cds_Source_RefSeq_mRNA_Acc_NM_072212	Cele_020125_R173_3_Protein_R173_3_R173_3_mRNA_complete_cds_Source_RefSeq_mRNA_Acc_NM_076786	Cele_008451_E01G6_3_Protein_E01G6_3_E01G6_3_mRNA_complete_cds_Source_RefSeq_mRNA_Acc_NM_077641	Cele_006412_nlg_1_Protein_NLG_1_isoform_c_nlg_1_mRNA_complete_cds_Source_RefSeq_mRNA_Acc_NM_001270295	Cele_012202_W02B12_4_Protein_W02B12_4_W02B12_4_mRNA_complete_cds_Source_RefSeq_mRNA_Acc_NM_064042	Cele_013540_Y75B8A_3_Protein_Y75B8A_3_Y75B8A_3_mRNA_complete_cds_Source_RefSeq_mRNA_Acc_NM_067175	Cele_022840_ZK994_1_Protein_ZK994_1_ZK994_1_mRNA_complete_cds_Source_RefSeq_mRNA_Acc_NM_072789	Cele_007691_C23H4_2_Protein_C23H4_2_C23H4_2_mRNA_complete_cds_Source_RefSeq_mRNA_Acc_NM_077636	Cele_011364_T02B5_3_Protein_T02B5_3_T02B5_3_mRNA_complete_cds_Source_RefSeq_mRNA_Acc_NM_074103	Cele_011362_T02B5_1_Protein_T02B5_1_T02B5_1_mRNA_complete_cds_Source_RefSeq_mRNA_Acc_NM_074105	Cele_020892_T28C12_5_Protein_T28C12_5_T28C12_5_mRNA_complete_cds_Source_RefSeq_mRNA_Acc_NM_072211	Cele_007695_C23H4_7_Protein_C23H4_7_C23H4_7_mRNA_complete_cds_Source_RefSeq_mRNA_Acc_NM_171784	Cele_007692_C23H4_3_Protein_C23H4_3_C23H4_3_mRNA_complete_cds_Source_RefSeq_mRNA_Acc_NM_077637	Cele_007693_C23H4_4_Protein_C23H4_4_isoform_a_Source_RefSeq_mRNA_Acc_NM_001270258	Cele_015284_C01B10_10_Protein_C01B10_10_C01B10_10_mRNA_complete_cds_Source_RefSeq_mRNA_Acc_NM_068620	Cele_015279_C01B10_4_Protein_C01B10_4_C01B10_4_mRNA_complete_cds_Source_RefSeq_mRNA_Acc_NM_068621	Cele_015930_C17H12_4_Protein_C17H12_4_C17H12_4_mRNA_complete_cds_Source_RefSeq_mRNA_Acc_NM_068642	Cele_020688_T22D1_11_Protein_T22D1_11_T22D1_11_mRNA_complete_cds_Source_RefSeq_mRNA_Acc_NM_068669	Cele_016595_C42D4_2_Protein_C42D4_2_C42D4_2_mRNA_complete_cds_Source_RefSeq_mRNA_Acc_NM_068732	Cele_013875_ZC376_3_Protein_ZC376_3_ZC376_3_mRNA_complete_cds_Source_RefSeq_mRNA_Acc_NM_074107	Cele_013874_ZC376_2_Protein_ZC376_2_isoform_b_Source_RefSeq_mRNA_Acc_NM_001269638	Cele_013873_ZC376_1_Protein_ZC376_1_ZC376_1_mRNA_complete_cds_Source_RefSeq_mRNA_Acc_NM_074109	Cele_010116_F55F3_2_Protein_F55F3_2_isoform_b_F55F3_2_mRNA_complete_cds_Source_RefSeq_mRNA_Acc_NM_171793	Cele_020330_T07H6_1_Protein_T07H6_1_isoform_a_Source_RefSeq_mRNA_Acc_NM_171704	
Drer_041595_carboxylesterase_3_Source_ZFIN_Acc_ZDB_GENE_030131_9563_ces3	Drer_011636_si_ch211_93f2_1_Source_ZFIN_Acc_ZDB_GENE_041014_96_si_ch211_93f2_1	Drer_053709_Uncharacterized_protein_Source_UniProtKB_TrEMBL_Acc_E7FF77_CU694453_2	Drer_077761_neuroligin_4b_Source_ZFIN_Acc_ZDB_GENE_100309_1_nlgn4b	Drer_088003_si_ch211_71n6_4_Source_ZFIN_Acc_ZDB_GENE_091204_213_si_ch211_71n6_4	Drer_062581_neuroligin_3a_Source_ZFIN_Acc_ZDB_GENE_071219_1_nlgn3a	Drer_017490_carboxyl_ester_lipase_tandem_duplicate_1_Source_ZFIN_Acc_ZDB_GENE_030131_1201_cel_1	Drer_079455_neuroligin_4a_Source_ZFIN_Acc_ZDB_GENE_100309_2_nlgn4a	Drer_079251_neuroligin_2b_Source_ZFIN_Acc_ZDB_GENE_090918_3_nlgn2b	Drer_077329_neuroligin_2a_Source_ZFIN_Acc_ZDB_GENE_090918_2_nlgn2a	Drer_062376_neuroligin_3b_Source_ZFIN_Acc_ZDB_GENE_060526_197_nlgn3b	Drer_029822_carboxyl_ester_lipase_tandem_duplicate_2_Source_ZFIN_Acc_ZDB_GENE_061110_10_cel_2	Drer_058492_si_dkey_30c15_17_Source_ZFIN_Acc_ZDB_GENE_060503_450_si_dkey_30c15_17	Drer_077710_neuroligin_1_Source_ZFIN_Acc_ZDB_GENE_090918_1_nlgn1	Drer_020084_thyroglobulin_Source_ZFIN_Acc_ZDB_GENE_030519_1_tg	Drer_087133_Uncharacterized_protein_Source_UniProtKB_TrEMBL_Acc_E7F5U4_BX005472_1	Drer_041569_carboxylesterase_2_intestine_liver_Source_ZFIN_Acc_ZDB_GENE_061013_99_ces2	Drer_031796_acetylcholinesterase_Source_ZFIN_Acc_ZDB_GENE_010906_1_ache	
Spur_004186_BchE	Spur_019204_Spur_019204	Spur_019203_AchE_6	Spur_022763_AchE_7	Spur_006123_AchE	Spur_012186_AchE_9	Spur_004761_Ache_14	Spur_004181_Bche_3	Spur_001298_AcheL_2	Spur_004185_Ache_10	Spur_002589_AchE_2	Spur_022408_Ache_11	Spur_011236_Ache_19	Spur_011237_Bche_4	Spur_021033_Ache_25	Spur_002965_AcheL_3	Spur_002970_Spur_002970	Spur_005168_Ache_13	Spur_010791_Ces2	Spur_000519_Bche_5	Spur_002605_AchE_5	Spur_005169_Hox5	Spur_005785_AcheL_4	Spur_004183_AchE_3	Spur_002971_AchE	Spur_002973_BcheL	Spur_000518_Bche_2	Spur_015750_Nlgn4y	Spur_020107_AchE_4	Spur_021785_Nlgn4xL	Spur_014911_Ache_23	Spur_012426_Ache_22	Spur_004184_BcheL_2	Spur_004182_Spur_004182	Spur_011469_Ache_20	Spur_012184_BchE	Spur_000154_AchE_1	Spur_012185_Ache_21	Spur_028072_Ache_26	Spur_008473_Ache_18	Spur_005118_Spur_005118	Spur_000150_Spur_000150	Spur_000153_AchE_8	Spur_002604_Spur_002604	Spur_007439_Hypp_1720	Spur_021263_Spur_021263	Spur_000520_Spur_000520	Spur_026312_Spur_026312	Spur_011737_Spur_011737	Spur_021786_Spur_021786	Spur_022067_Spur_022067	Spur_009041_Ache_16	Spur_026819_Spur_026819	Spur_000155_EsteraseL	Spur_002972_AcheL	Spur_014912_Ache_24	Spur_016260_Nlgn4yL	Spur_014180_Spur_014180	Spur_017364_Spur_017364	Spur_001215_Spur_001215	Spur_019925_Spur_019925	Spur_012187_Spur_012187	
Smim_30165_acetylcholinesterase_putative_Ixodes_scapularis_gi_241002088_ref_XP_002404877_5e_76_252	Smim_27400_PREDICTED_neuroligin_4_X_linked_isoform_Callithrix_jacchus_gi_296234851_ref_XP_002762641_5e_80_271	Smim_34754_acetylcholinesterase_putative_Ixodes_scapularis_gi_241256846_ref_XP_002404490_6e_109_348	Smim_9297_acetylcholinesterase_putative_Ixodes_scapularis_gi_241036014_ref_XP_002406790_2e_122_384	Smim_30169_acetylcholinesterase_putative_Ixodes_scapularis_gi_241036014_ref_XP_002406790_2e_65_224	Smim_76188_esterase_putative_Ixodes_scapularis_gi_241686724_ref_XP_002411694_2e_164_494	Smim_66807_acetylcholinesterase_putative_Ixodes_scapularis_gi_241256846_ref_XP_002404490_4e_101_324	Smim_g53457_t1_acetylcholinesterase_putative_Ixodes_scapularis_gi_241570976_ref_XP_002402742_1e_74_249	Smim_3687_acetylcholinesterase_Liposcelis_entomophila_gi_220684350_gb_ACI16651_0_0_785	Smim_8957_acetylcholinesterase_putative_Ixodes_scapularis_gi_241671161_ref_XP_002400010_5e_156_476	Smim_32313_PREDICTED_Para_nitrobenzyl_esterase_like_Saccoglossus_kowalevskii_gi_291239601_ref_XP_002739714_1e_63_221	Smim_46279_carboxylesterase_putative_Ixodes_scapularis_gi_241619186_ref_XP_002407087_2e_140_417	Smim_71882_carboxylesterase_Athalia_rosae_gi_62086395_dbj_BAD91555_3e_59_204	Smim_76176_esterase_putative_Ixodes_scapularis_gi_241686724_ref_XP_002411694_3e_160_484	Smim_3965_PREDICTED_venom_carboxylesterase_6_Nasonia_vitripennis_gi_156553685_ref_XP_001599809_4e_64_224	Smim_41680_PREDICTED_similar_to_CG34139_CG34139_PA_Tribolium_castaneum_gi_91082043_ref_XP_971088_1e_161_494	Smim_37918_neuroligin_putative_Aedes_aegypti_gi_157134466_ref_XP_001656324_5e_45_168	Smim_75892_PREDICTED_similar_to_CG34139_CG34139_PA_Tribolium_castaneum_gi_91082043_ref_XP_971088_8e_128_404	Smim_81343_acetylcholinesterase_precursor_putative_Ixodes_scapularis_gi_241997614_ref_XP_002433456_5e_20_83_2	Smim_28309_PREDICTED_neuroligin_4_Y_linked_Apis_mellifera_gi_328787140_ref_XP_396706_3_5e_161_498	Smim_56917_esterase_putative_Ixodes_scapularis_gi_241647481_ref_XP_002411141_1e_143_436	Smim_30164_acetylcholinesterase_putative_Ixodes_scapularis_gi_241751015_ref_XP_002412504_3e_31_125	Smim_30167_acetylcholinesterase_putative_Ixodes_scapularis_gi_241751015_ref_XP_002412504_2e_38_147	Smim_9909_PREDICTED_similar_to_CG34139_CG34139_PA_Tribolium_castaneum_gi_91082043_ref_XP_971088_7e_77_266	Smim_59892_Neuroligin_4_X_linked_Acromyrmex_echinatior_gi_332025966_gb_EGI66119_8e_70_236	Smim_23006_Neuroligin_Camponotus_floridanus_gi_307189590_gb_EFN73951_2e_112_354	Smim_27404_ACES_BUNFA_RecName_Full_Acetylcholinesterase_Short_AChE_Flags_Precursor_gi_34978375_sp_Q92035_ACES_BUNFA_1e_14_81_6	Smim_28055_PREDICTED_similar_to_CG34127_CG34127_PA_Tribolium_castaneum_gi_189237043_ref_XP_001810887_2e_26_112	Smim_24814_PREDICTED_similar_to_CG34127_CG34127_PA_Tribolium_castaneum_gi_189237043_ref_XP_001810887_1e_44_164	Smim_37922_PREDICTED_neuroligin_4_Y_linked_like_Acyrthosiphon_pisum_gi_193697635_ref_XP_001944497_7e_43_148	Smim_72524_AGAP003568_PA_Anopheles_gambiae_str_PEST_gi_333468797_gb_EAL40590_4_2e_44_164	Smim_51030_PREDICTED_similar_to_CG34127_CG34127_PA_Tribolium_castaneum_gi_189237043_ref_XP_001810887_3e_42_158	Smim_41684_AGAP003568_PA_Anopheles_gambiae_str_PEST_gi_333468797_gb_EAL40590_4_3e_36_140	Smim_37939_Neuroligin_Camponotus_floridanus_gi_307189590_gb_EFN73951_3e_67_229	Smim_30301_Neuroligin_Camponotus_floridanus_gi_307175321_gb_EFN65349_2e_38_145	Smim_77988_PREDICTED_similar_to_CG34127_CG34127_PA_Tribolium_castaneum_gi_189237043_ref_XP_001810887_9e_43_159	Smim_82324_Neuroligin_4_Y_linked_Acromyrmex_echinatior_gi_332016822_gb_EGI57633_5e_23_94_7	Smim_71883_esterase_putative_Ixodes_scapularis_gi_241114862_ref_XP_002400477_6e_35_139	Smim_37917_PREDICTED_similar_to_CG34139_CG34139_PA_Tribolium_castaneum_gi_91082043_ref_XP_971088_1e_22_102	Smim_59907_CG34139_isoform_B_Drosophila_melanogaster_gi_281362119_ref_NP_001163661_3e_13_76_3	Smim_37935_CG34139_isoform_D_Drosophila_melanogaster_gi_281362123_ref_NP_001163662_1e_11_71_6	Smim_32314_carboxylesterase_putative_Ixodes_scapularis_gi_241619186_ref_XP_002407087_3e_35_134	Smim_31202_carboxylesterase_putative_Ixodes_scapularis_gi_241619186_ref_XP_002407087_2e_10_63_2	Smim_9908_PREDICTED_venom_carboxylesterase_6_like_Acyrthosiphon_pisum_gi_193579936_ref_XP_001950765_1e_12_69_3	Smim_34753_PREDICTED_similar_to_Fatty_acyl_CoA_hydrolase_precursor_medium_chain_Taeniopygia_guttata_gi_224064951_ref_XP_002189963_1e_04_47_8	Smim_41063_41063	Smim_80853_serine_threonine_protein_kinase_Cherax_quadricarinatus_gi_342326354_gb_AEL23092_5e_04_44_7	
Sman_136690_Family_S9_non_peptidase_homologue_S09_family_Source_UniProtKB_TrEMBL_Acc_G4LUT1	Sman_154600_Acetylcholinesterase_Acetylcholinesterase_putative_Source_UniProtKB_TrEMBL_Acc_Q71SU7	Sman_125350_BC026374_protein_S09_family_Source_UniProtKB_TrEMBL_Acc_G4V715	Sman_082690_Neuroligin_3_S09_family_Source_UniProtKB_TrEMBL_Acc_G4VC89	Sman_106970_Family_S9_non_peptidase_homologue_S09_family_Source_UniProtKB_TrEMBL_Acc_G4V9H7	
Gsal_3255_acetylcholinesterase	Gsal_3043_achain_electrophorus_electricus_acetylcholinesterase	Gsal_7090_partial	Gsal_7091_acetylcholinesterase	Gsal_13176_butyrylcholinesterase_precursor	Gsal_14855_protein_glit_1	Gsal_14858_neuroligin_4_x_linked_protein	Gsal_1903_family_s9_non_peptidase_homologue_s09_family	Gsal_1904_neuroligin_x_linked_isoform_2	Gsal_3457_acetylcholinesterase	Gsal_6292_neuroligin_1_isoform_1	
Nvec_56819_COesterase	Nvec_56597_COesterase	Nvec_33198_7tm_1	Nvec_9981_	Nvec_28537_	Nvec_38136_COesterase	Nvec_23484_COesterase	Nvec_58527_	Nvec_37257_	Nvec_8608_	Nvec_30325_	Nvec_43484_	Nvec_10885_COesterase	Nvec_53891_	Nvec_53892_	Nvec_8609_	Nvec_40548_COesterase	Nvec_24363_COesterase	Nvec_56595_	Nvec_18617_	Nvec_24362_NOGCT	Nvec_32314_	Nvec_34442_	
Smim_71882_carboxylesterase_Athalia_rosae_gi_62086395_dbj_BAD91555_3e_59_204	
Ttra_11220T0_11220_carboxylesterase_547_aa	Ttra_08946T0_08946_cAMP_regulated_D2_protein_511_aa	Ttra_03019T0_03019_carboxylesterase_type_B_490_aa	Ttra_01574T0_01574_cAMP_regulated_D2_protein_539_aa	Ttra_01420T0_01420_carboxylesterase_564_aa	Ttra_08094T0_08094_carboxylesterase_510_aa	Ttra_02222T0_02222_carboxylesterase_type_B_540_aa	
Rfil_569423827_carboxylesterase_partial_Reticulomyxa_filosa	Rfil_569434917	Rfil_569430577	Rfil_569436017_acetylcholinesterase_like_protein_Reticulomyxa_filosa	

HG_13513	
Rfil_569435752_nucleotide_sugar_dehydrogenase_Reticulomyxa_filosa	

HG_10737	
Hsap_Ensmbl0150676_coiled_coil_domain_containing_83_Source_HGNC_Symbol_Acc_28535_CCDC83	
Cgig_23262	
Drer_077179_coiled_coil_domain_containing_83_Source_ZFIN_Acc_ZDB_GENE_130723_1_ccdc83	
Spur_002775_Ccdc83	
Nvec_56032_zf_CCHC	

HG_11753	
Cgig_06728	
Drer_027738_si_ch211_13c6_2_Source_ZFIN_Acc_ZDB_GENE_060503_666_si_ch211_13c6_2	Drer_091631_si_ch211_197h24_6_Source_ZFIN_Acc_ZDB_GENE_030131_1361_si_ch211_197h24_6	
Spur_024466_Hypp_215	
Smim_1698_PREDICTED_Zn_finger_U1_like_5_Ciona_intestinalis_gi_198421763_ref_XP_002124793_4e_05_56_2	

HG_4305	
Hsap_Ensmbl0108465_CDK5_regulatory_subunit_associated_protein_3_Source_HGNC_Symbol_Acc_18673_CDK5RAP3	
Dmel_0050291_CG30291	
Cgig_23802_CDK5_regulatory_subunit_associated_protein_3_Source_UniProtKB_TrEMBL_Acc_K1PYW7	Cgig_23801_CDK5RAP3_like_protein_Source_UniProtKB_TrEMBL_Acc_K1R613	
Cele_013765_cdkr_3_Protein_Y113G7B_16_Y113G7B_16_mRNA_complete_cds_Source_RefSeq_mRNA_Acc_NM_075509	
Drer_045092_CDK5_regulatory_subunit_associated_protein_3_Source_ZFIN_Acc_ZDB_GENE_040625_90_cdk5rap3	
Spur_022429_Cdk5rap3	
Smim_2683_Cdk5rap3_protein_Rattus_norvegicus_gi_51980438_gb_AAH81793_2e_142_430	
Gsal_14831_cdk5_regulatory_subunit_associated_protein_3	
Nvec_51621_	
Atha_AT5G06830_1_unknown_protein_CONTAINS_InterPro_DOMAIN_s_Protein_of_unknown_function_DUF773_InterPro_IPR008491_Has_365_Blast_hits_to_359_proteins_in_109_species_Archae_9_Bacteria_13_Metazoa_209_Fungi_7_Plants_47_Viruses_0_Other_Eukaryotes_80_source_NCBI_BLink	
Ttra_04493T0_04493_CDK5_regulatory_subunit_associated_protein_3_481_aa	

HG_316	
Hsap_Ensmbl0175198_propionyl_CoA_carboxylase_alpha_polypeptide_Source_HGNC_Symbol_Acc_8653_PCCA	Hsap_Ensmbl0173599_pyruvate_carboxylase_Source_HGNC_Symbol_Acc_8636_PC	Hsap_Ensmbl0132142_acetyl_CoA_carboxylase_alpha_Source_HGNC_Symbol_Acc_84_ACACA	
Dmel_0039877_CG2118	Dmel_0027580_CG1516	Dmel_0033246_ACC_Acetyl_CoA_carboxylase_Source_FlyBase_0033246	
Cgig_04931_Propionyl_CoA_carboxylase_alpha_chain_mitochondrial_Source_UniProtKB_TrEMBL_Acc_K1PAY7	Cgig_23847_Methylcrotonoyl_CoA_carboxylase_subunit_alpha_mitochondrial_Source_UniProtKB_TrEMBL_Acc_K1RSA6	Cgig_17251_Pyruvate_carboxylase_mitochondrial_Source_UniProtKB_TrEMBL_Acc_K1QHI5	Cgig_24921_Acetyl_CoA_carboxylase_1_Source_UniProtKB_TrEMBL_Acc_K1R5U4	Cgig_24235_Acetyl_CoA_carboxylase_Source_UniProtKB_TrEMBL_Acc_K1R953	Cgig_15097_Acetyl_CoA_carboxylase_Source_UniProtKB_TrEMBL_Acc_K1RG73	Cgig_14352_Acetyl_CoA_carboxylase_Source_UniProtKB_TrEMBL_Acc_K1QJX8	Cgig_03581_Acetyl_CoA_carboxylase_Source_UniProtKB_TrEMBL_Acc_K1PCX3	Cgig_03579_Acetyl_CoA_carboxylase_Source_UniProtKB_TrEMBL_Acc_K1PYQ3	Cgig_15102_Acetyl_CoA_carboxylase_1_Source_UniProtKB_TrEMBL_Acc_K1RG77	Cgig_15099_Acetyl_CoA_carboxylase_Source_UniProtKB_TrEMBL_Acc_K1S5W4	Cgig_15919_Acetyl_CoA_carboxylase_2_Source_UniProtKB_TrEMBL_Acc_K1QQW8	Cgig_15096_Acetyl_CoA_carboxylase_1_Source_UniProtKB_TrEMBL_Acc_K1RAK3	Cgig_03582_Acetyl_CoA_carboxylase_Source_UniProtKB_TrEMBL_Acc_K1PJ75	
Cele_017864_pcca_1_Protein_PCCA_1_pcca_1_mRNA_complete_cds_Source_RefSeq_mRNA_Acc_NM_076892	Cele_009319_mccc_1_Protein_MCCC_1_21ur_13999_mRNA_complete_cds_Source_RefSeq_mRNA_Acc_NM_069376	Cele_004076_pod_2_Protein_POD_2_isoform_c_Source_RefSeq_mRNA_Acc_NM_001267098	Cele_012131_T28F3_5_Protein_T28F3_5_isoform_b_T28F3_5_mRNA_complete_cds_Source_RefSeq_mRNA_Acc_NM_001269006	Cele_004258_pyc_1_Protein_PYC_1_isoform_a_Source_RefSeq_mRNA_Acc_NM_001269447	
Drer_028982_propionyl_Coenzyme_A_carboxylase_alpha_polypeptide_Source_ZFIN_Acc_ZDB_GENE_040718_246_pcca	Drer_054046_methylcrotonoyl_Coenzyme_A_carboxylase_1_alpha_Source_ZFIN_Acc_ZDB_GENE_050208_450_mccc1	Drer_000972_pyruvate_carboxylase_a_Source_ZFIN_Acc_ZDB_GENE_090908_3_pcxa	Drer_051939_pyruvate_carboxylase_b_Source_ZFIN_Acc_ZDB_GENE_000831_1_pcxb	Drer_078512_acetyl_Coenzyme_A_carboxylase_alpha_Source_ZFIN_Acc_ZDB_GENE_060526_74_acaca	Drer_061994_acetyl_CoA_carboxylase_beta_Source_ZFIN_Acc_ZDB_GENE_060526_132_acacb	
Spur_024071_Pcca	Spur_011093_Mccc1	Spur_006414_Pc	Spur_009625_Pcca_2	Spur_009310_Spur_009310	Spur_020584_Acac	Spur_005803_Pcca_1	Spur_003588_Spur_003588	Spur_019298_Pc_1	Spur_000607_Acaca	Spur_013473_Acaca_1	Spur_004499_Acacb	
Smim_82973_PREDICTED_propionyl_CoA_carboxylase_alpha_chain_mitochondrial_Gallus_gallus_gi_118084650_ref_XP_416970_0_0_892	Smim_30032_PREDICTED_methylcrotonoyl_CoA_carboxylase_subunit_alpha_mitochondrial_Pan_troglodytes_gi_332818480_ref_XP_516898_3_0_0_840	Smim_64709_PREDICTED_pyruvate_carboxylase_mitochondrial_like_isoform_Nasonia_vitripennis_gi_156540073_ref_XP_001600219_0_0_1736	Smim_69517_acetyl_CoA_carboxylase_putative_Pediculus_humanus_corporis_gi_242017480_ref_XP_002429216_0_0_2435	Smim_69143_PREDICTED_acetyl_CoA_carboxylase_like_partial_Meleagris_gallopavo_gi_326931568_ref_XP_003211900_1e_111_348	
Sman_165400_Putative_propionyl_CoA_carboxylase_alpha_subunit_Source_UniProtKB_TrEMBL_Acc_G4V7M2	Sman_141360_Pyruvate_carboxylase_Source_UniProtKB_TrEMBL_Acc_G4V7Q4	Sman_123710_Acetyl_CoA_carboxylase_Source_UniProtKB_TrEMBL_Acc_G4VJ84	Sman_188100_Putative_pyruvate_carboxylase_Source_UniProtKB_TrEMBL_Acc_G4V7Q5	
Gsal_26_propionyl_carboxylase_alpha_mitochondrial	Gsal_11665_methylcrotonoyl_carboxylase_subunit_mitochondrial	Gsal_4192_acetyl_carboxylase	
Nvec_31994_CPSase_L_chain	Nvec_15457_CPSase_L_D2	Nvec_46547_	Nvec_46548_	Nvec_6008_CPSase_L_D2	Nvec_53601_	Nvec_39825_CPSase_L_D2	Nvec_11177_CPSase_L_chain	Nvec_8660_Carboxyl_trans	Nvec_3050_	Nvec_39713_BESS	Nvec_30335_BESS	Nvec_29367_	
Scer_YBR208C_Urea_amidolyase_contains_both_urea_carboxylase_and_allophanate_hydrolase_activities_degrades_urea_to_CO2_and_NH3_expression_sensitive_to_nitrogen_catabolite_repression_and_induced_by_allophanate_an_intermediate_in_allantoin_degradation_Source_SGD_Acc_S000000412_DUR1_2_SGD	Scer_YBR218C_Pyruvate_carboxylase_isoform_cytoplasmic_enzyme_that_converts_pyruvate_to_oxaloacetate_highly_similar_to_isoform_Pyc1p_but_differentially_regulated_mutations_in_the_human_homolog_are_associated_with_lactic_acidosis_Source_SGD_Acc_S000000422_PYC2_SGD	Scer_YGL062W_Pyruvate_carboxylase_isoform_cytoplasmic_enzyme_that_converts_pyruvate_to_oxaloacetate_highly_similar_to_isoform_Pyc2p_but_differentially_regulated_mutations_in_the_human_homolog_are_associated_with_lactic_acidosis_Source_SGD_Acc_S000003030_PYC1_SGD	Scer_YMR207C_Mitochondrial_acetyl_coenzyme_A_carboxylase_catalyzes_the_production_of_malonyl_CoA_in_mitochondrial_fatty_acid_biosynthesis_Source_SGD_Acc_S000004820_HFA1_SGD	Scer_YNR016C_Acetyl_CoA_carboxylase_biotin_containing_enzyme_that_catalyzes_the_carboxylation_of_acetyl_CoA_to_form_malonyl_CoA_required_for_de_novo_biosynthesis_of_long_chain_fatty_acids_Source_SGD_Acc_S000005299_ACC1_SGD	
Atha_AT5G35360_3_CAC2_acetyl_Co_enzyme_a_carboxylase_biotin_carboxylase_subunit	Atha_AT1G03090_2_MCCA_methylcrotonyl_CoA_carboxylase_alpha_chain_mitochondrial_3_methylcrotonyl_CoA_carboxylase_1_MCCA	Atha_AT1G36160_1_ACC1_AT_ACC1_EMB22_GK_PAS3_acetyl_CoA_carboxylase_1	Atha_AT1G36180_1_ACC2_acetyl_CoA_carboxylase_2	
Ttra_00475T0_00475_propionyl_CoA_carboxylase_subunit_alpha_739_aa	Ttra_07870T0_07870_3_methylcrotonoyl_CoA_carboxylase_688_aa	Ttra_00052T0_00052_carbamoyl_phosphate_synthase_subunit_L_ATP_binding_750_aa	Ttra_08705T0_08705_acetyl_CoA_carboxylase_2242_aa	
Rfil_569365880_propionyl_CoA_carboxylase_subunit_alpha_partial_Reticulomyxa_filosa	Rfil_569409747_acetyl_CoA_carboxylase_Reticulomyxa_filosa	Rfil_569374179_methylcrotonyl_CoA_carboxylase_partial_Reticulomyxa_filosa	Rfil_569365881	Rfil_569407059_oxaloacetate_decarboxylase_alpha_chain_partial_Reticulomyxa_filosa	

HG_2999	
Hsap_Ensmbl0168434_component_of_oligomeric_golgi_complex_7_Source_HGNC_Symbol_Acc_18622_COG7	
Dmel_0051040_Cog7_Cog7_Source_FlyBase_0051040	
Cgig_18490_Conserved_oligomeric_Golgi_complex_subunit_7_Source_UniProtKB_TrEMBL_Acc_K1PJJ5	
Drer_061372_component_of_oligomeric_golgi_complex_7_Source_ZFIN_Acc_ZDB_GENE_061013_463_cog7	
Spur_027492_Cog7	Spur_023110_Cog7_1	Spur_021635_Spur_021635	
Smim_71229_conserved_oligomeric_golgi_complex_subunit_putative_Ixodes_scapularis_gi_241616578_ref_XP_002407978_1e_43_160	Smim_71240_conserved_oligomeric_golgi_complex_subunit_putative_Ixodes_scapularis_gi_241616578_ref_XP_002407978_2e_82_275	Smim_71245_conserved_oligomeric_golgi_complex_subunit_putative_Ixodes_scapularis_gi_241616578_ref_XP_002407978_2e_56_197	
Gsal_14845_component_of_oligomeric_golgi_complex_7	
Nvec_13062_	
Atha_AT5G51430_1_EYE_conserved_oligomeric_Golgi_complex_component_related_COG_complex_component_related	
Ttra_01357T0_01357	
Rfil_569366112	Rfil_569366110	

HG_725	
Cgig_23709_L_rhamnose_binding_lectin_CSL3_Source_UniProtKB_TrEMBL_Acc_K1RFT9	Cgig_23710_Rhamnose_binding_lectin_Source_UniProtKB_TrEMBL_Acc_K1RZ18	Cgig_18408_D_galactoside_specific_lectin_Source_UniProtKB_TrEMBL_Acc_K1Q201	Cgig_22783_L_rhamnose_binding_lectin_CSL3_Source_UniProtKB_TrEMBL_Acc_K1R6G9	Cgig_18412_D_galactoside_specific_lectin_Source_UniProtKB_TrEMBL_Acc_K1R2F4	Cgig_21207_L_rhamnose_binding_lectin_CSL3_Source_UniProtKB_TrEMBL_Acc_K1R7V3	Cgig_27161_L_rhamnose_binding_lectin_CSL3_Source_UniProtKB_TrEMBL_Acc_K1QXA7	Cgig_17089_L_rhamnose_binding_lectin_CSL3_Source_UniProtKB_TrEMBL_Acc_K1QNT3	Cgig_02405_D_galactoside_specific_lectin_Source_UniProtKB_TrEMBL_Acc_K1PTX2	Cgig_21415_L_rhamnose_binding_lectin_CSL3_Source_UniProtKB_TrEMBL_Acc_K1RI70	Cgig_23496_Latrophilin_2_Source_UniProtKB_TrEMBL_Acc_K1QC40	
Drer_092498_si_dkeyp_46h3_2_Source_ZFIN_Acc_ZDB_GENE_030131_7351_si_dkeyp_46h3_2	Drer_093704_si_dkeyp_46h3_8_Source_ZFIN_Acc_ZDB_GENE_060503_183_si_dkeyp_46h3_8	Drer_087363_si_dkeyp_46h3_6_Source_ZFIN_Acc_ZDB_GENE_060503_90_si_dkeyp_46h3_6	Drer_086247_zgc_171781_Source_ZFIN_Acc_ZDB_GENE_080305_9_zgc_171781	Drer_088932_si_dkey_240e12_6_Source_ZFIN_Acc_ZDB_GENE_050208_367_si_dkey_240e12_6	Drer_093841_si_ch211_12h2_6_Source_ZFIN_Acc_ZDB_GENE_091117_31_si_ch211_12h2_6	Drer_040574_eva_1_homolog_C_C_elegans_Source_HGNC_Symbol_Acc_13239_EVA1C_2_of_9	Drer_094478_si_ch1073_75o15_4_Source_ZFIN_Acc_ZDB_GENE_100922_199_si_ch1073_75o15_4	Drer_088713_si_ch211_226h8_14_Source_ZFIN_Acc_ZDB_GENE_050208_470_si_ch211_226h8_14	Drer_088945_Uncharacterized_protein_Source_UniProtKB_TrEMBL_Acc_F1Q576_AL929192_2	Drer_096097_si_dkeyp_98a7_5_Source_ZFIN_Acc_ZDB_GENE_050208_360_si_dkeyp_98a7_5	Drer_088895_si_dkeyp_98a7_7_Source_ZFIN_Acc_ZDB_GENE_050208_520_si_dkeyp_98a7_7	Drer_090929_si_dkeyp_98a7_3_Source_ZFIN_Acc_ZDB_GENE_050208_679_si_dkeyp_98a7_3	Drer_089525_si_ch211_250e5_9_Source_ZFIN_Acc_ZDB_GENE_050208_350_si_ch211_250e5_9	Drer_096159_si_dkeyp_98a7_4_Source_ZFIN_Acc_ZDB_GENE_050208_760_si_dkeyp_98a7_4	Drer_094674_si_dkeyp_98a7_8_Source_ZFIN_Acc_ZDB_GENE_050208_600_si_dkeyp_98a7_8	Drer_088923_si_dkeyp_98a7_10_Source_ZFIN_Acc_ZDB_GENE_050208_527_si_dkeyp_98a7_10	Drer_087860_Uncharacterized_protein_Source_UniProtKB_TrEMBL_Acc_E9QGP7_AL929192_1	Drer_089516_Uncharacterized_protein_Source_UniProtKB_TrEMBL_Acc_E9QCA5_AL929192_3	Drer_087584_si_dkeyp_98a7_9_Source_ZFIN_Acc_ZDB_GENE_050208_680_si_dkeyp_98a7_9	Drer_074538_si_dkey_179j5_5_Source_ZFIN_Acc_ZDB_GENE_070705_320_si_dkey_179j5_5	Drer_089869_eva_1_homolog_C_C_elegans_Source_HGNC_Symbol_Acc_13239_EVA1C_6_of_9	Drer_042063_si_ch211_145c1_1_Source_ZFIN_Acc_ZDB_GENE_070912_81_si_ch211_145c1_1	Drer_078457_si_ch211_250e5_16_Source_ZFIN_Acc_ZDB_GENE_030131_6052_si_ch211_250e5_16	Drer_094199_si_ch211_226h8_8_Source_ZFIN_Acc_ZDB_GENE_050208_695_si_ch211_226h8_8	Drer_093249_si_ch211_226h8_11_Source_ZFIN_Acc_ZDB_GENE_050208_629_si_ch211_226h8_11	Drer_077097_si_ch211_226h8_6_Source_ZFIN_Acc_ZDB_GENE_050208_456_si_ch211_226h8_6	Drer_070166_eva_1_homolog_C_C_elegans_Source_HGNC_Symbol_Acc_13239_EVA1C_4_of_9	Drer_086221_si_ch211_226h8_4_Source_ZFIN_Acc_ZDB_GENE_050208_376_si_ch211_226h8_4	Drer_094616_eva_1_homolog_C_C_elegans_Source_HGNC_Symbol_Acc_13239_EVA1C_8_of_9	Drer_086529_eva_1_homolog_C_C_elegans_Source_HGNC_Symbol_Acc_13239_EVA1C_5_of_9	Drer_097446_si_ch211_66i15_5_Source_ZFIN_Acc_ZDB_GENE_090313_122_si_ch211_66i15_5	Drer_032156_eva_1_homolog_C_C_elegans_Source_HGNC_Symbol_Acc_13239_EVA1C_1_of_9	Drer_061121_latrophilin_3_1_Source_ZFIN_Acc_ZDB_GENE_030131_7856_lphn3_1	Drer_087583_si_ch211_226h8_13_Source_ZFIN_Acc_ZDB_GENE_050208_550_si_ch211_226h8_13	Drer_092219_si_ch211_250e5_16_Source_ZFIN_Acc_ZDB_GENE_030131_6052_si_ch211_250e5_16	Drer_092057_eva_1_homolog_C_C_elegans_Source_HGNC_Symbol_Acc_13239_EVA1C_7_of_9	Drer_095741_DEAD_Asp_Glu_Ala_Asp_box_polypeptide_41_Source_ZFIN_Acc_ZDB_GENE_030131_1927_ddx41	Drer_092702_si_dkeyp_20e4_8_Source_ZFIN_Acc_ZDB_GENE_050208_356_si_dkeyp_20e4_8	
Spur_010313_Gal_lec5	Spur_025414_Gal_lec15	Spur_002005_Gal_lec	Spur_001878_Gal_lec_Tm	Spur_022719_Gal_lec12	Spur_014004_Gal_lec13	Spur_004831_Gal_lec2	Spur_021675_Gal_lec10	Spur_009671_Hypp_1864	Spur_007565_Gal_lec4	Spur_018550_Gal_lec14	Spur_005763_Hypp_1600	Spur_018682_Gal_lec8	Spur_012302_Gal_lec6	Spur_022595_Gal_lec11	Spur_018683_Gal_lec9	
Smim_51147_latrophilin_like_receptor_Tribolium_castaneum_gi_270016377_gb_EFA12823_3e_49_184	Smim_81061_PREDICTED_latrophilin_Cirl_like_Acyrthosiphon_pisum_gi_328700235_ref_XP_001951425_2e_26_112	
Nvec_32702_Gal_Lectin	Nvec_40636_Gal_Lectin	Nvec_21402_Gal_Lectin	Nvec_50238_	Nvec_47571_Gal_Lectin	Nvec_57428_Gal_Lectin	Nvec_25910_Gal_Lectin	Nvec_25909_Gal_Lectin	Nvec_5078_Gal_Lectin	Nvec_30196_Gal_Lectin	Nvec_51770_Gal_Lectin	Nvec_49597_Gal_Lectin	Nvec_39050_Gal_Lectin	Nvec_50239_	Nvec_51771_Gal_Lectin	Nvec_21403_Gal_Lectin	Nvec_21691_Gal_Lectin	Nvec_25911_Gal_Lectin	Nvec_21670_Gal_Lectin	Nvec_56596_Gal_Lectin	Nvec_47555_Gal_Lectin	Nvec_41167_Gal_Lectin	Nvec_20139_	Nvec_30074_PAN	Nvec_3035_PAN	Nvec_34604_	Nvec_25912_	Nvec_56726_	Nvec_50237_	Nvec_54359_	Nvec_21433_	Nvec_45310_	Nvec_28501_	Nvec_26850_	Nvec_38189_	Nvec_6727_	

HG_10873	
Nvec_36746_	

HG_12328	
Cgig_19014_GTP_binding_protein_YPT7_Source_UniProtKB_TrEMBL_Acc_K1QFH4	
Nvec_22649_	

HG_15240	
This group of homology does not contain any annotated genome

HG_3550	
Hsap_Ensmbl0162300_zinc_finger_protein_like_1_Source_HGNC_Symbol_Acc_12868_ZFPL1	
Dmel_0038950_CG5382	
Cgig_16629_Zinc_finger_protein_like_1_Source_UniProtKB_TrEMBL_Acc_K1QSP4	
Cele_021563_Y45G12B_2_Protein_Y45G12B_2_isoform_a_Source_RefSeq_mRNA_Acc_NM_071330	
Drer_011186_zinc_finger_protein_like_1_Source_ZFIN_Acc_ZDB_GENE_040426_1255_zfpl1	
Spur_025672_Zfpl1	
Smim_39218_PREDICTED_similar_to_Zinc_finger_like_protein_Strongylocentrotus_purpuratus_gi_72015911_ref_XP_785452_3e_94_292	
Sman_160950	Sman_071410	
Gsal_10874_zinc_finger_1	
Nvec_26618_	
Atha_AT2G14835_1_RING_U_box_superfamily_protein	
Ttra_02951T0_02951	

HG_7552	
Hsap_Ensmbl0115956_pleckstrin_Source_HGNC_Symbol_Acc_9070_PLEK	Hsap_Ensmbl0100558_pleckstrin_2_Source_HGNC_Symbol_Acc_19238_PLEK2	
Cgig_17855_Pleckstrin_Source_UniProtKB_TrEMBL_Acc_K1QJG4	
Drer_012789_pleckstrin_2_Source_ZFIN_Acc_ZDB_GENE_080219_2_plek2	
Spur_003501_Plek	
Nvec_32410_DEP	

HG_16120	
Nvec_9097_Pox_RNA_Pol_19	

HG_4129	
Hsap_Ensmbl0100410_PHD_finger_protein_5A_Source_HGNC_Symbol_Acc_18000_PHF5A	
Dmel_0031822_CG9548	
Cele_004016_phf_5_Protein_PHF_5_phf_5_mRNA_complete_cds_Source_RefSeq_mRNA_Acc_NM_001027738	
Drer_045155_PHD_finger_protein_5A_Source_ZFIN_Acc_ZDB_GENE_021219_3_phf5a	
Spur_027966_Sf3b14b	
Sman_011720	
Gsal_12866_phd_finger_like_domain_containing_protein_5a	Gsal_6799_phd_finger_like_domain_containing_protein_5a	
Scer_YPR094W_Component_of_the_SF3b_subcomplex_of_the_U2_snRNP_zinc_cluster_protein_involved_in_pre_mRNA_splicing_and_cycloheximide_resistance_Source_SGD_Acc_S000006298_RDS3_SGD	
Atha_AT2G30000_1_PHF5_like_protein	

HG_3374	
Hsap_Ensmbl0167280_endo_beta_N_acetylglucosaminidase_Source_HGNC_Symbol_Acc_24622_ENGASE	
Dmel_0030839_CG5613	
Cgig_13965_Cytosolic_endo_beta_N_acetylglucosaminidase_Source_UniProtKB_TrEMBL_Acc_K1Q7L8	
Cele_017164_eng_1_Protein_ENG_1_isoform_b_Source_RefSeq_mRNA_Acc_NM_001026067	
Drer_010035_endo_beta_N_acetylglucosaminidase_Source_ZFIN_Acc_ZDB_GENE_070112_1332_engase	
Spur_020363_Enase	
Smim_83793_cytosolic_endo_beta_N_acetylglucosaminidase_Homo_sapiens_gi_110431350_ref_NP_001036038_2e_112_359	
Sman_174990_Putative_endo_beta_n_acetylglucosaminidase_Source_UniProtKB_TrEMBL_Acc_G4VS49	
Gsal_4473_cytosolic_endo_beta_n_acetylglucosaminidase	
Nvec_42596_Glyco_hydro_85	Nvec_48262_	
Atha_AT3G11040_1_Glycosyl_hydrolase_family_85	Atha_AT5G05460_1_Glycosyl_hydrolase_family_85	Atha_AT3G61010_2_Ferritin_ribonucleotide_reductase_like_family_protein	
Rfil_5693961798004_partial_Reticulomyxa_filosa	

HG_4217	
Hsap_Ensmbl0116771_agmatine_ureohydrolase_agmatinase_Source_HGNC_Symbol_Acc_18407_AGMAT	
Cgig_12293_Agmatinase_mitochondrial_Source_UniProtKB_TrEMBL_Acc_K1Q8V9	
Drer_059700_agmatine_ureohydrolase_agmatinase_Source_ZFIN_Acc_ZDB_GENE_060929_696_agmat	
Spur_004607_Agmat_1	Spur_000012_Agmat	
Smim_1396_Putative_agmatinase_Marinobacter_sp_ELB17_gi_126664826_ref_ZP_01735810_3e_142_415	Smim_15412_denovo_path2_putative_arginase_agmatinase_formiminoglutamase_Klebsiella_pneumoniae_subsp_pneumoniae_NTUH_K2044_gi_238896094_ref_YP_002920830_8e_13_68_2	Smim_1398_arginase_agmatinase_formimionoglutamate_hydrolase_Herbaspirillum_seropedicae_SmR1_gi_300311047_ref_YP_003775139_5e_10_63_2	
Nvec_42412_zf_C2H2	Nvec_52914_	Nvec_3935_	
Atha_AT4G08900_1_arginase	Atha_AT4G08870_1_Arginase_deacetylase_superfamily_protein	
Rfil_569419756	

HG_3462	
Hsap_Ensmbl0126870_WD_repeat_domain_60_Source_HGNC_Symbol_Acc_21862_WDR60	
Dmel_0034095_CG15701	
Cgig_14984_WD_repeat_containing_protein_60_Source_UniProtKB_TrEMBL_Acc_K1PNR0	
Cele_016165_C27F2_1_Protein_C27F2_1_C27F2_1_mRNA_complete_cds_Source_RefSeq_mRNA_Acc_NM_065657	
Drer_076934_WD_repeat_domain_60_Source_HGNC_Symbol_Acc_21862_WDR60	
Spur_000243_Wdr60	
Smim_1680_PREDICTED_similar_to_WD_repeat_domain_60_Strongylocentrotus_purpuratus_gi_115964466_ref_XP_001191416_1e_27_125	
Nvec_49054_Chordopox_A30L	Nvec_56347_	Nvec_53369_	
Ttra_11795T0_11795	
Rfil_5694000366775_Reticulomyxa_filosa	Rfil_569321249_PHD_zinc_finger_containing_protein_Reticulomyxa_filosa	Rfil_569380936	Rfil_569412676_Negative_elongation_factor_E_Reticulomyxa_filosa	

HG_48188	
This group of homology does not contain any annotated genome

HG_10399	
Hsap_Ensmbl0152082_mitotic_spindle_organizing_protein_2B_Source_HGNC_Symbol_Acc_25886_MZT2B	Hsap_Ensmbl0173272_mitotic_spindle_organizing_protein_2A_Source_HGNC_Symbol_Acc_33187_MZT2A	
Cgig_08755	
Drer_057928_mitotic_spindle_organizing_protein_2B_Source_ZFIN_Acc_ZDB_GENE_040801_87_mzt2b	
Spur_020172_Spur_020172	

HG_3286	
Hsap_Ensmbl0104522_tissue_specific_transplantation_antigen_P35B_Source_HGNC_Symbol_Acc_12390_TSTA3	
Dmel_0034794_Gmer_GDP_4_keto_6_deoxy_D_mannose_3_5_epimerase_4_reductase_Source_FlyBase_0034794	
Cgig_16408_GDP_L_fucose_synthetase_Source_UniProtKB_TrEMBL_Acc_K1PK93	
Cele_019813_ger_1_Protein_GER_1_ger_1_mRNA_complete_cds_Source_RefSeq_mRNA_Acc_NM_066139	
Drer_039666_tissue_specific_transplantation_antigen_P35B_Source_ZFIN_Acc_ZDB_GENE_040722_1_tsta3	Drer_039669_tissue_specific_transplantation_antigen_P35B_Source_HGNC_Symbol_Acc_12390_TSTA3_2_of_3	Drer_042661_tissue_specific_transplantation_antigen_P35B_Source_HGNC_Symbol_Acc_12390_TSTA3_3_of_3	
Spur_014789_Tsta3	
Smim_36720_tissue_specific_transplantation_antigen_P35B_Xenopus_Silurana_tropicalis_gi_38383179_gb_AAH62507_3e_176_501	
Atha_AT1G17890_1_GER2_NAD_P_binding_Rossmann_fold_superfamily_protein	Sman_104720_GMER_GDP_4_keto_6_deoxy_D_mannose_3_5_epimerase_4_reductase_Putative_nad_dependent_epimerase_dehydratase_Source_UniProtKB_TrEMBL_Acc_C1M169	
Gsal_1081_gdp_l_fucose_synthase	
Atha_AT1G17890_1_GER2_NAD_P_binding_Rossmann_fold_superfamily_protein	Atha_AT1G73250_1_ATFX_GER1_GDP_4_keto_6_deoxymannose_3_5_epimerase_4_reductase_1	
Ttra_04147T0_04147_GDP_L_fucose_synthase_320_aa	

HG_11512	
Hsap_Ensmbl0196199_M_phase_phosphoprotein_8_Source_HGNC_Symbol_Acc_29810_MPHOSPH8	
Cgig_08812_M_phase_phosphoprotein_8_Source_UniProtKB_TrEMBL_Acc_K1PS99	
Drer_005576_M_phase_phosphoprotein_8_Source_ZFIN_Acc_ZDB_GENE_050309_191_mphosph8	
Nvec_12471_	
Rfil_569405307_chromodomain_containing_protein_Reticulomyxa_filosa	

HG_292	
Hsap_Ensmbl0170537_transmembrane_channel_like_7_Source_HGNC_Symbol_Acc_23000_TMC7	Hsap_Ensmbl0103534_transmembrane_channel_like_5_Source_HGNC_Symbol_Acc_22999_TMC5	Hsap_LRG_118_transmembrane_channel_like_6_Source_HGNC_Symbol_Acc_18021_LRG_118	Hsap_Ensmbl0269159_CU151838_2	Hsap_Ensmbl0263166_CU457734_2	Hsap_Ensmbl0270942_Transmembrane_channel_like_protein_4_Source_UniProtKB_TrEMBL_Acc_C9JFU4_AC245052_2	Hsap_Ensmbl0272723_transmembrane_channel_like_4_Source_HGNC_Symbol_Acc_22998_TMC4	Hsap_Ensmbl0272946_transmembrane_channel_like_4_Source_HGNC_Symbol_Acc_22998_TMC4	
Cgig_25771_Transmembrane_channel_like_protein_7_Source_UniProtKB_TrEMBL_Acc_K1RJJ0	Cgig_13960_Transmembrane_channel_like_protein_7_Source_UniProtKB_TrEMBL_Acc_K1Q7L4	Cgig_22045_Transmembrane_channel_like_protein_7_Source_UniProtKB_TrEMBL_Acc_K1QXM3	
Drer_031757_transmembrane_channel_like_4_Source_ZFIN_Acc_ZDB_GENE_030131_7489_tmc4	Drer_013252_transmembrane_channel_like_5_Source_HGNC_Symbol_Acc_22999_TMC5	Drer_069787_transmembrane_channel_like_6a_Source_ZFIN_Acc_ZDB_GENE_081114_3_tmc6a	Drer_004875_transmembrane_channel_like_6_Source_HGNC_Symbol_Acc_18021_TMC6_1_of_2	Drer_033104_transmembrane_channel_like_2_Source_HGNC_Symbol_Acc_16527_TMC2_2_of_2	Drer_060545_transmembrane_channel_like_8_Source_HGNC_Symbol_Acc_20474_TMC8	
Spur_004437_Tmc5	Spur_004436_Tmc7	
Smim_34570_Transmembrane_channel_like_protein_7_Harpegnathos_saltator_gi_307209991_gb_EFN86760_2e_94_314	
Nvec_15718_	

HG_11207	
Nvec_23144_Biotin_lipoyl	

HG_12223	
Cgig_20303	
Spur_028495_Hypp_1231	

HG_2958	
Hsap_Ensmbl0179632_MAF1_homolog_S_cerevisiae_Source_HGNC_Symbol_Acc_24966_MAF1	
Dmel_0058196_Maf1	
Cgig_17710_Repressor_of_RNA_polymerase_III_transcription_MAF1_like_protein_Source_UniProtKB_TrEMBL_Acc_K1PNA2	
Cele_016622_mafr_1_Protein_MAFR_1_mafr_1_mRNA_complete_cds_Source_RefSeq_mRNA_Acc_NM_060376	
Drer_013122_MAF1_homolog_S_cerevisiae_Source_ZFIN_Acc_ZDB_GENE_040426_2788_maf1	Drer_036489_MAF1_homolog_S_cerevisiae_Source_HGNC_Symbol_Acc_24966_MAF1	
Spur_024983_Maf1	
Smim_74807_negative_effector_of_RNA_polymerase_III_synthesis_putative_Ixodes_scapularis_gi_242001726_ref_XP_002435506_6e_107_318	
Sman_070680	
Gsal_5576_repressor_of_rna_polymerase_iii_transcription_maf1_homolog	
Nvec_24632_	
Scer_YDR005C_Highly_conserved_negative_regulator_of_RNA_polymerase_III_binds_to_the_N_terminal_domain_of_the_Rpc160p_subunit_of_Pol_III_to_prevent_closed_complex_formation_localization_and_activity_are_regulated_by_phosphorylation_mediated_by_TORC1_protein_k_A_and_Sch9p_localizes_to_cytoplasm_during_vegetative_growth_and_translocates_to_the_nucleus_and_nucleolus_under_stress_conditions_Source_SGD_Acc_S000002412_MAF1_SGD	
Atha_AT5G13240_1_transcription_regulators	
Ttra_07396T0_07396_mitogen_activated_protein_kinase_300_aa	

HG_7423	
Hsap_Ensmbl0269891_ARHGAP19_SLIT1_readthrough_NMD_candidate_Source_HGNC_Symbol_Acc_48348_ARHGAP19_SLIT1	Hsap_Ensmbl0213390_Rho_GTPase_activating_protein_19_Source_HGNC_Symbol_Acc_23724_ARHGAP19	
Drer_083189_Rho_GTPase_activating_protein_19_Source_ZFIN_Acc_ZDB_GENE_100922_157_arhgap19	
Spur_026961_Rhogap19	
Smim_56779_rho_GTPase_activating_protein_Culex_quinquefasciatus_gi_170047802_ref_XP_001851398_1e_42_164	
Ttra_06234T0_06234	

HG_3333	
Hsap_Ensmbl0198522_GPN_loop_GTPase_1_Source_HGNC_Symbol_Acc_17030_GPN1	
Dmel_0040346_CG3704	
Cgig_27037_GPN_loop_GTPase_1_Source_UniProtKB_TrEMBL_Acc_K1R5L6	
Cele_001661_gop_2_Protein_GOP_2_gop_2_mRNA_complete_cds_Source_RefSeq_mRNA_Acc_NM_065717	
Drer_043928_GPN_loop_GTPase_1_Source_HGNC_Symbol_Acc_17030_GPN1	
Spur_019011_Gpn1	
Smim_53135_gpn_loop_GTPase_Ictalurus_furcatus_gi_308321220_gb_ADO27762_2e_153_449	
Sman_072790_Xpa_binding_protein_1_Mbdin_putative_Source_UniProtKB_TrEMBL_Acc_G4LVZ8	
Gsal_12980_gpn_loop_gtpase_1	
Nvec_7413_ATP_bind_1	Nvec_24698_ATP_bind_1	
Scer_YJR072C_Member_of_the_conserved_GPN_loop_GTPase_family_has_a_role_in_transport_of_RNA_polymerase_II_to_the_nucleus_exhibits_GTP_dependent_binding_to_PolII_has_ATPase_activity_involved_in_sister_chromatid_cohesion_phosphorylated_by_the_Pcl1p_Pho85p_kina_plex_human_homolog_XAB1_interacts_with_human_RNA_polymerase_II_Source_SGD_Acc_S000003833_NPA3_SGD	
Atha_AT4G21800_1_QQT2_P_loop_containing_nucleoside_triphosphate_hydrolases_superfamily_protein	
Ttra_02937T0_02937_GPN_loop_GTPase_1_351_aa	
Rfil_569363774_AAA_ATPase_domain_containing_protein_Reticulomyxa_filosa	Rfil_569363773_XPA_binding_protein_Reticulomyxa_filosa	

HG_7335	
Drer_090093_Uncharacterized_protein_Source_UniProtKB_TrEMBL_Acc_F1REP8_CABZ01104063_1	
Nvec_943_	Nvec_33545_	Nvec_51416_	Nvec_42873_DB	Nvec_4085_	Nvec_37449_DB	Nvec_22313_DB	Nvec_1402_	Nvec_27739_DUF402	Nvec_13820_	Nvec_17207_DB	Nvec_16564_	Nvec_46095_	Nvec_23688_DUF402	Nvec_49078_	Nvec_7553_	Nvec_33297_	Nvec_24540_	Nvec_30520_DUF1568	Nvec_38640_	Nvec_17825_	Nvec_23548_	Nvec_9459_Transp_Tc5_C	

HG_619	
Hsap_Ensmbl0010256_ubiquinol_cytochrome_c_reductase_core_protein_I_Source_HGNC_Symbol_Acc_12585_UQCRC1	Hsap_Ensmbl0165688_peptidase_mitochondrial_processing_alpha_Source_HGNC_Symbol_Acc_18667_PMPCA	Hsap_Ensmbl0105819_peptidase_mitochondrial_processing_beta_Source_HGNC_Symbol_Acc_9119_PMPCB	Hsap_Ensmbl0140740_ubiquinol_cytochrome_c_reductase_core_protein_II_Source_HGNC_Symbol_Acc_12586_UQCRC2	
Dmel_0038271_CG3731	Dmel_0033235_CG8728	Dmel_0250814_CG4169	
Cgig_17454_Mitochondrial_processing_peptidase_subunit_beta_Source_UniProtKB_TrEMBL_Acc_K1Q9P5	Cgig_11428_Mitochondrial_processing_peptidase_subunit_alpha_Source_UniProtKB_TrEMBL_Acc_K1PQM1	Cgig_05784_Cytochrome_b_c1_complex_subunit_2_mitochondrial_Source_UniProtKB_TrEMBL_Acc_K1QLS3	
Cele_013880_mppb_1_Protein_MPPB_1_mppb_1_mRNA_complete_cds_Source_RefSeq_mRNA_Acc_NM_069175	Cele_018963_ucr_1_Protein_UCR_1_ucr_1_mRNA_complete_cds_Source_RefSeq_mRNA_Acc_NM_065801	Cele_022159_mppa_1_Protein_MPPA_1_mppa_1_mRNA_complete_cds_Source_RefSeq_mRNA_Acc_NM_058487	Cele_011679_ucr_2_2_Protein_UCR_2_2_ucr_2_2_mRNA_complete_cds_Source_RefSeq_mRNA_Acc_NM_078120	Cele_012158_ucr_2_1_Protein_UCR_2_1_isoform_b_ucr_2_1_mRNA_complete_cds_Source_RefSeq_mRNA_Acc_NM_077611	Cele_020757_ucr_2_3_Protein_UCR_2_3_ucr_2_3_mRNA_complete_cds_Source_RefSeq_mRNA_Acc_NM_064883	
Drer_016979_peptidase_mitochondrial_processing_beta_Source_ZFIN_Acc_ZDB_GENE_050220_10_pmpcb	Drer_052304_ubiquinol_cytochrome_c_reductase_core_protein_I_Source_ZFIN_Acc_ZDB_GENE_040426_1792_uqcrc1	Drer_070566_peptidase_mitochondrial_processing_alpha_Source_ZFIN_Acc_ZDB_GENE_030131_5809_pmpca	Drer_014794_ubiquinol_cytochrome_c_reductase_core_protein_IIa_Source_ZFIN_Acc_ZDB_GENE_040718_405_uqcrc2a	Drer_071691_ubiquinol_cytochrome_c_reductase_core_protein_IIb_Source_ZFIN_Acc_ZDB_GENE_030131_1269_uqcrc2b	
Spur_021078_Pmpcb	Spur_018758_Pmpca	Spur_022888_Uqcrc2	Spur_008722_Spur_008722	Spur_023656_Uqcrc2_1	Spur_022255_Spur_022255	
Smim_65140_processing_peptidase_beta_subunit_putative_Ixodes_scapularis_gi_241043304_ref_XP_002407106_0_0_610	Smim_59559_processing_peptidase_beta_subunit_putative_Ixodes_scapularis_gi_241043304_ref_XP_002407106_0_0_547	Smim_65597_mitochondrial_processing_peptidase_alpha_subunit_putative_Ixodes_scapularis_gi_241608598_ref_XP_002406607_0_0_651	Smim_69056_PREDICTED_cytochrome_b_c1_complex_subunit_mitochondrial_like_Ornithorhynchus_anatinus_gi_149636806_ref_XP_001507390_4e_109_340	
Sman_009650_Mitochondrial_processing_peptidase_beta_subunit_M16_family_Source_UniProtKB_TrEMBL_Acc_G4LYP1	Sman_094050_Mitochondrial_processing_peptidase_non_peptidase_alpha_subunit_M16_family_Source_UniProtKB_TrEMBL_Acc_G4LV68	
Gsal_6967_mitochondrial_processing_peptidase_beta_subunit_m16_family	Gsal_11299_mitochondrial_processing_peptidase	
Nvec_46476_	Nvec_40817_Peptidase_M16_C	Nvec_55523_Peptidase_M16_C	
Scer_YLR163C_Smaller_subunit_of_the_mitochondrial_processing_protease_MPP_essential_processing_enzyme_that_cleaves_the_N_terminal_targeting_sequences_from_mitochondrially_imported_proteins_Source_SGD_Acc_S000004153_MAS1_SGD	Scer_YBL045C_Core_subunit_of_the_ubiquinol_cytochrome_c_reductase_complex_bc1_complex_which_is_a_component_of_the_mitochondrial_inner_membrane_electron_transport_chain_Source_SGD_Acc_S000000141_COR1_SGD	Scer_YHR024C_Larger_subunit_of_the_mitochondrial_processing_protease_MPP_essential_processing_enzyme_that_cleaves_the_N_terminal_targeting_sequences_from_mitochondrially_imported_proteins_Source_SGD_Acc_S000001066_MAS2_SGD	Scer_YPR191W_Subunit_2_of_the_ubiquinol_cytochrome_c_reductase_complex_which_is_a_component_of_the_mitochondrial_inner_membrane_electron_transport_chain_phosphorylated_transcription_is_regulated_by_Hap1p_Hap2p_Hap3p_and_heme_Source_SGD_Acc_S000006395_QCR2_SGD	
Atha_AT3G02090_2_MPPBETA_Insulinase_Peptidase_family_M16_protein	Atha_AT1G51980_1_Insulinase_Peptidase_family_M16_protein	Atha_AT3G16480_1_MPPalpha_mitochondrial_processing_peptidase_alpha_subunit	
Ttra_03007T0_03007_processing_peptidase_beta_subunit_367_aa	Ttra_11281T0_11281_peptidase_subunit_alpha_926_aa	Ttra_02316T0_02316	
Rfil_569425175	Rfil_569425181_mitochondrial_processing_peptidase_beta_subunit_Reticulomyxa_filosa	Rfil_569425182_mitochondrial_processing_peptidase_beta_subunit_Reticulomyxa_filosa	Rfil_569377579	Rfil_569422270	Rfil_569422271_mitochondrial_processing_peptidase_alpha_subunit_mitochondrial_precursor_Reticulomyxa_filosa	

HG_3421	
Hsap_Ensmbl0260533_nuclear_receptor_binding_protein_2_Source_HGNC_Symbol_Acc_19339_NRBP2	Hsap_Ensmbl0185189_nuclear_receptor_binding_protein_2_Source_HGNC_Symbol_Acc_19339_NRBP2	Hsap_Ensmbl0115216_nuclear_receptor_binding_protein_1_Source_HGNC_Symbol_Acc_7993_NRBP1	
Dmel_0027497_Madm_MLF1_adaptor_molecule_Source_FlyBase_0027497	
Cgig_00822_Nuclear_receptor_binding_protein_Source_UniProtKB_TrEMBL_Acc_K1P797	Cgig_25059_Nuclear_receptor_binding_like_protein_Source_UniProtKB_TrEMBL_Acc_K1R774	
Cele_010427_hpo_11_Protein_HPO_11_hpo_11_mRNA_complete_cds_Source_RefSeq_mRNA_Acc_NM_059621	
Drer_056089_nuclear_receptor_binding_protein_1_Source_ZFIN_Acc_ZDB_GENE_041001_146_nrbp1	Drer_032951_nuclear_receptor_binding_protein_2_Source_ZFIN_Acc_ZDB_GENE_070713_4_nrbp2	Drer_009626_nuclear_receptor_binding_protein_2_Source_HGNC_Symbol_Acc_19339_NRBP2_1_of_2	
Spur_020168_Nrbp	
Smim_14265_Nuclear_receptor_binding_protein_Harpegnathos_saltator_gi_307202843_gb_EFN82103_0_0_674	
Sman_046140_Protein_kinase_Source_UniProtKB_TrEMBL_Acc_G4VPT2	
Gsal_5376_nuclear_receptor_binding_protein	Gsal_189_protein_kinase	

HG_11174	
Spur_012634_Spur_012634	
Nvec_42318_	Nvec_19120_	Nvec_9594_Extensin_2	Nvec_48013_Keratin_B2	Nvec_442_CHCH	Nvec_39594_CHCH	Nvec_45624_	Nvec_2136_F5_F8_type_C	Nvec_51411_	

HG_3157	
Cgig_11943_AMY_1_associating_protein_expressed_in_testis_1_Source_UniProtKB_TrEMBL_Acc_K1PU74	
Drer_006292_MYCBP_associated_testis_expressed_1_Source_HGNC_Symbol_Acc_24010_MAATS1	
Spur_008184_Spur_008184	Spur_004471_C3orf15	Spur_009370_C3orf15_1	Spur_028385_Spur_028385	
Sman_084650	Sman_168020	Sman_168010	Sman_084640	
Gsal_8669_amy_1_associating_protein_expressed_in_testis_1_like	
Nvec_31082_Motilin_ghrelin	Nvec_16999_	Nvec_22468_CUT	
Ttra_10463T0_10463_AMY_1_associating_protein_expressed_in_testis_1_744_aa	
Rfil_569424594	

HG_7159	
Hsap_Ensmbl0196116_tudor_domain_containing_7_Source_HGNC_Symbol_Acc_30831_TDRD7	
Dmel_0027529_CG8920	
Drer_077523_Tudor_domain_containing_protein_7B_Source_UniProtKB_Swiss_Prot_Acc_E7FDW8_TDRD7B	Drer_032808_tudor_domain_containing_7_Source_ZFIN_Acc_ZDB_GENE_040426_2103_tdrd7	
Spur_017135_Tdrd7L	
Smim_71189_PREDICTED_tudor_domain_containing_protein_7_like_Apis_mellifera_gi_328782031_ref_XP_001121997_2e_52_202	Smim_9813_hypothetical_protein_IscW_ISCW019360_Ixodes_scapularis_gi_241599806_ref_XP_002404898_2e_05_50_8	
Nvec_17085_	Nvec_39806_	

HG_3245	
Hsap_Ensmbl0145592_ribosomal_protein_L37_Source_HGNC_Symbol_Acc_10347_RPL37	
Dmel_0030616_RpL37a_Ribosomal_protein_L37a_Source_FlyBase_0030616	Dmel_0034822_RpL37b_Ribosomal_protein_L37b_Source_FlyBase_0034822	
Cgig_14579_Ribosomal_protein_L37_Source_UniProtKB_TrEMBL_Acc_K1PNZ8	
Cele_012179_W01D2_1_Protein_W01D2_1_W01D2_1_mRNA_complete_cds_Source_RefSeq_mRNA_Acc_NM_064671	Cele_004451_rpl_37_Protein_RPL_37_rpl_37_mRNA_complete_cds_Source_RefSeq_mRNA_Acc_NM_065326	
Drer_034291_ribosomal_protein_L37_Source_ZFIN_Acc_ZDB_GENE_040625_39_rpl37	
Spur_010279_Spur_010279	
Smim_40557_60S_ribosomal_protein_L37A_Lycosa_singoriensis_gi_161661043_gb_ABX75388_2e_59_187	
Sman_035800_RPL37_60S_ribosomal_protein_L37_Source_UniProtKB_Swiss_Prot_Acc_O44125	
Gsal_7705_ribosomal_protein_l37a	
Nvec_43242_	
Scer_YLR185W_Protein_component_of_the_large_60S_ribosomal_subunit_has_similarity_to_Rpl37Bp_and_to_rat_L37_ribosomal_protein_Source_SGD_Acc_S000004175_RPL37A_SGD	Scer_YDR500C_Protein_component_of_the_large_60S_ribosomal_subunit_has_similarity_to_Rpl37Ap_and_to_rat_L37_ribosomal_protein_Source_SGD_Acc_S000002908_RPL37B_SGD	
Atha_AT1G52300_1_Zinc_binding_ribosomal_protein_family_protein	Atha_AT3G16080_1_Zinc_binding_ribosomal_protein_family_protein	Atha_AT1G15250_1_Zinc_binding_ribosomal_protein_family_protein	
Ttra_02263T0_02263_60S_ribosomal_protein_L37_A_100_aa	

HG_6492	
Hsap_Ensmbl0135338_Leber_congenital_amaurosis_5_Source_HGNC_Symbol_Acc_31923_LCA5	Hsap_Ensmbl0157578_Leber_congenital_amaurosis_5_like_Source_HGNC_Symbol_Acc_1255_LCA5L	
Dmel_0036687_CG6652	
Drer_076153_Leber_congenital_amaurosis_5_Source_ZFIN_Acc_ZDB_GENE_090313_268_lca5	
Spur_015975_Lca5	
Smim_27050_Trafficking_protein_particle_complex_subunit_3_Acromyrmex_echinatior_gi_332031512_gb_EGI70984_6e_05_47_4	
Nvec_52978_	

HG_7247	
Hsap_Ensmbl0151876_F_box_protein_4_Source_HGNC_Symbol_Acc_13583_FBXO4	
Cgig_14578_F_box_only_protein_4_Source_UniProtKB_TrEMBL_Acc_K1PH44	
Drer_074170_F_box_protein_4_Source_HGNC_Symbol_Acc_13583_FBXO4	
Spur_008662_Fbxo4	
Nvec_19345_Arf	
Ttra_07697T0_07697	

HG_3069	
Dmel_0036927_CG7433	
Cgig_25808_4_aminobutyrate_aminotransferase_mitochondrial_Source_UniProtKB_TrEMBL_Acc_K1QXS3	Cgig_27541_4_aminobutyrate_aminotransferase_mitochondrial_Source_UniProtKB_TrEMBL_Acc_K1QQ79	
Cele_001794_gta_1_Protein_GTA_1_gta_1_mRNA_complete_cds_Source_RefSeq_mRNA_Acc_NM_069461	
Drer_006031_4_aminobutyrate_aminotransferase_Source_ZFIN_Acc_ZDB_GENE_031006_4_abat	
Spur_005256_Abat	Spur_024406_Abat_1	
Smim_81765_4_aminobutyrate_aminotransferase_putative_Ixodes_scapularis_gi_241608398_ref_XP_002405970_0_0_588	
Gsal_3149_4_aminobutyrate_mitochondrial	Gsal_13791_4_aminobutyrate_mitochondrial_like	
Nvec_40870_	Nvec_22022_	
Scer_YGR019W_Gamma_aminobutyrate_GABA_transaminase_4_aminobutyrate_aminotransferase_involved_in_the_4_aminobutyrate_and_glutamate_degradation_pathways_required_for_normal_oxidative_stress_tolerance_and_nitrogen_utilization_Source_SGD_Acc_S000003251_UGA1_SGD	
Rfil_569419899	Rfil_5693991657066_partial_Reticulomyxa_filosa	Rfil_569419898	

HG_39348	
Smim_838_ABC_membrane_transporter_Athalia_rosae_gi_53828415_dbj_BAD54748_4e_08_56_6	
Smim_838_ABC_membrane_transporter_Athalia_rosae_gi_53828415_dbj_BAD54748_4e_08_56_6	

HG_45235	
Nvec_22709_	Nvec_52592_	

HG_595	
Nvec_11579_BRF1	Nvec_44693_	

HG_2490	
Cgig_13002	Cgig_08702	Cgig_24780	
Drer_093044_si_ch211_161h7_5_Source_ZFIN_Acc_ZDB_GENE_091204_265_si_ch211_161h7_5	Drer_091879_si_dkey_29d8_3_Source_ZFIN_Acc_ZDB_GENE_070912_508_si_dkey_29d8_3	
Spur_024771_Hypp_220	Spur_000250_Hypp_1246	Spur_022712_Hypp_2624	Spur_010752_Spur_010752	Spur_000372_Hypp_1256	Spur_026568_Hypp_2853	Spur_010751_Hypp_1939	Spur_006411_Hypp_1662	Spur_010267_Spur_010267	Spur_024770_Spur_024770	
Nvec_36522_	Nvec_47206_C4dic_mal_tran	Nvec_47205_C4dic_mal_tran	Nvec_36523_	Nvec_51948_Cation_efflux	Nvec_9152_	

HG_2917	
Hsap_Ensmbl0115266_adenomatosis_polyposis_coli_2_Source_HGNC_Symbol_Acc_24036_APC2	Hsap_Ensmbl0134982_adenomatous_polyposis_coli_Source_HGNC_Symbol_Acc_583_APC	Hsap_Ensmbl0258864_CTC_554D6_1	
Dmel_0015589_Apc_APC_like_Source_FlyBase_0015589	Dmel_0026598_Apc2_Adenomatous_polyposis_coli_tumor_suppressor_homolog_2_Source_FlyBase_0026598	
Cgig_04760	Cgig_04759	
Cele_000156_apr_1_Protein_APR_1_isoform_b_apr_1_mRNA_complete_cds_Source_RefSeq_mRNA_Acc_NM_001026376	
Drer_058868_adenomatosis_polyposis_coli_Source_ZFIN_Acc_ZDB_GENE_031112_7_apc	Drer_063007_adenomatosis_polyposis_coli_2_Source_ZFIN_Acc_ZDB_GENE_090422_1_apc2	
Spur_018010_Apc	Spur_026745_P120L	Spur_023697_Spur_023697	
Smim_29459_Adenomatous_polyposis_coli_protein_Acromyrmex_echinatior_gi_332030691_gb_EGI70368_6e_92_326	Smim_43838_Adenomatous_polyposis_coli_protein_Acromyrmex_echinatior_gi_332030691_gb_EGI70368_2e_92_321	Smim_43830_PREDICTED_adenomatous_polyposis_coli_like_Saccoglossus_kowalevskii_gi_291237198_ref_XP_002738523_4e_101_339	Smim_29471_PREDICTED_adenomatous_polyposis_coli_like_Saccoglossus_kowalevskii_gi_291237198_ref_XP_002738523_6e_73_254	Smim_69297_PREDICTED_adenomatous_polyposis_coli_protein_like_Apis_mellifera_gi_328778578_ref_XP_001120294_1e_11_73_9	Smim_69295_PREDICTED_adenomatous_polyposis_coli_protein_like_Apis_mellifera_gi_328778578_ref_XP_001120294_0_003_45_4	
Sman_139190_Adenomatous_polyposis_coli_protein_putative_Source_UniProtKB_TrEMBL_Acc_G4LUU8	
Gsal_6289_adenomatous_polyposis_coli_protein	Gsal_13869_hypothetical_protein	
Nvec_28108_	Nvec_3377_	Nvec_3320_	

HG_6919	
Hsap_Ensmbl0171681_activating_transcription_factor_7_interacting_protein_Source_HGNC_Symbol_Acc_20092_ATF7IP	
Dmel_0027499_wde_windei_Source_FlyBase_0027499	
Cgig_25007_Activating_transcription_factor_7_interacting_protein_1_Source_UniProtKB_TrEMBL_Acc_K1Q3G1	
Drer_069619_activating_transcription_factor_7_interacting_protein_Source_ZFIN_Acc_ZDB_GENE_061103_178_atf7ip	
Spur_019226_Hypp_151	
Smim_39039_Activating_transcription_factor_7_interacting_protein_Camponotus_floridanus_gi_307173815_gb_EFN64593_8e_42_167	Smim_83433_ubiquitin_protein_ligase_BRE1_putative_Pediculus_humanus_corporis_gi_242004622_ref_XP_002423179_9e_31_135	
Nvec_55131_fn3	Nvec_5677_fn3	

HG_10053	
Hsap_Ensmbl0176386_cell_division_cycle_26_Source_HGNC_Symbol_Acc_17839_CDC26	
Cgig_27544_Anaphase_promoting_complex_subunit_CDC26_Source_UniProtKB_TrEMBL_Acc_K1R476	
Drer_077815_cell_division_cycle_26_homolog_Source_ZFIN_Acc_ZDB_GENE_040822_18_cdc26	
Spur_004262_Spur_004262	
Nvec_6513_	

HG_41812	
This group of homology does not contain any annotated genome

HG_2829	
Hsap_Ensmbl0164587_ribosomal_protein_S14_Source_HGNC_Symbol_Acc_10387_RPS14	
Dmel_0004403_RpS14a_Ribosomal_protein_S14a_Source_FlyBase_0004403	
Cgig_11151_40S_ribosomal_protein_S14_Source_UniProtKB_TrEMBL_Acc_K1QQB6	Cgig_00384_40S_ribosomal_protein_S14_Source_UniProtKB_TrEMBL_Acc_K1P7X2	
Cele_004483_rps_14_Protein_RPS_14_rps_14_mRNA_complete_cds_Source_RefSeq_mRNA_Acc_NM_066171	
Drer_036629_ribosomal_protein_S14_Source_ZFIN_Acc_ZDB_GENE_030131_8631_rps14	
Spur_025574_Rps14	
Smim_32204_40S_ribosomal_protein_S14_Latrodectus_hesperus_gi_318086962_gb_ADV40073_2e_36_128	Smim_32158_40S_ribosomal_protein_S14_Latrodectus_hesperus_gi_318086962_gb_ADV40073_2e_28_107	
Sman_053830_Putative_40s_ribosomal_protein_S14_Source_UniProtKB_TrEMBL_Acc_G4VHS0	
Gsal_3196_ribosomal_protein_s14	
Nvec_37595_Ribosomal_S11	
Scer_YCR031C_Ribosomal_protein_59_of_the_small_subunit_required_for_ribosome_assembly_and_20S_pre_rRNA_processing_mutations_confer_cryptopleurine_resistance_nearly_identical_to_Rps14Bp_and_similar_to_E_coli_S11_and_rat_S14_ribosomal_proteins_Source_SGD_Acc_S000000627_RPS14A_SGD	Scer_YJL191W_Ribosomal_protein_59_of_the_small_subunit_required_for_ribosome_assembly_and_20S_pre_rRNA_processing_mutations_confer_cryptopleurine_resistance_nearly_identical_to_Rps14Ap_and_similar_to_E_coli_S11_and_rat_S14_ribosomal_proteins_Source_SGD_Acc_S000003727_RPS14B_SGD	
Atha_AT3G11510_1_Ribosomal_protein_S11_family_protein	Atha_AT2G36160_1_Ribosomal_protein_S11_family_protein	Atha_AT3G52580_1_Ribosomal_protein_S11_family_protein	
Ttra_08002T0_08002_40S_ribosomal_protein_S14_152_aa	
Rfil_569399537_40S_ribosomal_protein_S11_Reticulomyxa_filosa	

HG_1898	
Hsap_Ensmbl0102575_acid_phosphatase_5_tartrate_resistant_Source_HGNC_Symbol_Acc_124_ACP5	
Cgig_23441_Tartrate_resistant_acid_phosphatase_type_5_Source_UniProtKB_TrEMBL_Acc_K1QZN9	
Cele_008531_F02E9_7_Protein_F02E9_7_F02E9_7_mRNA_complete_cds_Source_RefSeq_mRNA_Acc_NM_059882	
Drer_019763_acid_phosphatase_5a_tartrate_resistant_Source_ZFIN_Acc_ZDB_GENE_040426_2864_acp5a	Drer_008921_acid_phosphatase_5b_tartrate_resistant_Source_ZFIN_Acc_ZDB_GENE_040718_151_acp5b	
Spur_002938_Acp5a	Spur_012246_Acp5	Spur_023327_trap5	
Smim_43907_acid_phosphatase_putative_Ixodes_scapularis_gi_240977033_ref_XP_002402580_3e_93_290	
Nvec_32742_Metallophos	Nvec_17877_Metallophos	Nvec_10933_	
Atha_AT1G25230_1_Calcineurin_like_metallo_phosphoesterase_superfamily_protein	Atha_AT1G14700_1_PAP3_ATPAP3_purple_acid_phosphatase_3	Atha_AT2G01880_1_PAP7_ATPAP7_purple_acid_phosphatase_7	Atha_AT2G01890_1_PAP8_ATPAP8_purple_acid_phosphatase_8	Atha_AT3G17790_1_ATACP5_ATPAP17_PAP17_purple_acid_phosphatase_17	
Rfil_5693974957587_Reticulomyxa_filosa	Rfil_569428136	Rfil_569439435	Rfil_569374061_Ser_Thr_protein_phosphatase_family_protein_Reticulomyxa_filosa	Rfil_5694060394671_Reticulomyxa_filosa	

HG_7118	
Spur_020209_Spur_020209	
Nvec_39294_zf_CCCH	Nvec_52581_Synuclein	Nvec_46898_Amelogenin	

HG_80	
Hsap_Ensmbl0157764_v_raf_murine_sarcoma_viral_oncogene_homolog_B_Source_HGNC_Symbol_Acc_1097_BRAF	Hsap_Ensmbl0073803_mitogen_activated_protein_kinase_kinase_kinase_13_Source_HGNC_Symbol_Acc_6852_MAP3K13	Hsap_Ensmbl0078061_v_raf_murine_sarcoma_3611_viral_oncogene_homolog_Source_HGNC_Symbol_Acc_646_ARAF	Hsap_Ensmbl0135341_mitogen_activated_protein_kinase_kinase_kinase_7_Source_HGNC_Symbol_Acc_6859_MAP3K7	Hsap_Ensmbl0173327_mitogen_activated_protein_kinase_kinase_kinase_11_Source_HGNC_Symbol_Acc_6850_MAP3K11	Hsap_Ensmbl0139625_mitogen_activated_protein_kinase_kinase_kinase_12_Source_HGNC_Symbol_Acc_6851_MAP3K12	Hsap_Ensmbl0006432_mitogen_activated_protein_kinase_kinase_kinase_9_Source_HGNC_Symbol_Acc_6861_MAP3K9	Hsap_Ensmbl0143674_Mitogen_activated_protein_kinase_kinase_kinase_MLK4_Source_UniProtKB_Swiss_Prot_Acc_Q5TCX8_MLK4	Hsap_Ensmbl0259030_FPGT_TNNI3K_readthrough_Source_HGNC_Symbol_Acc_42952_FPGT_TNNI3K	Hsap_Ensmbl0132155_v_raf_1_murine_leukemia_viral_oncogene_homolog_1_Source_HGNC_Symbol_Acc_9829_RAF1	Hsap_LRG_413_v_raf_1_murine_leukemia_viral_oncogene_homolog_1_Source_HGNC_Symbol_Acc_9829_LRG_413	Hsap_Ensmbl0091436_Mitogen_activated_protein_kinase_kinase_kinase_MLT_Source_UniProtKB_Swiss_Prot_Acc_Q9NYL2_MLTK	Hsap_Ensmbl0172680_v_mos_Moloney_murine_sarcoma_viral_oncogene_homolog_Source_HGNC_Symbol_Acc_7199_MOS	Hsap_Ensmbl0104312_receptor_interacting_serine_threonine_kinase_2_Source_HGNC_Symbol_Acc_10020_RIPK2	Hsap_Ensmbl0171435_kinase_suppressor_of_ras_2_Source_HGNC_Symbol_Acc_18610_KSR2	Hsap_Ensmbl0137275_receptor_TNFRSF_interacting_serine_threonine_kinase_1_Source_HGNC_Symbol_Acc_10019_RIPK1	Hsap_Ensmbl0116783_TNNI3_interacting_kinase_Source_HGNC_Symbol_Acc_19661_TNNI3K	Hsap_Ensmbl0141068_kinase_suppressor_of_ras_1_Source_HGNC_Symbol_Acc_6465_KSR1	Hsap_Ensmbl0130758_mitogen_activated_protein_kinase_kinase_kinase_10_Source_HGNC_Symbol_Acc_6849_MAP3K10	Hsap_Ensmbl0168404_mixed_lineage_kinase_domain_like_Source_HGNC_Symbol_Acc_26617_MLKL	
Dmel_0030018_slpr_slipper_Source_FlyBase_0030018	Dmel_0003079_phl_pole_hole_Source_FlyBase_0003079	Dmel_0036896_wnd_wallenda_Source_FlyBase_0036896	Dmel_0026323_Tak1_TGF_beta_activated_kinase_1_Source_FlyBase_0026323	Dmel_0046689_Takl1_Tak1_like_1_Source_FlyBase_0046689	Dmel_0033773_mos_mos_Source_FlyBase_0033773	Dmel_0015402_ksr_kinase_suppressor_of_ras_Source_FlyBase_0015402	Dmel_0039015_Takl2_Tak1_like_2_Source_FlyBase_0039015	
Cgig_09511_Mitogen_activated_protein_kinase_kinase_kinase_13_B_Source_UniProtKB_TrEMBL_Acc_K1QIA3	Cgig_03652_Mitogen_activated_protein_kinase_kinase_kinase_9_Source_UniProtKB_TrEMBL_Acc_K1Q1X5	Cgig_19292_Mitogen_activated_protein_kinase_kinase_kinase_MLT_Source_UniProtKB_TrEMBL_Acc_K1QWV0	Cgig_06841_Mitogen_activated_protein_kinase_kinase_kinase_7_Source_UniProtKB_TrEMBL_Acc_K1PMN4	Cgig_17027	Cgig_17658_Ankyrin_repeat_and_protein_kinase_domain_containing_protein_1_Source_UniProtKB_TrEMBL_Acc_K1R9G5	Cgig_24469_Kinase_suppressor_of_Ras_1_Source_UniProtKB_TrEMBL_Acc_K1RWN0	Cgig_23786_Serine_threonine_protein_kinase_transforming_protein_Rmil_Source_UniProtKB_TrEMBL_Acc_K1R3F9	Cgig_19087_Serine_threonine_protein_kinase_transforming_protein_Rmil_Source_UniProtKB_TrEMBL_Acc_K1QFZ7	Cgig_01533_B_Raf_proto_oncogene_serine_threonine_protein_kinase_Source_UniProtKB_TrEMBL_Acc_K1PUV0	Cgig_17028	Cgig_17029_Protein_bicaudal_C_Source_UniProtKB_TrEMBL_Acc_K1RWK1	
Cele_003396_mom_4_Protein_MOM_4_mom_4_mRNA_complete_cds_Source_RefSeq_mRNA_Acc_NM_060219	Cele_003374_mlk_1_Protein_MLK_1_isoform_b_mlk_1_mRNA_complete_cds_Source_RefSeq_mRNA_Acc_NM_171456	Cele_016030_C24A1_3_Protein_C24A1_3_isoform_a_Source_RefSeq_mRNA_Acc_NM_001026011	Cele_003030_lin_45_Protein_LIN_45_isoform_b_Source_RefSeq_mRNA_Acc_NM_171368	Cele_002239_ksr_1_Protein_KSR_1_ksr_1_mRNA_complete_cds_Source_RefSeq_mRNA_Acc_NM_076995	Cele_002240_ksr_2_Protein_KSR_2_isoform_a_Source_RefSeq_mRNA_Acc_NM_001026347	Cele_013643_Y105C5A_24_Protein_Y105C5A_24_Y105C5A_24_mRNA_complete_cds_Source_RefSeq_mRNA_Acc_NM_070487	Cele_001008_dlk_1_Protein_DLK_1_isoform_a_Source_RefSeq_mRNA_Acc_NM_001026272	Cele_006971_zak_1_Protein_ZAK_1_isoform_c_Source_RefSeq_mRNA_Acc_NM_001268013	Cele_013149_Y53F4B_1_Protein_Y53F4B_1_Y53F4B_1_mRNA_complete_cds_Source_RefSeq_mRNA_Acc_NM_064684	
Drer_054533_v_raf_murine_sarcoma_3611_viral_oncogene_homolog_Source_ZFIN_Acc_ZDB_GENE_050102_2_araf	Drer_017661_v_raf_murine_sarcoma_viral_oncogene_homolog_B1_Source_ZFIN_Acc_ZDB_GENE_040805_1_braf	Drer_079473_si_ch211_120p12_3_Source_ZFIN_Acc_ZDB_GENE_090312_24_si_ch211_120p12_3	Drer_006978_sterile_alpha_motif_and_leucine_zipper_containing_kinase_AZK_Source_ZFIN_Acc_ZDB_GENE_070912_386_zak	Drer_020469_mitogen_activated_protein_kinase_kinase_kinase_7_Source_ZFIN_Acc_ZDB_GENE_041001_135_map3k7	Drer_044615_sterile_alpha_motif_and_leucine_zipper_containing_kinase_AZK_Source_ZFIN_Acc_ZDB_GENE_070912_386_zak	Drer_055672_mitogen_activated_protein_kinase_kinase_kinase_10_Source_ZFIN_Acc_ZDB_GENE_050419_112_map3k10	Drer_006677_receptor_TNFRSF_interacting_serine_threonine_kinase_1_like_Source_ZFIN_Acc_ZDB_GENE_070705_132_ripk1l	Drer_042565_mitogen_activated_protein_kinase_kinase_kinase_12_map3k12_mRNA_Source_RefSeq_mRNA_Acc_NM_207094_MAP3K12	Drer_009493_mitogen_activated_protein_kinase_kinase_kinase_13_Source_HGNC_Symbol_Acc_6852_MAP3K13	Drer_086933_TNNI3_interacting_kinase_Source_ZFIN_Acc_ZDB_GENE_081104_399_tnni3k	Drer_059406_v_raf_1_murine_leukemia_viral_oncogene_homolog_1b_Source_ZFIN_Acc_ZDB_GENE_090826_2_raf1b	Drer_013491_mitogen_activated_protein_kinase_kinase_kinase_9_Source_ZFIN_Acc_ZDB_GENE_081113_5_map3k9	Drer_069744_v_mos_Moloney_murine_sarcoma_viral_oncogene_homolog_Source_ZFIN_Acc_ZDB_GENE_040428_3_mos	Drer_090965_receptor_interacting_serine_threonine_kinase_3_like_Source_ZFIN_Acc_ZDB_GENE_071115_4_ripk3l	Drer_033713_receptor_interacting_serine_threonine_kinase_2_Source_ZFIN_Acc_ZDB_GENE_030902_3_ripk2	Drer_091521_mitogen_activated_protein_kinase_kinase_kinase_11_Source_HGNC_Symbol_Acc_6850_MAP3K11	Drer_094526_kinase_suppressor_of_ras_2_Source_ZFIN_Acc_ZDB_GENE_030131_8047_ksr2	Drer_030933_kinase_suppressor_of_ras_1_Source_HGNC_Symbol_Acc_6465_KSR1_1_of_2	Drer_096415_v_raf_1_murine_leukemia_viral_oncogene_homolog_1a_Source_ZFIN_Acc_ZDB_GENE_990415_41_raf1a	Drer_009875_v_raf_1_murine_leukemia_viral_oncogene_homolog_1a_Source_ZFIN_Acc_ZDB_GENE_990415_41_raf1a	Drer_094172_si_ch73_263f13_1_Source_ZFIN_Acc_ZDB_GENE_081104_271_si_ch73_263f13_1	Drer_068714_kinase_suppressor_of_ras_1_Source_HGNC_Symbol_Acc_6465_KSR1_2_of_2	
Spur_002696_Tak1	Spur_000105_Mapkkk12_13	Spur_027524_Raf	Spur_018191_Mapkkk9_1	Spur_027278_Mos	Spur_015541_Tnni3k	Spur_023791_Tnni3k_1	Spur_011816_Ripk1_4B	Spur_011470_Mapkkk9	Spur_016455_Tlk1c	Spur_005215_Ripk1_4A	Spur_000514_Ksr1	Spur_009301_Ksr2	Spur_000515_Spur_000515	Spur_014442_Spur_014442	
Smim_26472_Mitogen_activated_protein_kinase_kinase_kinase_9_Harpegnathos_saltator_gi_307191858_gb_EFN75282_0_0_804	Smim_43669_PREDICTED_mitogen_activated_protein_kinase_kinase_kinase_7_Bombus_terrestris_gi_340713629_ref_XP_003395343_1e_149_451	Smim_35689_PREDICTED_mitogen_activated_protein_kinase_kinase_kinase_MLT_like_Anolis_carolinensis_gi_327281910_ref_XP_003225688_4e_108_355	Smim_23168_protein_kinase_Mos1_Clytia_hemisphaerica_gi_222862988_gb_ACM68728_3e_42_153	Smim_63836_Kinase_suppressor_of_Ras_Harpegnathos_saltator_gi_307212118_gb_EFN87977_2e_165_509	Smim_19818_cAMP_dependent_protein_kinase_catalytic_subunit_putative_Pediculus_humanus_corporis_gi_242019696_ref_XP_002430295_3e_75_246	Smim_63848_PREDICTED_kinase_suppressor_of_Ras_like_isoform_Nasonia_vitripennis_gi_156548452_ref_XP_001605076_5e_115_358	Smim_24079_kinase_suppressor_of_Ras_KSR_putative_Ixodes_scapularis_gi_241835826_ref_XP_002415062_2e_123_391	Smim_35681_kinase_putative_Ixodes_scapularis_gi_241077604_ref_XP_002408831_4e_53_186	Smim_19819_cAMP_dependent_protein_kinase_catalytic_subunit_putative_Pediculus_humanus_corporis_gi_242019696_ref_XP_002430295_6e_85_278	Smim_29665_MAP3K12_protein_Homo_sapiens_gi_29476775_gb_AAH50050_1e_61_213	Smim_3138_Mitogen_activated_protein_kinase_kinase_kinase_12_Dicentrarchus_labrax_gi_317418811_emb_CBN80849_9e_32_135	Smim_29650_PREDICTED_mitogen_activated_protein_kinase_kinase_kinase_13_A_like_isoform_Acyrthosiphon_pisum_gi_328708441_ref_XP_003243688_1e_26_119	Smim_3150_serine_threonine_protein_kinase_putative_Pediculus_humanus_corporis_gi_242023971_ref_XP_002432404_4e_13_75_1	
Sman_125370_Serine_threonine_kinase_Source_UniProtKB_TrEMBL_Acc_G4V711	Sman_037210_Protein_kinase_Source_UniProtKB_TrEMBL_Acc_G4LXR2	Sman_176580_Serine_threonine_kinase_Source_UniProtKB_TrEMBL_Acc_G4VR18	Sman_176990_Serine_threonine_kinase_Source_UniProtKB_TrEMBL_Acc_G4VG61	Sman_125060_Serine_threonine_kinase_Source_UniProtKB_TrEMBL_Acc_G4LXX3	Sman_058790_Protein_kinase_Source_UniProtKB_TrEMBL_Acc_G4VQN8	Sman_198260_Serine_threonine_kinase_Source_UniProtKB_TrEMBL_Acc_G4LWS4	
Gsal_7333_mitogen_activated_protein_kinase_kinase_kinase_13_like	Gsal_7456_mitogen_activated_protein_kinase_kinase_kinase_9_isoform_2	Gsal_13370_serine_threonine_protein_kinase_araf	Gsal_7952_kinase_suppressor_of_ras_2	Gsal_13168_mitogen_activated_protein_kinase_kinase_kinase_12	Gsal_15342_mitogen_activated_protein_kinase_kinase_kinase_6	Gsal_918_mitogen_activated_protein_kinase_kinase	
Nvec_39694_Pkinase_Tyr	Nvec_21166_Pkinase	Nvec_36782_Pkinase	Nvec_18517_	Nvec_44119_	Nvec_11821_	Nvec_56201_	Nvec_11865_Pkinase_Tyr	Nvec_53776_Pkinase_Tyr	Nvec_44566_	Nvec_50554_	
Atha_AT4G38470_1_ACT_like_protein_tyrosine_kinase_family_protein	Atha_AT2G17700_1_ACT_like_protein_tyrosine_kinase_family_protein	Atha_AT4G35780_1_ACT_like_protein_tyrosine_kinase_family_protein	Atha_AT3G06640_1_PAS_domain_containing_protein_tyrosine_kinase_family_protein	Atha_AT1G67890_1_PAS_domain_containing_protein_tyrosine_kinase_family_protein	Atha_AT1G73660_1_protein_tyrosine_kinase_family_protein	Atha_AT1G18160_1_Protein_kinase_superfamily_protein	Atha_AT5G03730_2_CTR1_SIS1_AtCTR1_Protein_kinase_superfamily_protein	Atha_AT3G06620_1_PAS_domain_containing_protein_tyrosine_kinase_family_protein	Atha_AT4G24480_1_Protein_kinase_superfamily_protein	Atha_AT5G11850_1_Protein_kinase_superfamily_protein	Atha_AT4G23050_2_PAS_domain_containing_protein_tyrosine_kinase_family_protein	Atha_AT5G58950_1_Protein_kinase_superfamily_protein	Atha_AT3G58640_1_Mitogen_activated_protein_kinase_kinase_kinase_related	Atha_AT2G31010_1_Protein_kinase_superfamily_protein	Atha_AT1G08720_1_EDR1_ATEDR1_Protein_kinase_superfamily_protein	Atha_AT2G42640_1_Mitogen_activated_protein_kinase_kinase_kinase_related	Atha_AT5G57610_1_Protein_kinase_superfamily_protein_with_octicosapeptide_Phox_Bem1p_domain	Atha_AT4G31170_1_Protein_kinase_superfamily_protein	Atha_AT5G50180_1_Protein_kinase_superfamily_protein	Atha_AT1G62400_1_HT1_Protein_kinase_superfamily_protein	Atha_AT3G46930_1_Protein_kinase_superfamily_protein	Atha_AT3G06630_1_protein_kinase_family_protein	Atha_AT2G24360_1_Protein_kinase_superfamily_protein	Atha_AT5G01850_1_Protein_kinase_superfamily_protein	Atha_AT4G14780_1_Protein_kinase_superfamily_protein	Atha_AT1G04700_1_PB1_domain_containing_protein_tyrosine_kinase	Atha_AT3G27560_1_ATN1_Protein_kinase_superfamily_protein	Atha_AT3G01490_1_Protein_kinase_superfamily_protein	Atha_AT5G50000_1_Protein_kinase_superfamily_protein	Atha_AT3G22750_1_Protein_kinase_superfamily_protein	Atha_AT3G63260_1_ATMRK1_Protein_kinase_superfamily_protein	Atha_AT5G40540_1_Protein_kinase_superfamily_protein	Atha_AT3G46920_1_Protein_kinase_superfamily_protein_with_octicosapeptide_Phox_Bem1p_domain	Atha_AT1G79570_1_Protein_kinase_superfamily_protein_with_octicosapeptide_Phox_Bem1p_domain	Atha_AT1G16270_1_Protein_kinase_superfamily_protein_with_octicosapeptide_Phox_Bem1p_domain	Atha_AT2G35050_1_Protein_kinase_superfamily_protein_with_octicosapeptide_Phox_Bem1p_domain	Atha_AT3G24715_1_Protein_kinase_superfamily_protein_with_octicosapeptide_Phox_Bem1p_domain	Atha_AT5G66710_1_Protein_kinase_superfamily_protein	Atha_AT3G59830_1_Integrin_linked_protein_kinase_family	Atha_AT2G31800_1_Integrin_linked_protein_kinase_family	Atha_AT2G43850_1_Integrin_linked_protein_kinase_family	Atha_AT4G18950_1_Integrin_linked_protein_kinase_family	Atha_AT1G14000_1_VIK_VH1_interacting_kinase	Atha_AT3G58760_1_Integrin_linked_protein_kinase_family	Atha_AT3G50730_1_Protein_kinase_superfamily_protein	Atha_AT3G50720_1_Protein_kinase_superfamily_protein	Atha_AT5G49470_2_PAS_domain_containing_protein_tyrosine_kinase_family_protein	Atha_AT5G58520_1_Protein_kinase_superfamily_protein	Atha_AT1G01450_1_Protein_kinase_superfamily_protein	Atha_AT1G64300_1_Protein_kinase_family_protein	Atha_AT5G07140_1_Protein_kinase_superfamily_protein	Atha_AT5G41730_1_Protein_kinase_family_protein	
Ttra_02043T0_02043_TKL_DRK_protein_kinase_512_aa	Ttra_08640T0_08640_TKL_protein_kinase_863_aa	Ttra_01708T0_01708_TKL_protein_kinase_611_aa	Ttra_11783T0_11783	Ttra_11289T0_11289_TKL_protein_kinase_881_aa	Ttra_09888T0_09888_TKL_protein_kinase_816_aa	Ttra_02739T0_02739_TKL_protein_kinase_1439_aa	Ttra_09682T0_09682_TKL_protein_kinase_685_aa	Ttra_02018T0_02018_TKL_protein_kinase_1022_aa	Ttra_07044T0_07044_HT1_protein_kinase_1707_aa	Ttra_05410T0_05410_TKL_protein_kinase_1391_aa	Ttra_09544T0_09544_TKL_protein_kinase_533_aa	Ttra_06160T0_06160_TKL_DRK_protein_kinase_842_aa	Ttra_06631T0_06631_TKL_RIPK_protein_kinase_872_aa	Ttra_10843T0_10843_TKL_DRK_protein_kinase_438_aa	Ttra_06802T0_06802_TKL_protein_kinase_1057_aa	Ttra_02592T0_02592_TKL_protein_kinase_1265_aa	Ttra_11458T0_11458_TKL_protein_kinase_551_aa	Ttra_04220T0_04220_TKL_protein_kinase_1271_aa	Ttra_08657T0_08657_TKL_protein_kinase_544_aa	Ttra_09042T0_09042_TKL_protein_kinase_652_aa	Ttra_10682T0_10682_TKL_protein_kinase_1424_aa	Ttra_06630T0_06630_NB_ARC_domain_containing_protein_2721_aa	Ttra_05864T0_05864_TKL_LISK_protein_kinase_533_aa	Ttra_08199T0_08199_TKL_SHK_protein_kinase_424_aa	Ttra_00025T0_00025_TKL_protein_kinase_1189_aa	Ttra_05580T0_05580_TKL_protein_kinase_698_aa	Ttra_02623T0_02623_serine_threonine_protein_kinase_800_aa	Ttra_10798T0_10798	Ttra_05635T0_05635_TKL_DRK_protein_kinase_507_aa	Ttra_11764T0_11764	Ttra_06505T0_06505_TKL_protein_kinase_1299_aa	Ttra_03389T0_03389_TKL_protein_kinase_394_aa	Ttra_03009T0_03009_TKL_protein_kinase_2383_aa	Ttra_05882T0_05882_TKL_MLK_protein_kinase_1551_aa	Ttra_09358T0_09358_serine_threonine_protein_kinase_1013_aa	Ttra_00862T0_00862_TKL_protein_kinase_1158_aa	Ttra_09072T0_09072_TKL_protein_kinase_481_aa	Ttra_08425T0_08425_serine_threonine_protein_kinase_1_821_aa	Ttra_07217T0_07217_TKL_protein_kinase_520_aa	Ttra_04538T0_04538_TKL_protein_kinase_2336_aa	Ttra_00119T0_00119_serine_threonine_protein_kinase_2070_aa	Ttra_10496T0_10496_salt_inducible_protein_kinase_879_aa	Ttra_09460T0_09460_serine_threonine_protein_kinase_1623_aa	Ttra_03685T0_03685_serine_threonine_protein_kinase_2707_aa	Ttra_07517T0_07517	Ttra_12219T0_12219	
Rfil_569421883_Kelch_repeat_containing_protein_Reticulomyxa_filosa	Rfil_569369308	Rfil_5693917719201_Reticulomyxa_filosa	Rfil_569354283	Rfil_569355064	Rfil_569397095_LIM_type_zinc_finger_containing_protein_Reticulomyxa_filosa	Rfil_569357903	Rfil_569396493_Kelch_repeat_containing_protein_Reticulomyxa_filosa	Rfil_5693992957023_partial_Reticulomyxa_filosa	Rfil_569420058	

HG_3204	
Hsap_Ensmbl0168944_centrosomal_protein_120kDa_Source_HGNC_Symbol_Acc_26690_CEP120	
Cgig_25835	
Drer_091326_Uncharacterized_protein_Source_UniProtKB_TrEMBL_Acc_E7EZ44_CABZ01084007_1	
Spur_011903_Cep120_2	Spur_027044_Cep120_1	Spur_007965_Cep120	
Smim_38218_PREDICTED_centrosomal_protein_of_120_kDa_like_Anolis_carolinensis_gi_327276613_ref_XP_003223064_4e_45_169	Smim_38217_PREDICTED_centrosomal_protein_of_120_kDa_isoform_3_Pan_troglodytes_gi_114601371_ref_XP_517897_3e_40_164	Smim_38221_PREDICTED_centrosomal_protein_of_120_kDa_like_partial_Meleagris_gallopavo_gi_326935445_ref_XP_003213781_0_007_44_7	
Sman_161570	
Gsal_6589_centrosomal_protein_of_120_kda_isoform_1	
Nvec_15993_RVT_1	Nvec_2860_IncA	Nvec_1801_	
Ttra_02013T0_02013_coiled_coil_domain_containing_100_920_aa	
Rfil_5694080823863_partial_Reticulomyxa_filosa	

HG_7206	
Dmel_0001332_L_Lobe_Source_FlyBase_0001332	
Cgig_12155_Proline_rich_AKT1_substrate_1_Source_UniProtKB_TrEMBL_Acc_K1RRN7	
Smim_48559_PREDICTED_lobe_protein_like_Saccoglossus_kowalevskii_gi_291232464_ref_XP_002736178_2e_25_110	
Ttra_09315T0_09315	

HG_6451	
Hsap_Ensmbl0160050_coiled_coil_domain_containing_28B_Source_HGNC_Symbol_Acc_28163_CCDC28B	Hsap_Ensmbl0024862_coiled_coil_domain_containing_28A_Source_HGNC_Symbol_Acc_21098_CCDC28A	
Dmel_0031395_CG10874	
Cgig_19847_Coiled_coil_domain_containing_protein_28B_Source_UniProtKB_TrEMBL_Acc_K1R288	
Drer_011222_coiled_coil_domain_containing_28B_Source_ZFIN_Acc_ZDB_GENE_060208_3_ccdc28b	Drer_022983_coiled_coil_domain_containing_28A_Source_ZFIN_Acc_ZDB_GENE_030131_5007_ccdc28a	
Spur_007662_Ccdc28b	
Smim_37081_coiled_coil_domain_containing_protein_28B_Danio_rerio_gi_224496066_ref_NP_001139045_5e_19_88_2	
Gsal_8946_coiled_coil_domain_containing_protein_28b	
Nvec_40528_	

HG_3028	
Hsap_Ensmbl0120594_plexin_domain_containing_2_Source_HGNC_Symbol_Acc_21013_PLXDC2	Hsap_Ensmbl0161381_plexin_domain_containing_1_Source_HGNC_Symbol_Acc_20945_PLXDC1	
Dmel_0028331_l_1_G0289_lethal_1_G0289_Source_FlyBase_0028331	
Cgig_23509_Plexin_domain_containing_protein_2_Source_UniProtKB_TrEMBL_Acc_K1R4B8	
Cele_007982_pxd_1_Protein_PXD_1_pxd_1_mRNA_complete_cds_Source_RefSeq_mRNA_Acc_NM_065403	
Drer_077219_plexin_domain_containing_2_Source_HGNC_Symbol_Acc_21013_PLXDC2_2_of_2	Drer_059950_plexin_domain_containing_2_zplxdc2_mRNA_Source_RefSeq_mRNA_Acc_NM_001146305_ZPLXDC2	Drer_078417_plexin_domain_containing_1_Source_ZFIN_Acc_ZDB_GENE_081104_391_plxdc1	
Spur_005238_Plxdc2	Spur_012558_Spur_012558	Spur_015948_Plxdc2_1	Spur_002860_Spur_002860	
Smim_62115_PREDICTED_similar_to_tumor_endothelial_marker_7_Tribolium_castaneum_gi_91081971_ref_XP_967978_2e_148_450	Smim_36318_Plexin_domain_containing_protein_putative_Ixodes_scapularis_gi_241586870_ref_XP_002403901_1e_96_301	

HG_2361	
Hsap_Ensmbl0116171_sterol_carrier_protein_2_Source_HGNC_Symbol_Acc_10606_SCP2	
Dmel_0015808_ScpX_Sterol_carrier_protein_X_related_thiolase_Source_FlyBase_0015808	Dmel_0032715_CG17597	
Cgig_03143_Non_specific_lipid_transfer_protein_Source_UniProtKB_TrEMBL_Acc_K1RB71	Cgig_23480_Non_specific_lipid_transfer_protein_Source_UniProtKB_TrEMBL_Acc_K1QII9	
Cele_003773_nlt_1_Protein_NLT_1_nlt_1_mRNA_complete_cds_Source_RefSeq_mRNA_Acc_NM_063760	Cele_013284_daf_22_Protein_DAF_22_daf_22_mRNA_complete_cds_Source_RefSeq_mRNA_Acc_NM_064238	
Drer_036496_sterol_carrier_protein_2b_Source_ZFIN_Acc_ZDB_GENE_041010_196_scp2b	Drer_012194_sterol_carrier_protein_2a_Source_ZFIN_Acc_ZDB_GENE_040426_1846_scp2a	
Spur_006383_Scp2	Spur_013357_Spur_013357	
Smim_32384_non_specific_lipid_transfer_protein_Danio_rerio_gi_41053664_ref_NP_957159_0_0_681	Smim_25403_3_keto_acyl_CoA_thiolase_putative_Ixodes_scapularis_gi_241742051_ref_XP_002414159_0_0_614	
Nvec_19024_Thiolase_C	Nvec_1573_Thiolase_C	Nvec_12155_	
Rfil_569438492_nonspecific_lipid_transfer_protein_Reticulomyxa_filosa	

HG_2097	
Hsap_Ensmbl0109814_UDP_glucose_6_dehydrogenase_Source_HGNC_Symbol_Acc_12525_UGDH	
Dmel_0261445_sgl_sugarless_Source_FlyBase_0261445	
Cgig_04131_UDP_glucose_6_dehydrogenase_Source_UniProtKB_TrEMBL_Acc_K1PBV0	
Cele_005022_sqv_4_Protein_SQV_4_sqv_4_mRNA_complete_cds_Source_RefSeq_mRNA_Acc_NM_073329	
Drer_019838_UDP_glucose_dehydrogenase_Source_ZFIN_Acc_ZDB_GENE_011022_1_ugdh	
Spur_015445_Ugdh_UDP_glucose_6_dehydrogenase_Source_UniProtKB_TrEMBL_Acc_H3IMS4	
Smim_10406_UDP_glucose_dehydrogenase_putative_Ixodes_scapularis_gi_241574833_ref_XP_002403144_4e_146_430	Smim_10416_UDP_glucose_6_dehydrogenase_putative_Pediculus_humanus_corporis_gi_242021953_ref_XP_002431407_9e_23_97_1	
Sman_084830_UDP_glucose_6_dehydrogenase_Source_UniProtKB_TrEMBL_Acc_G4VFD1	
Gsal_7572_udp_glucose_6_dehydrogenase	Gsal_3939_udp_glucose_6_dehydrogenase	
Nvec_55023_UDPG_MGDP_dh	Nvec_50986_UDPG_MGDP_dh	Nvec_49464_	
Atha_AT1G26570_1_UGD1_ATUGD1_UDP_glucose_dehydrogenase_1	Atha_AT5G39320_1_UDP_glucose_6_dehydrogenase_family_protein	Atha_AT3G29360_1_UDP_glucose_6_dehydrogenase_family_protein	Atha_AT5G15490_1_UDP_glucose_6_dehydrogenase_family_protein	Atha_AT3G01010_1_UDP_glucose_GDP_mannose_dehydrogenase_family_protein	
Ttra_05824T0_05824_UDP_glucose_6_dehydrogenase_418_aa	
Rfil_569380144	Rfil_569396443_UDP_N_acetyl_D_mannosaminuronate_dehydrogenase_partial_Reticulomyxa_filosa	

HG_6099	
Hsap_Ensmbl0008382_MPN_domain_containing_Source_HGNC_Symbol_Acc_25934_MPND	
Dmel_0032348_CG4751	
Drer_061989_MPN_domain_containing_Source_ZFIN_Acc_ZDB_GENE_060929_1162_mpnd	
Spur_014233_Mpnd	
Smim_56987_PREDICTED_similar_to_AGAP008858_PA_Tribolium_castaneum_gi_91083749_ref_XP_971342_3e_38_147	Smim_2480_MPN_domain_containing_protein_putative_Ixodes_scapularis_gi_241173425_ref_XP_002410849_4e_29_115	
Nvec_51466_	

HG_6187	
Hsap_Ensmbl0179988_phosphoseryl_tRNA_kinase_Source_HGNC_Symbol_Acc_28578_PSTK	
Dmel_0031041_CG12788	
Cgig_24131_L_seryl_tRNA_Sec_kinase_Source_UniProtKB_TrEMBL_Acc_K1PPW9	
Cele_013041_pstk_1_Protein_PSTK_1_pstk_1_mRNA_complete_cds_Source_RefSeq_mRNA_Acc_NM_067226	
Spur_026689_PstkL	
Smim_76462_PREDICTED_L_seryl_tRNA_Sec_kinase_Gallus_gallus_gi_118093132_ref_XP_001235013_2e_31_130	
Sman_074770	
Gsal_3345_l_seryl_trna_kinase_like	
Nvec_8807_MMR_HSR1	
Ttra_06408T0_06408	
Rfil_5694164400351_Reticulomyxa_filosa	

HG_2273	
Hsap_Ensmbl0101294_histocompatibility_minor_13_Source_HGNC_Symbol_Acc_16435_HM13	
Dmel_0031260_Spp_Signal_peptide_protease_Source_FlyBase_0031260	
Cgig_10757_Minor_histocompatibility_antigen_H13_Source_UniProtKB_TrEMBL_Acc_K1RE30	
Cele_011481_imp_2_Protein_IMP_2_imp_2_mRNA_complete_cds_Source_RefSeq_mRNA_Acc_NM_069678	Cele_016378_imp_3_Protein_IMP_3_imp_3_mRNA_complete_cds_Source_RefSeq_mRNA_Acc_NM_068885	
Drer_037846_histocompatibility_minor_13_Source_ZFIN_Acc_ZDB_GENE_020802_3_hm13	
Spur_016688_Hm13	Spur_022736_Spur_022736	Spur_014622_Spur_014622	
Smim_41488_minor_histocompatibility_antigen_H13_isoform_Homo_sapiens_gi_23308607_ref_NP_110416_5e_124_370	Smim_40019_PREDICTED_similar_to_AGAP008838_PA_Tribolium_castaneum_gi_91086655_ref_XP_967836_2e_13_70_5	
Sman_203140	
Gsal_13886_minor_histocompatibility_antigen_h13	
Scer_YKL100C_Putative_protein_of_unknown_function_with_similarity_to_a_human_minor_histocompatibility_antigen_and_signal_peptide_peptidases_YKL100C_is_not_an_essential_gene_Source_SGD_Acc_S000001583	
Atha_AT2G03120_1_ATSPP_SPP_signal_peptide_peptidase	
Ttra_03531T0_03531_signal_peptide_peptidase_346_aa	
Rfil_569402923_signal_peptide_peptidase_domain_containing_protein_partial_Reticulomyxa_filosa	

HG_2185	
Hsap_Ensmbl0141384_TAF4b_RNA_polymerase_II_TATA_box_binding_protein_TBP_associated_factor_105kDa_Source_HGNC_Symbol_Acc_11538_TAF4B	Hsap_Ensmbl0130699_TAF4_RNA_polymerase_II_TATA_box_binding_protein_TBP_associated_factor_135kDa_Source_HGNC_Symbol_Acc_11537_TAF4	
Dmel_0010280_Taf4_TBP_associated_factor_4_Source_FlyBase_0010280	Dmel_0041103_nht_no_hitter_Source_FlyBase_0041103	
Cgig_25646_Transcription_initiation_factor_TFIID_subunit_4_Source_UniProtKB_TrEMBL_Acc_K1RCI1	
Cele_006385_taf_4_Protein_TAF_4_taf_4_mRNA_complete_cds_Source_RefSeq_mRNA_Acc_NM_058327	
Drer_068192_TAF4_RNA_polymerase_II_TATA_box_binding_protein_TBP_associated_factor_135kDa_Source_HGNC_Symbol_Acc_11537_TAF4_2_of_2	Drer_075805_si_dkey_219c3_2_Source_ZFIN_Acc_ZDB_GENE_090313_238_si_dkey_219c3_2	Drer_075732_TAF4b_RNA_polymerase_II_TATA_box_binding_protein_TBP_associated_factor_Source_ZFIN_Acc_ZDB_GENE_070424_105_taf4b	Drer_036750_TAF4_RNA_polymerase_II_TATA_box_binding_protein_TBP_associated_factor_135kDa_Source_HGNC_Symbol_Acc_11537_TAF4_1_of_2	Drer_090925_Uncharacterized_protein_Source_UniProtKB_TrEMBL_Acc_E7EY25_CABZ01112548_1	Drer_088197_Uncharacterized_protein_Source_UniProtKB_TrEMBL_Acc_E7F910_CU627988_1	
Spur_003868_Taf4	
Smim_30378_PREDICTED_similar_to_TBP_associated_factor_4_Taeniopygia_guttata_gi_224078468_ref_XP_002195087_2e_19_89_7	Smim_13962_transcription_initiation_factor_TFII_D_subunit_4B_putative_Ixodes_scapularis_gi_241680853_ref_XP_002411576_1e_136_407	Smim_30384_transcription_initiation_factor_TFII_D_subunit_4B_putative_Ixodes_scapularis_gi_241680853_ref_XP_002411576_7e_36_139	Smim_30385_transcription_initiation_factor_TFII_D_subunit_4B_putative_Ixodes_scapularis_gi_241680853_ref_XP_002411576_1e_54_186	
Sman_015220_Transcription_initiation_factor_putative_Source_UniProtKB_TrEMBL_Acc_G4LYR1	
Gsal_6625_transcription_initiation_factor_tfiid_subunit_4	
Nvec_810_TAF4	Nvec_21774_	
Scer_YMR005W_TFIID_subunit_48_kDa_involved_in_RNA_polymerase_II_transcription_initiation_potential_Cdc28p_substrate_Source_SGD_Acc_S000004607_TAF4_SGD	

HG_6275	
Hsap_Ensmbl0090432_mitochondrial_E3_ubiquitin_protein_ligase_1_Source_HGNC_Symbol_Acc_25762_MUL1	
Dmel_0035483_Mul1_Mitochondrial_E3_ubiquitin_protein_ligase_1_homologue_Source_FlyBase_0035483	
Cgig_07125_Mitochondrial_ubiquitin_ligase_activator_of_NFKB_1_Source_UniProtKB_TrEMBL_Acc_K1R9W0	
Drer_021398_mitochondrial_E3_ubiquitin_ligase_1a_Source_ZFIN_Acc_ZDB_GENE_050102_5_mul1a	Drer_052527_mitochondrial_E3_ubiquitin_ligase_1b_Source_ZFIN_Acc_ZDB_GENE_050208_236_mul1b	Drer_039322_Uncharacterized_protein_Source_UniProtKB_TrEMBL_Acc_F1Q8T3_CABZ01088149_1	
Spur_019472_Mul1	
Smim_83576_PREDICTED_CG1134_like_Saccoglossus_kowalevskii_gi_291227838_ref_XP_002733890_1e_54_192	
Nvec_25082_	
Rfil_5694078433976_Reticulomyxa_filosa	

HG_1945	
Hsap_Ensmbl0152952_procollagen_lysine_2_oxoglutarate_5_dioxygenase_2_Source_HGNC_Symbol_Acc_9082_PLOD2	Hsap_Ensmbl0083444_procollagen_lysine_2_oxoglutarate_5_dioxygenase_1_Source_HGNC_Symbol_Acc_9081_PLOD1	Hsap_Ensmbl0106397_procollagen_lysine_2_oxoglutarate_5_dioxygenase_3_Source_HGNC_Symbol_Acc_9083_PLOD3	
Dmel_0036147_Plod_procollagen_lysyl_hydroxylase_Source_FlyBase_0036147	
Cgig_25850_Procollagen_lysine_2_oxoglutarate_5_dioxygenase_3_Source_UniProtKB_TrEMBL_Acc_K1Q4W6	
Cele_002497_let_268_Protein_LET_268_let_268_mRNA_complete_cds_Source_RefSeq_mRNA_Acc_NM_063769	
Drer_011821_procollagen_lysine_2_oxoglutarate_5_dioxygenase_2_Source_ZFIN_Acc_ZDB_GENE_070326_1_plod2	Drer_076317_procollagen_lysine_2_oxoglutarate_5_dioxygenase_3_Source_HGNC_Symbol_Acc_9083_PLOD3_2_of_2	Drer_060715_procollagen_lysine_2_oxoglutarate_5_dioxygenase_3_Source_ZFIN_Acc_ZDB_GENE_021031_4_plod3	
Spur_005537_Plod2	Spur_019328_Spur_019328	
Smim_30908_PREDICTED_procollagen_lysine_oxoglutarate_5_dioxygenase_3_like_isoform_Bombus_terrestris_gi_340726794_ref_XP_003401738_0_0_875	
Gsal_2453_procollagen_2_oxoglutarate_5_dioxygenase_3	Gsal_11445_procollagen_oxoglutarate_5_dioxygenase_1	Gsal_13740_procollagen_oxoglutarate_5_dioxygenase_3	
Nvec_30242_	Nvec_26478_2OG_FeII_Oxy	
Ttra_02816T0_02816	

HG_489	
Hsap_Ensmbl0109686_SH3_domain_containing_19_Source_HGNC_Symbol_Acc_30418_SH3D19	Hsap_Ensmbl0214193_SH3_domain_containing_21_Source_HGNC_Symbol_Acc_26236_SH3D21	Hsap_Ensmbl0205726_intersectin_1_SH3_domain_protein_Source_HGNC_Symbol_Acc_6183_ITSN1	Hsap_Ensmbl0198399_intersectin_2_Source_HGNC_Symbol_Acc_6184_ITSN2	
Dmel_0023388_Dap160_Dynamin_associated_protein_160_Source_FlyBase_0023388	
Cgig_14105_Intersectin_1_Source_UniProtKB_TrEMBL_Acc_K1RGX4	Cgig_22740_CD2_associated_protein_Source_UniProtKB_TrEMBL_Acc_K1QWQ4	Cgig_15388_Intersectin_1_Source_UniProtKB_TrEMBL_Acc_K1R037	Cgig_22739_SH3_domain_containing_kinase_binding_protein_1_Source_UniProtKB_TrEMBL_Acc_K1QMP9	Cgig_27282_Intersectin_1_Source_UniProtKB_TrEMBL_Acc_K1RHD6	
Cele_006405_itsn_1_Protein_ITSN_1_isoform_a_Source_RefSeq_mRNA_Acc_NM_001268998	Cele_015128_B0303_7_Protein_B0303_7_isoform_a_Source_RefSeq_mRNA_Acc_NM_066517	
Drer_000086_intersectin_1_SH3_domain_protein_Source_ZFIN_Acc_ZDB_GENE_030616_226_itsn1	Drer_000161_intersectin_2a_Source_ZFIN_Acc_ZDB_GENE_041014_84_itsn2a	Drer_054973_intersectin_2b_Source_ZFIN_Acc_ZDB_GENE_050309_102_itsn2b	Drer_041190_SH3_domain_containing_21_Source_HGNC_Symbol_Acc_26236_SH3D21	
Spur_028457_Itsn2_1	Spur_019253_Itsn2	Spur_020243_Sh3d19L_1	Spur_016351_Sh3d19L	Spur_002254_Ehsh1	Spur_003961_Itsn2_2	
Smim_32745_intersectin_predicted_Sorex_araneus_gi_189908184_gb_ACE60216_1e_160_470	Smim_54954_sh3kbp1_protein_Xenopus_Silurana_tropicalis_gi_183986225_gb_AAI66366_2e_42_169	Smim_32791_PREDICTED_intersectin_isoform_Canis_lupus_familiaris_gi_74001185_ref_XP_535586_0_0_819	Smim_49568_PREDICTED_dynamin_binding_protein_like_Bombus_terrestris_gi_340709433_ref_XP_003393314_2e_38_159	
Sman_135790_Dynamin_associated_protein_putative_Source_UniProtKB_TrEMBL_Acc_G4M1K0	
Gsal_473_cd2_associated_protein	Gsal_2348_dynamin_associated_protein_isoform_b	
Nvec_37165_SH3_1	Nvec_20559_	Nvec_51657_SH3_1	Nvec_39120_SH3_1	Nvec_52153_C2	Nvec_48245_efhand	Nvec_37166_	
Scer_YLR425W_Guanine_nucleotide_exchange_factor_GEF_that_functions_to_modulate_Rho1p_activity_as_part_of_the_cell_integrity_signaling_pathway_multicopy_suppressor_of_tor2_mutation_and_ypk1_ypk2_double_mutation_potential_Cdc28p_substrate_Source_SGD_Acc_S000004417_TUS1_SGD	
Ttra_08675T0_08675	Ttra_11448T0_11448	Ttra_05403T0_05403	Ttra_03823T0_03823	Ttra_03404T0_03404	Ttra_05680T0_05680	Ttra_06464T0_06464_dynamin_binding_protein_914_aa	Ttra_05379T0_05379	Ttra_00113T0_00113	Ttra_00393T0_00393	
Rfil_5694153810802_Reticulomyxa_filosa	Rfil_5694143691243_Reticulomyxa_filosa	Rfil_5694043045306_Reticulomyxa_filosa	Rfil_569389249_intersectin_like_protein_partial_Reticulomyxa_filosa	Rfil_569362072_intersectin_like_protein_Reticulomyxa_filosa	Rfil_569427687	Rfil_5694043035305_Reticulomyxa_filosa	

HG_898	
Hsap_Ensmbl0150401_DCN1_defective_in_cullin_neddylation_1_domain_containing_2_Source_HGNC_Symbol_Acc_20328_DCUN1D2	Hsap_Ensmbl0188215_DCN1_defective_in_cullin_neddylation_1_domain_containing_3_Source_HGNC_Symbol_Acc_28734_DCUN1D3	Hsap_Ensmbl0109184_DCN1_defective_in_cullin_neddylation_1_domain_containing_4_Source_HGNC_Symbol_Acc_28998_DCUN1D4	Hsap_Ensmbl0137692_DCN1_defective_in_cullin_neddylation_1_domain_containing_5_Source_HGNC_Symbol_Acc_28409_DCUN1D5	Hsap_Ensmbl0043093_DCN1_defective_in_cullin_neddylation_1_domain_containing_1_Source_HGNC_Symbol_Acc_18184_DCUN1D1	
Dmel_0036510_CG7427	Dmel_0036967_CG6597	Dmel_0033784_CG13322	
Cgig_18404_DCN1_like_protein_3_Source_UniProtKB_TrEMBL_Acc_K1Q2P2	Cgig_03817_DCN1_like_protein_4_Source_UniProtKB_TrEMBL_Acc_K1QIM5	
Cele_010428_dcn_1_Protein_DCN_1_isoform_a_dcn_1_mRNA_complete_cds_Source_RefSeq_mRNA_Acc_NM_065465	
Drer_041592_DCN1_defective_in_cullin_neddylation_1_domain_containing_2b_Source_ZFIN_Acc_ZDB_GENE_040625_171_dcun1d2b	Drer_040838_DCN1_defective_in_cullin_neddylation_1_domain_containing_2a_Source_ZFIN_Acc_ZDB_GENE_020416_2_dcun1d2a	Drer_011493_DCN1_defective_in_cullin_neddylation_1_domain_containing_3_Source_HGNC_Symbol_Acc_28734_DCUN1D3	Drer_092394_DCN1_defective_in_cullin_neddylation_1_domain_containing_4_S_cerevisiae_Source_ZFIN_Acc_ZDB_GENE_041014_248_dcun1d4	Drer_096391_DCN1_defective_in_cullin_neddylation_1_domain_containing_5_S_cerevisiae_Source_ZFIN_Acc_ZDB_GENE_040426_2603_dcun1d5	Drer_037371_DCN1_defective_in_cullin_neddylation_1_domain_containing_1_S_cerevisiae_Source_ZFIN_Acc_ZDB_GENE_030131_5443_dcun1d1	
Spur_015709_Dcun1d1	Spur_023452_Dcun1d4	Spur_022515_Dcun1d3	Spur_015710_Spur_015710	
Smim_33584_leucine_zipper_protein_Branchiostoma_belcheri_tsingtauense_gi_32966900_gb_AAP92328_1e_149_429	Smim_65339_DCN1_like_protein_4_Camponotus_floridanus_gi_307173638_gb_EFN64489_1e_108_325	Smim_5910_defective_in_cullin_neddylation_protein_Bombyx_mori_gi_114051233_ref_NP_001040114_4e_86_271	
Sman_105330_Putative_leucine_zipper_protein_Source_UniProtKB_TrEMBL_Acc_G4V5D9	
Gsal_7958_defective_in_cullin_neddylation_domain_containing_2	
Nvec_46597_	Nvec_23153_	Nvec_34771_	
Scer_YLR128W_Scaffold_type_E3_ligase_required_for_cullin_neddylation_and_ubiquitin_ligase_activation_contains_a_ubiquitin_binding_domain_UBA_for_ubiquitin_and_Nedd8_Rub1p_interaction_and_a_PONY_domain_involved_in_cullin_binding_and_neddylation_Source_SGD_Acc_S000004118_DCN1_SGD	
Atha_AT3G12760_1_CONTAINS_InterPro_DOMAIN_s_Defective_in_cullin_neddylation_protein_InterPro_IPR014764_Protein_of_unknown_function_DUF298_InterPro_IPR005176_UBA_like_InterPro_IPR009060_BEST_Arabidopsis_thaliana_protein_match_is_Domain_of_unknown_function_DUF298_TAIR_AT1G15860_2_Has_857_Blast_hits_to_855_proteins_in_202_species_Archae_0_Bacteria_0_Metazoa_482_Fungi_154_Plants_139_Viruses_0_Other_Eukaryotes_82_source_NCBI_BLink	Atha_AT1G15860_3_Domain_of_unknown_function_DUF298	Atha_AT3G28970_1_AAR3_Domain_of_unknown_function_DUF298	
Ttra_07667T0_07667_leucine_zipper_protein_254_aa	Ttra_11222T0_11222	Ttra_02586T0_02586_calcium_binding_EF_hand_domain_containing_protein_240_aa	Ttra_09863T0_09863	Ttra_00521T0_00521_defective_in_Cullin_neddylation_protein_DCN1_115_aa	
Rfil_569378417	

HG_1769	
Hsap_Ensmbl0085760_mitochondrial_translational_initiation_factor_2_Source_HGNC_Symbol_Acc_7441_MTIF2	
Dmel_0039588_CG12413	
Cele_009771_F46B6_6_Protein_F46B6_6_isoform_a_F46B6_6_mRNA_complete_cds_Source_RefSeq_mRNA_Acc_NM_001028765	
Drer_063213_mitochondrial_translational_initiation_factor_2_Source_ZFIN_Acc_ZDB_GENE_030131_1092_mtif2	
Spur_004718_Mtif2L2	Spur_016335_Mtif2L1	
Smim_43409_Translation_initiation_factor_IF_mitochondrial_Camponotus_floridanus_gi_307186124_gb_EFN71849_7e_126_389	Smim_43410_elongation_factor_Tu_GTP_binding_domain_containing_protein_Loa_loa_gi_312068750_ref_XP_003137360_6e_47_168	
Sman_167220_Putative_mitochondrial_translational_initiation_factor_Source_UniProtKB_TrEMBL_Acc_G4V7E1	
Gsal_2574_translation_initiation_factor_if_mitochondrial	Gsal_4965_mitochondrial_translational_initiation_factor_2	Gsal_4966_translation_initiation_factor_if_mitochondrial_like	Gsal_4964_translation_initiation_factor_if_mitochondrial	
Nvec_50050_	Nvec_3698_GTP_EFTU	Nvec_32107_	
Scer_YOL023W_Mitochondrial_translation_initiation_factor_2_Source_SGD_Acc_S000005383_IFM1_SGD	
Atha_AT4G11160_1_Translation_initiation_factor_2_small_GTP_binding_protein	Atha_AT1G17220_1_FUG1_Translation_initiation_factor_2_small_GTP_binding_protein	
Ttra_01271T0_01271_translation_initiation_factor_IF_2_698_aa	Ttra_06550T0_06550_translation_initiation_factor_IF_2_630_aa	
Rfil_569381437	Rfil_569412992_translation_initiation_factor_IF_2_Reticulomyxa_filosa	Rfil_569435026_translation_initiation_factor_IF_2_partial_Reticulomyxa_filosa	

HG_39002	
Nvec_19932_	Nvec_19219_	

HG_602	
Dmel_0000527_e_ebony_Source_FlyBase_0000527	
Cgig_06353_Linear_gramicidin_synthetase_subunit_D_Source_UniProtKB_TrEMBL_Acc_K1Q6B8	Cgig_22260_Linear_gramicidin_synthetase_subunit_D_Source_UniProtKB_TrEMBL_Acc_K1RDY5	
Cele_013440_Y66D12A_14_Protein_Y66D12A_14_Y66D12A_14_mRNA_complete_cds_Source_RefSeq_mRNA_Acc_NM_067087	
Nvec_18399_AMP_binding	Nvec_42438_	Nvec_20639_NAD_binding_4	Nvec_26002_CBM_1	Nvec_58799_	Nvec_39238_	Nvec_8167_	
Scer_YBR115C_Alpha_aminoadipate_reductase_catalyzes_the_reduction_of_alpha_aminoadipate_to_alpha_aminoadipate_6_semialdehyde_which_is_the_fifth_step_in_biosynthesis_of_lysine_activation_requires_posttranslational_phosphopantetheinylation_by_Lys5p_Source_SGD_Acc_S000000319_LYS2_SGD	
Atha_AT5G35930_1_AMP_dependent_synthetase_and_ligase_family_protein	
Ttra_06516T0_06516_amino_acid_adenylation_domain_containing_protein_4003_aa	Scer_YBR115C_Alpha_aminoadipate_reductase_catalyzes_the_reduction_of_alpha_aminoadipate_to_alpha_aminoadipate_6_semialdehyde_which_is_the_fifth_step_in_biosynthesis_of_lysine_activation_requires_posttranslational_phosphopantetheinylation_by_Lys5p_Source_SGD_Acc_S000000319_LYS2_SGD	Ttra_06971T0_06971_alpha_aminoadipate_reductase_Lys1p_1327_aa	Ttra_10846T0_10846_polyketide_synthase_hetM_1344_aa	

HG_2232	
Dmel_0260241_tatl_tat_like_Source_FlyBase_0260241	
Cgig_28194_Trimethylguanosine_synthase_Source_UniProtKB_TrEMBL_Acc_K1S3L6	
Cele_011631_T08G11_4_Protein_T08G11_4_isoform_a_Source_RefSeq_mRNA_Acc_NM_059999	
Drer_067916_trimethylguanosine_synthase_homolog_S_cerevisiae_Source_ZFIN_Acc_ZDB_GENE_070802_2_tgs1	
Spur_009295_TgshL	
Smim_10020_PREDICTED_similar_to_hepatocellular_carcinoma_associated_antigen_137_Ciona_intestinalis_gi_198435713_ref_XP_002131256_1e_76_255	
Sman_010800_S_adenosylmethionine_dependent_methyltransferase_related_Source_UniProtKB_TrEMBL_Acc_G4VMQ5	Sman_154780_S_adenosylmethionine_dependent_methyltransferase_related_Source_UniProtKB_TrEMBL_Acc_G4V9N5	
Gsal_4106_trimethylguanosine_synthase	Gsal_2827_trimethylguanosine_synthase	
Nvec_40761_UPF0020	
Scer_YPL157W_Trimethyl_guanosine_synthase_conserved_nucleolar_methyl_transferase_that_converts_the_m_7_G_cap_structure_of_snRNAs_snoRNAs_and_telomerase_TLC1_RNA_to_m_2_2_7_G_also_required_for_nucleolar_assembly_and_splicing_of_meiotic_pre_mRNAs_Source_SGD_Acc_S000006078_TGS1_SGD	
Atha_AT1G45231_2_S_adenosyl_L_methionine_dependent_methyltransferases_superfamily_protein	Atha_AT1G30550_1_S_adenosyl_L_methionine_dependent_methyltransferases_superfamily_protein	
Ttra_05495T0_05495	
Rfil_569440200	

HG_6234	
Cgig_15247_Ankyrin_repeat_domain_containing_protein_50_Source_UniProtKB_TrEMBL_Acc_K1QTU3	Cgig_13542_Putative_ZDHHC_type_palmitoyltransferase_6_Source_UniProtKB_TrEMBL_Acc_K1PX93	
Spur_006266_Hypp_1648	Spur_007115_Hypp_20	Spur_024961_Hypp_2760	Spur_011994_Hypp_2010	
Nvec_51114_	Nvec_55933_	Nvec_48825_	Nvec_14317_	Nvec_14326_Ank	Nvec_11748_Ank	Nvec_14325_Ank	Nvec_23424_Ank	Nvec_53438_Ank	

HG_6322	
Hsap_Ensmbl0185085_integrator_complex_subunit_5_Source_HGNC_Symbol_Acc_29352_INTS5	
Dmel_0038168_omd_oocyte_maintenance_defects_Source_FlyBase_0038168	
Cgig_13622_Integrator_complex_subunit_5_Source_UniProtKB_TrEMBL_Acc_K1QNR9	
Cele_013075_Y51A2D_7_Protein_Y51A2D_7_isoform_b_Y51A2D_7_mRNA_complete_cds_Source_RefSeq_mRNA_Acc_NM_075224	
Drer_077943_integrator_complex_subunit_5_Source_HGNC_Symbol_Acc_29352_INTS5_2_of_2	Drer_077189_integrator_complex_subunit_5_Source_HGNC_Symbol_Acc_29352_INTS5_1_of_2	
Spur_000297_Ints5	
Smim_55987_Integrator_complex_subunit_5_Acromyrmex_echinatior_gi_332029536_gb_EGI69425_3e_67_243	Smim_56013_3_PREDICTED_integrator_complex_subunit_5_like_partial_Anolis_carolinensis_gi_327292128_ref_XP_003230772_2e_77_263	

HG_6410	
Hsap_Ensmbl0156427_fibroblast_growth_factor_18_Source_HGNC_Symbol_Acc_3674_FGF18	Hsap_Ensmbl0158815_fibroblast_growth_factor_17_Source_HGNC_Symbol_Acc_3673_FGF17	
Cele_001185_egl_17_Protein_EGL_17_egl_17_mRNA_complete_cds_Source_RefSeq_mRNA_Acc_NM_075706	
Drer_037677_fibroblast_growth_factor_24_Source_ZFIN_Acc_ZDB_GENE_030708_1_fgf24	Drer_003399_fibroblast_growth_factor_8a_Source_ZFIN_Acc_ZDB_GENE_990415_72_fgf8a	Drer_088048_fibroblast_growth_factor_18a_Source_ZFIN_Acc_ZDB_GENE_030714_1_fgf18a	Drer_043962_fibroblast_growth_factor_18b_Source_ZFIN_Acc_ZDB_GENE_050221_4_fgf18b	Drer_039615_fibroblast_growth_factor_8_b_Source_ZFIN_Acc_ZDB_GENE_010122_1_fgf8b	Drer_023520_fibroblast_growth_factor_17_Source_ZFIN_Acc_ZDB_GENE_040621_1_fgf17	
Nvec_6719_	Nvec_6718_	

HG_5391	
Hsap_Ensmbl0133895_multiple_endocrine_neoplasia_I_Source_HGNC_Symbol_Acc_7010_MEN1	Hsap_LRG_509_multiple_endocrine_neoplasia_I_Source_HGNC_Symbol_Acc_7010_LRG_509	
Dmel_0031885_Mnn1_Menin_1_Source_FlyBase_0031885	
Cgig_02230_Menin_Source_UniProtKB_TrEMBL_Acc_K1P0F7	
Drer_058021_multiple_endocrine_neoplasia_type_1_Source_ZFIN_Acc_ZDB_GENE_991110_12_men1	Drer_089456_multiple_endocrine_neoplasia_type_1_Source_ZFIN_Acc_ZDB_GENE_991110_12_men1	
Spur_018899_Men1	Spur_022464_Men1_1	
Smim_15475_AF395538_multiple_endocrine_neoplasia_type_Lymnaea_stagnalis_gi_14718646_gb_AAK72969_AF395538_2e_61_210	Smim_15468_PREDICTED_menin_like_Bombus_terrestris_gi_340713103_ref_XP_003395088_4e_14_75_1	
Sman_163760	
Gsal_4438_achain_crystal_structure_of_menin_reveals_the_binding_site_for_mixed_lineage_leukemia_protein	Gsal_11934_multiple_endocrine_neoplasia_i	
Nvec_51641_	

HG_31754	
Nvec_26279_S_antigen	Nvec_56335_RBM1CTR	

HG_27627	
Nvec_2647_	Nvec_714_	Nvec_9110_DUF321	

HG_2056	
Hsap_Ensmbl0116984_5_methyltetrahydrofolate_homocysteine_methyltransferase_Source_HGNC_Symbol_Acc_7468_MTR	
Cgig_10551_Methionine_synthase_Source_UniProtKB_TrEMBL_Acc_K1P5E0	
Cele_010988_metr_1_Protein_METR_1_metr_1_mRNA_complete_cds_Source_RefSeq_mRNA_Acc_NM_063952	
Drer_039134_5_methyltetrahydrofolate_homocysteine_methyltransferase_Source_HGNC_Symbol_Acc_7468_MTR	
Spur_011294_Ilkap_1	Spur_014251_M_tr	Spur_010061_Hypp_1896	
Nvec_30296_Met_synt_B12	Nvec_27156_Met_synt_B12	Nvec_53787_S_methyl_trans	Nvec_41304_Rad50_zn_hook	
Ttra_06395T0_06395_methionine_synthase_1321_aa	
Rfil_569423491	Rfil_569347215_methionine_synthase_Reticulomyxa_filosa	Rfil_569402467_methionine_synthase_partial_Reticulomyxa_filosa	

HG_2144	
Hsap_Ensmbl0076248_uracil_DNA_glycosylase_Source_HGNC_Symbol_Acc_12572_UNG	Hsap_LRG_124_uracil_DNA_glycosylase_Source_HGNC_Symbol_Acc_12572_LRG_124	
Cgig_06951_Uracil_DNA_glycosylase_Source_UniProtKB_TrEMBL_Acc_K1QWH6	Cgig_03082_Uracil_DNA_glycosylase_Source_UniProtKB_TrEMBL_Acc_K1QN00	
Cele_013241_ung_1_Protein_UNG_1_isoform_a_Source_RefSeq_mRNA_Acc_NM_067159	
Drer_094922_uracil_DNA_glycosylase_b_Source_ZFIN_Acc_ZDB_GENE_070705_360_ungb	Drer_042527_uracil_DNA_glycosylase_a_Source_ZFIN_Acc_ZDB_GENE_040426_900_unga	
Spur_004357_Udg	
Smim_22963_uracil_DNA_glycosylase_putative_Ixodes_scapularis_gi_241999022_ref_XP_002434154_6e_94_289	
Sman_158920_Putative_uracil_DNA_glycosylase_Source_UniProtKB_TrEMBL_Acc_G4VHW2	
Gsal_4290_uracil_dna_glycosylase	Gsal_9629_uracil_dna_glycosylase	
Scer_YML021C_Uracil_DNA_glycosylase_required_for_repair_of_uracil_in_DNA_formed_by_spontaneous_cytosine_deamination_not_required_for_strand_specific_mismatch_repair_cell_cycle_regulated_expressed_in_late_G1_localizes_to_mitochondria_and_nucleus_Source_SGD_Acc_S000004483_UNG1_SGD	
Atha_AT3G18630_1_ATUNG_UNG_uracil_dna_glycosylase	Atha_AT2G10550_1_Most_likely_an_inactive_paralog_of_the_uracil_DNA_glycosylase_AtUNG_At3g18630_generated_by_a_gene_duplication_event_and_subsequently_disrupted_by_transposon_insertions_PubMed_ID_20056608	
Ttra_12160T0_12160	Ttra_11053T0_11053_uracil_DNA_glycosylase_817_aa	
Rfil_569421343_uracil_DNA_glycosylase_Reticulomyxa_filosa	

HG_1816	
Hsap_Ensmbl0198924_DNA_cross_link_repair_1A_Source_HGNC_Symbol_Acc_17660_DCLRE1A	Hsap_Ensmbl0118655_DNA_cross_link_repair_1B_Source_HGNC_Symbol_Acc_17641_DCLRE1B	
Dmel_0037338_Snm1_Snm1_Source_FlyBase_0037338	
Cgig_17747_DNA_cross_link_repair_1A_protein_Source_UniProtKB_TrEMBL_Acc_K1QXD7	Cgig_28059_DNA_cross_link_repair_1B_protein_Source_UniProtKB_TrEMBL_Acc_K1RB42	
Drer_053776_DNA_cross_link_repair_1A_PSO2_homolog_S_cerevisiae_Source_ZFIN_Acc_ZDB_GENE_050522_124_dclre1a	Drer_068833_DNA_cross_link_repair_1B_Source_ZFIN_Acc_ZDB_GENE_061013_328_dclre1b	Drer_091768_Uncharacterized_protein_Source_UniProtKB_TrEMBL_Acc_E7F457_CR932360_4	
Spur_021517_Dclr2	Spur_001847_Spur_001847	
Smim_16790_PREDICTED_DNA_cross_link_repair_1B_PSO2_homolog_S_cerevisiae_like_Saccoglossus_kowalevskii_gi_291220934_ref_XP_002730478_3e_61_219	
Sman_136360_Putative_dna_cross_link_repair_protein_pso2_snm1_Source_UniProtKB_TrEMBL_Acc_G4VEY6	
Nvec_22167_	Nvec_15675_CP12	Nvec_16859_	
Scer_YMR137C_Nuclease_required_for_a_post_incision_step_in_the_repair_of_DNA_single_and_double_strand_breaks_that_result_from_interstrand_crosslinks_produced_by_a_variety_of_mono_and_bi_functional_psoralen_derivatives_induced_by_UV_irradiation_Source_SGD_Acc_S000004745_PSO2_SGD	
Atha_AT2G45700_1_sterile_alpha_motif_SAM_domain_containing_protein	Atha_AT3G26680_1_SNM1_ATSNM1_DNA_repair_metallo_beta_lactamase_family_protein	Atha_AT1G27410_1_DNA_repair_metallo_beta_lactamase_family_protein	Atha_AT1G19025_1_DNA_repair_metallo_beta_lactamase_family_protein	
Ttra_11018T0_11018_DNA_repair_metallo_beta_lactamase_696_aa	Ttra_10135T0_10135_DNA_cross_link_repair_1B_protein_480_aa	
Rfil_569421270	Rfil_5694035485577_Reticulomyxa_filosa	Rfil_569429456	Rfil_569328115	

HG_5818	
Hsap_Ensmbl0111203_integrin_alpha_FG_GAP_repeat_containing_2_Source_HGNC_Symbol_Acc_30879_ITFG2	
Cgig_04969_Integrin_alpha_FG_GAP_repeat_containing_protein_2_Source_UniProtKB_TrEMBL_Acc_K1PHB2	
Drer_002174_integrin_alpha_FG_GAP_repeat_containing_2_Source_ZFIN_Acc_ZDB_GENE_041008_161_itfg2	
Spur_022171_Itfg2	
Smim_51426_integrin_alpha_repeat_domain_containing_protein_putative_Ixodes_scapularis_gi_241608418_ref_XP_002405978_2e_123_371	
Sman_139830_Putative_integrin_alpha_repeat_domain_containing_Source_UniProtKB_TrEMBL_Acc_G4VDG6	
Gsal_156_acetoacetyl_synthetase	
Ttra_01659T0_01659_integrin_alpha_FG_GAP_repeat_containing_protein_2_343_aa	

HG_67	
Hsap_Ensmbl0011485_protein_phosphatase_5_catalytic_subunit_Source_HGNC_Symbol_Acc_9322_PPP5C	Hsap_Ensmbl0186298_protein_phosphatase_1_catalytic_subunit_gamma_isozyme_Source_HGNC_Symbol_Acc_9283_PPP1CC	Hsap_Ensmbl0113575_protein_phosphatase_2_catalytic_subunit_alpha_isozyme_Source_HGNC_Symbol_Acc_9299_PPP2CA	Hsap_Ensmbl0172531_protein_phosphatase_1_catalytic_subunit_alpha_isozyme_Source_HGNC_Symbol_Acc_9281_PPP1CA	Hsap_Ensmbl0149923_protein_phosphatase_4_catalytic_subunit_Source_HGNC_Symbol_Acc_9319_PPP4C	Hsap_Ensmbl0104695_protein_phosphatase_2_catalytic_subunit_beta_isozyme_Source_HGNC_Symbol_Acc_9300_PPP2CB	Hsap_Ensmbl0086717_protein_phosphatase_EF_hand_calcium_binding_domain_1_Source_HGNC_Symbol_Acc_9243_PPEF1	Hsap_Ensmbl0138814_protein_phosphatase_3_catalytic_subunit_alpha_isozyme_Source_HGNC_Symbol_Acc_9314_PPP3CA	Hsap_Ensmbl0120910_protein_phosphatase_3_catalytic_subunit_gamma_isozyme_Source_HGNC_Symbol_Acc_9316_PPP3CC	Hsap_Ensmbl0119414_protein_phosphatase_6_catalytic_subunit_Source_HGNC_Symbol_Acc_9323_PPP6C	Hsap_Ensmbl0107758_protein_phosphatase_3_catalytic_subunit_beta_isozyme_Source_HGNC_Symbol_Acc_9315_PPP3CB	Hsap_Ensmbl0156194_protein_phosphatase_EF_hand_calcium_binding_domain_2_Source_HGNC_Symbol_Acc_9244_PPEF2	Hsap_Ensmbl0230510_PPP5_tetratricopeptide_repeat_domain_containing_1_Source_HGNC_Symbol_Acc_44209_PPP5D1	Hsap_Ensmbl0213639_protein_phosphatase_1_catalytic_subunit_beta_isozyme_Source_HGNC_Symbol_Acc_9282_PPP1CB	
Dmel_0005777_PpD3_Protein_phosphatase_D3_Source_FlyBase_0005777	Dmel_0003132_Pp1_13C_Protein_phosphatase_1_at_13C_Source_FlyBase_0003132	Dmel_0003134_Pp1alpha_96A_Protein_phosphatase_1alpha_at_96A_Source_FlyBase_0003134	Dmel_0004103_Pp1_87B_Protein_phosphatase_1_at_87B_Source_FlyBase_0004103	Dmel_0000711_flw_flapwing_Source_FlyBase_0000711	Dmel_0004177_mts_microtubule_star_Source_FlyBase_0004177	Dmel_0005779_PpD6_Protein_phosphatase_D6_Source_FlyBase_0005779	Dmel_0005778_PpD5_Protein_phosphatase_D5_Source_FlyBase_0005778	Dmel_0003140_PpY_55A_Protein_phosphatase_Y_at_55A_Source_FlyBase_0003140	Dmel_0003139_PpV_Protein_phosphatase_V_Source_FlyBase_0003139	Dmel_0023177_Pp4_19C_Protein_phosphatase_19C_Source_FlyBase_0023177	Dmel_0036212_CG11597	Dmel_0004366_rdgC_retinal_degeneration_C_Source_FlyBase_0004366	Dmel_0025573_PpN58A_Protein_phosphatase_N_at_58A_Source_FlyBase_0025573	Dmel_0010015_CanA1_Calcineurin_A1_Source_FlyBase_0010015	Dmel_0046698_Pp1_Y2_Pp1_Y2_Source_FlyBase_0046698	Dmel_0011826_Pp2B_14D_Protein_phosphatase_2B_at_14D_Source_FlyBase_0011826	Dmel_0030758_CanA_14F_Calcineurin_A_at_14F_Source_FlyBase_0030758	Dmel_0261399_Pp1_Y1	
Cgig_21580_Serine_threonine_protein_phosphatase_5_Source_UniProtKB_TrEMBL_Acc_K1R1F4	Cgig_20764_Serine_threonine_protein_phosphatase_Source_UniProtKB_TrEMBL_Acc_K1QB83	Cgig_13946_Serine_threonine_protein_phosphatase_Source_UniProtKB_TrEMBL_Acc_K1PXG6	Cgig_25935_Serine_threonine_protein_phosphatase_Source_UniProtKB_TrEMBL_Acc_K1QNZ3	Cgig_13982_Serine_threonine_protein_phosphatase_5_Source_UniProtKB_TrEMBL_Acc_K1RSM7	Cgig_24319_Serine_threonine_protein_phosphatase_Source_UniProtKB_TrEMBL_Acc_K1RNB2	Cgig_02827_Serine_threonine_protein_phosphatase_Source_UniProtKB_TrEMBL_Acc_K1Q954	Cgig_26072_Serine_threonine_protein_phosphatase_Source_UniProtKB_TrEMBL_Acc_K1QLM3	Cgig_09380_Serine_threonine_protein_phosphatase_Source_UniProtKB_TrEMBL_Acc_K1QBE4	Cgig_01666_Serine_threonine_protein_phosphatase_4_catalytic_subunit_Source_UniProtKB_TrEMBL_Acc_K1QR34	Cgig_08741_Serine_threonine_protein_phosphatase_PP1_beta_catalytic_subunit_Source_UniProtKB_TrEMBL_Acc_K1PWG7	Cgig_27764_Serine_threonine_protein_phosphatase_Source_UniProtKB_TrEMBL_Acc_K1PVV7	Cgig_13947_Serine_threonine_protein_phosphatase_Source_UniProtKB_TrEMBL_Acc_K1Q4I8	Cgig_20865_Serine_threonine_protein_phosphatase_PP1_isozyme_3_Source_UniProtKB_TrEMBL_Acc_K1RAD1	Cgig_08746_Serine_threonine_protein_phosphatase_PP1_beta_catalytic_subunit_Source_UniProtKB_TrEMBL_Acc_K1PWH0	Cgig_08745_Serine_threonine_protein_phosphatase_PP1_beta_catalytic_subunit_Source_UniProtKB_TrEMBL_Acc_K1PNX1	Cgig_00223_Serine_threonine_protein_phosphatase_4_catalytic_subunit_Source_UniProtKB_TrEMBL_Acc_K1QUL4	Cgig_08743_Serine_threonine_protein_phosphatase_PP1_beta_catalytic_subunit_Source_UniProtKB_TrEMBL_Acc_K1QPC0	
Cele_012665_pph_5_Protein_PPH_5_isoform_b_pph_5_mRNA_complete_cds_Source_RefSeq_mRNA_Acc_NM_001269921	Cele_001747_gsp_1_Protein_GSP_1_isoform_b_gsp_1_mRNA_complete_cds_Source_RefSeq_mRNA_Acc_NM_001269320	Cele_001748_gsp_2_Protein_GSP_2_gsp_2_mRNA_complete_cds_Source_RefSeq_mRNA_Acc_NM_001027445	Cele_002363_let_92_Protein_LET_92_let_92_mRNA_complete_cds_Source_RefSeq_mRNA_Acc_NM_069846	Cele_009079_F23B12_1_Protein_F23B12_1_F23B12_1_mRNA_complete_cds_Source_RefSeq_mRNA_Acc_NM_074173	Cele_016398_C34D4_2_Protein_C34D4_2_C34D4_2_mRNA_complete_cds_Source_RefSeq_mRNA_Acc_NM_068724	Cele_007922_pph_6_Protein_PPH_6_pph_6_mRNA_complete_cds_Source_RefSeq_mRNA_Acc_NM_065313	Cele_003969_pef_1_Protein_PEF_1_isoform_a_pef_1_mRNA_complete_cds_Source_RefSeq_mRNA_Acc_NM_171080	Cele_004083_pph_1_Protein_PPH_1_pph_1_mRNA_complete_cds_Source_RefSeq_mRNA_Acc_NM_073333	Cele_004085_pph_4_1_Protein_PPH_4_1_pph_4_1_mRNA_complete_cds_Source_RefSeq_mRNA_Acc_NM_067202	Cele_006527_tax_6_Protein_TAX_6_isoform_b_tax_6_mRNA_complete_cds_Source_RefSeq_mRNA_Acc_NM_001026122	Cele_004086_pph_4_2_Protein_PPH_4_2_isoform_a_Source_RefSeq_mRNA_Acc_NM_001027727	Cele_021113_gsp_3_Protein_GSP_3_gsp_3_mRNA_complete_cds_Source_RefSeq_mRNA_Acc_NM_059028	Cele_020187_gsp_4_Protein_GSP_4_gsp_4_mRNA_complete_cds_Source_RefSeq_mRNA_Acc_NM_058836	Cele_014158_ZK938_1_Protein_ZK938_1_ZK938_1_mRNA_complete_cds_Source_RefSeq_mRNA_Acc_NM_063716	Cele_009948_F52H3_6_Protein_F52H3_6_F52H3_6_mRNA_complete_cds_Source_RefSeq_mRNA_Acc_NM_063766	Cele_008124_C47A4_3_Protein_C47A4_3_C47A4_3_mRNA_complete_cds_Source_RefSeq_mRNA_Acc_NM_070249	Cele_015661_C09H5_7_Protein_C09H5_7_C09H5_7_mRNA_complete_cds_Source_RefSeq_mRNA_Acc_NM_072685	Cele_011808_T16G12_7_Protein_T16G12_7_T16G12_7_mRNA_complete_cds_Source_RefSeq_mRNA_Acc_NM_001276795	Cele_009101_F25B3_4_Protein_F25B3_4_F25B3_4_mRNA_complete_cds_Source_RefSeq_mRNA_Acc_NM_073069	Cele_016081_C25A6_1_Protein_C25A6_1_C25A6_1_mRNA_complete_cds_Source_RefSeq_mRNA_Acc_NM_072031	Cele_022710_ZK354_9_Protein_ZK354_9_ZK354_9_mRNA_complete_cds_Source_RefSeq_mRNA_Acc_NM_068375	Cele_044347_Y71G12B_30_Protein_Y71G12B_30_Y71G12B_30_mRNA_complete_cds_Source_RefSeq_mRNA_Acc_NM_001026652	Cele_007354_C06A1_3_Protein_C06A1_3_C06A1_3_mRNA_complete_cds_Source_RefSeq_mRNA_Acc_NM_063875	Cele_010265_F58G1_3_Protein_F58G1_3_F58G1_3_mRNA_complete_cds_Source_RefSeq_mRNA_Acc_NM_064353	Cele_009054_F22D6_9_Protein_F22D6_9_F22D6_9_mRNA_complete_cds_Source_RefSeq_mRNA_Acc_NM_059611	Cele_012008_T25B9_2_Protein_T25B9_2_T25B9_2_mRNA_complete_cds_Source_RefSeq_mRNA_Acc_NM_069591	Cele_013476_Y69E1A_4_Protein_Y69E1A_4_Y69E1A_4_mRNA_complete_cds_Source_RefSeq_mRNA_Acc_NM_069640	Cele_016010_C23G10_1_Protein_C23G10_1_isoform_b_Source_RefSeq_mRNA_Acc_NM_065950	Cele_020053_R13A5_11_Protein_R13A5_11_R13A5_11_mRNA_complete_cds_Source_RefSeq_mRNA_Acc_NM_066265	Cele_019951_R08C7_8_PP1_like_Ser_Thr_protein_phosphatase_Source_UniProtKB_TrEMBL_Acc_Q94370	Cele_011133_R08A2_2_Protein_R08A2_2_R08A2_2_mRNA_complete_cds_Source_RefSeq_mRNA_Acc_NM_074231	Cele_007700_C24H11_2_Protein_C24H11_2_C24H11_2_mRNA_complete_cds_Source_RefSeq_mRNA_Acc_NM_067127	Cele_007699_C24H11_1_Protein_C24H11_1_C24H11_1_mRNA_complete_cds_Source_RefSeq_mRNA_Acc_NM_067126	Cele_007763_C27B7_6_Protein_C27B7_6_C27B7_6_mRNA_complete_cds_Source_RefSeq_mRNA_Acc_NM_069146	Cele_018359_F42G8_8_Protein_F42G8_8_F42G8_8_mRNA_complete_cds_Source_RefSeq_mRNA_Acc_NM_068955	Cele_009893_F49E11_7_Protein_F49E11_7_F49E11_7_mRNA_complete_cds_Source_RefSeq_mRNA_Acc_NM_070099	Cele_017817_F26B1_5_Protein_F26B1_5_F26B1_5_mRNA_complete_cds_Source_RefSeq_mRNA_Acc_NM_001047189	Cele_022617_ZC477_2_Protein_ZC477_2_ZC477_2_mRNA_complete_cds_Source_RefSeq_mRNA_Acc_NM_068710	Cele_012741_Y40H4A_2_Protein_Y40H4A_2_Y40H4A_2_mRNA_complete_cds_Source_RefSeq_mRNA_Acc_NM_074208	Cele_020985_W03D8_2_Protein_W03D8_2_isoform_b_Source_RefSeq_mRNA_Acc_NM_001262313	Cele_022622_ZC477_10_Protein_ZC477_10_ZC477_10_mRNA_complete_cds_Source_RefSeq_mRNA_Acc_NM_068709	Cele_010992_R03D7_8_Protein_R03D7_8_R03D7_8_mRNA_complete_cds_Source_RefSeq_mRNA_Acc_NM_063958	Cele_016239_C30A5_4_Protein_C30A5_4_C30A5_4_mRNA_complete_cds_Source_RefSeq_mRNA_Acc_NM_066396	Cele_017636_F20D6_6_Protein_F20D6_6_F20D6_6_mRNA_complete_cds_Source_RefSeq_mRNA_Acc_NM_072702	Cele_018232_F40E3_5_Protein_F40E3_5_F40E3_5_mRNA_complete_cds_Source_RefSeq_mRNA_Acc_NM_058618	Cele_018410_F44B9_9_Protein_F44B9_9_F44B9_9_mRNA_complete_cds_Source_RefSeq_mRNA_Acc_NM_066350	
Drer_044153_protein_phosphatase_1_catalytic_subunit_beta_isoform_Source_ZFIN_Acc_ZDB_GENE_030616_609_ppp1cb	Drer_003486_protein_phosphatase_1_catalytic_subunit_alpha_isoform_a_Source_ZFIN_Acc_ZDB_GENE_040516_3_ppp1caa	Drer_090779_protein_phosphatase_1_catalytic_subunit_gamma_isoform_Source_ZFIN_Acc_ZDB_GENE_030131_5877_ppp1cc	Drer_053404_zgc_56064_Source_ZFIN_Acc_ZDB_GENE_040426_877_zgc_56064	Drer_071566_protein_phosphatase_1_catalytic_subunit_alpha_isoform_b_Source_ZFIN_Acc_ZDB_GENE_030131_5512_ppp1cab	Drer_030224_protein_phosphatase_2_formerly_2A_catalytic_subunit_alpha_isoform_Source_ZFIN_Acc_ZDB_GENE_050417_441_ppp2ca	Drer_070570_protein_phosphatase_4_formerly_X_catalytic_subunit_a_Source_ZFIN_Acc_ZDB_GENE_030131_4433_ppp4ca	Drer_076439_protein_phosphatase_4_formerly_X_catalytic_subunit_b_Source_ZFIN_Acc_ZDB_GENE_080219_32_ppp4cb	Drer_002949_protein_phosphatase_6_catalytic_subunit_Source_ZFIN_Acc_ZDB_GENE_040426_949_ppp6c	Drer_025106_protein_phosphatase_3_catalytic_subunit_beta_isozyme_Source_ZFIN_Acc_ZDB_GENE_050417_406_ppp3cb	Drer_004988_protein_phosphatase_3_catalytic_subunit_alpha_isozyme_Source_ZFIN_Acc_ZDB_GENE_091113_24_ppp3ca	Drer_053020_protein_phosphatase_2_formerly_2A_catalytic_subunit_beta_isoform_Source_ZFIN_Acc_ZDB_GENE_040426_2487_ppp2cb	Drer_089608_protein_phosphatase_1_catalytic_subunit_beta_isoform_like_Source_ZFIN_Acc_ZDB_GENE_030131_6529_ppp1cbl	Drer_079413_protein_phosphatase_EF_hand_calcium_binding_domain_2_Source_HGNC_Symbol_Acc_9244_PPEF2	Drer_020191_protein_phosphatase_EF_hand_calcium_binding_domain_1_Source_ZFIN_Acc_ZDB_GENE_080303_27_ppef1	Drer_057456_protein_phosphatase_3_catalytic_subunit_gamma_isozyme_b_Source_ZFIN_Acc_ZDB_GENE_070112_1102_ppp3ccb	Drer_014962_protein_phosphatase_3_catalytic_subunit_gamma_isozyme_a_Source_ZFIN_Acc_ZDB_GENE_030829_36_ppp3cca	
Spur_028312_Pp5c	Spur_025182_Ppp2ca_Serine_threonine_protein_phosphatase_Source_UniProtKB_TrEMBL_Acc_H3JF39	Spur_008700_Pp1L_Serine_threonine_protein_phosphatase_Source_UniProtKB_TrEMBL_Acc_H3I3W5	Spur_027953_Ppp4c_Serine_threonine_protein_phosphatase_Source_UniProtKB_TrEMBL_Acc_H3JMW2	Spur_001788_Ppp1cb_Serine_threonine_protein_phosphatase_Source_UniProtKB_TrEMBL_Acc_H3HJH4	Spur_011983_Ppp6c_1	Spur_008844_Ppef2_Serine_threonine_protein_phosphatase_Source_UniProtKB_TrEMBL_Acc_H3I4A4	Spur_011860_Ppef2_2_Serine_threonine_protein_phosphatase_Source_UniProtKB_TrEMBL_Acc_H3ICR4	Spur_016657_Cnbs	Spur_011110_Pp1	Spur_013461_Hypp_717_Serine_threonine_protein_phosphatase_Source_UniProtKB_TrEMBL_Acc_H3IH82	Spur_018404_Cn_Serine_threonine_protein_phosphatase_Source_UniProtKB_TrEMBL_Acc_H3IW20	Spur_017759_Ppp1cb_1	Spur_012785_Pp1A_Serine_threonine_protein_phosphatase_Source_UniProtKB_TrEMBL_Acc_H3IFB4	Spur_000642_Pp1_1	Spur_010511_Cnas	Spur_028868_Ppef2_1	Spur_006550_Spur_006550	Spur_005261_Ppp6c_Serine_threonine_protein_phosphatase_Source_UniProtKB_TrEMBL_Acc_H3HU88	Spur_006956_Pp1_2	
Smim_36602_PREDICTED_serine_threonine_protein_phosphatase_5_like_isoform_Nasonia_vitripennis_gi_156552647_ref_XP_001603324_0_0_647	Smim_60257_PREDICTED_protein_phosphatase_catalytic_subunit_gamma_like_isoform_Saccoglossus_kowalevskii_gi_291228508_ref_XP_002734210_0_0_637	Smim_31976_PREDICTED_protein_phosphatase_catalytic_subunit_beta_like_isoform_Saccoglossus_kowalevskii_gi_291222498_ref_XP_002731251_0_0_652	Smim_20866_Ser_Thr_protein_phosphatase_putative_Ixodes_scapularis_gi_241828659_ref_XP_002414728_0_0_623	Smim_19734_Serine_threonine_protein_phosphatase_6_catalytic_subunit_Acromyrmex_echinatior_gi_332031632_gb_EGI71103_5e_122_357	Smim_7715_PREDICTED_serine_threonine_protein_phosphatase_2B_catalytic_subunit_3_like_Acyrthosiphon_pisum_gi_328719233_ref_XP_001945831_0_0_888	Smim_59343_PREDICTED_serine_threonine_protein_phosphatase_2B_catalytic_subunit_3_like_Acyrthosiphon_pisum_gi_328719233_ref_XP_001945831_0_0_876	Smim_38195_protein_phosphatase_7_putative_Ixodes_scapularis_gi_241155709_ref_XP_002407618_3e_68_229	Smim_76526_Serine_threonine_protein_phosphatase_2A_catalytic_subunit_alpha_isoform_Camponotus_floridanus_gi_307168559_gb_EFN61617_5e_66_213	Smim_19730_PREDICTED_serine_threonine_protein_phosphatase_6_catalytic_subunit_like_partial_Pongo_abelii_gi_297685346_ref_XP_002820252_1e_38_137	Smim_56523_serine_threonine_protein_phosphatase_with_EF_hands_Mus_musculus_gi_124244035_ref_NP_035277_2e_23_100	Smim_65645_PREDICTED_serine_threonine_protein_phosphatase_putative_like_Saccoglossus_kowalevskii_gi_291230119_ref_XP_002735017_2e_40_142	Smim_56530_PREDICTED_similar_to_ENSANGP00000004936_Strongylocentrotus_purpuratus_gi_115610667_ref_XP_780182_3e_36_141	Smim_18776_serine_threonine_protein_phosphatase_putative_Ixodes_scapularis_gi_241999938_ref_XP_002434612_1e_25_107	Smim_38201_protein_phosphatase_7_putative_Ixodes_scapularis_gi_241155709_ref_XP_002407618_3e_14_75_9	Smim_18796_serine_threonine_protein_phosphatase_putative_Ixodes_scapularis_gi_241999938_ref_XP_002434612_4e_06_52_4	
Sman_090860	Sman_035580_Serine_threonine_protein_phosphatase_Source_UniProtKB_TrEMBL_Acc_G4V7P4	Sman_028990_Serine_threonine_protein_phosphatase_Source_UniProtKB_TrEMBL_Acc_G4VGS2	Sman_165490_Serine_threonine_protein_phosphatase_Source_UniProtKB_TrEMBL_Acc_C1LZY9	Sman_030710_Serine_threonine_protein_phosphatase_Source_UniProtKB_TrEMBL_Acc_G4LW36	Sman_023150_Serine_threonine_protein_phosphatase_Source_UniProtKB_TrEMBL_Acc_G4VCC1	Sman_004810	Sman_140770_Serine_threonine_protein_phosphatase_Source_UniProtKB_TrEMBL_Acc_G4VBC1	Sman_141950_Serine_threonine_protein_phosphatase_Source_UniProtKB_TrEMBL_Acc_G4VM51	Sman_126260_Serine_threonine_protein_phosphatase_Source_UniProtKB_TrEMBL_Acc_G4VPZ6	Sman_151410_Serine_threonine_protein_phosphatase_Source_UniProtKB_TrEMBL_Acc_G4V7T7	Sman_210990	Sman_199620_Protein_phosphatase_1_putative_Source_UniProtKB_TrEMBL_Acc_G4M1X9	
Gsal_2682_protein_phosphatase_5	Gsal_13312_serine_threonine_protein_phosphatase_pp1_beta_catalytic_subunit	Gsal_3364_serine_threonine_protein_phosphatase_2a_catalytic_subunit_alpha_isoform	Gsal_8105_protein_phosphatase_catalytic_subunit	Gsal_10920_serine_threonine_protein_phosphatase_pp1_beta_catalytic_subunit	Gsal_14691_serine_threonine_protein_phosphatase_4_catalytic_subunit	Gsal_14367_protein_phosphatase_1_catalytic_subunit	Gsal_14437_serine_threonine_protein_phosphatase_pp1_gamma_catalytic_subunit	Gsal_10723_tpa_inf_protein_phosphatase_catalytic_subunit_2	Gsal_9704_serine_threonine_protein_phosphatase_pp1_alpha_catalytic_subunit_isoform_1	Gsal_12972_serine_threonine_protein_phosphatase_2b_catalytic_subunit_alpha_isoform_isoform_2	Gsal_13142_phosphoprotein_phosphatase_1	Gsal_10919_protein_phosphatase_d6	Gsal_5950_nadh_ubiquinone_oxidoreductase_aggg_subunit	Gsal_6178_serine_threonine_protein_phosphatase_2b_catalytic_subunit_alpha_isoform	Gsal_3633_serine_threonine_protein_phosphatase_2b_catalytic_subunit_gamma_isoform_isoform_1	Gsal_14272_serine_threonine_protein_phosphatase_pp1_gamma_catalytic_subunit	Gsal_417_protein_ef_hand_calcium_binding_domain_2	Gsal_6306_serine_threonine_protein_phosphatase_with_ef_hands_partial	Gsal_7045_serine_threonine_protein_phosphatase_with_ef_hands_2_like	Gsal_6180_serine_threonine_protein_phosphatase_5	
Nvec_49199_Metallophos	Nvec_50882_Metallophos	Nvec_56433_Metallophos	Nvec_31501_	Nvec_36816_	Nvec_38314_Metallophos	Nvec_9847_	Nvec_3587_	Nvec_52368_	Nvec_19115_	
Scer_YGR123C_Protein_serine_threonine_phosphatase_with_similarity_to_human_phosphatase_PP5_present_in_both_the_nucleus_and_cytoplasm_expressed_during_logarithmic_growth_computational_analyses_suggest_roles_in_phosphate_metabolism_and_rRNA_processing_Source_SGD_Acc_S000003355_PPT1_SGD	Scer_YER133W_Type_1_serine_threonine_protein_phosphatase_catalytic_subunit_involved_in_many_processes_eg_glycogen_metabolism_sporulation_mitosis_accumulates_at_mating_projections_by_interaction_with_Afr1p_interacts_with_many_regulatory_subunits_Source_SGD_Acc_S000000935_GLC7_SGD	Scer_YDL188C_Catalytic_subunit_of_protein_phosphatase_2A_PP2A_functionally_redundant_with_Pph21p_methylated_at_C_terminus_forms_alternate_complexes_with_several_regulatory_subunits_involved_in_signal_transduction_and_regulation_of_mitosis_Source_SGD_Acc_S000002347_PPH22_SGD	Scer_YDL134C_Catalytic_subunit_of_protein_phosphatase_2A_PP2A_functionally_redundant_with_Pph22p_methylated_at_C_terminus_forms_alternate_complexes_with_several_regulatory_subunits_involved_in_signal_transduction_and_regulation_of_mitosis_Source_SGD_Acc_S000002292_PPH21_SGD	Scer_YDR075W_Catalytic_subunit_of_protein_phosphatase_PP4_complex_active_complex_is_composed_of_Pph3p_and_Psy2p_with_Psy4p_apparently_providing_additional_substrate_specificity_in_some_cases_regulates_recovery_from_the_DNA_damage_checkpoint_and_also_the_gene_sion_and_single_strand_annealing_mediated_pathways_of_meiotic_double_strand_break_repair_involved_in_activation_of_Gln3p_to_alleviate_nitrogen_catabolite_repression_Pph3p_and_Psy2p_localize_to_foci_on_meiotic_chromosomes_Source_SGD_Acc_S000002482_PPH3_SGD	Scer_YDL047W_Type_2A_related_serine_threonine_phosphatase_that_functions_in_the_G1_S_transition_of_the_mitotic_cycle_cytoplasmic_and_nuclear_protein_that_modulates_functions_mediated_by_Pkc1p_including_cell_wall_and_actin_cytoskeleton_organization_Source_SGD_Acc_S000002205_SIT4_SGD	Scer_YNR032W_Putative_serine_threonine_protein_phosphatase_of_the_type_2A_like_phosphatase_family_required_for_glycogen_accumulation_interacts_with_Tap42p_which_binds_to_and_regulates_other_protein_phosphatases_Source_SGD_Acc_S000005315_PPG1_SGD	Scer_YPL179W_Putative_protein_serine_threonine_phosphatase_null_mutation_enhances_efficiency_of_translational_suppressors_Source_SGD_Acc_S000006100_PPQ1_SGD	Scer_YML016C_Serine_threonine_protein_phosphatase_Z_isoform_of_Ppz2p_involved_in_regulation_of_potassium_transport_which_affects_osmotic_stability_cell_cycle_progression_and_halotolerance_Source_SGD_Acc_S000004478_PPZ1_SGD	Scer_YDR436W_Serine_threonine_protein_phosphatase_Z_isoform_of_Ppz1p_involved_in_regulation_of_potassium_transport_which_affects_osmotic_stability_cell_cycle_progression_and_halotolerance_Source_SGD_Acc_S000002844_PPZ2_SGD	Scer_YLR433C_Calcineurin_A_one_isoform_the_other_is_CMP2_of_the_catalytic_subunit_of_calcineurin_a_Ca_calmodulin_regulated_protein_phosphatase_which_regulates_Crz1p_a_stress_response_transcription_factor_the_other_calcineurin_subunit_is_CNB1_Source_SGD_Acc_S000004425_CNA1_SGD	Scer_YML057W_Calcineurin_A_one_isoform_the_other_is_CNA1_of_the_catalytic_subunit_of_calcineurin_a_Ca_calmodulin_regulated_protein_phosphatase_which_regulates_Crz1p_a_stress_response_transcription_factor_the_other_calcineurin_subunit_is_CNB1_Source_SGD_Acc_S000004521_CMP2_SGD	
Atha_AT2G42810_2_PP5_PP5_2_protein_phosphatase_5_2	Atha_AT2G29400_1_TOPP1_PP1_AT_type_one_protein_phosphatase_1	Atha_AT5G27840_2_TOPP8_Calcineurin_like_metallo_phosphoesterase_superfamily_protein	Atha_AT5G59160_1_TOPP2_PPO_type_one_serine_threonine_protein_phosphatase_2	Atha_AT3G05580_1_Calcineurin_like_metallo_phosphoesterase_superfamily_protein	Atha_AT1G64040_1_TOPP3_type_one_serine_threonine_protein_phosphatase_3	Atha_AT3G46820_1_TOPP5_type_one_serine_threonine_protein_phosphatase_5	Atha_AT2G39840_1_TOPP4_type_one_serine_threonine_protein_phosphatase_4	Atha_AT2G42500_1_PP2A_3_protein_phosphatase_2A_3	Atha_AT3G58500_1_PP2A_4_protein_phosphatase_2A_4	Atha_AT1G59830_1_PP2A_1_protein_phosphatase_2A_2	Atha_AT1G10430_1_PP2A_2_protein_phosphatase_2A_2	Atha_AT5G43380_1_TOPP6_type_one_serine_threonine_protein_phosphatase_6	Atha_AT1G69960_1_PP2A_serine_threonine_protein_phosphatase_2A	Atha_AT4G11240_1_TOPP7_Calcineurin_like_metallo_phosphoesterase_superfamily_protein	Atha_AT5G55260_1_PPX2_PPX_2_protein_phosphatase_X_2	Atha_AT4G26720_1_PPX1_PPX_1_protein_phosphatase_X_1	Atha_AT3G19980_1_ATFYPP3_EMB2736_STPP_FYPP3_flower_specific_phytochrome_associated_protein_phosphatase_3	Atha_AT1G50370_1_Calcineurin_like_metallo_phosphoesterase_superfamily_protein	Atha_AT1G03445_1_BSU1_Serine_threonine_protein_phosphatase_family_protein	Atha_AT5G63870_2_PP7_serine_threonine_phosphatase_7	Atha_AT4G03080_1_BSL1_BRI1_suppressor_1_BSU1_like_1	Atha_AT2G27210_1_BSL3_BRI1_suppressor_1_BSU1_like_3	Atha_AT1G08420_1_BSL2_BRI1_suppressor_1_BSU1_like_2	Atha_AT1G48120_1_hydrolases_protein_serine_threonine_phosphatases	Atha_AT5G10900_1_Calcineurin_like_metallo_phosphoesterase_superfamily_protein	
Ttra_01306T0_01306_serine_threonine_protein_phosphatase_5_466_aa	Ttra_03762T0_03762_serine_threonine_protein_phosphatase_PP1_328_aa	Ttra_08976T0_08976_serine_threonine_protein_phosphatase_796_aa	Ttra_03194T0_03194_serine_threonine_protein_phosphatase_PP_X_isozyme_2_306_aa	Ttra_07462T0_07462	Ttra_09400T0_09400_serine_threonine_protein_phosphatase_6_catalytic_subunit_303_aa	Ttra_08365T0_08365_serine_threonine_protein_phosphatase_307_aa	Ttra_02265T0_02265_serine_threonine_protein_phosphatase_991_aa	Ttra_04725T0_04725_serine_threonine_protein_phosphatase_789_aa	Ttra_09550T0_09550_serine_threonine_protein_phosphatase_2B_catalytic_subunit_3_614_aa	Ttra_04227T0_04227_serine_threonine_protein_phosphatase_810_aa	Ttra_10024T0_10024_serine_threonine_protein_phosphatase_2B_catalytic_subunit_1_949_aa	Ttra_00602T0_00602_serine_threonine_protein_phosphatase_681_aa	Ttra_10657T0_10657_serine_threonine_protein_phosphatase_475_aa	Ttra_06930T0_06930	Ttra_04842T0_04842_serine_threonine_protein_phosphatase_1112_aa	Ttra_01471T0_01471_calcineurin_subunit_A_778_aa	Ttra_03139T0_03139	Ttra_01166T0_01166	Ttra_00846T0_00846	
Rfil_569423603	Rfil_569357492	Rfil_569399729_Serine_threonine_protein_phosphatase_Reticulomyxa_filosa	Rfil_569379933_serine_threonine_protein_phosphatase_PP1_Reticulomyxa_filosa	Rfil_569441917	Rfil_569367618	Rfil_569357883	Rfil_569363258_serine_threonine_protein_phosphatase_Reticulomyxa_filosa	Rfil_569352557	Rfil_569428996_Seven_like_Phosphatase_Reticulomyxa_filosa	Rfil_569301877_serine_threonine_protein_phosphatase_PP2A_catalytic_subunit_partial_Reticulomyxa_filosa	Rfil_569423509_serine_threonine_protein_phosphatase_catalytic_subunit_partial_Reticulomyxa_filosa	Rfil_569375464	Rfil_569424458_protein_serine_threonine_phosphatase_Reticulomyxa_filosa	Rfil_569367861	Rfil_569437210	Rfil_569429946	Rfil_569351770_serine_threonine_protein_phosphatase_Reticulomyxa_filosa	Rfil_569416080_calcineurin_A_Reticulomyxa_filosa	Rfil_569426900	Rfil_569351765	Rfil_569404806_protein_serine_threonine_phosphatase_partial_Reticulomyxa_filosa	Rfil_569423772_serine_threonine_protein_phosphatase_PP1_Reticulomyxa_filosa	Rfil_569371249	Rfil_569349878	Rfil_569418350	Rfil_5694145501167_Reticulomyxa_filosa	Rfil_569395346_serine_threonine_protein_phosphatase_PP2A_catalytic_subunit_Reticulomyxa_filosa	Rfil_569382482	Rfil_569424457	Rfil_569384631	Rfil_569367032_serine_threonine_protein_phosphatase_2B_catalytic_subunit_gamma_isoform_Reticulomyxa_filosa	Rfil_569394590_serine_threonine_protein_phosphatase_Reticulomyxa_filosa	Rfil_569349879_Ser_Thr_protein_phosphatase_family_protein_Reticulomyxa_filosa	Rfil_569343020	Rfil_569425706	Rfil_569356124	

HG_36121	
Nvec_57852	Nvec_1033_Rpr2	

HG_1904	
Hsap_Ensmbl0087365_splicing_factor_3b_subunit_2_145kDa_Source_HGNC_Symbol_Acc_10769_SF3B2	
Dmel_0031493_CG3605	
Cgig_05720_Splicing_factor_3B_subunit_2_Source_UniProtKB_TrEMBL_Acc_K1QGF1	
Cele_021004_W03F9_10_Protein_W03F9_10_W03F9_10_mRNA_complete_cds_Source_RefSeq_mRNA_Acc_NM_070740	Cele_021739_Y50D4A_5_Protein_Y50D4A_5_Y50D4A_5_mRNA_complete_cds_Source_RefSeq_mRNA_Acc_NM_001029081	
Drer_018049_splicing_factor_3b_subunit_2_Source_ZFIN_Acc_ZDB_GENE_070928_1_sf3b2	
Spur_003478_Sf3B2	Spur_003477_Sf3B2_1	Spur_007943_Spur_007943	Spur_011483_Sf3b2L	
Smim_80428_PREDICTED_similar_to_CG3605_CG3605_PA_Tribolium_castaneum_gi_189239495_ref_XP_975513_5e_151_451	Smim_80451_splicing_factor_3B_subunit_putative_Ixodes_scapularis_gi_242002250_ref_XP_002435768_1e_68_246	
Sman_096810	Sman_199500	
Gsal_1029_splicing_factor_3b_subunit_2	
Nvec_59527_DUF382	
Scer_YMR240C_Protein_required_for_assembly_of_U2_snRNP_into_the_spliceosome_forms_a_complex_with_Hsh49p_and_Hsh155p_Source_SGD_Acc_S000004853_CUS1_SGD	
Atha_AT4G21660_2_proline_rich_spliceosome_associated_PSP_family_protein	Atha_AT1G11520_1_pliceosome_associated_protein_related	
Ttra_11215T0_11215_SF3B2_protein_527_aa	
Rfil_569423074	

HG_5906	
Hsap_Ensmbl0163818_leucine_zipper_transcription_factor_like_1_Source_HGNC_Symbol_Acc_6741_LZTFL1	
Cgig_15125_Leucine_zipper_transcription_factor_like_protein_1_Source_UniProtKB_TrEMBL_Acc_K1QMM4	
Drer_041997_leucine_zipper_transcription_factor_like_1_Source_ZFIN_Acc_ZDB_GENE_030131_945_lztfl1	
Spur_000424_Lztf1	Spur_004844_Lztf1_1	
Smim_69939_PREDICTED_leucine_zipper_transcription_factor_like_like_Saccoglossus_kowalevskii_gi_291237805_ref_XP_002738824_7e_84_266	
Nvec_7495_	Nvec_2777_	

HG_26578	
Cele_013315_Y57G11C_20_Protein_Y57G11C_20_Y57G11C_20_mRNA_complete_cds_Source_RefSeq_mRNA_Acc_NM_070398	Cele_019592_K09F6_9_Protein_K09F6_9_K09F6_9_mRNA_complete_cds_Source_RefSeq_mRNA_Acc_NM_170976	
Nvec_22653_	

HG_8889	
Hsap_Ensmbl0101220_chromosome_20_open_reading_frame_27_Source_HGNC_Symbol_Acc_15873_C20orf27	
Dmel_0035896_CG6983	
Cgig_25525_UPF0687_protein_C20orf27_like_protein_Source_UniProtKB_TrEMBL_Acc_K1R9S8	
Drer_076239_chromosome_20_open_reading_frame_27_Source_HGNC_Symbol_Acc_15873_C20orf27_1_of_2	Drer_087426_chromosome_20_open_reading_frame_27_Source_HGNC_Symbol_Acc_15873_C20orf27_2_of_2	
Nvec_9810_	

HG_4975	
Hsap_Ensmbl0179698_KIAA1875_Source_HGNC_Symbol_Acc_26959_KIAA1875	Hsap_Ensmbl0171804_WD_repeat_domain_87_Source_HGNC_Symbol_Acc_29934_WDR87	
Cgig_25114	
Spur_008657_Kiaa1875L	Spur_002344_Hypp_1388	Spur_003817_Hypp_1484	
Nvec_47598_	Nvec_33032_Prothymosin	Nvec_28956_	
Ttra_00452T0_00452	

HG_4799	
Hsap_Ensmbl0157600_transmembrane_protein_164_Source_HGNC_Symbol_Acc_26217_TMEM164	
Dmel_0033054_CG14591	
Cgig_18086	
Cele_007959_C35C5_10_Protein_C35C5_10_isoform_b_Source_RefSeq_mRNA_Acc_NM_001129643	
Drer_067799_transmembrane_protein_164_Source_HGNC_Symbol_Acc_26217_TMEM164	
Spur_006967_Tmem164	
Smim_29266_PREDICTED_transmembrane_protein_164_Taeniopygia_guttata_gi_224098101_ref_XP_002197719_2e_85_268	
Sman_146490	
Gsal_13926_transmembrane_protein_164_like	Gsal_13925_transmembrane_protein_164_like	

HG_1728	
Hsap_Ensmbl0182149_increased_sodium_tolerance_1_homolog_yeast_Source_HGNC_Symbol_Acc_28977_IST1	
Dmel_0035715_CG10103	
Cgig_28370_IST1_like_protein_Source_UniProtKB_TrEMBL_Acc_K1QK98	
Cele_010736_istr_1_Protein_K10C8_3_isoform_a_K10C8_3_mRNA_complete_cds_Source_RefSeq_mRNA_Acc_NM_073769	
Drer_051888_increased_sodium_tolerance_1_homolog_yeast_Source_ZFIN_Acc_ZDB_GENE_030131_179_ist1	
Spur_025915_Kiaa0174L	
Smim_16185_spindle_pole_body_protein_putative_Ixodes_scapularis_gi_241590948_ref_XP_002403987_1e_103_316	Smim_79241_spindle_pole_body_protein_putative_Ixodes_scapularis_gi_241590948_ref_XP_002403987_2e_106_323	
Sman_057650_Protein_kiaa0174_putative_Source_UniProtKB_TrEMBL_Acc_G4M074	
Gsal_6142_ist1_homolog	Gsal_6338_ist1_homolog	
Nvec_17426_DUF292	
Scer_YNL265C_Protein_with_a_positive_role_in_the_multivesicular_body_sorting_pathway_functions_and_forms_a_complex_with_Did2p_recruitment_to_endosomes_is_mediated_by_the_Vps2p_Vps24p_subcomplex_of_ESCRT_III_also_interacts_with_Vps4p_Source_SGD_Acc_S000005209_IST1_SGD	
Atha_AT4G29440_1_Regulator_of_Vps4_activity_in_the_MVB_pathway_protein	Atha_AT2G19710_1_Regulator_of_Vps4_activity_in_the_MVB_pathway_protein	Atha_AT1G25420_1_Regulator_of_Vps4_activity_in_the_MVB_pathway_protein	Atha_AT1G34220_1_Regulator_of_Vps4_activity_in_the_MVB_pathway_protein	Atha_AT4G35730_1_Regulator_of_Vps4_activity_in_the_MVB_pathway_protein	Atha_AT1G13340_1_Regulator_of_Vps4_activity_in_the_MVB_pathway_protein	Atha_AT2G14830_1_Regulator_of_Vps4_activity_in_the_MVB_pathway_protein	Atha_AT1G79910_1_Regulator_of_Vps4_activity_in_the_MVB_pathway_protein	Atha_AT1G52315_1_Regulator_of_Vps4_activity_in_the_MVB_pathway_protein	Atha_AT4G32350_1_Regulator_of_Vps4_activity_in_the_MVB_pathway_protein	Atha_AT1G51900_1_Regulator_of_Vps4_activity_in_the_MVB_pathway_protein	Atha_AT3G15490_1_Regulator_of_Vps4_activity_in_the_MVB_pathway_protein	
Ttra_00375T0_00375	Ttra_02042T0_02042	
Rfil_569419090	Rfil_569424602	

HG_2015	
Hsap_Ensmbl0089009_ribosomal_protein_L6_Source_HGNC_Symbol_Acc_10362_RPL6	
Dmel_0039857_RpL6_Ribosomal_protein_L6_Source_FlyBase_0039857	
Cgig_17767_60S_ribosomal_protein_L6_Source_UniProtKB_TrEMBL_Acc_K1QW36	Cgig_26346_60S_ribosomal_protein_L6_Source_UniProtKB_TrEMBL_Acc_K1RI08	
Cele_004417_rpl_6_Protein_RPL_6_rpl_6_mRNA_complete_cds_Source_RefSeq_mRNA_Acc_NM_066183	
Drer_058451_ribosomal_protein_L6_Source_ZFIN_Acc_ZDB_GENE_030131_8671_rpl6	
Spur_000395_Rpl6	
Smim_66460_60S_ribosomal_protein_L6_Lycosa_singoriensis_gi_161661033_gb_ABX75383_4e_128_372	
Sman_038510_Putative_60s_ribosomal_protein_L6_Source_UniProtKB_TrEMBL_Acc_G4VTG3	Sman_010660_Putative_60s_ribosomal_protein_L6_Source_UniProtKB_TrEMBL_Acc_G4VMN8	
Gsal_6026_60s_ribosomal_protein_l6	
Nvec_13636_Ribosomal_L6e	
Scer_YLR448W_Protein_component_of_the_large_60S_ribosomal_subunit_has_similarity_to_Rpl6Ap_and_to_rat_L6_ribosomal_protein_binds_to_5_8S_rRNA_Source_SGD_Acc_S000004440_RPL6B_SGD	Scer_YML073C_N_terminally_acetylated_protein_component_of_the_large_60S_ribosomal_subunit_has_similarity_to_Rpl6Bp_and_to_rat_L6_ribosomal_protein_binds_to_5_8S_rRNA_Source_SGD_Acc_S000004538_RPL6A_SGD	
Atha_AT1G74050_1_Ribosomal_protein_L6_family_protein	Atha_AT1G74060_1_Ribosomal_protein_L6_family_protein	Atha_AT1G18540_1_Ribosomal_protein_L6_family_protein	
Ttra_07015T0_07015	
Rfil_5694160240539_Reticulomyxa_filosa	

HG_6017	
Hsap_Ensmbl0149792_mitochondrial_ribosomal_protein_L49_Source_HGNC_Symbol_Acc_1176_MRPL49	
Dmel_0030433_mRpL49_mitochondrial_ribosomal_protein_L49_Source_FlyBase_0030433	
Cgig_03654_39S_ribosomal_protein_L49_mitochondrial_Source_UniProtKB_TrEMBL_Acc_K1QGY8	
Cele_011247_mrpl_49_Protein_MRPL_49_mrpl_49_mRNA_complete_cds_Source_RefSeq_mRNA_Acc_NM_073778	
Drer_075422_Uncharacterized_protein_Source_UniProtKB_TrEMBL_Acc_E7F2U2_BX248510_1	
Spur_007732_Spur_007732	
Smim_24327_39S_ribosomal_protein_L49_putative_Ixodes_scapularis_gi_241692165_ref_XP_002400848_7e_25_103	
Sman_024030	
Gsal_3245_39s_ribosomal_protein_mitochondrial	
Scer_YCR071C_Mitochondrial_ribosomal_protein_of_the_large_subunit_Source_SGD_Acc_S000000667_IMG2_SGD	

HG_2103	
Hsap_Ensmbl0198707_centrosomal_protein_290kDa_Source_HGNC_Symbol_Acc_29021_CEP290	
Dmel_0035168_CG13889	
Cgig_03410	
Drer_062727_centrosomal_protein_290_Source_ZFIN_Acc_ZDB_GENE_041111_243_cep290	
Spur_012691_Cep290_1	Spur_019953_Cep290	Spur_020715_Cep290_2	Spur_011707_Spur_011707	Spur_012889_Spur_012889	Spur_024954_Cep290_3	Spur_005814_Spur_005814	Spur_003455_Spur_003455	Spur_008931_Spur_008931	Spur_011706_Spur_011706	
Sman_141900	Sman_036660	
Nvec_48008_M	Nvec_45719_	Nvec_10085_Sod_Fe_N	Nvec_6220_Pox_A_type_inc	Nvec_49400_DUF465	Nvec_48009_	Nvec_47510_	Nvec_49412_Transposase_8	
Ttra_01681T0_01681	Ttra_02790T0_02790	

HG_6105	
Hsap_Ensmbl0188760_transmembrane_protein_198_Source_HGNC_Symbol_Acc_33704_TMEM198	
Dmel_0031065_CG14234	
Cgig_03870	
Drer_042115_transmembrane_protein_198a_Source_ZFIN_Acc_ZDB_GENE_070912_716_tmem198a	
Spur_014223_Spur_014223	
Smim_38696_PREDICTED_similar_to_MGC79653_protein_Tribolium_castaneum_gi_189237166_ref_XP_974303_9e_97_301	

HG_5350	
Hsap_Ensmbl0127720_methyltransferase_like_25_Source_HGNC_Symbol_Acc_26228_METTL25	
Cgig_15079	
Drer_045754_methyltransferase_like_25_Source_ZFIN_Acc_ZDB_GENE_041210_90_mettl25	
Spur_027830_C12orf26	
Nvec_14525_Phospholip_A2_1	
Atha_AT1G16650_1_S_adenosyl_L_methionine_dependent_methyltransferases_superfamily_protein	

HG_9352	
Cgig_12806_Thiamine_triphosphatase_Source_UniProtKB_TrEMBL_Acc_K1PN69	
Drer_063049_thiamine_triphosphatase_Source_ZFIN_Acc_ZDB_GENE_070502_2_thtpa	Drer_095445_si_dkey_191c17_2_Source_ZFIN_Acc_ZDB_GENE_081104_344_si_dkey_191c17_2	
Spur_028376_Spur_028376	Spur_001570_Thtpa	
Nvec_33733_CYTH	
Rfil_569427402_thiamine_triphosphatase_Reticulomyxa_filosa	

HG_9440	
Hsap_Ensmbl0166848_telomeric_repeat_binding_factor_2_interacting_protein_Source_HGNC_Symbol_Acc_19246_TERF2IP	
Cgig_13139	
Drer_035379_telomeric_repeat_binding_factor_2_interacting_protein_Source_ZFIN_Acc_ZDB_GENE_131121_641_terf2ip	
Spur_016714_Hypp_840	
Smim_33762_LOC407707_protein_partial_Danio_rerio_gi_60551198_gb_AAH90914_1e_08_65_1	
Nvec_16643_	
Ttra_09791T0_09791	

HG_905	
Hsap_Ensmbl0138079_solute_carrier_family_3_amino_acid_transporter_heavy_chain_member_1_Source_HGNC_Symbol_Acc_11025_SLC3A1	Hsap_Ensmbl0168003_solute_carrier_family_3_amino_acid_transporter_heavy_chain_member_2_Source_HGNC_Symbol_Acc_11026_SLC3A2	
Dmel_0002569_Mal_A2_Maltase_A2_Source_FlyBase_0002569	Dmel_0033294_Mal_A4_Maltase_A4_Source_FlyBase_0033294	Dmel_0050360_Mal_A6_Maltase_A6_Source_FlyBase_0050360	Dmel_0032382_Mal_B2_Maltase_B2_Source_FlyBase_0032382	Dmel_0033297_Mal_A8_Maltase_A8_Source_FlyBase_0033297	Dmel_0002570_Mal_A1_Maltase_A1_Source_FlyBase_0002570	Dmel_0033296_Mal_A7_Maltase_A7_Source_FlyBase_0033296	Dmel_0002571_Mal_A3_Maltase_A3_Source_FlyBase_0002571	Dmel_0032381_Mal_B1_Maltase_B1_Source_FlyBase_0032381	Dmel_0050359_Mal_A5_Maltase_A5_Source_FlyBase_0050359	Dmel_0037533_CD98hc_CD98_heavy_chain_Source_FlyBase_0037533	
Cgig_09379_Putative_maltase_H_Source_UniProtKB_TrEMBL_Acc_K1Q3Z3	Cgig_20261_Putative_maltase_L_Source_UniProtKB_TrEMBL_Acc_K1Q3M4	Cgig_11123_Neutral_and_basic_amino_acid_transport_protein_rBAT_Source_UniProtKB_TrEMBL_Acc_K1QB35	Cgig_08705_Neutral_and_basic_amino_acid_transport_protein_rBAT_Source_UniProtKB_TrEMBL_Acc_K1PSG6	Cgig_16534_Neutral_and_basic_amino_acid_transport_protein_rBAT_Source_UniProtKB_TrEMBL_Acc_K1Q253	Cgig_18238_Neutral_and_basic_amino_acid_transport_protein_rBAT_Source_UniProtKB_TrEMBL_Acc_K1QQH0	Cgig_01558_Neutral_and_basic_amino_acid_transport_protein_rBAT_Source_UniProtKB_TrEMBL_Acc_K1PFS8	Cgig_06307_Neutral_and_basic_amino_acid_transport_protein_rBAT_Source_UniProtKB_TrEMBL_Acc_K1QY96	Cgig_06308	
Cele_000224_atgp_1_Protein_ATGP_1_isoform_a_Source_RefSeq_mRNA_Acc_NM_070663	Cele_000225_atgp_2_Protein_ATGP_2_isoform_a_Source_RefSeq_mRNA_Acc_NM_001267506	
Drer_017165_solute_carrier_family_3_member_1_Source_ZFIN_Acc_ZDB_GENE_090313_225_slc3a1	Drer_057504_solute_carrier_family_3_amino_acid_transporter_heavy_chain_member_2_Source_HGNC_Symbol_Acc_11026_SLC3A2_4_of_4	
Spur_001779_Amy_9	Spur_025055_Slc3a1_1	Spur_013735_Slc3a1	Spur_022416_Hypp_1044	Spur_012251_Spur_012251	
Smim_24593_PREDICTED_probable_maltase_H_like_partial_Bombus_terrestris_gi_340727803_ref_XP_003402225_2e_145_442	Smim_843_TPA_exp_amino_acid_transporter_Amblyomma_variegatum_gi_325302862_tpg_DAA34458_3e_51_174	Smim_55516_amino_acid_transporter_putative_Ixodes_scapularis_gi_241701250_ref_XP_002411914_8e_35_139	Smim_5122_solute_carrier_family_3_cystine_dibasic_and_neutral_amino_acid_transporters_activator_of_cystine_dibasic_and_neutral_amino_acid_transport_member_Xenopus_Silurana_tropicalis_gi_118405010_ref_NP_001072903_1e_09_65_5	Smim_43993_SLC3A1_variant_E_Homo_sapiens_gi_68303919_gb_AAY89646_3e_13_76_3	Smim_5121_Maltase_Camponotus_floridanus_gi_307183286_gb_EFN70155_5e_09_62_4	Smim_18441_oligo_6_glucosidase_Ruegeria_sp_R11_gi_254474550_ref_ZP_05087936_3e_05_50_8	
Sman_037540_Putative_alpha_amylase_Source_UniProtKB_TrEMBL_Acc_G4VE61	Sman_052510_Putative_alpha_amylase_Source_UniProtKB_TrEMBL_Acc_G4VHN8	Sman_142810_Putative_alpha_amylase_Source_UniProtKB_TrEMBL_Acc_G4VHN6	Sman_156550_Alpha_amylase_putative_Source_UniProtKB_TrEMBL_Acc_G4M0Y9	
Gsal_8274_alpha_amylase	
Nvec_35461_	Nvec_14111_WD40	Nvec_44769_	
Scer_YOL157C_Alpha_glucosidase_with_specificity_for_isomaltase_methyl_alpha_glucoside_and_palatinose_member_of_IMA_isomaltase_family_not_required_for_isomaltose_utilization_but_Ima2p_overexpression_allows_the_ima1_null_mutant_to_grow_on_isomaltose_Source_SGD_Acc_S000005517_IMA2_SGD	Scer_YIL172C_Alpha_glucosidase_with_broad_substrate_specificity_for_alpha_1_4_and_alpha_1_6_glucosides_member_of_IMA_isomaltase_family_not_required_for_isomaltose_utilization_but_Ima3p_overexpression_allows_the_ima1_null_mutant_to_grow_on_isomaltose_Source_SGD_Acc_S000001434_IMA3_SGD	Scer_YGR287C_Major_isomaltase_alpha_1_6_glucosidase_required_for_isomaltose_utilization_has_specificity_for_isomaltose_palatinose_and_methyl_alpha_glucoside_member_of_the_IMA_isomaltase_family_Source_SGD_Acc_S000003519_IMA1_SGD	Scer_YJL216C_Alpha_glucosidase_with_specificity_for_isomaltose_maltose_and_palatinose_member_of_the_IMA_isomaltase_family_not_required_for_isomaltose_utilization_but_Ima5p_overexpression_allows_the_ima1_null_mutant_to_grow_on_isomaltose_Source_SGD_Acc_S000003752_IMA5_SGD	Scer_YGR292W_Maltase_alpha_D_glucosidase_inducible_protein_involved_in_maltose_catabolism_encoded_in_the_MAL1_complex_locus_hydrolyzes_the_disaccharides_maltose_turanose_maltotriose_and_sucrose_Source_SGD_Acc_S000003524_MAL12_SGD	Scer_YBR299W_Maltase_alpha_D_glucosidase_inducible_protein_involved_in_maltose_catabolism_encoded_in_the_MAL3_complex_locus_functional_in_genomic_reference_strain_S288C_hydrolyzes_the_disaccharides_maltose_turanose_maltotriose_and_sucrose_Source_SGD_Acc_S000000503_MAL32_SGD	

HG_9176	
Hsap_Ensmbl0220201_zinc_finger_GATA_like_protein_1_Source_HGNC_Symbol_Acc_37245_ZGLP1	
Drer_067669_zinc_finger_GATA_like_protein_1_Source_ZFIN_Acc_ZDB_GENE_060825_359_zglp1	
Smim_72912_hCG2033729_isoform_CRA_d_Homo_sapiens_gi_119604501_gb_EAW84095_1e_24_105	
Nvec_56034_GATA	

HG_1260	
Hsap_Ensmbl0139631_cysteine_sulfinic_acid_decarboxylase_Source_HGNC_Symbol_Acc_18966_CSAD	Hsap_Ensmbl0144644_glutamate_decarboxylase_like_1_Source_HGNC_Symbol_Acc_27949_GADL1	Hsap_Ensmbl0136750_glutamate_decarboxylase_2_pancreatic_islets_and_brain_65kDa_Source_HGNC_Symbol_Acc_4093_GAD2	Hsap_Ensmbl0128683_glutamate_decarboxylase_1_brain_67kDa_Source_HGNC_Symbol_Acc_4092_GAD1	
Dmel_0000153_b_black_Source_FlyBase_0000153	Dmel_0036975_CG5618	Dmel_0004516_Gad1_Glutamic_acid_decarboxylase_1_Source_FlyBase_0004516	
Cgig_22071_Cysteine_sulfinic_acid_decarboxylase_Source_UniProtKB_TrEMBL_Acc_K1QVC1	Cgig_26339_Cysteine_sulfinic_acid_decarboxylase_Source_UniProtKB_TrEMBL_Acc_K1QRN2	Cgig_13237_Glutamate_decarboxylase_1_Source_UniProtKB_TrEMBL_Acc_K1Q1V1	Cgig_07861_Glutamate_decarboxylase_like_protein_1_Source_UniProtKB_TrEMBL_Acc_K1P7P6	Cgig_00038_Glutamate_decarboxylase_2_Source_UniProtKB_TrEMBL_Acc_K1Q983	
Cele_006762_unc_25_Protein_UNC_25_isoform_a_Source_RefSeq_mRNA_Acc_NM_067288	
Drer_026348_cysteine_sulfinic_acid_decarboxylase_Source_ZFIN_Acc_ZDB_GENE_041114_36_csad	Drer_027419_glutamate_decarboxylase_1b_Source_ZFIN_Acc_ZDB_GENE_030909_3_gad1b	Drer_055370_zgc_163121_Source_ZFIN_Acc_ZDB_GENE_070424_80_zgc_163121	Drer_093411_glutamate_decarboxylase_1a_Source_ZFIN_Acc_ZDB_GENE_070912_472_gad1a	Drer_015537_glutamate_decarboxylase_2_Source_ZFIN_Acc_ZDB_GENE_030909_9_gad2	
Spur_027946_Csad_1	Spur_002857_Gad	Spur_027078_Csad	Spur_009056_Csad_2	Spur_027077_Spur_027077	
Smim_1212_PREDICTED_similar_to_AGAP005866_PA_Tribolium_castaneum_gi_91085785_ref_XP_974463_0_0_708	Smim_79498_PREDICTED_cysteine_sulfinic_acid_decarboxylase_like_Ailuropoda_melanoleuca_gi_301775767_ref_XP_002923320_4e_169_496	
Gsal_2072_glutamate_decarboxylase_1	
Rfil_569422479	

HG_5262	
Hsap_Ensmbl0105698_upstream_transcription_factor_2_c_fos_interacting_Source_HGNC_Symbol_Acc_12594_USF2	Hsap_Ensmbl0158773_upstream_transcription_factor_1_Source_HGNC_Symbol_Acc_12593_USF1	
Dmel_0029711_Usf_Usf_Source_FlyBase_0029711	
Cgig_27128_Upstream_stimulatory_factor_2_Source_UniProtKB_TrEMBL_Acc_K1Q419	
Drer_041689_upstream_transcription_factor_1_Source_ZFIN_Acc_ZDB_GENE_040426_1072_usf1	Drer_014463_upstream_transcription_factor_1_like_Source_ZFIN_Acc_ZDB_GENE_040426_2269_usf1l	Drer_020228_upstream_transcription_factor_2_c_fos_interacting_Source_ZFIN_Acc_ZDB_GENE_030131_8475_usf2	
Spur_014332_Usf_Upstream_stimulatory_factor_Source_UniProtKB_Swiss_Prot_Acc_Q07956	
Smim_18144_PREDICTED_basic_helix_loop_helix_domain_containing_protein_KIAA2018_like_Monodelphis_domestica_gi_126325707_ref_XP_001362796_2e_15_89_7	Smim_44990_3_upstream_stimulatory_factor_usf2_putative_Ixodes_scapularis_gi_241812134_ref_XP_002416465_2e_81_259	
Nvec_30776_HLH	Nvec_48456_	

HG_881	
Hsap_Ensmbl0143570_solute_carrier_family_39_zinc_transporter_member_1_Source_HGNC_Symbol_Acc_12876_SLC39A1	Hsap_Ensmbl0141873_solute_carrier_family_39_zinc_transporter_member_3_Source_HGNC_Symbol_Acc_17128_SLC39A3	Hsap_Ensmbl0267001_Uncharacterized_protein_Source_UniProtKB_TrEMBL_Acc_K7EQS6_AC006538_4	Hsap_Ensmbl0165794_solute_carrier_family_39_zinc_transporter_member_2_Source_HGNC_Symbol_Acc_17127_SLC39A2	
Dmel_0033097_CG9430	Dmel_0038412_Zip3_Zinc_iron_regulated_transporter_related_protein_3_Source_FlyBase_0038412	Dmel_0033096_ZIP1_Zinc_iron_regulated_transporter_related_protein_1_Source_FlyBase_0033096	Dmel_0038312_CG4334	
Cgig_12799_Zinc_transporter_ZIP1_Source_UniProtKB_TrEMBL_Acc_K1QCX3	Cgig_24973_Zinc_transporter_ZIP1_Source_UniProtKB_TrEMBL_Acc_K1R685	Cgig_24788_Zinc_transporter_ZIP3_Source_UniProtKB_TrEMBL_Acc_K1S4I7	Cgig_24789_Zinc_transporter_ZIP1_Source_UniProtKB_TrEMBL_Acc_K1QZ45	Cgig_25188_Zinc_transporter_ZIP1_Source_UniProtKB_TrEMBL_Acc_K1QDS4	Cgig_27897_Zinc_transporter_ZIP3_Source_UniProtKB_TrEMBL_Acc_K1QRC7	
Cele_009286_F31C3_4_Protein_F31C3_4_F31C3_4_mRNA_complete_cds_Source_RefSeq_mRNA_Acc_NM_061225	Cele_017936_F30B5_7_Protein_F30B5_7_F30B5_7_mRNA_complete_cds_Source_RefSeq_mRNA_Acc_NM_068116	Cele_014669_C06G8_3_Protein_C06G8_3_isoform_b_C06G8_3_mRNA_complete_cds_Source_RefSeq_mRNA_Acc_NM_001031625	Cele_013207_Y54G9A_4_Protein_Y54G9A_4_Y54G9A_4_mRNA_complete_cds_Source_RefSeq_mRNA_Acc_NM_064475	Cele_018897_F55F8_9_Protein_F55F8_9_isoform_a_F55F8_9_mRNA_complete_cds_Source_RefSeq_mRNA_Acc_NM_001263043	Cele_015940_C18A3_2_Protein_C18A3_2_C18A3_2_mRNA_complete_cds_Source_RefSeq_mRNA_Acc_NM_062725	
Drer_058257_solute_carrier_family_39_zinc_transporter_member_1_Source_ZFIN_Acc_ZDB_GENE_030131_9917_slc39a1	Drer_016145_solute_carrier_family_39_zinc_transporter_member_3_Source_ZFIN_Acc_ZDB_GENE_060315_9_slc39a3	
Spur_004666_Slc39a1_2	Spur_025045_Slc39a1_1	Spur_017722_Slc39a1_3	Spur_017721_Slc39a1	Spur_002226_Slc39a3	Spur_023864_Spur_023864	
Smim_57047_PREDICTED_Zinc_transporter_ZIP1_like_Saccoglossus_kowalevskii_gi_291241140_ref_XP_002740474_8e_72_236	Smim_26126_zinc_transporter_ZIP3_Xenopus_Silurana_tropicalis_gi_156717250_ref_NP_001096167_2e_44_164	Smim_27504_zinc_iron_transporter_putative_Ixodes_scapularis_gi_241095082_ref_XP_002409471_6e_60_204	Smim_76210_zinc_iron_transporter_putative_Ixodes_scapularis_gi_241095082_ref_XP_002409471_5e_22_102	Smim_17529_PREDICTED_zinc_transporter_ZIP3_like_Sus_scrofa_gi_311248312_ref_XP_003123074_4e_09_58_5	Smim_10223_PREDICTED_similar_to_zinc_iron_transporter_Tribolium_castaneum_gi_91078996_ref_XP_974675_2e_23_107	
Sman_144140_Putative_zinc_iron_transporter_Source_UniProtKB_TrEMBL_Acc_G4VB41	
Gsal_4272_zinc_transporter_zip2	
Nvec_4313_Zip	
Atha_AT1G55910_1_ZIP11_zinc_transporter_11_precursor	Atha_AT5G59520_1_ZIP2_ZRT_IRT_like_protein_2	
Ttra_08240T0_08240_zinc_transporter_ZIP1_349_aa	
Rfil_569363197_zinc_permease_family_partial_Reticulomyxa_filosa	Rfil_569410777_ZIP_family_transporter_Reticulomyxa_filosa	

HG_1084	
Cgig_00081	Cgig_27597	Cgig_05288	Cgig_04742	Cgig_28938	Cgig_25101	Cgig_10113	Cgig_02800_Pogo_transposable_element_with_KRAB_domain_Source_UniProtKB_TrEMBL_Acc_K1PE14	Cgig_02504	Cgig_12673	Cgig_28937	Cgig_09546	Cgig_04496	Cgig_16963	
Smim_77956_PREDICTED_pogo_transposable_element_with_KRAB_domain_like_partial_Amphimedon_queenslandica_gi_340386192_ref_XP_003391592_3e_24_103	
Nvec_44787_	

HG_5086	
Hsap_Ensmbl0175193_presenilin_associated_rhomboid_like_Source_HGNC_Symbol_Acc_18253_PARL	
Dmel_0033672_rho_7_rhomboid_7_Source_FlyBase_0033672	
Cele_004404_rom_5_Protein_ROM_5_rom_5_mRNA_complete_cds_Source_RefSeq_mRNA_Acc_NM_058724	
Drer_020891_presenilin_associated_rhomboid_like_Source_HGNC_Symbol_Acc_18253_PARL_1_of_2	
Spur_003206_Lrr_Gpcr_1	
Smim_80205_PREDICTED_presenilins_associated_rhomboid_like_protein_mitochondrial_like_Anolis_carolinensis_gi_327267316_ref_XP_003218448_8e_100_308	
Sman_032420_Rhomboid_7_peptidase_S54_family_Source_UniProtKB_TrEMBL_Acc_G4VSG5	
Gsal_15271_rhomboid_7_peptidase_s54_family	
Scer_YGR101W_Mitochondrial_serine_protease_required_for_the_processing_of_various_mitochondrial_proteins_and_maintenance_of_mitochondrial_DNA_and_morphology_belongs_to_the_rhomboid_GlpG_superfamily_of_intramembrane_peptidases_Source_SGD_Acc_S000003333_PCP1_SGD	

HG_1172	
Hsap_Ensmbl0163161_excision_repair_cross_complementing_rodent_repair_deficiency_complementation_group_3_Source_HGNC_Symbol_Acc_3435_ERCC3	
Dmel_0001179_hay_haywire_Source_FlyBase_0001179	
Cgig_14259_TFIIH_basal_transcription_factor_complex_helicase_XPB_subunit_Source_UniProtKB_TrEMBL_Acc_K1QR80	Cgig_19388_TFIIH_basal_transcription_factor_complex_helicase_XPB_subunit_Source_UniProtKB_TrEMBL_Acc_K1PUU8	
Cele_013441_Y66D12A_15_Protein_Y66D12A_15_Y66D12A_15_mRNA_complete_cds_Source_RefSeq_mRNA_Acc_NM_067086	
Drer_002402_excision_repair_cross_complementing_rodent_repair_deficiency_complementation_group_3_Source_ZFIN_Acc_ZDB_GENE_030131_3043_ercc3	
Spur_025786_Ercc3	
Smim_61899_rad25_xp_B_DNA_repair_helicase_putative_Ixodes_scapularis_gi_241779174_ref_XP_002399857_0_0_1273	
Sman_165580_Putative_rad25_xp_B_DNA_repair_helicase_Source_UniProtKB_TrEMBL_Acc_G4VRU8	
Gsal_12100_rad25_xp_b_dna_repair_helicase	
Nvec_20782_OGFr_III	Nvec_13135_OGFr_III	
Scer_YIL143C_Component_of_RNA_polymerase_transcription_factor_TFIIH_holoenzyme_has_DNA_dependent_ATPase_helicase_activity_and_is_required_with_Rad3p_for_unwinding_promoter_DNA_interacts_functionally_with_TFIIB_and_has_roles_in_transcription_start_site_select_d_in_gene_looping_to_juxtapose_initiation_and_termination_regions_involved_in_DNA_repair_homolog_of_human_ERCC3_Source_SGD_Acc_S000001405_SSL2_SGD	
Atha_AT5G41360_1_XPB2_ATXPB2_homolog_of_Xeroderma_pigmentosum_complementation_group_B_2	Atha_AT5G41370_1_XPB1_ATXPB1_homolog_of_xeroderma_pigmentosum_complementation_group_B_1	
Ttra_11780T0_11780	
Rfil_569381978_excision_repair_cross_complementing_rodent_repair_deficiency_complementation_group_3_partial_Reticulomyxa_filosa	Rfil_569370482_DNA_repair_helicase_Reticulomyxa_filosa	

HG_472	
Hsap_Ensmbl0173531_macrophage_stimulating_1_hepatocyte_growth_factor_like_Source_HGNC_Symbol_Acc_7380_MST1	Hsap_Ensmbl0180210_coagulation_factor_II_thrombin_Source_HGNC_Symbol_Acc_3535_F2	Hsap_Ensmbl0185483_receptor_tyrosine_kinase_like_orphan_receptor_1_Source_HGNC_Symbol_Acc_10256_ROR1	Hsap_Ensmbl0019991_hepatocyte_growth_factor_hepapoietin_A_scatter_factor_Source_HGNC_Symbol_Acc_4893_HGF	
Cgig_02385_Plasminogen_Source_UniProtKB_TrEMBL_Acc_K1Q0M9	Cgig_08185_Plasminogen_Source_UniProtKB_TrEMBL_Acc_K1PLE8	Cgig_08188_Plasminogen_Source_UniProtKB_TrEMBL_Acc_K1P7J5	Cgig_08190_Plasminogen_Source_UniProtKB_TrEMBL_Acc_K1PLE9	Cgig_13471_Plasminogen_Source_UniProtKB_TrEMBL_Acc_K1RBX3	Cgig_03804_Hepatocyte_growth_factor_like_protein_Source_UniProtKB_TrEMBL_Acc_K1PZJ3	Cgig_02384_Plasminogen_Source_UniProtKB_TrEMBL_Acc_K1PTY4	Cgig_13468_Plasminogen_Source_UniProtKB_TrEMBL_Acc_K1RNP0	Cgig_08187_Plasminogen_Source_UniProtKB_TrEMBL_Acc_K1QDP1	Cgig_04649_Plasminogen_Source_UniProtKB_TrEMBL_Acc_K1PQG5	Cgig_12598_Plasminogen_Source_UniProtKB_TrEMBL_Acc_K1QBX7	Cgig_02404_Plasminogen_Source_UniProtKB_TrEMBL_Acc_K1PKV6	Cgig_03707_Plasminogen_Source_UniProtKB_TrEMBL_Acc_K1QJ11	Cgig_09750_Plasminogen_Source_UniProtKB_TrEMBL_Acc_K1QYB5	Cgig_22066_Plasminogen_Source_UniProtKB_TrEMBL_Acc_K1R218	Cgig_02610_Plasminogen_Source_UniProtKB_TrEMBL_Acc_K1PEA4	Cgig_01041_Plasminogen_Source_UniProtKB_TrEMBL_Acc_K1PLK8	Cgig_10444_Plasminogen_Source_UniProtKB_TrEMBL_Acc_K1Q4J9	Cgig_02401_Hepatocyte_growth_factor_like_protein_Source_UniProtKB_TrEMBL_Acc_K1Q0M4	Cgig_15450_Hepatocyte_growth_factor_like_protein_Source_UniProtKB_TrEMBL_Acc_K1QKW0	Cgig_20124_Plasminogen_Source_UniProtKB_TrEMBL_Acc_K1RC42	Cgig_11718_Plasminogen_Source_UniProtKB_TrEMBL_Acc_K1QAV7	Cgig_12351_Plasminogen_Source_UniProtKB_TrEMBL_Acc_K1PAJ5	Cgig_03805_Plasminogen_Source_UniProtKB_TrEMBL_Acc_K1Q6L8	Cgig_04037_Hepatocyte_growth_factor_like_protein_Source_UniProtKB_TrEMBL_Acc_K1PUD5	Cgig_05857_Plasminogen_Source_UniProtKB_TrEMBL_Acc_K1P9T6	Cgig_19960_Plasminogen_Source_UniProtKB_TrEMBL_Acc_K1QHT7	Cgig_08819_Hepatocyte_growth_factor_like_protein_Source_UniProtKB_TrEMBL_Acc_K1P6R7	Cgig_16447_Hepatocyte_growth_factor_Source_UniProtKB_TrEMBL_Acc_K1Q4X2	
Drer_031855_macrophage_stimulating_1_hepatocyte_growth_factor_like_Source_ZFIN_Acc_ZDB_GENE_020806_3_mst1	Drer_063316_hepatocyte_growth_factor_hepapoietin_A_scatter_factor_Source_HGNC_Symbol_Acc_4893_HGF_2_of_2	Drer_045544_hepatocyte_growth_factor_a_Source_ZFIN_Acc_ZDB_GENE_041014_2_hgfa	Drer_023111_plasminogen_Source_ZFIN_Acc_ZDB_GENE_030131_1411_plg	
Spur_000330_HgfL	Spur_012990_Hypp_2063	Spur_002489_Spur_002489	Spur_014730_PlasmgnL2	Spur_014731_Unk_35	Spur_000031_Clect_Pan_Kringle	Spur_024632_Hypp_2744	Spur_014162_Spur_014162	Spur_008932_Spur_008932	Spur_000633_Plasmgnr1	Spur_016230_Spur_016230	Spur_004618_Plg	Spur_005414_PlasmgnL3	Spur_022934_PlasmgnL1	Spur_017372_Spur_017372	Spur_001578_Spur_001578	Spur_007543_Hypp_3071	
Smim_15558_PREDICTED_tyrosine_protein_kinase_transmembrane_receptor_Ror2_like_Bombus_terrestris_gi_340721763_ref_XP_003399284_4e_59_203	
Nvec_13570_PMP1_2	Nvec_1437_Kringle	Nvec_27959_	Nvec_16572_I_set	

HG_4934	
Hsap_Ensmbl0182240_beta_site_APP_cleaving_enzyme_2_Source_HGNC_Symbol_Acc_934_BACE2	Hsap_Ensmbl0186318_beta_site_APP_cleaving_enzyme_1_Source_HGNC_Symbol_Acc_933_BACE1	
Cgig_07802_Beta_secretase_1_Source_UniProtKB_TrEMBL_Acc_K1PZA2	
Drer_007177_Uncharacterized_protein_Source_UniProtKB_TrEMBL_Acc_E7F3Q0_CABZ01088933_1	Drer_044781_beta_site_APP_cleaving_enzyme_2_Source_ZFIN_Acc_ZDB_GENE_041010_68_bace2	Drer_086067_beta_site_APP_cleaving_enzyme_2_Source_HGNC_Symbol_Acc_934_BACE2_2_of_2	
Spur_027888_Bace1	
Smim_59114_beta_site_APP_cleaving_enzyme_precursor_Xenopus_Silurana_tropicalis_gi_118404914_ref_NP_001072485_3e_73_249	
Sman_175560_Memapsin_2_A01_family_Source_UniProtKB_TrEMBL_Acc_G4VD03	
Gsal_14037_a_chain_crystal_structure_of_bace1_with_its_inhibitor	Gsal_14038_beta_site_app_cleaving_enzyme_1	
Nvec_9198_Asp	Nvec_2863_Asp	Nvec_2698_Adeno_E3_CR2	

HG_23625	
Nvec_344_	

HG_4758	
Hsap_Ensmbl0198918_ribosomal_protein_L39_Source_HGNC_Symbol_Acc_10350_RPL39	Hsap_Ensmbl0163923_ribosomal_protein_L39_like_Source_HGNC_Symbol_Acc_17094_RPL39L	
Dmel_0023170_RpL39_Ribosomal_protein_L39_Source_FlyBase_0023170	
Cele_004453_rpl_39_Protein_RPL_39_rpl_39_mRNA_complete_cds_Source_RefSeq_mRNA_Acc_NM_072605	
Drer_036316_ribosomal_protein_L39_Source_ZFIN_Acc_ZDB_GENE_040625_51_rpl39	
Spur_018884_Rpl39	
Scer_YJL189W_Protein_component_of_the_large_60S_ribosomal_subunit_has_similarity_to_rat_L39_ribosomal_protein_required_for_ribosome_biogenesis_loss_of_both_Rpl31p_and_Rpl39p_confers_lethality_also_exhibits_genetic_interactions_with_SIS1_and_PAB1_Source_SGD_Acc_S000003725_RPL39_SGD	
Atha_AT4G31985_1_Ribosomal_protein_L39_family_protein	Atha_AT3G02190_1_Ribosomal_protein_L39_family_protein	Atha_AT2G25210_1_Ribosomal_protein_L39_family_protein	
Ttra_06579T0_06579_60S_ribosomal_protein_L39_52_aa	

HG_4846	
Cgig_22349	Cgig_19211	
Spur_018796_Hypp_144	Spur_023509_Spur_023509	
Nvec_41378_	Nvec_20595_	Nvec_717_Glyco_hydro_63	Nvec_20596_DUF1237	Nvec_21785_DIX	Nvec_32306_	
Scer_YMR196W_Putative_protein_of_unknown_function_green_fluorescent_protein_GFP_fusion_protein_localizes_to_the_cytoplasm_YMR196W_is_not_an_essential_gene_Source_SGD_Acc_S000004809	
Ttra_08340T0_08340_cytoplasm_protein_929_aa	

HG_8848	
Hsap_Ensmbl0179071_coiled_coil_domain_containing_89_Source_HGNC_Symbol_Acc_26762_CCDC89	
Cgig_08129_Coiled_coil_domain_containing_protein_89_Source_UniProtKB_TrEMBL_Acc_K1QSD1	
Drer_039824_coiled_coil_domain_containing_89_Source_HGNC_Symbol_Acc_26762_CCDC89	
Spur_003888_Ccdc89	
Nvec_37783_	

HG_5221	
Hsap_Ensmbl0134825_transmembrane_protein_258_Source_HGNC_Symbol_Acc_1164_TMEM258	
Dmel_0036667_CG9669	
Cgig_22668_Protein_NEF1_Source_UniProtKB_TrEMBL_Acc_K1Q965	
Cele_021960_Y57E12AM_1_Protein_Y57E12AM_1_Y57E12AM_1_mRNA_complete_cds_Source_RefSeq_mRNA_Acc_NM_072393	
Drer_078785_transmembrane_protein_258_Source_ZFIN_Acc_ZDB_GENE_040426_1739_tmem258	
Smim_26230_PREDICTED_similar_to_UPF0197_transmembrane_protein_C11orf10_Hydra_magnipapillata_gi_221120364_ref_XP_002164061_3e_39_134	
Gsal_12802_upf0197_transmembrane_protein_c11orf10_homolog	
Atha_AT4G29735_2_unknown_protein_FUNCTIONS_IN_molecular_function_unknown_INVOLVED_IN_biological_process_unknown_LOCATED_IN_endomembrane_system_EXPRESSED_IN_23_plant_structures_EXPRESSED_DURING_15_growth_stages_CONTAINS_InterPro_DOMAIN_s_Uncharacterised_protein_family_UPF0197_InterPro_IPR007915_Has_190_Blast_hits_to_190_proteins_in_72_species_Archae_0_Bacteria_0_Metazoa_133_Fungi_0_Plants_48_Viruses_0_Other_Eukaryotes_9_source_NCBI_BLink	
Ttra_05997T0_05997	

HG_9223	
Hsap_Ensmbl0166002_single_pass_membrane_protein_with_coiled_coil_domains_4_Source_HGNC_Symbol_Acc_24810_SMCO4	
Dmel_0053169_CG33169	
Cgig_22700	
Drer_097824_single_pass_membrane_protein_with_coiled_coil_domains_4_Source_HGNC_Symbol_Acc_24810_SMCO4	
Smim_42818_PREDICTED_stromal_cell_derived_factor_like_protein_like_isoform_Bombus_terrestris_gi_340729428_ref_XP_003403005_2e_12_66_6	
Sman_201470	
Gsal_4646_hypothethical_protein	

HG_5045	
Hsap_Ensmbl0084463_WW_domain_binding_protein_11_Source_HGNC_Symbol_Acc_16461_WBP11	
Dmel_0024998_CG2685	
Cgig_21831_WW_domain_binding_protein_11_Source_UniProtKB_TrEMBL_Acc_K1Q1Q0	
Cele_009364_F33H1_3_Protein_F33H1_3_F33H1_3_mRNA_complete_cds_Source_RefSeq_mRNA_Acc_NM_063792	
Drer_017046_WW_domain_binding_protein_11_Source_ZFIN_Acc_ZDB_GENE_040426_1829_wbp11	
Spur_017942_Wbp11	Spur_003164_Spur_003164	
Smim_47584_PREDICTED_similar_to_MGC68961_protein_Strongylocentrotus_purpuratus_gi_72024083_ref_XP_795675_6e_11_67_4	
Sman_163260	
Gsal_6979_ww_domain_binding_protein_11	
Nvec_45415_	

HG_4290	
Hsap_Ensmbl0156253_RWD_domain_containing_2B_Source_HGNC_Symbol_Acc_1302_RWDD2B	Hsap_Ensmbl0013392_RWD_domain_containing_2A_Source_HGNC_Symbol_Acc_21385_RWDD2A	
Dmel_0050338_CG30338	
Cgig_05985_RWD_domain_containing_protein_2B_Source_UniProtKB_TrEMBL_Acc_K1QLE3	
Drer_055426_RWD_domain_containing_2B_Source_ZFIN_Acc_ZDB_GENE_041001_119_rwdd2b	
Spur_008314_Rwdd2b	
Smim_40659_RWD_domain_containing_protein_putative_Pediculus_humanus_corporis_gi_242006688_ref_XP_002424179_6e_57_194	
Sman_100070	
Gsal_1053_rwd_domain_containing_protein_2b_like	
Nvec_24287_Homeobox	
Rfil_569350571	

HG_5133	
Hsap_Ensmbl0138614_von_Willebrand_factor_A_domain_containing_9_Source_HGNC_Symbol_Acc_25372_VWA9	
Dmel_0031314_CG4785	
Cgig_01784_UPF0464_protein_C15orf44_like_protein_Source_UniProtKB_TrEMBL_Acc_K1R957	Cgig_08161_UPF0464_protein_C15orf44_Source_UniProtKB_TrEMBL_Acc_K1QCB8	Cgig_09077_UPF0464_protein_C15orf44_Source_UniProtKB_TrEMBL_Acc_K1PPA6	Cgig_12247_UPF0464_protein_C15orf44_Source_UniProtKB_TrEMBL_Acc_K1RUA9	
Drer_041429_von_Willebrand_factor_A_domain_containing_9_Source_ZFIN_Acc_ZDB_GENE_030131_5804_vwa9	
Spur_013171_Hp_Loc81556L	Spur_022638_Hp_Loc81556L_1	
Smim_79973_UPF0464_protein_C15orf44_homolog_Gallus_gallus_gi_57524816_ref_NP_001005825_8e_178_521	
Nvec_39323_PPR	

HG_775	
Hsap_Ensmbl0156515_hexokinase_1_Source_HGNC_Symbol_Acc_4922_HK1	Hsap_LRG_365_hexokinase_1_Source_HGNC_Symbol_Acc_4922_LRG_365	Hsap_Ensmbl0159399_hexokinase_2_Source_HGNC_Symbol_Acc_4923_HK2	Hsap_Ensmbl0156510_hexokinase_domain_containing_1_Source_HGNC_Symbol_Acc_23302_HKDC1	Hsap_Ensmbl0106633_glucokinase_hexokinase_4_Source_HGNC_Symbol_Acc_4195_GCK	Hsap_Ensmbl0160883_hexokinase_3_white_cell_Source_HGNC_Symbol_Acc_4925_HK3	
Dmel_0042710_Hex_t2_Hex_t2_Source_FlyBase_0042710	Dmel_0001186_Hex_A_Hexokinase_A_Source_FlyBase_0001186	Dmel_0001187_Hex_C_Hexokinase_C_Source_FlyBase_0001187	Dmel_0042711_Hex_t1_Hex_t1_Source_FlyBase_0042711	
Cgig_17042_Hexokinase_type_2_Source_UniProtKB_TrEMBL_Acc_K1QYF7	Cgig_07559_Hexokinase_type_2_Source_UniProtKB_TrEMBL_Acc_K1Q5Y2	Cgig_19126_Hexokinase_type_2_Source_UniProtKB_TrEMBL_Acc_K1RCD0	Cgig_23886_Hexokinase_type_2_Source_UniProtKB_TrEMBL_Acc_K1S5N3	
Cele_008780_F14B4_2_Protein_F14B4_2_isoform_a_F14B4_2_mRNA_complete_cds_Source_RefSeq_mRNA_Acc_NM_001025935	Cele_010416_H25P06_1_Protein_H25P06_1_H25P06_1_mRNA_complete_cds_Source_RefSeq_mRNA_Acc_NM_060504	Cele_022306_Y77E11A_1_Protein_Y77E11A_1_Y77E11A_1_mRNA_complete_cds_Source_RefSeq_mRNA_Acc_NM_067687	
Drer_026964_hexokinase_2_Source_ZFIN_Acc_ZDB_GENE_040426_2017_hk2	Drer_039452_hexokinase_1_Source_ZFIN_Acc_ZDB_GENE_040426_2848_hk1	Drer_038703_hexokinase_domain_containing_1_Source_ZFIN_Acc_ZDB_GENE_030131_9801_hkdc1	Drer_068006_glucokinase_hexokinase_4_maturity_onset_diabetes_of_the_young_2_Source_ZFIN_Acc_ZDB_GENE_060825_204_gck	
Spur_020435_Hk1	Spur_019378_Hk1_1	Spur_022358_Hk1_2	Spur_025394_Spur_025394	
Smim_g67742_t1_PREDICTED_similar_to_hexokinase_isoform_Tribolium_castaneum_gi_91077784_ref_XP_966410_2e_151_451	Smim_5147_Hexokinase_type_Harpegnathos_saltator_gi_307195044_gb_EFN77102_5e_169_494	Smim_41980_hexokinase_A_isoform_B_Drosophila_melanogaster_gi_24640843_ref_NP_727350_0_0_528	Smim_58080_hexokinase_putative_Ixodes_scapularis_gi_241683836_ref_XP_002412751_3e_146_436	Smim_24193_PREDICTED_hexokinase_like_partial_Anolis_carolinensis_gi_327286224_ref_XP_003227831_9e_09_61_6	
Sman_043030_Hexokinase_Source_UniProtKB_Swiss_Prot_Acc_Q26609	
Gsal_5919_hexokinase	Gsal_6735_hexokinase_hkdc1_like	Gsal_5903_hexokinase_a	Gsal_4821_hypothetical_protein	
Nvec_38340_Hexokinase_1	
Scer_YDR516C_Non_essential_protein_of_unknown_function_required_for_transcriptional_induction_of_the_early_meiotic_specific_transcription_factor_IME1_required_for_sporulation_expression_is_regulated_by_glucose_repression_transcription_factors_Mig1_2p_Source_SGD_Acc_S000002924_EMI2_SGD	Scer_YGL253W_Hexokinase_isoenzyme_2_that_catalyzes_phosphorylation_of_glucose_in_the_cytosol_predominant_hexokinase_during_growth_on_glucose_functions_in_the_nucleus_to_repress_expression_of_HXK1_and_GLK1_and_to_induce_expression_of_its_own_gene_Source_SGD_Acc_S000003222_HXK2_SGD	Scer_YCL040W_Glucokinase_catalyzes_the_phosphorylation_of_glucose_at_C6_in_the_first_irreversible_step_of_glucose_metabolism_one_of_three_glucose_phosphorylating_enzymes_expression_regulated_by_non_fermentable_carbon_sources_Source_SGD_Acc_S000000545_GLK1_SGD	Scer_YFR053C_Hexokinase_isoenzyme_1_a_cytosolic_protein_that_catalyzes_phosphorylation_of_glucose_during_glucose_metabolism_expression_is_highest_during_growth_on_non_glucose_carbon_sources_glucose_induced_repression_involves_the_hexokinase_Hxk2p_Source_SGD_Acc_S000001949_HXK1_SGD	Scer_YLR446W_Putative_protein_of_unknown_function_with_similarity_to_hexokinases_transcript_is_upregulated_during_sporulation_and_the_unfolded_protein_response_YLR446W_is_not_an_essential_gene_Source_SGD_Acc_S000004438	
Atha_AT1G47840_1_HXK3_hexokinase_3	Atha_AT1G50460_1_HKL1_ATHKL1_hexokinase_like_1	Atha_AT3G20040_1_ATHXK4_HKL2_Hexokinase	Atha_AT4G29130_1_ATHXK1_GIN2_HXK1_hexokinase_1	Atha_AT2G19860_1_ATHXK2_HXK2_hexokinase_2	Atha_AT4G37840_1_HKL3_hexokinase_like_3	
Rfil_569394175_hexokinase_Reticulomyxa_filosa	Rfil_569363948	

HG_19224	
Cele_007227_C01G6_5_Protein_C01G6_5_C01G6_5_mRNA_complete_cds_Source_RefSeq_mRNA_Acc_NM_063576	
Nvec_40508_FHA	

HG_4805	
Hsap_Ensmbl0248496_SCAN_domain_containing_3_Source_HGNC_Symbol_Acc_13851_SCAND3	Hsap_Ensmbl0184619_KRAB_A_domain_containing_2_Source_HGNC_Symbol_Acc_26989_KRBA2	
Smim_72185_PREDICTED_KRAB_A_domain_containing_protein_like_partial_Acyrthosiphon_pisum_gi_328725641_ref_XP_003248558_8e_24_102	Smim_77935_PREDICTED_KRAB_A_domain_containing_protein_like_Acyrthosiphon_pisum_gi_328701369_ref_XP_003241578_6e_28_116	Smim_7961_PREDICTED_SCAN_domain_containing_protein_3_Canis_lupus_familiaris_gi_74004276_ref_XP_545451_5e_12_72_0	Smim_10708_PREDICTED_KRAB_A_domain_containing_protein_like_Acyrthosiphon_pisum_gi_328710027_ref_XP_003244139_5e_15_74_3	Smim_67240_KRAB_A_domain_containing_protein_Trichinella_spiralis_gi_339244545_ref_XP_003378198_8e_05_47_4	Smim_9545_PREDICTED_KRAB_A_domain_containing_protein_like_Acyrthosiphon_pisum_gi_328725351_ref_XP_003248438_9e_13_68_9	

HG_366	
Hsap_Ensmbl0158578_aminolevulinate_delta_synthase_2_Source_HGNC_Symbol_Acc_397_ALAS2	Hsap_Ensmbl0023330_aminolevulinate_delta_synthase_1_Source_HGNC_Symbol_Acc_396_ALAS1	Hsap_Ensmbl0172296_serine_palmitoyltransferase_long_chain_base_subunit_3_Source_HGNC_Symbol_Acc_16253_SPTLC3	Hsap_Ensmbl0100596_serine_palmitoyltransferase_long_chain_base_subunit_2_Source_HGNC_Symbol_Acc_11278_SPTLC2	Hsap_LRG_272_serine_palmitoyltransferase_long_chain_base_subunit_1_Source_HGNC_Symbol_Acc_11277_LRG_272	Hsap_Ensmbl0100116_glycine_C_acetyltransferase_Source_HGNC_Symbol_Acc_4188_GCAT	Hsap_Ensmbl0090054_serine_palmitoyltransferase_long_chain_base_subunit_1_Source_HGNC_Symbol_Acc_11277_SPTLC1	
Dmel_0020764_Alas_Aminolevulinate_synthase_Source_FlyBase_0020764	Dmel_0036208_CG10361	Dmel_0002524_lace_lace_Source_FlyBase_0002524	Dmel_0086532_Spt_I_Serine_palmitoyltransferase_subunit_I_Source_FlyBase_0086532	
Cgig_21885_5_aminolevulinate_synthase_erythroid_specific_mitochondrial_Source_UniProtKB_TrEMBL_Acc_K1PXC6	Cgig_25279_2_amino_3_ketobutyrate_coenzyme_A_ligase_mitochondrial_Source_UniProtKB_TrEMBL_Acc_K1S3Y1	Cgig_25480_Serine_palmitoyltransferase_2_Source_UniProtKB_TrEMBL_Acc_K1PZ49	Cgig_15668_Serine_palmitoyltransferase_2_Source_UniProtKB_TrEMBL_Acc_K1Q8S1	Cgig_25481_Serine_palmitoyltransferase_2_Source_UniProtKB_TrEMBL_Acc_K1Q6D6	Cgig_15094_Serine_palmitoyltransferase_2_Source_UniProtKB_TrEMBL_Acc_K1PQ19	
Cele_012007_T25B9_1_Protein_T25B9_1_T25B9_1_mRNA_complete_cds_Source_RefSeq_mRNA_Acc_NM_069590	Cele_011932_sptl_3_Protein_SPTL_3_isoform_b_Source_RefSeq_mRNA_Acc_NM_001269618	Cele_018398_sptl_2_Protein_SPTL_2_isoform_b_Source_RefSeq_mRNA_Acc_NM_072663	Cele_016020_sptl_1_Protein_SPTL_1_isoform_a_sptl_1_mRNA_complete_cds_Source_RefSeq_mRNA_Acc_NM_001026807	Cele_016021_C23H3_5_Protein_C23H3_5_C23H3_5_mRNA_complete_cds_Source_RefSeq_mRNA_Acc_NM_061246	
Drer_038643_aminolevulinate_delta_synthetase_2_Source_ZFIN_Acc_ZDB_GENE_001229_1_alas2	Drer_021059_aminolevulinate_delta_synthetase_1_Source_ZFIN_Acc_ZDB_GENE_001229_2_alas1	Drer_005643_glycine_C_acetyltransferase_Source_ZFIN_Acc_ZDB_GENE_060518_3_gcat	Drer_074287_serine_palmitoyltransferase_long_chain_base_subunit_2b_Source_ZFIN_Acc_ZDB_GENE_080305_8_sptlc2b	Drer_018976_serine_palmitoyltransferase_long_chain_base_subunit_2a_Source_ZFIN_Acc_ZDB_GENE_050522_23_sptlc2a	Drer_042995_serine_palmitoyltransferase_long_chain_base_subunit_1_Source_ZFIN_Acc_ZDB_GENE_050522_61_sptlc1	Drer_030743_serine_palmitoyltransferase_long_chain_base_subunit_3_Source_ZFIN_Acc_ZDB_GENE_041210_281_sptlc3	
Spur_024016_Alas2	Spur_017417_Gcat_1	Spur_014244_Sptlc2_1	Spur_005274_Sptlc2	Spur_003982_Gcat	Spur_028904_Serpa	Spur_003983_Gcat_2	Spur_025765_Spur_025765	
Smim_42211_5_aminolevulinate_synthase_Limulus_polyphemus_gi_4433540_gb_AAD20805_0_0_594	Smim_17163_5_aminolevulinate_synthase_Limulus_polyphemus_gi_4433540_gb_AAD20805_8e_164_479	Smim_18015_glycine_C_acetyltransferase_amino_3_ketobutyrate_CoA_ligase_putative_Ixodes_scapularis_gi_241779560_ref_XP_002399929_0_0_524	Smim_49466_serine_palmitoyltransferase_putative_Ixodes_scapularis_gi_241831485_ref_XP_002414858_0_0_717	Smim_2245_serine_palmitoyltransferase_long_chain_base_subunit_Xenopus_Silurana_tropicalis_gi_118601191_ref_NP_001073042_2e_135_404	Smim_67512_serine_palmitoyltransferase_putative_Ixodes_scapularis_gi_241831485_ref_XP_002414858_5e_127_382	Smim_76243_serine_palmitoyltransferase_putative_Ixodes_scapularis_gi_241831485_ref_XP_002414858_1e_87_280	Smim_33405_5_aminolevulinate_synthase_erythroid_specific_mitochondrial_Harpegnathos_saltator_gi_307207088_gb_EFN84897_4e_23_99_4	Smim_70772_PREDICTED_serine_palmitoyltransferase_like_isoform_Anolis_carolinensis_gi_327263304_ref_XP_003216460_3e_15_78_6	
Sman_045260_5_aminolevulinic_acid_synthase_Source_UniProtKB_TrEMBL_Acc_G4VBS0	Sman_079380_Serine_palmitoyltransferase_2_Source_UniProtKB_TrEMBL_Acc_G4V7A1	Sman_028080_Serine_palmitoyltransferase_1_Source_UniProtKB_TrEMBL_Acc_G4V628	
Gsal_4472_aminolevulinate_synthase	Gsal_2060_5_aminolevulinate_synthase	Gsal_12715_serine_palmitoyltransferase_2	Gsal_10873_serine_palmitoyltransferase_1	Gsal_2548_serine_palmitoyltransferase_2	
Nvec_11194_	Nvec_29250_Aminotran_1_2	Nvec_33803_Aminotran_1_2	Nvec_40788_	Nvec_33262_DOMON	Nvec_28731_	Nvec_2298_	Nvec_40732_	Nvec_15724_	Nvec_53465_	
Scer_YDR232W_5_aminolevulinate_synthase_catalyzes_the_first_step_in_the_heme_biosynthetic_pathway_an_N_terminal_signal_sequence_is_required_for_localization_to_the_mitochondrial_matrix_expression_is_regulated_by_Hap2p_Hap3p_Source_SGD_Acc_S000002640_HEM1_SGD	Scer_YDR062W_Component_of_serine_palmitoyltransferase_responsible_along_with_Lcb1p_for_the_first_committed_step_in_sphingolipid_synthesis_which_is_the_condensation_of_serine_with_palmitoyl_CoA_to_form_3_ketosphinganine_Source_SGD_Acc_S000002469_LCB2_SGD	Scer_YMR296C_Component_of_serine_palmitoyltransferase_responsible_along_with_Lcb2p_for_the_first_committed_step_in_sphingolipid_synthesis_which_is_the_condensation_of_serine_with_palmitoyl_CoA_to_form_3_ketosphinganine_Source_SGD_Acc_S000004911_LCB1_SGD	
Atha_AT5G04620_2_ATBIOF_BIOF_biotin_F	Atha_AT5G23670_1_LCB2_long_chain_base2	Atha_AT3G48780_1_ATSPT1_SPT1_serine_palmitoyltransferase_1	Atha_AT3G48790_1_Pyridoxal_phosphate_PLP_dependent_transferases_superfamily_protein	Atha_AT4G36480_1_ATLCB1_LCB1_EMB2779_FBR11_long_chain_base1	
Ttra_04987T0_04987_2_amino_3_ketobutyrate_coenzyme_A_ligase_295_aa	Ttra_04488T0_04488_serine_palmitoyltransferase_2_493_aa	Ttra_11779T0_11779	Ttra_04988T0_04988	
Rfil_569352027_5_aminolevulinic_acid_synthase_partial_Reticulomyxa_filosa	Rfil_569430778_5_aminolevulinate_synthase_partial_Reticulomyxa_filosa	Rfil_569438077	Rfil_569398522_serine_palmitoyltransferase_Reticulomyxa_filosa	Rfil_569399811_serine_palmitoyltransferase_complex_subunit_predicted_Reticulomyxa_filosa	Rfil_569396489_serine_palmitoyltransferase_Reticulomyxa_filosa	Rfil_569319476	Rfil_569378875	Rfil_569376094_partial_Reticulomyxa_filosa	Rfil_569439830	Rfil_5694115422450_partial_Reticulomyxa_filosa	

HG_21760	
Nvec_45572_Seryl_tRNA_N	Nvec_25550_	

HG_23351	
This group of homology does not contain any annotated genome

HG_15801	
This group of homology does not contain any annotated genome

HG_4629	
Hsap_Ensmbl0100445_short_chain_dehydrogenase_reductase_family_39U_member_1_Source_HGNC_Symbol_Acc_20275_SDR39U1	
Dmel_0033769_CG8768	
Cgig_18948_Epimerase_family_protein_SDR39U1_Source_UniProtKB_TrEMBL_Acc_K1R481	
Drer_068215_short_chain_dehydrogenase_reductase_family_39U_member_1_Source_ZFIN_Acc_ZDB_GENE_060929_104_sdr39u1	
Spur_001333_C14orf124	Spur_027030_Spur_027030	
Smim_4354_UPF0105_protein_C14orf124_like_protein_Camponotus_floridanus_gi_307185039_gb_EFN71268_3e_111_335	
Atha_AT2G21280_1_GC1_ATSULA_SULA_NAD_P_binding_Rossmann_fold_superfamily_protein	Sman_025150_Sugar_nucleotide_epimerase_related_Source_UniProtKB_TrEMBL_Acc_G4VPG6	
Gsal_6312_epimerase_family_protein_sdr39u1_like	Gsal_6313_epimerase_family_protein_sdr39u1	
Nvec_48261_	Nvec_18067_	
Atha_AT2G21280_1_GC1_ATSULA_SULA_NAD_P_binding_Rossmann_fold_superfamily_protein	

HG_4717	
Hsap_Ensmbl0103353_ubiquitin_family_domain_containing_1_Source_HGNC_Symbol_Acc_30565_UBFD1	
Cgig_17235_Ubiquitin_domain_containing_protein_UBFD1_Source_UniProtKB_TrEMBL_Acc_K1RE52	
Drer_059622_ubiquitin_family_domain_containing_1_Source_ZFIN_Acc_ZDB_GENE_050506_90_ubfd1	
Spur_025884_Ubfd1	Spur_026755_Spur_026755	
Smim_32084_Ubiquitin_domain_containing_protein_UBFD1_Harpegnathos_saltator_gi_307203244_gb_EFN82399_6e_111_334	
Sman_002380	
Nvec_54884_	

HG_19055	
This group of homology does not contain any annotated genome

HG_5004	
Hsap_Ensmbl0118496_F_box_protein_30_Source_HGNC_Symbol_Acc_15600_FBXO30	Hsap_Ensmbl0163833_F_box_protein_40_Source_HGNC_Symbol_Acc_29816_FBXO40	
Cgig_27401_F_box_only_protein_30_Source_UniProtKB_TrEMBL_Acc_K1QEV9	Cgig_20091_F_box_only_protein_30_Source_UniProtKB_TrEMBL_Acc_K1QIQ8	
Cele_015673_C10E2_2_Protein_C10E2_2_C10E2_2_mRNA_complete_cds_Source_RefSeq_mRNA_Acc_NM_078300	
Drer_058561_F_box_protein_30a_Source_ZFIN_Acc_ZDB_GENE_040426_1215_fbxo30a	Drer_019311_F_box_protein_30b_Source_ZFIN_Acc_ZDB_GENE_040426_1125_fbxo30b	Drer_091119_F_box_protein_40_Source_HGNC_Symbol_Acc_29816_FBXO40_2_of_2	Drer_069775_F_box_protein_40_Source_HGNC_Symbol_Acc_29816_FBXO40_1_of_2	
Spur_021028_Fbxo30	Spur_010515_Hypp_619	
Smim_78421_PREDICTED_similar_to_F_box_only_protein_30_partial_Strongylocentrotus_purpuratus_gi_115638712_ref_XP_780177_4e_36_151	
Sman_212120	
Nvec_21939_F_box	

HG_3786	
Hsap_Ensmbl0047621_chromosome_12_open_reading_frame_4_Source_HGNC_Symbol_Acc_1184_C12orf4	
Dmel_0039589_CG9986	
Cgig_26049	
Cele_008339_C55A6_10_Protein_C55A6_10_isoform_a_Source_RefSeq_mRNA_Acc_NM_001269400	
Drer_060987_chromosome_12_open_reading_frame_4_Source_HGNC_Symbol_Acc_1184_C25H12orf4	
Spur_010150_C12orf4	
Smim_51745_PREDICTED_uncharacterized_protein_C12orf4_homolog_Meleagris_gallopavo_gi_326912556_ref_XP_003202615_4e_166_494	
Sman_163270	
Nvec_3212_APC10	
Ttra_08123T0_08123	

HG_4073	
Hsap_Ensmbl0146918_non_SMC_condensin_II_complex_subunit_G2_Source_HGNC_Symbol_Acc_21904_NCAPG2	
Cgig_24051_Condensin_2_complex_subunit_G2_Source_UniProtKB_TrEMBL_Acc_K1PTJ9	Cgig_00744_Condensin_2_complex_subunit_G2_Source_UniProtKB_TrEMBL_Acc_K1PF76	
Cele_010093_capg_2_Protein_CAPG_2_capg_2_mRNA_complete_cds_Source_RefSeq_mRNA_Acc_NM_073679	
Drer_060023_non_SMC_condensin_II_complex_subunit_G2_Source_ZFIN_Acc_ZDB_GENE_070410_100_ncapg2	
Spur_003750_Ncapg2	Spur_026690_Spur_026690	
Smim_31115_PREDICTED_condensin_complex_subunit_G2_like_Xenopus_Silurana_tropicalis_gi_301611394_ref_XP_002935219_3e_51_197	Smim_27265_PREDICTED_condensin_complex_subunit_G2_like_Amphimedon_queenslandica_gi_340378695_ref_XP_003387863_2e_19_98_6	
Nvec_24022_	
Atha_AT1G64960_1_ARM_repeat_superfamily_protein	
Ttra_02521T0_02521_condensin_2_complex_subunit_G2_1213_aa	

HG_4161	
Hsap_Ensmbl0149531_FSHD_region_gene_1_family_member_B_Source_HGNC_Symbol_Acc_15792_FRG1B	Hsap_Ensmbl0109536_FSHD_region_gene_1_Source_HGNC_Symbol_Acc_3954_FRG1	Hsap_Ensmbl0220023_AL592183_1	Hsap_Ensmbl0260380_FSHD_region_gene_1_Source_HGNC_Symbol_Acc_3954_FRG1	
Dmel_0036964_CG6480	
Cgig_00266_Protein_FRG1_Source_UniProtKB_TrEMBL_Acc_K1Q8R2	
Cele_014177_frg_1_Protein_FRG_1_frg_1_mRNA_complete_cds_Source_RefSeq_mRNA_Acc_NM_067295	
Drer_056504_FSHD_region_gene_1_Source_HGNC_Symbol_Acc_3954_FRG1	
Spur_004445_Frg1_1	Spur_004608_Frg1	
Sman_037290	Sman_142280	Sman_142260	
Gsal_375_protein_frg1	
Nvec_27918_	

HG_1002	
Hsap_Ensmbl0267946_trimethyllysine_hydroxylase_epsilon_Source_HGNC_Symbol_Acc_18308_TMLHE	Hsap_Ensmbl0185973_trimethyllysine_hydroxylase_epsilon_Source_HGNC_Symbol_Acc_18308_TMLHE	Hsap_Ensmbl0129151_butyrobetaine_gamma_2_oxoglutarate_dioxygenase_gamma_butyrobetaine_hydroxylase_1_Source_HGNC_Symbol_Acc_964_BBOX1	
Dmel_0030575_CG5321	Dmel_0033830_CG10814	Dmel_0014903_CG14630	Dmel_0038795_CG4335	
Cgig_10086_Trimethyllysine_dioxygenase_mitochondrial_Source_UniProtKB_TrEMBL_Acc_K1QTC9	
Cele_001523_gbh_2_Protein_GBH_2_gbh_2_mRNA_complete_cds_Source_RefSeq_mRNA_Acc_NM_063392	Cele_001522_gbh_1_Protein_GBH_1_gbh_1_mRNA_complete_cds_Source_RefSeq_mRNA_Acc_NM_063904	
Drer_036135_butyrobetaine_gamma_2_oxoglutarate_dioxygenase_1_gamma_butyrobetaine_hydroxylase_Source_ZFIN_Acc_ZDB_GENE_050417_218_bbox1	Drer_077547_trimethyllysine_hydroxylase_epsilon_Source_ZFIN_Acc_ZDB_GENE_091204_144_tmlhe	
Spur_018177_Bbox1_6	Spur_008389_Bbox1_3	Spur_015738_Bbox1_5	Spur_015737_Bbox1_4	Spur_004965_Bbox1_2	Spur_000970_Bbox1	Spur_009359_Tmlhe	Spur_019482_Spur_019482	Spur_002636_Bbox1_1	Spur_023841_Bbox1_7	Spur_024422_Bbox	Spur_007321_Tmlhe_1	Spur_013721_Spur_013721	Spur_026593_Spur_026593	
Smim_76446_gamma_butyrobetaine_dioxygenase_Capsaspora_owczarzaki_ATCC_30864_gi_320163075_gb_EFW39974_8e_117_361	Smim_g5816_t1_gamma_butyrobetaine_dioxygenase_Capsaspora_owczarzaki_ATCC_30864_gi_320163075_gb_EFW39974_2e_74_251	
Nvec_10799_	Nvec_10794_	Nvec_28563_Gamma_BBH	Nvec_35552_	Nvec_39157_	Nvec_21840_Gamma_BBH	Nvec_35553_	Nvec_39277_Gamma_BBH	Nvec_59348_	
Scer_YHL021C_Putative_protein_of_unknown_function_the_authentic_non_tagged_protein_is_detected_in_highly_purified_mitochondria_in_high_throughput_studies_null_mutant_displays_reduced_frequency_of_mitochondrial_genome_loss_Source_SGD_Acc_S000001013_AIM17_SGD	
Ttra_07602T0_07602_gamma_butyrobetaine_dioxygenase_449_aa	Ttra_01648T0_01648_trimethyllysine_dioxygenase_339_aa	
Rfil_569364813_gamma_butyrobetaine_dioxygenase_Reticulomyxa_filosa	Rfil_569431571	

HG_20029	
This group of homology does not contain any annotated genome

HG_8251	
Hsap_Ensmbl0189114_biogenesis_of_lysosomal_organelles_complex_1_subunit_3_Source_HGNC_Symbol_Acc_20914_BLOC1S3	Hsap_Ensmbl0267545_Uncharacterized_protein_Source_UniProtKB_TrEMBL_Acc_K7ELZ0_AC005779_2	
Dmel_0085284_blos3_BLOC_1_subunit_3_Source_FlyBase_0085284	
Cgig_22496	
Drer_068828_biogenesis_of_lysosomal_organelles_complex_1_subunit_3_Source_ZFIN_Acc_ZDB_GENE_050913_10_bloc1s3	
Spur_001202_Spur_001202	
Smim_9062_PREDICTED_similar_to_CG34255_CG34255_PA_Tribolium_castaneum_gi_189234915_ref_XP_001809744_5e_05_48_9	
Nvec_10016_FliG_C	
Ttra_10459T0_10459	

HG_13800	
Nvec_33377_	Nvec_59101_PT	

HG_3657	
Hsap_LRG_341_unc_119_homolog_C_elegans_Source_HGNC_Symbol_Acc_12565_LRG_341	Hsap_Ensmbl0175970_unc_119_homolog_B_C_elegans_Source_HGNC_Symbol_Acc_16488_UNC119B	Hsap_Ensmbl0109103_unc_119_homolog_C_elegans_Source_HGNC_Symbol_Acc_12565_UNC119	
Dmel_0025549_unc_119_unc_119_Source_FlyBase_0025549	
Cgig_25677	
Cele_006843_unc_119_Protein_UNC_119_isoform_c_Source_RefSeq_mRNA_Acc_NM_001268159	
Drer_034453_unc_119_homolog_a_C_elegans_Source_ZFIN_Acc_ZDB_GENE_090930_2_unc119a	Drer_009629_unc_119_homolog_1_Source_ZFIN_Acc_ZDB_GENE_030219_130_unc119_1	Drer_044362_unc_119_homolog_b_C_elegans_Source_ZFIN_Acc_ZDB_GENE_050201_2_unc119b	Drer_004459_unc_119_homolog_2_Source_ZFIN_Acc_ZDB_GENE_030131_7635_unc119_2	
Spur_020267_Spur_020267	Spur_002830_Unc119hb	
Smim_3132_retinal_protein_putative_Ixodes_scapularis_gi_241999426_ref_XP_002434356_9e_47_158	Smim_3120_retinal_protein_putative_Ixodes_scapularis_gi_241999426_ref_XP_002434356_1e_40_144	
Nvec_11438_	Nvec_31561_GMP_PDE_delta	
Ttra_00662T0_00662_Unc119b_193_aa	

HG_22061	
Smim_23068_PREDICTED_similar_to_piggyBac_transposase_Uribo1_Hydra_magnipapillata_gi_221121248_ref_XP_002155850_2e_10_65_1	

HG_3745	
Hsap_Ensmbl0166181_apoptosis_inhibitor_5_Source_HGNC_Symbol_Acc_594_API5	
Dmel_0027885_Aac11_Aac11_Source_FlyBase_0027885	
Cgig_07759_Apoptosis_inhibitor_5_Source_UniProtKB_TrEMBL_Acc_K1QSR2	
Drer_033597_apoptosis_inhibitor_5_Source_ZFIN_Acc_ZDB_GENE_030131_395_api5	
Spur_000950_Api5	Spur_017264_Spur_017264	Spur_011815_Aif_1	
Smim_33717_PREDICTED_apoptosis_inhibitor_5_like_Anolis_carolinensis_gi_327259741_ref_XP_003214694_5e_140_424	
Sman_197180_Apoptosis_inhibitor_putative_Source_UniProtKB_TrEMBL_Acc_G4LV39	
Nvec_51371_	Nvec_40474_IF3_C	
Atha_AT1G29030_1_Apoptosis_inhibitory_protein_5_API5	Atha_AT2G34040_1_Apoptosis_inhibitory_protein_5_API5	Atha_AT3G19515_2_CONTAINS_InterPro_DOMAIN_s_Apoptosis_inhibitory_5_InterPro_IPR008383_BEST_Arabidopsis_thaliana_protein_match_is_unknown_protein_TAIR_AT1G23935_1_Has_546_Blast_hits_to_394_proteins_in_84_species_Archae_0_Bacteria_3_Metazoa_210_Fungi_15_Plants_143_Viruses_0_Other_Eukaryotes_175_source_NCBI_BLink	Atha_AT1G23935_1_CONTAINS_InterPro_DOMAIN_s_Apoptosis_inhibitory_5_InterPro_IPR008383_BEST_Arabidopsis_thaliana_protein_match_is_unknown_protein_TAIR_AT3G19515_2_Has_219_Blast_hits_to_219_proteins_in_67_species_Archae_0_Bacteria_0_Metazoa_128_Fungi_0_Plants_77_Viruses_0_Other_Eukaryotes_14_source_NCBI_BLink	Atha_AT3G44780_1_Cysteine_proteinases_superfamily_protein	

HG_46748	
Smim_22300_bkm_protein_putative_Toxoplasma_gondii_GT1_gi_221487711_gb_EEE25943_0_010_41_6	

HG_3833	
Hsap_Ensmbl0116237_isoprenylcysteine_carboxyl_methyltransferase_Source_HGNC_Symbol_Acc_5350_ICMT	
Dmel_0036336_ste14_isoprenylcysteine_carboxylmethyltransferase_Source_FlyBase_0036336	
Cgig_12414_Protein_S_isoprenylcysteine_O_methyltransferase_Source_UniProtKB_TrEMBL_Acc_K1PPT4	
Cele_017673_F21F3_3_Protein_F21F3_3_F21F3_3_mRNA_complete_cds_Source_RefSeq_mRNA_Acc_NM_059072	Cele_019710_M01E11_1_Protein_M01E11_1_M01E11_1_mRNA_complete_cds_Source_RefSeq_mRNA_Acc_NM_059234	
Drer_020241_isoprenylcysteine_carboxyl_methyltransferase_Source_ZFIN_Acc_ZDB_GENE_050417_90_icmt	
Spur_022879_Icmt	
Smim_74059_PREDICTED_protein_S_isoprenylcysteine_O_methyltransferase_like_Monodelphis_domestica_gi_126329520_ref_XP_001377133_1e_87_269	
Sman_080130	
Scer_YDR410C_Farnesyl_cysteine_carboxyl_methyltransferase_mediates_the_carboxyl_methylation_step_during_C_terminal_CAAX_motif_processing_of_a_factor_and_RAS_proteins_in_the_endoplasmic_reticulum_localizes_to_the_ER_membrane_Source_SGD_Acc_S000002818_STE14_SGD	
Atha_AT5G08335_1_ATSTE14B_ATICMTB_ICMTB_Isoprenylcysteine_carboxyl_methyltransferase_ICMT_family	Atha_AT5G23320_1_ATSTE14_STE14_ATSTE14A_ATPCM_ATICMTA_ICMTA_STE14A_homolog_of_yeast_STE14_A	
Rfil_569400084_protein_S_isoprenylcysteine_O_methyltransferase_Reticulomyxa_filosa	Rfil_569439413_isoprenylcysteine_carboxyl_methyltransferase_partial_Reticulomyxa_filosa	

HG_669	
Hsap_Ensmbl0127481_ubiquitin_protein_ligase_E3_component_n_recognin_4_Source_HGNC_Symbol_Acc_30313_UBR4	
Dmel_0011230_poe_purity_of_essence_Source_FlyBase_0011230	
Cgig_08963_E3_ubiquitin_protein_ligase_UBR4_Source_UniProtKB_TrEMBL_Acc_K1PCQ2	
Cele_016650_C44E4_1_Protein_C44E4_1_isoform_a_Source_RefSeq_mRNA_Acc_NM_059006	
Drer_009549_ubiquitin_protein_ligase_E3_component_n_recognin_4_Source_ZFIN_Acc_ZDB_GENE_090313_341_ubr4	
Spur_014852_Ubr4_2	Spur_026187_Ubr4_7	Spur_000531_Ubr4	Spur_020640_Ubr4_6	Spur_019862_Ubr4_5	Spur_021714_Spur_021714	Spur_008626_Spur_008626	Spur_003505_Spur_003505	Spur_017382_Ubr4_3	Spur_020170_Spur_020170	Spur_021009_Spur_021009	Spur_027477_Ubr4L	Spur_007438_Spur_007438	Spur_026964_Spur_026964	Spur_002186_Spur_002186	
Smim_67732_PREDICTED_e3_ubiquitin_protein_ligase_UBR4_Pan_troglodytes_gi_114554360_ref_XP_513158_0_0_4373	
Sman_162000	Sman_118280	Sman_191880	
Gsal_8935_e3_ubiquitin_protein_ligase_ubr4	Gsal_8930_e3_ubiquitin_protein_ligase_ubr4	Gsal_288_e3_ubiquitin_protein_ligase_ubr4	
Nvec_31640_	Nvec_54281_KAP_NTPase	Nvec_30021_	Nvec_50738_	Nvec_3709_	Nvec_11567_Peptidase_M13	Nvec_55553_	
Atha_AT3G02260_1_BIG_DOC1_TIR3_UMB1_ASA1_LPR1_CRM1_auxin_transport_protein_BIG	
Ttra_10618T0_10618_auxin_transporter_5978_aa	
Rfil_569436236	Rfil_569436235	

HG_7835	
Hsap_Ensmbl0156521_trypsin_domain_containing_1_Source_HGNC_Symbol_Acc_28531_TYSND1	
Dmel_0035065_CG3589	
Cgig_19666_Peroxisomal_leader_peptide_processing_protease_Source_UniProtKB_TrEMBL_Acc_K1Q1P3	
Drer_074895_trypsin_domain_containing_1_Source_ZFIN_Acc_ZDB_GENE_030131_8525_tysnd1	
Spur_028672_Tysnd1_1	Spur_014370_Tysnd1	
Nvec_32536_TAFII55_N	Nvec_15892_	
Ttra_06289T0_06289_peroxisomal_leader_peptide_processing_protease_493_aa	

HG_3921	
Hsap_Ensmbl0197780_TAF13_RNA_polymerase_II_TATA_box_binding_protein_TBP_associated_factor_18kDa_Source_HGNC_Symbol_Acc_11546_TAF13	
Dmel_0032847_Taf13_TBP_associated_factor_13_Source_FlyBase_0032847	
Cgig_06976_Transcription_initiation_factor_TFIID_subunit_13_Source_UniProtKB_TrEMBL_Acc_K1PUX6	
Cele_006397_taf_13_Protein_TAF_13_taf_13_mRNA_complete_cds_Source_RefSeq_mRNA_Acc_NM_063888	
Drer_070834_TAF13_RNA_polymerase_II_TATA_box_binding_protein_TBP_associated_factor_Source_ZFIN_Acc_ZDB_GENE_030131_2873_taf13	
Spur_014732_TfIID13	
Smim_50742_transcription_initiation_factor_IID_subunit_Argas_monolakensis_gi_114153252_gb_ABI52792_2e_72_222	
Sman_210960_Serine_threonine_kinase_Source_UniProtKB_TrEMBL_Acc_G4VTV3	
Gsal_3749_transcription_initiation_factor_tfiid_subunit_13	
Nvec_4293_TFIID_18kDa	
Scer_YML098W_TFIID_subunit_19_kDa_involved_in_RNA_polymerase_II_transcription_initiation_similar_to_histone_H4_with_atypical_histone_fold_motif_of_Spt3_like_transcription_factors_Source_SGD_Acc_S000004564_TAF13_SGD	
Atha_AT1G02680_1_TAF13_TBP_associated_factor_13	
Ttra_00935T0_00935_transcription_initiation_factor_TFIID_subunit_13_244_aa	

HG_8210	
Hsap_Ensmbl0106609_transmembrane_protein_248_Source_HGNC_Symbol_Acc_25476_TMEM248	Hsap_Ensmbl0149932_transmembrane_protein_219_Source_HGNC_Symbol_Acc_25201_TMEM219	
Cgig_04211_UPF0458_protein_C7orf42_like_protein_Source_UniProtKB_TrEMBL_Acc_K1Q349	
Drer_018825_transmembrane_protein_248_Source_ZFIN_Acc_ZDB_GENE_050320_103_tmem248	Drer_074226_zgc_158398_Source_ZFIN_Acc_ZDB_GENE_070820_3_zgc_158398	
Spur_024428_C7orf42	
Smim_72431_UPF0458_protein_C7orf42_homolog_Mus_musculus_gi_124487091_ref_NP_001074863_4e_26_113	

HG_2990	
Hsap_Ensmbl0160691_SHC_Src_homology_2_domain_containing_transforming_protein_1_Source_HGNC_Symbol_Acc_10840_SHC1	Hsap_Ensmbl0148082_SHC_Src_homology_2_domain_containing_transforming_protein_3_Source_HGNC_Symbol_Acc_18181_SHC3	Hsap_Ensmbl0185634_SHC_Src_homology_2_domain_containing_family_member_4_Source_HGNC_Symbol_Acc_16743_SHC4	Hsap_Ensmbl0129946_SHC_Src_homology_2_domain_containing_transforming_protein_2_Source_HGNC_Symbol_Acc_29869_SHC2	
Dmel_0015296_Shc_SHC_adaptor_protein_Source_FlyBase_0015296	
Cgig_04053_SHC_transforming_protein_1_Source_UniProtKB_TrEMBL_Acc_K1QI67	
Drer_057731_SHC_Src_homology_2_domain_containing_transforming_protein_3_Source_HGNC_Symbol_Acc_18181_SHC3	Drer_075437_SHC_Src_homology_2_domain_containing_transforming_protein_1_Source_ZFIN_Acc_ZDB_GENE_030131_2538_shc1	Drer_062080_SHC_Src_homology_2_domain_containing_transforming_protein_2_Source_ZFIN_Acc_ZDB_GENE_050208_666_shc2	
Spur_020703_Spur_020703	Spur_002474_Shc1_1	Spur_007163_Shc1_2	
Smim_11975_PREDICTED_SHC_transforming_protein_like_isoform_Bombus_terrestris_gi_340721047_ref_XP_003398938_2e_139_418	Smim_50378_shc_transforming_protein_putative_Ixodes_scapularis_gi_241628397_ref_XP_002409973_5e_46_166	Smim_50395_shc_transforming_protein_putative_Pediculus_humanus_corporis_gi_242015724_ref_XP_002428497_2e_35_134	
Sman_196040_Putative_shc_transforming_protein_Source_UniProtKB_TrEMBL_Acc_G4V9L2	
Gsal_13837_shc_transforming_protein_3	

HG_3569	
Hsap_Ensmbl0120533_enhancer_of_yellow_2_homolog_Drosophila_Source_HGNC_Symbol_Acc_24449_ENY2	
Dmel_0000618_e_y_2_enhancer_of_yellow_2_Source_FlyBase_0000618	Dmel_0040670_e_y_2b_enhancer_of_yellow_2b_Source_FlyBase_0040670	
Cgig_06042_Enhancer_of_yellow_2_transcription_factor_like_protein_Source_UniProtKB_TrEMBL_Acc_K1PVY7	
Drer_070046_enhancer_of_yellow_2_homolog_Drosophila_Source_ZFIN_Acc_ZDB_GENE_040718_124_eny2	
Spur_022327_Spur_022327	Spur_024737_Spur_024737	
Smim_45908_enhancer_of_yellow_transcription_factor_homolog_Ciona_intestinalis_gi_118343731_ref_NP_001071686_1e_10_63_2	
Sman_038300	
Gsal_7095_enhancer_of_yellow_2_transcription_factor_homolog	Gsal_4915_hypothetical_protein	
Scer_YBR111W_A_Component_of_both_the_SAGA_histone_acetylase_and_TREX_2_complexes_interacts_with_RNA_polymerase_II_involved_in_mRNA_export_coupled_transcription_activation_and_elongation_involved_in_post_transcriptional_tethering_of_active_genes_to_the_nuclear_p_ry_and_to_non_nascent_mRNP_Source_SGD_Acc_S000028510_SUS1_SGD	
Atha_AT3G27100_2_FUNCTIONS_IN_molecular_function_unknown_INVOLVED_IN_biological_process_unknown_EXPRESSED_IN_23_plant_structures_EXPRESSED_DURING_13_growth_stages_CONTAINS_InterPro_DOMAIN_s_Transcription_factor_enhancer_of_yellow_2_InterPro_IPR018783_Has_30201_Blast_hits_to_17322_proteins_in_780_species_Archae_12_Bacteria_1396_Metazoa_17338_Fungi_3422_Plants_5037_Viruses_0_Other_Eukaryotes_2996_source_NCBI_BLink	
Rfil_569372671	

HG_10686	
This group of homology does not contain any annotated genome

HG_45699	
Nvec_58812_Paramecium_SA	

HG_4032	
Hsap_Ensmbl0173818_endonuclease_V_Source_HGNC_Symbol_Acc_26640_ENDOV	
Cgig_06702	Cgig_28562	
Spur_004379_Flj33220	
Gsal_3253_endonuclease_v	
Nvec_6166_	Nvec_56956_	
Atha_AT4G31150_1_endonuclease_V_family_protein	
Ttra_04477T0_04477_endonuclease_V_family_protein_298_aa	
Rfil_569412904_endonuclease_V_Reticulomyxa_filosa	Rfil_569397734_Endonuclease_V_family_protein_partial_Reticulomyxa_filosa	Rfil_5694162400431_Reticulomyxa_filosa	

HG_4120	
Hsap_Ensmbl0165309_armadillo_repeat_containing_3_Source_HGNC_Symbol_Acc_30964_ARMC3	
Dmel_0033794_CG13326	
Cgig_15552_Armadillo_repeat_containing_protein_3_Source_UniProtKB_TrEMBL_Acc_K1PNC6	
Drer_074708_Uncharacterized_protein_Source_UniProtKB_TrEMBL_Acc_E7F083_BX469922_1	
Spur_024605_Plakg_GcL	Spur_017692_Armc3	Spur_002433_Spur_002433	
Sman_105950_Putative_armc3_Source_UniProtKB_TrEMBL_Acc_G4VEQ1	
Nvec_10196_Arm	Nvec_4201_HEAT	
Ttra_02613T0_02613_armadillo_repeat_containing_protein_3_770_aa	

HG_45627	
This group of homology does not contain any annotated genome

HG_11630	
Cgig_06999	
Nvec_3344_	

HG_10750	
Hsap_Ensmbl0186184_polymerase_RNA_I_polypeptide_D_16kDa_Source_HGNC_Symbol_Acc_20422_POLR1D	
Cele_044690_M02B7_7_Protein_M02B7_7_M02B7_7_mRNA_complete_cds_Source_RefSeq_mRNA_Acc_NM_001047511	
Drer_045342_si_ch211_140b10_6_Source_ZFIN_Acc_ZDB_GENE_091204_382_si_ch211_140b10_6	

HG_12341	
Hsap_Ensmbl0204038_Uncharacterized_protein_cDNA_FLJ46261_fis_clone_TESTI4025062_Source_UniProtKB_TrEMBL_Acc_Q6ZRL6_AL359195_1	
Nvec_46906_DUF1351	Nvec_12902_	Nvec_55415_Death	Nvec_29310_RGS	Nvec_28007_	Nvec_53516_	Nvec_16960_	
Ttra_06170T0_06170	

HG_3528	
Hsap_Ensmbl0159210_SNF8_ESCRT_II_complex_subunit_Source_HGNC_Symbol_Acc_17028_SNF8	
Dmel_0260940_lsn_larsen_Source_FlyBase_0260940	
Cgig_06279_Vacuolar_sorting_protein_SNF8_Source_UniProtKB_TrEMBL_Acc_K1P959	
Cele_016167_vps_22_Protein_VPS_22_vps_22_mRNA_complete_cds_Source_RefSeq_mRNA_Acc_NM_065651	
Drer_058076_SNF8_ESCRT_II_complex_subunit_homolog_S_cerevisiae_Source_ZFIN_Acc_ZDB_GENE_041114_117_snf8	
Spur_021774_Snf8	
Smim_72925_RNA_polymerase_II_transcription_factor_complex_subunit_putative_Ixodes_scapularis_gi_241176355_ref_XP_002399546_2e_121_356	
Sman_198850	
Gsal_11860_vacuolar_sorting_protein_snf8	
Scer_YPL002C_Component_of_the_ESCRT_II_complex_which_is_involved_in_ubiquitin_dependent_sorting_of_proteins_into_the_endosome_appears_to_be_functionally_related_to_SNF7_involved_in_glucose_derepression_Source_SGD_Acc_S000005923_SNF8_SGD	
Atha_AT4G27040_1_VPS22_EAP30_Vps36_family_protein	
Ttra_00415T0_00415_vacuolar_sorting_protein_SNF8_259_aa	
Rfil_569423077_vacuolar_sorting_protein_Reticulomyxa_filosa	

HG_13221	
Nvec_36148_Laminin_EGF	Nvec_37182_DUF225	Nvec_486_Toxin_3	Nvec_36147_Keratin_B2	Nvec_15054_Keratin_B2	Nvec_57510_Keratin_B2	Nvec_37180_zf_AN1	Nvec_31419_Laminin_EGF	Nvec_37181_	Nvec_9345_	

HG_10445	
Hsap_Ensmbl0143740_synaptosomal_associated_protein_47kDa_Source_HGNC_Symbol_Acc_30669_SNAP47	
Cgig_23501_Synaptosomal_associated_protein_47_Source_UniProtKB_TrEMBL_Acc_K1QC44	
Drer_063445_synaptosomal_associated_protein_47_Source_ZFIN_Acc_ZDB_GENE_060825_140_snap47	
Spur_007295_Snap47	
Nvec_32756_	

HG_2861	
Hsap_Ensmbl0054116_trafficking_protein_particle_complex_3_Source_HGNC_Symbol_Acc_19942_TRAPPC3	Hsap_Ensmbl0173626_trafficking_protein_particle_complex_3_like_Source_HGNC_Symbol_Acc_21090_TRAPPC3L	
Dmel_0260859_Bet3	
Cgig_22209_Trafficking_protein_particle_complex_subunit_3_Source_UniProtKB_TrEMBL_Acc_K1QH85	
Cele_014222_trpp_3_Protein_ZK1098_5_ZK1098_5_mRNA_complete_cds_Source_RefSeq_mRNA_Acc_NM_066699	
Drer_045364_trafficking_protein_particle_complex_3_Source_ZFIN_Acc_ZDB_GENE_040801_120_trappc3	
Spur_020624_trappc3	
Smim_29473_trafficking_protein_particle_complex_subunit_putative_Ixodes_scapularis_gi_241794795_ref_XP_002414502_2e_102_303	
Sman_149360	
Gsal_3355_trafficking_protein_particle_complex_subunit_3_like	
Nvec_11972_TRAPP_Bet3	Nvec_28737_	Nvec_48368_	
Scer_YKR068C_Hydrophilic_protein_that_acts_in_conjunction_with_SNARE_proteins_in_targeting_and_fusion_of_ER_to_Golgi_transport_vesicles_component_of_the_TRAPP_transport_protein_particle_complex_Source_SGD_Acc_S000001776_BET3_SGD	
Atha_AT5G54750_2_Transport_protein_particle_TRAPP_component	
Ttra_01383T0_01383_trafficking_protein_particle_complex_subunit_3_189_aa	
Rfil_569417319	

HG_7618	
Cele_019718_M01H9_2_Protein_M01H9_2_M01H9_2_mRNA_complete_cds_Source_RefSeq_mRNA_Acc_NM_068173	
Spur_023178_Spur_023178	
Nvec_37850_	

HG_6863	
Hsap_Ensmbl0023892_differentially_expressed_in_FDCP_6_homolog_mouse_Source_HGNC_Symbol_Acc_2760_DEF6	Hsap_Ensmbl0133789_SWAP_switching_B_cell_complex_70kDa_subunit_Source_HGNC_Symbol_Acc_17070_SWAP70	
Cgig_23252_Switch_associated_protein_70_Source_UniProtKB_TrEMBL_Acc_K1RS85	
Drer_051819_SWAP_switching_B_cell_complex_subunit_70a_Source_ZFIN_Acc_ZDB_GENE_040426_1182_swap70a	Drer_034717_differentially_expressed_in_FDCP_6_homolog_mouse_Source_HGNC_Symbol_Acc_2760_DEF6_2_of_3	Drer_044524_differentially_expressed_in_FDCP_6b_homolog_mouse_Source_ZFIN_Acc_ZDB_GENE_110408_59_def6b	Drer_057286_SWAP_switching_B_cell_complex_subunit_70b_Source_ZFIN_Acc_ZDB_GENE_030131_3587_swap70b	Drer_012247_differentially_expressed_in_FDCP_6a_homolog_mouse_Source_ZFIN_Acc_ZDB_GENE_040426_1246_def6a	
Spur_006596_Swap70	
Gsal_7250_switch_associated_protein_70	
Nvec_15540_DUF29	Nvec_28981_	
Ttra_07982T0_07982_NOD3_protein_487_aa	

HG_85	
Hsap_Ensmbl0174327_solute_carrier_family_16_member_13_Source_HGNC_Symbol_Acc_31037_SLC16A13	Hsap_Ensmbl0163053_solute_carrier_family_16_member_14_Source_HGNC_Symbol_Acc_26417_SLC16A14	Hsap_Ensmbl0155380_solute_carrier_family_16_monocarboxylate_transporter_member_1_Source_HGNC_Symbol_Acc_10922_SLC16A1	Hsap_Ensmbl0170190_solute_carrier_family_16_monocarboxylate_transporter_member_5_Source_HGNC_Symbol_Acc_10926_SLC16A5	Hsap_Ensmbl0165449_solute_carrier_family_16_member_9_Source_HGNC_Symbol_Acc_23520_SLC16A9	Hsap_Ensmbl0100156_solute_carrier_family_16_monocarboxylate_transporter_member_8_Source_HGNC_Symbol_Acc_16270_SLC16A8	Hsap_Ensmbl0141526_solute_carrier_family_16_monocarboxylate_transporter_member_3_Source_HGNC_Symbol_Acc_10924_SLC16A3	Hsap_Ensmbl0112394_solute_carrier_family_16_aromatic_amino_acid_transporter_member_10_Source_HGNC_Symbol_Acc_17027_SLC16A10	Hsap_Ensmbl0147100_solute_carrier_family_16_member_2_thyroid_hormone_transporter_Source_HGNC_Symbol_Acc_10923_SLC16A2	Hsap_Ensmbl0174326_solute_carrier_family_16_member_11_Source_HGNC_Symbol_Acc_23093_SLC16A11	Hsap_Ensmbl0262275_solute_carrier_family_16_member_6_Source_HGNC_Symbol_Acc_10927_SLC16A6	Hsap_Ensmbl0118596_solute_carrier_family_16_monocarboxylate_transporter_member_7_Source_HGNC_Symbol_Acc_10928_SLC16A7	
Dmel_0033095_CG3409	Dmel_0035173_CG13907	Dmel_0033913_CG8468	Dmel_0033028_CG11665	Dmel_0031012_CG8051	Dmel_0023549_Mct1_Monocarboxylate_transporter_1_Source_FlyBase_0023549	Dmel_0033657_Sln_Silnoon_Source_FlyBase_0033657	Dmel_0001296_kar_karmoisin_Source_FlyBase_0001296	Dmel_0033955_CG12866	Dmel_0031011_CG8034	Dmel_0034063_CG8389	Dmel_0259834_out_outsiders_Source_FlyBase_0259834	Dmel_0031002_CG14196	Dmel_0031010_CG8028	
Cgig_23532_Monocarboxylate_transporter_12_Source_UniProtKB_TrEMBL_Acc_K1R9B4	Cgig_26925_Monocarboxylate_transporter_12_Source_UniProtKB_TrEMBL_Acc_K1RSW2	Cgig_16217_Monocarboxylate_transporter_9_Source_UniProtKB_TrEMBL_Acc_K1QM38	Cgig_24146_Monocarboxylate_transporter_14_Source_UniProtKB_TrEMBL_Acc_K1QYH3	Cgig_26272_Monocarboxylate_transporter_9_Source_UniProtKB_TrEMBL_Acc_K1Q568	Cgig_11937_Monocarboxylate_transporter_14_Source_UniProtKB_TrEMBL_Acc_K1PMI9	Cgig_18849_Monocarboxylate_transporter_9_Source_UniProtKB_TrEMBL_Acc_K1QVW2	Cgig_26270_Monocarboxylate_transporter_7_Source_UniProtKB_TrEMBL_Acc_K1PQZ4	Cgig_25393_Monocarboxylate_transporter_14_Source_UniProtKB_TrEMBL_Acc_K1QSF8	Cgig_09406_Monocarboxylate_transporter_14_Source_UniProtKB_TrEMBL_Acc_K1RKW2	Cgig_18848_Monocarboxylate_transporter_9_Source_UniProtKB_TrEMBL_Acc_K1QN83	Cgig_11575_Monocarboxylate_transporter_12_Source_UniProtKB_TrEMBL_Acc_K1R3B3	Cgig_26273_Monocarboxylate_transporter_14_Source_UniProtKB_TrEMBL_Acc_K1QRA6	Cgig_22575_Monocarboxylate_transporter_2_Source_UniProtKB_TrEMBL_Acc_K1QW68	Cgig_12342_Monocarboxylate_transporter_12_Source_UniProtKB_TrEMBL_Acc_K1QMI8	Cgig_06981_Monocarboxylate_transporter_14_Source_UniProtKB_TrEMBL_Acc_K1PUY7	Cgig_18850_Monocarboxylate_transporter_9_Source_UniProtKB_TrEMBL_Acc_K1R2K5	Cgig_02440_Monocarboxylate_transporter_12_B_Source_UniProtKB_TrEMBL_Acc_K1QKW2	Cgig_09757_Monocarboxylate_transporter_10_Source_UniProtKB_TrEMBL_Acc_K1PRR1	Cgig_16167_Monocarboxylate_transporter_12_Source_UniProtKB_TrEMBL_Acc_K1P2L7	Cgig_08858_Monocarboxylate_transporter_12_Source_UniProtKB_TrEMBL_Acc_K1Q380	Cgig_01391_Monocarboxylate_transporter_10_Source_UniProtKB_TrEMBL_Acc_K1PM84	Cgig_05756_Monocarboxylate_transporter_4_Source_UniProtKB_TrEMBL_Acc_K1QGD1	Cgig_12292_Monocarboxylate_transporter_12_Source_UniProtKB_TrEMBL_Acc_K1Q1H7	Cgig_18063_Monocarboxylate_transporter_14_Source_UniProtKB_TrEMBL_Acc_K1QC72	Cgig_18851_Monocarboxylate_transporter_2_Source_UniProtKB_TrEMBL_Acc_K1RLW3	Cgig_12588_Monocarboxylate_transporter_12_Source_UniProtKB_TrEMBL_Acc_K1QXM7	Cgig_16169_Monocarboxylate_transporter_12_Source_UniProtKB_TrEMBL_Acc_K1PGQ0	Cgig_14094_Monocarboxylate_transporter_5_Source_UniProtKB_TrEMBL_Acc_K1S074	Cgig_04801_Monocarboxylate_transporter_4_Source_UniProtKB_TrEMBL_Acc_K1QHC9	Cgig_12375_Monocarboxylate_transporter_14_Source_UniProtKB_TrEMBL_Acc_K1PPY0	Cgig_05755_Monocarboxylate_transporter_14_Source_UniProtKB_TrEMBL_Acc_K1PWD0	Cgig_13465_Monocarboxylate_transporter_13_Source_UniProtKB_TrEMBL_Acc_K1R1R8	Cgig_10912_Monocarboxylate_transporter_2_Source_UniProtKB_TrEMBL_Acc_K1PW31	Cgig_14488_Monocarboxylate_transporter_2_Source_UniProtKB_TrEMBL_Acc_K1QWR3	Cgig_18269_Monocarboxylate_transporter_12_Source_UniProtKB_TrEMBL_Acc_K1R9A4	Cgig_04800_Monocarboxylate_transporter_2_Source_UniProtKB_TrEMBL_Acc_K1PXB1	Cgig_01074_Monocarboxylate_transporter_12_B_Source_UniProtKB_TrEMBL_Acc_K1PGC4	Cgig_02441_Monocarboxylate_transporter_9_Source_UniProtKB_TrEMBL_Acc_K1PEK7	Cgig_14420_Monocarboxylate_transporter_9_Source_UniProtKB_TrEMBL_Acc_K1QTA8	Cgig_26271_Monocarboxylate_transporter_12_Source_UniProtKB_TrEMBL_Acc_K1PY79	Cgig_13451_Monocarboxylate_transporter_12_Source_UniProtKB_TrEMBL_Acc_K1QT44	Cgig_14421_Monocarboxylate_transporter_12_Source_UniProtKB_TrEMBL_Acc_K1RDL5	Cgig_12585_Monocarboxylate_transporter_12_Source_UniProtKB_TrEMBL_Acc_K1PX59	Cgig_28809_Monocarboxylate_transporter_12_Source_UniProtKB_TrEMBL_Acc_K1RAV7	Cgig_12584_Monocarboxylate_transporter_12_Source_UniProtKB_TrEMBL_Acc_K1PPZ0	Cgig_07558_Monocarboxylate_transporter_14_Source_UniProtKB_TrEMBL_Acc_K1PZ17	Cgig_12587_Monocarboxylate_transporter_2_Source_UniProtKB_TrEMBL_Acc_K1QBW7	Cgig_16165	Cgig_10110	Cgig_24588_Monocarboxylate_transporter_2_Source_UniProtKB_TrEMBL_Acc_K1RD09	Cgig_12583	Cgig_12586	Cgig_13467	
Cele_015676_mct_6_Protein_C10E2_6_C10E2_6_mRNA_complete_cds_Source_RefSeq_mRNA_Acc_NM_078304	Cele_015273_mct_2_Protein_Y19D10A_12_Y19D10A_12_mRNA_complete_cds_Source_RefSeq_mRNA_Acc_NM_071254	Cele_020168_mct_5_Protein_T02G5_12_T02G5_12_mRNA_complete_cds_Source_RefSeq_mRNA_Acc_NM_063063	Cele_008214_gem_1_Protein_C49F8_2_C49F8_2_mRNA_complete_cds_Source_RefSeq_mRNA_Acc_NM_077824	Cele_003986_mct_4_Protein_PES_22_isoform_c_Source_RefSeq_mRNA_Acc_NM_001047803	Cele_010834_mct_3_Protein_M03B6_2_M03B6_2_mRNA_complete_cds_Source_RefSeq_mRNA_Acc_NM_077907	Cele_010340_slcf_1_Protein_SLCF_1_slcf_1_mRNA_complete_cds_Source_RefSeq_mRNA_Acc_NM_077361	Cele_012254_W04E12_9_Protein_W04E12_9_isoform_a_W04E12_9_mRNA_complete_cds_Source_RefSeq_mRNA_Acc_NM_001029015	
Drer_013926_solute_carrier_family_16_monocarboxylic_acid_transporters_member_9a_Source_ZFIN_Acc_ZDB_GENE_040426_1364_slc16a9a	Drer_045153_solute_carrier_family_16_member_8_monocarboxylic_acid_transporter_3_Source_ZFIN_Acc_ZDB_GENE_121128_1_slc16a8	Drer_055342_solute_carrier_family_16_member_13_Source_HGNC_Symbol_Acc_31037_SLC16A13	Drer_042807_solute_carrier_family_16_monocarboxylic_acid_transporters_member_4_Source_ZFIN_Acc_ZDB_GENE_070112_602_slc16a4	Drer_074923_solute_carrier_family_16_monocarboxylate_transporter_member_7_Source_HGNC_Symbol_Acc_10928_SLC16A7	Drer_028583_solute_carrier_family_16_monocarboxylate_transporter_member_3_Source_HGNC_Symbol_Acc_10924_SLC16A3_1_of_2	Drer_013552_solute_carrier_family_16_monocarboxylate_transporter_member_5_Source_HGNC_Symbol_Acc_10926_SLC16A5_1_of_2	Drer_013775_si_dkey_246g23_4_Source_ZFIN_Acc_ZDB_GENE_050419_234_si_dkey_246g23_4	Drer_021573_solute_carrier_family_16_member_7_monocarboxylic_acid_transporter_2_Source_ZFIN_Acc_ZDB_GENE_051113_248_slc16a7	Drer_016963_solute_carrier_family_16_monocarboxylate_transporter_member_1_Source_HGNC_Symbol_Acc_10922_SLC16A1_1_of_2	Drer_089885_solute_carrier_family_16_monocarboxylic_acid_transporters_member_12b_Source_ZFIN_Acc_ZDB_GENE_050522_80_slc16a12b	Drer_068572_solute_carrier_family_16_monocarboxylic_acid_transporters_member_1_Source_ZFIN_Acc_ZDB_GENE_030515_5_slc16a1	Drer_030472_solute_carrier_family_16_member_5_monocarboxylic_acid_transporter_6_Source_ZFIN_Acc_ZDB_GENE_121108_4_slc16a5	Drer_052109_zgc_114041_Source_ZFIN_Acc_ZDB_GENE_050706_122_zgc_114041	Drer_060246_solute_carrier_family_16_monocarboxylic_acid_transporters_member_6b_Source_ZFIN_Acc_ZDB_GENE_110208_3_slc16a6b	Drer_045051_solute_carrier_family_16_monocarboxylic_acid_transporters_member_3_Source_ZFIN_Acc_ZDB_GENE_030131_5487_slc16a3	Drer_017773_solute_carrier_family_16_monocarboxylic_acid_transporters_member_12a_Source_ZFIN_Acc_ZDB_GENE_080721_24_slc16a12a	Drer_075318_solute_carrier_family_16_monocarboxylic_acid_transporters_member_6a_Source_ZFIN_Acc_ZDB_GENE_110208_1_slc16a6a	Drer_020984_solute_carrier_family_16_member_10_aromatic_amino_acid_transporter_Source_ZFIN_Acc_ZDB_GENE_040724_214_slc16a10	Drer_089969_solute_carrier_family_16_monocarboxylic_acid_transporters_member_2_Source_ZFIN_Acc_ZDB_GENE_120117_1_slc16a2	Drer_005947_solute_carrier_family_16_monocarboxylic_acid_transporters_member_9b_Source_ZFIN_Acc_ZDB_GENE_040801_69_slc16a9b	
Spur_017964_Slc16a14_3	Spur_021831_Slc16a14L	Spur_027751_Mfs	Spur_020162_Slc16a2_1	Spur_011583_Z421	Spur_014634_Slc16a12_6	Spur_004404_Slc16a12	Spur_028730_Slc16a12_7	Spur_009336_Slc16a4_2	Spur_001906_Slc16a12L_2	Spur_018563_Slc16a14_5	Spur_001562_Hypp_335	Spur_006347_Slc16a7_2	Spur_005757_Slc16a14	Spur_018421_Slc16a14_2	Spur_023089_Slc16a4L_5	Spur_003432_Slc16a2	Spur_023597_Slc16a14L_2	Spur_015711_Slc16a4L_3	Spur_011778_Slc16a9_1	Spur_011137_Slc16a10L	Spur_006002_Slc16a14_1	Spur_020323_Slc16a6L_6	Spur_018522_Slc16a14_4	Spur_010273_Slc16a14L_1	Spur_001211_Slc16a9	Spur_000910_Slc16_1	Spur_007653_Hypp_1741	Spur_011162_Spur_011162	Spur_009142_Slc16a9_4	Spur_011928_Slc16a7	Spur_001899_Spur_001899	Spur_026850_Slc16a6L_11	Spur_018738_Slc16aL_1	Spur_019876_Slc16a7_1	Spur_016184_Hypp_2250	Spur_008964_Spur_008964	Spur_010907_Slc16a9L_2	Spur_015034_Hypp_2183	Spur_017317_Slc16a6L_4	Spur_014476_Slc6a6	Spur_021775_Slc16a6_4	Spur_028790_Slc16a3L	Spur_008593_Slc16a9_3	Spur_012615_Slc16a12_1	Spur_003433_Spur_003433	Spur_002364_Spur_002364	Spur_012332_Spur_012332	Spur_002496_Spur_002496	Spur_010274_Spur_010274	Spur_015035_Spur_015035	
Smim_3162_AGAP003206_PB_Anopheles_gambiae_str_PEST_gi_333468536_gb_EGK96976_0_0_551	Smim_76132_monocarboxylate_transporter_putative_Ixodes_scapularis_gi_241586884_ref_XP_002403904_0_0_608	Smim_67989_putative_monocarboxylate_transporter_Latrodectus_hesperus_gi_318087294_gb_ADV40239_2e_54_184	Smim_38149_PREDICTED_monocarboxylate_transporter_10_like_isoform_Bombus_terrestris_gi_340720778_ref_XP_003398807_1e_132_402	Smim_53496_Monocarboxylate_transporter_12_Camponotus_floridanus_gi_307189535_gb_EFN73912_3e_159_486	Smim_36406_Monocarboxylate_transporter_12_Harpegnathos_saltator_gi_307206279_gb_EFN84344_2e_174_535	Smim_31195_monocarboxylate_transporter_putative_Ixodes_scapularis_gi_241597000_ref_XP_002404701_1e_66_232	Smim_52711_putative_monocarboxylate_transporter_Latrodectus_hesperus_gi_318087294_gb_ADV40239_3e_48_174	Smim_63233_monocarboxylate_transporter_putative_Ixodes_scapularis_gi_241724883_ref_XP_002404358_8e_82_273	Smim_67984_putative_monocarboxylate_transporter_Latrodectus_hesperus_gi_318087294_gb_ADV40239_2e_66_228	Smim_32089_putative_monocarboxylate_transporter_Latrodectus_hesperus_gi_318087294_gb_ADV40239_6e_54_194	Smim_44151_putative_monocarboxylate_transporter_Latrodectus_hesperus_gi_318087294_gb_ADV40239_6e_62_212	Smim_67970_putative_monocarboxylate_transporter_Latrodectus_hesperus_gi_318087294_gb_ADV40239_1e_54_196	Smim_60199_PREDICTED_monocarboxylate_transporter_14_like_Bombus_terrestris_gi_340722653_ref_XP_003399718_5e_82_275	Smim_3160_monocarboxylate_transporter_putative_Ixodes_scapularis_gi_241842796_ref_XP_002415430_3e_134_413	Smim_52695_monocarboxylate_transporter_putative_Ixodes_scapularis_gi_241724883_ref_XP_002404358_3e_32_134	Smim_24451_monocarboxylate_transporter_homologue_Drosophila_melanogaster_gi_4753706_emb_CAB42050_5e_72_245	Smim_52696_monocarboxylate_transporter_putative_Ixodes_scapularis_gi_241724883_ref_XP_002404358_2e_18_87_8	Smim_44135_putative_monocarboxylate_transporter_Latrodectus_hesperus_gi_318087294_gb_ADV40239_2e_30_118	Smim_80200_putative_monocarboxylate_transporter_Latrodectus_hesperus_gi_318087294_gb_ADV40239_2e_67_231	Smim_43604_PREDICTED_similar_to_GA11129_PA_Tribolium_castaneum_gi_189233770_ref_XP_001814361_5e_14_80_1	Smim_23580_putative_monocarboxylate_transporter_Latrodectus_hesperus_gi_318087294_gb_ADV40239_2e_55_199	Smim_80201_putative_monocarboxylate_transporter_Latrodectus_hesperus_gi_318087294_gb_ADV40239_1e_71_243	Smim_52699_monocarboxylate_transporter_putative_Ixodes_scapularis_gi_241156047_ref_XP_002407680_7e_33_134	Smim_75793_monocarboxylate_transporter_putative_Ixodes_scapularis_gi_241724883_ref_XP_002404358_2e_28_121	Smim_3158_Monocarboxylate_transporter_12_Acromyrmex_echinatior_gi_332026039_gb_EGI66190_7e_19_88_2	Smim_44122_monocarboxylate_transporter_putative_Ixodes_scapularis_gi_241156047_ref_XP_002407680_3e_24_108	Smim_16645_monocarboxylate_transporter_putative_Ixodes_scapularis_gi_241724883_ref_XP_002404358_2e_21_102	Smim_44125_monocarboxylate_transporter_putative_Ixodes_scapularis_gi_241255001_ref_XP_002404129_4e_23_106	Smim_80202_monocarboxylate_transporter_putative_Ixodes_scapularis_gi_241622055_ref_XP_002407398_1e_19_99_8	Smim_75307_monocarboxylate_transporter_putative_Ixodes_scapularis_gi_242001568_ref_XP_002435427_4e_27_110	Smim_24448_monocarboxylate_transporter_putative_Ixodes_scapularis_gi_241586884_ref_XP_002403904_2e_26_108	Smim_48970_novel_protein_similar_to_vertebrate_solute_carrier_family_26_Danio_rerio_gi_55962289_emb_CAI11884_2e_12_69_3	Smim_80195_monocarboxylate_transporter_putative_Ixodes_scapularis_gi_241622055_ref_XP_002407398_2e_16_86_3	Smim_44133_monocarboxylate_transporter_putative_Ixodes_scapularis_gi_241597000_ref_XP_002404701_5e_17_89_0	Smim_49592_monocarboxylate_transporter_putative_Ixodes_scapularis_gi_241156047_ref_XP_002407680_3e_22_100	Smim_44142_putative_monocarboxylate_transporter_Latrodectus_hesperus_gi_318087294_gb_ADV40239_9e_24_100	Smim_67987_putative_monocarboxylate_transporter_Latrodectus_hesperus_gi_318087294_gb_ADV40239_2e_18_89_0	Smim_44129_putative_monocarboxylate_transporter_Latrodectus_hesperus_gi_318087294_gb_ADV40239_4e_14_71_6	Smim_16644_putative_monocarboxylate_transporter_Latrodectus_hesperus_gi_318087294_gb_ADV40239_4e_24_100	Smim_80193_putative_monocarboxylate_transporter_Latrodectus_hesperus_gi_318087294_gb_ADV40239_2e_18_85_9	Smim_43605_43605	
Sman_134410_Putative_monocarboxylate_transporter_Source_UniProtKB_TrEMBL_Acc_G4VQ07	Sman_150090_Putative_monocarboxylate_transporter_Source_UniProtKB_TrEMBL_Acc_G4VI12	Sman_161430_Putative_monocarboxylate_transporter_Source_UniProtKB_TrEMBL_Acc_G4VA41	Sman_168000_Putative_monocarboxylate_transporter_Source_UniProtKB_TrEMBL_Acc_G4V6E0	Sman_161850_Putative_monocarboxylate_transporter_Source_UniProtKB_TrEMBL_Acc_G4VA86	Sman_151010_Putative_monocarboxylate_transporter_Source_UniProtKB_TrEMBL_Acc_G4VHQ0	Sman_144760_Monocarboxylate_transporter_putative_Source_UniProtKB_TrEMBL_Acc_G4LWV9	
Gsal_13715_monocarboxylate_transporter_partial	Gsal_12250_monocarboxylate_transporter	Gsal_3269_monocarboxylate_transporter	Gsal_2227_monocarboxylate_transporter_12	Gsal_835_monocarboxylate_transporter_12	Gsal_10933_monocarboxylate_transporter_9	Gsal_12377_monocarboxylate_transporter_12	Gsal_4840_monocarboxylate_transporter	Gsal_9386_monocarboxylate_transporter	Gsal_5971_monocarboxylate_transporter_12	Gsal_11553_monocarboxylate_transporter	Gsal_12379_hypothetical_protein	Gsal_2392_monocarboxylate_transporter_12	
Nvec_52655_MFS_1	Nvec_25430_MFS_1	Nvec_58546	Nvec_11193_	Nvec_54679_	Nvec_1528_	Nvec_26686_	Nvec_48266_	Nvec_34145_	Nvec_19355_MFS_1	Nvec_21203_MFS_1	Nvec_14642_	Nvec_17070_MFS_1	Nvec_34467_	Nvec_19373_MFS_1	Nvec_3244_	Nvec_12536_Oxidored_q2	Nvec_37282_DUF360	Nvec_32937_MFS_1	Nvec_280_MFS_1	Nvec_38025_	Nvec_22345_	Nvec_34014_MFS_1	Nvec_14641_	Nvec_20213_MFS_1	Nvec_40952_	Nvec_42685_MFS_1	Nvec_50290_MFS_1	Nvec_25744_MFS_1	Nvec_52188_MFS_1	Nvec_57766_MFS_1	Nvec_8125_MFS_1	Nvec_8931_MFS_1	Nvec_8629_	Nvec_36417_MFS_1	Nvec_35863_	Nvec_41721_MFS_1	Nvec_56499_MFS_1	Nvec_36416_	Nvec_27771_SH2	Nvec_41572_MFS_1	Nvec_28777_Antimicrobial13	Nvec_20627_	Nvec_17061_	Nvec_52424_	Nvec_26616_	Nvec_28457_	Nvec_11544_zf_CCCH	Nvec_38772_	Nvec_8230_	Nvec_53903_	Nvec_43668_PsbH	
Scer_YNL125C_Protein_with_similarity_to_monocarboxylate_permeases_appears_not_to_be_involved_in_transport_of_monocarboxylates_such_as_lactate_pyruvate_or_acetate_across_the_plasma_membrane_Source_SGD_Acc_S000005069_ESBP6_SGD	Scer_YKL221W_Protein_with_similarity_to_mammalian_monocarboxylate_permeases_which_are_involved_in_transport_of_monocarboxylic_acids_across_the_plasma_membrane_mutant_is_not_deficient_in_monocarboxylate_transport_Source_SGD_Acc_S000001704_MCH2_SGD	Scer_YOR306C_Plasma_membrane_riboflavin_transporter_facilitates_the_uptake_of_vitamin_B2_required_for_FAD_dependent_processes_sequence_similarity_to_mammalian_monocarboxylate_permeases_however_mutants_are_not_deficient_in_monocarboxylate_transport_Source_SGD_Acc_S000005833_MCH5_SGD	Scer_YOL119C_Protein_with_similarity_to_mammalian_monocarboxylate_permeases_which_are_involved_in_transport_of_monocarboxylic_acids_across_the_plasma_membrane_mutant_is_not_deficient_in_monocarboxylate_transport_Source_SGD_Acc_S000005479_MCH4_SGD	
Ttra_11412T0_11412_major_facilitator_superfamily_transporter_MFS_1_439_aa	Ttra_08895T0_08895	

HG_6951	
Hsap_Ensmbl0239305_ring_finger_protein_103_Source_HGNC_Symbol_Acc_12859_RNF103	Hsap_Ensmbl0249884_RNF103_CHMP3_readthrough_Source_HGNC_Symbol_Acc_38847_RNF103_CHMP3	
Cgig_16416	
Drer_057438_ring_finger_protein_103_Source_ZFIN_Acc_ZDB_GENE_040912_171_rnf103	
Spur_005100_Rnf103	
Smim_35044_PREDICTED_RING_finger_protein_103_Callithrix_jacchus_gi_296223339_ref_XP_002757574_8e_30_125	
Nvec_23934_zf_C3HC4	
Atha_AT3G13228_1_RING_U_box_superfamily_protein	

HG_2685	
Hsap_Ensmbl0197872_family_with_sequence_similarity_49_member_A_Source_HGNC_Symbol_Acc_25373_FAM49A	Hsap_Ensmbl0153310_family_with_sequence_similarity_49_member_B_Source_HGNC_Symbol_Acc_25216_FAM49B	
Dmel_0052066_CG32066	
Cgig_21231_Protein_FAM49B_Source_UniProtKB_TrEMBL_Acc_K1RAR8	Cgig_21232_Protein_FAM49B_Source_UniProtKB_TrEMBL_Acc_K1RH16	
Cele_019944_R07G3_8_Protein_R07G3_8_R07G3_8_mRNA_complete_cds_Source_RefSeq_mRNA_Acc_NM_063198	
Drer_045417_family_with_sequence_similarity_49_member_Bb_Source_ZFIN_Acc_ZDB_GENE_040426_2590_fam49bb	Drer_006672_zinc_finger_protein_395_Source_ZFIN_Acc_ZDB_GENE_031002_50_znf395	Drer_035907_family_with_sequence_similarity_49_member_A_Source_ZFIN_Acc_ZDB_GENE_040801_125_fam49a	Drer_020929_family_with_sequence_similarity_49_member_Ba_Source_ZFIN_Acc_ZDB_GENE_030131_9537_fam49ba	
Spur_003652_Fam49b	Spur_014605_Spur_014605	
Smim_76872_uncharacterized_protein_LOC100171826_Pongo_abelii_gi_197099614_ref_NP_001124953_5e_46_155	Smim_42955_AF208851_BM_009_Homo_sapiens_gi_7582290_gb_AAF64265_AF208851_2e_46_158	
Gsal_14493_protein_fam49b	Gsal_1332_protein_fam49a_like	
Ttra_09735T0_09735	
Rfil_569422731_family_with_sequence_similarity_49_member_A_like_isoform_2_partial_Reticulomyxa_filosa	Rfil_569385237	Rfil_5694070354274_partial_Reticulomyxa_filosa	

HG_6775	
This group of homology does not contain any annotated genome

HG_11156	
Hsap_Ensmbl0118960_HCLS1_binding_protein_3_Source_HGNC_Symbol_Acc_24979_HS1BP3	
Drer_034222_HCLS1_binding_protein_3_Source_HGNC_Symbol_Acc_24979_HS1BP3	
Smim_48088_HS1_binding_protein_3_isoform_CRA_a_Mus_musculus_gi_148665986_gb_EDK98402_3e_19_97_4	
Nvec_50134_Sorting_nexin	

HG_2597	
Hsap_Ensmbl0131558_exocyst_complex_component_4_Source_HGNC_Symbol_Acc_30389_EXOC4	
Dmel_0262603_sec8_sec8_Source_FlyBase_0262603	
Cgig_04142_Exocyst_complex_component_4_Source_UniProtKB_TrEMBL_Acc_K1PIA4	
Cele_004753_sec_8_Protein_SEC_8_sec_8_mRNA_complete_cds_Source_RefSeq_mRNA_Acc_NM_060331	
Drer_004336_exocyst_complex_component_4_Source_ZFIN_Acc_ZDB_GENE_041210_112_exoc4	
Spur_015969_Exoc4	Spur_001084_Exoc4_1	Spur_001083_Exoc4_2	
Smim_49653_exocyst_componenet_sec8_putative_Ixodes_scapularis_gi_240957931_ref_XP_002400164_1e_150_473	
Gsal_4519_exocyst_complex_component_4	
Nvec_7920_Sec15	Nvec_37775_	
Scer_YPR055W_Essential_121kDa_subunit_of_the_exocyst_complex_Sec3p_Sec5p_Sec6p_Sec8p_Sec10p_Sec15p_Exo70p_and_Exo84p_which_has_the_essential_function_of_mediating_polarized_targeting_of_secretory_vesicles_to_active_sites_of_exocytosis_Source_SGD_Acc_S000006259_SEC8_SGD	
Ttra_04360T0_04360_MHC_I_family_protein_1390_aa	

HG_7150	
Cgig_25129_WD_repeat_containing_protein_87_Source_UniProtKB_TrEMBL_Acc_K1RE93	
Spur_027338_Hypp_266	
Nvec_41912_WD40	Nvec_26321_	Nvec_55248_Adeno_E1A	Nvec_22746_	
Ttra_10390T0_10390	Ttra_05042T0_05042	

HG_652	
Hsap_Ensmbl0184979_ubiquitin_specific_peptidase_18_Source_HGNC_Symbol_Acc_12616_USP18	Hsap_Ensmbl0161133_ubiquitin_specific_peptidase_41_Source_HGNC_Symbol_Acc_20070_USP41	Hsap_Ensmbl0187555_ubiquitin_specific_peptidase_7_herpes_virus_associated_Source_HGNC_Symbol_Acc_12630_USP7	Hsap_Ensmbl0085982_ubiquitin_specific_peptidase_40_Source_HGNC_Symbol_Acc_20069_USP40	Hsap_Ensmbl0090686_ubiquitin_specific_peptidase_48_Source_HGNC_Symbol_Acc_18533_USP48	
Dmel_0016756_Ubp64E_Ubiquitin_specific_protease_64E_Source_FlyBase_0016756	Dmel_0030366_Usp7_ubiquitin_specific_protease_7_Source_FlyBase_0030366	
Cgig_21402_Ubiquitin_carboxyl_terminal_hydrolase_Source_UniProtKB_TrEMBL_Acc_K1RCW8	Cgig_08892_Ubiquitin_carboxyl_terminal_hydrolase_Source_UniProtKB_TrEMBL_Acc_K1P6N8	Cgig_04725_Ubiquitin_carboxyl_terminal_hydrolase_Source_UniProtKB_TrEMBL_Acc_K1PB73	
Cele_010406_math_33_Protein_MATH_33_isoform_c_math_33_mRNA_complete_cds_Source_RefSeq_mRNA_Acc_NM_001028841	Cele_011507_T05H10_1_Protein_T05H10_1_T05H10_1_mRNA_complete_cds_Source_RefSeq_mRNA_Acc_NM_063285	Cele_009267_usp_48_Protein_USP_48_usp_48_mRNA_complete_cds_Source_RefSeq_mRNA_Acc_NM_060123	Cele_004167_pqn_87_Protein_PQN_87_isoform_a_pqn_87_mRNA_complete_cds_Source_RefSeq_mRNA_Acc_NM_064193	
Drer_071197_ubiquitin_specific_peptidase_40_Source_ZFIN_Acc_ZDB_GENE_060518_5_usp40	Drer_073710_ubiquitin_specific_peptidase_7_herpes_virus_associated_Source_ZFIN_Acc_ZDB_GENE_030131_3656_usp7	Drer_088890_ubiquitin_specific_peptidase_47_Source_ZFIN_Acc_ZDB_GENE_070719_7_usp47	
Spur_010737_Usp7_Ubiquitin_carboxyl_terminal_hydrolase_Source_UniProtKB_TrEMBL_Acc_H3I9K7	Spur_022193_Spur_022193	Spur_010610_Spur_010610	Spur_027530_Spur_027530	Spur_017218_Spur_017218	
Smim_33055_PREDICTED_LOW_QUALITY_PROTEIN_ubiquitin_carboxyl_terminal_hydrolase_7_Apis_mellifera_gi_328782136_ref_XP_003250090_0_0_1524	Smim_18589_PREDICTED_MATH_meprin_associated_Traf_homology_domain_containing_family_member_math_33_like_Saccoglossus_kowalevskii_gi_291234617_ref_XP_002737245_5e_11_64_7	
Sman_089180_DUB7_Ubiquitin_carboxyl_terminal_hydrolase_Source_UniProtKB_TrEMBL_Acc_G4VAA7	
Gsal_6766_ubiquitin_carboxyl_terminal_hydrolase_7	Gsal_11423_ubiquitin_carboxyl_terminal_hydrolase_7	Gsal_8936_ubiquitin_carboxyl_terminal_hydrolase_47	Gsal_15340_ubl_carboxyl_terminal_hydrolase_18	
Nvec_24189_	Nvec_12300_UCH	Nvec_20219_UCH	Nvec_29469_UCH	
Scer_YMR304W_Ubiquitin_specific_protease_involved_in_protein_deubiquitination_catalytic_activity_regulated_by_an_N_terminal_TRAF_like_domain_and_and_C_terminal_sequences_physically_interacts_with_anaphase_promoting_complex_cyclosome_APC_C_activator_Cdh1p_Source_SGD_Acc_S000004920_UBP15_SGD	
Atha_AT5G06600_1_UBP12_ubiquitin_specific_protease_12	Atha_AT3G11910_1_UBP13_ubiquitin_specific_protease_13	
Ttra_00606T0_00606_ubiquitin_carboxyl_terminal_hydrolase_1039_aa	Ttra_09415T0_09415_ubiquitin_carboxyl_terminal_hydrolase_1298_aa	Ttra_07438T0_07438_nc_protein_1089_aa	Ttra_00466T0_00466	Ttra_04644T0_04644_ubiquitin_carboxyl_terminal_hydrolase_991_aa	Ttra_11921T0_11921	Ttra_01865T0_01865	Ttra_07382T0_07382	
Rfil_5694136171573_partial_Reticulomyxa_filosa	Rfil_569404625_ubiquitin_carboxyl_terminal_hydrolase_Reticulomyxa_filosa	Rfil_569337288_Clan_CA_family_C19_ubiquitin_hydrolase_like_cysteine_peptidase_partial_Reticulomyxa_filosa	Rfil_569367472	Rfil_569426450	Rfil_569412856_Ubiquitin_carboxyl_terminal_hydrolase_family_protein_partial_Reticulomyxa_filosa	Rfil_569431496_peptidase_C19_family_protein_partial_Reticulomyxa_filosa	

HG_10035	
Hsap_Ensmbl0236980_chromosome_3_open_reading_frame_84_Source_HGNC_Symbol_Acc_44666_C3orf84	
Spur_008348_Hypp_1780	
Nvec_38715_	

HG_11051	
Spur_026930_Spur_026930	
Nvec_13909_	Nvec_48110_	Nvec_20563_	
Atha_AT1G04800_1_glycine_rich_protein	Atha_AT2G32690_1_ATGRP23_GRP23_glycine_rich_protein_23	
Ttra_01452T0_01452	Ttra_11672T0_11672	

HG_2732	
Hsap_Ensmbl0255730_2_oxoisovalerate_dehydrogenase_subunit_alpha_mitochondrial_Uncharacterized_protein_Source_UniProtKB_TrEMBL_Acc_F5H5P2_CTC_435M10_3	Hsap_Ensmbl0248098_branched_chain_keto_acid_dehydrogenase_E1_alpha_polypeptide_Source_HGNC_Symbol_Acc_986_BCKDHA	
Dmel_0037709_CG8199	
Cgig_24793_2_oxoisovalerate_dehydrogenase_subunit_alpha_mitochondrial_Source_UniProtKB_TrEMBL_Acc_K1S4J4	
Cele_012713_Y39E4A_3_Protein_Y39E4A_3_isoform_a_Y39E4A_3_mRNA_complete_cds_Source_RefSeq_mRNA_Acc_NM_001038287	Cele_012799_Y43F4A_4_Protein_Y43F4A_4_Y43F4A_4_mRNA_complete_cds_Source_RefSeq_mRNA_Acc_NM_067327	
Drer_040555_branched_chain_keto_acid_dehydrogenase_E1_alpha_polypeptide_Source_ZFIN_Acc_ZDB_GENE_050522_376_bckdha	
Spur_019645_Bckdha	
Smim_28662_pyruvate_dehydrogenase_putative_Ixodes_scapularis_gi_241999616_ref_XP_002434451_7e_160_463	
Gsal_6213_2_oxoisovalerate_dehydrogenase_subunit_mitochondrial_like	
Nvec_4364_E1_dh	Nvec_57290_E1_dh	
Atha_AT1G21400_1_Thiamin_diphosphate_binding_fold_THDP_binding_superfamily_protein	Atha_AT5G09300_1_Thiamin_diphosphate_binding_fold_THDP_binding_superfamily_protein	Atha_AT5G34780_1_Thiamin_diphosphate_binding_fold_THDP_binding_superfamily_protein	
Ttra_06205T0_06205_transmembrane_protein_91_441_aa	
Rfil_569416023_branched_chain_keto_acid_dehydrogenase_E1_alpha_polypeptide_Reticulomyxa_filosa	

HG_6734	
Hsap_Ensmbl0166126_amnion_associated_transmembrane_protein_Source_HGNC_Symbol_Acc_14604_AMN	
Dmel_0025686_CG11592	
Cgig_10676_Legumain_Source_UniProtKB_TrEMBL_Acc_K1QB32	
Cele_022285_Y75B7AL_2_Protein_Y75B7AL_2_Y75B7AL_2_mRNA_complete_cds_Source_RefSeq_mRNA_Acc_NM_071003	
Drer_062947_amnion_associated_transmembrane_protein_Source_ZFIN_Acc_ZDB_GENE_060810_59_amn	
Spur_024177_Amn	Spur_014692_AmnL	
Smim_9047_Im_7155895_protein_Danio_rerio_gi_92098008_gb_AAI15319_2e_35_144	
Nvec_32574_Myosin_N	

HG_243	
Hsap_Ensmbl0106927_alpha_1_microglobulin_bikunin_precursor_Source_HGNC_Symbol_Acc_453_AMBP	Hsap_Ensmbl0101446_serine_peptidase_inhibitor_Kunitz_type_3_Source_HGNC_Symbol_Acc_11248_SPINT3	Hsap_Ensmbl0003436_tissue_factor_pathway_inhibitor_lipoprotein_associated_coagulation_inhibitor_Source_HGNC_Symbol_Acc_11760_TFPI	Hsap_Ensmbl0101448_epididymal_peptidase_inhibitor_Source_HGNC_Symbol_Acc_15932_EPPIN	Hsap_Ensmbl0105825_tissue_factor_pathway_inhibitor_2_Source_HGNC_Symbol_Acc_11761_TFPI2	Hsap_Ensmbl0167642_serine_peptidase_inhibitor_Kunitz_type_2_Source_HGNC_Symbol_Acc_11247_SPINT2	Hsap_Ensmbl0166145_serine_peptidase_inhibitor_Kunitz_type_1_Source_HGNC_Symbol_Acc_11246_SPINT1	Hsap_Ensmbl0149651_serine_peptidase_inhibitor_Kunitz_type_4_Source_HGNC_Symbol_Acc_16130_SPINT4	Hsap_Ensmbl0243543_WAP_four_disulfide_core_domain_6_Source_HGNC_Symbol_Acc_16164_WFDC6	
Dmel_0031562_CG3604	Dmel_0031564_CG2816	Dmel_0039077_CG17380	Dmel_0031563_CG10031	Dmel_0051779_Acp24A4_Acp24A4_Source_FlyBase_0051779	Dmel_0033355_CG13748	Dmel_0031560_CG16713	Dmel_0031559_CG3513	Dmel_0031561_CG16712	Dmel_0031554_CG15418	Dmel_0262010_CG42828	Dmel_0051515_CG31515	Dmel_0085305_CG34276	Dmel_0051609_CG31609	Dmel_0262009_CG42827	Dmel_0262721_CG43165	Dmel_0259954_CG42464	Dmel_0263842_CG43703	Dmel_0263082_CG43350	
Cgig_24386_Papilin_Source_UniProtKB_TrEMBL_Acc_K1PKN2	Cgig_21289_Papilin_Source_UniProtKB_TrEMBL_Acc_K1S2I8	Cgig_14384_Tissue_factor_pathway_inhibitor_Source_UniProtKB_TrEMBL_Acc_K1QEK5	Cgig_20828_Carboxypeptidase_inhibitor_SmCI_Source_UniProtKB_TrEMBL_Acc_K1PX42	Cgig_20756_Collagen_alpha_3_VI_chain_Source_UniProtKB_TrEMBL_Acc_K1QXQ4	Cgig_20191_Carboxypeptidase_inhibitor_SmCI_Source_UniProtKB_TrEMBL_Acc_K1Q8B0	Cgig_07002_Tissue_factor_pathway_inhibitor_Source_UniProtKB_TrEMBL_Acc_K1R216	Cgig_12929_Textilinin_2_Source_UniProtKB_TrEMBL_Acc_K1R1J6	Cgig_11369_Tissue_factor_pathway_inhibitor_2_Source_UniProtKB_TrEMBL_Acc_K1RCH9	Cgig_15567_Kunitz_type_proteinase_inhibitor_5_II_Source_UniProtKB_TrEMBL_Acc_K1PW04	Cgig_20818_Papilin_Source_UniProtKB_TrEMBL_Acc_K1Q4R7	Cgig_18297_Putative_Kunitz_type_proteinase_inhibitor_Source_UniProtKB_TrEMBL_Acc_K1RWU5	Cgig_20112_Venom_basic_protease_inhibitor_IX_Source_UniProtKB_TrEMBL_Acc_K1QII8	Cgig_18725_Amyloid_like_protein_2_Source_UniProtKB_TrEMBL_Acc_K1QW69	Cgig_05095_Trophoblast_Kunitz_domain_protein_1_Source_UniProtKB_TrEMBL_Acc_K1PAS7	Cgig_13032_Kunitz_type_proteinase_inhibitor_5_II_Source_UniProtKB_TrEMBL_Acc_K1RAF3	Cgig_08227_Venom_trypsin_inhibitor_Source_UniProtKB_TrEMBL_Acc_K1PLD0	Cgig_21657_Amyloid_like_protein_2_Source_UniProtKB_TrEMBL_Acc_K1Q2W2	Cgig_06270	Cgig_20111	Cgig_23871_Protein_AMBP_Source_UniProtKB_TrEMBL_Acc_K1QUS1	
Cele_012186_mlt_11_Protein_MLT_11_isoform_b_mlt_11_mRNA_complete_cds_Source_RefSeq_mRNA_Acc_NM_001270009	Cele_020017_R12A1_3_Protein_R12A1_3_R12A1_3_mRNA_complete_cds_Source_RefSeq_mRNA_Acc_NM_071009	Cele_003165_mec_1_Protein_MEC_1_isoform_j_Source_RefSeq_mRNA_Acc_NM_001129535	Cele_009058_F22E12_1_Protein_F22E12_1_F22E12_1_mRNA_complete_cds_Source_RefSeq_mRNA_Acc_NM_073283	Cele_219436_C49H3_16_Protein_C49H3_16_C49H3_16_mRNA_complete_cds_Source_RefSeq_mRNA_Acc_NM_001268379	
Drer_092534_si_ch211_62a1_3_Source_ZFIN_Acc_ZDB_GENE_061207_41_si_ch211_62a1_3	Drer_004296_alpha_1_microglobulin_bikunin_precursor_Source_ZFIN_Acc_ZDB_GENE_040426_1608_ambp	Drer_061351_tissue_factor_pathway_inhibitor_2_Source_ZFIN_Acc_ZDB_GENE_060503_38_tfpi2	Drer_034718_tissue_factor_pathway_inhibitor_a_Source_ZFIN_Acc_ZDB_GENE_030711_1_tfpia	Drer_090185_si_dkeyp_73b11_8_Source_ZFIN_Acc_ZDB_GENE_131120_176_si_dkeyp_73b11_8	Drer_089640_si_dkey_117n7_5_Source_ZFIN_Acc_ZDB_GENE_060503_331_si_dkey_117n7_5	Drer_089361_wu_fb59d01_Source_ZFIN_Acc_ZDB_GENE_030131_1098_wu_fb59d01	Drer_089429_si_dkey_205h13_2_Source_ZFIN_Acc_ZDB_GENE_080225_18_si_dkey_205h13_2	Drer_012467_serine_peptidase_inhibitor_Kunitz_type_1_b_Source_ZFIN_Acc_ZDB_GENE_071218_1_spint1b	Drer_069476_serine_peptidase_inhibitor_Kunitz_type_2_Source_ZFIN_Acc_ZDB_GENE_061013_323_spint2	
Spur_008297_Spur_008297	Spur_022823_Hypp_1058	Spur_009405_Spur_009405	Spur_030138_TfpiL	
Smim_60401_papilin_partial_Rhipicephalus_microplus_gi_301130834_gb_ADK62391_0_0_1025	Smim_17165_papilin_partial_Rhipicephalus_microplus_gi_301130834_gb_ADK62391_0_0_878	Smim_1061_papilin_partial_Rhipicephalus_microplus_gi_301130834_gb_ADK62391_2e_57_206	Smim_6763_Kunitz_like_protease_inhibitor_precursor_Latrodectus_hesperus_gi_318087082_gb_ADV40132_4e_103_318	Smim_47107_putative_serine_proteinase_inhibitor_Latrodectus_hesperus_gi_318087378_gb_ADV40281_5e_74_239	Smim_47099_Kunitz_like_protease_inhibitor_precursor_Latrodectus_hesperus_gi_318087082_gb_ADV40132_3e_126_376	Smim_75893_KCP_HALAI_RecName_Full_BPTI_Kunitz_domain_containing_protein_gi_308154237_sp_P86733_KCP_HALAI_2e_27_110	Smim_5770_PREDICTED_amyloid_beta_A4_precursor_like_protein_Oryctolagus_cuniculus_gi_291383581_ref_XP_002708890_3e_16_80_9	Smim_78095_PREDICTED_tissue_factor_pathway_inhibitor_like_Anolis_carolinensis_gi_327274788_ref_XP_003222158_2e_23_106	
Sman_147730_Putative_kunitz_type_protease_inhibitor_Source_UniProtKB_TrEMBL_Acc_G4VEE0	Sman_139840_Putative_kunitz_type_protease_inhibitor_Source_UniProtKB_TrEMBL_Acc_G4VDG8	Sman_179120_Putative_kunitz_type_protease_inhibitor_Source_UniProtKB_TrEMBL_Acc_G4VBB1	Sman_172960_Putative_kunitz_type_protease_inhibitor_Source_UniProtKB_TrEMBL_Acc_G4VED9	
Gsal_4245_kunitz_like_protease_inhibitor	Gsal_14351_tissue_factor_pathway_inhibitor_2_precursor	Gsal_5892_papilin	Gsal_683_kunitz_like_protease_inhibitor	Gsal_7140_protein_mig_isoform_b	Gsal_11455_tissue_factor_pathway_inhibitor_2_precursor	Gsal_13043_collagen_alpha_3_chain	Gsal_28_col6a3_protein	
Nvec_53796_	Nvec_4642_Kunitz_BPTI	Nvec_48501_I_set	
Ttra_00860T0_00860	

HG_33978	
Nvec_42091_E_MAP_115	

HG_2468	
Hsap_Ensmbl0131951_leucine_rich_repeat_containing_9_Source_HGNC_Symbol_Acc_19848_LRRC9	
Cgig_28069_Leucine_rich_repeat_containing_protein_9_Source_UniProtKB_TrEMBL_Acc_K1R4J9	Cgig_06780_Leucine_rich_repeat_containing_protein_9_Source_UniProtKB_TrEMBL_Acc_K1R0I0	
Cele_020266_T05H4_3_Protein_T05H4_3_T05H4_3_mRNA_complete_cds_Source_RefSeq_mRNA_Acc_NM_072240	Cele_189952_K10D2_8_Protein_K10D2_8_K10D2_8_mRNA_complete_cds_Source_RefSeq_mRNA_Acc_NM_001267995	
Drer_054352_leucine_rich_repeat_containing_9_Source_ZFIN_Acc_ZDB_GENE_080917_56_lrrc9	
Spur_005309_Lrrc9	Spur_014408_Spur_014408	Spur_010818_Lrrc9_1	Spur_028570_Spur_028570	
Sman_124590	
Gsal_10328_leucine_rich_repeat_containing_protein_9	
Nvec_6824_	Nvec_34784_	
Atha_AT5G22320_1_Leucine_rich_repeat_LRR_family_protein	
Ttra_11229T0_11229_rab_family_protein_676_aa	Ttra_03044T0_03044_leucine_Rich_Repeat_family_protein_975_aa	
Rfil_5694064084513_Reticulomyxa_filosa	

HG_6558	
Hsap_Ensmbl0064115_transmembrane_7_superfamily_member_3_Source_HGNC_Symbol_Acc_23049_TM7SF3	
Cgig_24547_Transmembrane_7_superfamily_member_3_Source_UniProtKB_TrEMBL_Acc_K1Q8L4	
Drer_093658_transmembrane_7_superfamily_member_3_Source_ZFIN_Acc_ZDB_GENE_030131_1770_tm7sf3	
Spur_007572_Spur_007572	Spur_017804_Tm7sf3	Spur_011758_Spur_011758	
Smim_6685_PREDICTED_transmembrane_7_superfamily_member_3_like_isoform_Pongo_abelii_gi_297691439_ref_XP_002823094_2e_62_222	
Nvec_648_SHQ1	Nvec_30038_	

HG_2644	
Hsap_Ensmbl0171989_lactate_dehydrogenase_A_like_6B_Source_HGNC_Symbol_Acc_21481_LDHAL6B	Hsap_Ensmbl0166800_lactate_dehydrogenase_A_like_6A_Source_HGNC_Symbol_Acc_28335_LDHAL6A	Hsap_Ensmbl0134333_lactate_dehydrogenase_A_Source_HGNC_Symbol_Acc_6535_LDHA	Hsap_Ensmbl0111716_lactate_dehydrogenase_B_Source_HGNC_Symbol_Acc_6541_LDHB	Hsap_Ensmbl0151116_UEV_and_lactate_malate_dehyrogenase_domains_Source_HGNC_Symbol_Acc_30866_UEVLD	Hsap_Ensmbl0166796_lactate_dehydrogenase_C_Source_HGNC_Symbol_Acc_6544_LDHC	
Dmel_0001258_ImpL3_Ecdysone_inducible_gene_L3_Source_FlyBase_0001258	Dmel_0033856_CG13334	
Cele_002262_ldh_1_Protein_LDH_1_ldh_1_mRNA_complete_cds_Source_RefSeq_mRNA_Acc_NM_064102	
Drer_009266_UEV_and_lactate_malate_dehyrogenase_domains_Source_ZFIN_Acc_ZDB_GENE_040801_138_uevld	Drer_019644_lactate_dehydrogenase_Ba_Source_ZFIN_Acc_ZDB_GENE_991026_6_ldhba	Drer_040856_lactate_dehydrogenase_A4_Source_ZFIN_Acc_ZDB_GENE_991026_5_ldha	Drer_071076_lactate_dehydrogenase_Bb_Source_ZFIN_Acc_ZDB_GENE_040718_176_ldhbb	
Spur_011962_Ldha_L_lactate_dehydrogenase_Source_UniProtKB_TrEMBL_Acc_H3ID14	
Sman_038950_Putative_l_lactate_dehydrogenase_Source_UniProtKB_TrEMBL_Acc_G4VQZ5	Sman_038960_Putative_l_lactate_dehydrogenase_Source_UniProtKB_TrEMBL_Acc_G4VQZ4	Sman_033040_Putative_l_lactate_dehydrogenase_Source_UniProtKB_TrEMBL_Acc_G4VRF8	
Gsal_6969_l_lactate_dehydrogenase	
Atha_AT4G17260_1_Lactate_malate_dehydrogenase_family_protein	

HG_33906	
Nvec_49266_	

HG_546	
Hsap_Ensmbl0022267_four_and_a_half_LIM_domains_1_Source_HGNC_Symbol_Acc_3702_FHL1	Hsap_Ensmbl0183386_four_and_a_half_LIM_domains_3_Source_HGNC_Symbol_Acc_3704_FHL3	Hsap_Ensmbl0112214_four_and_a_half_LIM_domains_5_Source_HGNC_Symbol_Acc_17371_FHL5	Hsap_Ensmbl0139174_prickle_homolog_1_Drosophila_Source_HGNC_Symbol_Acc_17019_PRICKLE1	Hsap_Ensmbl0124593_prickle_homolog_4_Drosophila_Source_HGNC_Symbol_Acc_16805_PRICKLE4	Hsap_Ensmbl0012211_prickle_homolog_3_Drosophila_Source_HGNC_Symbol_Acc_6645_PRICKLE3	Hsap_Ensmbl0135269_testis_derived_transcript_3_LIM_domains_Source_HGNC_Symbol_Acc_14620_TES	Hsap_Ensmbl0163637_prickle_homolog_2_Drosophila_Source_HGNC_Symbol_Acc_20340_PRICKLE2	Hsap_Ensmbl0115641_four_and_a_half_LIM_domains_2_Source_HGNC_Symbol_Acc_3703_FHL2	Hsap_Ensmbl0071282_LIM_and_cysteine_rich_domains_1_Source_HGNC_Symbol_Acc_6633_LMCD1	
Dmel_0261565_Lmpt_Limpet_Source_FlyBase_0261565	Dmel_0003090_pk_prickle_Source_FlyBase_0003090	Dmel_0263934_esn_espinas_Source_FlyBase_0263934	Dmel_0034223_Tes_Testin_ortholog_Source_FlyBase_0034223	
Cgig_27326_Four_and_a_half_LIM_domains_protein_2_Source_UniProtKB_TrEMBL_Acc_K1R1Q9	Cgig_15345_Testin_Source_UniProtKB_TrEMBL_Acc_K1Q754	Cgig_23631_Prickle_like_protein_2_Source_UniProtKB_TrEMBL_Acc_K1RL29	Cgig_27327_Prickle_like_protein_3_Source_UniProtKB_TrEMBL_Acc_K1RBV4
[truncated: 10,800,919 more chars]
