# Supplementary material for: Reconstruction of the ancestral metazoan genome reveals an increase in genomic novelty
Source: Nat Commun. 2018 Apr 30;9:1730. doi: 10.1038/s41467-018-04136-5 (PMC5928047; doi:10.1038/s41467-018-04136-5)
Supplement: Supplementary file 13 — Supplementary Data 10 [file 41467_2018_4136_MOESM13_ESM.zip › Node 5 - Planulozoa/Planulozoa Losses if ctenophorans are sister to planulozoans all genes IDs.out]

HG_33227	Mley_ML07769a	Cow_02047T0	Pbac_3479722	Pbac_3462073
HG_3198	Spun_01867T0	Spun_06409T0	Spun_02232T0	Spun_06284T0	Amac_13746T0	Spun_07649T0	Amac_11885T0	Spun_07119T0	Amac_15882T0	Amac_13493T0	Amac_14266T0	Amac_15865T0	Amac_05014T0	Amac_14282T0	Amac_15832T0	Amac_14327T0	Amac_17154T0	Amac_14283T0	Amac_13060T0	Amac_03925T0	Amac_01108T0	Amac_13059T0	Amac_12378T0	Amac_02720T0	Spun_04432T0	Bnat_77411_fgenesh1_pg_47_135	Amac_06302T0	Amac_16468T0	Amac_03918T0	Amac_15863T0	Amac_05290T0	Amac_14326T0	Amac_17443T0	Amac_16088T0	Amac_14284T0	Amac_17044T0	Amac_03936T0	Amac_09452T0	Amac_08460T0	Spun_04736T0	Amac_11146T0	Amac_17148T0	Amac_11147T0	Spun_03057T0	Amac_00676T0	Amac_11145T0	Amac_11158T0	Amac_16463T0	Amac_16465T0	Amac_15833T0	Amac_07948T0	Amac_16466T0	Amac_05934T0	Pbac_3469773	Amac_16460T0	Amac_05203T0	Spun_00233T0	Amac_11968T0	Amac_09077T0	Mbre_24906	Amac_03481T0	Amac_04799T0	Amac_11157T0	Amac_11143T0	Amac_16461T0	Amac_17447T0	Amac_16462T0	Amac_15864T0	Spun_07487T0	Amac_07951T0	Amac_16467T0	Amac_11159T0	Amac_11884T0	Amac_17446T0	Amac_17213T0
HG_42490	Mley_ML10571a	Falb_04761T0_04761	Ttra_07583T0_07583
HG_64579	Crei_184640_estExt_fgenesh2_kg_C_300001	Mley_ML017944a
HG_39279	Bnat_83722_fgenesh1_pg_114_6	Mley_ML051412a	Mley_ML051422a
HG_17259	Sros_10146T0	Aque_229490	Aque_229491	Mley_ML002124a	Mbre_31845
HG_34274	Crei_144448_Chlre2_kg_scaffold_10000328	Mley_ML05198a	Pbac_3470781	Pbac_3461107
HG_32201	Tadh_55354	Mley_ML01104a	Pbac_3475032	Mley_ML10554a
HG_57904	Sros_08593T0	Mley_ML200254a
HG_38732	Mley_ML29629a	Mley_ML48641a	Ehux_198900_gm1_900092
HG_1192	Aque_210824	Aque_219957	Aque_219955	Aque_214258	Aque_216447	Aque_224616	Aque_223882	Aque_214397	Aque_218349	Aque_212411	Tadh_21782	Aque_229715	Mley_ML05485a	Aque_211320	Aque_201022	Aque_215417	Aque_213924	Aque_212156	Aque_227699	Aque_215418	Aque_224340	Aque_212159	Aque_229712	Aque_204477	Aque_218220	Aque_229716	Aque_212161	Aque_212165	Aque_219956	Aque_212410	Aque_212155	Aque_225845	Aque_217810	Aque_212409	Aque_206315	Aque_207650	Aque_217809	Aque_207596	Aque_212166	Aque_210671	Aque_212167	Aque_221011	Aque_206234	Aque_223773	Aque_202609	Aque_229060	Aque_227700	Aque_217900	Aque_210672	Aque_217902	Aque_210670	Aque_212245	Aque_223775	Aque_212406	Aque_217903	Aque_202068	Aque_212247	Aque_213218	Aque_226395	Aque_206314	Aque_207651	Aque_200564	Aque_215412	Aque_215414	Aque_212158	Aque_218479	Aque_200836	Aque_217805	Aque_212163	Aque_214403	Aque_207653	Aque_216457	Aque_206956	Aque_212248	Aque_217909	Aque_215410	Aque_224848	Aque_224849	Aque_204141	Aque_223778	Aque_223776	Aque_202211	Aque_212246	Aque_212413	Aque_215416	Aque_223779	Aque_212308	Aque_213923	Aque_212164	Aque_226396	Aque_212416	Aque_217908	Aque_201570	Aque_215413	Aque_216456	Aque_211837	Aque_215419	Aque_217905	Aque_217911	Aque_207094	Mley_ML073045a	Aque_212415	Aque_229714	Aque_212154	Aque_213450	Aque_201642	Aque_218221	Aque_212404	Aque_204347	Aque_214950	Aque_215411	Aque_212157	Aque_212160	Aque_212249	Aque_217904	Aque_203657	Aque_212412	Aque_225743	Aque_217910	Aque_212405	Aque_217804	Aque_208060	Aque_224850	Aque_217912	Aque_229711	Aque_212414	Aque_229061	Aque_217800	Aque_205969	Aque_212402	Aque_201076	Aque_217906	Aque_223777	Aque_202671	Aque_200484	Aque_212407	Aque_212401	Aque_208061	Aque_215415	Aque_212250
HG_40809	Mley_ML03706a	Pbac_3472434	Aque_212070
HG_6842	Mley_ML12628a	Mley_ML444211a	Mley_ML35871a	Mley_ML102210a	Mley_ML080922a	Mley_ML053633a	Mley_ML271528a	Mley_ML271529a	Mley_ML231810a	Mley_ML11598a	Mley_ML03222a	Mley_ML03235a	Mley_ML01883a	Mley_ML271530a	Mley_ML053632a	Mley_ML065314a	Mley_ML00773a	Mley_ML22912a	Mley_ML35902a	Mley_ML046341a	Mley_ML033116a	Mley_ML27681a	Mley_ML029711a	Mley_ML074218a	Mley_ML033221a	Crei_124010_e_gwW_219_1_1	Mley_ML046342a	Sros_07477T0	Mley_ML09421a	Mley_ML05696a	Mley_ML005351a	Mley_ML23221a	Pbac_3465987
HG_13918	Mley_ML033627a	Pbac_3470343	Aque_216597	OcarG_4635
HG_29003	Ppat_68441_scaf_18000187	Atha_AT1G20890_1_unknown_protein_FUNCTIONS_IN_molecular_function_unknown_INVOLVED_IN_biological_process_unknown_LOCATED_IN_endomembrane_system_EXPRESSED_IN_24_plant_structures_EXPRESSED_DURING_14_growth_stages_BEST_Arabidopsis_thaliana_protein_match_is_unknown_protein_TAIR_AT1G76480_2_Has_33_Blast_hits_to_33_proteins_in_11_species_Archae_0_Bacteria_0_Metazoa_2_Fungi_0_Plants_31_Viruses_0_Other_Eukaryotes_0_source_NCBI_BLink	Atha_AT1G76480_2_unknown_protein_FUNCTIONS_IN_molecular_function_unknown_INVOLVED_IN_biological_process_unknown_LOCATED_IN_cellular_component_unknown_BEST_Arabidopsis_thaliana_protein_match_is_unknown_protein_TAIR_AT1G20890_1	Mley_ML043512a	Atri_00003_346
HG_16338	OcarG_3201	Cow_03821T0	Aque_224647	Mley_ML049017a	Aque_224648
HG_14232	Pbac_3466045	Mley_ML33826a	Pbac_3472304	Pbac_3464897	Pbac_3468909	Pbac_3471896	Pbac_3474772	Pbac_3474574	Pbac_3465648	Ppat_175074_100195	Pbac_3477260
HG_30318	Pbac_3460751	Mley_ML08547a	OcarG_8538	Spun_07328T0
HG_45512	Spun_01418T0	Pbac_3479437	Spun_04387T0
HG_35728	Ehux_463777_estExtDG_fgeneshEH_pg_C_320152	Mley_ML200249a	Pbac_3461861	Mley_ML200248a
HG_27904	Crei_175835_fgenesh2_pg_C_scaffold_34000141	Mley_ML147612a	Mley_ML08428a	Mley_ML358811a	Mley_ML358810a
HG_30605	Bnat_71573_fgenesh1_pg_16_71	Pbac_3476775	Mley_ML09423a	Pbac_3472984
HG_30331	Sarc_g22868	Ehux_237457_gm1_25100010	Ehux_248743_gm1_70000009	Mley_ML06716a
HG_42203	Pbac_3472611	Ehux_215396_gm1_6500079	Ehux_121521_fgeneshEH_pg_910_4
HG_7797	Bnat_84954_estExt_fgenesh1_pg_C_10462	Crei_149842_Chlre2_kg_scaffold_27000111	Smoe_426547_fgenesh2_pg_C_scaffold_84000018	Falb_01164T0_01164	Atha_AT5G63140_1_ATPAP29_PAP29_purple_acid_phosphatase_29	Scer_YLR361C_Phosphoesterase_involved_in_downregulation_of_the_unfolded_protein_response_at_least_in_part_via_dephosphorylation_of_Ire1p_dosage_dependent_positive_regulator_of_the_G1_S_phase_transition_through_control_of_the_timing_of_START_Source_SGD_Acc_S000004353_DCR2_SGD	Cow_05296T0	Rfil_569418713	Mley_ML06718a	Cfra_g102	Sarc_g24503	Smoe_98457_e_gw1_20_739_1	Atha_AT3G10150_1_ATPAP16_PAP16_purple_acid_phosphatase_16	Sros_12018T0	Ppat_140094_e_gw1_163_33_1	Atri_00018_82	Ppat_58253_fgenesh1_pm_scaffold_97000010	Mbre_6216	Ppat_124965_e_gw1_52_47_1	Atha_AT2G46880_1_ATPAP14_PAP14_purple_acid_phosphatase_14	Atri_00053_125	Atha_AT5G57140_1_ATPAP28_PAP28_purple_acid_phosphatase_28	Atri_00053_126	Atri_00019_428	Ehux_458108_estExtDG_Genemark1_C_3010031	Ehux_208926_gm1_3600328	Scer_YOR137C_Protein_of_unassigned_function_involved_in_activation_of_the_Pma1p_plasma_membrane_H_ATPase_by_glucose_Source_SGD_Acc_S000005663_SIA1_SGD
HG_47959	Mley_ML000120a	Pbac_3475025	Sarc_g2463
HG_25119	Crei_169748_fgenesh2_pg_C_scaffold_11000187	Ehux_118481_fgeneshEH_pg_403_4	Mley_ML22975a	Ehux_444026_estExtDG_fgenesh_newKGs_kg_C_2860012	Ehux_438601_estExtDG_fgenesh_newKGs_kg_C_800006
HG_17198	Rfil_5693953428263_Reticulomyxa_filosa	Mley_ML359315a	Pbac_3467808	Rfil_569380200	Rfil_5694133761664_Reticulomyxa_filosa	Rfil_5693953448265_Reticulomyxa_filosa	Rfil_5694091023453_Reticulomyxa_filosa	Rfil_5694091053456_Reticulomyxa_filosa
HG_12380	Aque_203694	Aque_219350	OcarG_4190	Aque_203255	Mley_ML05091a	Mley_ML131112a
HG_4865	Ppat_88138_scaf_165000063	Mley_ML089411a	Cfra_g874	Smoe_165923_estExt_Genewise1Plus_C_30365	Atri_00005_194	Sarc_g16770	Atri_00078_25	Ppat_213846_estExt_Genewise1_C_940006	Atha_AT1G52570_1_PLDALPHA2_phospholipase_D_alpha_2	Atha_AT3G15730_1_PLDALPHA1_PLD_phospholipase_D_alpha_1	Smoe_441825_estExt_fgenesh2_pg_C_190170	Pbac_3460835	Atha_AT4G11850_1_PLDGAMMA1_MEE54_phospholipase_D_gamma_1	Atha_AT1G55180_1_PLDEPSILON_PLDALPHA4_phospholipase_D_alpha_4	Atha_AT4G11830_2_PLDGAMMA2_phospholipase_D_gamma_2	Atri_00071_104	Ppat_163602_580068	Atri_00001_129	Mley_ML00555a	Atha_AT4G11840_1_PLDGAMMA3_phospholipase_D_gamma_3	Ppat_104607_100017	Ppat_198384_3240023	Sarc_g20553	Atri_00069_154	Ppat_202239_estExt_Genewise1_C_80143	Ppat_105451_360039	Cfra_g6353	Smoe_82084_e_gw1_4_610_1	Atha_AT2G42010_1_PLDBETA1_PLDBETA_phospholipase_D_beta_1	Ppat_117291_e_gw1_19_181_1	Sarc_g5614	Atha_AT4G00240_1_PLDBETA2_phospholipase_D_beta_2	Atha_AT4G35790_1_ATPLDDELTA_PLDDELTA_phospholipase_D_delta	Pbac_3471104	Mley_ML00556a	Sarc_g18009	Smoe_89049_e_gw1_10_98_1	Atha_AT5G25370_1_PLDALPHA3_phospholipase_D_alpha_3	Smoe_153581_estExt_Genewise1_C_420470	Ppat_173963_20288	Sarc_g11508	Cfra_g442	Pbac_3464651	Mley_ML49231a	Mley_ML00447a	Sarc_g20445	Sarc_g19769	Sarc_g17900	Mley_ML20912a	Sarc_g9305	Sarc_g19768	Pbac_3461603	Atri_00070_80
HG_49135	Mley_ML20752a	Pbac_3461302	Tadh_60255
HG_70415	Ehux_65514_e_gw1_36_48_1	Pbac_3469697
HG_47780	Ehux_218764_gm1_8000193	Ehux_221283_gm1_9600016	Mley_ML015415a
HG_6361	Bnat_41373_e_gw1_52_98_1	Ppat_115810_e_gw1_14_129_1	Atri_00030_141	Smoe_110377_e_gw1_40_475_1	Atha_AT3G10630_1_UDP_Glycosyltransferase_superfamily_protein	Cow_03993T0	Mbre_25815	Crei_179989_fgenesh2_pg_C_scaffold_79000039	Ttra_02299T0_02299_glycosyltransferase_family_4_protein_426_aa	Sros_02131T0	Pbac_3464827	Bnat_87054_estExt_fgenesh1_pg_C_160127	Mley_ML102910a	Ttra_08342T0_08342_glycosyl_transferase_753_aa	Rfil_569311616_protein_partial_Reticulomyxa_filosa	Mbre_20619	Ehux_210015_gm1_4100065	Pbac_3465273	Mbre_21814	Pbac_3461769	Crei_143608_Chlre2_kg_scaffold_2000336	Mbre_23116	Pbac_3460489	Pbac_3467912	Ttra_11820T0_11820	Ehux_465365_estExtDG_fgeneshEH_pg_C_690051	Rfil_569418258_glycosyl_transferase_family_2_Reticulomyxa_filosa	Mbre_3219	Rfil_569420805	Pbac_3468743	Pbac_3466453	Rfil_569420804	Crei_80681_estExt_GenewiseW_1_C_250138	Ttra_02046T0_02046	Pbac_3477199	Pbac_3475153	Pbac_3469707
HG_22966	Crei_172474_fgenesh2_pg_C_scaffold_18000140	Mley_ML010532a	Crei_146284_Chlre2_kg_scaffold_1000108	Crei_148567_Chlre2_kg_scaffold_21000180	Crei_180277_fgenesh2_pg_C_scaffold_84000025	Crei_194015_estExt_fgenesh2_pg_C_510027
HG_17170	Mley_ML22756a	Mley_ML05942a	Mley_ML13116a	Mley_ML16213a	Mley_ML05941a	Mley_ML205611a	Ttra_09100T0_09100	Ehux_193798_gm1_100098
HG_44389	Pbac_3461906	Pbac_3468685	Sros_13002T0
HG_27966	Ehux_45681_gw1_179_9_1	Ehux_44066_gw1_56_6_1	Ehux_123244_fgeneshEH_pg_1997_1	Ehux_123978_fgeneshEH_pg_3696_1	Mley_ML034332a
HG_36155	Amac_00630T0	Amac_02142T0	Ttra_00955T0_00955	Mley_ML12705a
HG_19117	Mley_ML051722a	Mley_ML051723a	Pbac_3461339	Pbac_3461216	Mbre_29508	Pbac_3468778	Pbac_3466019
HG_25532	Bnat_85202_estExt_fgenesh1_pg_C_20416	Mley_ML050816a	Pbac_3468735	Mley_ML050817a	Mley_ML050819a
HG_13988	Mley_ML04797a	Mley_ML25994a	Mley_ML003015a	Pbac_3479457	Pbac_3464181	Mley_ML16583a	Pbac_3461350	Pbac_3466046	Pbac_3474375	Pbac_3473715	Rfil_569382922
HG_7941	Sros_11122T0	Sros_08621T0	Sros_03870T0	Sros_02218T0	Sros_07307T0	Sros_08208T0	Sros_11075T0	Sros_02993T0	Sros_04482T0	Sros_02897T0	Sros_04430T1	Sros_04430T0	Sros_08613T0	Sros_04444T0	Sros_07945T0	Mley_ML167032a	Sros_07954T0	Sros_05564T0	Crei_141689_Chlre2_kg_scaffold_5000099	Ehux_71253_e_gw1_143_33_1	Sros_09988T0	Sros_02727T1	Sros_02727T0	Sros_13118T0	Sros_09951T0	Sros_02711T0
HG_49197	Mley_ML23061a	Pbac_3466498	Sros_06197T0
HG_38597	Ttra_03216T0_03216	Pbac_3471079	Pbac_3469670
HG_64518	Crei_177821_fgenesh2_pg_C_scaffold_47000064	Mley_ML006317a
HG_27105	Aque_225667	Aque_204274	Aque_205035	Aque_225666	Mley_ML11262a
HG_34746	Mley_ML025021a	Sarc_g579	Sarc_g23916	Sarc_g13279
HG_7785	Ppat_147516_e_gw1_262_19_1	Ppat_152585_e_gw1_371_40_1	Ppat_214078_estExt_Genewise1_C_970088	Ppat_122102_e_gw1_38_126_1	Ppat_122808_e_gw1_41_89_1	Ppat_125061_e_gw1_53_141_1	Atri_00007_42	Smoe_187338_estExt_Genewise1Plus_C_1510045	Ppat_83812_scaf_117000056	Atha_AT2G02470_1_AL6_alfin_like_6	Smoe_268058_estExt_fgenesh1_pm_C_330022	Atri_00099_151	Atha_AT5G20510_1_AL5_alfin_like_5	Atha_AT5G26210_1_AL4_alfin_like_4	Ehux_61170_e_gw1_1_329_1	Smoe_99900_e_gw1_22_518_1	Atha_AT3G11200_1_AL2_alfin_like_2	Atha_AT1G14510_1_AL7_alfin_like_7	Atha_AT3G42790_1_AL3_alfin_like_3	Atri_00024_176	Atha_AT5G05610_1_AL1_alfin_like_1	Ehux_66647_e_gw1_52_88_1	Ehux_255328_gm1_333100001	Pbac_3470578	Mley_ML04278a	Crei_112975_e_gwW_6_151_1	Crei_127913_estExt_gwp_1H_C_100165
HG_13550	Pbac_3461725	Bnat_71081_fgenesh1_pg_14_139	Cow_06033T0	OcarG_5925	OcarG_5926	Aque_208782	Aque_219260	Aque_213057	Ttra_01817T0_01817	Pbac_3473524
HG_11075	Ppat_39594_gw1_74_171_1	Smoe_152798_estExt_Genewise1_C_380303	Mley_ML05509a	Smoe_413266_fgenesh2_pg_C_scaffold_20000127	Atha_AT1G17520_1_Homeodomain_like_winged_helix_DNA_binding_family_protein	Atha_AT3G49850_1_TRB3_ATTRB3_TBP2_telomere_repeat_binding_factor_3	Smoe_49296_gw1_59_443_1	Crei_189408_estExt_fgenesh2_pg_C_150055	Atri_00036_82	Atha_AT1G72740_1_Homeodomain_like_winged_helix_DNA_binding_family_protein	Atha_AT1G49950_3_TRB1_ATTRB1_telomere_repeat_binding_factor_1	Ppat_8491_gw1_176_27_1	Atha_AT5G67580_1_TRB2_ATTRB2_TBP3_ATTBP3_Homeodomain_like_winged_helix_DNA_binding_family_protein	Atri_00007_163	Atha_AT1G54260_1_winged_helix_DNA_binding_transcription_factor_family_protein
HG_41493	Mley_ML00783a	Crei_98919_e_gwH_2_445_1	Pbac_3460864
HG_21046	Mley_ML071117a	Mley_ML234516a	Aque_217862	Aque_223590
HG_32689	Pbac_3469174	OcarG_1355	Mley_ML086627a	Pbac_3463572
HG_25453	Pbac_3461848	Mley_ML50511a	Pbac_3465638	Mley_ML017935a	Ttra_08369T0_08369
HG_11562	Bnat_80898_fgenesh1_pg_75_62	Ppat_161790_360028	Atha_AT5G49400_1_zinc_knuckle_CCHC_type_family_protein	Atri_00057_5	Spun_00173T0	Smoe_408760_fgenesh2_pg_C_scaffold_9000133	Pbac_3467344	Mley_ML27966a	Ppat_74590_scaf_48000046	Crei_150649_Chlre2_kg_scaffold_31000015	Atri_00080_99	Falb_02954T0_02954	Atri_00080_100	Atri_00080_97
HG_10236	Atha_AT3G15680_1_Ran_BP2_NZF_zinc_finger_like_superfamily_protein	Atha_AT2G26695_1_Ran_BP2_NZF_zinc_finger_like_superfamily_protein	Mley_ML19915a	Atha_AT5G25490_1_Ran_BP2_NZF_zinc_finger_like_superfamily_protein	Pbac_3470011	Mley_ML19916a	Pbac_3464546	Smoe_235482_fgenesh1_pm_C_scaffold_87000018	Ehux_231934_gm1_17700009	Cfra_g6285	Pbac_3469869	Mley_ML199110a	Pbac_3462774	Pbac_3473512	Pbac_3471925	Mley_ML161322a	Pbac_3476630
HG_39088	Bnat_146168_aug1_110_g20876	Mley_ML13255a	Sarc_g10354
HG_25366	Cow_03950T0	Falb_02712T0_02712	Mley_ML01551a	Pbac_3464968
HG_25125	Mley_ML03987a	Mley_ML16034a	Pbac_3463579	Sarc_g12185	Pbac_3466993
HG_13919	Sros_09755T0	Mley_ML07532a	Cfra_g1941	Sarc_g16520	Cow_02303T0	Ttra_08045T0_08045_NhaC_Na_H_antiporter_family_protein_768_aa	Aque_226759	Ehux_466337_estExtDG_fgeneshEH_pg_C_990002	Aque_226758	Pbac_3469852	Pbac_3467335
HG_40895	Mley_ML174739a	Mbre_24193	Pbac_3463366
HG_39680	Mley_ML073247a	Mley_ML46271a	Mbre_4720
HG_8854	Mley_ML282542a	Pbac_3460886	Mley_ML03136a	Pbac_3460527	Mley_ML19049a	Mley_ML09544a	Mley_ML017914a	Mley_ML03009a	Mley_ML048122a	Pbac_3467967	Mley_ML327413a	Mley_ML07085a	Mley_ML18234a	Mley_ML09356a	Mley_ML09355a	Mley_ML033252a	Pbac_3462367	Mley_ML34251a	Mley_ML44981a	Mley_ML09543a	Mley_ML18554a	Ttra_12428T0_12428
HG_17596	Aque_229428	Mley_ML13144a
HG_20361	Pbac_3460928	Mley_ML45843a	Pbac_3467350	Pbac_3460949	Ttra_05808T0_05808_metalloprotease_454_aa	Pbac_3472900
HG_34339	Crei_168855_fgenesh2_pg_C_scaffold_2000501	Mley_ML120730a	Mley_ML120731a	Rfil_5694044715243_Reticulomyxa_filosa
HG_8323	Bnat_65994_fgenesh1_pg_1_29	Rfil_5694009426479_Reticulomyxa_filosa	Bnat_71328_fgenesh1_pg_15_110	Bnat_69585_fgenesh1_pg_9_180	Bnat_79190_fgenesh1_pg_60_61	Rfil_569425059	Bnat_144115_aug1_84_g18823	Rfil_569425314_Protein_kinase_domain_containing_protein_Reticulomyxa_filosa	Rfil_569434701	Bnat_77737_fgenesh1_pg_50_23	Bnat_74283_fgenesh1_pg_28_119	Smoe_77895_e_gw1_2_1549_1	Falb_02200T0_02200	Smoe_413905_fgenesh2_pg_C_scaffold_22000032	Cow_07692T0	Rfil_569425093	Mley_ML050710a	Ppat_97425_scaf_325000008	Atha_AT5G53310_1_myosin_heavy_chain_related	Atri_00072_114	Ppat_79669_scaf_80000119	Ehux_100838_fgeneshEH_pg_26_42	Sarc_g6797	Rfil_5694039785431_Reticulomyxa_filosa
HG_10623	Mley_ML033249a	Mley_ML033251a	Mley_ML033250a	Mley_ML45839a	Pbac_3468703	Mley_ML068133a	Pbac_3469521	Mley_ML223020a	Mley_ML45838a	Falb_05918T0_05918	Pbac_3472563	Pbac_3463271	Pbac_3468355	Pbac_3476514	Rfil_5693910019413_partial_Reticulomyxa_filosa	Rfil_569395286_Serine_Threonine_protein_kinase_FIKK_family_Reticulomyxa_filosa
HG_35729	Rfil_5694006136590_Reticulomyxa_filosa	Mley_ML27956a	Rfil_569300680	Rfil_569417965_ubiquitin_hydrolase_Reticulomyxa_filosa
HG_73917	Mley_ML042724a	Scer_YCR013C_Dubious_open_reading_frame_unlikely_to_encode_a_protein_based_on_available_experimental_and_comparative_sequence_data_transcription_of_both_YCR013C_and_the_overlapping_essential_gene_PGK1_is_reduced_in_a_gcr1_null_mutant_Source_SGD_Acc_S000000606
HG_15605	Bnat_128201_aug1_6_g2909	Bnat_130369_aug1_11_g5077	Bnat_133763_aug1_22_g8471	Bnat_82670_fgenesh1_pg_95_53	Bnat_73050_fgenesh1_pg_22_154	Tadh_57692	Bnat_128200_aug1_6_g2908	Pbac_3468655	Rfil_569384238_LPXTG_motif_cell_wall_anchor_domain_protein_partial_Reticulomyxa_filosa
HG_10280	Pbac_3460285	Pbac_3462011	Pbac_3467253	Mley_ML13563a	Mley_ML08666a	Mley_ML329919a	Pbac_3479676	Ehux_101106_fgeneshEH_pg_27_151	Ehux_124209_fgeneshEH_pg_4466_1	Pbac_3474221	Pbac_3461450	Pbac_3478146	Pbac_3479010	Pbac_3476041	Pbac_3473248	Pbac_3469882	Pbac_3468997
HG_7515	Pbac_3466021	Falb_00880T0_00880	Mley_ML184426a	Pbac_3465297	Mley_ML01731a	Pbac_3468622	Mley_ML04932a	Pbac_3470738	Pbac_3463525	Pbac_3462254	Pbac_3479537	Pbac_3476744	Pbac_3464829	Pbac_3473480	Pbac_3465869	Pbac_3468341	Pbac_3472169	Pbac_3470630	Pbac_3476160	Pbac_3475309	Pbac_3475606	Pbac_3479013	Pbac_3472056	Pbac_3477698	Pbac_3463586	Pbac_3476403	Pbac_3477653	Pbac_3478578	Pbac_3478851
HG_7927	Cfra_g1788	Bnat_56916_estExt_Genewise1Plus_C_1540001	Falb_04857T0_04857	Atri_00142_48	Atha_AT4G13400_1_2_oxoglutarate_2OG_and_Fe_II_dependent_oxygenase_superfamily_protein	Smoe_122499_e_gw1_68_218_1	Cow_04283T0	Mbre_2133	Sarc_g2459	Smoe_122337_e_gw1_68_220_1	Crei_111970_e_gwW_5_276_1	Sros_02297T0	Cfra_g5341	Mley_ML005129a	Mley_ML012034a	Amac_02158T0	Amac_00647T0	Rfil_569321321	Rfil_5694061444622_partial_Reticulomyxa_filosa	Sarc_g7134	Smoe_425855_fgenesh2_pg_C_scaffold_78000010	Sarc_g22142	Sarc_g24708	Sarc_g24382	Sarc_g3268	Ehux_219138_gm1_8300186
HG_4624	Bnat_84962_estExt_fgenesh1_pg_C_10477	Smoe_118991_e_gw1_59_99_1	Ehux_364442_fgenesh_newKGs_kg_166_39_gi_112143943_gb_DQ658344_1	Atha_AT1G09935_1_Phosphoglycerate_mutase_family_protein	Bnat_147076_aug1_128_g21784	Spun_02645T0	Bnat_91336_estExt_fgenesh1_pg_C_970010	Atha_AT1G09932_1_Phosphoglycerate_mutase_family_protein	Mbre_24542	Ehux_197255_gm1_500434	Crei_119915_e_gwW_31_104_1	Bnat_23658_gw1_89_42_1	Ppat_162397_420141	Mley_ML048125a	Mley_ML010523a	Smoe_229451_fgenesh1_kg_C_scaffold_97000002	Bnat_87714_estExt_fgenesh1_pg_C_230121	Atha_AT2G17280_1_Phosphoglycerate_mutase_family_protein	Sros_04924T0	Cfra_g1778	Atri_00184_24	Atha_AT5G64460_2_Phosphoglycerate_mutase_family_protein	Cfra_g577	Ppat_187449_1050081	Ppat_135796_e_gw1_123_71_1	Atha_AT1G58280_2_Phosphoglycerate_mutase_family_protein	Smoe_231879_fgenesh1_pm_C_scaffold_18000018	Smoe_148597_estExt_Genewise1_C_190766	Smoe_439299_estExt_fgenesh2_pg_C_60192	Ppat_131781_e_gw1_90_91_1	Sarc_g6619	Smoe_422344_fgenesh2_pg_C_scaffold_56000065	Smoe_402664_fgenesh2_pg_C_scaffold_0000669	Ehux_62750_e_gw1_11_176_1	Smoe_120962_e_gw1_64_109_1	Smoe_57148_gw1_26_671_1	Smoe_404227_fgenesh2_pg_C_scaffold_2000215	Smoe_404225_fgenesh2_pg_C_scaffold_2000213	Ehux_56023_gw1_67_52_1	Smoe_404222_fgenesh2_pg_C_scaffold_2000210	Smoe_427678_fgenesh2_pg_C_scaffold_93000040	Smoe_414112_fgenesh2_pg_C_scaffold_22000239	Smoe_57034_gw1_24_657_1	Ehux_253587_gm1_178500003	Ehux_224694_gm1_11900046	Crei_185773_estExt_fgenesh2_kg_C_690016	Sarc_g6813	Ehux_439674_estExtDG_fgenesh_newKGs_kg_C_1050047	Ehux_207352_gm1_3100138	Sarc_g3404	Bnat_125295_aug1_1_g3	Scer_YKL128C_Putative_phosphomutase_contains_a_region_homologous_to_the_active_site_of_phosphomutases_overexpression_suppresses_the_histidine_auxotrophy_of_an_ade3_ade16_ade17_triple_mutant_and_the_temperature_sensitivity_of_a_tps2_mutant_Source_SGD_Acc_S000001611_PMU1_SGD	Crei_187213_estExt_fgenesh2_pg_C_30365	Ehux_229722_gm1_15800016	Ttra_01479T0_01479_phosphoglycerate_mutase_361_aa	Smoe_423410_fgenesh2_pg_C_scaffold_61000116
HG_15790	Bnat_84564_fgenesh1_pg_159_3	Cow_04582T0	Bnat_142658_aug1_72_g17366	Bnat_24987_gw1_37_80_1	Ttra_06249T0_06249	Pbac_3461114	Mley_ML10953a	Pbac_3476782	Ttra_06272T0_06272
HG_39488	Bnat_89197_estExt_fgenesh1_pg_C_450073	Ehux_435726_estExtDG_fgenesh_newKGs_kg_C_320127	Pbac_3473349
HG_106	Smoe_60230_gw1_7_772_1	Atha_AT3G24240_1_Leucine_rich_repeat_receptor_like_protein_kinase_family_protein	Smoe_234577_fgenesh1_pm_C_scaffold_63000006	Atha_AT1G35710_1_Protein_kinase_family_protein_with_leucine_rich_repeat_domain	Smoe_235567_fgenesh1_pm_C_scaffold_89000022	Atri_00032_242	Atri_00092_116	Smoe_78663_e_gw1_2_698_1	Smoe_78200_e_gw1_2_1026_1	Smoe_418921_fgenesh2_pg_C_scaffold_40000074	Ppat_231628_scaf_136000041	Smoe_81794_e_gw1_4_590_1	Atri_00071_66	Smoe_99902_e_gw1_22_215_1	Ppat_188765_1230095	Ppat_55789_fgenesh1_pm_scaffold_19000031	Smoe_90370_e_gw1_11_2_1	Ppat_136017_e_gw1_125_58_1	Smoe_165220_estExt_Genewise1Plus_C_11805	Smoe_233530_fgenesh1_pm_C_scaffold_45000003	Atha_AT4G20140_1_GSO1_Leucine_rich_repeat_transmembrane_protein_kinase	Ppat_146487_e_gw1_244_2_1	Smoe_406781_fgenesh2_pg_C_scaffold_6000032	Atha_AT5G44700_1_EDA23_GSO2_Leucine_rich_repeat_transmembrane_protein_kinase	Atri_00092_78	Atha_AT2G33170_1_Leucine_rich_repeat_receptor_like_protein_kinase_family_protein	Smoe_40409_gw1_71_141_1	Smoe_102522_e_gw1_26_427_1	Ppat_127156_e_gw1_63_106_1	Ppat_194115_2120003	Atri_00029_389	Smoe_96692_e_gw1_18_103_1	Atri_00022_150	Ppat_145218_e_gw1_225_5_1	Ppat_140923_e_gw1_172_6_1	Ppat_139883_e_gw1_161_14_1	Smoe_30332_gw1_3_580_1	Atha_AT1G17230_1_Leucine_rich_receptor_like_protein_kinase_family_protein	Smoe_409847_fgenesh2_pg_C_scaffold_11000230	Atri_00010_400	Atha_AT5G56040_2_Leucine_rich_receptor_like_protein_kinase_family_protein	Atha_AT5G63930_1_Leucine_rich_repeat_protein_kinase_family_protein	Atri_00087_11	Smoe_92819_e_gw1_13_402_1	Atri_00055_1	Ppat_12607_gw1_102_8_1	Smoe_114051_e_gw1_47_327_1	Atha_AT5G49660_1_Leucine_rich_repeat_transmembrane_protein_kinase_family_protein	Ppat_93730_scaf_247000007	Atha_AT5G61480_1_PXY_Leucine_rich_repeat_protein_kinase_family_protein	Ppat_148633_e_gw1_281_94_1	Atri_00069_214	Atha_AT5G46330_1_FLS2_Leucine_rich_receptor_like_protein_kinase_family_protein	Atha_AT5G48940_1_Leucine_rich_repeat_transmembrane_protein_kinase_family_protein	Atha_AT1G17750_1_PEPR2_AtPEPR2_PEP1_receptor_2	Ppat_77195_scaf_63000078	Atha_AT5G65700_1_BAM1_Leucine_rich_receptor_like_protein_kinase_family_protein	Atri_00019_207	Smoe_413321_fgenesh2_pg_C_scaffold_20000182	Smoe_431046_fgenesh2_pg_C_scaffold_143000042	Smoe_405170_fgenesh2_pg_C_scaffold_3000393	Smoe_171048_estExt_Genewise1Plus_C_130518	Atri_00032_269	Atri_00085_71	Atri_00039_8	Atha_AT4G08850_1_Leucine_rich_repeat_receptor_like_protein_kinase_family_protein	Atha_AT4G26540_1_Leucine_rich_repeat_receptor_like_protein_kinase_family_protein	Smoe_81961_e_gw1_4_903_1	Atri_00067_215	Smoe_164315_estExt_Genewise1Plus_C_02038	Atha_AT1G34110_1_Leucine_rich_receptor_like_protein_kinase_family_protein	Atri_00056_65	Atha_AT1G72180_1_Leucine_rich_receptor_like_protein_kinase_family_protein	Ppat_211131_estExt_Genewise1_C_680049	Atri_00103_53	Smoe_172284_estExt_Genewise1Plus_C_170631	Ppat_192394_1780069	Smoe_425288_fgenesh2_pg_C_scaffold_73000058	Atri_00067_101	Atri_00078_143	Ppat_181347_480110	Smoe_90752_e_gw1_11_370_1	Ppat_40524_gw1_40_150_1	Ppat_215125_estExt_Genewise1_C_1110048	Atri_00120_45	Smoe_114392_e_gw1_48_295_1	Atha_AT2G41820_1_Leucine_rich_repeat_protein_kinase_family_protein	Atha_AT5G25910_1_AtRLP52_RLP52_receptor_like_protein_52	Atri_00077_75	Atri_00102_64	Atha_AT3G47580_1_Leucine_rich_repeat_protein_kinase_family_protein	Atha_AT5G65710_1_HSL2_HAESA_like_2	Ppat_83935_scaf_118000063	Smoe_104958_e_gw1_30_71_1	Smoe_146738_estExt_Genewise1_C_130551	Atha_AT2G26330_1_ER_QRP1_Leucine_rich_receptor_like_protein_kinase_family_protein	Atri_00056_124	Smoe_165616_estExt_Genewise1Plus_C_20949	Atha_AT3G49670_1_BAM2_Leucine_rich_receptor_like_protein_kinase_family_protein	Atri_00024_267	Ppat_115655_e_gw1_14_30_1	Smoe_106138_e_gw1_32_145_1	Atri_00182_11	Atri_00047_111	Ehux_41953_gw1_155_6_1	Smoe_137220_e_gw1_163_10_1	Smoe_30648_gw1_40_253_1	Smoe_236225_fgenesh1_pm_C_scaffold_116000010	Atha_AT3G56370_1_Leucine_rich_repeat_protein_kinase_family_protein	Smoe_109190_e_gw1_38_334_1	Smoe_116152_e_gw1_53_236_1	Smoe_425291_fgenesh2_pg_C_scaffold_73000061	Smoe_412604_fgenesh2_pg_C_scaffold_18000180	Atri_00018_168	Atri_00071_177	Ppat_112929_e_gw1_5_384_1	Atri_00007_354	Smoe_407578_fgenesh2_pg_C_scaffold_7000209	Smoe_100869_e_gw1_24_275_1	Ppat_14397_gw1_49_40_1	Atha_AT1G73080_1_PEPR1_ATPEPR1_PEP1_receptor_1	Ppat_30645_gw1_338_37_1	Atha_AT5G62710_1_Leucine_rich_repeat_protein_kinase_family_protein	Atha_AT1G12460_1_Leucine_rich_repeat_protein_kinase_family_protein	Ppat_155910_e_gw1_496_3_1	Ppat_144626_e_gw1_217_54_1	Smoe_169795_estExt_Genewise1Plus_C_100425	Ppat_11162_gw1_157_6_1	Ppat_173623_5130004	Atri_00079_101	Atha_AT2G35620_1_FEI2_Leucine_rich_repeat_protein_kinase_family_protein	Ppat_182769_590246	Atri_00111_2	Ppat_145093_e_gw1_223_18_1	Atri_00048_222	Atha_AT1G74360_1_Leucine_rich_repeat_protein_kinase_family_protein	Smoe_103488_e_gw1_28_440_1	Ppat_128232_e_gw1_69_20_1	Atri_00154_29	Atha_AT3G02130_1_RPK2_TOAD2_CLI1_receptor_like_protein_kinase_2	Atha_AT1G67510_1_Leucine_rich_repeat_protein_kinase_family_protein	Atha_AT1G68400_1_leucine_rich_repeat_transmembrane_protein_kinase_family_protein	Atha_AT1G31420_1_FEI1_Leucine_rich_repeat_protein_kinase_family_protein	Ppat_142835_e_gw1_197_41_1	Atha_AT3G47570_1_Leucine_rich_repeat_protein_kinase_family_protein	Atri_00023_23	Atha_AT3G47090_1_Leucine_rich_repeat_protein_kinase_family_protein	Atha_AT2G26730_1_Leucine_rich_repeat_protein_kinase_family_protein	Atri_00002_363	Atha_AT5G07280_1_EMS1_EXS_Leucine_rich_repeat_transmembrane_protein_kinase	Atha_AT1G62950_1_leucine_rich_repeat_transmembrane_protein_kinase_family_protein	Atha_AT2G45340_1_Leucine_rich_repeat_protein_kinase_family_protein	Ehux_55541_gw1_198_13_1	Atri_00009_24	Atha_AT3G11080_1_AtRLP35_RLP35_receptor_like_protein_35	Atri_00010_374	Atha_AT1G73066_1_Leucine_rich_repeat_family_protein	Atha_AT1G71400_1_AtRLP12_RLP12_receptor_like_protein_12	Atri_00033_36	Atri_00029_392	Smoe_93043_e_gw1_13_722_1	Bnat_66290_fgenesh1_pg_1_325	Smoe_30384_gw1_43_221_1	Bnat_80454_fgenesh1_pg_71_39	Smoe_60649_gw1_12_581_1	Smoe_30446_gw1_22_217_1	Atha_AT4G36180_1_Leucine_rich_receptor_like_protein_kinase_family_protein	Smoe_140032_estExt_Genewise1_C_02086	Smoe_165268_estExt_Genewise1Plus_C_11908	Atha_AT2G34930_1_disease_resistance_family_protein_LRR_family_protein	Atha_AT1G28440_1_HSL1_HAESA_like_1	Bnat_74032_fgenesh1_pg_27_86	Smoe_122495_e_gw1_68_150_1	Ppat_59062_fgenesh1_pm_scaffold_143000001	Ppat_141749_e_gw1_182_5_1	Atha_AT1G75640_1_Leucine_rich_receptor_like_protein_kinase_family_protein	Atri_00056_122	Atha_AT4G28650_1_Leucine_rich_repeat_transmembrane_protein_kinase_family_protein	Ppat_31277_gw1_185_48_1	Atri_00026_22	Smoe_414250_fgenesh2_pg_C_scaffold_23000114	Atha_AT2G25790_1_Leucine_rich_receptor_like_protein_kinase_family_protein	Atha_AT1G75820_1_CLV1_FAS3_FLO5_ATCLV1_Leucine_rich_receptor_like_protein_kinase_family_protein	Smoe_74208_e_gw1_0_1586_1	Atha_AT1G08590_1_Leucine_rich_receptor_like_protein_kinase_family_protein	Atri_00021_186	Atha_AT1G34420_1_leucine_rich_repeat_transmembrane_protein_kinase_family_protein	Ppat_152090_e_gw1_353_31_1	Atha_AT3G47110_1_Leucine_rich_repeat_protein_kinase_family_protein	Atri_00008_36	Atri_00180_30	Bnat_67746_fgenesh1_pg_4_240	Ppat_139668_e_gw1_159_72_1	Atha_AT5G20480_1_EFR_EF_TU_receptor	Ppat_10720_gw1_93_25_1	Atri_00023_198	Atri_00024_56	Atri_00069_219	Atha_AT3G28040_1_Leucine_rich_receptor_like_protein_kinase_family_protein	Smoe_404787_fgenesh2_pg_C_scaffold_3000010	Smoe_178079_estExt_Genewise1Plus_C_430338	Atha_AT1G09970_2_LRR_XI_23_RLK7_Leucine_rich_receptor_like_protein_kinase_family_protein	Atri_00022_148	Atha_AT4G39400_1_BRI1_CBB2_DWF2_BIN1_ATBRI1_Leucine_rich_receptor_like_protein_kinase_family_protein	Bnat_129858_aug1_10_g4566	Ppat_150163_e_gw1_311_51_1	Atri_00078_169	Ppat_115836_e_gw1_14_67_1	Atri_00016_228	Smoe_60568_gw1_6_830_1	Atha_AT4G28490_1_RLK5_HAE_Leucine_rich_receptor_like_protein_kinase_family_protein	Smoe_74506_e_gw1_0_2083_1	Bnat_142025_aug1_66_g16733	Atri_00033_47	Atha_AT1G54470_2_RPP27_RNI_like_superfamily_protein	Atri_00103_12	Smoe_445533_estExt_fgenesh2_pg_C_580026	Smoe_121260_e_gw1_64_223_1	Atha_AT1G74170_1_AtRLP13_RLP13_receptor_like_protein_13	Atha_AT4G20940_1_Leucine_rich_receptor_like_protein_kinase_family_protein	Smoe_84896_e_gw1_6_578_1	Atha_AT5G25930_1_Protein_kinase_family_protein_with_leucine_rich_repeat_domain	Atha_AT1G74190_1_AtRLP15_RLP15_receptor_like_protein_15	Smoe_77558_e_gw1_1_743_1	Atha_AT5G01890_1_Leucine_rich_receptor_like_protein_kinase_family_protein	Atha_AT5G51350_1_Leucine_rich_repeat_transmembrane_protein_kinase_family_protein	Atri_00067_214	Smoe_70068_gw1_10_1148_1	Ppat_30147_gw1_354_10_1	Ppat_20340_gw1_20_13_1	Ppat_121963_e_gw1_38_39_1	Smoe_81328_e_gw1_4_908_1	Smoe_444989_estExt_fgenesh2_pg_C_500144	Smoe_120629_e_gw1_63_176_1	Ppat_177879_270004	Smoe_402057_fgenesh2_pg_C_scaffold_0000062	Atha_AT3G51740_1_IMK2_inflorescence_meristem_receptor_like_kinase_2	Smoe_138277_e_gw1_190_21_1	Atha_AT4G20270_1_BAM3_Leucine_rich_receptor_like_protein_kinase_family_protein	Atha_AT1G74180_1_AtRLP14_RLP14_receptor_like_protein_14	Atha_AT5G62230_1_ERL1_ERECTA_like_1	Bnat_139503_aug1_50_g14211	Atri_00024_197	Atha_AT2G01950_1_VH1_BRL2_BRI1_like_2	Atha_AT5G07180_1_ERL2_ERECTA_like_2	Atri_00120_20	Ppat_86042_scaf_141000051	Atha_AT2G25470_1_AtRLP21_RLP21_receptor_like_protein_21	Atha_AT3G05660_1_AtRLP33_RLP33_receptor_like_protein_33	Atri_00029_390	Atha_AT1G55610_1_BRL1_BRI1_like	Atha_AT2G27060_1_Leucine_rich_repeat_protein_kinase_family_protein	Smoe_75440_e_gw1_0_385_1	Ttra_09965T0_09965	Atri_00161_25	Smoe_414238_fgenesh2_pg_C_scaffold_23000102	Atha_AT3G53240_1_AtRLP45_RLP45_receptor_like_protein_45	Atri_00022_335	Atri_00029_177	Atri_00065_10	Atha_AT5G10020_1_Leucine_rich_receptor_like_protein_kinase_family_protein	Atri_00010_292	Atha_AT1G17250_1_AtRLP3_RLP3_receptor_like_protein_3	Atha_AT2G24130_1_Leucine_rich_receptor_like_protein_kinase_family_protein	Smoe_406794_fgenesh2_pg_C_scaffold_6000045	Smoe_418438_fgenesh2_pg_C_scaffold_38000036	Ppat_135585_e_gw1_121_8_1	Atri_00175_33	Atri_00033_48	Atri_00024_173	Smoe_54187_gw1_29_567_1	Atha_AT4G04220_1_AtRLP46_RLP46_receptor_like_protein_46	Atri_00029_377	Aque_213314	Atha_AT3G19700_1_IKU2_Leucine_rich_repeat_protein_kinase_family_protein	Bnat_143641_aug1_80_g18349	Atha_AT1G72300_1_Leucine_rich_receptor_like_protein_kinase_family_protein	Atri_00216_2	Atri_00065_9	Atri_00023_203	Atha_AT1G58190_2_RLP9_receptor_like_protein_9	Ppat_151593_e_gw1_340_23_1	Ppat_21889_gw1_20_49_1	Atha_AT1G65380_1_CLV2_AtRLP10_Leucine_rich_repeat_LRR_family_protein	Atri_00150_9	Smoe_423753_fgenesh2_pg_C_scaffold_63000067	Smoe_113765_e_gw1_47_58_1	Atri_00092_139	Atha_AT3G11010_1_AtRLP34_RLP34_receptor_like_protein_34	Atri_00001_202	Atri_00002_211	Ppat_179329_350118	Atha_AT1G71390_1_AtRLP11_RLP11_receptor_like_protein_11	Smoe_235002_fgenesh1_pm_C_scaffold_73000020	Atha_AT5G06940_1_Leucine_rich_repeat_receptor_like_protein_kinase_family_protein	Smoe_112929_e_gw1_45_196_1	Smoe_42448_gw1_62_317_1	Atha_AT3G13380_1_BRL3_BRI1_like_3	Atha_AT4G13820_1_Leucine_rich_repeat_LRR_family_protein	Atri_00009_305	Rfil_5694055024866_Reticulomyxa_filosa	Atha_AT3G05370_1_AtRLP31_RLP31_receptor_like_protein_31	Atri_00029_179	Atha_AT5G53890_1_PSKR2_AtPSKR2_phytosylfokine_alpha_receptor_2	Ppat_134265_e_gw1_110_52_1	Atha_AT2G32680_1_AtRLP23_RLP23_receptor_like_protein_23	Ppat_2054_gw1_188_12_1	Atri_00004_46	Ppat_183239_640037	Atha_AT2G33050_1_AtRLP26_RLP26_receptor_like_protein_26	Atha_AT2G33080_1_AtRLP28_RLP28_receptor_like_protein_28	OcarG_1733	Atha_AT5G23400_1_Leucine_rich_repeat_LRR_family_protein	Atha_AT3G28890_1_AtRLP43_RLP43_receptor_like_protein_43	Atha_AT4G13920_1_AtRLP50_RLP50_receptor_like_protein_50	Ppat_150917_e_gw1_324_30_1	Atri_00068_165	Atha_AT3G05650_1_AtRLP32_RLP32_receptor_like_protein_32	Atha_AT2G15080_1_AtRLP19_RLP19_receptor_like_protein_19	Atha_AT1G47890_1_AtRLP7_RLP7_receptor_like_protein_7	Atha_AT1G17240_1_AtRLP2_RLP2_receptor_like_protein_2	Smoe_31754_gw1_3_637_1	Smoe_93506_e_gw1_14_633_1	Ttra_03492T0_03492_leucine_Rich_Repeat_family_protein_1311_aa	Atha_AT3G23120_1_AtRLP38_RLP38_receptor_like_protein_38	Atha_AT5G12940_1_Leucine_rich_repeat_LRR_family_protein	Ttra_09718T0_09718_Hcr2_0A_1382_aa	Ppat_95571_scaf_283000007	Smoe_134042_e_gw1_122_62_1	Atha_AT5G27060_1_AtRLP53_RLP53_receptor_like_protein_53	Smoe_98598_e_gw1_20_541_1	Ppat_151614_e_gw1_341_5_1	Rfil_569370598	Crei_120925_e_gwW_40_2_1	Atha_AT2G33060_1_AtRLP27_RLP27_receptor_like_protein_27	Smoe_402612_fgenesh2_pg_C_scaffold_0000617	Smoe_107497_e_gw1_35_259_1	Atri_00049_18	Atha_AT2G33020_1_AtRLP24_RLP24_receptor_like_protein_24	Atri_00033_51	Atri_00127_3	Smoe_101476_e_gw1_24_355_1	Smoe_21372_gw1_85_85_1	Atha_AT3G24900_1_AtRLP39_RLP39_receptor_like_protein_39	Atha_AT2G02220_1_ATPSKR1_PSKR1_phytosulfokin_receptor_1	Atha_AT4G13880_1_AtRLP48_RLP48_receptor_like_protein_48	Ppat_152044_e_gw1_352_9_1	Atri_00009_39	Smoe_432606_fgenesh2_pg_C_scaffold_539000001	Atha_AT3G25020_1_AtRLP42_RLP42_receptor_like_protein_42	Atha_AT5G49290_1_ATRLP56_RLP56_receptor_like_protein_56	Smoe_71158_gw1_19_955_1	Atha_AT1G07390_3_AtRLP1_RLP1_receptor_like_protein_1	Smoe_415673_fgenesh2_pg_C_scaffold_28000092	Smoe_125817_e_gw1_80_172_1	Atri_00161_29	Atha_AT1G45616_1_AtRLP6_RLP6_receptor_like_protein_6	Atha_AT2G25440_1_AtRLP20_RLP20_receptor_like_protein_20	Atri_00160_2	Atha_AT3G05360_1_AtRLP30_RLP30_receptor_like_protein_30	Atri_00089_61	Atri_00171_55	Atha_AT2G32660_1_AtRLP22_RLP22_receptor_like_protein_22	Smoe_20538_gw1_8_478_1	Atha_AT4G13810_1_AtRLP47_RLP47_receptor_like_protein_47	Ppat_126899_e_gw1_61_11_1	Smoe_30885_gw1_59_162_1	Smoe_427364_fgenesh2_pg_C_scaffold_90000053	Atha_AT3G20820_1_Leucine_rich_repeat_LRR_family_protein	Atha_AT1G33590_1_Leucine_rich_repeat_LRR_family_protein	Atha_AT1G74200_1_AtRLP16_RLP16_receptor_like_protein_16	Atri_00009_236	Atri_00071_179	Smoe_84581_e_gw1_6_1146_1	Smoe_20778_gw1_34_231_1	Atha_AT3G23110_1_AtRLP37_RLP37_receptor_like_protein_37	Smoe_88811_e_gw1_9_365_1	Ppat_142696_e_gw1_195_4_1	Atha_AT5G14210_1_Leucine_rich_repeat_protein_kinase_family_protein	Atha_AT3G24982_1_ATRLP40_RLP40_receptor_like_protein_40	Bnat_66844_fgenesh1_pg_2_234	Atha_AT3G12610_1_DRT100_Leucine_rich_repeat_LRR_family_protein	Smoe_119860_e_gw1_61_141_1	Atri_00009_303	Atri_00057_129	Smoe_14016_gw1_37_139_1	Ehux_55552_gw1_63_36_1	Smoe_413431_fgenesh2_pg_C_scaffold_20000292	Smoe_112042_e_gw1_43_204_1	Smoe_114038_e_gw1_47_435_1	Smoe_409609_fgenesh2_pg_C_scaffold_10000507	Rfil_5694106082835_partial_Reticulomyxa_filosa	Smoe_20797_gw1_22_176_1	Atri_00114_38	Atri_00154_32	Atha_AT1G33600_1_Leucine_rich_repeat_LRR_family_protein	Ppat_148986_e_gw1_287_14_1	Atha_AT5G40170_1_AtRLP54_RLP54_receptor_like_protein_54	Ppat_51089_gw1_1_550_1	Smoe_81473_e_gw1_4_942_1	Smoe_33492_gw1_29_332_1	Atha_AT1G33670_1_Leucine_rich_repeat_LRR_family_protein	Atha_AT3G25010_1_AtRLP41_RLP41_receptor_like_protein_41	Smoe_105194_e_gw1_30_178_1	Atha_AT1G33610_1_Leucine_rich_repeat_LRR_family_protein	Smoe_30430_gw1_3_588_1	Atri_00001_444	Atha_AT4G29240_1_Leucine_rich_repeat_LRR_family_protein	Smoe_128595_e_gw1_90_92_1	Atri_03503_1	Atha_AT5G66330_1_Leucine_rich_repeat_LRR_family_protein	Atri_00215_7	Ppat_4051_gw1_184_16_1	Smoe_34229_gw1_4_717_1	Smoe_31808_gw1_48_223_1	Atri_00009_286	Atri_00078_208	Smoe_444337_estExt_fgenesh2_pg_C_420198	Ppat_153150_e_gw1_387_50_1	OcarG_2208	Atha_AT3G59510_1_Leucine_rich_repeat_LRR_family_protein	Smoe_93535_e_gw1_14_207_1	Atha_AT3G24480_1_Leucine_rich_repeat_LRR_family_protein	Atha_AT4G28380_1_Leucine_rich_repeat_LRR_family_protein	Ehux_54096_gw1_367_6_1	Smoe_81544_e_gw1_4_674_1	Rfil_569438471	Atri_00110_22	Smoe_438262_estExt_fgenesh2_pg_C_20450	Smoe_77292_e_gw1_1_444_1	Ppat_179436_350255	Smoe_235216_fgenesh1_pm_C_scaffold_79000042	Smoe_77688_e_gw1_1_790_1	Ppat_15191_gw1_118_57_1	Atri_00171_26	Smoe_40907_gw1_59_263_1	Ppat_115863_e_gw1_14_33_1	Atha_AT4G39270_1_Leucine_rich_repeat_protein_kinase_family_protein	Ttra_10822T0_10822_Hcr2_0B_1411_aa	Smoe_412673_fgenesh2_pg_C_scaffold_18000249	Atha_AT1G80080_1_TMM_AtRLP17_Leucine_rich_repeat_LRR_family_protein	Ehux_65619_e_gw1_37_88_1	Ttra_03769T0_03769	Atha_AT3G23010_1_AtRLP36_RLP36_receptor_like_protein_36	Atri_00022_311	Atha_AT2G15042_1_Leucine_rich_repeat_LRR_family_protein	Smoe_10115_gw1_46_49_1	Atri_00197_15	Smoe_31646_gw1_0_1137_1	Smoe_54784_gw1_26_589_1	Crei_110032_e_gwH_799_2_1	Rfil_569438609	Atha_AT1G68780_1_RNI_like_superfamily_protein	Atha_AT4G13340_1_Leucine_rich_repeat_LRR_family_protein	Ppat_20552_gw1_45_53_1	Ttra_06463T0_06463_TKL_protein_kinase_1297_aa	Atri_03244_2	Smoe_33330_gw1_3_697_1	Atri_01798_1	Atri_00071_80	Atha_AT4G18670_1_Leucine_rich_repeat_LRR_family_protein	Atri_00029_380	Atha_AT2G19780_1_Leucine_rich_repeat_LRR_family_protein	Atha_AT2G26380_1_Leucine_rich_repeat_LRR_family_protein	Atri_03682_1	Smoe_108434_e_gw1_36_408_1	Atha_AT2G24230_1_Leucine_rich_repeat_protein_kinase_family_protein	Atha_AT1G13910_1_Leucine_rich_repeat_LRR_family_protein	Atri_00215_6	Smoe_85275_e_gw1_7_807_1	Atha_AT3G56100_1_MRLK_IMK3_meristematic_receptor_like_kinase	Smoe_123884_e_gw1_73_365_1	Atha_AT2G16250_1_Leucine_rich_repeat_protein_kinase_family_protein	Ppat_197698_3030056	Ttra_11273T0_11273_TKL_LRRK_protein_kinase_1463_aa	Smoe_99634_e_gw1_22_102_1	Smoe_421160_fgenesh2_pg_C_scaffold_50000049	Atha_AT2G15300_1_Leucine_rich_repeat_protein_kinase_family_protein	Atri_00023_201	Ehux_57044_gw1_12_138_1	Atha_AT4G37250_1_Leucine_rich_repeat_protein_kinase_family_protein	OcarG_9059	Ehux_55582_gw1_55_71_1	Ehux_55590_gw1_43_99_1	Atha_AT1G66830_1_Leucine_rich_repeat_protein_kinase_family_protein	Amac_08698T0	Smoe_170829_estExt_Genewise1Plus_C_120731	Atri_00065_196	Atha_AT5G61240_2_Leucine_rich_repeat_LRR_family_protein	Ppat_174005_20516	Atri_00010_398	Smoe_412903_fgenesh2_pg_C_scaffold_19000125	Smoe_126823_e_gw1_84_108_1	Ppat_88341_scaf_168000044	Smoe_123489_e_gw1_71_203_1	Atri_00215_8	Atri_00047_113	Atha_AT2G42800_1_AtRLP29_RLP29_receptor_like_protein_29	Ppat_122813_e_gw1_41_28_1	Atri_00047_114	Atha_AT2G15320_1_Leucine_rich_repeat_LRR_family_protein	Smoe_233681_fgenesh1_pm_C_scaffold_47000051	Ttra_09719T0_09719	Atri_00006_91	Atri_00161_28	Atha_AT2G15880_1_Leucine_rich_repeat_LRR_family_protein	Smoe_85778_e_gw1_7_1123_1	Smoe_432388_fgenesh2_pg_C_scaffold_292000001	Atri_00022_271	Smoe_64019_gw1_11_892_1	Ppat_209851_estExt_Genewise1_C_570046	Ppat_205130_estExt_Genewise1_C_250102	Atri_00002_632	Atri_00022_269	Atha_AT1G49490_1_Leucine_rich_repeat_LRR_family_protein	Atri_02473_2	Atha_AT1G03440_1_Leucine_rich_repeat_LRR_family_protein	Atha_AT4G28560_1_RIC7_ROP_interactive_CRIB_motif_containing_protein_7	Smoe_100988_e_gw1_24_433_1	Ehux_65633_e_gw1_37_83_1	Ppat_139004_e_gw1_152_143_1	Atri_00007_308	Smoe_233841_fgenesh1_pm_C_scaffold_51000033	Atha_AT5G06860_1_PGIP1_ATPGIP1_polygalacturonase_inhibiting_protein_1	Atha_AT4G33970_1_Leucine_rich_repeat_LRR_family_protein	Atha_AT3G17640_1_Leucine_rich_repeat_LRR_family_protein	Atri_00005_159	Atri_00056_156	Smoe_98845_e_gw1_21_518_1	Atha_AT5G67280_1_RLK_receptor_like_kinase	Atri_00215_9	Atri_00146_54	Bnat_82801_fgenesh1_pg_97_32	Bnat_34330_e_gw1_5_203_1	Atri_00004_89	Smoe_132879_e_gw1_114_124_1	Ehux_451814_estExtDG_Genemark1_C_500168	Ehux_51711_gw1_25_57_1	Rfil_569358801	Atri_00162_17	Ehux_69838_e_gw1_107_36_1	Ppat_227761_estExt_Genewise1_C_4460018	Atri_00075_58	Atri_00007_235	Atri_00029_170	Ppat_213033_estExt_Genewise1_C_850001	Atha_AT1G33612_1_Leucine_rich_repeat_LRR_family_protein	Atha_AT5G49750_1_Leucine_rich_repeat_LRR_family_protein	Atri_00069_16	Smoe_38170_gw1_3_868_1	Atri_00051_26	Smoe_267563_estExt_fgenesh1_pm_C_190016	Atha_AT5G67200_1_Leucine_rich_repeat_protein_kinase_family_protein	Ehux_465000_estExtDG_fgeneshEH_pg_C_610021	Rfil_569440160	Ehux_57099_gw1_171_27_1	Atri_00005_91	Ehux_55544_gw1_78_49_1	Ttra_00556T0_00556	Ehux_208902_gm1_3600304	Atri_00065_30	Smoe_431040_fgenesh2_pg_C_scaffold_143000036	Atha_AT2G42290_1_Leucine_rich_repeat_protein_kinase_family_protein	Atri_00166_7	Atha_AT2G31880_1_SOBIR1_EVR_Leucine_rich_repeat_protein_kinase_family_protein	Atri_00024_264	Bnat_142027_aug1_66_g16735	Ppat_4391_gw1_222_26_1	Atri_00067_81	Crei_114023_e_gwW_2_60_1	Rfil_569379948	Smoe_41472_gw1_100_140_1	Ehux_57041_gw1_89_62_1	Smoe_18152_gw1_11_309_1	Smoe_54019_gw1_52_280_1	Atha_AT3G57830_1_Leucine_rich_repeat_protein_kinase_family_protein	Ehux_219214_gm1_8400063	Ehux_77851_e_gw1_1200_2_1	Ppat_194460_2170042	Atha_AT5G20690_1_Leucine_rich_repeat_protein_kinase_family_protein	Ppat_127096_e_gw1_63_126_1	Smoe_18890_gw1_11_333_1	Smoe_18440_gw1_11_316_1	Atha_AT4G06744_1_Leucine_rich_repeat_LRR_family_protein	Crei_181684_fgenesh2_pg_C_scaffold_1495000001	Atha_AT1G60630_1_Leucine_rich_repeat_protein_kinase_family_protein	Atha_AT1G25320_1_Leucine_rich_repeat_protein_kinase_family_protein	Atri_00051_52	Ttra_07893T0_07893_cyst_wall_protein_1_457_aa	Ppat_23983_gw1_35_128_1	Ehux_57046_gw1_148_35_1	Ehux_55571_gw1_9_131_1	Atha_AT5G45770_1_AtRLP55_RLP55_receptor_like_protein_55	Atri_00135_12	Smoe_415317_fgenesh2_pg_C_scaffold_26000247	Atha_AT1G72460_1_Leucine_rich_repeat_protein_kinase_family_protein	Amac_02928T0	Smoe_420092_fgenesh2_pg_C_scaffold_45000001	Ppat_26069_gw1_31_188_1	Ehux_59327_gw1_92_49_1	Atha_AT3G08680_1_Leucine_rich_repeat_protein_kinase_family_protein	Ehux_46968_gw1_19_50_1	Smoe_13203_gw1_45_122_1	Atri_00144_28	Ppat_32367_gw1_118_101_1	Atri_00129_31	Smoe_48381_gw1_133_81_1	Ehux_57069_gw1_130_42_1	Ehux_46981_gw1_224_2_1	Ehux_57064_gw1_53_122_1	Atri_00051_71	Atri_00025_267	Atha_AT1G64210_1_Leucine_rich_repeat_protein_kinase_family_protein	Atri_00120_33	Atha_AT3G24660_1_TMKL1_transmembrane_kinase_like_1	Atha_AT1G13230_1_Leucine_rich_repeat_LRR_family_protein	Ppat_155734_e_gw1_480_1_1	Ppat_220931_estExt_Genewise1_C_2010133	Ppat_180536_430046	Ppat_131992_e_gw1_91_33_1	Atri_00032_270	Smoe_412605_fgenesh2_pg_C_scaffold_18000181	Ppat_44622_gw1_96_162_1	Atha_AT3G42880_1_Leucine_rich_repeat_protein_kinase_family_protein	Smoe_100679_e_gw1_23_253_1	Atha_AT5G21090_1_Leucine_rich_repeat_LRR_family_protein	Atha_AT1G12040_1_LRX1_leucine_rich_repeat_extensin_1	Ppat_122338_e_gw1_39_73_1	Atha_AT2G23300_1_Leucine_rich_repeat_protein_kinase_family_protein	Ppat_136411_e_gw1_129_11_1	Atri_00095_42	Atha_AT1G50610_1_Leucine_rich_repeat_protein_kinase_family_protein	Atri_03613_1	Bnat_81411_fgenesh1_pg_80_60	Atri_00010_179	Ppat_195303_2350079	Atri_00018_169	Ppat_133481_e_gw1_103_10_1	Ppat_24936_gw1_33_110_1	Ppat_41819_gw1_170_57_1	Ppat_41802_gw1_170_56_1	Ppat_158630_30193	Atha_AT3G02880_1_Leucine_rich_repeat_protein_kinase_family_protein	Ppat_222521_estExt_Genewise1_C_2350075	Ppat_12077_gw1_121_20_1	Atha_AT5G16590_1_LRR1_Leucine_rich_repeat_protein_kinase_family_protein	Atha_AT5G58300_1_Leucine_rich_repeat_protein_kinase_family_protein	Atha_AT5G13290_2_SOL2_CRN_Protein_kinase_superfamily_protein	Atha_AT4G34220_1_Leucine_rich_repeat_protein_kinase_family_protein	Atha_AT5G05160_1_Leucine_rich_repeat_protein_kinase_family_protein	Ppat_23834_gw1_36_106_1	Atha_AT5G24100_1_Leucine_rich_repeat_protein_kinase_family_protein	Atri_00016_126	Ppat_181327_480080	Atha_AT5G39390_1_Leucine_rich_repeat_protein_kinase_family_protein	Ppat_111647_e_gw1_2_125_1	Atri_00064_57	Atha_AT5G48380_1_BIR1_BAK1_interacting_receptor_like_kinase_1	Atri_00029_384	Atha_AT3G50230_1_Leucine_rich_repeat_protein_kinase_family_protein	Atha_AT1G69990_1_Leucine_rich_repeat_protein_kinase_family_protein	Atri_00016_146	Smoe_42017_gw1_124_107_1	Atha_AT4G22730_1_Leucine_rich_repeat_protein_kinase_family_protein	Atri_00029_391	Atha_AT1G63430_2_Leucine_rich_repeat_protein_kinase_family_protein	Atri_00040_278	Smoe_234818_fgenesh1_pm_C_scaffold_68000017	Atha_AT5G61570_1_Protein_kinase_superfamily_protein	Atri_00010_122	Ppat_174077_30277	Smoe_74002_e_gw1_0_1115_1	Smoe_109362_e_gw1_38_283_1	Ppat_24150_gw1_12_107_1	Amac_17131T0	Ppat_125321_e_gw1_54_34_1	Smoe_108537_e_gw1_36_349_1	Ppat_115682_e_gw1_14_355_1	Ppat_192077_1730037	Ppat_91355_scaf_209000044	Atha_AT2G01210_1_Leucine_rich_repeat_protein_kinase_family_protein	Atha_AT5G45800_1_MEE62_Leucine_rich_repeat_protein_kinase_family_protein	Atha_AT4G23740_1_Leucine_rich_repeat_protein_kinase_family_protein	Atha_AT1G48480_1_RKL1_receptor_like_kinase_1	Atha_AT5G43020_1_Leucine_rich_repeat_protein_kinase_family_protein	Smoe_122408_e_gw1_68_90_1	Atri_00078_170	Atri_00024_346	Smoe_439849_estExt_fgenesh2_pg_C_80301	Atha_AT2G36570_1_Leucine_rich_repeat_protein_kinase_family_protein	Atha_AT3G17840_1_RLK902_receptor_like_kinase_902	Atri_00028_142	Smoe_10889_gw1_100_26_1	Crei_107381_e_gwH_60_20_1	Smoe_18006_gw1_45_167_1	Atri_00103_9	Smoe_58060_gw1_40_556_1	Atri_00051_54	Ppat_111625_e_gw1_2_417_1	Smoe_93238_e_gw1_14_353_1	Atha_AT2G02780_1_Leucine_rich_repeat_protein_kinase_family_protein	Atha_AT5G51560_1_Leucine_rich_repeat_protein_kinase_family_protein	Smoe_418999_fgenesh2_pg_C_scaffold_40000152	Atri_00136_55	Smoe_166734_estExt_Genewise1Plus_C_40835	Atha_AT3G25670_1_Leucine_rich_repeat_LRR_family_protein	Smoe_128654_e_gw1_91_25_1	Crei_178343_fgenesh2_pg_C_scaffold_49000051	Ppat_161653_340215	Ppat_199843_3890016	Atha_AT3G49750_1_AtRLP44_RLP44_receptor_like_protein_44	Atri_00077_145	Atri_00078_104	Smoe_17980_gw1_33_140_1	Atha_AT5G53320_1_Leucine_rich_repeat_protein_kinase_family_protein	Atri_00051_36	Atri_00029_383	Ppat_45213_gw1_145_134_1	Crei_144516_Chlre2_kg_scaffold_11000061	Atri_00066_277	Atri_00054_51	Atha_AT3G19320_1_Leucine_rich_repeat_LRR_family_protein	Atha_AT1G49750_1_Leucine_rich_repeat_LRR_family_protein	Atri_00143_23	Smoe_134330_e_gw1_124_75_1	Atha_AT5G25550_1_Leucine_rich_repeat_LRR_family_protein	Ehux_54755_gw1_133_56_1	Atri_00022_270	Atha_AT4G03010_1_RNI_like_superfamily_protein	Smoe_444078_estExt_fgenesh2_pg_C_390150	Smoe_80116_e_gw1_3_1027_1	Atha_AT3G12145_1_FLR1_FLOR1_Leucine_rich_repeat_LRR_family_protein	Crei_151874_Chlre2_kg_scaffold_41000066	Atha_AT5G06870_1_PGIP2_ATPGIP2_polygalacturonase_inhibiting_protein_2	Atha_AT1G28340_1_AtRLP4_RLP4_receptor_like_protein_4	Atri_00029_422	Ttra_12078T0_12078	Smoe_17947_gw1_103_28_1	Crei_145531_Chlre2_kg_scaffold_14000164	Ppat_170454_2450032	Smoe_26690_gw1_2_483_1	Atha_AT5G58150_1_Leucine_rich_repeat_protein_kinase_family_protein	Atha_AT3G22800_1_Leucine_rich_repeat_LRR_family_protein	Ppat_233302_estExt_fgenesh2_pg_C_760030	Crei_145532_Chlre2_kg_scaffold_14000165	Smoe_83924_e_gw1_6_915_1	Smoe_85523_e_gw1_7_687_1	Ehux_46990_gw1_121_22_1	Atha_AT1G27190_1_Leucine_rich_repeat_protein_kinase_family_protein	Amac_10129T0	Crei_175296_fgenesh2_pg_C_scaffold_27000199	Smoe_164132_estExt_Genewise1Plus_C_01633	Atri_00023_129	Crei_145855_Chlre2_kg_scaffold_15000169	Atri_00064_97	Atha_AT2G33030_1_AtRLP25_RLP25_receptor_like_protein_25	Atha_AT3G28450_1_Leucine_rich_repeat_protein_kinase_family_protein	Atri_00130_3	Atha_AT4G31250_1_Leucine_rich_repeat_protein_kinase_family_protein	Smoe_38137_gw1_11_622_1	Atha_AT3G43740_2_Leucine_rich_repeat_LRR_family_protein	Atri_00122_49	Atha_AT4G18760_1_AtRLP51_RLP51_receptor_like_protein_51	Ttra_09522T0_09522_leucine_rich_repeat_protein_221_aa	Atri_00088_20	Atha_AT1G14390_1_Leucine_rich_repeat_protein_kinase_family_protein	Atri_00076_37	Atha_AT1G62440_1_LRX2_leucine_rich_repeat_extensin_2	Atri_00024_295	Atha_AT1G10850_1_Leucine_rich_repeat_protein_kinase_family_protein	Atri_05429_1	Atha_AT3G19020_1_Leucine_rich_repeat_LRR_family_protein	Atri_00022_305	Crei_148186_Chlre2_kg_scaffold_22000024	Ppat_143731_e_gw1_207_51_1	Smoe_173095_estExt_Genewise1Plus_C_200495	Atha_AT5G65830_1_ATRLP57_RLP57_receptor_like_protein_57	Smoe_77054_e_gw1_1_788_1	Atha_AT4G16162_1_Leucine_rich_repeat_LRR_family_protein	Atri_00025_339	Smoe_67606_gw1_6_1279_1	Smoe_438852_estExt_fgenesh2_pg_C_40432	Smoe_38642_gw1_19_530_1	Crei_152728_Chlre2_kg_scaffold_50000062	Atri_00088_154	Smoe_28202_gw1_84_141_1	Smoe_26015_gw1_40_227_1	Atri_00024_347	Atha_AT3G03770_1_Leucine_rich_repeat_protein_kinase_family_protein	Ehux_43751_gw1_663_1_1	Crei_175886_fgenesh2_pg_C_scaffold_32000017	OcarG_8583	Crei_178345_fgenesh2_pg_C_scaffold_49000053	Atri_00160_5	Atri_00009_190	Ppat_198884_3430010	Crei_187622_estExt_fgenesh2_pg_C_40067	Ttra_10500T0_10500	Atha_AT5G41180_1_leucine_rich_repeat_transmembrane_protein_kinase_family_protein	Atri_00130_49	Atri_00047_112	Atri_01110_1	Smoe_18328_gw1_20_251_1	Atri_00009_274	Atri_00171_27	Atha_AT5G07620_1_Protein_kinase_superfamily_protein	Ehux_59367_gw1_129_34_1	Atri_00111_55	Smoe_80695_e_gw1_3_539_1	Ehux_59365_gw1_28_151_1	Rfil_569426830	Ehux_59346_gw1_231_15_1	Amac_02994T0	Amac_10273T0	Ehux_453780_estExtDG_Genemark1_C_920151	Ehux_46972_gw1_154_12_1	Atri_00008_167	Ehux_48742_gw1_299_10_1	Ppat_205056_estExt_Genewise1_C_240177	Smoe_25710_gw1_22_196_1	Rfil_569431692	Ehux_438219_estExtDG_fgenesh_newKGs_kg_C_720022	Ehux_250337_gm1_90700003	Ttra_00881T0_00881_ATP_binding_protein_serine_threonine_kinase_295_aa	Rfil_569307393	Ehux_450290_estExtDG_Genemark1_C_240227	Rfil_569333910	Smoe_404473_fgenesh2_pg_C_scaffold_2000461	Atri_00136_52	Atri_00023_117	Atri_00047_115	Atri_00022_151	Atri_00025_338	Atri_00008_166	Atri_00029_264	Atri_00009_40	Atri_00022_152	Smoe_39075_gw1_109_132_1	Rfil_569364985	Atri_00097_36	Smoe_131809_e_gw1_109_131_1	Smoe_420272_fgenesh2_pg_C_scaffold_45000181	Atri_00216_1	Amac_03952T0	Smoe_17181_gw1_20_211_1	Atri_00072_88	Atri_00088_155	Atri_00047_110	Smoe_37978_gw1_75_128_1	Atha_AT2G07040_1_ATPRK2A_PRK2A_Leucine_rich_repeat_protein_kinase_family_protein	Atha_AT5G35390_1_Leucine_rich_repeat_protein_kinase_family_protein	Smoe_133089_e_gw1_116_109_1	Ppat_47937_gw1_55_240_1	Mbre_29554	Mley_ML043513a	OcarG_5677	Atri_00077_144	Atha_AT5G41680_1_Protein_kinase_superfamily_protein	Atri_00030_130	Ppat_170363_2420018	Atri_00075_59	Smoe_36607_gw1_5_691_1	Atha_AT3G20190_1_Leucine_rich_repeat_protein_kinase_family_protein	Ppat_100115_scaf_410000016	Atri_02519_1	Atri_01798_2	Atri_02473_1	Atri_00009_249	Atri_03244_1	Atri_01110_2	Smoe_17907_gw1_77_88_1	Atri_00009_287	Ppat_159809_150235	Ppat_113188_e_gw1_6_297_1	Atri_00007_251	Atha_AT1G25570_1_Di_glucose_binding_protein_with_Leucine_rich_repeat_domain	Smoe_423588_fgenesh2_pg_C_scaffold_62000095	Atri_00127_2	Atri_00143_22	Ppat_141466_e_gw1_178_5_1	Ppat_72807_scaf_38000192	Atri_00059_5	Smoe_28925_gw1_2_610_1	Atri_00029_421	Atri_00107_41	Ppat_160891_270171	Ppat_168413_1750025	Ppat_163655_590021	Ppat_87695_scaf_160000049	Ppat_68383_scaf_18000129	Ppat_83790_scaf_117000034	Atri_00005_63	Atri_00022_147	Atri_00024_172	Ppat_38399_gw1_48_112_1	Ppat_231723_scaf_137000040	Ppat_234681_estExt_fgenesh2_pg_C_1490050	Ppat_91309_scaf_208000080	Ppat_75793_scaf_55000056	Smoe_124565_e_gw1_75_129_1	Smoe_18672_gw1_103_29_1	Smoe_404474_fgenesh2_pg_C_scaffold_2000462	Ppat_86039_scaf_141000048	Ppat_9228_gw1_156_9_1	Ppat_95476_scaf_281000033	Ppat_97663_scaf_331000024	Rfil_569401001_serine_threonine_protein_kinase_plant_type_Reticulomyxa_filosa	Rfil_569441298	Rfil_569367621_leucine_rich_repeat_family_protein_Reticulomyxa_filosa	Rfil_5694126571967_partial_Reticulomyxa_filosa	Rfil_569379945	Rfil_5694010026458_Reticulomyxa_filosa	Atri_00085_61	Atri_00032_137	Smoe_427179_fgenesh2_pg_C_scaffold_89000001	Atri_00024_314	Atri_05536_1	Atri_00059_246	Atha_AT1G34290_1_AtRLP5_RLP5_receptor_like_protein_5	Atha_AT1G47885_1_Ribonuclease_inhibitor	Atri_00130_50	Smoe_414541_fgenesh2_pg_C_scaffold_24000061	Smoe_128621_e_gw1_90_68_1	Atri_00056_175	Atri_00024_319	Smoe_19708_gw1_62_163_1	Atri_01113_1	Atri_00009_41	Smoe_405197_fgenesh2_pg_C_scaffold_3000420	Smoe_409220_fgenesh2_pg_C_scaffold_10000118	Smoe_83207_e_gw1_5_447_1	Smoe_8259_gw1_51_46_1	Atri_00005_64	Atri_00052_109	Ttra_04674T0_04674	Atri_00023_30	Atri_00009_233	Atri_00150_10	Atri_00010_396	Atri_00135_14	Atri_00029_373	Atri_00029_381	Atri_00215_10	Atri_00010_401	Atri_00085_62	Atri_00012_72	Atri_00013_67	Atri_00016_145	Atri_00018_42	Atri_00023_29	Atri_00243_4	Atri_00029_379	Atri_00030_131	Atri_00064_22	Atri_00056_123	Atri_00058_45	Atri_00073_40	Atri_00097_37	Atri_00148_25	Atri_00161_30	Atri_00434_1
HG_21523	Mley_ML23662a	Pbac_3460599	Spun_00611T0	Pbac_3463160	Pbac_3471394	Pbac_3477101
HG_25233	Mley_ML141751a	Falb_01256T0_01256	Falb_01256T1_01256	Rfil_5693923779043_Reticulomyxa_filosa	Rfil_5693996016914_partial_Reticulomyxa_filosa
HG_42594	Mley_ML08503a	Cow_00813T0	Pbac_3461832
HG_19802	Cow_07823T0	Pbac_3464458	Mley_ML03343a	Mley_ML26401a	Pbac_3465138	Pbac_3472171	Pbac_3473866
HG_41624	Mley_ML45845a	Pbac_3461905	OcarG_11108
HG_8090	Bnat_40248_e_gw1_41_58_1	Sros_00410T0	Mbre_14746	Sros_09823T0	Rfil_569432619	Mley_ML03277a	Ttra_02367T0_02367_vacuolar_iron_transporter_350_aa	Mley_ML02232a	Bnat_54459_estExt_Genewise1Plus_C_350002	Cow_02407T0	Rfil_569419597	Cow_02408T0	Ppat_90186_scaf_194000021	Cow_06112T0	Pbac_3471365	Ppat_172945_3950031	Rfil_569426249	Pbac_3463257	Bnat_76112_fgenesh1_pg_39_43	Ehux_216904_gm1_7100150	Rfil_5694021146076_Reticulomyxa_filosa	Ehux_465764_estExtDG_fgeneshEH_pg_C_790042	Pbac_3470913	Pbac_3462858	Pbac_3472929
HG_26098	Mley_ML13052a	Pbac_3465405	Aque_223884	Pbac_3471963	Pbac_3476238
HG_8615	Mley_ML19762a	Tadh_55757	Aque_215857	Aque_229668
HG_32664	Ttra_01676T0_01676	Mbre_34631	Mley_ML03397a	Sros_07705T0
HG_17253	Bnat_71889_fgenesh1_pg_17_144	Pbac_3460369	Pbac_3460327	Mley_ML148927a	Pbac_3466797	Pbac_3478579	Pbac_3472157	Pbac_3465885
HG_36133	Mley_ML07559a	Pbac_3462710	Rfil_569418712	Ttra_08608T0_08608
HG_31989	Pbac_3478642	Ehux_199354_gm1_1000054	Ehux_102463_fgeneshEH_pg_40_56	Ehux_246930_gm1_53800006
HG_27757	Mley_ML053628a	Mley_ML053627a	Sros_03711T0	Mley_ML053629a	Pbac_3463386
HG_49108	Mley_ML08546a	Pbac_3460706	Spun_05356T0
HG_30335	Mbre_37376	Mbre_27039	Mbre_13224	Mley_ML047934a
HG_29120	Pbac_3471959	Ppat_229274_scaf_72000119	Smoe_437914_estExt_fgenesh2_pg_C_10436	Ppat_159636_140125	Atri_00185_11
HG_14623	Bnat_85357_estExt_fgenesh1_pg_C_30340	Bnat_139795_aug1_52_g14503	Pbac_3461780	Bnat_85768_estExt_fgenesh1_pg_C_60058	Ehux_97161_fgeneshEH_pg_9_18	Ehux_315671_fgenesh_newKGs_pm_301_5	Bnat_145292_aug1_97_g20000	Ehux_438669_estExtDG_fgenesh_newKGs_kg_C_830004	Ehux_232105_gm1_17800063	Ehux_222071_gm1_10100092
HG_7575	Bnat_74046_fgenesh1_pg_27_100	Sros_11812T0	Mley_ML31952a	Ehux_222110_gm1_10100131	Mley_ML35933a	Mley_ML35932a	Mley_ML070824a	Ehux_211663_gm1_4800268	Mley_ML03031a	Mley_ML29462a	Mley_ML06393a	Mley_ML36891a	Mley_ML14735a	Mley_ML04551a	Mley_ML03439a	Mley_ML13532a	Mley_ML35886a	Mley_ML094341a	Mley_ML03713a	Mley_ML04552a	Mley_ML174729a	Mley_ML12951a	Mley_ML353010a	Mley_ML040410a	Mley_ML25231a	Mley_ML42332a	Mley_ML14772a	Mley_ML14773a
HG_42584	Sarc_g10679	Mley_ML239516a	Mley_ML239517a
HG_26326	Pbac_3461040	Mley_ML029515a	Pbac_3467757	Mbre_5815	Pbac_3466726
HG_25428	Bnat_76551_fgenesh1_pg_42_29	Ttra_04852T0_04852	Ehux_452247_estExtDG_Genemark1_C_590041	Ehux_96093_fgeneshEH_pg_4_323	Pbac_3467156
HG_19331	Ttra_02355T0_02355_tetraspanin_family_protein_298_aa	Spun_02789T0	Amac_00394T0	Amac_01913T0	Mley_ML137117a	Spun_02492T0	Falb_02637T0_02637
HG_48205	Pbac_3470756	Mbre_24570	Pbac_3476542
HG_20359	Pbac_3462837	Mley_ML017321a	Bnat_146699_aug1_119_g21407	Pbac_3463482	Pbac_3474389	Pbac_3478309	Pbac_3476477
HG_20254	Aque_213517	Aque_207744	Mbre_30492	Sros_08057T0	Mley_ML24993a	Pbac_3467754
HG_11004	Cfra_g733	Bnat_82782_fgenesh1_pg_97_13	Bnat_147442_aug1_159_g22150	Bnat_90117_estExt_fgenesh1_pg_C_620126	Sros_12068T0	Bnat_127085_aug1_3_g1793	Bnat_21586_gw1_147_1_1	Sros_05679T0	Bnat_88006_estExt_fgenesh1_pg_C_270030	Mbre_29314	Pbac_3460348	Mley_ML073215a	Sarc_g13517	Pbac_3476124	Ehux_230204_gm1_16200015
HG_21598	Bnat_53172_estExt_Genewise1Plus_C_160084	Pbac_3468922	Ttra_06382T0_06382	Cow_05233T0	Sarc_g14542	Ehux_258579_gm1_784500001
HG_36310	Pbac_3473841	Aque_202458	Aque_219843	Aque_209678
HG_5223	Bnat_56269_estExt_Genewise1Plus_C_900038	Sarc_g21062	Ttra_00267T0_00267	Sarc_g24238	Cfra_g5816	Falb_03506T0_03506	Cow_04528T0	OcarG_4980	Cfra_g3375	Ttra_02272T0_02272	Aque_217398	Sarc_g18797	Tadh_58063	Mley_ML06261a	Tadh_58062	OcarG_4981	Aque_217400	Sarc_g9898	Rfil_5693934078816_partial_Reticulomyxa_filosa	Aque_217399	OcarG_4657	Sarc_g5492	Pbac_3466645	Sarc_g9440	Sarc_g19270	Ehux_115097_fgeneshEH_pg_240_30	OcarG_4752	Sarc_g7966	Sarc_g10957
HG_39109	Pbac_3464207	Bnat_91589_estExt_fgenesh1_pg_C_1080012	Mley_ML154139a
HG_73946	Mley_ML049618a	OcarG_5461
HG_26475	Mley_ML12346a	Pbac_3460571	Ehux_239708_gm1_29300053	Pbac_3469584	Pbac_3474012
HG_23458	Cow_02767T0	Mley_ML154121a	Ppat_103840_scaf_5339000001	Mley_ML06157a	Mley_ML13977a	Mley_ML034669a
HG_63186	OcarG_2353	Pbac_3475877
HG_47579	Ehux_463936_estExtDG_fgeneshEH_pg_C_360038	Ehux_454728_estExtDG_Genemark1_C_1200005	Mley_ML46354a
HG_44047	Pbac_3464180	Pbac_3464259	Spun_00424T0
HG_30684	Mley_ML167015a	Sarc_g4535	Sarc_g7058	Pbac_3464171
HG_25267	Mley_ML18754a	Cow_02868T0	Cow_03570T0	Cow_07279T0	Rfil_569424808
HG_44798	Cow_05435T0	Mley_ML22784a	Pbac_3463746
HG_12087	Crei_173577_fgenesh2_pg_C_scaffold_22000101	Ppat_70713_scaf_29000080	Ppat_194636_2200054	Atha_AT2G27460_1_sec23_sec24_transport_family_protein	Atri_00031_71	Bnat_89995_estExt_fgenesh1_pg_C_600005	Smoe_440407_estExt_fgenesh2_pg_C_100367	Ppat_92143_scaf_220000057	Pbac_3466008	Mley_ML148934a	Cow_00297T0	Mley_ML148933a	Ttra_07503T0_07503
HG_21639	Ehux_468273_estExtDG_fgeneshEH_pg_C_1800027	Ehux_458067_estExtDG_Genemark1_C_2970007	Ehux_458076_estExtDG_Genemark1_C_2970030	Ehux_460724_estExtDG_Genemark1_C_22270001	Pbac_3465020	Ehux_469516_estExtDG_fgeneshEH_pg_C_2910025
HG_42228	Sarc_g1887	Mbre_8548	Mley_ML34229a
HG_24482	Pbac_3471866	Atri_00038_36
HG_7924	Aque_210114	Aque_228137	Mley_ML050915a	Pbac_3463239	Tadh_53924
HG_36185	Amac_03264T0	Amac_10540T0	Amac_10539T0	Mley_ML09124a
HG_25344	Bnat_70059_fgenesh1_pg_10_294	Ehux_446817_estExtDG_fgenesh_newKGs_kg_C_10770002	Ehux_437127_estExtDG_fgenesh_newKGs_kg_C_530073	Pbac_3464227	Mley_ML01988a
HG_7620	Pbac_3468058	Pbac_3460956	Pbac_3472216	Pbac_3466597	Mley_ML17406a	Pbac_3464919	Pbac_3465506	Pbac_3461422	Pbac_3468288	Mley_ML179911a	Pbac_3478382	Pbac_3462263	Mley_ML294912a	Pbac_3464730	Pbac_3479739	Pbac_3467012	Mley_ML179910a	Pbac_3466015	Mley_ML138316a	Mley_ML004512a	Mley_ML263514a	Pbac_3464335	Mley_ML03714a	Pbac_3465498	Pbac_3470600	Pbac_3466898	Pbac_3469072	Atha_AT5G55750_1_hydroxyproline_rich_glycoprotein_family_protein
HG_14639	Spun_06708T0	Cow_02606T0	Amac_00013T0	Amac_10570T0	Amac_16100T0	Amac_05210T0	Mley_ML01799a	Falb_01809T0_01809	Amac_16099T0	Spun_05786T0
HG_21765	Smoe_69727_gw1_7_1380_1	Pbac_3464270	Ppat_162465_430108	Smoe_406795_fgenesh2_pg_C_scaffold_6000046	Ppat_168075_1650042	Atha_AT2G37025_1_TRFL8_TRF_like_8
