# Supplementary material for: Reconstruction of the ancestral metazoan genome reveals an increase in genomic novelty
Source: Nat Commun. 2018 Apr 30;9:1730. doi: 10.1038/s41467-018-04136-5 (PMC5928047; doi:10.1038/s41467-018-04136-5)
Supplement: Supplementary file 13 — Supplementary Data 10 [file 41467_2018_4136_MOESM13_ESM.zip › Node 5 - Planulozoa/Planulozoa Losses if ctenophorans are sister to planulozoans annotated genes.out]

HG_33227	
This group of homology does not contain any annotated genome

HG_3198	
This group of homology does not contain any annotated genome

HG_42490	
Ttra_07583T0_07583	

HG_64579	
This group of homology does not contain any annotated genome

HG_39279	
This group of homology does not contain any annotated genome

HG_17259	
This group of homology does not contain any annotated genome

HG_34274	
This group of homology does not contain any annotated genome

HG_32201	
This group of homology does not contain any annotated genome

HG_57904	
This group of homology does not contain any annotated genome

HG_38732	
This group of homology does not contain any annotated genome

HG_1192	
This group of homology does not contain any annotated genome

HG_40809	
This group of homology does not contain any annotated genome

HG_6842	
This group of homology does not contain any annotated genome

HG_13918	
This group of homology does not contain any annotated genome

HG_29003	
Atha_AT1G20890_1_unknown_protein_FUNCTIONS_IN_molecular_function_unknown_INVOLVED_IN_biological_process_unknown_LOCATED_IN_endomembrane_system_EXPRESSED_IN_24_plant_structures_EXPRESSED_DURING_14_growth_stages_BEST_Arabidopsis_thaliana_protein_match_is_unknown_protein_TAIR_AT1G76480_2_Has_33_Blast_hits_to_33_proteins_in_11_species_Archae_0_Bacteria_0_Metazoa_2_Fungi_0_Plants_31_Viruses_0_Other_Eukaryotes_0_source_NCBI_BLink	Atha_AT1G76480_2_unknown_protein_FUNCTIONS_IN_molecular_function_unknown_INVOLVED_IN_biological_process_unknown_LOCATED_IN_cellular_component_unknown_BEST_Arabidopsis_thaliana_protein_match_is_unknown_protein_TAIR_AT1G20890_1	

HG_16338	
This group of homology does not contain any annotated genome

HG_14232	
This group of homology does not contain any annotated genome

HG_30318	
This group of homology does not contain any annotated genome

HG_45512	
This group of homology does not contain any annotated genome

HG_35728	
This group of homology does not contain any annotated genome

HG_27904	
This group of homology does not contain any annotated genome

HG_30605	
This group of homology does not contain any annotated genome

HG_30331	
This group of homology does not contain any annotated genome

HG_42203	
This group of homology does not contain any annotated genome

HG_7797	
Scer_YLR361C_Phosphoesterase_involved_in_downregulation_of_the_unfolded_protein_response_at_least_in_part_via_dephosphorylation_of_Ire1p_dosage_dependent_positive_regulator_of_the_G1_S_phase_transition_through_control_of_the_timing_of_START_Source_SGD_Acc_S000004353_DCR2_SGD	Scer_YOR137C_Protein_of_unassigned_function_involved_in_activation_of_the_Pma1p_plasma_membrane_H_ATPase_by_glucose_Source_SGD_Acc_S000005663_SIA1_SGD	
Atha_AT5G63140_1_ATPAP29_PAP29_purple_acid_phosphatase_29	Atha_AT3G10150_1_ATPAP16_PAP16_purple_acid_phosphatase_16	Atha_AT2G46880_1_ATPAP14_PAP14_purple_acid_phosphatase_14	Atha_AT5G57140_1_ATPAP28_PAP28_purple_acid_phosphatase_28	
Rfil_569418713	

HG_47959	
This group of homology does not contain any annotated genome

HG_25119	
This group of homology does not contain any annotated genome

HG_17198	
Rfil_5693953428263_Reticulomyxa_filosa	Rfil_569380200	Rfil_5694133761664_Reticulomyxa_filosa	Rfil_5693953448265_Reticulomyxa_filosa	Rfil_5694091023453_Reticulomyxa_filosa	Rfil_5694091053456_Reticulomyxa_filosa	

HG_12380	
This group of homology does not contain any annotated genome

HG_4865	
Atha_AT1G52570_1_PLDALPHA2_phospholipase_D_alpha_2	Atha_AT3G15730_1_PLDALPHA1_PLD_phospholipase_D_alpha_1	Atha_AT4G11850_1_PLDGAMMA1_MEE54_phospholipase_D_gamma_1	Atha_AT1G55180_1_PLDEPSILON_PLDALPHA4_phospholipase_D_alpha_4	Atha_AT4G11830_2_PLDGAMMA2_phospholipase_D_gamma_2	Atha_AT4G11840_1_PLDGAMMA3_phospholipase_D_gamma_3	Atha_AT2G42010_1_PLDBETA1_PLDBETA_phospholipase_D_beta_1	Atha_AT4G00240_1_PLDBETA2_phospholipase_D_beta_2	Atha_AT4G35790_1_ATPLDDELTA_PLDDELTA_phospholipase_D_delta	Atha_AT5G25370_1_PLDALPHA3_phospholipase_D_alpha_3	

HG_49135	
This group of homology does not contain any annotated genome

HG_70415	
This group of homology does not contain any annotated genome

HG_47780	
This group of homology does not contain any annotated genome

HG_6361	
Atha_AT3G10630_1_UDP_Glycosyltransferase_superfamily_protein	
Ttra_02299T0_02299_glycosyltransferase_family_4_protein_426_aa	Ttra_08342T0_08342_glycosyl_transferase_753_aa	Ttra_11820T0_11820	Ttra_02046T0_02046	
Rfil_569311616_protein_partial_Reticulomyxa_filosa	Rfil_569418258_glycosyl_transferase_family_2_Reticulomyxa_filosa	Rfil_569420805	Rfil_569420804	

HG_22966	
This group of homology does not contain any annotated genome

HG_17170	
Ttra_09100T0_09100	

HG_44389	
This group of homology does not contain any annotated genome

HG_27966	
This group of homology does not contain any annotated genome

HG_36155	
Ttra_00955T0_00955	

HG_19117	
This group of homology does not contain any annotated genome

HG_25532	
This group of homology does not contain any annotated genome

HG_13988	
Rfil_569382922	

HG_7941	
This group of homology does not contain any annotated genome

HG_49197	
This group of homology does not contain any annotated genome

HG_38597	
Ttra_03216T0_03216	

HG_64518	
This group of homology does not contain any annotated genome

HG_27105	
This group of homology does not contain any annotated genome

HG_34746	
This group of homology does not contain any annotated genome

HG_7785	
Atha_AT2G02470_1_AL6_alfin_like_6	Atha_AT5G20510_1_AL5_alfin_like_5	Atha_AT5G26210_1_AL4_alfin_like_4	Atha_AT3G11200_1_AL2_alfin_like_2	Atha_AT1G14510_1_AL7_alfin_like_7	Atha_AT3G42790_1_AL3_alfin_like_3	Atha_AT5G05610_1_AL1_alfin_like_1	

HG_13550	
Ttra_01817T0_01817	

HG_11075	
Atha_AT1G17520_1_Homeodomain_like_winged_helix_DNA_binding_family_protein	Atha_AT3G49850_1_TRB3_ATTRB3_TBP2_telomere_repeat_binding_factor_3	Atha_AT1G72740_1_Homeodomain_like_winged_helix_DNA_binding_family_protein	Atha_AT1G49950_3_TRB1_ATTRB1_telomere_repeat_binding_factor_1	Atha_AT5G67580_1_TRB2_ATTRB2_TBP3_ATTBP3_Homeodomain_like_winged_helix_DNA_binding_family_protein	Atha_AT1G54260_1_winged_helix_DNA_binding_transcription_factor_family_protein	

HG_41493	
This group of homology does not contain any annotated genome

HG_21046	
This group of homology does not contain any annotated genome

HG_32689	
This group of homology does not contain any annotated genome

HG_25453	
Ttra_08369T0_08369	

HG_11562	
Atha_AT5G49400_1_zinc_knuckle_CCHC_type_family_protein	

HG_10236	
Atha_AT3G15680_1_Ran_BP2_NZF_zinc_finger_like_superfamily_protein	Atha_AT2G26695_1_Ran_BP2_NZF_zinc_finger_like_superfamily_protein	Atha_AT5G25490_1_Ran_BP2_NZF_zinc_finger_like_superfamily_protein	

HG_39088	
This group of homology does not contain any annotated genome

HG_25366	
This group of homology does not contain any annotated genome

HG_25125	
This group of homology does not contain any annotated genome

HG_13919	
Ttra_08045T0_08045_NhaC_Na_H_antiporter_family_protein_768_aa	

HG_40895	
This group of homology does not contain any annotated genome

HG_39680	
This group of homology does not contain any annotated genome

HG_8854	
Ttra_12428T0_12428	

HG_17596	
This group of homology does not contain any annotated genome

HG_20361	
Ttra_05808T0_05808_metalloprotease_454_aa	

HG_34339	
Rfil_5694044715243_Reticulomyxa_filosa	

HG_8323	
Atha_AT5G53310_1_myosin_heavy_chain_related	
Rfil_5694009426479_Reticulomyxa_filosa	Rfil_569425059	Rfil_569425314_Protein_kinase_domain_containing_protein_Reticulomyxa_filosa	Rfil_569434701	Rfil_569425093	Rfil_5694039785431_Reticulomyxa_filosa	

HG_10623	
Rfil_5693910019413_partial_Reticulomyxa_filosa	Rfil_569395286_Serine_Threonine_protein_kinase_FIKK_family_Reticulomyxa_filosa	

HG_35729	
Rfil_5694006136590_Reticulomyxa_filosa	Rfil_569300680	Rfil_569417965_ubiquitin_hydrolase_Reticulomyxa_filosa	

HG_73917	
Scer_YCR013C_Dubious_open_reading_frame_unlikely_to_encode_a_protein_based_on_available_experimental_and_comparative_sequence_data_transcription_of_both_YCR013C_and_the_overlapping_essential_gene_PGK1_is_reduced_in_a_gcr1_null_mutant_Source_SGD_Acc_S000000606	

HG_15605	
Rfil_569384238_LPXTG_motif_cell_wall_anchor_domain_protein_partial_Reticulomyxa_filosa	

HG_10280	
This group of homology does not contain any annotated genome

HG_7515	
This group of homology does not contain any annotated genome

HG_7927	
Atha_AT4G13400_1_2_oxoglutarate_2OG_and_Fe_II_dependent_oxygenase_superfamily_protein	
Rfil_569321321	Rfil_5694061444622_partial_Reticulomyxa_filosa	

HG_4624	
Scer_YKL128C_Putative_phosphomutase_contains_a_region_homologous_to_the_active_site_of_phosphomutases_overexpression_suppresses_the_histidine_auxotrophy_of_an_ade3_ade16_ade17_triple_mutant_and_the_temperature_sensitivity_of_a_tps2_mutant_Source_SGD_Acc_S000001611_PMU1_SGD	
Atha_AT1G09935_1_Phosphoglycerate_mutase_family_protein	Atha_AT1G09932_1_Phosphoglycerate_mutase_family_protein	Atha_AT2G17280_1_Phosphoglycerate_mutase_family_protein	Atha_AT5G64460_2_Phosphoglycerate_mutase_family_protein	Atha_AT1G58280_2_Phosphoglycerate_mutase_family_protein	
Ttra_01479T0_01479_phosphoglycerate_mutase_361_aa	

HG_15790	
Ttra_06249T0_06249	Ttra_06272T0_06272	

HG_39488	
This group of homology does not contain any annotated genome

HG_106	
Atha_AT3G24240_1_Leucine_rich_repeat_receptor_like_protein_kinase_family_protein	Atha_AT1G35710_1_Protein_kinase_family_protein_with_leucine_rich_repeat_domain	Atha_AT4G20140_1_GSO1_Leucine_rich_repeat_transmembrane_protein_kinase	Atha_AT5G44700_1_EDA23_GSO2_Leucine_rich_repeat_transmembrane_protein_kinase	Atha_AT2G33170_1_Leucine_rich_repeat_receptor_like_protein_kinase_family_protein	Atha_AT1G17230_1_Leucine_rich_receptor_like_protein_kinase_family_protein	Atha_AT5G56040_2_Leucine_rich_receptor_like_protein_kinase_family_protein	Atha_AT5G63930_1_Leucine_rich_repeat_protein_kinase_family_protein	Atha_AT5G49660_1_Leucine_rich_repeat_transmembrane_protein_kinase_family_protein	Atha_AT5G61480_1_PXY_Leucine_rich_repeat_protein_kinase_family_protein	Atha_AT5G46330_1_FLS2_Leucine_rich_receptor_like_protein_kinase_family_protein	Atha_AT5G48940_1_Leucine_rich_repeat_transmembrane_protein_kinase_family_protein	Atha_AT1G17750_1_PEPR2_AtPEPR2_PEP1_receptor_2	Atha_AT5G65700_1_BAM1_Leucine_rich_receptor_like_protein_kinase_family_protein	Atha_AT4G08850_1_Leucine_rich_repeat_receptor_like_protein_kinase_family_protein	Atha_AT4G26540_1_Leucine_rich_repeat_receptor_like_protein_kinase_family_protein	Atha_AT1G34110_1_Leucine_rich_receptor_like_protein_kinase_family_protein	Atha_AT1G72180_1_Leucine_rich_receptor_like_protein_kinase_family_protein	Atha_AT2G41820_1_Leucine_rich_repeat_protein_kinase_family_protein	Atha_AT5G25910_1_AtRLP52_RLP52_receptor_like_protein_52	Atha_AT3G47580_1_Leucine_rich_repeat_protein_kinase_family_protein	Atha_AT5G65710_1_HSL2_HAESA_like_2	Atha_AT2G26330_1_ER_QRP1_Leucine_rich_receptor_like_protein_kinase_family_protein	Atha_AT3G49670_1_BAM2_Leucine_rich_receptor_like_protein_kinase_family_protein	Atha_AT3G56370_1_Leucine_rich_repeat_protein_kinase_family_protein	Atha_AT1G73080_1_PEPR1_ATPEPR1_PEP1_receptor_1	Atha_AT5G62710_1_Leucine_rich_repeat_protein_kinase_family_protein	Atha_AT1G12460_1_Leucine_rich_repeat_protein_kinase_family_protein	Atha_AT2G35620_1_FEI2_Leucine_rich_repeat_protein_kinase_family_protein	Atha_AT1G74360_1_Leucine_rich_repeat_protein_kinase_family_protein	Atha_AT3G02130_1_RPK2_TOAD2_CLI1_receptor_like_protein_kinase_2	Atha_AT1G67510_1_Leucine_rich_repeat_protein_kinase_family_protein	Atha_AT1G68400_1_leucine_rich_repeat_transmembrane_protein_kinase_family_protein	Atha_AT1G31420_1_FEI1_Leucine_rich_repeat_protein_kinase_family_protein	Atha_AT3G47570_1_Leucine_rich_repeat_protein_kinase_family_protein	Atha_AT3G47090_1_Leucine_rich_repeat_protein_kinase_family_protein	Atha_AT2G26730_1_Leucine_rich_repeat_protein_kinase_family_protein	Atha_AT5G07280_1_EMS1_EXS_Leucine_rich_repeat_transmembrane_protein_kinase	Atha_AT1G62950_1_leucine_rich_repeat_transmembrane_protein_kinase_family_protein	Atha_AT2G45340_1_Leucine_rich_repeat_protein_kinase_family_protein	Atha_AT3G11080_1_AtRLP35_RLP35_receptor_like_protein_35	Atha_AT1G73066_1_Leucine_rich_repeat_family_protein	Atha_AT1G71400_1_AtRLP12_RLP12_receptor_like_protein_12	Atha_AT4G36180_1_Leucine_rich_receptor_like_protein_kinase_family_protein	Atha_AT2G34930_1_disease_resistance_family_protein_LRR_family_protein	Atha_AT1G28440_1_HSL1_HAESA_like_1	Atha_AT1G75640_1_Leucine_rich_receptor_like_protein_kinase_family_protein	Atha_AT4G28650_1_Leucine_rich_repeat_transmembrane_protein_kinase_family_protein	Atha_AT2G25790_1_Leucine_rich_receptor_like_protein_kinase_family_protein	Atha_AT1G75820_1_CLV1_FAS3_FLO5_ATCLV1_Leucine_rich_receptor_like_protein_kinase_family_protein	Atha_AT1G08590_1_Leucine_rich_receptor_like_protein_kinase_family_protein	Atha_AT1G34420_1_leucine_rich_repeat_transmembrane_protein_kinase_family_protein	Atha_AT3G47110_1_Leucine_rich_repeat_protein_kinase_family_protein	Atha_AT5G20480_1_EFR_EF_TU_receptor	Atha_AT3G28040_1_Leucine_rich_receptor_like_protein_kinase_family_protein	Atha_AT1G09970_2_LRR_XI_23_RLK7_Leucine_rich_receptor_like_protein_kinase_family_protein	Atha_AT4G39400_1_BRI1_CBB2_DWF2_BIN1_ATBRI1_Leucine_rich_receptor_like_protein_kinase_family_protein	Atha_AT4G28490_1_RLK5_HAE_Leucine_rich_receptor_like_protein_kinase_family_protein	Atha_AT1G54470_2_RPP27_RNI_like_superfamily_protein	Atha_AT1G74170_1_AtRLP13_RLP13_receptor_like_protein_13	Atha_AT4G20940_1_Leucine_rich_receptor_like_protein_kinase_family_protein	Atha_AT5G25930_1_Protein_kinase_family_protein_with_leucine_rich_repeat_domain	Atha_AT1G74190_1_AtRLP15_RLP15_receptor_like_protein_15	Atha_AT5G01890_1_Leucine_rich_receptor_like_protein_kinase_family_protein	Atha_AT5G51350_1_Leucine_rich_repeat_transmembrane_protein_kinase_family_protein	Atha_AT3G51740_1_IMK2_inflorescence_meristem_receptor_like_kinase_2	Atha_AT4G20270_1_BAM3_Leucine_rich_receptor_like_protein_kinase_family_protein	Atha_AT1G74180_1_AtRLP14_RLP14_receptor_like_protein_14	Atha_AT5G62230_1_ERL1_ERECTA_like_1	Atha_AT2G01950_1_VH1_BRL2_BRI1_like_2	Atha_AT5G07180_1_ERL2_ERECTA_like_2	Atha_AT2G25470_1_AtRLP21_RLP21_receptor_like_protein_21	Atha_AT3G05660_1_AtRLP33_RLP33_receptor_like_protein_33	Atha_AT1G55610_1_BRL1_BRI1_like	Atha_AT2G27060_1_Leucine_rich_repeat_protein_kinase_family_protein	Atha_AT3G53240_1_AtRLP45_RLP45_receptor_like_protein_45	Atha_AT5G10020_1_Leucine_rich_receptor_like_protein_kinase_family_protein	Atha_AT1G17250_1_AtRLP3_RLP3_receptor_like_protein_3	Atha_AT2G24130_1_Leucine_rich_receptor_like_protein_kinase_family_protein	Atha_AT4G04220_1_AtRLP46_RLP46_receptor_like_protein_46	Atha_AT3G19700_1_IKU2_Leucine_rich_repeat_protein_kinase_family_protein	Atha_AT1G72300_1_Leucine_rich_receptor_like_protein_kinase_family_protein	Atha_AT1G58190_2_RLP9_receptor_like_protein_9	Atha_AT1G65380_1_CLV2_AtRLP10_Leucine_rich_repeat_LRR_family_protein	Atha_AT3G11010_1_AtRLP34_RLP34_receptor_like_protein_34	Atha_AT1G71390_1_AtRLP11_RLP11_receptor_like_protein_11	Atha_AT5G06940_1_Leucine_rich_repeat_receptor_like_protein_kinase_family_protein	Atha_AT3G13380_1_BRL3_BRI1_like_3	Atha_AT4G13820_1_Leucine_rich_repeat_LRR_family_protein	Atha_AT3G05370_1_AtRLP31_RLP31_receptor_like_protein_31	Atha_AT5G53890_1_PSKR2_AtPSKR2_phytosylfokine_alpha_receptor_2	Atha_AT2G32680_1_AtRLP23_RLP23_receptor_like_protein_23	Atha_AT2G33050_1_AtRLP26_RLP26_receptor_like_protein_26	Atha_AT2G33080_1_AtRLP28_RLP28_receptor_like_protein_28	Atha_AT5G23400_1_Leucine_rich_repeat_LRR_family_protein	Atha_AT3G28890_1_AtRLP43_RLP43_receptor_like_protein_43	Atha_AT4G13920_1_AtRLP50_RLP50_receptor_like_protein_50	Atha_AT3G05650_1_AtRLP32_RLP32_receptor_like_protein_32	Atha_AT2G15080_1_AtRLP19_RLP19_receptor_like_protein_19	Atha_AT1G47890_1_AtRLP7_RLP7_receptor_like_protein_7	Atha_AT1G17240_1_AtRLP2_RLP2_receptor_like_protein_2	Atha_AT3G23120_1_AtRLP38_RLP38_receptor_like_protein_38	Atha_AT5G12940_1_Leucine_rich_repeat_LRR_family_protein	Atha_AT5G27060_1_AtRLP53_RLP53_receptor_like_protein_53	Atha_AT2G33060_1_AtRLP27_RLP27_receptor_like_protein_27	Atha_AT2G33020_1_AtRLP24_RLP24_receptor_like_protein_24	Atha_AT3G24900_1_AtRLP39_RLP39_receptor_like_protein_39	Atha_AT2G02220_1_ATPSKR1_PSKR1_phytosulfokin_receptor_1	Atha_AT4G13880_1_AtRLP48_RLP48_receptor_like_protein_48	Atha_AT3G25020_1_AtRLP42_RLP42_receptor_like_protein_42	Atha_AT5G49290_1_ATRLP56_RLP56_receptor_like_protein_56	Atha_AT1G07390_3_AtRLP1_RLP1_receptor_like_protein_1	Atha_AT1G45616_1_AtRLP6_RLP6_receptor_like_protein_6	Atha_AT2G25440_1_AtRLP20_RLP20_receptor_like_protein_20	Atha_AT3G05360_1_AtRLP30_RLP30_receptor_like_protein_30	Atha_AT2G32660_1_AtRLP22_RLP22_receptor_like_protein_22	Atha_AT4G13810_1_AtRLP47_RLP47_receptor_like_protein_47	Atha_AT3G20820_1_Leucine_rich_repeat_LRR_family_protein	Atha_AT1G33590_1_Leucine_rich_repeat_LRR_family_protein	Atha_AT1G74200_1_AtRLP16_RLP16_receptor_like_protein_16	Atha_AT3G23110_1_AtRLP37_RLP37_receptor_like_protein_37	Atha_AT5G14210_1_Leucine_rich_repeat_protein_kinase_family_protein	Atha_AT3G24982_1_ATRLP40_RLP40_receptor_like_protein_40	Atha_AT3G12610_1_DRT100_Leucine_rich_repeat_LRR_family_protein	Atha_AT1G33600_1_Leucine_rich_repeat_LRR_family_protein	Atha_AT5G40170_1_AtRLP54_RLP54_receptor_like_protein_54	Atha_AT1G33670_1_Leucine_rich_repeat_LRR_family_protein	Atha_AT3G25010_1_AtRLP41_RLP41_receptor_like_protein_41	Atha_AT1G33610_1_Leucine_rich_repeat_LRR_family_protein	Atha_AT4G29240_1_Leucine_rich_repeat_LRR_family_protein	Atha_AT5G66330_1_Leucine_rich_repeat_LRR_family_protein	Atha_AT3G59510_1_Leucine_rich_repeat_LRR_family_protein	Atha_AT3G24480_1_Leucine_rich_repeat_LRR_family_protein	Atha_AT4G28380_1_Leucine_rich_repeat_LRR_family_protein	Atha_AT4G39270_1_Leucine_rich_repeat_protein_kinase_family_protein	Atha_AT1G80080_1_TMM_AtRLP17_Leucine_rich_repeat_LRR_family_protein	Atha_AT3G23010_1_AtRLP36_RLP36_receptor_like_protein_36	Atha_AT2G15042_1_Leucine_rich_repeat_LRR_family_protein	Atha_AT1G68780_1_RNI_like_superfamily_protein	Atha_AT4G13340_1_Leucine_rich_repeat_LRR_family_protein	Atha_AT4G18670_1_Leucine_rich_repeat_LRR_family_protein	Atha_AT2G19780_1_Leucine_rich_repeat_LRR_family_protein	Atha_AT2G26380_1_Leucine_rich_repeat_LRR_family_protein	Atha_AT2G24230_1_Leucine_rich_repeat_protein_kinase_family_protein	Atha_AT1G13910_1_Leucine_rich_repeat_LRR_family_protein	Atha_AT3G56100_1_MRLK_IMK3_meristematic_receptor_like_kinase	Atha_AT2G16250_1_Leucine_rich_repeat_protein_kinase_family_protein	Atha_AT2G15300_1_Leucine_rich_repeat_protein_kinase_family_protein	Atha_AT4G37250_1_Leucine_rich_repeat_protein_kinase_family_protein	Atha_AT1G66830_1_Leucine_rich_repeat_protein_kinase_family_protein	Atha_AT5G61240_2_Leucine_rich_repeat_LRR_family_protein	Atha_AT2G42800_1_AtRLP29_RLP29_receptor_like_protein_29	Atha_AT2G15320_1_Leucine_rich_repeat_LRR_family_protein	Atha_AT2G15880_1_Leucine_rich_repeat_LRR_family_protein	Atha_AT1G49490_1_Leucine_rich_repeat_LRR_family_protein	Atha_AT1G03440_1_Leucine_rich_repeat_LRR_family_protein	Atha_AT4G28560_1_RIC7_ROP_interactive_CRIB_motif_containing_protein_7	Atha_AT5G06860_1_PGIP1_ATPGIP1_polygalacturonase_inhibiting_protein_1	Atha_AT4G33970_1_Leucine_rich_repeat_LRR_family_protein	Atha_AT3G17640_1_Leucine_rich_repeat_LRR_family_protein	Atha_AT5G67280_1_RLK_receptor_like_kinase	Atha_AT1G33612_1_Leucine_rich_repeat_LRR_family_protein	Atha_AT5G49750_1_Leucine_rich_repeat_LRR_family_protein	Atha_AT5G67200_1_Leucine_rich_repeat_protein_kinase_family_protein	Atha_AT2G42290_1_Leucine_rich_repeat_protein_kinase_family_protein	Atha_AT2G31880_1_SOBIR1_EVR_Leucine_rich_repeat_protein_kinase_family_protein	Atha_AT3G57830_1_Leucine_rich_repeat_protein_kinase_family_protein	Atha_AT5G20690_1_Leucine_rich_repeat_protein_kinase_family_protein	Atha_AT4G06744_1_Leucine_rich_repeat_LRR_family_protein	Atha_AT1G60630_1_Leucine_rich_repeat_protein_kinase_family_protein	Atha_AT1G25320_1_Leucine_rich_repeat_protein_kinase_family_protein	Atha_AT5G45770_1_AtRLP55_RLP55_receptor_like_protein_55	Atha_AT1G72460_1_Leucine_rich_repeat_protein_kinase_family_protein	Atha_AT3G08680_1_Leucine_rich_repeat_protein_kinase_family_protein	Atha_AT1G64210_1_Leucine_rich_repeat_protein_kinase_family_protein	Atha_AT3G24660_1_TMKL1_transmembrane_kinase_like_1	Atha_AT1G13230_1_Leucine_rich_repeat_LRR_family_protein	Atha_AT3G42880_1_Leucine_rich_repeat_protein_kinase_family_protein	Atha_AT5G21090_1_Leucine_rich_repeat_LRR_family_protein	Atha_AT1G12040_1_LRX1_leucine_rich_repeat_extensin_1	Atha_AT2G23300_1_Leucine_rich_repeat_protein_kinase_family_protein	Atha_AT1G50610_1_Leucine_rich_repeat_protein_kinase_family_protein	Atha_AT3G02880_1_Leucine_rich_repeat_protein_kinase_family_protein	Atha_AT5G16590_1_LRR1_Leucine_rich_repeat_protein_kinase_family_protein	Atha_AT5G58300_1_Leucine_rich_repeat_protein_kinase_family_protein	Atha_AT5G13290_2_SOL2_CRN_Protein_kinase_superfamily_protein	Atha_AT4G34220_1_Leucine_rich_repeat_protein_kinase_family_protein	Atha_AT5G05160_1_Leucine_rich_repeat_protein_kinase_family_protein	Atha_AT5G24100_1_Leucine_rich_repeat_protein_kinase_family_protein	Atha_AT5G39390_1_Leucine_rich_repeat_protein_kinase_family_protein	Atha_AT5G48380_1_BIR1_BAK1_interacting_receptor_like_kinase_1	Atha_AT3G50230_1_Leucine_rich_repeat_protein_kinase_family_protein	Atha_AT1G69990_1_Leucine_rich_repeat_protein_kinase_family_protein	Atha_AT4G22730_1_Leucine_rich_repeat_protein_kinase_family_protein	Atha_AT1G63430_2_Leucine_rich_repeat_protein_kinase_family_protein	Atha_AT5G61570_1_Protein_kinase_superfamily_protein	Atha_AT2G01210_1_Leucine_rich_repeat_protein_kinase_family_protein	Atha_AT5G45800_1_MEE62_Leucine_rich_repeat_protein_kinase_family_protein	Atha_AT4G23740_1_Leucine_rich_repeat_protein_kinase_family_protein	Atha_AT1G48480_1_RKL1_receptor_like_kinase_1	Atha_AT5G43020_1_Leucine_rich_repeat_protein_kinase_family_protein	Atha_AT2G36570_1_Leucine_rich_repeat_protein_kinase_family_protein	Atha_AT3G17840_1_RLK902_receptor_like_kinase_902	Atha_AT2G02780_1_Leucine_rich_repeat_protein_kinase_family_protein	Atha_AT5G51560_1_Leucine_rich_repeat_protein_kinase_family_protein	Atha_AT3G25670_1_Leucine_rich_repeat_LRR_family_protein	Atha_AT3G49750_1_AtRLP44_RLP44_receptor_like_protein_44	Atha_AT5G53320_1_Leucine_rich_repeat_protein_kinase_family_protein	Atha_AT3G19320_1_Leucine_rich_repeat_LRR_family_protein	Atha_AT1G49750_1_Leucine_rich_repeat_LRR_family_protein	Atha_AT5G25550_1_Leucine_rich_repeat_LRR_family_protein	Atha_AT4G03010_1_RNI_like_superfamily_protein	Atha_AT3G12145_1_FLR1_FLOR1_Leucine_rich_repeat_LRR_family_protein	Atha_AT5G06870_1_PGIP2_ATPGIP2_polygalacturonase_inhibiting_protein_2	Atha_AT1G28340_1_AtRLP4_RLP4_receptor_like_protein_4	Atha_AT5G58150_1_Leucine_rich_repeat_protein_kinase_family_protein	Atha_AT3G22800_1_Leucine_rich_repeat_LRR_family_protein	Atha_AT1G27190_1_Leucine_rich_repeat_protein_kinase_family_protein	Atha_AT2G33030_1_AtRLP25_RLP25_receptor_like_protein_25	Atha_AT3G28450_1_Leucine_rich_repeat_protein_kinase_family_protein	Atha_AT4G31250_1_Leucine_rich_repeat_protein_kinase_family_protein	Atha_AT3G43740_2_Leucine_rich_repeat_LRR_family_protein	Atha_AT4G18760_1_AtRLP51_RLP51_receptor_like_protein_51	Atha_AT1G14390_1_Leucine_rich_repeat_protein_kinase_family_protein	Atha_AT1G62440_1_LRX2_leucine_rich_repeat_extensin_2	Atha_AT1G10850_1_Leucine_rich_repeat_protein_kinase_family_protein	Atha_AT3G19020_1_Leucine_rich_repeat_LRR_family_protein	Atha_AT5G65830_1_ATRLP57_RLP57_receptor_like_protein_57	Atha_AT4G16162_1_Leucine_rich_repeat_LRR_family_protein	Atha_AT3G03770_1_Leucine_rich_repeat_protein_kinase_family_protein	Atha_AT5G41180_1_leucine_rich_repeat_transmembrane_protein_kinase_family_protein	Atha_AT5G07620_1_Protein_kinase_superfamily_protein	Atha_AT2G07040_1_ATPRK2A_PRK2A_Leucine_rich_repeat_protein_kinase_family_protein	Atha_AT5G35390_1_Leucine_rich_repeat_protein_kinase_family_protein	Atha_AT5G41680_1_Protein_kinase_superfamily_protein	Atha_AT3G20190_1_Leucine_rich_repeat_protein_kinase_family_protein	Atha_AT1G25570_1_Di_glucose_binding_protein_with_Leucine_rich_repeat_domain	Atha_AT1G34290_1_AtRLP5_RLP5_receptor_like_protein_5	Atha_AT1G47885_1_Ribonuclease_inhibitor	
Ttra_09965T0_09965	Ttra_03492T0_03492_leucine_Rich_Repeat_family_protein_1311_aa	Ttra_09718T0_09718_Hcr2_0A_1382_aa	Ttra_10822T0_10822_Hcr2_0B_1411_aa	Ttra_03769T0_03769	Ttra_06463T0_06463_TKL_protein_kinase_1297_aa	Ttra_11273T0_11273_TKL_LRRK_protein_kinase_1463_aa	Ttra_09719T0_09719	Ttra_00556T0_00556	Ttra_07893T0_07893_cyst_wall_protein_1_457_aa	Ttra_12078T0_12078	Ttra_09522T0_09522_leucine_rich_repeat_protein_221_aa	Ttra_10500T0_10500	Ttra_00881T0_00881_ATP_binding_protein_serine_threonine_kinase_295_aa	Ttra_04674T0_04674	
Rfil_5694055024866_Reticulomyxa_filosa	Rfil_569370598	Rfil_5694106082835_partial_Reticulomyxa_filosa	Rfil_569438471	Rfil_569438609	Rfil_569358801	Rfil_569440160	Rfil_569379948	Rfil_569426830	Rfil_569431692	Rfil_569307393	Rfil_569333910	Rfil_569364985	Rfil_569401001_serine_threonine_protein_kinase_plant_type_Reticulomyxa_filosa	Rfil_569441298	Rfil_569367621_leucine_rich_repeat_family_protein_Reticulomyxa_filosa	Rfil_5694126571967_partial_Reticulomyxa_filosa	Rfil_569379945	Rfil_5694010026458_Reticulomyxa_filosa	

HG_21523	
This group of homology does not contain any annotated genome

HG_25233	
Rfil_5693923779043_Reticulomyxa_filosa	Rfil_5693996016914_partial_Reticulomyxa_filosa	

HG_42594	
This group of homology does not contain any annotated genome

HG_19802	
This group of homology does not contain any annotated genome

HG_41624	
This group of homology does not contain any annotated genome

HG_8090	
Ttra_02367T0_02367_vacuolar_iron_transporter_350_aa	
Rfil_569432619	Rfil_569419597	Rfil_569426249	Rfil_5694021146076_Reticulomyxa_filosa	

HG_26098	
This group of homology does not contain any annotated genome

HG_8615	
This group of homology does not contain any annotated genome

HG_32664	
Ttra_01676T0_01676	

HG_17253	
This group of homology does not contain any annotated genome

HG_36133	
Ttra_08608T0_08608	
Rfil_569418712	

HG_31989	
This group of homology does not contain any annotated genome

HG_27757	
This group of homology does not contain any annotated genome

HG_49108	
This group of homology does not contain any annotated genome

HG_30335	
This group of homology does not contain any annotated genome

HG_29120	
This group of homology does not contain any annotated genome

HG_14623	
This group of homology does not contain any annotated genome

HG_7575	
This group of homology does not contain any annotated genome

HG_42584	
This group of homology does not contain any annotated genome

HG_26326	
This group of homology does not contain any annotated genome

HG_25428	
Ttra_04852T0_04852	

HG_19331	
Ttra_02355T0_02355_tetraspanin_family_protein_298_aa	

HG_48205	
This group of homology does not contain any annotated genome

HG_20359	
This group of homology does not contain any annotated genome

HG_20254	
This group of homology does not contain any annotated genome

HG_11004	
This group of homology does not contain any annotated genome

HG_21598	
Ttra_06382T0_06382	

HG_36310	
This group of homology does not contain any annotated genome

HG_5223	
Ttra_00267T0_00267	Ttra_02272T0_02272	
Rfil_5693934078816_partial_Reticulomyxa_filosa	

HG_39109	
This group of homology does not contain any annotated genome

HG_73946	
This group of homology does not contain any annotated genome

HG_26475	
This group of homology does not contain any annotated genome

HG_23458	
This group of homology does not contain any annotated genome

HG_63186	
This group of homology does not contain any annotated genome

HG_47579	
This group of homology does not contain any annotated genome

HG_44047	
This group of homology does not contain any annotated genome

HG_30684	
This group of homology does not contain any annotated genome

HG_25267	
Rfil_569424808	

HG_44798	
This group of homology does not contain any annotated genome

HG_12087	
Atha_AT2G27460_1_sec23_sec24_transport_family_protein	
Ttra_07503T0_07503	

HG_21639	
This group of homology does not contain any annotated genome

HG_42228	
This group of homology does not contain any annotated genome

HG_24482	
This group of homology does not contain any annotated genome

HG_7924	
This group of homology does not contain any annotated genome

HG_36185	
This group of homology does not contain any annotated genome

HG_25344	
This group of homology does not contain any annotated genome

HG_7620	
Atha_AT5G55750_1_hydroxyproline_rich_glycoprotein_family_protein	

HG_14639	
This group of homology does not contain any annotated genome

HG_21765	
Atha_AT2G37025_1_TRFL8_TRF_like_8	
