# Supplementary material for: Reconstruction of the ancestral metazoan genome reveals an increase in genomic novelty
Source: Nat Commun. 2018 Apr 30;9:1730. doi: 10.1038/s41467-018-04136-5 (PMC5928047; doi:10.1038/s41467-018-04136-5)
Supplement: Supplementary file 13 — Supplementary Data 10 [file 41467_2018_4136_MOESM13_ESM.zip › Node 5 - Planulozoa/Planulozoa Losses if placozoans are sister to planulozoans all genes IDs.out]

HG_35774	Tadh_55383	Aque_227683	Aque_212487	Aque_219636
HG_26099	Tadh_63579	Aque_216077	Aque_200661	OcarG_4659	Ttra_05671T0_05671_deoxynucleoside_kinase_117_aa
HG_32201	Tadh_55354	Mley_ML01104a	Pbac_3475032	Mley_ML10554a
HG_10253	Bnat_54778_estExt_Genewise1Plus_C_430021	Ppat_180945_460072	Ehux_420248_estExtDG_fgenesh_newKGs_pm_C_10094	Atha_AT5G12130_1_PDE149_ATTERC_integral_membrane_TerC_family_protein	Crei_121861_e_gwW_54_119_1	Smoe_177860_estExt_Genewise1Plus_C_420213	Ehux_106241_fgeneshEH_pg_75_102	Ehux_121882_fgeneshEH_pg_1035_3	Atri_00023_122	Mbre_38690	Sros_06279T0	Tadh_35034	Ehux_124646_fgeneshEH_pg_6082_1	Ehux_260222_gm1_1064100001	Ehux_448468_estExtDG_Genemark1_C_80098	Ehux_107537_fgeneshEH_pg_92_51	Ehux_373794_fgenesh_newKGs_kg_2454_1_2703349_1
HG_28843	Tadh_62903	Smoe_229823_fgenesh1_pm_C_scaffold_0000008	Smoe_119501_e_gw1_60_14_1	Ppat_167443_1450081	Ppat_104066_scaf_8097000001
HG_1192	Aque_210824	Aque_219957	Aque_219955	Aque_214258	Aque_216447	Aque_224616	Aque_223882	Aque_214397	Aque_218349	Aque_212411	Tadh_21782	Aque_229715	Mley_ML05485a	Aque_211320	Aque_201022	Aque_215417	Aque_213924	Aque_212156	Aque_227699	Aque_215418	Aque_224340	Aque_212159	Aque_229712	Aque_204477	Aque_218220	Aque_229716	Aque_212161	Aque_212165	Aque_219956	Aque_212410	Aque_212155	Aque_225845	Aque_217810	Aque_212409	Aque_206315	Aque_207650	Aque_217809	Aque_207596	Aque_212166	Aque_210671	Aque_212167	Aque_221011	Aque_206234	Aque_223773	Aque_202609	Aque_229060	Aque_227700	Aque_217900	Aque_210672	Aque_217902	Aque_210670	Aque_212245	Aque_223775	Aque_212406	Aque_217903	Aque_202068	Aque_212247	Aque_213218	Aque_226395	Aque_206314	Aque_207651	Aque_200564	Aque_215412	Aque_215414	Aque_212158	Aque_218479	Aque_200836	Aque_217805	Aque_212163	Aque_214403	Aque_207653	Aque_216457	Aque_206956	Aque_212248	Aque_217909	Aque_215410	Aque_224848	Aque_224849	Aque_204141	Aque_223778	Aque_223776	Aque_202211	Aque_212246	Aque_212413	Aque_215416	Aque_223779	Aque_212308	Aque_213923	Aque_212164	Aque_226396	Aque_212416	Aque_217908	Aque_201570	Aque_215413	Aque_216456	Aque_211837	Aque_215419	Aque_217905	Aque_217911	Aque_207094	Mley_ML073045a	Aque_212415	Aque_229714	Aque_212154	Aque_213450	Aque_201642	Aque_218221	Aque_212404	Aque_204347	Aque_214950	Aque_215411	Aque_212157	Aque_212160	Aque_212249	Aque_217904	Aque_203657	Aque_212412	Aque_225743	Aque_217910	Aque_212405	Aque_217804	Aque_208060	Aque_224850	Aque_217912	Aque_229711	Aque_212414	Aque_229061	Aque_217800	Aque_205969	Aque_212402	Aque_201076	Aque_217906	Aque_223777	Aque_202671	Aque_200484	Aque_212407	Aque_212401	Aque_208061	Aque_215415	Aque_212250
HG_8095	Bnat_132031_aug1_16_g6739	Bnat_64790_fgenesh1_kg_85_1_7011_1_CFAO_EXTA	Bnat_130371_aug1_11_g5079	Bnat_86738_estExt_fgenesh1_pg_C_130128	Bnat_73981_fgenesh1_pg_27_35	Bnat_67430_fgenesh1_pg_3_373	Bnat_142933_aug1_74_g17641	Bnat_87971_estExt_fgenesh1_pg_C_260133	Bnat_78355_fgenesh1_pg_54_47	Bnat_128374_aug1_6_g3082	Bnat_144373_aug1_87_g19081	Bnat_130373_aug1_11_g5081	Bnat_134767_aug1_26_g9475	Bnat_137310_aug1_38_g12018	Bnat_144381_aug1_87_g19089	Bnat_143013_aug1_75_g17721	Bnat_130372_aug1_11_g5080	Tadh_62446	Bnat_144382_aug1_87_g19090	Bnat_137311_aug1_38_g12019	Bnat_136175_aug1_32_g10883	Bnat_137110_aug1_37_g11818	Tadh_64423	Bnat_136892_aug1_36_g11600	Bnat_144383_aug1_87_g19091
HG_91	Bnat_40165_e_gw1_40_9_1	Bnat_22697_gw1_30_59_1	Atha_AT5G02860_1_Pentatricopeptide_repeat_PPR_superfamily_protein	Smoe_96626_e_gw1_18_536_1	Ppat_144816_e_gw1_219_11_1	Atha_AT1G05670_1_Pentatricopeptide_repeat_PPR_like_superfamily_protein	Atri_00109_32	Smoe_20977_gw1_65_113_1	Ppat_181863_530043	Atha_AT1G63130_1_Tetratricopeptide_repeat_TPR_like_superfamily_protein	Ppat_188228_1160057	Ppat_110446_estExt_fgenesh1_kg_C_2660002	Atri_00024_147	Atha_AT1G09900_1_Pentatricopeptide_repeat_PPR_like_superfamily_protein	Ehux_52144_gw1_66_20_1	Atri_00104_52	Atri_00002_362	Atha_AT1G63330_1_Pentatricopeptide_repeat_PPR_superfamily_protein	Atri_00061_41	Atha_AT1G63400_1_Pentatricopeptide_repeat_PPR_superfamily_protein	Atha_AT1G62930_1_Tetratricopeptide_repeat_TPR_like_superfamily_protein	Ppat_197840_3070043	Atha_AT1G62670_1_RPF2_rna_processing_factor_2	Smoe_30598_gw1_63_243_1	Smoe_103638_e_gw1_28_496_1	Atri_00048_89	Smoe_121399_e_gw1_65_200_1	Atha_AT1G62590_1_pentatricopeptide_PPR_repeat_containing_protein	Smoe_404389_fgenesh2_pg_C_scaffold_2000377	Atha_AT5G01110_1_Tetratricopeptide_repeat_TPR_like_superfamily_protein	Atha_AT1G62914_1_pentatricopeptide_PPR_repeat_containing_protein	Atha_AT5G39710_1_EMB2745_Tetratricopeptide_repeat_TPR_like_superfamily_protein	Atha_AT1G12700_1_ATP_binding_nucleic_acid_binding_helicases	Atri_00078_193	Atha_AT2G15630_1_Pentatricopeptide_repeat_PPR_superfamily_protein	Smoe_79513_e_gw1_3_1642_1	Atha_AT1G62910_1_Pentatricopeptide_repeat_PPR_superfamily_protein	Smoe_131102_e_gw1_105_94_1	Atri_00106_26	Atri_00106_24	Atri_00029_15	Atha_AT1G09680_1_Pentatricopeptide_repeat_PPR_superfamily_protein	Smoe_109608_e_gw1_38_314_1	Smoe_109632_e_gw1_38_359_1	Atri_00002_118	Smoe_97527_e_gw1_19_658_1	Atha_AT3G07290_1_Pentatricopeptide_repeat_PPR_superfamily_protein	Ppat_176131_150260	Smoe_109908_e_gw1_39_370_1	Ppat_190279_1440015	Smoe_76034_e_gw1_1_1405_1	Atri_00099_28	Atha_AT1G63080_1_Pentatricopeptide_repeat_PPR_superfamily_protein	Atri_00009_214	Atri_00055_135	Smoe_165305_estExt_Genewise1Plus_C_20053	Atri_00025_167	Atha_AT1G63070_1_pentatricopeptide_PPR_repeat_containing_protein	Ehux_51716_gw1_78_31_1	Atri_00030_208	Atri_00046_128	Smoe_123660_e_gw1_72_267_1	Atri_00012_41	Smoe_424099_fgenesh2_pg_C_scaffold_65000048	Atri_00001_527	Atri_00001_205	Atri_00061_245	Atha_AT2G18940_1_Tetratricopeptide_repeat_TPR_like_superfamily_protein	Atri_00109_49	Atha_AT5G65560_1_Pentatricopeptide_repeat_PPR_superfamily_protein	Atha_AT5G12100_1_pentatricopeptide_PPR_repeat_containing_protein	Atri_00106_75	Smoe_76510_e_gw1_1_1534_1	Smoe_99426_e_gw1_22_402_1	Atha_AT5G28370_1_Pentatricopeptide_repeat_PPR_superfamily_protein	Ehux_53066_gw1_84_64_1	Atha_AT5G28460_1_Pentatricopeptide_repeat_PPR_superfamily_protein	Atri_00071_93	Atha_AT1G12300_1_Tetratricopeptide_repeat_TPR_like_superfamily_protein	Smoe_96794_e_gw1_18_528_1	Atha_AT5G41170_1_Pentatricopeptide_repeat_PPR_like_superfamily_protein	Smoe_76934_e_gw1_1_1170_1	Atha_AT5G64320_1_Pentatricopeptide_repeat_PPR_superfamily_protein	Ehux_51885_gw1_418_5_1	Smoe_83321_e_gw1_5_919_1	Atha_AT3G61520_1_Pentatricopeptide_repeat_PPR_superfamily_protein	Atha_AT1G74580_1_Pentatricopeptide_repeat_PPR_superfamily_protein	Atri_00099_91	Atri_00010_428	Ppat_12664_gw1_64_25_1	Atha_AT1G09820_1_Pentatricopeptide_repeat_PPR_like_superfamily_protein	Smoe_61162_gw1_11_721_1	Atha_AT3G59040_2_Tetratricopeptide_repeat_TPR_like_superfamily_protein	Atri_00077_108	Atri_00024_187	Atri_00055_131	Atha_AT4G31850_1_PGR3_proton_gradient_regulation_3	Ppat_177326_220234	Atri_00012_143	Atri_00018_102	Ppat_2412_gw1_375_10_1	Ehux_53301_gw1_84_65_1	Atri_00049_150	Atha_AT3G53700_1_MEE40_Pentatricopeptide_repeat_PPR_superfamily_protein	Atha_AT1G64100_1_pentatricopeptide_PPR_repeat_containing_protein	Smoe_82857_e_gw1_5_936_1	Smoe_121499_e_gw1_65_202_1	Smoe_89033_e_gw1_10_1150_1	Atri_00003_43	Atha_AT1G12775_1_Pentatricopeptide_repeat_PPR_superfamily_protein	Smoe_79421_e_gw1_3_1255_1	Atri_00053_44	Smoe_82221_e_gw1_4_283_1	Atha_AT5G55840_1_Pentatricopeptide_repeat_PPR_superfamily_protein	Atri_01818_1	Atri_00148_45	Ppat_113294_e_gw1_6_86_1	Atha_AT1G63150_1_Tetratricopeptide_repeat_TPR_like_superfamily_protein	Atha_AT1G22960_1_Pentatricopeptide_repeat_PPR_superfamily_protein	Atri_00074_85	Ppat_64506_scaf_2000383	Atri_00067_52	Atri_00059_143	Atha_AT5G16640_1_Pentatricopeptide_repeat_PPR_superfamily_protein	Atri_00149_27	Smoe_92207_e_gw1_13_662_1	Smoe_107734_e_gw1_35_523_1	Atha_AT3G22470_1_Pentatricopeptide_repeat_PPR_superfamily_protein	Atha_AT5G61400_1_Pentatricopeptide_repeat_PPR_superfamily_protein	Smoe_94034_e_gw1_15_637_1	Ppat_42109_gw1_34_313_1	Smoe_130917_e_gw1_102_240_1	Atha_AT2G32630_1_Pentatricopeptide_repeat_PPR_like_superfamily_protein	Atri_00037_59	Atha_AT3G48810_1_Pentatricopeptide_repeat_PPR_superfamily_protein	Atri_00001_155	Atri_00044_60	Atri_00029_121	Smoe_94312_e_gw1_15_417_1	Ppat_134771_e_gw1_114_42_1	Smoe_63559_gw1_4_1175_1	Smoe_88008_e_gw1_9_779_1	Smoe_432576_fgenesh2_pg_C_scaffold_488000002	Atha_AT1G12620_1_Pentatricopeptide_repeat_PPR_superfamily_protein	Atha_AT2G02150_1_Tetratricopeptide_repeat_TPR_like_superfamily_protein	Smoe_75621_e_gw1_0_1128_1	Atri_00078_17	Atha_AT5G61990_1_Pentatricopeptide_repeat_PPR_superfamily_protein	Atha_AT1G31840_1_Tetratricopeptide_repeat_TPR_like_superfamily_protein	Atri_00017_88	Smoe_101075_e_gw1_24_84_1	Atri_00038_85	Atri_00029_316	Atha_AT5G59900_1_Pentatricopeptide_repeat_PPR_superfamily_protein	Ppat_233327_estExt_fgenesh2_pg_C_760070	Atha_AT1G06580_1_Pentatricopeptide_repeat_PPR_superfamily_protein	Ppat_175123_110008	Atha_AT1G64583_1_Tetratricopeptide_repeat_TPR_like_superfamily_protein	Atha_AT1G06710_1_Tetratricopeptide_repeat_TPR_like_superfamily_protein	Atri_00074_94	Smoe_114722_e_gw1_49_198_1	Smoe_73828_e_gw1_0_2114_1	Atha_AT3G04760_1_Pentatricopeptide_repeat_PPR_like_superfamily_protein	Atri_00011_222	Smoe_97435_e_gw1_19_705_1	Smoe_61973_gw1_11_761_1	Atha_AT3G16710_1_Pentatricopeptide_repeat_PPR_superfamily_protein	Smoe_95907_e_gw1_17_119_1	Atha_AT5G04810_1_pentatricopeptide_PPR_repeat_containing_protein	Smoe_107819_e_gw1_35_679_1	Atri_00019_238	Atri_00066_18	Atri_00002_480	Smoe_76597_e_gw1_1_1089_1	Atha_AT2G06000_1_Pentatricopeptide_repeat_PPR_superfamily_protein	Atha_AT1G62720_1_Pentatricopeptide_repeat_PPR_like_superfamily_protein	Atha_AT4G11690_1_Pentatricopeptide_repeat_PPR_like_superfamily_protein	Atha_AT1G62680_1_Pentatricopeptide_repeat_PPR_superfamily_protein	Atri_00092_44	Atri_00072_115	Atha_AT5G42310_1_Pentatricopeptide_repeat_PPR_like_superfamily_protein	Atri_00009_147	Atri_00060_86	Smoe_75631_e_gw1_0_1890_1	Spun_05807T0	Smoe_236212_fgenesh1_pm_C_scaffold_115000008	Atha_AT1G64580_1_Pentatricopeptide_repeat_PPR_superfamily_protein	Atri_00159_21	Smoe_77588_e_gw1_1_1097_1	Atha_AT2G16880_1_Pentatricopeptide_repeat_PPR_superfamily_protein	Ppat_141877_e_gw1_184_56_1	Atha_AT4G28010_1_Tetratricopeptide_repeat_TPR_like_superfamily_protein	Ppat_162062_380200	Smoe_70262_gw1_0_1992_1	Atha_AT5G38730_1_Tetratricopeptide_repeat_TPR_like_superfamily_protein	Smoe_441328_estExt_fgenesh2_pg_C_150257	Atha_AT2G35130_2_Tetratricopeptide_repeat_TPR_like_superfamily_protein	Smoe_60915_gw1_1_1160_1	Atha_AT1G13800_1_Tetratricopeptide_repeat_TPR_like_superfamily_protein	Smoe_21211_gw1_0_439_1	Atri_00023_39	Spun_05099T0	Ppat_195637_2430068	Atha_AT5G46680_1_Pentatricopeptide_repeat_PPR_like_superfamily_protein	Atri_00131_69	Atri_00068_36	Atri_00004_188	Ppat_231271_scaf_128000046	Atri_00032_146	Atha_AT5G14770_1_Tetratricopeptide_repeat_TPR_like_superfamily_protein	Atha_AT2G41720_1_EMB2654_Tetratricopeptide_repeat_TPR_like_superfamily_protein	Atri_00092_4	Atha_AT2G31400_1_GUN1_genomes_uncoupled_1	Smoe_80491_e_gw1_3_1156_1	Smoe_121294_e_gw1_64_151_1	Smoe_166434_estExt_Genewise1Plus_C_40139	Atri_00027_100	Atha_AT2G01740_1_Tetratricopeptide_repeat_TPR_like_superfamily_protein	Smoe_77736_e_gw1_1_1177_1	Atha_AT2G17140_1_Pentatricopeptide_repeat_PPR_superfamily_protein	Ppat_212221_estExt_Genewise1_C_770138	Atri_00019_19	Smoe_70281_gw1_2_1646_1	Smoe_70280_gw1_2_1645_1	Smoe_100394_e_gw1_23_592_1	Atha_AT1G02060_1_Tetratricopeptide_repeat_TPR_like_superfamily_protein	Atri_00045_281	Atri_00025_155	Smoe_96029_e_gw1_17_918_1	Ppat_216358_estExt_Genewise1_C_1270077	Ppat_148530_e_gw1_279_13_1	Ppat_199299_3630020	Atri_00114_13	Smoe_80975_e_gw1_4_1509_1	Atha_AT1G20300_1_Pentatricopeptide_repeat_PPR_superfamily_protein	Atri_00130_42	Smoe_438108_estExt_fgenesh2_pg_C_20051	Atha_AT5G25630_2_Tetratricopeptide_repeat_TPR_like_superfamily_protein	Atha_AT5G39980_1_Tetratricopeptide_repeat_TPR_like_superfamily_protein	Atri_00038_77	Smoe_138440_e_gw1_214_22_1	Smoe_82002_e_gw1_4_975_1	Smoe_110457_e_gw1_40_358_1	Atha_AT5G50280_1_EMB1006_Pentatricopeptide_repeat_PPR_superfamily_protein	Smoe_438210_estExt_fgenesh2_pg_C_20335	Atri_00029_173	Smoe_91015_e_gw1_11_874_1	Atri_00077_239	Smoe_108734_e_gw1_37_465_1	Smoe_96926_e_gw1_18_644_1	Atri_00007_57	Ppat_1453_gw1_204_7_1	Ppat_196204_2580006	Cfra_g1913	Atha_AT1G52620_1_Pentatricopeptide_repeat_PPR_superfamily_protein	Atha_AT5G16420_1_Pentatricopeptide_repeat_PPR_like_superfamily_protein	Smoe_62477_gw1_7_922_1	Atri_00068_35	Atha_AT4G19440_1_Tetratricopeptide_repeat_TPR_like_superfamily_protein	Atha_AT1G51965_1_ABO5_ABA_Overly_Sensitive_5	Atha_AT1G63230_1_Tetratricopeptide_repeat_TPR_like_superfamily_protein	Smoe_441332_estExt_fgenesh2_pg_C_150270	Atri_00040_257	Atri_00067_51	Atha_AT4G20090_1_EMB1025_Pentatricopeptide_repeat_PPR_superfamily_protein	Smoe_135281_e_gw1_134_108_1	Ppat_194612_2200022	Smoe_79843_e_gw1_3_1091_1	Atri_00221_4	Smoe_136561_e_gw1_149_87_1	Smoe_84672_e_gw1_6_1124_1	Smoe_110655_e_gw1_40_357_1	Smoe_167316_estExt_Genewise1Plus_C_50813	Smoe_411148_fgenesh2_pg_C_scaffold_14000201	Atri_00109_23	Smoe_90172_e_gw1_11_815_1	Ppat_220990_estExt_Genewise1_C_2040034	Ehux_51489_gw1_84_51_1	Atri_00061_220	Smoe_403786_fgenesh2_pg_C_scaffold_1000623	Atha_AT1G79540_1_Pentatricopeptide_repeat_PPR_superfamily_protein	Atha_AT1G74850_1_PTAC2_plastid_transcriptionally_active_2	Atri_00092_60	Smoe_76220_e_gw1_1_1276_1	Atha_AT1G30290_1_Tetratricopeptide_repeat_TPR_like_superfamily_protein	Atri_00003_347	Atri_00025_211	Bnat_139890_aug1_53_g14598	Ppat_206073_estExt_Genewise1_C_310203	Atri_00001_44	Atha_AT1G13040_1_Pentatricopeptide_repeat_PPR_like_superfamily_protein	Atri_00013_139	Spun_03342T0	Smoe_45144_gw1_101_136_1	Atha_AT1G19290_1_Pentatricopeptide_repeat_PPR_superfamily_protein	Atha_AT3G23020_1_Tetratricopeptide_repeat_TPR_like_superfamily_protein	Ehux_52429_gw1_78_35_1	Atri_00148_44	Atri_00006_4	Atha_AT1G13630_1_Tetratricopeptide_repeat_TPR_like_superfamily_protein	Atha_AT1G08610_1_Pentatricopeptide_repeat_PPR_superfamily_protein	Smoe_83272_e_gw1_5_924_1	Ttra_08885T0_08885	Spun_00208T0	Cfra_g2960	Atha_AT1G77360_1_Tetratricopeptide_repeat_TPR_like_superfamily_protein	Atri_00077_106	Ppat_170867_2660022	Atha_AT3G09060_1_Pentatricopeptide_repeat_PPR_superfamily_protein	Atha_AT2G19280_1_Pentatricopeptide_repeat_PPR_superfamily_protein	Atri_00010_394	Atha_AT5G57250_1_Pentatricopeptide_repeat_PPR_superfamily_protein	Ppat_220105_estExt_Genewise1_C_1880038	Smoe_134282_e_gw1_124_139_1	Atri_00066_62	Atha_AT3G54980_1_Pentatricopeptide_repeat_PPR_superfamily_protein	Ppat_144749_e_gw1_219_75_1	Spun_00822T0	Atri_00016_355	Atha_AT2G39230_1_LOJ_LATERAL_ORGAN_JUNCTION	Smoe_75649_e_gw1_0_2284_1	Smoe_111428_e_gw1_42_483_1	Atha_AT1G77340_1_Pentatricopeptide_repeat_PPR_superfamily_protein	Atha_AT3G18110_1_EMB1270_Pentatricopeptide_repeat_PPR_superfamily_protein	Smoe_90583_e_gw1_11_773_1	Atri_00149_44	Ppat_211668_estExt_Genewise1_C_720111	Atri_00019_342	Atri_00066_61	Ttra_11165T0_11165	Atri_00061_181	Atri_00080_23	Atha_AT4G26800_1_Pentatricopeptide_repeat_PPR_superfamily_protein	Ppat_162136_390164	Smoe_108199_e_gw1_36_461_1	Atha_AT4G19890_1_Pentatricopeptide_repeat_PPR_like_superfamily_protein	Smoe_100825_e_gw1_23_686_1	Spun_02354T0	Atri_00066_231	Spun_04015T0	Smoe_87043_e_gw1_8_1220_1	Ppat_186769_980018	Smoe_442013_estExt_fgenesh2_pg_C_210033	Atha_AT1G63630_1_Tetratricopeptide_repeat_TPR_like_superfamily_protein	Spun_06793T0	Atha_AT5G24830_1_Tetratricopeptide_repeat_TPR_like_superfamily_protein	Smoe_448320_estExt_fgenesh2_pg_C_1160018	Atri_00048_78	Atri_00099_90	Atha_AT5G40400_1_Pentatricopeptide_repeat_PPR_superfamily_protein	Ehux_112513_fgeneshEH_pg_170_44	Atha_AT2G26790_1_Pentatricopeptide_repeat_PPR_superfamily_protein	Smoe_79771_e_gw1_3_1643_1	Atha_AT3G16890_1_PPR40_pentatricopeptide_PPR_domain_protein_40	Crei_114572_e_gwW_10_66_1	Smoe_125134_e_gw1_77_237_1	Atri_00002_537	Spun_01087T0	Atha_AT1G11710_1_Pentatricopeptide_repeat_PPR_superfamily_protein	Atha_AT3G16010_1_Pentatricopeptide_repeat_PPR_like_superfamily_protein	Sarc_g430	Atri_00099_55	Atri_00001_442	Smoe_88115_e_gw1_9_529_1	Crei_169792_fgenesh2_pg_C_scaffold_11000231	Sarc_g15255	Sarc_g2085	Ppat_160057_180029	Smoe_85930_e_gw1_7_919_1	Smoe_77345_e_gw1_1_1550_1	Smoe_148210_estExt_Genewise1_C_180509	Atri_00077_196	Atha_AT3G06920_1_Tetratricopeptide_repeat_TPR_like_superfamily_protein	Smoe_412471_fgenesh2_pg_C_scaffold_18000047	Smoe_84012_e_gw1_6_604_1	Atha_AT1G03560_1_Pentatricopeptide_repeat_PPR_like_superfamily_protein	Smoe_95815_e_gw1_17_118_1	Ppat_123311_e_gw1_44_222_1	Smoe_125836_e_gw1_80_162_1	Atha_AT1G52640_1_Pentatricopeptide_repeat_PPR_superfamily_protein	Atha_AT2G36240_1_pentatricopeptide_PPR_repeat_containing_protein	Spun_01391T0	Atri_00024_279	Atri_00146_53	Atri_00022_113	Sros_11845T0	Spun_03101T0	Spun_06110T0	Smoe_81759_e_gw1_4_624_1	Smoe_77006_e_gw1_1_2007_1	Atha_AT3G53170_1_Tetratricopeptide_repeat_TPR_like_superfamily_protein	Smoe_174049_estExt_Genewise1Plus_C_240241	Smoe_129427_e_gw1_94_129_1	Cfra_g3529	Atri_00111_119	Atri_00045_128	Atha_AT1G74900_1_OTP43_Pentatricopeptide_repeat_PPR_superfamily_protein	Atha_AT2G37230_1_Tetratricopeptide_repeat_TPR_like_superfamily_protein	Atha_AT5G48730_1_Pentatricopeptide_repeat_PPR_superfamily_protein	Spun_00778T0	Atha_AT2G17525_1_Pentatricopeptide_repeat_PPR_superfamily_protein	Atri_00140_31	Atha_AT4G26680_1_Tetratricopeptide_repeat_TPR_like_superfamily_protein	Atri_00007_179	Smoe_121207_e_gw1_64_227_1	Atri_00065_156	Atha_AT3G49730_1_Tetratricopeptide_repeat_TPR_like_superfamily_protein	Smoe_61490_gw1_4_999_1	Atri_00002_647	Atri_00044_146	Smoe_32460_gw1_34_324_1	Atri_00092_132	Atha_AT1G18900_3_Pentatricopeptide_repeat_PPR_superfamily_protein	Atri_00061_179	Atha_AT1G07740_1_Tetratricopeptide_repeat_TPR_like_superfamily_protein	Atha_AT1G74750_1_Pentatricopeptide_repeat_PPR_superfamily_protein	Atri_00048_102	Bnat_87749_estExt_fgenesh1_pg_C_230192	Ppat_198916_3440004	Ppat_167290_1420065	Atha_AT5G18475_1_Pentatricopeptide_repeat_PPR_superfamily_protein	Smoe_135826_e_gw1_140_80_1	Spun_08419T0	Smoe_112505_e_gw1_44_256_1	Smoe_406577_fgenesh2_pg_C_scaffold_5000458	Atri_00025_206	Atha_AT1G73710_1_Pentatricopeptide_repeat_PPR_superfamily_protein	Atri_00032_98	Atri_00006_3	Atri_00088_84	Atri_00058_3	Atha_AT5G65820_1_Pentatricopeptide_repeat_PPR_superfamily_protein	Atri_00009_341	Ttra_05158T0_05158	Atha_AT4G39620_1_EMB2453_ATPPR5_Tetratricopeptide_repeat_TPR_like_superfamily_protein	Atha_AT4G30825_1_Tetratricopeptide_repeat_TPR_like_superfamily_protein	Ppat_152507_e_gw1_369_17_1	Sarc_g19487	Atri_00047_18	Ehux_469985_estExtDG_fgeneshEH_pg_C_3550011	Atha_AT5G46580_1_pentatricopeptide_PPR_repeat_containing_protein	Atri_00004_152	Atri_00074_89	Atri_00074_91	Smoe_30949_gw1_24_338_1	Atha_AT5G62370_1_Tetratricopeptide_repeat_TPR_like_superfamily_protein	Atri_00080_8	Ppat_155543_e_gw1_468_4_1	Spun_01286T0	Atha_AT3G09650_1_HCF152_CRM3_Tetratricopeptide_repeat_TPR_like_superfamily_protein	Atha_AT1G79080_1_Pentatricopeptide_repeat_PPR_superfamily_protein	Atha_AT1G55630_1_Pentatricopeptide_repeat_PPR_superfamily_protein	Atri_00001_593	Smoe_32257_gw1_44_272_1	Atri_00045_65	Smoe_82351_e_gw1_4_1097_1	Atri_00171_42	Atri_00025_114	Ehux_461622_estExtDG_fgeneshEH_pg_C_50280	Atri_00032_178	Atha_AT4G16390_1_SVR7_pentatricopeptide_PPR_repeat_containing_protein	Smoe_10825_gw1_26_96_1	Smoe_52561_gw1_35_460_1	Ppat_75160_scaf_51000131	Atri_00056_152	Ppat_77778_scaf_67000053	Ppat_131253_e_gw1_87_11_1	Atri_00023_190	Atri_00010_214	Bnat_62536_fgenesh1_kg_37_30_1830_1_CFAO_EXTA	Smoe_132504_e_gw1_112_83_1	Bnat_66887_fgenesh1_pg_2_277	Cfra_g1927	Sarc_g23024	Sarc_g16527	Sarc_g8779	Sarc_g15374	Sarc_g16528	Sarc_g4396	Sarc_g6522	Cfra_g4756	Ehux_450548_estExtDG_Genemark1_C_270172	Bnat_141847_aug1_65_g16555	Smoe_63596_gw1_1_1397_1	Ehux_197872_gm1_700182	Sarc_g3069	Cfra_g6318	Cfra_g1225	Bnat_89959_estExt_fgenesh1_pg_C_590023	Ehux_459720_estExtDG_Genemark1_C_5990003	Atha_AT4G34830_1_MRL1_Pentatricopeptide_repeat_PPR_superfamily_protein	Bnat_84147_fgenesh1_pg_124_17	Sarc_g13378	Ehux_462125_estExtDG_fgeneshEH_pg_C_110012	Cfra_g5307	Bnat_25973_gw1_43_43_1	Ehux_208331_gm1_3500112	Bnat_86054_estExt_fgenesh1_pg_C_70342	Bnat_133623_aug1_22_g8331	Ppat_164547_700109	Cfra_g3054	Sarc_g15786	Cfra_g6796	Cfra_g6407	Cfra_g4548	Bnat_135225_aug1_28_g9933	Sarc_g4395	Atri_00451_1	Crei_58965_estExt_GenewiseH_1_C_390111	Atri_00110_14	Sarc_g6203	Bnat_36738_e_gw1_15_95_1	Atha_AT3G29290_1_emb2076_Pentatricopeptide_repeat_PPR_superfamily_protein	Atri_00224_3	Sarc_g24136	Bnat_131834_aug1_15_g6542	Atri_00049_131	Atha_AT3G46610_1_Pentatricopeptide_repeat_PPR_like_superfamily_protein	Ppat_65384_scaf_6000066	Sarc_g22437	Cfra_g5268	Bnat_31534_gw1_9_249_1	Sarc_g13575	Ehux_248215_gm1_64400008	Bnat_147039_aug1_127_g21747	Ppat_120285_e_gw1_32_23_1	Ehux_226280_gm1_13100066	Cfra_g2372	Sarc_g4999	Atha_AT3G02650_1_Tetratricopeptide_repeat_TPR_like_superfamily_protein	Sarc_g4494	Atri_00029_16	Bnat_80262_fgenesh1_pg_69_49	Crei_185878_estExt_fgenesh2_kg_C_750005	Bnat_76662_fgenesh1_pg_42_140	Sarc_g5315	Bnat_131801_aug1_15_g6509	Atha_AT1G10910_1_Pentatricopeptide_repeat_PPR_superfamily_protein	Ppat_64224_scaf_2000101	Bnat_88170_estExt_fgenesh1_pg_C_280215	Atha_AT4G21880_1_Pentatricopeptide_repeat_PPR_superfamily_protein	Atri_00001_190	Bnat_125979_aug1_1_g687	Atha_AT5G14080_1_Tetratricopeptide_repeat_TPR_like_superfamily_protein	Atha_AT3G22670_1_Pentatricopeptide_repeat_PPR_superfamily_protein	Atri_00045_292	Ehux_246216_gm1_49700015	Ehux_449827_estExtDG_Genemark1_C_200105	Sarc_g1103	Bnat_67649_fgenesh1_pg_4_143	Atri_00010_418	Ttra_05956T0_05956_auxin_efflux_carrier_339_aa	Smoe_59387_gw1_18_756_1	Atri_00078_20	Bnat_68422_fgenesh1_pg_6_90	Atri_00040_221	Atha_AT2G17670_1_Tetratricopeptide_repeat_TPR_like_superfamily_protein	Ttra_08876T0_08876	Atri_00163_16	Atri_00158_23	Atri_00041_30	Atri_00066_93	Atha_AT2G38420_1_Pentatricopeptide_repeat_PPR_superfamily_protein	Atri_00053_173	Atha_AT2G15980_1_Tetratricopeptide_repeat_TPR_like_superfamily_protein	Atri_00060_82	Smoe_85839_e_gw1_7_1408_1	Atha_AT3G04130_1_Tetratricopeptide_repeat_TPR_like_superfamily_protein	Atri_00060_83	Atha_AT3G62470_1_Pentatricopeptide_repeat_PPR_superfamily_protein	Smoe_17157_gw1_18_213_1	Atri_00135_23	Atha_AT3G60050_1_Pentatricopeptide_repeat_PPR_superfamily_protein	Atri_00058_5	Atri_00023_205	Bnat_69198_fgenesh1_pg_8_122	Smoe_62267_gw1_2_1128_1	Atri_00029_107	Atri_00105_19	Smoe_409004_fgenesh2_pg_C_scaffold_9000377	Atha_AT5G67570_1_EMB246_DG1_EMB1408_Tetratricopeptide_repeat_TPR_like_superfamily_protein	Atha_AT3G49240_1_emb1796_Pentatricopeptide_repeat_PPR_superfamily_protein	Atha_AT1G79490_1_EMB2217_Pentatricopeptide_repeat_PPR_superfamily_protein	Smoe_114007_e_gw1_47_347_1	Bnat_72686_fgenesh1_pg_21_13	Bnat_25840_gw1_21_112_1	Smoe_12814_gw1_43_81_1	Atha_AT1G55890_1_Tetratricopeptide_repeat_TPR_like_superfamily_protein	Ppat_72179_scaf_35000189	Spun_05102T0	Atha_AT5G15010_1_Tetratricopeptide_repeat_TPR_like_superfamily_protein	Atri_00074_88	Atri_00074_86	Atri_00136_44	Ppat_125156_e_gw1_53_113_1	Atri_00055_75	Atha_AT5G06400_1_Pentatricopeptide_repeat_PPR_superfamily_protein	Atri_00004_177	Ppat_138476_e_gw1_147_23_1	Atha_AT1G53330_1_Pentatricopeptide_repeat_PPR_superfamily_protein	Atri_00065_6	Atha_AT3G13150_1_Tetratricopeptide_repeat_TPR_like_superfamily_protein	Ppat_113555_e_gw1_7_339_1	Bnat_75875_fgenesh1_pg_37_126	Bnat_76414_fgenesh1_pg_41_37	Bnat_76415_fgenesh1_pg_41_38	Smoe_123901_e_gw1_73_276_1	Smoe_62209_gw1_2_1123_1	Atri_00034_43	Bnat_76947_fgenesh1_pg_44_149	Atha_AT4G38150_1_Pentatricopeptide_repeat_PPR_superfamily_protein	Atha_AT3G62540_1_Pentatricopeptide_repeat_PPR_superfamily_protein	Atha_AT5G14820_1_Pentatricopeptide_repeat_PPR_superfamily_protein	Atri_00022_30	Smoe_76818_e_gw1_1_1903_1	Atha_AT5G27270_1_EMB976_Tetratricopeptide_repeat_TPR_like_superfamily_protein	Ppat_4301_gw1_322_4_1	Bnat_76960_fgenesh1_pg_45_2	Smoe_97561_e_gw1_19_655_1	Ppat_14545_gw1_105_45_1	Smoe_443322_estExt_fgenesh2_pg_C_320044	Smoe_441948_estExt_fgenesh2_pg_C_200171	Spun_07529T0	Atha_AT3G06430_1_EMB2750_Tetratricopeptide_repeat_TPR_like_superfamily_protein	Smoe_124408_e_gw1_74_287_1	Atha_AT5G46100_1_Pentatricopeptide_repeat_PPR_superfamily_protein	Atri_00197_21	Atri_00119_61	Atri_00045_291	Smoe_420654_fgenesh2_pg_C_scaffold_47000128	Atri_00099_60	Smoe_91676_e_gw1_12_158_1	Atha_AT5G43820_1_Pentatricopeptide_repeat_PPR_superfamily_protein	Smoe_438810_estExt_fgenesh2_pg_C_40323	Sros_03162T0	Atha_AT1G80880_1_Tetratricopeptide_repeat_TPR_like_superfamily_protein	Atha_AT1G16830_1_Pentatricopeptide_repeat_PPR_superfamily_protein	Atha_AT3G14580_1_Pentatricopeptide_repeat_PPR_superfamily_protein	Atri_00074_95	Atri_00021_242	Ehux_110861_fgeneshEH_pg_141_21	Atri_00154_10	Atri_00006_217	Ppat_170480_2460022	Ehux_68158_e_gw1_73_44_1	Smoe_74408_e_gw1_0_848_1	Smoe_445481_estExt_fgenesh2_pg_C_570128	Atri_00029_106	Atha_AT5G02830_1_Tetratricopeptide_repeat_TPR_like_superfamily_protein	Atri_00011_4	Atri_00154_9	Atri_00074_96	Sarc_g10168	Atri_00074_87	Atri_00066_41	Atri_00040_258	Smoe_121322_e_gw1_65_259_1	Atri_00055_132	Bnat_139984_aug1_53_g14692	Atha_AT4G20740_1_Pentatricopeptide_repeat_PPR_like_superfamily_protein	Atri_00029_103	Bnat_80528_fgenesh1_pg_72_8	Atha_AT3G13160_1_Tetratricopeptide_repeat_TPR_like_superfamily_protein	Bnat_129466_aug1_9_g4174	Sarc_g6987	Atri_00033_100	Atri_00062_90	Bnat_80529_fgenesh1_pg_72_9	Bnat_80807_fgenesh1_pg_74_55	Bnat_81109_fgenesh1_pg_77_64	Crei_172117_fgenesh2_pg_C_scaffold_1000738	Bnat_82511_fgenesh1_pg_93_47	Bnat_145913_aug1_105_g20621	Atri_00006_2	Atri_00142_44	Bnat_82393_fgenesh1_pg_92_2	Ppat_149292_e_gw1_294_8_1	Atha_AT5G08310_1_Tetratricopeptide_repeat_TPR_like_superfamily_protein	Smoe_61378_gw1_12_608_1	Atri_00019_251	Ehux_231188_gm1_17000070	Smoe_402152_fgenesh2_pg_C_scaffold_0000157	Spun_08440T0	Smoe_52692_gw1_18_581_1	Atri_00003_141	Atri_00047_189	Ppat_192925_1900010	Atri_00045_85	Atri_00059_180	Atha_AT1G61870_1_PPR336_pentatricopeptide_repeat_336	Atha_AT4G36680_1_Tetratricopeptide_repeat_TPR_like_superfamily_protein	Smoe_51561_gw1_40_377_1	Atha_AT5G47360_1_Tetratricopeptide_repeat_TPR_like_superfamily_protein	Bnat_83962_fgenesh1_pg_119_27	Bnat_146308_aug1_112_g21016	Bnat_84047_fgenesh1_pg_121_16	Atha_AT1G66345_1_Pentatricopeptide_repeat_PPR_superfamily_protein	Sarc_g15562	Ppat_159469_130072	Ppat_218209_estExt_Genewise1_C_1540033	Atri_00034_42	Bnat_137648_aug1_40_g12356	Bnat_84255_fgenesh1_pg_127_29	Bnat_84972_estExt_fgenesh1_pg_C_10503	Ehux_63705_e_gw1_18_126_1	Atri_00031_52	Ppat_128898_e_gw1_72_50_1	Atri_00119_13	Bnat_86687_estExt_fgenesh1_pg_C_120263	Ehux_237299_gm1_24800003	Atri_00077_188	Atri_00044_161	Atha_AT1G77405_1_Pentatricopeptide_repeat_PPR_superfamily_protein	Atri_00058_4	Atha_AT1G11900_1_Tetratricopeptide_repeat_TPR_like_superfamily_protein	Atri_00066_198	Atri_00077_71	Atha_AT5G10690_1_pentatricopeptide_PPR_repeat_containing_protein_CBS_domain_containing_protein	Atri_00210_3	Atha_AT1G80550_1_Pentatricopeptide_repeat_PPR_superfamily_protein	Atha_AT1G71060_1_Tetratricopeptide_repeat_TPR_like_superfamily_protein	Atha_AT5G36300_1_Tetratricopeptide_repeat_TPR_like_superfamily_protein	Atri_00022_124	Smoe_52385_gw1_19_650_1	Ppat_179446_350269	Sarc_g5509	Atri_00061_180	Bnat_89530_estExt_fgenesh1_pg_C_510030	Atha_AT4G35850_1_Pentatricopeptide_repeat_PPR_superfamily_protein	Atri_00166_16	Smoe_271393_estExt_fgenesh1_kg_C_420003	Atha_AT2G18520_1_Tetratricopeptide_repeat_TPR_like_superfamily_protein	Atri_00008_49	Spun_07193T0	Atha_AT4G01570_1_Tetratricopeptide_repeat_TPR_like_superfamily_protein	Bnat_90152_estExt_fgenesh1_pg_C_630097	Bnat_90961_estExt_fgenesh1_pg_C_840016	Atri_00002_201	Smoe_42426_gw1_101_121_1	Atri_00074_124	Bnat_91887_estExt_fgenesh1_pg_C_1270030	Atri_00003_198	Atha_AT3G61360_1_Tetratricopeptide_repeat_TPR_like_superfamily_protein	Tadh_53824	Atha_AT1G02420_1_Pentatricopeptide_repeat_PPR_superfamily_protein	Atha_AT5G03560_2_Tetratricopeptide_repeat_TPR_like_superfamily_protein	OcarG_1945	Smoe_117111_e_gw1_55_512_1	Smoe_70140_gw1_0_1930_1	Aque_202480	Atha_AT5G11310_1_Pentatricopeptide_repeat_PPR_superfamily_protein	Atha_AT2G01390_1_Tetratricopeptide_repeat_TPR_like_superfamily_protein	Atri_00033_141	Smoe_417360_fgenesh2_pg_C_scaffold_34000136	Atri_00019_9	Sarc_g24179	Cfra_g139	Sarc_g18098	Atri_00025_309	Atha_AT1G63320_1_Pentatricopeptide_repeat_PPR_superfamily_protein	Atri_00041_293	Atha_AT5G61370_1_Pentatricopeptide_repeat_PPR_superfamily_protein	Spun_05287T0	Smoe_50901_gw1_34_446_1	Bnat_26110_gw1_56_58_1	Atri_00022_122	Atri_00074_123	Atri_00011_135	Ppat_152770_e_gw1_375_22_1	Atri_00015_125	Cfra_g6207	Cfra_g3875	Sarc_g3217	Ehux_226279_gm1_13100065	Atri_00004_119	Sarc_g1339	Ttra_09883T0_09883	Smoe_32366_gw1_23_392_1	Atha_AT3G18020_1_Pentatricopeptide_repeat_PPR_superfamily_protein	Atri_00155_11	Cfra_g3341	Atha_AT5G18950_1_Tetratricopeptide_repeat_TPR_like_superfamily_protein	Atri_00048_118	Atri_00086_47	Atha_AT1G30610_1_EMB88_EMB2279_pentatricopeptide_PPR_repeat_containing_protein	Atri_00104_51	Cfra_g6552	Sarc_g16883	Sarc_g3034	Atri_00113_28	Cfra_g4865	Atri_00074_92	Sarc_g2540	Atri_00152_30	Ppat_37722_gw1_218_66_1	Smoe_74706_e_gw1_0_1336_1	Atri_00001_275	Atri_00109_48	Smoe_92851_e_gw1_13_1076_1	Ppat_173094_4090027	Sarc_g13533	Crei_171673_fgenesh2_pg_C_scaffold_1000294	Atri_00053_94	Ppat_170728_2570066	Cfra_g6015	Sarc_g1300	Sarc_g5519	Sarc_g10155	Atha_AT3G17370_1_Pentatricopeptide_repeat_PPR_superfamily_protein	Atri_00037_17	Atha_AT5G18390_1_Pentatricopeptide_repeat_PPR_superfamily_protein	Atri_00019_98	Ppat_182295_550197	Atri_00130_33	Atha_AT1G73400_1_Pentatricopeptide_repeat_PPR_superfamily_protein	Atha_AT1G76280_3_Tetratricopeptide_repeat_TPR_like_superfamily_protein	Atri_00122_1	Spun_03472T0	Bnat_138612_aug1_45_g13320	Atri_00044_157	Cow_09015T0	Smoe_96362_e_gw1_18_600_1	Crei_146894_Chlre2_kg_scaffold_1000718	Atri_00134_5	Ttra_03055T0_03055	Atri_00164_3	Atri_00144_25	Atha_AT5G13770_1_Pentatricopeptide_repeat_PPR_like_superfamily_protein	Atri_00019_331	Smoe_437572_estExt_fgenesh2_pg_C_00784	Smoe_105853_e_gw1_32_199_1	Atri_00004_10	Spun_03460T0	Atha_AT2G30780_1_Tetratricopeptide_repeat_TPR_like_superfamily_protein	Atri_00004_261	Spun_02030T0	Smoe_72740_gw1_13_1078_1	Ehux_205977_gm1_2500247	Ehux_249953_gm1_84700006	Atha_AT1G19520_1_NFD5_pentatricopeptide_PPR_repeat_containing_protein	Atri_00152_31	Sros_09973T0	Atha_AT2G27800_1_Tetratricopeptide_repeat_TPR_like_superfamily_protein	Spun_06766T0	Atha_AT1G11630_1_Tetratricopeptide_repeat_TPR_like_superfamily_protein	Atri_00049_266	Atha_AT2G40240_1_Tetratricopeptide_repeat_TPR_like_superfamily_protein	Ppat_112597_e_gw1_4_49_1	Sros_01590T0	Ppat_41119_gw1_168_50_1	Ttra_11277T0_11277	Smoe_72718_gw1_1_2067_1	Atha_AT3G25210_1_Tetratricopeptide_repeat_TPR_like_superfamily_protein	Atri_00089_28	Atha_AT2G28050_1_Pentatricopeptide_repeat_PPR_superfamily_protein	Atha_AT1G01970_1_Tetratricopeptide_repeat_TPR_like_superfamily_protein	Atri_00153_43	Atri_00019_156	Atha_AT4G04790_1_Tetratricopeptide_repeat_TPR_like_superfamily_protein	Atha_AT3G15200_1_Tetratricopeptide_repeat_TPR_like_superfamily_protein	Ehux_103625_fgeneshEH_pg_52_4	Ehux_125082_fgeneshEH_pg_7891_1	Ehux_206847_gm1_2700368	Ehux_207727_gm1_3200177	Ehux_218471_gm1_7900133	Atri_00029_105	Ehux_229541_gm1_15600076	Ehux_434622_estExtDG_fgenesh_newKGs_kg_C_200057	Bnat_135279_aug1_28_g9987	Ppat_204620_estExt_Genewise1_C_210202	Sros_10200T0	Atha_AT1G80150_1_Tetratricopeptide_repeat_TPR_like_superfamily_protein	Ehux_469384_estExtDG_fgeneshEH_pg_C_2780023	Ehux_471709_estExtDG_fgeneshEH_pg_C_28430001	Ehux_72137_e_gw1_171_30_1	Sros_01388T0	Bnat_129019_aug1_8_g3727	OcarG_212	Sros_04017T0	Amac_06208T0	Amac_11729T0	Amac_06978T0	Spun_01976T0	Mbre_26617	Mbre_33149	Atri_00029_133	Atha_AT4G14190_1_Pentatricopeptide_repeat_PPR_superfamily_protein	Sros_08246T0	Atri_00110_100	Ppat_26454_gw1_1_249_1	Spun_02007T0	Atri_00022_376	Atri_00110_112	Bnat_143362_aug1_78_g18070	Ppat_148954_e_gw1_287_13_1	OcarG_9279	Atri_00140_30	Atri_00052_30	Amac_11251T0	Amac_15089T0	Smoe_170452_estExt_Genewise1Plus_C_111003	Atha_AT1G71210_1_Pentatricopeptide_repeat_PPR_superfamily_protein	Ppat_234033_estExt_fgenesh2_pg_C_1130047	Spun_04143T0	Atha_AT3G56030_1_Tetratricopeptide_repeat_TPR_like_superfamily_protein	Atha_AT2G15820_1_OTP51_endonucleases	Atri_00002_314	Atha_AT2G48000_1_Pentatricopeptide_repeat_PPR_superfamily_protein	Atri_00004_14	Ppat_118931_e_gw1_26_121_1	Ppat_165461_880118	Atri_00063_9	Smoe_91306_e_gw1_12_470_1	Atri_00004_149	Atri_00061_269	Atha_AT1G05600_1_Tetratricopeptide_repeat_TPR_like_superfamily_protein	Ppat_74812_scaf_49000107	Atha_AT5G66631_1_Tetratricopeptide_repeat_TPR_like_superfamily_protein	Atri_00038_121	Smoe_415658_fgenesh2_pg_C_scaffold_28000077	Atha_AT3G48250_1_Pentatricopeptide_repeat_PPR_superfamily_protein	Ttra_03911T0_03911	Ppat_80175_scaf_84000085	Atri_00033_203	Atha_AT1G68980_1_Tetratricopeptide_repeat_TPR_like_superfamily_protein	Atha_AT5G14350_1_Pentatricopeptide_repeat_PPR_superfamily_protein	Smoe_402833_fgenesh2_pg_C_scaffold_0000838	Ppat_75559_scaf_54000005	Ppat_93492_scaf_243000018	Rfil_569378553	Rfil_569378673	Rfil_5694025895903_Reticulomyxa_filosa	Rfil_5694148271044_partial_Reticulomyxa_filosa	Sarc_g3815	Sarc_g4007	Bnat_26025_gw1_1_280_1	Bnat_126990_aug1_3_g1698	Sarc_g15254	Sarc_g17379	Scer_YGR150C_Mitochondrial_15s_rRNA_binding_protein_required_for_intron_removal_of_COB_and_COX1_pre_mRNAs_contains_pentatricopeptide_repeat_PPR_motifs_mutant_is_respiratory_deficient_and_has_defective_plasma_membrane_electron_transport_Source_SGD_Acc_S000003382_CCM1_SGD	Scer_YLR067C_Specific_translational_activator_for_the_COX1_mRNA_also_influences_stability_of_intron_containing_COX1_primary_transcripts_localizes_to_the_mitochondrial_inner_membrane_contains_seven_pentatricopeptide_repeats_PPRs_Source_SGD_Acc_S000004057_PET309_SGD	Scer_YPL005W_Protein_that_may_facilitate_use_of_unformylated_tRNA_Met_in_mitochondrial_translation_initiation_localized_to_the_matrix_face_of_the_mitochondrial_inner_membrane_stabilizes_the_bicistronic_AAP1_ATP6_mRNA_Source_SGD_Acc_S000005926_AEP3_SGD	Atha_AT1G10270_1_GRP23_glutamine_rich_protein_23	Atri_00023_63	Atri_00023_74	Atri_00011_203	Smoe_112013_e_gw1_43_549_1	Atha_AT5G60960_1_Pentatricopeptide_repeat_PPR_superfamily_protein	Atha_AT1G26500_1_Pentatricopeptide_repeat_PPR_superfamily_protein	Smoe_136199_e_gw1_144_69_1	Atri_00004_236	Atha_AT1G06270_1_Pentatricopeptide_repeat_PPR_superfamily_protein	Atha_AT5G15280_1_Pentatricopeptide_repeat_PPR_superfamily_protein	Atri_00024_312	Atha_AT3G60960_1_Tetratricopeptide_repeat_TPR_like_superfamily_protein	Atha_AT3G60980_1_Tetratricopeptide_repeat_TPR_like_superfamily_protein	Atha_AT5G28380_1_Tetratricopeptide_repeat_TPR_like_superfamily_protein	Atha_AT5G28340_1_Tetratricopeptide_repeat_TPR_like_superfamily_protein	Smoe_406060_fgenesh2_pg_C_scaffold_4000634	Spun_01264T0	Atri_00011_133	Atri_00016_383	Atri_00025_2	Atri_00004_290	Atha_AT2G01360_1_pentatricopeptide_PPR_repeat_containing_protein	Atri_00001_276	Atri_00019_14	Atri_00061_150	Atha_AT3G02490_1_Pentatricopeptide_repeat_PPR_superfamily_protein	Atha_AT5G15980_1_Pentatricopeptide_repeat_PPR_superfamily_protein	Atri_00061_185	Atha_AT3G42560_1_Pentatricopeptide_repeat_PPR_superfamily_protein	Smoe_75930_e_gw1_1_2068_1	Bnat_136009_aug1_32_g10717	Smoe_417683_fgenesh2_pg_C_scaffold_35000156	Smoe_432504_fgenesh2_pg_C_scaffold_386000002	Smoe_430370_fgenesh2_pg_C_scaffold_129000034	Smoe_417186_fgenesh2_pg_C_scaffold_33000196	Smoe_403193_fgenesh2_pg_C_scaffold_1000030	Smoe_403194_fgenesh2_pg_C_scaffold_1000031	Smoe_419901_fgenesh2_pg_C_scaffold_44000124	Smoe_78295_e_gw1_2_1672_1	Spun_00535T0	Spun_00629T0	Spun_01644T0	Spun_03297T0	Spun_03689T0	Spun_03912T0	Spun_06783T0	Sros_02056T0	Sros_02058T0	Sros_02313T0	Sros_09757T0	Ttra_10107T0_10107	Atha_AT4G21170_1_Tetratricopeptide_repeat_TPR_like_superfamily_protein	Bnat_140506_aug1_56_g15214	Bnat_131828_aug1_15_g6536	Atri_00675_1	Atri_00015_123	Atri_00015_122	Atri_00171_43	Atri_00001_450	Atri_00039_16	Atri_00008_164	Atri_00007_263	Atri_00095_140	Atri_00012_132	Atri_00022_2	Atri_00015_124	Atri_00152_32	Atri_00024_204	Atri_00029_104	Atri_00038_97	Atri_00038_96	Atri_00055_104	Atri_00058_64	Atri_00067_134	Atri_00077_107	Atri_00143_26	Atri_00149_45	Atri_00221_5	Atri_00357_3	Bnat_126027_aug1_1_g735	Bnat_126236_aug1_2_g944	Bnat_131319_aug1_14_g6027	Bnat_131800_aug1_15_g6508	Bnat_134798_aug1_26_g9506	Bnat_137649_aug1_40_g12357	Bnat_138176_aug1_43_g12884	Bnat_141647_aug1_64_g16355	Bnat_143975_aug1_83_g18683	Bnat_144091_aug1_84_g18799	Bnat_144092_aug1_84_g18800	Bnat_145050_aug1_94_g19758	Bnat_146515_aug1_116_g21223	Bnat_26133_gw1_21_116_1
HG_9907	Bnat_55745_estExt_Genewise1Plus_C_690009	Crei_128044_estExt_gwp_1H_C_110082	Ehux_442353_estExtDG_fgenesh_newKGs_kg_C_1810019	Atri_00175_30	Ppat_130936_e_gw1_85_102_1	Atha_AT5G60600_1_GCPE_ISPG_CSB3_CLB4_HDS_4_hydroxy_3_methylbut_2_enyl_diphosphate_synthase	Smoe_149035_estExt_Genewise1_C_210610	Ppat_55802_fgenesh1_pm_scaffold_20000004	Ppat_233105_estExt_fgenesh2_pg_C_710071	Ehux_118009_fgeneshEH_pg_373_10	Crei_111072_e_gwH_2211_2_1	OcarG_3528	Crei_109792_e_gwH_659_4_1	Ppat_229110_scaf_71000072	Tadh_63010	Rfil_569351316_yl_diphosphate_synthase_partial_Reticulomyxa_filosa	Smoe_410858_fgenesh2_pg_C_scaffold_13000356	Atri_00013_84
HG_20939	Ehux_78156_e_gw1_1757_1_1	Atha_ATCG00340_1_PSAB_Photosystem_I_PsaA_PsaB_protein	Smoe_137750_e_gw1_175_14_1	Atha_ATCG00350_1_PSAA_Photosystem_I_PsaA_PsaB_protein	Smoe_236842_fgenesh1_pm_C_scaffold_175000011	Tadh_63048	Tadh_63049
HG_14947	Atha_AT1G21670_1_LOCATED_IN_cell_wall_plant_type_cell_wall_EXPRESSED_IN_23_plant_structures_EXPRESSED_DURING_14_growth_stages_CONTAINS_InterPro_DOMAIN_s_WD40_like_Beta_Propeller_InterPro_IPR011659_Six_bladed_beta_propeller_TolB_like_InterPro_IPR011042_BEST_Arabidopsis_thaliana_protein_match_is_DPP6_N_terminal_domain_like_protein_TAIR_AT1G21680_1_Has_8461_Blast_hits_to_5060_proteins_in_1257_species_Archae_79_Bacteria_5567_Metazoa_37_Fungi_70_Plants_117_Viruses_0_Other_Eukaryotes_2591_source_NCBI_BLink	Aque_207901	Ppat_148801_e_gw1_283_58_1	Tadh_63003	Atri_00045_41	Smoe_121622_e_gw1_66_298_1	Smoe_136782_e_gw1_151_60_1	Atri_00045_42	Atha_AT4G01870_1_tolB_protein_related	Atha_AT1G21680_1_DPP6_N_terminal_domain_like_protein
HG_45717	Tadh_56915	Aque_213669	Aque_213670
HG_25391	Tadh_56090	Cow_08806T0	Ttra_06668T0_06668	Amac_09029T0	Amac_12018T0
HG_49135	Mley_ML20752a	Pbac_3461302	Tadh_60255
HG_19194	Amac_06146T0	Tadh_63027	Bnat_134992_aug1_27_g9700	Amac_09232T0	Ehux_457306_estExtDG_Genemark1_C_2350073	Amac_15896T0	Amac_14257T0
HG_39364	Ehux_99975_fgeneshEH_pg_21_152	Ehux_252329_gm1_130700006	Tadh_62970
HG_12736	Spun_02957T0	Bnat_33311_e_gw1_1_454_1	Bnat_54041_estExt_Genewise1Plus_C_280017	Ppat_123215_e_gw1_43_3_1	Ehux_455311_estExtDG_Genemark1_C_1390054	Smoe_270214_estExt_fgenesh1_kg_C_00073	OcarG_632	Mbre_2558	Scer_YPR167C_3_phosphoadenylsulfate_reductase_reduces_3_phosphoadenylyl_sulfate_to_adenosine_3_5_bisphosphate_and_free_sulfite_using_reduced_thioredoxin_as_cosubstrate_involved_in_sulfate_assimilation_and_methionine_metabolism_Source_SGD_Acc_S000006371_MET16_SGD	Sros_09582T0	Ehux_216809_gm1_7100055	Tadh_62932
HG_24439	Aque_228487	Tadh_54005	Spun_04696T0
HG_1000	Aque_207631	Aque_207197	Aque_209208	Aque_223147	Aque_207595	Aque_201946	Aque_207065	Aque_229710	Aque_211251	Aque_212357	Aque_229729	Aque_207341	Aque_218936	Aque_213085	Aque_210740	Aque_210776	Aque_210741	Aque_217083	Aque_208239	Aque_220126	Aque_211250	Aque_207569	Aque_210742	Aque_205642	Aque_205655	Aque_204839	Aque_210155	Aque_209297	Aque_223134	Aque_202203	Aque_209344	Aque_217462	Aque_204993	Aque_227583	Aque_211180	Aque_203438	Aque_200391	Aque_206738	Aque_200517	Aque_209517	Aque_222223	Aque_221356	Aque_214660	Aque_228589	Aque_211907	Aque_228449	Aque_220725	Aque_205534	Aque_205828	Aque_223161	Aque_200413	Aque_206800	Aque_208237	Aque_219094	Aque_227582	Aque_200168	Aque_203233	Aque_206541	Aque_209528	Aque_204497	Aque_215131	Aque_204541	Tadh_31696	Aque_207083	Aque_217115	Aque_227584	Aque_228588	Aque_214642	Aque_217116	Aque_209529	Aque_206856	Aque_211334	Aque_200221	Aque_209111	Aque_205469	Aque_202283	Aque_222969	Aque_203579	Aque_201978	Aque_202131	Aque_203750	Aque_200800	Aque_227585	Aque_201881	Aque_229690	Aque_206866	Aque_229666	Aque_205249	Aque_206375	Aque_222970	Aque_220368	Aque_217562	Aque_207632	Aque_216856	Aque_225803	Aque_218862	Aque_223163	Aque_204768	Aque_229689	Aque_209814	Aque_217291	Aque_227468	Aque_221955	Aque_220366	Aque_204231	Aque_223133	Aque_205112	Aque_202257	Aque_208238	Aque_207483	Aque_203371	Aque_206525	Aque_205849	Aque_204334	Aque_229688	Aque_202452	Aque_205370	Aque_227470	Aque_209714	Aque_202668	Aque_207461	Aque_203248	Aque_208458	Aque_210775	Aque_211621	Aque_205276	Aque_203480	Aque_217289	Aque_207191	Aque_202442	Aque_205410	Aque_209343	Aque_211905	Aque_219093	Aque_203269	Aque_204076	Aque_204914	Aque_209296	Aque_228587	Aque_205221	Aque_206632	Aque_220367	Aque_202338	Aque_217801	Aque_209794	Aque_219266	Aque_203209	Aque_229727	Aque_201139	Aque_200015	Aque_202178	Aque_200046	Aque_210012	Aque_202179	Aque_209204	Aque_201455	Aque_202424	Aque_200926	Aque_201608	Aque_200872	Aque_201797	Aque_201494	Aque_214661	Aque_200552	Aque_217561	Aque_205118
HG_17785	Ppat_10739_gw1_192_5_1	Smoe_102611_e_gw1_26_89_1	Crei_115745_e_gwW_14_237_1	Atri_00009_218	Atha_AT5G63420_1_emb2746_RNA_metabolising_metallo_beta_lactamase_family_protein	Sros_00687T0	Mbre_33080	Tadh_62993
HG_9014	Tadh_54880	OcarG_6812	Tadh_62634	Tadh_52019	Tadh_54879	Tadh_52769	Tadh_57705	Tadh_62714	Tadh_62789	Tadh_62553	Tadh_52770	Tadh_52843	Tadh_62784	Tadh_60666	Tadh_62477	Tadh_60669	Tadh_60932	Tadh_52810	Tadh_59498	Tadh_55061	Tadh_61415
HG_42793	Sarc_g16301	Tadh_60970	Tadh_60971
HG_7894	Tadh_54897	OcarG_9166	Tadh_51875	OcarG_10953	Aque_216728	Aque_226075	Aque_226070	Aque_208988
HG_13506	Atha_AT2G13810_1_ALD1_AGD2_like_defense_response_protein_1	Atri_00010_239	Atha_AT4G33680_1_AGD2_Pyridoxal_phosphate_PLP_dependent_transferases_superfamily_protein	Smoe_444047_estExt_fgenesh2_pg_C_390088	Crei_129557_estExt_gwp_1H_C_180223	Ppat_121808_e_gw1_37_63_1	Atri_00057_187	Ehux_456646_estExtDG_Genemark1_C_1890040	Ehux_370252_fgenesh_newKGs_kg_434_1_CV068722	Atri_00153_46	Tadh_62982
HG_4528	Bnat_73456_fgenesh1_pg_24_112	Ppat_144778_e_gw1_219_78_1	Ppat_186088_890112	Ppat_137301_e_gw1_136_138_1	Atri_00024_308	Ppat_47073_gw1_59_293_1	Smoe_83040_e_gw1_5_1206_1	Atha_AT2G34620_1_Mitochondrial_transcription_termination_factor_family_protein	Bnat_134246_aug1_24_g8954	Ppat_22863_gw1_31_120_1	Ppat_210658_estExt_Genewise1_C_640072	Atri_00088_129	Ppat_130222_e_gw1_81_91_1	Ppat_147348_e_gw1_258_80_1	Atri_00030_182	Atha_AT2G03050_1_EMB93_SOLDAT10_Mitochondrial_transcription_termination_factor_family_protein	Atha_AT5G55580_1_Mitochondrial_transcription_termination_factor_family_protein	Atri_00022_29	Atha_AT2G36000_1_Mitochondrial_transcription_termination_factor_family_protein	Atha_AT4G38160_3_pde191_Mitochondrial_transcription_termination_factor_family_protein	Atri_00058_26	Atri_00084_23	Atri_00025_247	Ppat_22916_gw1_21_68_1	Ppat_161831_360115	Atri_00092_56	Ppat_68376_scaf_18000122	Atri_00010_279	Smoe_77318_e_gw1_1_1705_1	Atha_AT1G78930_1_Mitochondrial_transcription_termination_factor_family_protein	Ppat_41765_gw1_25_223_1	Atha_AT2G44020_1_Mitochondrial_transcription_termination_factor_family_protein	Ppat_120546_e_gw1_33_59_1	Smoe_92242_e_gw1_13_767_1	Tadh_51882	Crei_140992_Chlre2_kg_scaffold_8000163	Smoe_165772_estExt_Genewise1Plus_C_30035	Atri_00025_37	Crei_180481_fgenesh2_pg_C_scaffold_87000026	Atha_AT2G21710_1_EMB2219_Mitochondrial_transcription_termination_factor_family_protein	Smoe_103816_e_gw1_28_501_1	Smoe_444400_estExt_fgenesh2_pg_C_430137	Atha_AT1G74120_1_Mitochondrial_transcription_termination_factor_family_protein	Atha_AT4G02990_1_Mitochondrial_transcription_termination_factor_family_protein	Atri_00030_14	Atri_00009_432	Crei_79755_estExt_GenewiseW_1_C_200067	Ttra_01160T0_01160_PDE191_437_aa	Smoe_74633_e_gw1_0_2510_1	Smoe_403419_fgenesh2_pg_C_scaffold_1000256	Ehux_108606_fgeneshEH_pg_105_93	Atha_AT3G18870_1_Mitochondrial_transcription_termination_factor_family_protein	Bnat_147050_aug1_127_g21758	Ppat_34206_gw1_88_134_1	Atha_AT5G54180_1_PTAC15_plastid_transcriptionally_active_15	Ppat_80701_scaf_88000100	Tadh_59444
HG_7910	OcarG_1910	Tadh_63779	Tadh_59590	Tadh_54733	Tadh_64428	Tadh_62203	Tadh_54735	Tadh_52017	Tadh_57630	Tadh_57631	Tadh_57633	Tadh_59591	Tadh_58365	Tadh_54739	Tadh_57634	Tadh_54738	Tadh_53619	Tadh_57632	Tadh_54734	Tadh_59775	Tadh_58363	Tadh_59593	Tadh_59588	Tadh_54736	Tadh_61336	Tadh_61337	Tadh_59592
HG_12160	Bnat_87093_estExt_fgenesh1_pg_C_160211	Ppat_108626_2950004	Atha_AT5G62980_1_FOLB2_Dihydroneopterin_aldolase	Atri_00058_229	Atri_00058_228	Smoe_84592_e_gw1_6_512_1	Atha_AT3G11750_1_FOLB1_Dihydroneopterin_aldolase	Atha_AT3G21730_1_FOLB3_Dihydroneopterin_aldolase	Crei_155610_acegs_kg_scaffold_5000177	Ehux_351975_fgenesh_newKGs_kg_14_19_CX779200	Rfil_569382657_bifunctional_folate_synthesis_protein_Reticulomyxa_filosa	Rfil_569403134_2_amino_4_hydroxy_6_hydroxymethyldihydropteridine_pyrophosphokinase_Reticulomyxa_filosa	Tadh_52657
HG_25563	Tadh_61085	Tadh_61084	Tadh_60898	Tadh_62572	Ehux_439382_estExtDG_fgenesh_newKGs_kg_C_990020
HG_10246	Ppat_20962_gw1_25_34_1	Atha_AT1G73990_1_SPPA_SPPA1_signal_peptide_peptidase	Rfil_569417631_signal_peptide_peptidase_A_Reticulomyxa_filosa	Rfil_569424656_signal_peptide_peptidase_SppA_36K_type_Reticulomyxa_filosa	Bnat_85207_estExt_fgenesh1_pg_C_20426	Atri_00006_224	Atri_00006_223	Smoe_173134_estExt_Genewise1Plus_C_200755	Crei_99687_e_gwH_10_220_1	Crei_142174_Chlre2_kg_scaffold_3000147	Spun_04858T0	Tadh_62805	Crei_112369_e_gwW_3_41_1	Rfil_569363892_signal_peptide_peptidase_SppA_67K_type_Reticulomyxa_filosa	Rfil_569423326	Atri_00012_231	Atri_00012_232
HG_18245	Crei_119814_e_gwW_32_154_1	Atha_AT3G09310_1_unknown_protein_CONTAINS_InterPro_DOMAIN_s_Protein_of_unknown_function_DUF37_InterPro_IPR002696_Has_5781_Blast_hits_to_5781_proteins_in_1903_species_Archae_0_Bacteria_3956_Metazoa_2_Fungi_0_Plants_42_Viruses_3_Other_Eukaryotes_1778_source_NCBI_BLink	Ppat_9532_gw1_454_13_1	Smoe_109644_e_gw1_38_531_1	Atri_00012_211	Ehux_60121_gw1_290_21_1	Tadh_34951	Ehux_60642_gw1_7973_1_1
HG_22641	Tadh_63672	OcarG_4674	OcarG_10997	OcarG_1843	OcarG_7889	Tadh_52896
HG_44884	Crei_124640_e_gwW_726_3_1	Tadh_63070	Aque_211461
HG_20330	Aque_213056	Sros_07423T0	Mbre_27638	Tadh_60356
HG_45659	OcarG_1580	Tadh_57963	Ttra_03694T0_03694
HG_12591	Ehux_230715_gm1_16600048	Ehux_57290_gw1_1295_3_1	Atha_AT1G53000_1_KDSB_Nucleotide_diphospho_sugar_transferases_superfamily_protein	Ppat_154565_e_gw1_431_29_1	Atri_00022_144	Smoe_113793_e_gw1_47_288_1	Tadh_34782	Aque_200879	Ttra_03137T0_03137_3_deoxy_manno_octulosonate_cytidylyltransferase_331_aa	Rfil_569343916_3_deoxy_manno_octulosonate_cytidylyltransferase_Reticulomyxa_filosa	Ppat_35819_gw1_31_257_1	Atri_00058_108	Atri_00058_109
HG_3003	Atri_00024_28	Atri_00024_29	Atri_00024_30	Ppat_135295_e_gw1_118_35_1	Atri_00065_16	Atri_00002_462	Atri_04836_1	Atri_04652_1	Atri_00016_320	Atri_00008_47	Atri_00006_122	Ppat_140692_e_gw1_169_145_1	Atri_00103_86	Atri_00028_78	Atri_03836_1	Atri_03969_1	Atri_00109_73	Atri_00059_232	Atri_00004_262	Atri_00099_6	Atri_00047_37	Sros_07813T0	Tadh_62922	Atri_00071_192	Atri_00053_29	Atri_05591_1	Atri_00084_22	Atri_00164_14	Atri_00001_214	Atri_00015_99	Atri_00011_99	Atri_00041_274	Atri_00068_24	Atri_00090_106	Atri_00011_73	Atri_00062_44	Atri_00039_110	Atri_00047_187	Atri_00072_67	Atri_00001_348	Atri_00007_116	Atri_00006_93	Atri_00047_116	Atri_00088_18	Atri_00130_62	Atri_00157_3	Atri_00033_214	Atri_00020_30	Atri_00109_72	Atri_00021_282	Atri_00096_62	Atri_00008_48	Atri_00152_20	Atri_00052_81	Atri_00163_4	Atri_00137_55	Atri_00128_27	Atri_00103_112	Atri_00102_23	Atri_00026_44	Atri_00226_11	Atri_00121_16	Atri_00162_1	Atri_00045_288	Atri_00011_72	Atri_00017_14	Atri_00010_413	Atri_00099_7	Atri_00112_8	Atri_03969_2	Atri_00080_18	Atri_00003_442	Atri_00023_38	Atri_00010_507	Atri_00060_146	Atri_00107_10	Atri_00045_40	Atri_00126_64	Atri_05635_2
HG_35168	Tadh_56959	Aque_200938
HG_30742	Bnat_79217_fgenesh1_pg_60_88	Tadh_52241	Mbre_28861	Sros_09561T0
HG_15605	Bnat_128201_aug1_6_g2909	Bnat_130369_aug1_11_g5077	Bnat_133763_aug1_22_g8471	Bnat_82670_fgenesh1_pg_95_53	Bnat_73050_fgenesh1_pg_22_154	Tadh_57692	Bnat_128200_aug1_6_g2908	Pbac_3468655	Rfil_569384238_LPXTG_motif_cell_wall_anchor_domain_protein_partial_Reticulomyxa_filosa
HG_10249	Aque_222922	Cfra_g3503	Atha_AT3G16565_2_alanine_tRNA_ligases_nucleic_acid_binding_ligases_forming_aminoacyl_tRNA_and_related_compounds_nucleotide_binding_ATP_binding	Sros_03194T0	Bnat_91602_estExt_fgenesh1_pg_C_1080034	Smoe_406072_fgenesh2_pg_C_scaffold_4000646	Smoe_428079_fgenesh2_pg_C_scaffold_98000024	OcarG_7978	Tadh_54509	Atri_00045_254	Ppat_122031_e_gw1_38_269_1	Cow_04073T0	Rfil_569379754	Rfil_569339556	Ttra_07796T0_07796_alanyl_tRNA_synthetase_248_aa	Sarc_g6904	Sarc_g16365
HG_26902	Tadh_54472	Amac_14261T0	Cow_06976T0	Amac_15889T0	Falb_02968T0_02968
HG_19315	Crei_132437_estExt_gwp_1H_C_550022	Atri_00001_239	Atha_AT4G35250_1_NAD_P_binding_Rossmann_fold_superfamily_protein	Smoe_235693_fgenesh1_pm_C_scaffold_93000032	Ppat_191594_1640056	Bnat_92431_estExt_fgenesh1_pm_C_220010	Tadh_63050
HG_21769	Bnat_76518_fgenesh1_pg_41_141	Bnat_89418_estExt_fgenesh1_pg_C_490023	Rfil_569436663_coagulation_factor_5_8_type_domain_containing_protein_Reticulomyxa_filosa	Ehux_110785_fgeneshEH_pg_140_10	Tadh_62513	Tadh_62911
HG_18079	Aque_218447	Atha_AT5G40080_1_Mitochondrial_ribosomal_protein_L27	Atha_AT5G39800_1_Mitochondrial_ribosomal_protein_L27	Tadh_56002	Ppat_223708_estExt_Genewise1_C_2680016	Atha_AT4G09012_1_Mitochondrial_ribosomal_protein_L27	Scer_YBR282W_Mitochondrial_ribosomal_protein_of_the_large_subunit_Source_SGD_Acc_S000000486_MRPL27_SGD	Ttra_05591T0_05591
HG_69734	Tadh_58019	OcarG_1771
HG_12755	Crei_135762_estExt_gwp_1W_C_120189	Crei_135584_estExt_gwp_1W_C_110312	Atha_AT5G45930_1_CHLI2_CHL_I2_CHLI_2_magnesium_chelatase_i2	Ppat_124727_e_gw1_51_164_1	Ppat_119751_e_gw1_30_152_1	Atha_AT4G18480_1_CHLI1_CH42_CH_42_CHL11_CHLI_1_P_loop_containing_nucleoside_triphosphate_hydrolases_superfamily_protein	Bnat_92632_estExt_fgenesh1_pm_C_440018	Tadh_9696	Smoe_230423_fgenesh1_pm_C_scaffold_4000173	Atri_00092_149	Ppat_148755_e_gw1_283_52_1	Ppat_38798_gw1_210_63_1
HG_13635	Ppat_170717_2570054	Crei_194511_estExt_fgenesh2_pg_C_680038	Ehux_429394_estExtDG_Genewise1Plus_C_1520036	Bnat_87668_estExt_fgenesh1_pg_C_220221	Atri_00017_70	Tadh_57003	Smoe_39422_gw1_32_261_1	Atha_AT1G15810_1_S15_NS1_RNA_binding_protein	Atha_AT1G80620_1_S15_NS1_RNA_binding_protein	Smoe_444084_estExt_fgenesh2_pg_C_390160	Ehux_257614_gm1_644400001
HG_22880	Tadh_54952	Tadh_54944	Tadh_54949	Tadh_54953	OcarG_7862	Tadh_54947
HG_8615	Mley_ML19762a	Tadh_55757	Aque_215857	Aque_229668
HG_12781	Tadh_63009	Smoe_170827_estExt_Genewise1Plus_C_120723	Ppat_13238_gw1_58_56_1	Smoe_61619_gw1_2_1099_1	Ppat_129972_e_gw1_79_22_1	Crei_178587_fgenesh2_pg_C_scaffold_51000040	Atha_AT1G58200_1_MSL3_MSCS_like_3	Atri_00033_247	Ppat_119414_e_gw1_28_62_1	Atha_AT5G10490_1_MSL2_MSCS_like_2	Ppat_22204_gw1_1_130_1	Smoe_444502_estExt_fgenesh2_pg_C_440207
HG_10234	Bnat_42734_e_gw1_67_20_1	Bnat_80033_fgenesh1_pg_67_42	Atha_AT5G12860_1_DiT1_dicarboxylate_transporter_1	Ppat_116785_e_gw1_17_92_1	Smoe_230600_fgenesh1_pm_C_scaffold_5000156	Crei_178501_fgenesh2_pg_C_scaffold_54000071	Atha_AT5G64290_1_DCT_DIT2_1_dicarboxylate_transport_2_1	Ppat_225280_estExt_Genewise1_C_3130032	Ppat_65687_scaf_7000155	Ppat_107463_1630008	Atri_00008_134	Smoe_129026_e_gw1_92_85_1	Smoe_267817_estExt_fgenesh1_pm_C_260016	Crei_187188_estExt_fgenesh2_pg_C_30329	Atha_AT5G64280_1_DiT2_2_dicarboxylate_transporter_2_2	Atri_00022_397	Tadh_9448
HG_21567	Bnat_49220_estExt_Genewise1_C_430016	Ehux_456568_estExtDG_Genemark1_C_1850073	Ehux_109312_fgeneshEH_pg_117_76	Ehux_115753_fgeneshEH_pg_263_21	Tadh_63023	Tadh_62972
HG_20582	Ppat_152837_e_gw1_377_3_1	Ttra_06026T0_06026_acyl_Acyl_carrier_protein_UDP_N_acetylglucosa_mineO_acyltransferase_238_aa	Ehux_422793_estExtDG_fgenesh_newKGs_pm_C_950012	Tadh_62996	Atha_AT4G29540_2_bacterial_transferase_hexapeptide_repeat_containing_protein	Smoe_90530_e_gw1_11_1039_1	Atri_00056_206
HG_25341	Sarc_g2297	Ttra_10678T1_10678_A682L_protein_529_aa	Ttra_10678T2_10678_A682L_protein_523_aa	Ttra_10678T0_10678_A682L_protein_613_aa	Tadh_53096
HG_9746	Ttra_12022T0_12022	Ppat_177158_210226	Ppat_60779_fgenesh1_pm_scaffold_281000012	Smoe_107792_e_gw1_35_169_1	Smoe_100168_e_gw1_23_614_1	Spun_01966T0	Sarc_g4946	Cfra_g1863	Atha_AT5G08630_1_DDT_domain_containing_protein	Atri_00071_133	Sarc_g6729	Atri_00068_177	Sarc_g8073	Sarc_g17395	Smoe_107876_e_gw1_35_140_1	Atri_00053_18	Tadh_56923
HG_15949	Spun_05888T0	Amac_03298T0	Amac_10559T0	Cow_08921T0	Amac_06118T0	Tadh_17996	Amac_09261T0	Spun_03046T0	Scer_YBR168W_Peroxisomal_integral_membrane_protein_involved_in_negative_regulation_of_peroxisome_size_partially_functionally_redundant_with_Pex31p_genetic_interactions_suggest_action_at_a_step_downstream_of_steps_mediated_by_Pex28p_and_Pex29p_Source_SGD_Acc_S000000372_PEX32_SGD
HG_16929	Ppat_146726_e_gw1_247_34_1	Atha_AT2G07771_2_Cytochrome_C_assembly_protein	Atha_AT2G07681_1_Cytochrome_C_assembly_protein	Tadh_34635	Atri_00003_457	Atha_AT2G07773_1_unknown_protein_BEST_Arabidopsis_thaliana_protein_match_is_unknown_protein_TAIR_ATMG00910_1_Has_35333_Blast_hits_to_34131_proteins_in_2444_species_Archae_798_Bacteria_22429_Metazoa_974_Fungi_991_Plants_531_Viruses_0_Other_Eukaryotes_9610_source_NCBI_BLink	Atha_ATMG00910_1_ORF215A_hypothetical_protein	Atha_ATMG00590_1_ORF313_Cytochrome_b_b6_protein	Atha_ATMG00890_1_ORF106D_hypothetical_protein
HG_12074	Tadh_56739	Smoe_119049_e_gw1_59_200_1	Smoe_35012_gw1_13_492_1	Crei_188227_estExt_fgenesh2_pg_C_90186	Atri_00177_16	Atha_AT5G15390_1_tRNA_rRNA_methyltransferase_SpoU_family_protein	Cfra_g1415	Ppat_33523_gw1_333_38_1	Ppat_45374_gw1_46_228_1	Sarc_g6508	Ttra_04656T0_04656_RRNA_methylase_254_aa	Bnat_76791_fgenesh1_pg_43_118	Aque_216648
HG_25646	Tadh_52413	Aque_214848
HG_5223	Bnat_56269_estExt_Genewise1Plus_C_900038	Sarc_g21062	Ttra_00267T0_00267	Sarc_g24238	Cfra_g5816	Falb_03506T0_03506	Cow_04528T0	OcarG_4980	Cfra_g3375	Ttra_02272T0_02272	Aque_217398	Sarc_g18797	Tadh_58063	Mley_ML06261a	Tadh_58062	OcarG_4981	Aque_217400	Sarc_g9898	Rfil_5693934078816_partial_Reticulomyxa_filosa	Aque_217399	OcarG_4657	Sarc_g5492	Pbac_3466645	Sarc_g9440	Sarc_g19270	Ehux_115097_fgeneshEH_pg_240_30	OcarG_4752	Sarc_g7966	Sarc_g10957
HG_14636	Ehux_115340_fgeneshEH_pg_248_17	Tadh_53437	Aque_219187	Aque_217978	Aque_220039	Rfil_5693940742_methyltransferase_Reticulomyxa_filosa
HG_30922	Bnat_88246_estExt_fgenesh1_pg_C_290163	Ehux_118625_fgeneshEH_pg_413_3	Cow_00470T0	Tadh_61158
HG_11850	Aque_218418	Aque_225379	Sros_08889T0	OcarG_4007	Tadh_54324
HG_13136	Cfra_g6005	Tadh_53329	Ppat_37217_gw1_412_25_1	Atha_AT4G04614_1_unknown_protein_Has_35333_Blast_hits_to_34131_proteins_in_2444_species_Archae_798_Bacteria_22429_Metazoa_974_Fungi_991_Plants_531_Viruses_0_Other_Eukaryotes_9610_source_NCBI_BLink	Atri_00002_645	Smoe_84003_e_gw1_6_490_1	Sarc_g3196	Mbre_6388	Crei_154897_Chlre2_kg_scaffold_96000003	Ehux_437568_estExtDG_fgenesh_newKGs_kg_C_610031	Rfil_569427649	Sros_11018T0
HG_10816	Cfra_g5400	Ttra_01370T0_01370_DEAD_DEAH_box_helicase_domain_containing_protein_640_aa	Cow_03162T0	Amac_01064T0	Tadh_55867	Mbre_36233	Scer_YDR332W_Putative_RNA_helicase_of_the_DEAH_D_box_family_null_mutant_displays_increased_levels_of_spontaneous_Rad52p_foci_green_fluorescent_protein_GFP_fusion_protein_localizes_to_the_mitochondrion_Source_SGD_Acc_S000002740_IRC3_SGD	Sarc_g8983	Sarc_g8042	Spun_02251T0	Falb_04455T0_04455	Sros_03652T0	Amac_00553T0	Sarc_g2114	OcarG_3017	Aque_204026
HG_45368	Tadh_54331	Rfil_569368268_hydrolase_Reticulomyxa_filosa	Ttra_00870T0_00870_alpha_beta_hydrolase_fold_363_aa
HG_10250	Bnat_53997_estExt_Genewise1Plus_C_270061	Ppat_102041_scaf_526000002	Ehux_456273_estExtDG_Genemark1_C_1750004	Smoe_439468_estExt_fgenesh2_pg_C_60580	Crei_114760_e_gwW_11_315_1	Smoe_440320_estExt_fgenesh2_pg_C_100182	Ppat_64203_scaf_2000080	Aque_211014	Crei_118380_e_gwW_24_198_1	Ppat_94517_scaf_262000046	Tadh_62722	Cow_05119T0	Rfil_569390539_heat_shock_protein_HslVU_ATPase_subunit_HslU_partial_Reticulomyxa_filosa	Rfil_569391942_ATP_dependent_protease_ATP_binding_subunit_partial_Reticulomyxa_filosa	Rfil_569375349_heat_shock_protein_HslVU_ATPase_subunit_HslU_partial_Reticulomyxa_filosa	Rfil_569393788_heat_shock_protein_HslVU_ATPase_subunit_HslU_partial_Reticulomyxa_filosa	Rfil_569349548_heat_shock_protein_HslVU_ATPase_subunit_HslU_partial_Reticulomyxa_filosa
HG_7924	Aque_210114	Aque_228137	Mley_ML050915a	Pbac_3463239	Tadh_53924
HG_20498	Crei_128015_estExt_gwp_1H_C_110030	Ppat_122525_e_gw1_40_96_1	Atha_AT1G53120_1_RNA_binding_S4_domain_containing_protein	Atri_00068_119	Smoe_73367_e_gw1_0_1361_1	Bnat_23852_gw1_15_71_1	Tadh_57005
HG_46566	Tadh_61101	Aque_216882	Aque_209311
HG_3901	Bnat_53346_estExt_Genewise1Plus_C_180109	Ppat_123034_e_gw1_42_55_1	Crei_113139_e_gwW_6_99_1	Smoe_65512_gw1_9_920_1	Ppat_23467_gw1_31_134_1	Ppat_114358_e_gw1_10_288_1	Atri_00019_250	Atha_AT4G16110_1_ARR2_RR2_response_regulator_2	Smoe_90720_e_gw1_11_556_1	Atri_00049_51	Atha_AT3G16857_2_ARR1_RR1_response_regulator_1	Atri_00176_20	Smoe_55595_gw1_39_414_1	Atha_AT1G67710_1_ARR11_response_regulator_11	Smoe_55684_gw1_22_464_1	Atha_AT4G31920_1_ARR10_RR10_response_regulator_10	Ppat_152341_e_gw1_362_4_1	Atri_00086_120	Atri_00002_163	Atri_00057_85	Atha_AT2G25180_1_ARR12_RR12_response_regulator_12	Ppat_116561_e_gw1_16_93_1	Smoe_444702_estExt_fgenesh2_pg_C_460147	Atha_AT2G01760_1_ARR14_RR14_response_regulator_14	Crei_111844_e_gwW_7_386_1	Ppat_47310_gw1_104_128_1	Ppat_34063_gw1_29_165_1	Atha_AT5G59570_1_Homeodomain_like_superfamily_protein	Smoe_36646_gw1_1_942_1	Ppat_34062_gw1_29_164_1	Atha_AT3G46640_3_PCL1_Homeodomain_like_superfamily_protein	Atha_AT5G05090_1_Homeodomain_like_superfamily_protein	Atha_AT2G40970_1_MYBC1_Homeodomain_like_superfamily_protein	Ppat_25200_gw1_27_80_1	Atri_00101_100	Atha_AT3G10760_1_Homeodomain_like_superfamily_protein	Atri_00012_254	Atha_AT5G58080_1_ARR18_RR18_response_regulator_18	Crei_115247_e_gwW_13_183_1	Crei_130971_estExt_gwp_1H_C_300115	Atha_AT5G44190_1_GLK2_ATGLK2_GPRI2_GOLDEN2_like_2	Atri_00149_12	Ppat_178653_310256	Ppat_61021_fgenesh1_pm_scaffold_311000005	Atha_AT5G07210_1_ARR21_RR21_response_regulator_21	Atha_AT2G20570_2_GPRI1_GBF_s_pro_rich_region_interacting_factor_1	Smoe_402806_fgenesh2_pg_C_scaffold_0000811	Ehux_213196_gm1_5600197	Smoe_428906_fgenesh2_pg_C_scaffold_108000072	Atri_00058_96	Atha_AT2G27070_1_ARR13_RR13_response_regulator_13	Ehux_60341_gw1_90_47_1	Atha_AT3G62670_1_ARR20_MEE41_RR20_response_regulator_20	Atha_AT4G18020_1_APRR2_PRR2_CheY_like_two_component_responsive_regulator_family_protein	Atha_AT5G49240_1_APRR4_PRR4_pseudo_response_regulator_4	Ehux_465151_estExtDG_fgeneshEH_pg_C_640041	Ehux_122051_fgeneshEH_pg_1100_4	Atha_AT1G49190_2_RR19_response_regulator_19	Ehux_199561_gm1_1000261	Atha_AT1G68210_1_APRR6_PRR6_pseudo_response_regulator_6	Crei_187941_estExt_fgenesh2_pg_C_20187	Atha_AT4G00760_1_APRR8_PRR8_pseudo_response_regulator_8	Smoe_408072_fgenesh2_pg_C_scaffold_8000098	Tadh_8983	Atha_AT5G62120_1_ARR23_RR23_response_regulator_23
HG_13654	Bnat_88120_estExt_fgenesh1_pg_C_280109	Ppat_128953_e_gw1_73_91_1	Ppat_127023_e_gw1_62_137_1	Smoe_229487_fgenesh1_kg_C_scaffold_100000006	Atri_00058_194	Atha_AT5G62790_2_DXR_1_deoxy_D_xylulose_5_phosphate_reductoisomerase	Crei_129939_estExt_gwp_1H_C_200197	Ehux_68547_e_gw1_79_40_1	Smoe_229723_fgenesh1_kg_C_scaffold_144000002	Tadh_34894	Smoe_228673_fgenesh1_kg_C_scaffold_43000012
