# Supplementary material for: Reconstruction of the ancestral metazoan genome reveals an increase in genomic novelty
Source: Nat Commun. 2018 Apr 30;9:1730. doi: 10.1038/s41467-018-04136-5 (PMC5928047; doi:10.1038/s41467-018-04136-5)
Supplement: Supplementary file 13 — Supplementary Data 10 [file 41467_2018_4136_MOESM13_ESM.zip › Node 5 - Planulozoa/Planulozoa Losses if placozoans are sister to planulozoans annotated genes.out]

HG_35774	
This group of homology does not contain any annotated genome

HG_26099	
Ttra_05671T0_05671_deoxynucleoside_kinase_117_aa	

HG_32201	
This group of homology does not contain any annotated genome

HG_10253	
Atha_AT5G12130_1_PDE149_ATTERC_integral_membrane_TerC_family_protein	

HG_28843	
This group of homology does not contain any annotated genome

HG_1192	
This group of homology does not contain any annotated genome

HG_8095	
This group of homology does not contain any annotated genome

HG_91	
Scer_YGR150C_Mitochondrial_15s_rRNA_binding_protein_required_for_intron_removal_of_COB_and_COX1_pre_mRNAs_contains_pentatricopeptide_repeat_PPR_motifs_mutant_is_respiratory_deficient_and_has_defective_plasma_membrane_electron_transport_Source_SGD_Acc_S000003382_CCM1_SGD	Scer_YLR067C_Specific_translational_activator_for_the_COX1_mRNA_also_influences_stability_of_intron_containing_COX1_primary_transcripts_localizes_to_the_mitochondrial_inner_membrane_contains_seven_pentatricopeptide_repeats_PPRs_Source_SGD_Acc_S000004057_PET309_SGD	Scer_YPL005W_Protein_that_may_facilitate_use_of_unformylated_tRNA_Met_in_mitochondrial_translation_initiation_localized_to_the_matrix_face_of_the_mitochondrial_inner_membrane_stabilizes_the_bicistronic_AAP1_ATP6_mRNA_Source_SGD_Acc_S000005926_AEP3_SGD	
Atha_AT5G02860_1_Pentatricopeptide_repeat_PPR_superfamily_protein	Atha_AT1G05670_1_Pentatricopeptide_repeat_PPR_like_superfamily_protein	Atha_AT1G63130_1_Tetratricopeptide_repeat_TPR_like_superfamily_protein	Atha_AT1G09900_1_Pentatricopeptide_repeat_PPR_like_superfamily_protein	Atha_AT1G63330_1_Pentatricopeptide_repeat_PPR_superfamily_protein	Atha_AT1G63400_1_Pentatricopeptide_repeat_PPR_superfamily_protein	Atha_AT1G62930_1_Tetratricopeptide_repeat_TPR_like_superfamily_protein	Atha_AT1G62670_1_RPF2_rna_processing_factor_2	Atha_AT1G62590_1_pentatricopeptide_PPR_repeat_containing_protein	Atha_AT5G01110_1_Tetratricopeptide_repeat_TPR_like_superfamily_protein	Atha_AT1G62914_1_pentatricopeptide_PPR_repeat_containing_protein	Atha_AT5G39710_1_EMB2745_Tetratricopeptide_repeat_TPR_like_superfamily_protein	Atha_AT1G12700_1_ATP_binding_nucleic_acid_binding_helicases	Atha_AT2G15630_1_Pentatricopeptide_repeat_PPR_superfamily_protein	Atha_AT1G62910_1_Pentatricopeptide_repeat_PPR_superfamily_protein	Atha_AT1G09680_1_Pentatricopeptide_repeat_PPR_superfamily_protein	Atha_AT3G07290_1_Pentatricopeptide_repeat_PPR_superfamily_protein	Atha_AT1G63080_1_Pentatricopeptide_repeat_PPR_superfamily_protein	Atha_AT1G63070_1_pentatricopeptide_PPR_repeat_containing_protein	Atha_AT2G18940_1_Tetratricopeptide_repeat_TPR_like_superfamily_protein	Atha_AT5G65560_1_Pentatricopeptide_repeat_PPR_superfamily_protein	Atha_AT5G12100_1_pentatricopeptide_PPR_repeat_containing_protein	Atha_AT5G28370_1_Pentatricopeptide_repeat_PPR_superfamily_protein	Atha_AT5G28460_1_Pentatricopeptide_repeat_PPR_superfamily_protein	Atha_AT1G12300_1_Tetratricopeptide_repeat_TPR_like_superfamily_protein	Atha_AT5G41170_1_Pentatricopeptide_repeat_PPR_like_superfamily_protein	Atha_AT5G64320_1_Pentatricopeptide_repeat_PPR_superfamily_protein	Atha_AT3G61520_1_Pentatricopeptide_repeat_PPR_superfamily_protein	Atha_AT1G74580_1_Pentatricopeptide_repeat_PPR_superfamily_protein	Atha_AT1G09820_1_Pentatricopeptide_repeat_PPR_like_superfamily_protein	Atha_AT3G59040_2_Tetratricopeptide_repeat_TPR_like_superfamily_protein	Atha_AT4G31850_1_PGR3_proton_gradient_regulation_3	Atha_AT3G53700_1_MEE40_Pentatricopeptide_repeat_PPR_superfamily_protein	Atha_AT1G64100_1_pentatricopeptide_PPR_repeat_containing_protein	Atha_AT1G12775_1_Pentatricopeptide_repeat_PPR_superfamily_protein	Atha_AT5G55840_1_Pentatricopeptide_repeat_PPR_superfamily_protein	Atha_AT1G63150_1_Tetratricopeptide_repeat_TPR_like_superfamily_protein	Atha_AT1G22960_1_Pentatricopeptide_repeat_PPR_superfamily_protein	Atha_AT5G16640_1_Pentatricopeptide_repeat_PPR_superfamily_protein	Atha_AT3G22470_1_Pentatricopeptide_repeat_PPR_superfamily_protein	Atha_AT5G61400_1_Pentatricopeptide_repeat_PPR_superfamily_protein	Atha_AT2G32630_1_Pentatricopeptide_repeat_PPR_like_superfamily_protein	Atha_AT3G48810_1_Pentatricopeptide_repeat_PPR_superfamily_protein	Atha_AT1G12620_1_Pentatricopeptide_repeat_PPR_superfamily_protein	Atha_AT2G02150_1_Tetratricopeptide_repeat_TPR_like_superfamily_protein	Atha_AT5G61990_1_Pentatricopeptide_repeat_PPR_superfamily_protein	Atha_AT1G31840_1_Tetratricopeptide_repeat_TPR_like_superfamily_protein	Atha_AT5G59900_1_Pentatricopeptide_repeat_PPR_superfamily_protein	Atha_AT1G06580_1_Pentatricopeptide_repeat_PPR_superfamily_protein	Atha_AT1G64583_1_Tetratricopeptide_repeat_TPR_like_superfamily_protein	Atha_AT1G06710_1_Tetratricopeptide_repeat_TPR_like_superfamily_protein	Atha_AT3G04760_1_Pentatricopeptide_repeat_PPR_like_superfamily_protein	Atha_AT3G16710_1_Pentatricopeptide_repeat_PPR_superfamily_protein	Atha_AT5G04810_1_pentatricopeptide_PPR_repeat_containing_protein	Atha_AT2G06000_1_Pentatricopeptide_repeat_PPR_superfamily_protein	Atha_AT1G62720_1_Pentatricopeptide_repeat_PPR_like_superfamily_protein	Atha_AT4G11690_1_Pentatricopeptide_repeat_PPR_like_superfamily_protein	Atha_AT1G62680_1_Pentatricopeptide_repeat_PPR_superfamily_protein	Atha_AT5G42310_1_Pentatricopeptide_repeat_PPR_like_superfamily_protein	Atha_AT1G64580_1_Pentatricopeptide_repeat_PPR_superfamily_protein	Atha_AT2G16880_1_Pentatricopeptide_repeat_PPR_superfamily_protein	Atha_AT4G28010_1_Tetratricopeptide_repeat_TPR_like_superfamily_protein	Atha_AT5G38730_1_Tetratricopeptide_repeat_TPR_like_superfamily_protein	Atha_AT2G35130_2_Tetratricopeptide_repeat_TPR_like_superfamily_protein	Atha_AT1G13800_1_Tetratricopeptide_repeat_TPR_like_superfamily_protein	Atha_AT5G46680_1_Pentatricopeptide_repeat_PPR_like_superfamily_protein	Atha_AT5G14770_1_Tetratricopeptide_repeat_TPR_like_superfamily_protein	Atha_AT2G41720_1_EMB2654_Tetratricopeptide_repeat_TPR_like_superfamily_protein	Atha_AT2G31400_1_GUN1_genomes_uncoupled_1	Atha_AT2G01740_1_Tetratricopeptide_repeat_TPR_like_superfamily_protein	Atha_AT2G17140_1_Pentatricopeptide_repeat_PPR_superfamily_protein	Atha_AT1G02060_1_Tetratricopeptide_repeat_TPR_like_superfamily_protein	Atha_AT1G20300_1_Pentatricopeptide_repeat_PPR_superfamily_protein	Atha_AT5G25630_2_Tetratricopeptide_repeat_TPR_like_superfamily_protein	Atha_AT5G39980_1_Tetratricopeptide_repeat_TPR_like_superfamily_protein	Atha_AT5G50280_1_EMB1006_Pentatricopeptide_repeat_PPR_superfamily_protein	Atha_AT1G52620_1_Pentatricopeptide_repeat_PPR_superfamily_protein	Atha_AT5G16420_1_Pentatricopeptide_repeat_PPR_like_superfamily_protein	Atha_AT4G19440_1_Tetratricopeptide_repeat_TPR_like_superfamily_protein	Atha_AT1G51965_1_ABO5_ABA_Overly_Sensitive_5	Atha_AT1G63230_1_Tetratricopeptide_repeat_TPR_like_superfamily_protein	Atha_AT4G20090_1_EMB1025_Pentatricopeptide_repeat_PPR_superfamily_protein	Atha_AT1G79540_1_Pentatricopeptide_repeat_PPR_superfamily_protein	Atha_AT1G74850_1_PTAC2_plastid_transcriptionally_active_2	Atha_AT1G30290_1_Tetratricopeptide_repeat_TPR_like_superfamily_protein	Atha_AT1G13040_1_Pentatricopeptide_repeat_PPR_like_superfamily_protein	Atha_AT1G19290_1_Pentatricopeptide_repeat_PPR_superfamily_protein	Atha_AT3G23020_1_Tetratricopeptide_repeat_TPR_like_superfamily_protein	Atha_AT1G13630_1_Tetratricopeptide_repeat_TPR_like_superfamily_protein	Atha_AT1G08610_1_Pentatricopeptide_repeat_PPR_superfamily_protein	Atha_AT1G77360_1_Tetratricopeptide_repeat_TPR_like_superfamily_protein	Atha_AT3G09060_1_Pentatricopeptide_repeat_PPR_superfamily_protein	Atha_AT2G19280_1_Pentatricopeptide_repeat_PPR_superfamily_protein	Atha_AT5G57250_1_Pentatricopeptide_repeat_PPR_superfamily_protein	Atha_AT3G54980_1_Pentatricopeptide_repeat_PPR_superfamily_protein	Atha_AT2G39230_1_LOJ_LATERAL_ORGAN_JUNCTION	Atha_AT1G77340_1_Pentatricopeptide_repeat_PPR_superfamily_protein	Atha_AT3G18110_1_EMB1270_Pentatricopeptide_repeat_PPR_superfamily_protein	Atha_AT4G26800_1_Pentatricopeptide_repeat_PPR_superfamily_protein	Atha_AT4G19890_1_Pentatricopeptide_repeat_PPR_like_superfamily_protein	Atha_AT1G63630_1_Tetratricopeptide_repeat_TPR_like_superfamily_protein	Atha_AT5G24830_1_Tetratricopeptide_repeat_TPR_like_superfamily_protein	Atha_AT5G40400_1_Pentatricopeptide_repeat_PPR_superfamily_protein	Atha_AT2G26790_1_Pentatricopeptide_repeat_PPR_superfamily_protein	Atha_AT3G16890_1_PPR40_pentatricopeptide_PPR_domain_protein_40	Atha_AT1G11710_1_Pentatricopeptide_repeat_PPR_superfamily_protein	Atha_AT3G16010_1_Pentatricopeptide_repeat_PPR_like_superfamily_protein	Atha_AT3G06920_1_Tetratricopeptide_repeat_TPR_like_superfamily_protein	Atha_AT1G03560_1_Pentatricopeptide_repeat_PPR_like_superfamily_protein	Atha_AT1G52640_1_Pentatricopeptide_repeat_PPR_superfamily_protein	Atha_AT2G36240_1_pentatricopeptide_PPR_repeat_containing_protein	Atha_AT3G53170_1_Tetratricopeptide_repeat_TPR_like_superfamily_protein	Atha_AT1G74900_1_OTP43_Pentatricopeptide_repeat_PPR_superfamily_protein	Atha_AT2G37230_1_Tetratricopeptide_repeat_TPR_like_superfamily_protein	Atha_AT5G48730_1_Pentatricopeptide_repeat_PPR_superfamily_protein	Atha_AT2G17525_1_Pentatricopeptide_repeat_PPR_superfamily_protein	Atha_AT4G26680_1_Tetratricopeptide_repeat_TPR_like_superfamily_protein	Atha_AT3G49730_1_Tetratricopeptide_repeat_TPR_like_superfamily_protein	Atha_AT1G18900_3_Pentatricopeptide_repeat_PPR_superfamily_protein	Atha_AT1G07740_1_Tetratricopeptide_repeat_TPR_like_superfamily_protein	Atha_AT1G74750_1_Pentatricopeptide_repeat_PPR_superfamily_protein	Atha_AT5G18475_1_Pentatricopeptide_repeat_PPR_superfamily_protein	Atha_AT1G73710_1_Pentatricopeptide_repeat_PPR_superfamily_protein	Atha_AT5G65820_1_Pentatricopeptide_repeat_PPR_superfamily_protein	Atha_AT4G39620_1_EMB2453_ATPPR5_Tetratricopeptide_repeat_TPR_like_superfamily_protein	Atha_AT4G30825_1_Tetratricopeptide_repeat_TPR_like_superfamily_protein	Atha_AT5G46580_1_pentatricopeptide_PPR_repeat_containing_protein	Atha_AT5G62370_1_Tetratricopeptide_repeat_TPR_like_superfamily_protein	Atha_AT3G09650_1_HCF152_CRM3_Tetratricopeptide_repeat_TPR_like_superfamily_protein	Atha_AT1G79080_1_Pentatricopeptide_repeat_PPR_superfamily_protein	Atha_AT1G55630_1_Pentatricopeptide_repeat_PPR_superfamily_protein	Atha_AT4G16390_1_SVR7_pentatricopeptide_PPR_repeat_containing_protein	Atha_AT4G34830_1_MRL1_Pentatricopeptide_repeat_PPR_superfamily_protein	Atha_AT3G29290_1_emb2076_Pentatricopeptide_repeat_PPR_superfamily_protein	Atha_AT3G46610_1_Pentatricopeptide_repeat_PPR_like_superfamily_protein	Atha_AT3G02650_1_Tetratricopeptide_repeat_TPR_like_superfamily_protein	Atha_AT1G10910_1_Pentatricopeptide_repeat_PPR_superfamily_protein	Atha_AT4G21880_1_Pentatricopeptide_repeat_PPR_superfamily_protein	Atha_AT5G14080_1_Tetratricopeptide_repeat_TPR_like_superfamily_protein	Atha_AT3G22670_1_Pentatricopeptide_repeat_PPR_superfamily_protein	Atha_AT2G17670_1_Tetratricopeptide_repeat_TPR_like_superfamily_protein	Atha_AT2G38420_1_Pentatricopeptide_repeat_PPR_superfamily_protein	Atha_AT2G15980_1_Tetratricopeptide_repeat_TPR_like_superfamily_protein	Atha_AT3G04130_1_Tetratricopeptide_repeat_TPR_like_superfamily_protein	Atha_AT3G62470_1_Pentatricopeptide_repeat_PPR_superfamily_protein	Atha_AT3G60050_1_Pentatricopeptide_repeat_PPR_superfamily_protein	Atha_AT5G67570_1_EMB246_DG1_EMB1408_Tetratricopeptide_repeat_TPR_like_superfamily_protein	Atha_AT3G49240_1_emb1796_Pentatricopeptide_repeat_PPR_superfamily_protein	Atha_AT1G79490_1_EMB2217_Pentatricopeptide_repeat_PPR_superfamily_protein	Atha_AT1G55890_1_Tetratricopeptide_repeat_TPR_like_superfamily_protein	Atha_AT5G15010_1_Tetratricopeptide_repeat_TPR_like_superfamily_protein	Atha_AT5G06400_1_Pentatricopeptide_repeat_PPR_superfamily_protein	Atha_AT1G53330_1_Pentatricopeptide_repeat_PPR_superfamily_protein	Atha_AT3G13150_1_Tetratricopeptide_repeat_TPR_like_superfamily_protein	Atha_AT4G38150_1_Pentatricopeptide_repeat_PPR_superfamily_protein	Atha_AT3G62540_1_Pentatricopeptide_repeat_PPR_superfamily_protein	Atha_AT5G14820_1_Pentatricopeptide_repeat_PPR_superfamily_protein	Atha_AT5G27270_1_EMB976_Tetratricopeptide_repeat_TPR_like_superfamily_protein	Atha_AT3G06430_1_EMB2750_Tetratricopeptide_repeat_TPR_like_superfamily_protein	Atha_AT5G46100_1_Pentatricopeptide_repeat_PPR_superfamily_protein	Atha_AT5G43820_1_Pentatricopeptide_repeat_PPR_superfamily_protein	Atha_AT1G80880_1_Tetratricopeptide_repeat_TPR_like_superfamily_protein	Atha_AT1G16830_1_Pentatricopeptide_repeat_PPR_superfamily_protein	Atha_AT3G14580_1_Pentatricopeptide_repeat_PPR_superfamily_protein	Atha_AT5G02830_1_Tetratricopeptide_repeat_TPR_like_superfamily_protein	Atha_AT4G20740_1_Pentatricopeptide_repeat_PPR_like_superfamily_protein	Atha_AT3G13160_1_Tetratricopeptide_repeat_TPR_like_superfamily_protein	Atha_AT5G08310_1_Tetratricopeptide_repeat_TPR_like_superfamily_protein	Atha_AT1G61870_1_PPR336_pentatricopeptide_repeat_336	Atha_AT4G36680_1_Tetratricopeptide_repeat_TPR_like_superfamily_protein	Atha_AT5G47360_1_Tetratricopeptide_repeat_TPR_like_superfamily_protein	Atha_AT1G66345_1_Pentatricopeptide_repeat_PPR_superfamily_protein	Atha_AT1G77405_1_Pentatricopeptide_repeat_PPR_superfamily_protein	Atha_AT1G11900_1_Tetratricopeptide_repeat_TPR_like_superfamily_protein	Atha_AT5G10690_1_pentatricopeptide_PPR_repeat_containing_protein_CBS_domain_containing_protein	Atha_AT1G80550_1_Pentatricopeptide_repeat_PPR_superfamily_protein	Atha_AT1G71060_1_Tetratricopeptide_repeat_TPR_like_superfamily_protein	Atha_AT5G36300_1_Tetratricopeptide_repeat_TPR_like_superfamily_protein	Atha_AT4G35850_1_Pentatricopeptide_repeat_PPR_superfamily_protein	Atha_AT2G18520_1_Tetratricopeptide_repeat_TPR_like_superfamily_protein	Atha_AT4G01570_1_Tetratricopeptide_repeat_TPR_like_superfamily_protein	Atha_AT3G61360_1_Tetratricopeptide_repeat_TPR_like_superfamily_protein	Atha_AT1G02420_1_Pentatricopeptide_repeat_PPR_superfamily_protein	Atha_AT5G03560_2_Tetratricopeptide_repeat_TPR_like_superfamily_protein	Atha_AT5G11310_1_Pentatricopeptide_repeat_PPR_superfamily_protein	Atha_AT2G01390_1_Tetratricopeptide_repeat_TPR_like_superfamily_protein	Atha_AT1G63320_1_Pentatricopeptide_repeat_PPR_superfamily_protein	Atha_AT5G61370_1_Pentatricopeptide_repeat_PPR_superfamily_protein	Atha_AT3G18020_1_Pentatricopeptide_repeat_PPR_superfamily_protein	Atha_AT5G18950_1_Tetratricopeptide_repeat_TPR_like_superfamily_protein	Atha_AT1G30610_1_EMB88_EMB2279_pentatricopeptide_PPR_repeat_containing_protein	Atha_AT3G17370_1_Pentatricopeptide_repeat_PPR_superfamily_protein	Atha_AT5G18390_1_Pentatricopeptide_repeat_PPR_superfamily_protein	Atha_AT1G73400_1_Pentatricopeptide_repeat_PPR_superfamily_protein	Atha_AT1G76280_3_Tetratricopeptide_repeat_TPR_like_superfamily_protein	Atha_AT5G13770_1_Pentatricopeptide_repeat_PPR_like_superfamily_protein	Atha_AT2G30780_1_Tetratricopeptide_repeat_TPR_like_superfamily_protein	Atha_AT1G19520_1_NFD5_pentatricopeptide_PPR_repeat_containing_protein	Atha_AT2G27800_1_Tetratricopeptide_repeat_TPR_like_superfamily_protein	Atha_AT1G11630_1_Tetratricopeptide_repeat_TPR_like_superfamily_protein	Atha_AT2G40240_1_Tetratricopeptide_repeat_TPR_like_superfamily_protein	Atha_AT3G25210_1_Tetratricopeptide_repeat_TPR_like_superfamily_protein	Atha_AT2G28050_1_Pentatricopeptide_repeat_PPR_superfamily_protein	Atha_AT1G01970_1_Tetratricopeptide_repeat_TPR_like_superfamily_protein	Atha_AT4G04790_1_Tetratricopeptide_repeat_TPR_like_superfamily_protein	Atha_AT3G15200_1_Tetratricopeptide_repeat_TPR_like_superfamily_protein	Atha_AT1G80150_1_Tetratricopeptide_repeat_TPR_like_superfamily_protein	Atha_AT4G14190_1_Pentatricopeptide_repeat_PPR_superfamily_protein	Atha_AT1G71210_1_Pentatricopeptide_repeat_PPR_superfamily_protein	Atha_AT3G56030_1_Tetratricopeptide_repeat_TPR_like_superfamily_protein	Atha_AT2G15820_1_OTP51_endonucleases	Atha_AT2G48000_1_Pentatricopeptide_repeat_PPR_superfamily_protein	Atha_AT1G05600_1_Tetratricopeptide_repeat_TPR_like_superfamily_protein	Atha_AT5G66631_1_Tetratricopeptide_repeat_TPR_like_superfamily_protein	Atha_AT3G48250_1_Pentatricopeptide_repeat_PPR_superfamily_protein	Atha_AT1G68980_1_Tetratricopeptide_repeat_TPR_like_superfamily_protein	Atha_AT5G14350_1_Pentatricopeptide_repeat_PPR_superfamily_protein	Atha_AT1G10270_1_GRP23_glutamine_rich_protein_23	Atha_AT5G60960_1_Pentatricopeptide_repeat_PPR_superfamily_protein	Atha_AT1G26500_1_Pentatricopeptide_repeat_PPR_superfamily_protein	Atha_AT1G06270_1_Pentatricopeptide_repeat_PPR_superfamily_protein	Atha_AT5G15280_1_Pentatricopeptide_repeat_PPR_superfamily_protein	Atha_AT3G60960_1_Tetratricopeptide_repeat_TPR_like_superfamily_protein	Atha_AT3G60980_1_Tetratricopeptide_repeat_TPR_like_superfamily_protein	Atha_AT5G28380_1_Tetratricopeptide_repeat_TPR_like_superfamily_protein	Atha_AT5G28340_1_Tetratricopeptide_repeat_TPR_like_superfamily_protein	Atha_AT2G01360_1_pentatricopeptide_PPR_repeat_containing_protein	Atha_AT3G02490_1_Pentatricopeptide_repeat_PPR_superfamily_protein	Atha_AT5G15980_1_Pentatricopeptide_repeat_PPR_superfamily_protein	Atha_AT3G42560_1_Pentatricopeptide_repeat_PPR_superfamily_protein	Atha_AT4G21170_1_Tetratricopeptide_repeat_TPR_like_superfamily_protein	
Ttra_08885T0_08885	Ttra_11165T0_11165	Ttra_05158T0_05158	Ttra_05956T0_05956_auxin_efflux_carrier_339_aa	Ttra_08876T0_08876	Ttra_09883T0_09883	Ttra_03055T0_03055	Ttra_11277T0_11277	Ttra_03911T0_03911	Ttra_10107T0_10107	
Rfil_569378553	Rfil_569378673	Rfil_5694025895903_Reticulomyxa_filosa	Rfil_5694148271044_partial_Reticulomyxa_filosa	

HG_9907	
Atha_AT5G60600_1_GCPE_ISPG_CSB3_CLB4_HDS_4_hydroxy_3_methylbut_2_enyl_diphosphate_synthase	
Rfil_569351316_yl_diphosphate_synthase_partial_Reticulomyxa_filosa	

HG_20939	
Atha_ATCG00340_1_PSAB_Photosystem_I_PsaA_PsaB_protein	Atha_ATCG00350_1_PSAA_Photosystem_I_PsaA_PsaB_protein	

HG_14947	
Atha_AT1G21670_1_LOCATED_IN_cell_wall_plant_type_cell_wall_EXPRESSED_IN_23_plant_structures_EXPRESSED_DURING_14_growth_stages_CONTAINS_InterPro_DOMAIN_s_WD40_like_Beta_Propeller_InterPro_IPR011659_Six_bladed_beta_propeller_TolB_like_InterPro_IPR011042_BEST_Arabidopsis_thaliana_protein_match_is_DPP6_N_terminal_domain_like_protein_TAIR_AT1G21680_1_Has_8461_Blast_hits_to_5060_proteins_in_1257_species_Archae_79_Bacteria_5567_Metazoa_37_Fungi_70_Plants_117_Viruses_0_Other_Eukaryotes_2591_source_NCBI_BLink	Atha_AT4G01870_1_tolB_protein_related	Atha_AT1G21680_1_DPP6_N_terminal_domain_like_protein	

HG_45717	
This group of homology does not contain any annotated genome

HG_25391	
Ttra_06668T0_06668	

HG_49135	
This group of homology does not contain any annotated genome

HG_19194	
This group of homology does not contain any annotated genome

HG_39364	
This group of homology does not contain any annotated genome

HG_12736	
Scer_YPR167C_3_phosphoadenylsulfate_reductase_reduces_3_phosphoadenylyl_sulfate_to_adenosine_3_5_bisphosphate_and_free_sulfite_using_reduced_thioredoxin_as_cosubstrate_involved_in_sulfate_assimilation_and_methionine_metabolism_Source_SGD_Acc_S000006371_MET16_SGD	

HG_24439	
This group of homology does not contain any annotated genome

HG_1000	
This group of homology does not contain any annotated genome

HG_17785	
Atha_AT5G63420_1_emb2746_RNA_metabolising_metallo_beta_lactamase_family_protein	

HG_9014	
This group of homology does not contain any annotated genome

HG_42793	
This group of homology does not contain any annotated genome

HG_7894	
This group of homology does not contain any annotated genome

HG_13506	
Atha_AT2G13810_1_ALD1_AGD2_like_defense_response_protein_1	Atha_AT4G33680_1_AGD2_Pyridoxal_phosphate_PLP_dependent_transferases_superfamily_protein	

HG_4528	
Atha_AT2G34620_1_Mitochondrial_transcription_termination_factor_family_protein	Atha_AT2G03050_1_EMB93_SOLDAT10_Mitochondrial_transcription_termination_factor_family_protein	Atha_AT5G55580_1_Mitochondrial_transcription_termination_factor_family_protein	Atha_AT2G36000_1_Mitochondrial_transcription_termination_factor_family_protein	Atha_AT4G38160_3_pde191_Mitochondrial_transcription_termination_factor_family_protein	Atha_AT1G78930_1_Mitochondrial_transcription_termination_factor_family_protein	Atha_AT2G44020_1_Mitochondrial_transcription_termination_factor_family_protein	Atha_AT2G21710_1_EMB2219_Mitochondrial_transcription_termination_factor_family_protein	Atha_AT1G74120_1_Mitochondrial_transcription_termination_factor_family_protein	Atha_AT4G02990_1_Mitochondrial_transcription_termination_factor_family_protein	Atha_AT3G18870_1_Mitochondrial_transcription_termination_factor_family_protein	Atha_AT5G54180_1_PTAC15_plastid_transcriptionally_active_15	
Ttra_01160T0_01160_PDE191_437_aa	

HG_7910	
This group of homology does not contain any annotated genome

HG_12160	
Atha_AT5G62980_1_FOLB2_Dihydroneopterin_aldolase	Atha_AT3G11750_1_FOLB1_Dihydroneopterin_aldolase	Atha_AT3G21730_1_FOLB3_Dihydroneopterin_aldolase	
Rfil_569382657_bifunctional_folate_synthesis_protein_Reticulomyxa_filosa	Rfil_569403134_2_amino_4_hydroxy_6_hydroxymethyldihydropteridine_pyrophosphokinase_Reticulomyxa_filosa	

HG_25563	
This group of homology does not contain any annotated genome

HG_10246	
Atha_AT1G73990_1_SPPA_SPPA1_signal_peptide_peptidase	
Rfil_569417631_signal_peptide_peptidase_A_Reticulomyxa_filosa	Rfil_569424656_signal_peptide_peptidase_SppA_36K_type_Reticulomyxa_filosa	Rfil_569363892_signal_peptide_peptidase_SppA_67K_type_Reticulomyxa_filosa	Rfil_569423326	

HG_18245	
Atha_AT3G09310_1_unknown_protein_CONTAINS_InterPro_DOMAIN_s_Protein_of_unknown_function_DUF37_InterPro_IPR002696_Has_5781_Blast_hits_to_5781_proteins_in_1903_species_Archae_0_Bacteria_3956_Metazoa_2_Fungi_0_Plants_42_Viruses_3_Other_Eukaryotes_1778_source_NCBI_BLink	

HG_22641	
This group of homology does not contain any annotated genome

HG_44884	
This group of homology does not contain any annotated genome

HG_20330	
This group of homology does not contain any annotated genome

HG_45659	
Ttra_03694T0_03694	

HG_12591	
Atha_AT1G53000_1_KDSB_Nucleotide_diphospho_sugar_transferases_superfamily_protein	
Ttra_03137T0_03137_3_deoxy_manno_octulosonate_cytidylyltransferase_331_aa	
Rfil_569343916_3_deoxy_manno_octulosonate_cytidylyltransferase_Reticulomyxa_filosa	

HG_3003	
This group of homology does not contain any annotated genome

HG_35168	
This group of homology does not contain any annotated genome

HG_30742	
This group of homology does not contain any annotated genome

HG_15605	
Rfil_569384238_LPXTG_motif_cell_wall_anchor_domain_protein_partial_Reticulomyxa_filosa	

HG_10249	
Atha_AT3G16565_2_alanine_tRNA_ligases_nucleic_acid_binding_ligases_forming_aminoacyl_tRNA_and_related_compounds_nucleotide_binding_ATP_binding	
Ttra_07796T0_07796_alanyl_tRNA_synthetase_248_aa	
Rfil_569379754	Rfil_569339556	

HG_26902	
This group of homology does not contain any annotated genome

HG_19315	
Atha_AT4G35250_1_NAD_P_binding_Rossmann_fold_superfamily_protein	
Atha_AT4G35250_1_NAD_P_binding_Rossmann_fold_superfamily_protein	

HG_21769	
Rfil_569436663_coagulation_factor_5_8_type_domain_containing_protein_Reticulomyxa_filosa	

HG_18079	
Scer_YBR282W_Mitochondrial_ribosomal_protein_of_the_large_subunit_Source_SGD_Acc_S000000486_MRPL27_SGD	
Atha_AT5G40080_1_Mitochondrial_ribosomal_protein_L27	Atha_AT5G39800_1_Mitochondrial_ribosomal_protein_L27	Atha_AT4G09012_1_Mitochondrial_ribosomal_protein_L27	
Ttra_05591T0_05591	

HG_69734	
This group of homology does not contain any annotated genome

HG_12755	
Atha_AT5G45930_1_CHLI2_CHL_I2_CHLI_2_magnesium_chelatase_i2	Atha_AT4G18480_1_CHLI1_CH42_CH_42_CHL11_CHLI_1_P_loop_containing_nucleoside_triphosphate_hydrolases_superfamily_protein	

HG_13635	
Atha_AT1G15810_1_S15_NS1_RNA_binding_protein	Atha_AT1G80620_1_S15_NS1_RNA_binding_protein	

HG_22880	
This group of homology does not contain any annotated genome

HG_8615	
This group of homology does not contain any annotated genome

HG_12781	
Atha_AT1G58200_1_MSL3_MSCS_like_3	Atha_AT5G10490_1_MSL2_MSCS_like_2	

HG_10234	
Atha_AT5G12860_1_DiT1_dicarboxylate_transporter_1	Atha_AT5G64290_1_DCT_DIT2_1_dicarboxylate_transport_2_1	Atha_AT5G64280_1_DiT2_2_dicarboxylate_transporter_2_2	

HG_21567	
This group of homology does not contain any annotated genome

HG_20582	
Atha_AT4G29540_2_bacterial_transferase_hexapeptide_repeat_containing_protein	
Ttra_06026T0_06026_acyl_Acyl_carrier_protein_UDP_N_acetylglucosa_mineO_acyltransferase_238_aa	

HG_25341	
Ttra_10678T1_10678_A682L_protein_529_aa	Ttra_10678T2_10678_A682L_protein_523_aa	Ttra_10678T0_10678_A682L_protein_613_aa	

HG_9746	
Atha_AT5G08630_1_DDT_domain_containing_protein	
Ttra_12022T0_12022	

HG_15949	
Scer_YBR168W_Peroxisomal_integral_membrane_protein_involved_in_negative_regulation_of_peroxisome_size_partially_functionally_redundant_with_Pex31p_genetic_interactions_suggest_action_at_a_step_downstream_of_steps_mediated_by_Pex28p_and_Pex29p_Source_SGD_Acc_S000000372_PEX32_SGD	

HG_16929	
Atha_AT2G07771_2_Cytochrome_C_assembly_protein	Atha_AT2G07681_1_Cytochrome_C_assembly_protein	Atha_AT2G07773_1_unknown_protein_BEST_Arabidopsis_thaliana_protein_match_is_unknown_protein_TAIR_ATMG00910_1_Has_35333_Blast_hits_to_34131_proteins_in_2444_species_Archae_798_Bacteria_22429_Metazoa_974_Fungi_991_Plants_531_Viruses_0_Other_Eukaryotes_9610_source_NCBI_BLink	Atha_ATMG00910_1_ORF215A_hypothetical_protein	Atha_ATMG00590_1_ORF313_Cytochrome_b_b6_protein	Atha_ATMG00890_1_ORF106D_hypothetical_protein	

HG_12074	
Atha_AT5G15390_1_tRNA_rRNA_methyltransferase_SpoU_family_protein	
Ttra_04656T0_04656_RRNA_methylase_254_aa	

HG_25646	
This group of homology does not contain any annotated genome

HG_5223	
Ttra_00267T0_00267	Ttra_02272T0_02272	
Rfil_5693934078816_partial_Reticulomyxa_filosa	

HG_14636	
Rfil_5693940742_methyltransferase_Reticulomyxa_filosa	

HG_30922	
This group of homology does not contain any annotated genome

HG_11850	
This group of homology does not contain any annotated genome

HG_13136	
Atha_AT4G04614_1_unknown_protein_Has_35333_Blast_hits_to_34131_proteins_in_2444_species_Archae_798_Bacteria_22429_Metazoa_974_Fungi_991_Plants_531_Viruses_0_Other_Eukaryotes_9610_source_NCBI_BLink	
Rfil_569427649	

HG_10816	
Scer_YDR332W_Putative_RNA_helicase_of_the_DEAH_D_box_family_null_mutant_displays_increased_levels_of_spontaneous_Rad52p_foci_green_fluorescent_protein_GFP_fusion_protein_localizes_to_the_mitochondrion_Source_SGD_Acc_S000002740_IRC3_SGD	
Ttra_01370T0_01370_DEAD_DEAH_box_helicase_domain_containing_protein_640_aa	

HG_45368	
Ttra_00870T0_00870_alpha_beta_hydrolase_fold_363_aa	
Rfil_569368268_hydrolase_Reticulomyxa_filosa	

HG_10250	
Rfil_569390539_heat_shock_protein_HslVU_ATPase_subunit_HslU_partial_Reticulomyxa_filosa	Rfil_569391942_ATP_dependent_protease_ATP_binding_subunit_partial_Reticulomyxa_filosa	Rfil_569375349_heat_shock_protein_HslVU_ATPase_subunit_HslU_partial_Reticulomyxa_filosa	Rfil_569393788_heat_shock_protein_HslVU_ATPase_subunit_HslU_partial_Reticulomyxa_filosa	Rfil_569349548_heat_shock_protein_HslVU_ATPase_subunit_HslU_partial_Reticulomyxa_filosa	

HG_7924	
This group of homology does not contain any annotated genome

HG_20498	
Atha_AT1G53120_1_RNA_binding_S4_domain_containing_protein	

HG_46566	
This group of homology does not contain any annotated genome

HG_3901	
Atha_AT4G16110_1_ARR2_RR2_response_regulator_2	Atha_AT3G16857_2_ARR1_RR1_response_regulator_1	Atha_AT1G67710_1_ARR11_response_regulator_11	Atha_AT4G31920_1_ARR10_RR10_response_regulator_10	Atha_AT2G25180_1_ARR12_RR12_response_regulator_12	Atha_AT2G01760_1_ARR14_RR14_response_regulator_14	Atha_AT5G59570_1_Homeodomain_like_superfamily_protein	Atha_AT3G46640_3_PCL1_Homeodomain_like_superfamily_protein	Atha_AT5G05090_1_Homeodomain_like_superfamily_protein	Atha_AT2G40970_1_MYBC1_Homeodomain_like_superfamily_protein	Atha_AT3G10760_1_Homeodomain_like_superfamily_protein	Atha_AT5G58080_1_ARR18_RR18_response_regulator_18	Atha_AT5G44190_1_GLK2_ATGLK2_GPRI2_GOLDEN2_like_2	Atha_AT5G07210_1_ARR21_RR21_response_regulator_21	Atha_AT2G20570_2_GPRI1_GBF_s_pro_rich_region_interacting_factor_1	Atha_AT2G27070_1_ARR13_RR13_response_regulator_13	Atha_AT3G62670_1_ARR20_MEE41_RR20_response_regulator_20	Atha_AT4G18020_1_APRR2_PRR2_CheY_like_two_component_responsive_regulator_family_protein	Atha_AT5G49240_1_APRR4_PRR4_pseudo_response_regulator_4	Atha_AT1G49190_2_RR19_response_regulator_19	Atha_AT1G68210_1_APRR6_PRR6_pseudo_response_regulator_6	Atha_AT4G00760_1_APRR8_PRR8_pseudo_response_regulator_8	Atha_AT5G62120_1_ARR23_RR23_response_regulator_23	

HG_13654	
Atha_AT5G62790_2_DXR_1_deoxy_D_xylulose_5_phosphate_reductoisomerase	
