# Supplementary material for: Reconstruction of the ancestral metazoan genome reveals an increase in genomic novelty
Source: Nat Commun. 2018 Apr 30;9:1730. doi: 10.1038/s41467-018-04136-5 (PMC5928047; doi:10.1038/s41467-018-04136-5)
Supplement: Supplementary file 13 — Supplementary Data 10 [file 41467_2018_4136_MOESM13_ESM.zip › Node 5 - Planulozoa/Planulozoa Novel all genes IDs.out]

HG_22130	Adig_18700	Nvec_7400_	Hmag_202467	Nvec_41877_Agenet	Nvec_22907_	Znev_06579
HG_11876	Pfuc_14197_1_54038_t1	Pfuc_50012_1_56087_t1	Nvec_35757_Extensin_2	Nvec_20355_	Pfuc_132120_1_35482_t1	Pfuc_17008_1_03771_t1	Pfuc_29968_1_40777_t1	Pfuc_3053_1_44563_t1	Pfuc_10561_1_39072_t1	Pfuc_40303_1_19767_t1	Pfuc_14197_1_54037_t1	Pfuc_11636_1_03110_t1	Pfuc_99267_1_42377_t1	Pfuc_46191_1_70575_t1
HG_15058	Cgig_03405	Pfuc_91019_1_13455_t1	Pfuc_1371_1_36984_t1	Lgig_126531	Nvec_20111_Flagellin_C	Lgig_124467	Hrob_84928	Bflo_260813143	Nvec_41685_	Pfuc_1371_1_36983_t1
HG_13226	Skow_14999m	Skow_15010m	Bflo_260819535	Ctel_55546	Nvec_59310	Skow_42793m	Hsap_Ensmbl0179979_cysteine_rich_PAK1_inhibitor_Source_HGNC_Symbol_Acc_26619_CRIPAK	Skow_38632m	Skow_10229m	Skow_28463m	Skow_34223m	Skow_35278m
HG_8024	Bsch_g53204	Bsch_g71877	Csav_009897	Hsap_Ensmbl0157060_SHC_SH2_domain_binding_protein_1_like_Source_HGNC_Symbol_Acc_16788_SHCBP1L	Acar_00004998	Skow_22924m	Acar_00012991	Ggal_007057	Adig_01998	Nvec_14879_	Drer_052167_SHC_SH2_domain_binding_protein_1_Source_ZFIN_Acc_ZDB_GENE_030131_5865_shcbp1	Xtro_037205	Skow_24541m	Spur_008698_Shc1	Isca_ISCW014760-PA	Acar_00019588	Acar_00018604	Smim_61230_SHC_SH2_domain_binding_protein_putative_Ixodes_scapularis_gi_241860951_ref_XP_002416305_7e_73_249	Odio_000648001	Bflo_260834689	Bflo_260834687	Hsap_Ensmbl0171241_SHC_SH2_domain_binding_protein_1_Source_HGNC_Symbol_Acc_29547_SHCBP1	Dmel_0032848_nesd_nessun_dorma_Source_FlyBase_0032848	Znev_04157	Tcas_270007137	Dpul_313486
HG_12241	Smim_g20792_t1_PREDICTED_THAP_domain_containing_protein_5_like_Acyrthosiphon_pisum_gi_328697230_ref_XP_003240276_3e_17_84_7	Ctel_227277	Ctel_219636	Ctel_205911	Ctel_214260	Ctel_215442	Mmar_MMa07426	Mmar_MMa52085	Hmag_207778	Ctel_214070	Mmar_MMa05657	Smim_62831_CG10631_Drosophila_melanogaster_gi_24585316_ref_NP_609998_0_003_43_5	Smim_45144_PREDICTED_similar_to_vasa_partial_Hydra_magnipapillata_gi_221125234_ref_XP_002165797_5e_05_48_5
HG_7052	Skow_42413m	Cgig_24600	Skow_29784m	Skow_33524m	Skow_33528m	Skow_33523m	Skow_29786m	Skow_29789m	Skow_05344m	Skow_33525m	Skow_29788m	Skow_33527m	Skow_33526m	Nvec_52468_	Skow_23274m	Skow_42419m	Skow_40024m	Lgig_138205	Nvec_51362_Disintegrin	Skow_40613m	Nvec_39930_Keratin_B2	Lgig_107942	Skow_33426m	Skow_35709m	Skow_19611m	Nvec_55608_	Skow_19614m	Skow_05342m	Skow_29787m	Skow_05343m	Znev_09102	Pfuc_25783_1_69728_t1
HG_35807	Skow_04028m	Skow_32563m	Nvec_16738_DUF217	Skow_16227m
HG_41082	Bsch_g34623	Bsch_g64140	Nvec_30404_
HG_34107	Lgig_75510	Skow_21149m	Nvec_18132_Collagen	Nvec_53555_
HG_64817	Csav_015513	Nvec_46036_PSRT
HG_9801	Cgig_14406_DNA_helicase_B_Source_UniProtKB_TrEMBL_Acc_K1QRU1	Cgig_18271	Bflo_260808013	Skow_39381m	Xtro_015950	Drer_053127_helicase_DNA_B_Source_ZFIN_Acc_ZDB_GENE_030729_16_helb	Ggal_016051	Acar_00003477	Lgig_236059	Nvec_44753_	Pfuc_18050_1_61773_t1	Spur_028303_HelbL	Pfuc_19651_1_25817_t1	Spur_002729_Helb	Spur_022782_HelbL_1	Spur_002728_Hypp_368	Hsap_Ensmbl0127311_helicase_DNA_B_Source_HGNC_Symbol_Acc_17196_HELB	Spur_025007_Hypp_2762	Spur_022338_Spur_022338
HG_22868	Hmag_224595	Nvec_25001_AlkA_N	Nvec_4767_DUF1422	Nvec_1593_DUF140	Ctel_84274	Isca_ISCW014529-PA
HG_5359	Ggal_004283	Ggal_039437	Ggal_038017	Ggal_035923	Ggal_036313	Bmal_170576367	Nvec_57959_CAT	Ggal_035611	Ggal_035614	Ggal_036024	Nvec_29904_	Ggal_035612	Nvec_44515_CAT	Nvec_33141_CAT	Ggal_037885	Nvec_17845_CAT	Nvec_39980_CAT	Nvec_49979_CAT	Nvec_29601_CAT	Ggal_035822	Nvec_41223_CAT	Ggal_037091	Ggal_036495	Ggal_039266	Nvec_56892_CAT	Nvec_1990_CAT	Nvec_57879_CAT	Nvec_52898_CAT	Nvec_29527_CAT	Nvec_59369_CAT	Nvec_21066_CAT	Nvec_8691_	Nvec_10380_CAT	Ggal_035818	Nvec_10826_CAT	Nvec_46865_CAT	Nvec_31517_	Nvec_57536_CAT	Nvec_29234_CAT	Nvec_46296_CAT	Nvec_33782_	Nvec_55135_CAT	Nvec_14147_CAT	Nvec_1155_CAT	Nvec_8259_CAT	Nvec_52150_CAT	Nvec_5667_CAT	Nvec_53971_
HG_20867	Hmag_227073	Hmag_209702	Hmag_232293	Hmag_201312	Hmag_201270	Hmag_225160	Hrob_178086
HG_28010	Lgig_144636	Nvec_39648_DUF1110	Lgig_160129	Lgig_145256	Skow_05171m
HG_15924	Ctel_100674	Ctel_126554	Ctel_61168	Ctel_41028	Bflo_260795741	Acar_00019810	Ctel_145151	Ctel_67323	Nvec_32230_Keratin_B2
HG_17587	Hrob_153309	Hrob_153308	Hrob_153304	Hrob_164015	Hrob_165422	Hrob_160142	Hmag_229252	Hrob_160126
HG_20626	Skow_24074m	Hmag_210846	Ctel_98207	Pfuc_4653_1_37931_t1	Skow_44696m	Pfuc_20965_1_69376_t1	Pfuc_4653_1_37932_t1
HG_18298	Csav_008478	Skow_20486m	Skow_24678m	Skow_43284m	Bflo_260813410	Lgig_157916	Nvec_40840_ABC_3	Lgig_164193
HG_12907	Nvec_48487_RWP_RK	Nvec_20186_hATC	Nvec_41207_	Nvec_56381_hATC	Nvec_9632_hATC	Nvec_57054_	Nvec_303_SURF6	Ctel_184958	Nvec_32710_	Nvec_33282_	Nvec_38595_Bunya_NS_S	Hmag_200569
HG_13923	Adig_06912	Ctel_226153	Smim_69505_WD40_repeat_containing_protein_Microcoleus_vaginatus_FGP_gi_334116546_ref_ZP_08490638_1e_04_52_4	Znev_06729	Smar_015263	Isca_ISCW013792-PA	Spur_000188_Spur_000188	Bflo_260798981	Nvec_48980_DNA_gyraseA_C	Mmar_MMa52683	Mmar_MMa23209
HG_12738	Nvec_11751_Peptidase_C23	Spur_025745_Fbxl20L	Bflo_260817695	Lgig_238569	Ctel_224967	Spur_002800_Spur_002800	Spur_025746_Spur_025746	Spur_014443_Hypp_2149	Spur_022458_Spur_022458	Spur_019485_Hypp_2446	Nvec_29224_	Rcul_t42297
HG_19242	Skow_03955m	Lgig_134124	Nvec_556_	Nvec_31764_	Bflo_260809902	Lgig_80774
HG_11753	Bsch_g61042	Csav_020065	Cint_025081	Smar_009962	Drer_027738_si_ch211_13c6_2_Source_ZFIN_Acc_ZDB_GENE_060503_666_si_ch211_13c6_2	Hmag_217503	Cgig_06728	Lgig_238678	Pfuc_3406_1_66675_t1	Pfuc_22138_1_25994_t1	Ggal_021867	Spur_024466_Hypp_215	Drer_091631_si_ch211_197h24_6_Source_ZFIN_Acc_ZDB_GENE_030131_1361_si_ch211_197h24_6	Smim_1698_PREDICTED_Zn_finger_U1_like_5_Ciona_intestinalis_gi_198421763_ref_XP_002124793_4e_05_56_2
HG_10873	Lgig_145637	Lgig_137717	Lgig_145875	Lgig_143819	Lgig_136141	Lgig_76546	Nvec_36746_	Lgig_109255	Lgig_125066	Lgig_140321	Lgig_140312	Lgig_84910	Lgig_176873	Lgig_139641	Lgig_67609	Lgig_146151
HG_48188	Hmag_219005	Skow_36965m	Skow_36948m
HG_10399	Bsch_g31870	Cint_026935	Ctel_208499	Lgig_209027	Cgig_08755	Ggal_004000	Bflo_260809508	Drer_057928_mitotic_spindle_organizing_protein_2B_Source_ZFIN_Acc_ZDB_GENE_040801_87_mzt2b	Hsap_Ensmbl0152082_mitotic_spindle_organizing_protein_2B_Source_HGNC_Symbol_Acc_25886_MZT2B	Skow_35725m	Hsap_Ensmbl0173272_mitotic_spindle_organizing_protein_2A_Source_HGNC_Symbol_Acc_33187_MZT2A	Xtro_018153	Spur_020172_Spur_020172	Acar_00017816	Adig_04922	Dpul_305359	Odio_000143001
HG_7335	Skow_20396m	Skow_09663m	Skow_02715m	Skow_36416m	Nvec_943_	Drer_090093_Uncharacterized_protein_Source_UniProtKB_TrEMBL_Acc_F1REP8_CABZ01104063_1	Nvec_33545_	Nvec_51416_	Nvec_42873_DB	Nvec_4085_	Nvec_37449_DB	Nvec_22313_DB	Nvec_1402_	Nvec_27739_DUF402	Nvec_13820_	Nvec_17207_DB	Nvec_16564_	Hmag_219327	Skow_36435m	Nvec_46095_	Nvec_23688_DUF402	Nvec_49078_	Nvec_7553_	Nvec_33297_	Nvec_24540_	Nvec_30520_DUF1568	Nvec_38640_	Nvec_17825_	Nvec_23548_	Nvec_9459_Transp_Tc5_C
HG_11174	Nvec_42318_	Nvec_19120_	Nvec_9594_Extensin_2	Lgig_117131	Nvec_48013_Keratin_B2	Spur_012634_Spur_012634	Nvec_442_CHCH	Ctel_131470	Skow_18440m	Nvec_39594_CHCH	Nvec_45624_	Nvec_2136_F5_F8_type_C	Nvec_51411_	Rcul_t08661	Smar_002671
HG_45235	Lgig_157588	Nvec_22709_	Nvec_52592_
HG_595	Hmag_217346	Hmag_201744	Hmag_228322	Hmag_206968	Hmag_200645	Hmag_227610	Hmag_217225	Hmag_217151	Hmag_200041	Hmag_221647	Hmag_218991	Hmag_221928	Hmag_204611	Hmag_210905	Hmag_202363	Hmag_226106	Hmag_204340	Hmag_233224	Hmag_208882	Hmag_203177	Hmag_204225	Hmag_221565	Hmag_228745	Hmag_203572	Hmag_201224	Hmag_226393	Hmag_213831	Hmag_205097	Hmag_200417	Hmag_205527	Hmag_210171	Hmag_200323	Hmag_205288	Hmag_200526	Hmag_205096	Hmag_200774	Hmag_204425	Hmag_206040	Hmag_221071	Hmag_213881	Hmag_202302	Hmag_203522	Hmag_205859	Hmag_201562	Hmag_215766	Hmag_201758	Hmag_222539	Hmag_205148	Hmag_210256	Hmag_214369	Hmag_201811	Hmag_225595	Hmag_209538	Hmag_203901	Hmag_218211	Hmag_220234	Hmag_222183	Hmag_225328	Hmag_206464	Hmag_206531	Hmag_208561	Hmag_213328	Hmag_203381	Hmag_206572	Hmag_206764	Hmag_231240	Hmag_203970	Hmag_205971	Hmag_218951	Hmag_206485	Hmag_229573	Hmag_229795	Hmag_202455	Hmag_226050	Hmag_210469	Hmag_222707	Hmag_226073	Hmag_211281	Hmag_220168	Hmag_219330	Hmag_224694	Hmag_202354	Hmag_228361	Hmag_229910	Hmag_225938	Hmag_220255	Hmag_208258	Ctel_211934	Ctel_213857	Hmag_201614	Hmag_229024	Hmag_201219	Hmag_210255	Hmag_217218	Hmag_206898	Hmag_215966	Hmag_200195	Hmag_203299	Hmag_230938	Hmag_202054	Hmag_201930	Hmag_206411	Hmag_207547	Hmag_209539	Hmag_203180	Hmag_220076	Hmag_220978	Hmag_225693	Hmag_201563	Hmag_215005	Hmag_224428	Hmag_205505	Hmag_217856	Hmag_214431	Hmag_210906	Hmag_218867	Hmag_200767	Hmag_221151	Hmag_204086	Hmag_203573	Hmag_226394	Hmag_200362	Hmag_204958	Hmag_213051	Hmag_214630	Hmag_200639	Hmag_226558	Hmag_213310	Hmag_203654	Hmag_201808	Hmag_200489	Hmag_221070	Hmag_204293	Hmag_206571	Hmag_226737	Hmag_227055	Hmag_200589	Hmag_214669	Hmag_232451	Hmag_227050	Hmag_207905	Hmag_209500	Hmag_221152	Hmag_229794	Hmag_203065	Hmag_203347	Hmag_209658	Hmag_229853	Hmag_225686	Hmag_221328	Hmag_225796	Hmag_214643	Hmag_213953	Hmag_203330	Nvec_11579_BRF1	Hmag_207088	Hmag_201615	Hmag_228721	Hmag_213917	Hmag_213882	Hmag_218983	Hmag_203865	Hmag_210778	Hmag_225594	Hmag_201759	Hmag_226387	Hmag_226234	Hmag_209564	Hmag_204226	Hmag_222901	Hmag_217088	Hmag_200418	Hmag_221648	Hmag_201906	Hmag_218210	Hmag_200959	Hmag_203380	Hmag_207377	Hmag_206877	Hmag_202260	Hmag_202309	Hmag_206479	Hmag_200773	Hmag_219913	Hmag_212224	Hmag_211536	Hmag_200114	Hmag_208768	Hmag_221978	Hmag_200484	Hmag_211674	Hmag_229449	Hmag_205289	Hmag_228746	Hmag_227056	Hmag_200688	Hmag_200590	Hmag_203015	Hmag_206463	Hmag_205860	Hmag_201806	Hmag_231978	Hmag_207909	Hmag_218656	Hmag_217226	Hmag_201681	Hmag_224442	Hmag_202281	Hmag_206341	Hmag_203715	Hmag_208668	Hmag_220280	Hmag_219842	Hmag_203523	Hmag_215765	Hmag_205883	Hmag_219331	Hmag_222358	Hmag_201425	Hmag_205754	Hmag_205461	Hmag_210673	Hmag_216941	Hmag_213954	Hmag_205972	Hmag_202995	Hmag_201223	Hmag_206544	Hmag_227609	Hmag_200344	Hmag_215073	Hmag_233223	Hmag_231241	Hmag_202364	Hmag_220464	Hmag_206532	Hmag_205127	Hmag_210170	Hmag_206041	Hmag_214670	Hmag_228323	Hmag_204339	Hmag_219090	Hmag_210043	Hmag_210577	Hmag_209659	Hmag_203971	Hmag_205147	Hmag_211958	Hmag_209811	Hmag_208703	Hmag_225929	Hmag_201455	Hmag_206997	Hmag_203972	Hmag_231292	Nvec_44693_
HG_10053	Csav_003188	Cgig_27544_Anaphase_promoting_complex_subunit_CDC26_Source_UniProtKB_TrEMBL_Acc_K1R476	Pfuc_5269_1_59749_t1	Lgig_190326	Ctel_59569	Bflo_260791635	Znev_11844	Drer_077815_cell_division_cycle_26_homolog_Source_ZFIN_Acc_ZDB_GENE_040822_18_cdc26	Isca_ISCW016759-PA	Spur_004262_Spur_004262	Acar_00014921	Hsap_Ensmbl0176386_cell_division_cycle_26_Source_HGNC_Symbol_Acc_17839_CDC26	Smar_014904	Nvec_6513_	Adig_16158	Ggal_014366	Rcul_t33522	Skow_09943m
HG_41812	Adig_24706	Adig_13145	Pfuc_2090_1_51514_t1
HG_39002	Nvec_19932_	Bsch_g39147	Nvec_19219_
HG_6410	Hsap_Ensmbl0156427_fibroblast_growth_factor_18_Source_HGNC_Symbol_Acc_3674_FGF18	Ggal_003444	Acar_00019366	Ggal_012473	Ggal_032574	Ggal_038573	Drer_037677_fibroblast_growth_factor_24_Source_ZFIN_Acc_ZDB_GENE_030708_1_fgf24	Drer_003399_fibroblast_growth_factor_8a_Source_ZFIN_Acc_ZDB_GENE_990415_72_fgf8a	Acar_00011668	Hsap_Ensmbl0158815_fibroblast_growth_factor_17_Source_HGNC_Symbol_Acc_3673_FGF17	Xtro_031671	Xtro_031103	Drer_088048_fibroblast_growth_factor_18a_Source_ZFIN_Acc_ZDB_GENE_030714_1_fgf18a	Drer_043962_fibroblast_growth_factor_18b_Source_ZFIN_Acc_ZDB_GENE_050221_4_fgf18b	Drer_039615_fibroblast_growth_factor_8_b_Source_ZFIN_Acc_ZDB_GENE_010122_1_fgf8b	Cele_001185_egl_17_Protein_EGL_17_egl_17_mRNA_complete_cds_Source_RefSeq_mRNA_Acc_NM_075706	Bmal_170589121	Rcul_t31145	Tspi_316965825	Smar_003300	Cint_018902	Csav_019057	Cint_022906	Drer_023520_fibroblast_growth_factor_17_Source_ZFIN_Acc_ZDB_GENE_040621_1_fgf17	Skow_08114m	Bflo_260817641	Adig_00239	Mmar_MMa28112	Adig_00238	Nvec_6719_	Ctel_218971	Pfuc_622_1_36612_t1	Lgig_171148	Nvec_6718_	Rcul_t32021	Adig_03788	Hmag_232929
HG_5391	Emul_07047	Egra_06176	Bsch_g68546	Csav_012362	Hrob_191256	Bsch_g68547	Bflo_260791738	Dpul_303383	Tcas_270005763	Spur_018899_Men1	Znev_01890	Ctel_23022	Xtro_018464	Cgig_02230_Menin_Source_UniProtKB_TrEMBL_Acc_K1P0F7	Lgig_121605	Isca_ISCW004039-PA	Drer_058021_multiple_endocrine_neoplasia_type_1_Source_ZFIN_Acc_ZDB_GENE_991110_12_men1	Drer_089456_multiple_endocrine_neoplasia_type_1_Source_ZFIN_Acc_ZDB_GENE_991110_12_men1	Hsap_Ensmbl0133895_multiple_endocrine_neoplasia_I_Source_HGNC_Symbol_Acc_7010_MEN1	Hsap_LRG_509_multiple_endocrine_neoplasia_I_Source_HGNC_Symbol_Acc_7010_LRG_509	Dpul_63144	Dmel_0031885_Mnn1_Menin_1_Source_FlyBase_0031885	Smar_008989	Nvec_51641_	Skow_28841m	Ctel_190854	Pfuc_4200_1_59458_t1	Acar_00021570	Adig_06544	Sjap_0051770	Smim_15475_AF395538_multiple_endocrine_neoplasia_type_Lymnaea_stagnalis_gi_14718646_gb_AAK72969_AF395538_2e_61_210	Hmic_0436000	Hrob_193799	Spur_022464_Men1_1	Sman_163760	Mmar_MMa32843	Mmar_MMa32837	Gsal_4438_achain_crystal_structure_of_menin_reveals_the_binding_site_for_mixed_lineage_leukemia_protein	Mmar_MMa22041	Pfuc_105296_1_56980_t1	Mmar_MMa48568	Znev_16270	Hrob_180167	Gsal_11934_multiple_endocrine_neoplasia_i	Cint_002720	Mmar_MMa34732	Smim_15468_PREDICTED_menin_like_Bombus_terrestris_gi_340713103_ref_XP_003395088_4e_14_75_1
HG_31754	Hrob_173526	Lgig_108296	Nvec_26279_S_antigen	Nvec_56335_RBM1CTR
HG_27627	Skow_34827m	Nvec_2647_	Nvec_714_	Lgig_77448	Nvec_9110_DUF321
HG_36121	Nvec_57852	Nvec_1033_Rpr2	Rcul_t16764	Bmal_170581199
HG_23625	Skow_13579m	Hmag_219071	Hmag_219072	Hmag_219073	Rcul_t08442	Nvec_344_
HG_19224	Skow_37872m	Lgig_164036	Bflo_260793312	Cele_007227_C01G6_5_Protein_C01G6_5_C01G6_5_mRNA_complete_cds_Source_RefSeq_mRNA_Acc_NM_063576	Nvec_40508_FHA	Adig_18760	Adig_13887
HG_21760	Skow_09460m	Nvec_45572_Seryl_tRNA_N	Lgig_129074	Lgig_231106	Lgig_158587	Nvec_25550_
HG_20029	Ctel_219680	Skow_02259m	Skow_02275m	Skow_02264m	Hmag_210080	Lgig_141416	Lgig_146941
HG_22061	Hmag_217579	Hmag_209856	Hmag_232357	Hmag_208326	Smim_23068_PREDICTED_similar_to_piggyBac_transposase_Uribo1_Hydra_magnipapillata_gi_221121248_ref_XP_002155850_2e_10_65_1	Hmag_222993
HG_46748	Smim_22300_bkm_protein_putative_Toxoplasma_gondii_GT1_gi_221487711_gb_EEE25943_0_010_41_6	Hmag_208161	Hmag_211238
HG_8210	Csav_018570	Cint_012951	Lgig_237545	Bflo_260789900	Skow_11607m	Smim_72431_UPF0458_protein_C7orf42_homolog_Mus_musculus_gi_124487091_ref_NP_001074863_4e_26_113	Spur_024428_C7orf42	Znev_01276	Cgig_04211_UPF0458_protein_C7orf42_like_protein_Source_UniProtKB_TrEMBL_Acc_K1Q349	Isca_ISCW007966-PA	Ctel_222725	Ggal_004135	Xtro_002224	Bflo_260802165	Drer_018825_transmembrane_protein_248_Source_ZFIN_Acc_ZDB_GENE_050320_103_tmem248	Hrob_185894	Acar_00004717	Smar_003187	Hrob_194316	Hsap_Ensmbl0106609_transmembrane_protein_248_Source_HGNC_Symbol_Acc_25476_TMEM248	Drer_074226_zgc_158398_Source_ZFIN_Acc_ZDB_GENE_070820_3_zgc_158398	Sjap_0310570	Dpul_306976	Hsap_Ensmbl0149932_transmembrane_protein_219_Source_HGNC_Symbol_Acc_25201_TMEM219	Hmag_218234
HG_10686	Hmag_207089	Hmag_215913	Hmag_207171	Hmag_219366	Skow_00012m	Hmag_206955	Hmag_205738	Hmag_228053	Hmag_211483	Hmag_206247	Hmag_228436	Hmag_225560	Hmag_214260	Hmag_222404	Lgig_117096	Skow_45314m
HG_45627	Ctel_220762	Hmag_211970	Hmag_214388
HG_6775	Bflo_260781930	Bflo_260818204	Bflo_260812145	Adig_21835	Bflo_260822253	Bflo_260812734	Bflo_260832556	Bflo_260793476	Bflo_260791576	Bflo_260788428	Bflo_260809462	Bflo_260822211	Bflo_260822209	Bflo_260782873	Bflo_261289739	Bflo_260784814	Bflo_260784810	Bflo_260822921	Bflo_260782859	Bflo_260811329	Bflo_260811331	Bflo_260805758	Bflo_260818095	Bflo_260789492	Bflo_260816020	Bflo_260814484	Bflo_260815426	Bflo_260784844	Bflo_260807828	Bflo_260818174	Bflo_260812736	Bflo_260786399	Bflo_260800670	Bflo_260809460
HG_33978	Bflo_260832193	Lgig_177008	Bflo_260816543	Nvec_42091_E_MAP_115
HG_33906	Bflo_260833983	Bflo_260783811	Nvec_49266_	Bflo_260799754
HG_34448	Csav_010513	Nvec_50202_HC2	Skow_30296m	Skow_30305m
HG_40471	Hmag_218807	Hmag_203669	Hrob_173191
HG_28761	Avag_09143001	Nvec_34599_	Nvec_38729_PAD_porph	Nvec_34596_	Nvec_3275_PAD_porph
HG_30615	Adig_23123	Pfuc_1338_1_29682_t1	Dpul_96765	Adig_16838
HG_32342	Rcul_t25601	Cele_010566_K04G2_7_Protein_K04G2_7_isoform_a_Source_RefSeq_mRNA_Acc_NM_059815	Bmal_170592951	Nvec_24633_Transposase_8
HG_19921	Nvec_24192_Drf_FH1	Lgig_132562	Hrob_151505	Hmag_201062	Hrob_151488	Lgig_135132	Bflo_260822891
HG_1238	Drer_075899_Uncharacterized_protein_Source_UniProtKB_TrEMBL_Acc_E7F0W8_CU467642_1	Bflo_260792782	Cint_018782	Csav_002185	Csav_000943	Bsch_g41631	Bsch_g19447	Csav_013236	Cint_007842	Ggal_004192	Xtro_010289	Acar_00001216	Hsap_Ensmbl0185585_olfactomedin_like_2A_Source_HGNC_Symbol_Acc_27270_OLFML2A	Drer_005648_olfactomedin_like_2A_Source_ZFIN_Acc_ZDB_GENE_081105_107_olfml2a	Xtro_018763	Drer_039941_Uncharacterized_protein_Source_UniProtKB_TrEMBL_Acc_H9GXH7_CABZ01074367_1	Xtro_018762	Acar_00000011	Drer_005716_olfactomedin_like_2Ba_Source_ZFIN_Acc_ZDB_GENE_041014_329_olfml2ba	Ggal_001568	Drer_021480_olfactomedin_like_2Bb_Source_ZFIN_Acc_ZDB_GENE_070912_266_olfml2bb	Odio_005533001	Xtro_012877	Odio_008983001	Acar_00004390	Xtro_022921	Drer_018270_olfactomedin_1a_Source_ZFIN_Acc_ZDB_GENE_040718_194_olfm1a	Drer_077847_olfactomedin_2a_Source_ZFIN_Acc_ZDB_GENE_040426_2882_olfm2a	Xtro_048317	Csav_004371	Acar_00007044	Bsch_g48624	Drer_071493_olfactomedin_3a_Source_ZFIN_Acc_ZDB_GENE_080219_11_olfm3a	Ggal_034174	Ggal_003955	Drer_007015_olfactomedin_2b_Source_ZFIN_Acc_ZDB_GENE_040426_2402_olfm2b	Drer_039174_olfactomedin_3b_Source_ZFIN_Acc_ZDB_GENE_070912_606_olfm3b	Drer_021789_myocilin_Source_ZFIN_Acc_ZDB_GENE_050425_2_myoc	Hsap_Ensmbl0034971_myocilin_trabecular_meshwork_inducible_glucocorticoid_response_Source_HGNC_Symbol_Acc_7610_MYOC	Acar_00002977	Cint_025892	Ggal_008340	Ggal_033262	Xtro_029047	Bflo_260828991	Odio_012257001	Bflo_260824353	Odio_006973001	Bflo_260823780	Cint_025641	Bflo_260803364	Adig_22273	Spur_011016_ColmL	Spur_023924_Olf_1_Amassin_3_Source_UniProtKB_TrEMBL_Acc_Q1PS63	Spur_026884_Olf_2	Spur_006351_Olf_Amassin_4_Source_UniProtKB_TrEMBL_Acc_Q1PS62	Drer_089130_Uncharacterized_protein_Source_UniProtKB_TrEMBL_Acc_F1R4L6_CABZ01084618_1	Drer_076795_Uncharacterized_protein_Source_UniProtKB_TrEMBL_Acc_E7F711_CABZ01084615_1	Bflo_260785549	Spur_021526_Ams_Amassin_Source_UniProtKB_TrEMBL_Acc_Q86RA9	Lgig_56829	Ctel_221151	Lgig_127565	Mmar_MMa38212	Mmar_MMa05220	Xtro_003568	Xtro_044876	Tspi_316969828	Avag_15626001	Ctel_137529	Csav_011097	Hsap_Ensmbl0186417_gliomedin_Source_HGNC_Symbol_Acc_29514_GLDN	Cele_000583_cof_2_Protein_COF_2_cof_2_mRNA_complete_cds_Source_RefSeq_mRNA_Acc_NM_059403	Bsch_g32958	Spur_003389_OlfL	Hsap_Ensmbl0105088_olfactomedin_2_Source_HGNC_Symbol_Acc_17189_OLFM2	Drer_061576_collomin_Source_ZFIN_Acc_ZDB_GENE_050119_4_colm	Tcas_270011036	Acar_00002710	Acar_00000334	Drer_061852_olfactomedin_like_3a_Source_ZFIN_Acc_ZDB_GENE_060825_31_olfml3a	Avag_41742001	Drer_062171_olfactomedin_like_3b_Source_ZFIN_Acc_ZDB_GENE_050302_161_olfml3b	Ggal_030701	Acar_00002404	Cele_006845_unc_122_Protein_UNC_122_unc_122_mRNA_complete_cds_Source_RefSeq_mRNA_Acc_NM_061197	Drer_062494_Uncharacterized_protein_Source_UniProtKB_TrEMBL_Acc_E7F3K6_BX294190_1	Adig_07100	Spur_023926_Ams2_Amassin_2_Source_UniProtKB_TrEMBL_Acc_Q1PS64	Ggal_027333	Hsap_Ensmbl0162745_olfactomedin_like_2B_Source_HGNC_Symbol_Acc_24558_OLFML2B	Hsap_Ensmbl0116774_olfactomedin_like_3_Source_HGNC_Symbol_Acc_24956_OLFML3	Lgig_228299	Smim_73780_colmedin_putative_Pediculus_humanus_corporis_gi_242010709_ref_XP_002426102_1e_124_387	Drer_086688_olfactomedin_4_Source_HGNC_Symbol_Acc_17190_OLFM4_4_of_8	Ggal_003021	Bmal_170592479	Drer_041960_olfactomedin_4_Source_HGNC_Symbol_Acc_17190_OLFM4_2_of_8	Xtro_063773	Csav_004370	Xtro_040532	Cgig_27595_Noelin_3_Source_UniProtKB_TrEMBL_Acc_K1RKQ0	Xtro_019849	Ggal_008449	Drer_087625_olfactomedin_4_Source_HGNC_Symbol_Acc_17190_OLFM4_7_of_8	Tspi_316972486	Xtro_059091	Rcul_t29953	Cint_012671	Odio_005294001	Pfuc_26209_1_40615_t1	Bmal_170571065	Isca_ISCW021721-PA	Dpul_323635	Dmel_0030887_CG6867	Acar_00005812	Hsap_Ensmbl0102837_olfactomedin_4_Source_HGNC_Symbol_Acc_17190_OLFM4	Hrob_158532	Mmar_MMa30933	Adig_19877	Acar_00002330	Adig_07101	Znev_16216	Rcul_t34826	Bsch_g41182	Bflo_260827138	Isca_ISCW010611-PA	Drer_086947_olfactomedin_4_Source_HGNC_Symbol_Acc_17190_OLFM4_5_of_8	Cint_025891	Tspi_316963973	Rcul_t15880	Rcul_t34827	Rcul_t18068	Cele_008543_F07A5_4_Protein_F07A5_4_F07A5_4_mRNA_complete_cds_Source_RefSeq_mRNA_Acc_NM_059681	Bmal_170577472	Odio_010635001	Dmel_0051437_CG31437	Acar_00012920	Drer_014053_olfactomedin_1b_Source_ZFIN_Acc_ZDB_GENE_040801_228_olfm1b	Hsap_Ensmbl0130558_olfactomedin_1_Source_HGNC_Symbol_Acc_17187_OLFM1	Hsap_Ensmbl0118733_olfactomedin_3_Source_HGNC_Symbol_Acc_17990_OLFM3	Drer_087569_olfactomedin_4_Source_HGNC_Symbol_Acc_17190_OLFM4_6_of_8
HG_26214	Bsch_g53355	Bsch_g41163	Bsch_g43753	Hmag_228035	Hmag_215109
HG_20388	Nvec_58725_	Skow_24231m	Skow_33420m	Nvec_35605_Treacle	Skow_04515m	Skow_04516m	Skow_04513m
HG_16397	Cgig_05569	Pfuc_1693_1_66074_t1	Pfuc_24143_1_26146_t1	Adig_20401	Pfuc_127978_1_64454_t1	Cgig_11433	Cgig_11453	Adig_11367	Pfuc_95585_1_28052_t1
HG_20316	Pfuc_30494_1_62607_t1	Nvec_23361_	Adig_14107	Nvec_35221_	Nvec_44985_YhjQ	Nvec_57849_	Nvec_53618_DHquinase_I
HG_16461	Nvec_52387_	Pfuc_5454_1_02002_t1	Lgig_234942	Skow_16233m	Spur_020921_Hypp_1005	Pfuc_28629_1_11923_t1	Adig_13414	Adig_14679	Nvec_19332_
HG_10837	Nvec_16496_	Nvec_3365_	Lgig_145697	Nvec_14323_Protamine_P1	Nvec_11897_	Nvec_7064_	Nvec_17663_	Nvec_51634_	Nvec_16092_FixQ	Nvec_4664_DSPc	Nvec_5782_	Nvec_8816_	Nvec_30250_	Nvec_38905_	Nvec_27637_	Nvec_21364_Homeobox
HG_8405	Cint_005709	Ggal_039524	Adig_23550	Skow_25286m	Nvec_28574_KE2	Ggal_015392	Ggal_015394	Drer_076498_golgi_integral_membrane_protein_4a_Source_ZFIN_Acc_ZDB_GENE_041026_2_golim4a	Hsap_Ensmbl0173905_golgi_integral_membrane_protein_4_Source_HGNC_Symbol_Acc_15448_GOLIM4	Ctel_223564	Cgig_14123_Golgi_integral_membrane_protein_4_Source_UniProtKB_TrEMBL_Acc_K1PP50	Lgig_231086	Pfuc_183947_1_50073_t1	Drer_014545_golgi_integral_membrane_protein_4b_Source_ZFIN_Acc_ZDB_GENE_050327_74_golim4b	Csav_013178	Xtro_049430	Smim_60208_golgi_integral_membrane_protein_4b_Danio_rerio_gi_225543582_ref_NP_001014371_1e_11_75_1	Acar_00021425	Acar_00017623	Znev_05445	Tcas_270006986	Isca_ISCW003472-PA	Dmel_0260742_CG12213	Spur_004120_Spur_004120
HG_15035	Cgig_00944	Cgig_14056	Lgig_164038	Pfuc_6302_1_23996_t1	Pfuc_43551_1_55904_t1	Pfuc_32134_1_19436_t1	Pfuc_75836_1_49180_t1	Pfuc_7459_1_17113_t1	Hmag_211228	Smar_000165
HG_14460	Spur_010286_Exo1L	Spur_025861_Spur_025861	Cgig_02410	Cgig_18782_Sentrin_specific_protease_2_Source_UniProtKB_TrEMBL_Acc_K1R204	Hmag_214966	Spur_025409_Spur_025409	Cgig_11099	Spur_016151_Spur_016151	Spur_003199_Spur_003199	Spur_005752_Spur_005752
HG_12564	Hsap_Ensmbl0146707_POM121_and_ZP3_fusion_Source_HGNC_Symbol_Acc_9203_POMZP3	Drer_055113_POM121_membrane_glycoprotein_rat_Source_ZFIN_Acc_ZDB_GENE_030131_6557_pom121	Hsap_Ensmbl0196313_POM121_transmembrane_nucleoporin_Source_HGNC_Symbol_Acc_19702_POM121	Hsap_Ensmbl0262122_POM121_transmembrane_nucleoporin_Source_HGNC_Symbol_Acc_19702_POM121	Ggal_001366	Hsap_Ensmbl0158553_POM121_transmembrane_nucleoporin_like_2_Source_HGNC_Symbol_Acc_13973_POM121L2	Xtro_022771	Hsap_Ensmbl0272391_cDNA_FLJ56876_highly_similar_to_Nuclear_envelope_pore_membrane_protein_POM_121_Source_UniProtKB_TrEMBL_Acc_B4DDR5_AC211429_1	Skow_39976m	Hsap_Ensmbl0135213_POM121_transmembrane_nucleoporin_C_Source_HGNC_Symbol_Acc_34005_POM121C	Hsap_Ensmbl0221900_POM121_transmembrane_nucleoporin_like_12_Source_HGNC_Symbol_Acc_25369_POM121L12	Hsap_Ensmbl0185823_nuclear_pore_associated_protein_1_Source_HGNC_Symbol_Acc_1190_NPAP1	Adig_21861
HG_13275	Skow_18388m	Ctel_218493	Skow_10839m	Skow_10837m	Skow_15676m	Bflo_260814352	Skow_20297m	Nvec_41255_	Skow_37110m	Pfuc_7151_1_60194_t1	Skow_10866m	Sjap_0313130
HG_10732	Nvec_15078_	Cgig_07269	Pfuc_3465_1_01465_t1	Ctel_225014	Smar_001889	Ctel_225013	Lgig_169505	Smim_50699_transcription_factor_Id_partial_Podocoryna_carnea_gi_26984176_gb_AAN85109_3e_04_46_2	Mmar_MMa20328	Ctel_225015	Ctel_221699	Dpul_335297	Adig_06358	Mmar_MMa35672	Nvec_3962_HLH	Nvec_23659_HLH
HG_44350	Nvec_15837_	Bflo_260783896	Nvec_43966_DUF1610
HG_42285	Nvec_50178_F5_F8_type_C	Hrob_159099	Nvec_3625_NOSIC
HG_43165	Nvec_34202_	Csav_006193	Nvec_13251_
HG_899	Tspi_316973245	Bsch_g41084	Smim_g29310_t1_transposase_Aphis_gossypii_gi_315308148_gb_ADU04477_4e_151_461	Bsch_g10835	Bsch_g35912	Bsch_g610	Bsch_g5021	Avag_12632001	Hmag_211466	Hmag_205479	Hmag_222512	Hmag_228638	Hmag_201886	Hmag_205222	Hmag_229574	Hmag_220207	Hmag_221656	Hmag_223051	Smar_006101	Smar_002213	Hmag_205563	Hmag_213682	Hmag_224153	Hmag_230906	Smim_36043_transposase_Pectinophora_gossypiella_gi_283855668_gb_ADB45159_1e_30_124	Bsch_g35746	Bsch_g60705	Bsch_g50187	Bsch_g7926	Bsch_g50815	Drer_074962_Uncharacterized_protein_Source_UniProtKB_TrEMBL_Acc_E7EXJ9_CABZ01072083_1	Smim_g63144_t1_transposase_Aphis_gossypii_gi_315308148_gb_ADU04477_8e_121_380	Smim_g29913_t1_transposase_Aphis_gossypii_gi_315308148_gb_ADU04477_7e_121_380	Tcas_270016197	Avag_59425001	Hmag_200247	Hmag_226874	Hmag_230905	Hmag_208072	Bsch_g41197	Bsch_g41605	Hmag_205459	Bsch_g17912	Smim_g65549_t1_transposase_Aphis_gossypii_gi_315308148_gb_ADU04477_2e_173_514	Smim_g51883_t1_transposase_Aphis_gossypii_gi_315308148_gb_ADU04477_5e_115_357	Smim_g9024_t1_transposase_Aphis_gossypii_gi_315308148_gb_ADU04477_3e_174_516	Avag_16672001	Smim_72079_transposase_Heliothis_virescens_gi_89520371_gb_ABD76335_2e_32_129	Rcul_t27846	Hmag_223050	Bsch_g53172	Bsch_g56152	Smim_g41329_t1_transposase_Aphis_gossypii_gi_315308148_gb_ADU04477_5e_76_253	Smim_g55522_t1_transposase_Aphis_gossypii_gi_315308148_gb_ADU04477_4e_68_230	Bsch_g21171	Smim_g14777_t1_transposase_Aphis_gossypii_gi_315308148_gb_ADU04477_3e_125_386	Hmag_208243	Bsch_g50816	Hmag_215341	Smim_g73430_t1_transposase_Aphis_gossypii_gi_315308148_gb_ADU04477_3e_126_390	Bsch_g20404	Bsch_g18880	Hmag_232633	Znev_10385	Bsch_g25146	Smim_g70324_t1_transposase_Aphis_gossypii_gi_315308148_gb_ADU04477_8e_152_460	Smim_g11427_t1_transposase_Aphis_gossypii_gi_315308148_gb_ADU04477_9e_153_461	Smim_52171_yabusame_Bombyx_mori_gi_42600556_dbj_BAD11136_3e_17_80_1	Smim_g41063_t1_transposase_Aphis_gossypii_gi_315308148_gb_ADU04477_9e_153_459	Hmag_203206	Bsch_g41482	Bsch_g15873	Bsch_g24713	Bsch_g17911	Smim_g60859_t1_transposase_Aphis_gossypii_gi_315308148_gb_ADU04477_9e_97_308	Smim_g33284_t1_transposase_Aphis_gossypii_gi_315308148_gb_ADU04477_9e_129_395	Bsch_g32392	Bsch_g41604	Smim_7137_transposase_Aphis_gossypii_gi_315308148_gb_ADU04477_2e_68_228	Hmag_216434	Bsch_g50647	Hmag_204673	Hmag_200209	Hmag_229847	Bsch_g35704	Hmag_212248	Hmag_200607	Hmag_205458	Smim_g44652_t1_transposase_Aphis_gossypii_gi_315308148_gb_ADU04477_4e_77_251	Smim_g43255_t1_transposase_Aphis_gossypii_gi_315308148_gb_ADU04477_9e_36_137	Smim_61487_transposase_Aphis_gossypii_gi_315308148_gb_ADU04477_1e_51_183	Hmag_213898	Hmag_213897	Hmag_204190	Bsch_g32406	Hmag_219951	Bsch_g51173	Bsch_g53910	Hmag_224814	Bsch_g55843	Rcul_t44989	Tspi_316974916	Tspi_316972391	Tspi_316978929	Tspi_316966743	Hmag_222134	Hmag_228065	Smar_003723	Tspi_316970316	Tspi_316974591	Hmag_213361	Hmag_218086	Bsch_g36157	Hmag_222978	Hmag_227401	Rcul_t44931	Rcul_t30395	Rcul_t05287	Tspi_316972862	Hmag_204301	Smim_g22572_t1_PREDICTED_piggyBac_transposable_element_derived_protein_4_like_Xenopus_Silurana_tropicalis_gi_301629922_ref_XP_002944081_4e_36_142	Hmag_205223	Bsch_g24712	Smim_30584_transposase_Heliothis_virescens_gi_89520371_gb_ABD76335_2e_37_141	Hmag_229634	Hmag_203850	Smim_42025_transposase_Ctenoplusia_agnata_gi_317408132_gb_ADV17598_5e_09_60_1	Hmag_203100	Rcul_t32523	Hmag_231371	Hmag_209111	Hmag_225947	Smim_34062_PREDICTED_piggyBac_transposable_element_derived_protein_4_like_Xenopus_Silurana_tropicalis_gi_301629922_ref_XP_002944081_7e_27_110	Hmag_225948	Tspi_316975221	Hmag_202334	Tspi_316979680	Hmag_204551	Smim_60726_PREDICTED_similar_to_piggyBac_transposable_element_derived_4_Hydra_magnipapillata_gi_221111136_ref_XP_002168689_5e_18_83_2	Hmag_215340	Smim_41842_PREDICTED_piggyBac_transposable_element_derived_protein_4_like_Xenopus_Silurana_tropicalis_gi_301629922_ref_XP_002944081_1e_17_84_7	Smim_42807_putative_transposase_yabusame_W_Bombyx_mori_gi_41016738_dbj_BAD07480_3e_10_65_9	Hmag_215422	Bsch_g27848	Smim_41151_7_transmembrane_receptor_Trichinella_spiralis_gi_339243929_ref_XP_003377890_4e_04_46_2	Hmag_207543	Hmag_207903	Tspi_316971092	Tspi_316973748	Hmag_202266	Hmag_204973	Tspi_316963746	Hmag_200208	Dmel_0033750_CG13151	Tspi_316973101	Hmag_200606	Hmag_203676	Hmag_202335	Hmag_220208	Hmag_213360	Hmag_217826	Hmag_205480	Hmag_201770	Hmag_218244	Hmag_226084	Rcul_t01886	Rcul_t32524	Rcul_t39590	Rcul_t08954	Rcul_t24926	Smim_15841_15841	Smim_g12209_t1_transposase_Heliothis_virescens_gi_89520371_gb_ABD76335_7e_04_48_9	Smim_28684_yabusame_Bombyx_mori_gi_42600556_dbj_BAD11136_2e_10_60_5	Smim_34133_transposase_Heliothis_virescens_gi_89520371_gb_ABD76335_1e_14_77_4	Smim_8906_PREDICTED_hypothetical_protein_LOC100572723_Acyrthosiphon_pisum_gi_328700618_ref_XP_003241329_7e_07_52_8	Smim_35551_transposase_Aphis_gossypii_gi_315308148_gb_ADU04477_3e_06_50_8	Smim_38194_putative_transposase_yabusame_W_Bombyx_mori_gi_41016738_dbj_BAD07480_2e_06_53_1	Znev_11950	Smim_g50449_t1_gene_g50449_t1	Smim_g65816_t1_transposase_Aphis_gossypii_gi_315308148_gb_ADU04477_1e_08_63_2	Tspi_316972861
HG_5957	Cgig_09157	Pfuc_5179_1_01924_t1	Pfuc_3120_1_51887_t1	Pfuc_5179_1_01921_t1	Cgig_09158_Growth_arrest_and_DNA_damage_inducible_protein_GADD45_alpha_Source_UniProtKB_TrEMBL_Acc_K1QS04	Pfuc_91118_1_42258_t1	Pfuc_3120_1_51890_t1	Dmel_0033153_Gadd45_Gadd45_Source_FlyBase_0033153	Cgig_12922_Growth_arrest_and_DNA_damage_inducible_protein_GADD45_gamma_Source_UniProtKB_TrEMBL_Acc_K1R235	Ctel_207799	Lgig_234627	Pfuc_3120_1_51889_t1	Pfuc_82804_1_05984_t1	Lgig_227883	Cgig_22727_Growth_arrest_and_DNA_damage_inducible_protein_GADD45_alpha_Source_UniProtKB_TrEMBL_Acc_K1RTZ8	Znev_03734	Lgig_165742	Cgig_22728_Growth_arrest_and_DNA_damage_inducible_protein_GADD45_alpha_Source_UniProtKB_TrEMBL_Acc_K1QMN1	Hrob_192478	Lgig_234626	Drer_044676_growth_arrest_and_DNA_damage_inducible_gamma_Source_HGNC_Symbol_Acc_4097_GADD45G_3_of_3	Drer_069991_growth_arrest_and_DNA_damage_inducible_alpha_b_Source_ZFIN_Acc_ZDB_GENE_040704_60_gadd45ab	Drer_016725_growth_arrest_and_DNA_damage_inducible_gamma_Source_HGNC_Symbol_Acc_4097_GADD45G_1_of_3	Pfuc_3120_1_51888_t1	Drer_027744_growth_arrest_and_DNA_damage_inducible_beta_a_Source_ZFIN_Acc_ZDB_GENE_040426_1971_gadd45ba	Drer_043581_growth_arrest_and_DNA_damage_inducible_alpha_a_Source_ZFIN_Acc_ZDB_GENE_040426_1501_gadd45aa	Drer_013576_growth_arrest_and_DNA_damage_inducible_beta_b_Source_ZFIN_Acc_ZDB_GENE_050223_1_gadd45bb	Hsap_Ensmbl0130222_growth_arrest_and_DNA_damage_inducible_gamma_Source_HGNC_Symbol_Acc_4097_GADD45G	Acar_00011944	Tcas_270009553	Acar_00011605	Xtro_027095	Xtro_055911	Xtro_008029	Spur_026064_GadD45	Ggal_000279	Drer_019417_growth_arrest_and_DNA_damage_inducible_gamma_Source_ZFIN_Acc_ZDB_GENE_040426_1882_gadd45g	Skow_33258m	Nvec_19199_	Nvec_3513_	Hsap_Ensmbl0116717_growth_arrest_and_DNA_damage_inducible_alpha_Source_HGNC_Symbol_Acc_4095_GADD45A	Hsap_Ensmbl0099860_growth_arrest_and_DNA_damage_inducible_beta_Source_HGNC_Symbol_Acc_4096_GADD45B
HG_33991	Nvec_45302_	Bflo_260803758	Bflo_260803754	Bflo_260803756
HG_40453	Bsch_g20783	Nvec_59658_	Nvec_41398_
HG_26847	Hmag_202509	Bflo_260795565	Lgig_99091	Bflo_260795567	Hsap_Ensmbl0163206_sperm_mitochondria_associated_cysteine_rich_protein_Source_HGNC_Symbol_Acc_6962_SMCP
HG_31549	Rcul_t22565	Hmag_222592	Rcul_t14218	Rcul_t15253
HG_40043	Cgig_02737_HCLS1_binding_protein_3_Source_UniProtKB_TrEMBL_Acc_K1PZZ7	Cgig_25859_HCLS1_binding_protein_3_Source_UniProtKB_TrEMBL_Acc_K1PQ60	Hmag_200874
HG_23797	Adig_01598	Adig_08823	Znev_02905	Znev_14834	Tcas_270014658	Znev_12033
HG_8858	Nvec_23344_	Nvec_16495_	Adig_01282	Adig_24327	Nvec_4180_	Nvec_3994_RIIa	Nvec_15922_DEAD	Nvec_45208_	Nvec_34836_	Nvec_27542_	Nvec_7130_Toxin_18	Nvec_4182_	Nvec_20298_	Avag_54003001
HG_65336	Nvec_2315_	Skow_39677m
HG_63504	Csav_000983	Nvec_13009_
HG_65400	Nvec_56138_	Pfuc_146713_1_42756_t1
HG_4903	Nvec_49885_Phi_29_GP4	Drer_074797_Uncharacterized_protein_Source_UniProtKB_TrEMBL_Acc_H9GXZ0_CT027690_2	Drer_086185_Uncharacterized_protein_Source_UniProtKB_TrEMBL_Acc_F1QWZ7_CR318620_1	Drer_070049_si_ch73_366i20_1_Source_ZFIN_Acc_ZDB_GENE_070912_338_si_ch73_366i20_1	Drer_075611_Uncharacterized_protein_Source_UniProtKB_TrEMBL_Acc_F1Q8F8_CR318629_1	Drer_086767_Uncharacterized_protein_Source_UniProtKB_TrEMBL_Acc_F1Q8N3_BX957252_1	Xtro_056874	Drer_089246_si_ch73_134f24_1_Source_ZFIN_Acc_ZDB_GENE_091204_108_si_ch73_134f24_1	Drer_087047_Uncharacterized_protein_Source_UniProtKB_TrEMBL_Acc_F1QRS3_CU929328_1	Drer_091327_Uncharacterized_protein_Source_UniProtKB_TrEMBL_Acc_F1QTX3_BX649516_1	Drer_068915_si_ch211_182e10_4_Source_ZFIN_Acc_ZDB_GENE_041014_76_si_ch211_182e10_4	Drer_070661_si_ch211_182e10_4_Source_ZFIN_Acc_ZDB_GENE_041014_76_si_ch211_182e10_4	Drer_075148_Uncharacterized_protein_Source_UniProtKB_TrEMBL_Acc_H9GY15_CABZ01033874_1	Mmar_MMa54367	Drer_037342_Uncharacterized_protein_Source_UniProtKB_TrEMBL_Acc_F1Q6L9_BX255896_1	Drer_079042_si_ch211_166e11_5_Source_ZFIN_Acc_ZDB_GENE_070912_142_si_ch211_166e11_5	Drer_077989_Uncharacterized_protein_Source_UniProtKB_TrEMBL_Acc_F1R4C7_CABZ01081674_1	Drer_088529_si_dkey_146m20_1_Source_ZFIN_Acc_ZDB_GENE_041210_341_si_dkey_146m20_1	Drer_088613_Uncharacterized_protein_Source_UniProtKB_TrEMBL_Acc_H9GZ97_CABZ01006178_1	Drer_091480_Uncharacterized_protein_Source_UniProtKB_TrEMBL_Acc_H9GZC4_CR354372_1	Drer_089295_Uncharacterized_protein_Source_UniProtKB_TrEMBL_Acc_F1QHJ9_BX255962_1	Drer_088126_Uncharacterized_protein_Source_UniProtKB_TrEMBL_Acc_F1QDA9_BX119963_2	Drer_067688_si_dkeyp_101e12_1_Source_ZFIN_Acc_ZDB_GENE_091113_32_si_dkeyp_101e12_1	Drer_089794_si_dkeyp_101e12_1_Source_ZFIN_Acc_ZDB_GENE_091113_32_si_dkeyp_101e12_1	Drer_095621_si_ch73_366i20_1_Source_ZFIN_Acc_ZDB_GENE_070912_338_si_ch73_366i20_1	Drer_091590_si_ch211_170p16_1_Source_ZFIN_Acc_ZDB_GENE_070912_152_si_ch211_170p16_1	Drer_089185_si_ch73_264i18_2_Source_ZFIN_Acc_ZDB_GENE_091204_6_si_ch73_264i18_2	Drer_093811_si_dkeyp_2c8_3_Source_ZFIN_Acc_ZDB_GENE_081031_97_si_dkeyp_2c8_3	Drer_095137_si_dkey_88l16_2_Source_ZFIN_Acc_ZDB_GENE_091113_59_si_dkey_88l16_2	Ctel_196584	Xtro_061061	Drer_068325_si_dkey_21n10_3_Source_ZFIN_Acc_ZDB_GENE_070912_444_si_dkey_21n10_3	Drer_087621_Uncharacterized_protein_Source_UniProtKB_TrEMBL_Acc_F1RC42_AL928837_1	Drer_039596_Uncharacterized_protein_Source_UniProtKB_TrEMBL_Acc_E7F8S8_CABZ01031613_1	Drer_070757_si_ch211_155i14_1_Source_ZFIN_Acc_ZDB_GENE_040724_246_si_ch211_155i14_1	Drer_086989_Uncharacterized_protein_Source_UniProtKB_TrEMBL_Acc_F1QT30_CR388145_2	Drer_075428_si_dkey_225i9_4_Source_ZFIN_Acc_ZDB_GENE_131125_28_si_dkey_225i9_4	Drer_077572_si_ch211_193k19_2_Source_ZFIN_Acc_ZDB_GENE_060503_203_si_ch211_193k19_2	Drer_075537_si_dkey_57l19_1_Source_ZFIN_Acc_ZDB_GENE_060503_171_si_dkey_57l19_1	Drer_075065_si_ch211_249o11_5_Source_ZFIN_Acc_ZDB_GENE_131127_165_si_ch211_249o11_5	Drer_073793_Uncharacterized_protein_Source_UniProtKB_TrEMBL_Acc_F1R9I7_BX927234_2	Drer_088089_Uncharacterized_protein_Source_UniProtKB_TrEMBL_Acc_E7F5W8_BX005073_1	Drer_078551_zgc_171242_Source_ZFIN_Acc_ZDB_GENE_071004_79_zgc_171242	Drer_090120_si_dkey_248g21_1_Source_ZFIN_Acc_ZDB_GENE_131119_67_si_dkey_248g21_1	Drer_092949_si_ch73_366i20_1_Source_ZFIN_Acc_ZDB_GENE_070912_338_si_ch73_366i20_1	Drer_095252_si_dkey_40h20_1_Source_ZFIN_Acc_ZDB_GENE_091113_44_si_dkey_40h20_1	Drer_095893_si_dkey_85n7_7_Source_ZFIN_Acc_ZDB_GENE_110408_52_si_dkey_85n7_7	Drer_088585_Uncharacterized_protein_Source_UniProtKB_TrEMBL_Acc_F1QMA0_CR536621_1	Drer_090700_si_dkey_13m3_2_Source_ZFIN_Acc_ZDB_GENE_121214_42_si_dkey_13m3_2	Drer_089500_Uncharacterized_protein_Source_UniProtKB_TrEMBL_Acc_F1QEH7_AL935128_1	Drer_088964_Uncharacterized_protein_Source_UniProtKB_TrEMBL_Acc_F1R1M2_CR382381_1	Drer_071864_si_ch73_134f24_1_Source_ZFIN_Acc_ZDB_GENE_091204_108_si_ch73_134f24_1	Drer_096050_si_ch211_117l17_4_Source_ZFIN_Acc_ZDB_GENE_110913_102_si_ch211_117l17_4
HG_16379	Csav_004732	Spur_016054_Hypp_810	Cint_021559	Hmag_230799	Lgig_112822	Lgig_176866	Pfuc_475_1_29285_t1	Skow_36837m	Skow_08241m
HG_18139	Skow_17788m	Hmag_200191	Hmag_211177	Dpul_49104	Xtro_061352	Hmag_227727	Skow_20252m	Lgig_123634
HG_5014	Cele_007574_C14B1_3_Protein_C14B1_3_C14B1_3_mRNA_complete_cds_Source_RefSeq_mRNA_Acc_NM_065347	Isca_ISCW016774-PA	Smar_010659	Drer_071044_zgc_153722_Source_ZFIN_Acc_ZDB_GENE_060929_84_zgc_153722	Znev_00241	Hsap_Ensmbl0116663_F_box_protein_6_Source_HGNC_Symbol_Acc_13585_FBXO6	Bflo_260821043	Mmar_MMa13584	Isca_ISCW016776-PA	Drer_037645_zgc_173570_Source_ZFIN_Acc_ZDB_GENE_080218_15_zgc_173570	Tcas_270001529	Skow_35373m	Ggal_007389	Dpul_300481	Ggal_007409	Drer_092166_si_dkey_147f3_8_Source_ZFIN_Acc_ZDB_GENE_061009_32_si_dkey_147f3_8	Drer_071045_si_rp71_1k13_6_Source_ZFIN_Acc_ZDB_GENE_090312_52_si_rp71_1k13_6	Spur_008977_Fbxo6	Rcul_t13041	Drer_070355_zgc_175088_Source_ZFIN_Acc_ZDB_GENE_080204_124_zgc_175088	Mmar_MMa13587	Acar_00011548	Hsap_Ensmbl0269190_F_box_protein_17_Source_HGNC_Symbol_Acc_18754_FBXO17	Hsap_Ensmbl0161243_F_box_protein_27_Source_HGNC_Symbol_Acc_18753_FBXO27	Acar_00016210	Drer_057884_zgc_114174_Source_ZFIN_Acc_ZDB_GENE_050626_103_zgc_114174	Drer_071029_si_dkey_147f3_4_Source_ZFIN_Acc_ZDB_GENE_061009_29_si_dkey_147f3_4	Drer_092077_si_dkey_147f3_4_Source_ZFIN_Acc_ZDB_GENE_061009_29_si_dkey_147f3_4	Bmal_170584963	Lgig_134271	Isca_ISCW016775-PA	Xtro_057317	Acar_00011680	Hsap_Ensmbl0188505_non_specific_cytotoxic_cell_receptor_protein_1_homolog_zebrafish_Source_HGNC_Symbol_Acc_33739_NCCRP1	Bmal_170585144	Smim_8034_F_box_containing_protein_putative_Ixodes_scapularis_gi_241121675_ref_XP_002403297_4e_34_130	Pfuc_726_1_22268_t1	Acar_00003904	Drer_012035_zgc_100832_Source_ZFIN_Acc_ZDB_GENE_040801_53_zgc_100832	Hmag_232871	Pfuc_9480_1_17493_t1	Rcul_t13040	Drer_057899_zgc_114081_Source_ZFIN_Acc_ZDB_GENE_050913_78_zgc_114081	Drer_022623_F_box_protein_44_Source_ZFIN_Acc_ZDB_GENE_041212_85_fbxo44	Xtro_011668	Acar_00018191	Bmal_170584965	Acar_00016212	Drer_035326_nonspecific_cytotoxic_cell_receptor_protein_1_Source_ZFIN_Acc_ZDB_GENE_000210_13_nccrp1	Hsap_Ensmbl0132879_F_box_protein_44_Source_HGNC_Symbol_Acc_24847_FBXO44	Hsap_Ensmbl0116661_F_box_protein_2_Source_HGNC_Symbol_Acc_13581_FBXO2	Pfuc_751_1_22295_t1
HG_18203	Nvec_53859_	Skow_29393m	Nvec_10922_UPF0203	Nvec_8958_NUMOD1	Nvec_39584_	Nvec_54243_	Nvec_53858_	Nvec_31273_
HG_20434	Nvec_55129_	Cint_029654	Nvec_45000_Cuticle_2	Lgig_148654	Lgig_81020	Nvec_9635_Cuticle_2	Lgig_135283
HG_20570	Lgig_113400	Ctel_147371	Skow_14690m	Skow_25347m	Skow_14689m	Nvec_2399_	Lgig_174722
HG_12377	Cele_007425_C08B6_4_Protein_C08B6_4_isoform_b_Source_RefSeq_mRNA_Acc_NM_001028464	Cele_011196_R10D12_15_Protein_R10D12_15_R10D12_15_mRNA_complete_cds_Source_RefSeq_mRNA_Acc_NM_074071	Cele_012057_T26F2_1_Protein_R10D12_15_R10D12_15_mRNA_complete_cds_Source_RefSeq_mRNA_Acc_NM_074071	Tspi_316972978	Cele_020270_T05H4_7_Protein_T05H4_7_T05H4_7_mRNA_complete_cds_Source_RefSeq_mRNA_Acc_NM_072227	Rcul_t28026	Hmag_229917	Hmag_210541	Hmag_214274	Rcul_t26295	Cele_021737_Y50D4A_3_Protein_Y50D4A_3_Y50D4A_3_mRNA_complete_cds_Source_RefSeq_mRNA_Acc_NM_070990	Rcul_t45050	Rcul_t30443
HG_20160	Cgig_00202	Cgig_04380	Cgig_18242	Cgig_13168	Adig_10381	Nvec_48727_	Nvec_30370_
HG_10681	Hmag_213600	Nvec_37798_Sec15	Nvec_1509_SRR	Nvec_27357_MFMR	Nvec_7934_	Lgig_142295	Lgig_105805	Lgig_128713	Nvec_12841_Amelogenin	Nvec_30271_CM_2	Nvec_31092_	Nvec_30692_REV	Nvec_38143_Neuromodulin	Nvec_22889_Adeno_VII	Nvec_43967_	Nvec_43763_
HG_10376	Skow_44049m	Skow_11074m	Skow_43543m	Hrob_92804	Ctel_126680	Nvec_9955_MpPF2	Skow_32445m	Hmag_211090	Skow_32448m	Skow_32452m	Dpul_341341	Skow_32446m	Nvec_6412_Extensin_2	Smar_006225	Pfuc_82187_1_05967_t1	Nvec_57397_	Pfuc_397301_1_50440_t1
HG_44437	Skow_38996m	Nvec_42948_FtsX	Pfuc_146129_1_71858_t1
HG_10440	Hmag_204055	Cgig_19037	Skow_16014m	Skow_24794m	Skow_24785m	Skow_24787m	Skow_24789m	Skow_24779m	Skow_24793m	Skow_07461m	Nvec_11961_	Skow_43134m	Lgig_163990	Skow_32743m	Skow_43135m	Lgig_148467	Skow_43136m
HG_6920	Csav_006869	Csav_006381	Acar_00014553	Smar_007681	Skow_43365m	Smim_28370_AGAP000432_PA_Anopheles_gambiae_str_PEST_gi_31203437_ref_XP_310667_2e_26_105	Nvec_29892_	Acar_00014545	Znev_00506	Skow_43364m	Skow_43362m	Adig_15135	Mmar_MMa08144	Xtro_022991	Mmar_MMa35687	Adig_15134	Dmel_0023530_CG3740	Adig_05722	Ggal_007124	Bflo_260798652	Drer_088500_chromosome_19_open_reading_frame_12_Source_HGNC_Symbol_Acc_25443_C7H19orf12_2_of_3	Spur_001714_Spur_001714	Dmel_0037562_CG11671	Drer_092703_chromosome_19_open_reading_frame_12_Source_HGNC_Symbol_Acc_25443_C7H19orf12_3_of_3	Drer_058857_chromosome_19_open_reading_frame_12_Source_HGNC_Symbol_Acc_25443_C18H19orf12_1_of_3	Hmag_219685	Hsap_Ensmbl0131943_chromosome_19_open_reading_frame_12_Source_HGNC_Symbol_Acc_25443_C19orf12	Tcas_270010890	Mmar_MMa48036	Isca_ISCW011195-PA	Spur_001715_01715
HG_43388	Hmag_209203	Pfuc_7436_1_31385_t1	Pfuc_8929_1_53257_t1
HG_40709	Bsch_g257	Bsch_g30482	Adig_02322
HG_33973	Nvec_31694_	Skow_16409m	Lgig_134885	Skow_35869m
HG_31900	Nvec_48444_Death	Cint_023164	Nvec_32858_DUF59	Nvec_57932_Death
HG_27981	Csav_013928	Nvec_57587_	Bflo_260821872	Bflo_260809654	Nvec_57586_
HG_23538	Skow_44499m	Nvec_685_	Skow_11280m	Skow_05211m	Skow_41296m	Skow_41295m
HG_5338	Hmag_222933	Hmag_200973	Hmag_206796	Hmag_200068	Hmag_216113	Hmag_228557	Hmag_216363	Hmag_202244	Hmag_201918	Hmag_200363	Hmag_229838	Hmag_205004	Hmag_202667	Hmag_214049	Hmag_208229	Hmag_230674	Hmag_228959	Hmag_224984	Hmag_226610	Hmag_200073	Hmag_206224	Hmag_221658	Hmag_209925	Hrob_191378	Hmag_209546	Hrob_177251	Hmag_217255	Hmag_201475	Hmag_207531	Hrob_158910	Hmag_229632	Hmag_208586	Hmag_214422	Hmag_208408	Hmag_205517	Hmag_214586	Hmag_200053	Hmag_209882	Hmag_228077	Hmag_230404	Hmag_204267	Hrob_161033	Hmag_201345	Hmag_208260	Hmag_225810	Hmag_218058	Hrob_161034	Hrob_178529
HG_23369	Spur_018919_Hypp_2410	Nvec_1879_	Skow_00177m	Skow_16143m	Skow_16148m	Lgig_138170
HG_17682	Spur_007016_Hypp_1693	Spur_022143_Hypp_1039	Spur_024796_Spur_024796	Spur_006948_Spur_006948	Skow_42447m	Skow_24036m	Hmag_227469	Spur_006192_Spur_006192
HG_16497	Lgig_171610	Bflo_260781679	Hmag_204971	Hmag_228513	Lgig_115576	Lgig_171602	Lgig_171611	Lgig_139167	Lgig_115290
HG_4542	Hmag_217370	Hmag_222287	Hmag_229646	Hmag_207291	Hmag_218814	Hrob_189670	Hmag_232065	Hmag_205317	Hmag_231360	Hmag_223390	Hrob_180295	Hrob_160122	Hrob_178094	Hmag_228741	Hmag_202880	Hrob_180908	Hrob_171586	Hrob_176266	Hmag_216879	Ctel_208021	Hmag_218164	Hmag_230526	Hmag_222640	Hmag_217360	Ctel_186637	Ctel_195363	Hrob_177274	Hmag_226704	Hmag_202738	Ctel_188236	Hmag_214916	Ctel_195438	Hmag_229053	Ctel_216517	Hmag_228133	Hmag_215641	Ctel_197258	Hmag_229919	Hmag_209009	Ctel_196595	Hmag_209415	Ctel_210307	Hmag_211821	Hmag_219192	Hrob_174404	Hmag_228652	Hmag_224133	Hmag_200512	Hmag_220535	Hrob_163865	Hmag_230145	Hmag_230645	Hmag_203638	Hmag_206690	Hmag_201289	Hrob_174403	Hrob_166113
HG_18393	Hmag_228331	Hmag_219895	Hmag_220054	Hmag_226991	Hmag_226990	Adig_12127	Hrob_175457	Adig_22539
HG_18016	Cgig_02712	Cgig_15164	Cgig_04491	Cgig_18318	Adig_14517	Pfuc_185519_1_06785_t1	Pfuc_727_1_51056_t1	Adig_00261
HG_16015	Skow_44275m	Hmag_231404	Cgig_23875_Putative_ATP_dependent_RNA_helicase_TDRD9_Source_UniProtKB_TrEMBL_Acc_K1RSC6	Pfuc_8259_1_31555_t1	Ctel_194616	Ctel_190433	Smim_1586_PREDICTED_putative_ATP_dependent_RNA_helicase_TDRD9_like_Monodelphis_domestica_gi_334310996_ref_XP_001373065_8e_30_125	Isca_ISCW018550-PA	Odio_013393001
HG_49501	Nvec_34281_	Nvec_57262_	Skow_25676m
HG_7179	Hrob_164888	Hmag_202562	Hmag_228230	Hmag_221563	Hmag_219104	Hmag_202786	Hmag_221050	Hmag_220129	Hmag_206752	Hmag_224083	Hmag_201544	Hrob_169137	Hmag_201185	Hrob_166741	Hrob_160118	Hrob_182643	Hmag_232101	Hrob_183443	Hrob_161035	Hmag_216853	Hrob_169160	Hmag_208521	Hrob_169157	Hrob_183690	Hrob_164157	Hrob_174287	Hrob_182471	Hrob_166954	Hrob_175872	Hrob_158741	Hrob_171149
HG_43539	Ctel_214624	Skow_01863m	Adig_21641
HG_42723	Hmag_231508	Pfuc_249868_1_57572_t1	Pfuc_5937_1_31082_t1
HG_7314	Bflo_260818226	Hsap_Ensmbl0157625_TGF_beta_activated_kinase_1_MAP3K7_binding_protein_3_Source_HGNC_Symbol_Acc_30681_TAB3	Xtro_023183	Csav_007753	Cint_026560	Acar_00007096	Ggal_020155	Acar_00006862	Drer_062063_TGF_beta_activated_kinase_1_MAP3K7_binding_protein_3_Source_ZFIN_Acc_ZDB_GENE_060503_408_tab3	Xtro_046262	Skow_29134m	Isca_ISCW009346-PA	Smim_80090_NFkB_activating_protein_isoform_B_Homo_sapiens_gi_37538058_gb_AAQ92939_3e_24_115	Lgig_154664	Smar_008287	Spur_003955_Tab2_3	Pfuc_14726_1_46796_t1	Znev_10348	Ggal_026205	Tcas_270012754	Adig_24119	Smim_32737_PREDICTED_TGF_beta_activated_kinase_and_MAP3K7_binding_protein_Monodelphis_domestica_gi_126310679_ref_XP_001370832_3e_09_67_4	Cgig_08373_Mitogen_activated_protein_kinase_kinase_kinase_7_interacting_protein_3_like_protein_Source_UniProtKB_TrEMBL_Acc_K1QDE1	Ctel_227380	Dmel_0086358_Tab2_TAK1_associated_binding_protein_2_Source_FlyBase_0086358	Hsap_Ensmbl0055208_TGF_beta_activated_kinase_1_MAP3K7_binding_protein_2_Source_HGNC_Symbol_Acc_17075_TAB2	Drer_021509_TGF_beta_activated_kinase_1_MAP3K7_binding_protein_2_Source_ZFIN_Acc_ZDB_GENE_040426_933_tab2	Dpul_325411	Pfuc_12870_1_39402_t1	Pfuc_28457_1_19244_t1
HG_44314	Lgig_154483	Ctel_219069	Nvec_18989_TLP_20
HG_41538	Nvec_39649_DUF81	Lgig_165115	Nvec_25328_
HG_35851	Hmag_206651	Hmag_206971	Hmag_206652	Smar_004772
HG_6254	Nvec_35887_	Adig_03736	Adig_07477	Nvec_44095_	Hmag_213412	Hmag_226862	Adig_05139	Nvec_45306_	Adig_17619	Bflo_260786889	Nvec_45173_	Adig_05557	Adig_04297	Nvec_3840_MANEC	Hmag_213645	Hmag_221044	Nvec_27474_MANEC	Nvec_26886_	Hmag_209363	Nvec_25377_Phospholip_A2_2	Nvec_26219_MANEC	Hmag_219945	Hmag_202921	Hmag_232177	Hmag_213413	Adig_03737	Adig_21472	Hmag_231383	Hmag_213765	Hmag_209362	Adig_17192	Hmag_221042	Nvec_59209	Nvec_15741_MANEC	Hmag_217312	Nvec_38303_Fz	Nvec_5142_	Nvec_59784_EGF
HG_27658	Lgig_120956	Ctel_95794	Ctel_142822	Nvec_11455_	Lgig_124809
HG_33545	Nvec_7344_FLO_LFY	Lgig_236806	Skow_44760m	Ctel_199852
HG_31785	Spur_018044_Ubr4_1	Smim_79454_Protein_purity_of_essence_Acromyrmex_echinatior_gi_332024978_gb_EGI65165_6e_29_126	Spur_000516_Ubr4_4	Adig_22850
HG_27722	Nvec_43608_	Pfuc_139363_1_13883_t1	Skow_40280m	Nvec_26394_Plasmodium_HRP	Nvec_30153_
HG_19834	Ggal_007480	Xtro_054419	Drer_075217_tudor_domain_containing_12_Source_HGNC_Symbol_Acc_25044_TDRD12	Cint_022832	Hsap_Ensmbl0173809_tudor_domain_containing_12_Source_HGNC_Symbol_Acc_25044_TDRD12	Adig_23499	Hmag_214351
HG_17938	Nvec_42803_CagY_M	Skow_29933m	Xtro_050290	Csav_006714	Skow_29936m	Skow_10493m	Lgig_122647	Lgig_122752
HG_28023	Adig_19609	Avag_11143001	Avag_07616001	Avag_11144001	Avag_07617001
HG_25383	Adig_01711	Adig_20383	Adig_01712	Adig_10275	Pfuc_12533_1_46516_t1
HG_9114	Sman_131280_Putative_bcl_2_homologous_antagonist_killer_Bak_Source_UniProtKB_TrEMBL_Acc_G4VKX7	Sjap_0049870	Hrob_79940	Ctel_38953	Acar_00016202	Adig_00172	Sjap_0049860	Hsap_Ensmbl0030110_BCL2_antagonist_killer_1_Source_HGNC_Symbol_Acc_949_BAK1	Skow_00131m	Ggal_005040	Rcul_t46209	Rcul_t42976	Nvec_27835_Bcl_2	Sman_095190_Putative_apoptosis_regulator_bax_Source_UniProtKB_TrEMBL_Acc_G4VRL9	Hmag_223227	Sjap_0101890	Hrob_93020	Gsal_3462_bcl2_associated_x_protein	Rcul_t07841	Skow_40381m	Sjap_0208900
HG_18303	Skow_38742m	Skow_39844m	Nvec_40706_Extensin_2	Skow_37905m	Lgig_123035	Skow_21633m	Nvec_17117_	Xtro_056604
HG_22125	Ctel_209453	Hmag_212259	Ctel_185827	Ctel_219017	Ctel_201958	Hrob_159362
HG_16374	Skow_17819m	Skow_27184m	Bflo_260801173	Skow_43046m	Skow_27190m	Skow_27188m	Nvec_26567_	Skow_27191m	Bflo_260784013
HG_22092	Hrob_162963	Hmag_209282	Hmag_220669	Hmag_220670	Hmag_216163	Hmag_220673
HG_11766	Bmal_170592973	Hmag_232625	Hmag_200177	Hmag_229845
HG_8054	Skow_15312m	Skow_15300m	Nvec_47922_	Skow_15587m	Adig_18121	Spur_001954_Tor1	Drer_069102_zgc_112962_Source_ZFIN_Acc_ZDB_GENE_050410_15_zgc_112962	Cint_023906	Cint_023907	Spur_014307_Spur_014307	Cint_019990	Csav_013758	Bflo_260810971	Cint_023905	Acar_00001045	Bflo_260828915	Hsap_Ensmbl0143337_torsin_A_interacting_protein_1_Source_HGNC_Symbol_Acc_29456_TOR1AIP1	Xtro_061384	Hsap_Ensmbl0169905_torsin_A_interacting_protein_2_Source_HGNC_Symbol_Acc_24055_TOR1AIP2	Ggal_006386	Bflo_260810983	Ggal_006310	Drer_094336_si_dkeyp_82a1_6_Source_ZFIN_Acc_ZDB_GENE_081105_150_si_dkeyp_82a1_6	Xtro_061358	Adig_23206	Bflo_260811009
HG_7814	Mmar_MMa51899	Cele_004249_pvf_1_Protein_PVF_1_pvf_1_mRNA_complete_cds_Source_RefSeq_mRNA_Acc_NM_065060	Rcul_t27511	Ctel_153454	Ctel_220370	Tcas_270005397	Dpul_308843	Smim_1726_VEGF183_protein_putative_Ixodes_scapularis_gi_241706655_ref_XP_002411998_5e_29_116	Cgig_11420_Vascular_endothelial_growth_factor_D_Source_UniProtKB_TrEMBL_Acc_K1PIK4	Mmar_MMa17260	Isca_ISCW021859-PA	Dmel_0030964_Pvf1_PDGF_and_VEGF_related_factor_1_Source_FlyBase_0030964	Smar_013364	Spur_014978_Vegf	Skow_04906m	Mmar_MMa11442	Pfuc_938_1_58309_t1	Lgig_228640	Smim_40613_VEGF183_protein_putative_Ixodes_scapularis_gi_241706655_ref_XP_002411998_3e_51_181	Dpul_98897	Smar_011208	Dpul_260184	Hrob_193902	Znev_14473	Tcas_270006012	Hmag_221742	Smim_80857_VEGF183_protein_putative_Ixodes_scapularis_gi_241706655_ref_XP_002411998_2e_04_47_4
HG_10235	Cint_028811	Mmar_MMa49738	Skow_09901m	Skow_02272m	Nvec_45915_CRAM_rpt	Nvec_13629_Extensin_2	Skow_22145m	Csav_005090	Csav_004074	Csav_004200	Nvec_38532_CRAM_rpt	Skow_26147m	Lgig_134265	Pfuc_2947_1_51851_t1	Skow_28311m	Lgig_170240	Skow_31636m
HG_48160	Hmag_210130	Smar_013719	Smar_015590
HG_32888	Xtro_020412	Nvec_42338_dDENN	Nvec_48327_	Nvec_41788_
HG_36134	Adig_23456	Nvec_52562_	Bflo_260802602	Nvec_11276_Metallothio_5
HG_6408	Tspi_316960336	Tspi_316972553	Tspi_316966350	Tspi_316974316	Tspi_316975278	Rcul_t11947	Tspi_316961908	Tspi_316960461	Hmag_209083	Tspi_316972507	Tspi_316979268	Hmag_215559	Tspi_316970846	Tspi_316960048	Tspi_316975353	Tspi_316963578	Tspi_316964411	Tspi_316964173	Tspi_316967763	Tspi_316965408	Tspi_316962223	Tspi_316967370	Tspi_316955534	Tspi_316979192	Tspi_316979243	Tspi_316966711	Tspi_316958584	Tspi_316965241	Tspi_316955533	Tspi_316961840	Tspi_316973463	Hmag_200938	Tspi_316966597	Tspi_316979732	Tspi_316975373	Mmar_MMa40866	Tspi_316970898
HG_70666	Ggal_036417	Nvec_55861_Transposase_27
HG_32237	Bflo_260825822	Cint_026404	Csav_010719	Nvec_15253_
HG_63827	Nvec_47631_Amb_V_allergen	Pfuc_156259_1_21280_t1
HG_5348	Bsch_g11785	Bsch_g18076	Acar_00012767	Drer_026801_staufen_RNA_binding_protein_homolog_2_Drosophila_Source_ZFIN_Acc_ZDB_GENE_040426_687_stau2	Ggal_025179	Ggal_025177	Xtro_025855	Ctel_152167	Xtro_025856	Odio_018186001	Znev_08079	Skow_33283m	Lgig_82984	Bflo_260785891	Pfuc_5396_1_67237_t1	Smim_70962_PREDICTED_Double_stranded_RNA_binding_protein_Staufen_homolog_like_Saccoglossus_kowalevskii_gi_291222217_ref_XP_002731114_4e_173_523	Ggal_007529	Tcas_270015116	Cgig_15882_Double_stranded_RNA_binding_protein_Staufen_like_protein_2_Source_UniProtKB_TrEMBL_Acc_K1RF87	Xtro_003706	Xtro_003708	Acar_00015664	Ggal_007531	Nvec_50149_	Drer_044182_staufen_RNA_binding_protein_homolog_1_Drosophila_Source_ZFIN_Acc_ZDB_GENE_030131_6372_stau1	Spur_023200_Staufen1	Mmar_MMa21488	Adig_08737	Smar_004496	Hmag_232875	Rcul_t41038	Hrob_73388	Isca_ISCW004051-PA	Cele_018857_stau_1_Protein_STAU_1_stau_1_mRNA_complete_cds_Source_RefSeq_mRNA_Acc_NM_075795	Dmel_0003520_stau_staufen_Source_FlyBase_0003520	Dpul_324210	Bmal_170586588	Spur_010068_Staufen2	Tcas_270006021	Avag_02038001	Pfuc_108059_1_71581_t1	Avag_58814001	Mmar_MMa09840	Dpul_321006	Hsap_Ensmbl0124214_staufen_double_stranded_RNA_binding_protein_1_Source_HGNC_Symbol_Acc_11370_STAU1	Hsap_Ensmbl0040341_staufen_double_stranded_RNA_binding_protein_2_Source_HGNC_Symbol_Acc_11371_STAU2	Ggal_035876	Mmar_MMa29732
HG_17815	Lgig_143169	Lgig_176543	Hmag_226104	Nvec_569_Big_1	Nvec_59256	Nvec_49924_	Hmag_226837	Mmar_MMa10607
HG_22589	Bsch_g57569	Hmag_228250	Hmag_224776	Lgig_88392	Acar_00019380	Acar_00020443
HG_26381	Hmag_207914	Avag_09671001	Avag_17764001	Avag_43752001	Avag_37203001
HG_20516	Skow_28392m	Pfuc_20188_1_40222_t1	Lgig_111378	Nvec_58709_CRA_rpt	Pfuc_40259_1_34152_t1	Pfuc_70130_1_27647_t1	Skow_28386m
HG_22179	Nvec_17656_TIR	Avag_61176001	Avag_67240001	Avag_13923001	Avag_16023001	Hmag_214833
HG_16597	Skow_39838m	Skow_04479m	Nvec_29418_	Ctel_96978	Skow_12636m	Skow_36540m	Skow_45733m	Skow_38443m	Skow_38902m
HG_16525	Lgig_146503	Hmag_205735	Skow_39691m	Lgig_107366	Skow_15004m	Hrob_163835	Pfuc_128276_1_49807_t1	Skow_32212m	Tcas_270010303
HG_8513	Adig_10795	Nvec_35622_	Nvec_50285_SAP	Nvec_44935_SAP	Bflo_260803645	Nvec_5311_GnsAB	Nvec_21784_	Nvec_48760_bZIP_1	Nvec_484_bZIP_1	Adig_24658	Nvec_13675_SAP	Nvec_12214_SAP	Nvec_15978_FCH	Nvec_6901_	Nvec_58411_SKIP_SNW	Nvec_13234_PSI	Nvec_48665_CM1	Nvec_58220	Nvec_39314_	Nvec_1193_Nucleoplasmin	Nvec_36543_Filo_VP24	Nvec_8060_	Nvec_12918_Adeno_E3A	Nvec_57279_Adeno_E3A
HG_13644	Ctel_220411	Adig_21400	Cgig_13945_Ankyrin_repeat_domain_containing_protein_55_Source_UniProtKB_TrEMBL_Acc_K1PQ61	Pfuc_72211_1_20454_t1	Ctel_190248	Avag_15753001	Pfuc_18128_1_18509_t1	Nvec_40572_Ank	Pfuc_59639_1_63553_t1	Nvec_27684_DUF1660	Pfuc_32286_1_33837_t1
HG_11884	Pfuc_347029_1_57693_t1	Pfuc_207408_1_14186_t1	Pfuc_2411_1_51666_t1	Spur_017017_Spur_017017	Pfuc_151493_1_64577_t1	Lgig_117863	Ctel_185064	Skow_00072m	Ctel_206264	Ctel_190442	Hmag_206454	Isca_ISCW004750-PA	Hmag_230495	Pfuc_239222_1_06964_t1
HG_15066	Bflo_260798937	Skow_26346m	Ctel_197986	Drer_073858_peroxisomal_biogenesis_factor_26_Source_ZFIN_Acc_ZDB_GENE_030131_6584_pex26	Acar_00012189	Lgig_228796	Xtro_058448	Hsap_Ensmbl0215193_peroxisomal_biogenesis_factor_26_Source_HGNC_Symbol_Acc_22965_PEX26	Adig_14566	Spur_024904_Hypp_2757
HG_12218	Hmag_203582	Hmag_226061	Hmag_204796	Hmag_200005	Hmag_203288	Hmag_215385	Hmag_211442	Hmag_202101	Hmag_226907	Pfuc_39990_1_12397_t1	Hmag_211585	Hmag_216657	Hmag_214698
HG_7453	Bflo_260802480	Bsch_g52473	Drer_042962_DiGeorge_syndrome_critical_region_gene_2_Source_ZFIN_Acc_ZDB_GENE_040718_404_dgcr2	Skow_11737m	Bflo_260822153	Cgig_17511_Integral_membrane_protein_DGCR2_IDD_Source_UniProtKB_TrEMBL_Acc_K1RE17	Pfuc_6373_1_09340_t1	Lgig_228315	Smar_001999	Isca_ISCW017961-PA	Ctel_187559	Mmar_MMa52228	Dpul_304342	Hsap_Ensmbl0070413_DiGeorge_syndrome_critical_region_gene_2_Source_HGNC_Symbol_Acc_2845_DGCR2	Acar_00002639	Dmel_0259823_CG42404	Ggal_009460	Tcas_270015037	Xtro_048449	Xtro_062395	Dmel_0052647_CG32647	Ctel_29685	Pfuc_13894_1_39564_t1	Hmag_232872	Spur_017842_Clect_VWFtypeC	Dpul_103963	Znev_12648	Ggal_037737	Mmar_MMa51753
HG_15130	Pfuc_22618_1_69505_t1	Pfuc_22336_1_69482_t1	Nvec_33573_	Skow_36921m	Pfuc_84843_1_56674_t1	Pfuc_15466_1_03618_t1	Nvec_2616_Na_trans_assoc	Skow_04397m	Pfuc_16010_1_39767_t1	Pfuc_15520_1_25423_t1
HG_47600	Hmag_222015	Hrob_159109	Skow_07579m
HG_12185	Pfuc_29290_1_55300_t1	Cgig_12994	Cgig_13901	Adig_24539	Cgig_12995	Cgig_26829_Tankyrase_1_Source_UniProtKB_TrEMBL_Acc_K1QCT6	Pfuc_1526_1_07994_t1	Pfuc_29137_1_19283_t1	Pfuc_2018_1_66187_t1	Adig_13009	Pfuc_54567_1_63462_t1	Pfuc_32918_1_62717_t1	Pfuc_334864_1_36031_t1
HG_38937	Isca_ISCW000329-PA	Skow_24402m	Nvec_3148_Keratin_B2
HG_11233	Cgig_16639_Cytochrome_P450_1A1_Source_UniProtKB_TrEMBL_Acc_K1QXC3	Cgig_01178	Cgig_06287	Cgig_28280	Pfuc_1161_1_36849_t1	Pfuc_44968_1_19934_t1	Adig_06700	Adig_15584	Adig_05902	Adig_05901	Hmag_231969	Adig_21992	Adig_15583	Adig_16294	Adig_06699
HG_7148	Skow_42695m	Drer_055502_capicua_homolog_b_Drosophila_Source_ZFIN_Acc_ZDB_GENE_030131_1966_cicb	Hsap_Ensmbl0079432_capicua_transcriptional_repressor_Source_HGNC_Symbol_Acc_14214_CIC	Drer_071150_capicua_homolog_a_Drosophila_Source_ZFIN_Acc_ZDB_GENE_060503_700_cica	Smar_009315	Xtro_062872	Xtro_058412	Tcas_270015125	Smim_79965_capicua_protein_putative_Pediculus_humanus_corporis_gi_242005681_ref_XP_002423691_2e_163_554	Pfuc_17652_1_11054_t1	Nvec_29576_	Znev_17666	Cgig_15746_Capicua_like_protein_Source_UniProtKB_TrEMBL_Acc_K1S2U7	Bmal_170588775	Dmel_0262582_cic_capicua_Source_FlyBase_0262582	Cele_001560_gei_3_Protein_GEI_3_isoform_a_Source_RefSeq_mRNA_Acc_NM_001083303	Tspi_316961895	Lgig_100217	Dpul_37735	Hmag_230738	Sjap_0093980	Hrob_148142	Ctel_199314	Acar_00010591	Smar_015768	Skow_42698m	Hmag_230739	Rcul_t47652	Hrob_182418	Nvec_27371_	Spur_024185_Spur_024185
HG_39238	Nvec_52045_DUF1605	Nvec_31886_	Skow_29218m
HG_45261	Nvec_43809_PSGP	Ctel_147058	Nvec_19342_Keratin_B2
HG_27999	Skow_36189m	Hmag_219531	Hmag_223407	Nvec_50256_	Nvec_35934_HC2
HG_34356	Bflo_260783219	Nvec_34958_PkinA_anch	Skow_14852m	Nvec_41002_NCD3G
HG_26806	Adig_02021	Adig_02034	Pfuc_23134_1_54873_t1	Pfuc_51676_1_34498_t1	Pfuc_41213_1_55808_t1
HG_26468	Adig_02807	Smim_52839_TBC1_domain_family_member_15_Ascaris_suum_gi_324505166_gb_ADY42226_8e_12_71_6	Adig_04752	Nvec_27100_	Hrob_181302
HG_9809	Skow_24967m	Nvec_35022_S_antigen	Skow_24615m	Skow_16964m	Skow_21355m	Skow_21356m	Skow_24616m	Skow_21359m	Csav_010059	Skow_24614m	Skow_44332m	Skow_08527m	Skow_24617m	Lgig_109735	Skow_00896m	Skow_00508m	Skow_30786m	Nvec_11359_	Skow_09525m
HG_9341	Sman_029520_Villin_putative_Source_UniProtKB_TrEMBL_Acc_G4LW89	Smim_26636_ablim_putative_Pediculus_humanus_corporis_gi_242017898_ref_XP_002429421_1e_32_129	Tspi_316972994	Znev_06278	Ctel_117424	Avag_02561001	Avag_58785001	Avag_39288001	Hrob_193140	Gsal_881_actin_binding_lim_protein_2_like	Adig_16405	Cgig_15326_Actin_binding_LIM_protein_1_Source_UniProtKB_TrEMBL_Acc_K1R4C2	Lgig_234877	Skow_12657m	Hrob_191395	Spur_008027_Spur_008027	Avag_07827001	Cgig_17519	Pfuc_1262_1_29643_t1	Hrob_175009
HG_65672	Ctel_67286	Hmag_214717
HG_19596	Skow_06223m	Skow_28539m	Skow_40672m	Skow_33508m	Nvec_28042_	Skow_37356m	Skow_29670m
HG_17933	Nvec_59540_Amelogenin	Lgig_66501	Lgig_144518	Pfuc_107564_1_57001_t1	Pfuc_84533_1_49317_t1	Pfuc_46995_1_12624_t1	Lgig_68780	Nvec_23780_
HG_23346	Skow_30518m	Cint_022771	Hmag_220671	Skow_02471m	Skow_20147m	Skow_32469m
HG_23651	Nvec_39684_Tom7	Skow_41394m	Skow_41393m	Skow_02817m	Bflo_260810109	Skow_44353m
HG_55816	Hmag_231843	Lgig_189648
HG_14883	Isca_ISCW021391-PA	Sman_014610_Putative_eggshell_protein_Source_UniProtKB_Swiss_Prot_Acc_P08016	Sjap_0204330	Pfuc_20080_1_61967_t1	Nvec_34084_	Dpul_325062	Pfuc_398376_1_43267_t1	Hrob_170177	Smar_007233	Sjap_0024010
HG_19114	Ctel_214819	Ctel_199481	Ctel_185637	Ctel_186776	Ctel_204135	Hmag_227354	Ctel_217445
HG_8708	Cgig_14719_Ubiquitin_specific_peptidase_like_protein_1_Source_UniProtKB_TrEMBL_Acc_K1QAR6	Lgig_144274	Bflo_260827427	Ctel_227502	Skow_35547m	Hsap_Ensmbl0132952_ubiquitin_specific_peptidase_like_1_Source_HGNC_Symbol_Acc_20294_USPL1	Ggal_027538	Acar_00004960	Nvec_30744_UCH	Drer_034825_ubiquitin_specific_peptidase_like_1_Source_ZFIN_Acc_ZDB_GENE_040930_7_uspl1	Xtro_041557	Adig_10148	Ggal_035675	Hmag_212515	Csav_001539	Smim_50928_PREDICTED_ubiquitin_specific_peptidase_like_protein_like_Ailuropoda_melanoleuca_gi_301757908_ref_XP_002914801_1e_23_115	Spur_008924_Hypp_563	Cint_021936	Pfuc_39273_1_62986_t1	Pfuc_55111_1_48826_t1	Csav_001538	Dpul_306807	Znev_12965
HG_21650	Avag_22237001	Adig_19838	Rcul_t41360	Lgig_176683	Avag_15015001	Avag_00890001
HG_12915	Cgig_23557	Cgig_23096_Enterin_neuropeptide_Source_UniProtKB_TrEMBL_Acc_K1R0I1	Cgig_00211	Cgig_05496	Pfuc_14889_1_18175_t1	Pfuc_828_1_29443_t1	Cgig_13557	Cgig_09545	Nvec_16609_PHD	Lgig_154949	Xtro_045760	Cgig_25147
HG_7865	Ctel_199538	Cgig_21326_Protein_htrL_Source_UniProtKB_TrEMBL_Acc_K1R3V3	Cgig_23083	Ctel_211318	Nvec_46291_	Pfuc_1077_1_51199_t1	Cgig_03019	Cgig_06309	Pfuc_24883_1_33472_t1	Ctel_214404	Lgig_155187	Cgig_02975	Cgig_11077	Pfuc_6817_1_45518_t1	Cgig_18524	Cgig_24741	Cgig_23497	Pfuc_10655_1_46246_t1	Cgig_11136	Lgig_157475	Hrob_181058	Hrob_161626	Cgig_10650	Lgig_162529	Cgig_08365	Hrob_173613	Hrob_173608
HG_16474	Skow_34764m	Skow_36982m	Skow_08251m	Hmag_219091	Spur_003978_Spur_003978	Skow_24876m	Skow_42196m	Skow_08256m	Skow_42195m
HG_22361	Hmag_232210	Ctel_221252	Nvec_18024_	Hmag_232211	Adig_05493	Hmag_223135
HG_8240	Cgig_07404	Pfuc_19478_1_04009_t1	Pfuc_6480_1_09362_t1	Pfuc_37342_1_41041_t1	Pfuc_23482_1_18938_t1	Pfuc_847_1_58271_t1	Pfuc_6851_1_52840_t1	Pfuc_17884_1_32864_t1	Pfuc_3488_1_30416_t1	Nvec_50276_	Pfuc_4111_1_23504_t1	Hmag_220040	Skow_30906m	Pfuc_72638_1_13135_t1	Lgig_169853	Cgig_22834_Poly_ADP_ribose_polymerase_12_Source_UniProtKB_TrEMBL_Acc_K1RCU3	Hrob_166091	Skow_03586m	Hrob_166090	Pfuc_8483_1_24402_t1	Pfuc_54406_1_34561_t1	Pfuc_847_1_58269_t1	Pfuc_5935_1_09255_t1	Pfuc_49920_1_20056_t1	Pfuc_84074_1_27845_t1
HG_45589	Ctel_213452	Hmag_222632	Hmag_228608
HG_46702	Skow_39274m	Nvec_41467_Plasmodium_HRP	Nvec_44359_
HG_12400	Nvec_37648_	Bflo_260786278	Skow_02802m	Skow_45971m	Skow_29540m	Skow_02796m	Skow_02799m	Spur_025537_MethsynthII	Bflo_260786280	Skow_29549m	Adig_23050	Skow_29552m	Nvec_41833_
HG_10230	Hmag_207302	Hmag_217827	Hmag_213568	Avag_22569001	Avag_49584001	Avag_56194001	Hmag_208411	Smar_002661	Hmag_202637	Dpul_332430	Hmag_211464	Hmag_211465	Avag_01543001	Hmag_201043	Hmag_219621	Smar_004466	Avag_56255001
HG_39115	Nvec_52687_Myb_DNA_binding	Bsch_g34886	Bsch_g49754
HG_40466	Nvec_36780_GST_C	Nvec_40327_	Pfuc_14316_1_39594_t1
HG_5663	Cgig_19940_Transcription_factor_glial_cells_missing_Source_UniProtKB_TrEMBL_Acc_K1PSK2	Tcas_270007982	Znev_02530	Bflo_260793563	Lgig_112320	Dmel_0014179_gcm_glial_cells_missing_Source_FlyBase_0014179	Dpul_26189	Mmar_MMa21968	Dmel_0019809_gcm2_gcm2_Source_FlyBase_0019809	Ctel_133139	Skow_18670m	Isca_ISCW022914-PA	Hsap_Ensmbl0124827_glial_cells_missing_homolog_2_Drosophila_Source_HGNC_Symbol_Acc_4198_GCM2	Acar_00008505	Xtro_057127	Ggal_036461	Drer_045413_glial_cells_missing_homolog_2_Drosophila_Source_ZFIN_Acc_ZDB_GENE_050127_1_gcm2	Ggal_020805	Xtro_002324	Hsap_Ensmbl0137270_glial_cells_missing_homolog_1_Drosophila_Source_HGNC_Symbol_Acc_4197_GCM1	Bflo_260785141	Ggal_026273	Emul_03573	Egra_03822	Sman_171130_Glial_cells_missing_related_Source_UniProtKB_TrEMBL_Acc_G4VCV4	Sman_152660_Glial_cells_missing_related_Source_UniProtKB_TrEMBL_Acc_G4LYB5	Gsal_8391_transcription_factor_glial_cells_missing	Gsal_11367_transcription_factor_glial_cells_missing	Acar_00008370	Emul_07197	Sjap_0024710	Egra_03216	Skow_22849m	Spur_006462_Gcm_Glial_cells_missing_like_protein_Source_UniProtKB_TrEMBL_Acc_Q8MMJ4	Sjap_0090760	Smim_76891_PREDICTED_similar_to_AGAP007783_PA_Tribolium_castaneum_gi_189237867_ref_XP_975103_9e_48_166	Hrob_145480	Hrob_125367	Nvec_48151_	Hmic_0457900	Smar_010130	Pfuc_9789_1_02807_t1	Adig_11589	Nvec_1491_	Sjap_0076850
HG_34474	Lgig_107517	Hmag_226040	Lgig_162339	Lgig_232952
HG_40120	Bsch_g15535	Hmag_209333	Hmag_212564
HG_9448	Hmag_230525	Hrob_169433	Hrob_163983	Hrob_171684	Hrob_179310	Hrob_158590	Hrob_166505	Hrob_164214	Hmag_225200	Hmag_207768	Hrob_168084	Hrob_176069	Hrob_159245	Hrob_174947	Hrob_167012	Hrob_184622	Hmag_218079	Hrob_184781	Hrob_168085	Hrob_171363
HG_64228	Bflo_260798743	Nvec_56706_
HG_71131	Hmag_218925	Hrob_161380
HG_63484	Nvec_38058_TP2	Ctel_111132
HG_27120	Hmag_205856	Nvec_47490_WSC	Nvec_33492_PKD	Adig_12589	Pfuc_86794_1_13374_t1
HG_22584	Nvec_23667_	Skow_02303m	Bflo_260783076	Mmar_MMa35154	Skow_16714m	Nvec_33370_Pentapeptide_2
HG_12969	Bsch_g25977	Cint_001269	Nvec_32866_Occludin_ELL	Cgig_12529	Lgig_204705	Ctel_221363	Skow_23704m	Adig_18107	Avag_46918001	Spur_024980_Spur_024980	Avag_51696001	Avag_51697001
HG_729	Hmag_225343	Mmar_MMa28457	Znev_16993	Hmag_223341	Znev_08770	Znev_13987	Znev_17189	Znev_11458	Znev_07289	Znev_17699	Znev_18762	Znev_14412	Znev_18186	Znev_16638	Mmar_MMa32896	Mmar_MMa38050	Znev_16851	Znev_15736	Znev_05852	Znev_17468	Znev_00280	Znev_04997	Znev_14110	Znev_16792	Znev_15713	Znev_10391	Znev_07116	Znev_12581	Znev_18730	Znev_18689	Znev_18660	Znev_17471	Znev_10179	Znev_18293	Znev_18673	Znev_18452	Znev_17360	Znev_17982	Znev_18223	Znev_18016	Znev_17872	Znev_18597	Znev_16725	Znev_18068	Znev_18495	Znev_17897	Znev_17819	Znev_16895	Znev_18095	Znev_09762	Znev_18319	Znev_07961	Znev_18202	Znev_16809	Znev_18207	Znev_17365	Znev_17397	Znev_17005	Znev_17267	Znev_17785	Znev_18596	Znev_15809	Znev_18071	Znev_17469	Znev_16564	Znev_18773	Znev_18381	Znev_16724	Znev_17864	Znev_18009	Znev_17466	Znev_18305	Znev_00851	Znev_09659	Znev_08546	Znev_14180	Znev_09982	Znev_17986	Znev_18475	Znev_17108	Znev_13423	Znev_17463	Znev_18688	Znev_18424	Znev_16562	Znev_18219	Znev_17790	Znev_18650	Znev_17396	Znev_18435	Znev_17017	Znev_17266	Znev_18042	Znev_17885	Znev_17696	Znev_18166	Znev_18072	Znev_17434	Znev_17367	Znev_18522	Znev_18451	Znev_16709	Znev_18741	Znev_16893	Znev_18500	Znev_07220	Znev_12893	Znev_17886	Znev_18600	Znev_17734	Znev_17713	Znev_16928	Znev_17545	Znev_15551	Znev_11149	Znev_17395	Znev_17016	Znev_06329	Znev_17483	Znev_17411	Znev_17556	Znev_10283	Znev_17588	Znev_17053	Znev_17412	Znev_17006	Znev_18306	Znev_17280	Znev_16532	Znev_10354	Znev_02310	Znev_18021	Znev_17868	Znev_18489	Znev_18746	Znev_17723	Znev_18628	Znev_04283	Znev_18626	Znev_18020	Znev_18331	Znev_14814	Znev_16810	Znev_17145	Znev_15174	Znev_16731	Znev_17822	Znev_17866	Znev_17386	Znev_05863	Znev_17686	Znev_13760	Znev_04027	Znev_17035	Znev_17618	Znev_17478	Znev_17919	Znev_16876	Znev_18368	Znev_11839	Znev_17974	Znev_16877	Znev_17014	Znev_10615	Znev_18758	Znev_04945	Znev_17421	Znev_17253	Znev_18382	Znev_16926	Znev_16978	Znev_18438	Znev_17858	Znev_17470	Znev_16804	Znev_17262	Znev_18254	Znev_17783	Znev_00928	Mmar_MMa33365	Znev_17138	Znev_17781	Znev_17564	Znev_17143	Znev_17608	Znev_17735	Znev_18580	Znev_17924	Znev_16708	Znev_18528	Znev_17120	Znev_17609	Znev_17117	Znev_17476	Znev_18684	Znev_17678	Smim_24401_Mariner_Mos1_transposase_Acromyrmex_echinatior_gi_332022758_gb_EGI63032_3e_17_80_9	Znev_17561	Znev_17278	Znev_17583	Znev_17743	Znev_17552	Znev_16878	Smim_75981_Mariner_Mos1_transposase_Acromyrmex_echinatior_gi_332024872_gb_EGI65060_5e_09_57_0	Znev_09521	Smim_6691_Mariner_Mos1_transposase_Acromyrmex_echinatior_gi_332022758_gb_EGI63032_5e_08_53_9	Mmar_MMa53123	Mmar_MMa49596	Mmar_MMa18066	Mmar_MMa36621	Znev_16874	Znev_18120	Znev_18592	Smim_63085_Histone_lysine_N_methyltransferase_SETMAR_Camponotus_floridanus_gi_307187010_gb_EFN72328_1e_06_49_7	Mmar_MMa34415	Znev_18244	Mmar_MMa34553	Znev_16773	Smim_64763_Histone_lysine_N_methyltransferase_SETMAR_Camponotus_floridanus_gi_307180535_gb_EFN68500_5e_07_52_4
HG_20278	Nvec_32621_Arv1	Cint_028030	Nvec_40994_	Nvec_55275_	Lgig_157847	Skow_38007m	Nvec_58899_CBM_1
HG_13608	Nvec_10061_Gemini_C4	Nvec_18499_	Nvec_37280_	Nvec_5346_	Nvec_47039_	Ggal_036349	Nvec_50556_TES	Nvec_13823_	Nvec_16218_	Skow_39843m	Nvec_56364_NADH5_C
HG_8259	Skow_26568m	Ctel_218181	Ctel_193490	Ctel_203814	Ctel_206711	Ctel_200504	Ctel_197251	Ctel_209035	Ctel_201559	Skow_23780m	Skow_42775m	Ctel_196327	Ctel_208490	Ctel_189354	Skow_01355m	Hmag_204888	Skow_08990m	Hmag_228339	Ctel_187388	Ctel_213740	Ctel_189937	Ctel_206866	Skow_46327m	Skow_26918m	Hmag_218974
HG_16215	Bflo_260834147	Skow_45728m	Skow_11067m	Skow_39547m	Skow_18907m	Nvec_47898_Extensin_2	Lgig_170114	Nvec_37477_	Bflo_260835266
HG_15166	Skow_32737m	Bflo_260803736	Skow_04791m	Nvec_19941_	Nvec_36537_	Nvec_33390_	Skow_32198m	Skow_30271m	Nvec_21386_NinE	Nvec_42819_
HG_2998	Bsch_g14306	Mmar_MMa07092	Cgig_23953_Dachshund_like_protein_1_Source_UniProtKB_TrEMBL_Acc_K1PU52	Drer_034785_dachshund_b_Source_ZFIN_Acc_ZDB_GENE_020402_4_dachb	Mmar_MMa37165	Dmel_0005677_dac_dachshund_Source_FlyBase_0005677	Skow_03759m	Dpul_346947	Drer_003142_dachshund_c_Source_ZFIN_Acc_ZDB_GENE_020402_5_dachc	Smim_33180_Dac_proteinatoda_triangulosa_gi_14279720_gb_AAK58706_2e_113_343	Xtro_027006	Acar_00000470	Ggal_027322	Xtro_034693	Drer_069440_dachshund_d_Source_ZFIN_Acc_ZDB_GENE_070427_2_dachd	Acar_00013576	Xtro_027005	Ggal_011141	Hsap_Ensmbl0165659_dachshund_homolog_1_Drosophila_Source_HGNC_Symbol_Acc_2663_DACH1	Drer_010132_dachshund_a_Source_ZFIN_Acc_ZDB_GENE_020402_3_dacha	Smar_008591	Bflo_260832832	Spur_018581_Dach1	Xtro_059762	Hsap_Ensmbl0126733_dachshund_homolog_2_Drosophila_Source_HGNC_Symbol_Acc_16814_DACH2	Isca_ISCW008055-PA	Ctel_227573	Bsch_g3898	Odio_011938001	Spur_028061_Dac	Ctel_137512	Smar_008594	Pfuc_6326_1_38316_t1	Mmar_MMa52425	Pfuc_7708_1_31434_t1	Smim_33155_dachshund_putative_Ixodes_scapularis_gi_241625095_ref_XP_002407755_2e_63_207	Mmar_MMa07100	Sjap_0075870	Lgig_78816	Smim_10087_dachshund_putative_Ixodes_scapularis_gi_241625095_ref_XP_002407755_3e_62_203	Tcas_270005566	Znev_10448	Isca_ISCW008052-PA	Gsal_5070_dachshund_homolog_1	Sman_196410_Putative_dachshund_homolog_Source_UniProtKB_TrEMBL_Acc_G4V5D7	Isca_ISCW008053-PA	Hrob_137812	Rcul_t38194	Isca_ISCW017337-PA	Avag_44000001	Avag_42435001	Emul_02795	Egra_10120	Avag_18241001	Avag_20231001	Hmic_0581400	Tspi_316978828	Cele_000895_dac_1_Protein_DAC_1_isoform_a_dac_1_mRNA_complete_cds_Source_RefSeq_mRNA_Acc_NM_001025958	Tspi_316959496	Adig_09528	Bmal_170577743	Nvec_38620_	Tspi_316955543	Lgig_158254	Pfuc_163426_1_64631_t1	Lgig_158253	Znev_12141	Isca_ISCW007602-PA	Pfuc_12240_1_39302_t1	Isca_ISCW017335-PA	Znev_18568	Smim_10084_dachshund_protein_Acanthoscurria_geniculata_gi_229614606_emb_CAS89751_2e_47_170	Smar_013309	Smar_008593	Smar_008592	Nvec_30443_	Rcul_t38192	Sjap_0075880	Tcas_270005567
HG_7199	Rcul_t28973	Dpul_303359	Lgig_153184	Lgig_153187	Lgig_153264	Bflo_260811936	Lgig_169824	Cgig_13059	Lgig_237829	Lgig_159863	Bflo_260812155	Lgig_162464	Lgig_167205	Adig_00392	Lgig_169823	Lgig_159861	Lgig_162935	Lgig_169754	Lgig_162934	Lgig_167455	Lgig_167454	Lgig_162924	Lgig_162925	Lgig_167451	Lgig_167453	Lgig_155263	Lgig_159862	Lgig_162926	Lgig_167452	Lgig_175849	Lgig_171715
HG_10694	Nvec_25624_PHD	Nvec_12499_	Nvec_21635_Lysine_decarbox	Nvec_2440_	Nvec_46958_DUF1349	Nvec_59523	Nvec_8750_Neuromodulin	Nvec_11810_SLR1_BP	Nvec_15119_BAP	Nvec_21189_PCI	Nvec_37907_	Nvec_21943_Ran_BP1	Skow_44504m	Nvec_44666_	Nvec_52897_	Nvec_7715_
HG_48178	Hmag_216252	Spur_007268_Spur_007268	Spur_007269_Hypp_1710
HG_13165	Hmag_212568	Hmag_226763	Hmag_218225	Hmag_207238	Ctel_131290	Ctel_145416	Hmag_202929	Hmag_224314	Hmag_205569	Hmag_206219	Hmag_233452	Hmag_212455
HG_31849	Spur_024897_CoilL	Spur_026242_CoilL_1	Tcas_270015788	Hmag_208639
HG_26906	Cint_001176	Cint_001179	Nvec_53317_	Bflo_260802118	Nvec_26944_Conotoxin
HG_28569	Drer_054527_Uncharacterized_protein_Source_UniProtKB_TrEMBL_Acc_F1QLT8_CU459094_1	Drer_087099_si_ch73_106k19_5_Source_ZFIN_Acc_ZDB_GENE_030131_1230_si_ch73_106k19_5	Nvec_54999_DUF992	Xtro_061558	Spur_010594_Hypp_1926
HG_27994	Hmag_230588	Hmag_204145	Hmag_201658	Hmag_209204	Isca_ISCW013087-PA
HG_31439	Lgig_89605	Cgig_10143	Bmal_170585189	Nvec_30063_DUF1328
HG_26801	Lgig_99202	Hmag_213255	Skow_39060m	Skow_39067m	Nvec_287_Pentapeptide
HG_26399	Cint_016226	Csav_006164	Avag_66610001	Nvec_54588_Trp_dioxygenase	Pfuc_15758_1_32586_t1
HG_27207	Dmel_0031023_CG14200	Tcas_270001102	Adig_10251	Dpul_125869	Dpul_305976
HG_64820	Csav_015763	Nvec_39109_PT
HG_28054	Bflo_260841224	Ctel_91513	Bflo_260780947	Nvec_16775_	Bflo_260792255
HG_19591	Bsch_g16544	Bsch_g31065	Bsch_g35156	Cint_027310	Cint_024151	Hmag_217835	Hmag_213812
HG_1042	Cgig_26106_Putative_nuclease_HARBI1_Source_UniProtKB_TrEMBL_Acc_K1RYJ1	Adig_23838	Skow_13041m	Skow_05330m	Skow_18658m	Skow_40045m	Pfuc_12582_1_53835_t1	Adig_15040	Cgig_04594	Skow_43603m	Cgig_02797	Cgig_17495_Putative_transcription_factor_PML_Source_UniProtKB_TrEMBL_Acc_K1QEI8	Pfuc_29019_1_69898_t1	Cgig_23174_MACRO_domain_containing_protein_2_Source_UniProtKB_TrEMBL_Acc_K1R0M5	Skow_18276m	Adig_22658	Cgig_10056	Skow_18808m	Pfuc_1626_1_22691_t1	Skow_06332m	Skow_09021m	Cgig_00169	Cgig_15801_Three_prime_repair_exonuclease_1_Source_UniProtKB_TrEMBL_Acc_K1QS63	Cgig_28203	Cgig_05615	Cgig_19341	Pfuc_12599_1_25052_t1	Pfuc_801_1_22305_t1	Skow_15848m	Pfuc_4937_1_59653_t1	Cgig_10993	Cgig_06453_Three_prime_repair_exonuclease_1_Source_UniProtKB_TrEMBL_Acc_K1R8K7	Cgig_00330	Cgig_07419	Cgig_00444	Cgig_06091	Cgig_10653	Cgig_03661_DNA_polymerase_III_polC_type_Source_UniProtKB_TrEMBL_Acc_K1Q962	Skow_40046m	Pfuc_5639_1_09184_t1	Cgig_17848	Skow_22770m	Pfuc_4879_1_01845_t1	Cgig_24936	Pfuc_5472_1_02009_t1	Pfuc_1042_1_65755_t1	Cgig_19197	Cgig_02260	Cgig_11329_Maternal_protein_exuperantia_1_Source_UniProtKB_TrEMBL_Acc_K1PBA7	Cgig_10651	Cgig_04492	Cgig_27989	Cgig_20705	Cgig_11629_B_cell_receptor_CD22_Source_UniProtKB_TrEMBL_Acc_K1RQL4	Cgig_00937	Cgig_06446	Cgig_12603	Cgig_14405	Pfuc_7586_1_31416_t1	Ctel_202803	Cgig_10223	Cgig_22202	Ctel_199757	Skow_28672m	Pfuc_25566_1_33515_t1	Nvec_26840_	Cgig_05616	Cgig_11859	Cgig_11860	Cgig_22802	Pfuc_5809_1_67330_t1	Skow_15211m	Skow_22772m	Skow_40041m	Skow_13040m	Cgig_07687	Pfuc_9535_1_31780_t1	Pfuc_2066_1_58755_t1	Skow_40044m	Cgig_07541	Skow_25151m	Skow_40039m	Cgig_01057	Cgig_17240_DNA_polymerase_III_polC_type_Source_UniProtKB_TrEMBL_Acc_K1QP39	Cgig_09307	Cgig_08463	Cgig_11602	Cgig_27990_Putative_transcription_factor_PML_Source_UniProtKB_TrEMBL_Acc_K1REL4	Cgig_16156	Skow_22442m	Cgig_05953	Cgig_12138	Cgig_17241	Cgig_24950	Cgig_23867	Cgig_01058	Cgig_12821_Putative_transcription_factor_PML_Source_UniProtKB_TrEMBL_Acc_K1PWM1	Cgig_28249_DNA_polymerase_III_polC_type_Source_UniProtKB_TrEMBL_Acc_K1Q618	Pfuc_3648_1_08675_t1	Pfuc_556_1_00390_t1	Pfuc_87149_1_27918_t1	Cgig_27115	Cgig_22960	Cgig_09308	Pfuc_9134_1_46005_t1	Cgig_28428	Drer_092584_si_ch1073_385f13_3_Source_ZFIN_Acc_ZDB_GENE_131127_357_si_ch1073_385f13_3	Drer_093773_si_ch1073_296i8_2_Source_ZFIN_Acc_ZDB_GENE_110411_9_si_ch1073_296i8_2	Cgig_27289_Putative_transcription_factor_PML_Source_UniProtKB_TrEMBL_Acc_K1S6X0	Skow_18806m	Ctel_105458	Adig_03957	Adig_07691	Cgig_12700	Skow_13160m	Cgig_12904	Hrob_144193	Lgig_156040	Cgig_16676	Cgig_02259	Adig_15437	Cgig_01274	Adig_02846	Cgig_23699	Skow_36402m	Cgig_21880	Cgig_22203	Skow_24907m	Cgig_10654	Skow_41404m	Skow_32869m	Pfuc_21315_1_62076_t1	Cgig_16157	Ctel_186863	Skow_40042m	Cgig_19591	Cgig_19343	Cgig_02436	Cgig_10472	Cgig_19383	Cgig_04990	Skow_13719m	Adig_04926	Cgig_14423	Cgig_14526	Ctel_185766	Pfuc_52185_1_70738_t1	Cgig_08458	Skow_01621m	Cgig_14354	Cgig_24949	Cgig_27201	Skow_22771m	Nvec_4849_Pox_H7	Cgig_12706	Cgig_28739	Bflo_260808139	Odio_012086001	Skow_23077m	Lgig_232269	Skow_00667m	Skow_06323m
HG_20429	Ctel_94828	Hmag_222491	Smar_015483	Hmag_201443	Lgig_143486	Lgig_134132	Lgig_147316
HG_20565	Spur_012465_Spur_012465	Nvec_22820_	Isca_ISCW008343-PA	Hsap_Ensmbl0144278_UDP_N_acetyl_alpha_D_galactosamine_polypeptide_N_acetylgalactosaminyltransferase_13_GalNAc_T13_Source_HGNC_Symbol_Acc_23242_GALNT13	Nvec_18692_	Nvec_7485_DUF1582	Nvec_22819_ROKNT
HG_17318	Nvec_45382_	Nvec_23186_Cornifin	Pfuc_41791_1_12471_t1	Skow_15251m	Skow_15252m	Skow_20942m	Pfuc_20871_1_47418_t1	Lgig_172581
HG_16502	Nvec_51158_VWD	Ctel_141034	Lgig_106616	Nvec_10913_Plasmodium_HRP	Nvec_38954_	Skow_30990m	Lgig_116523	Lgig_145858	Nvec_19970_
HG_18165	Cint_028214	Nvec_8395_Arm	Pfuc_163406_1_64629_t1	Pfuc_185998_1_72017_t1	Hmag_206383	Skow_04682m	Pfuc_19680_1_69286_t1	Znev_02417
HG_20396	Lgig_67930	Lgig_129522	Ctel_58043	Ctel_61110	Lgig_105714	Skow_37465m	Hmag_214332
HG_11282	Cele_022783_tomm_7_Protein_TOMM_7_tomm_7_mRNA_complete_cds_Source_RefSeq_mRNA_Acc_NM_066305	Bmal_170571781	Drer_067717_translocase_of_outer_mitochondrial_membrane_7_homolog_yeast_Source_ZFIN_Acc_ZDB_GENE_060825_115_tomm7	Dmel_0033357_Tom7_Translocase_of_outer_membrane_7_Source_FlyBase_0033357	Hmag_224731	Rcul_t36685	Smim_54800_translocase_of_outer_mitochondrial_membrane_7_homolog_Nasonia_vitripennis_gi_240849643_ref_NP_001155867_5e_17_75_5	Ctel_120988	Hsap_Ensmbl0196683_translocase_of_outer_mitochondrial_membrane_7_homolog_yeast_Source_HGNC_Symbol_Acc_21648_TOMM7	Xtro_057380	Ggal_017740	Adig_21456	Acar_00013757	Tcas_270008994	Avag_07375001
HG_11210	Lgig_134134	Skow_18717m	Skow_29581m	Skow_29589m	Skow_29613m	Skow_29603m	Skow_29636m	Skow_15585m	Nvec_53520_	Pfuc_229331_1_28678_t1	Skow_34050m	Nvec_14151_	Pfuc_9559_1_24586_t1	Skow_43580m	Spur_027961_Hypp_1220
HG_34679	Lgig_89372	Lgig_148721	Skow_18285m	Hmag_226827
HG_31967	Skow_43024m	Lgig_107699	Skow_00728m	Nvec_15225_
HG_9499	Nvec_4880_	Pfuc_7_1_14656_t1	Adig_24371	Nvec_57836_	Nvec_11565_	Nvec_17052_	Nvec_13354_	Nvec_30088_	Nvec_22305_	Nvec_29618_	Nvec_845_	Pfuc_8659_1_38802_t1	Bflo_260813977	Nvec_17436_	Lgig_154035	Nvec_11700_	Nvec_44252_	Nvec_46195_Mpv17_PMP22	Pfuc_5406_1_45208_t1	Bflo_260822265
HG_32911	Adig_07973	Spur_015151_Hypp_2193	Spur_008753_Mib1_1	Skow_26094m
HG_9722	Drer_090447_Mdm2_transformed_3T3_cell_double_minute_2_p53_binding_protein_mouse_binding_protein_104kDa_Source_HGNC_Symbol_Acc_7417_MTBP	Nvec_24598_Protamine_3	Skow_22918m	Ggal_026404	Bflo_260834711	Acar_00019793	Acar_00009076	Hsap_Ensmbl0172167_Mdm2_transformed_3T3_cell_double_minute_2_p53_binding_protein_mouse_binding_protein_104kDa_Source_HGNC_Symbol_Acc_7417_MTBP	Ctel_219155	Cgig_17546_Mdm2_binding_protein_Source_UniProtKB_TrEMBL_Acc_K1RIL5	Lgig_233488	Xtro_006782	Isca_ISCW002234-PA	Spur_002958_Spur_002958	Spur_002959_Spur_002959	Spur_000249_Mtbpl	Skow_22935m	Dpul_99209	Spur_002960_Spur_002960
HG_31621	Lgig_156806	Cgig_02466_Sushi_nidogen_and_EGF_like_domain_containing_protein_1_Source_UniProtKB_TrEMBL_Acc_K1PEG7	Lgig_165408	Nvec_43873_
HG_26309	Skow_43019m	Skow_40219m	Skow_37388m	Lgig_163639	Nvec_52315_
HG_23733	Ctel_204367	Skow_18428m	Adig_11506	Nvec_460_YGGT	Mmar_MMa08802	Bflo_260781275
HG_17846	Bflo_260804987	Bflo_260836811	Nvec_34532_	Bflo_260814508	Hmag_229682	Bflo_260826522	Bflo_260795404	Bflo_260831176
HG_22379	Lgig_79245	Skow_02625m	Skow_44346m	Nvec_35581_	Skow_03431m	Skow_42975m
HG_17910	Nvec_3165_	Adig_13563	Adig_22601	Adig_04453	Adig_18676	Spur_009568_Hypp_1857	Adig_18734	Adig_09180
HG_23395	Skow_14023m	Skow_37066m	Skow_35740m	Lgig_116451	Hmag_215505	Skow_36954m
HG_17741	Skow_26914m	Bflo_260794607	Bflo_260794613	Bflo_260794601	Spur_015014_Mcm3apL_2	Nvec_29806_	Smim_15573_15573	Bflo_260825261
HG_14796	Nvec_31306_	Nvec_47248_Ribonuc_red_lgN	Nvec_601_TSP_1	Nvec_53373_Chordopox_A15	Nvec_43649_	Nvec_19483_	Skow_43263m	Skow_35934m	Nvec_14600_	Skow_27712m
HG_24034	Dpul_331220	Smim_37262_cAMP_dependent_protein_kinase_inhibitor_beta_putative_Pediculus_humanus_corporis_gi_242020179_ref_XP_002430533_2e_07_52_4	Isca_ISCW001348-PA	Adig_10240	Tcas_270007125	Nvec_4540_
HG_15981	Lgig_166614	Xtro_046246	Xtro_055458	Drer_018040_Myb_SANT_like_DNA_binding_domain_containing_4_with_coiled_coils_Source_ZFIN_Acc_ZDB_GENE_121023_2_msantd4	Hsap_Ensmbl0170903_Myb_SANT_like_DNA_binding_domain_containing_4_with_coiled_coils_Source_HGNC_Symbol_Acc_29383_MSANTD4	Acar_00010926	Ggal_027692	Spur_004054_Hypp_1496	Nvec_50018_
HG_8533	Nvec_57599_	Nvec_6317_RVT_2	Spur_020733_Hypp_2521	Nvec_55111_Phage_integrase	Nvec_55531_Phage_integrase	Nvec_30545_Phage_integrase	Nvec_29308_Phage_integrase	Nvec_52517_Phage_integr_N	Nvec_3705_Phage_integr_N	Nvec_20342_Phage_integr_N	Nvec_29313_Phage_integr_N	Nvec_50085_BRAP2	Nvec_30365_Phage_integr_N	Pfuc_359_1_43618_t1	Pfuc_92544_1_64102_t1	Adig_20034	Nvec_54500_	Nvec_33856_Phage_integrase	Nvec_41027_	Nvec_43110_	Pfuc_25589_1_47741_t1	Lgig_154968	Nvec_17899_
HG_18147	Pfuc_4911_1_01855_t1	Pfuc_16748_1_32731_t1	Cgig_25213	Nvec_35435_ABC_tran	Hrob_194938	Cint_021714	Nvec_33246_
HG_19027	Adig_00469	Adig_12105	Adig_01010	Adig_12949	Adig_17389	Adig_12104	Tspi_316972264
HG_23154	Nvec_26352_	Bflo_260827391	Hmag_207309	Hmag_219314	Hmag_219313	Hmag_233502
HG_8357	Spur_000477_Hypp_304	Cint_020161	Bflo_260802440	Bflo_260802398	Acar_00010560	Hsap_Ensmbl0145901_TNFAIP3_interacting_protein_1_Source_HGNC_Symbol_Acc_16903_TNIP1	Csav_014365	Xtro_034509	Adig_00725	Ggal_007152	Skow_29952m	Hsap_Ensmbl0050730_TNFAIP3_interacting_protein_3_Source_HGNC_Symbol_Acc_19315_TNIP3	Acar_00012736	Nvec_33687_Filament	Ggal_007150	Xtro_018440	Ggal_019480	Acar_00019711	Drer_015653_TNFAIP3_interacting_protein_1_Source_ZFIN_Acc_ZDB_GENE_070112_1502_tnip1	Hmag_232035	Drer_088612_Uncharacterized_protein_Source_UniProtKB_TrEMBL_Acc_E7FDI2_CU468142_1	Hrob_168721	Nvec_50526_
HG_20273	Smim_72601_CG5674_isoform_B_Drosophila_melanogaster_gi_24584887_ref_NP_724077_0_001_47_0	Nvec_4336_	Dmel_0032656_CG5674	Isca_ISCW002713-PA	Lgig_175745	Lgig_166020	Lgig_158624
HG_12723	Adig_00353	Adig_01415	Lgig_58355	Smar_014522	Adig_04460	Adig_05565	Lgig_155001	Adig_14733	Nvec_55255_DSL	Nvec_46707_DSL	Nvec_42367_	Nvec_37770_
HG_8404	Bsch_g23324	Cgig_11727_Tight_junction_associated_protein_1_Source_UniProtKB_TrEMBL_Acc_K1PID0	Csav_019284	Smar_002217	Ggal_016897	Acar_00009442	Pfuc_34_1_43432_t1	Drer_010681_tight_junction_associated_protein_1_peripheral_Source_ZFIN_Acc_ZDB_GENE_081107_47_tjap1	Smim_57525_Brain_enriched_guanylate_kinase_associated_protein_Harpegnathos_saltator_gi_307214681_gb_EFN89610_2e_63_221	Isca_ISCW012216-PA	Hsap_Ensmbl0137221_tight_junction_associated_protein_1_peripheral_Source_HGNC_Symbol_Acc_17949_TJAP1	Smim_4808_Brain_enriched_guanylate_kinase_associated_protein_Acromyrmex_echinatior_gi_332023722_gb_EGI63946_7e_43_165	Lgig_232600	Ctel_227174	Znev_04075	Dmel_0259224_CG42324	Bflo_260830633	Skow_05397m	Dpul_303814	Tcas_270003810	Spur_020068_Hypp_960	Nvec_16340_	Rcul_t05877	Xtro_023224
HG_8228	Nvec_15183_	Skow_13930m	Skow_08291m	Skow_05421m	Hmag_222729	Nvec_46258_Vicilin_N	Bflo_260795787	Lgig_175577	Skow_42228m	Lgig_154927	Skow_39263m	Skow_04366m	Skow_09025m	Skow_09016m	Skow_39265m	Skow_09026m	Skow_13931m	Skow_13932m	Skow_39264m	Skow_09018m	Skow_39266m	Skow_13933m	Nvec_4354_	Skow_04365m	Nvec_54606_
HG_13129	Rcul_t19790	Spur_017589_Hypp_2345	Skow_28318m	Hrob_164763	Dmel_0029728_CG2861	Spur_017588_Hypp_136	Hmag_203197	Rcul_t20999	Rcul_t01787	Spur_022278_Spur_022278	Spur_017590_Hypp_2346	Bflo_260819604
HG_48206	Lgig_143577	Skow_02759m	Nvec_52285_
HG_49222	Mmar_MMa00162	Mmar_MMa04513	Nvec_26089_
HG_41428	Adig_13620	Cgig_20983	Pfuc_740_1_15218_t1
HG_40684	Bsch_g25292	Bsch_g60255	Hmag_230483
HG_34725	Hmag_219586	Lgig_134420	Lgig_134449	Lgig_138130
HG_34451	Nvec_12333_Acyl_transf_3	Skow_25545m	Skow_10103m	Nvec_16985_
HG_6114	Nvec_16469_EGF	Bflo_260804275	Bflo_260814888	Bflo_260807888	Bflo_260793890	Bflo_260793894	Bflo_260793896	Bflo_260793902	Bflo_260822923	Nvec_44311_EGF	Bflo_260805238	Nvec_38959_EGF	Nvec_55780_EGF	Nvec_41738_EGF	Nvec_24583_EGF	Nvec_43632_EGF	Nvec_56451_EGF	Nvec_52354_EGF	Nvec_22511_EGF	Nvec_53139_EGF	Nvec_24013_EGF	Nvec_44403_EGF	Nvec_8544_EGF	Nvec_49785_EGF	Nvec_16414_	Nvec_12709_	Nvec_51796_PKD	Nvec_50022_PKD	Nvec_21031_	Nvec_1083_	Nvec_32494_OAR	Nvec_17309_	Nvec_30917_	Nvec_45293_	Nvec_43633_	Nvec_43433_	Nvec_42174_	Nvec_56088_	Nvec_43695_Toxin_1	Nvec_497_PRE_C2HC
HG_75110	Nvec_24450_zf_C3HC4	Bflo_260827957
HG_64920	Lgig_77269	Nvec_59680_Extensin_2
HG_27443	Ctel_185254	Skow_14665m	Spur_020608_Hypp_981	Nvec_52219_Glug	Skow_20163m
HG_32450	Lgig_173551	Nvec_27780_Flavi_NS2A	Nvec_46604_	Lgig_237879
HG_65157	Ctel_189606	Nvec_15095_
HG_23610	Skow_18021m	Bflo_260828031	Nvec_44828_MASE2	Nvec_30249_Extensin_2	Skow_43166m	Skow_10101m
HG_20834	Adig_05359	Nvec_51020_BDV_P10	Nvec_57716_Phage_fiber_2	Spur_007130_Hypp_506	Nvec_14962_	Nvec_3175_	Nvec_35343_
HG_7885	Cgig_16499_Protein_FAM60A_Source_UniProtKB_TrEMBL_Acc_K1QAY9	Lgig_95027	Pfuc_885_1_36728_t1	Ggal_021084	Znev_03201	Acar_00012676	Isca_ISCW018148-PA	Tcas_270003920	Spur_016396_Fam60a	Smar_011503	Drer_032653_family_with_sequence_similarity_60_member_A_Source_ZFIN_Acc_ZDB_GENE_041210_166_fam60a	Bflo_260825564	Ctel_66438	Hsap_Ensmbl0139146_family_with_sequence_similarity_60_member_A_Source_HGNC_Symbol_Acc_30702_FAM60A	Drer_078118_family_with_sequence_similarity_60_member_A_like_Source_ZFIN_Acc_ZDB_GENE_031114_2_fam60al	Xtro_005767	Dpul_305965	Dmel_0029738_CG4068	Adig_02102	Nvec_31777_Homeobox	Hmag_219646	Hrob_176565	Smim_42077_protein_FAM60A_putative_Pediculus_humanus_corporis_gi_242023042_ref_XP_002431945_7e_11_64_7	Nvec_32154_	Nvec_41988_	Nvec_36527_	Bflo_260825562
HG_8172	Bsch_g13537	Cint_010181	Mmar_MMa56420	Avag_03235001	Drer_078606_chromosome_1_open_reading_frame_131_Source_HGNC_Symbol_Acc_25332_C20H1orf131	Ggal_031205	Skow_07271m	Spur_006743_Spur_006743	Isca_ISCW009106-PA	Xtro_053772	Pfuc_15899_1_10868_t1	Hsap_Ensmbl0143633_chromosome_1_open_reading_frame_131_Source_HGNC_Symbol_Acc_25332_C1orf131	Hrob_170515	Cgig_13401	Lgig_236383	Ctel_195324	Smar_014509	Dpul_309438	Tspi_316975291	Smim_65419_AGAP013489_PA_Anopheles_gambiae_str_PEST_gi_333469926_gb_EGK97451_3e_11_65_9	Odio_016806001	Nvec_42421_	Dmel_0030291_CG1738	Tcas_270002041	Hmag_205868
HG_14673	Pfuc_18101_1_47176_t1	Pfuc_2712_1_08399_t1	Pfuc_658_1_58185_t1	Pfuc_29645_1_47939_t1	Pfuc_5314_1_67220_t1	Adig_22867	Pfuc_164470_1_28491_t1	Pfuc_1656_1_58620_t1	Pfuc_82647_1_56605_t1	Sman_169310
HG_16128	Smim_20404_AGAP012074_PA_Anopheles_gambiae_str_PEST_gi_57908197_ref_XP_552131_8e_09_61_2	Smim_3230_AGAP002753_PA_Anopheles_gambiae_str_PEST_gi_333467979_gb_EAA07873_3_2e_08_57_4	Hmag_214984	Pfuc_3527_1_08653_t1	Mmar_MMa37424	Smim_33397_AGAP002753_PA_Anopheles_gambiae_str_PEST_gi_333467979_gb_EAA07873_3_2e_06_54_7	Isca_ISCW013778-PA	Mmar_MMa42316	Smim_35677_35677
HG_18160	Adig_02626	Ctel_187263	Isca_ISCW018952-PA	Nvec_24802_Phage_fiber_C	Adig_00528	Nvec_38650_	Adig_15605	Nvec_30372_
HG_14127	Drer_090122_Uncharacterized_protein_Source_UniProtKB_TrEMBL_Acc_E7F830_CABZ01081897_1	Nvec_52505_DUF963	Nvec_28110_	Nvec_45456_DUF963	Nvec_36867_	Ctel_27925	Skow_40507m	Nvec_50792_	Nvec_23384_	Nvec_24669_	Bflo_260810095
HG_20014	Rcul_t01369	Pfuc_85717_1_71261_t1	Smim_44178_PREDICTED_CG15270_like_Saccoglossus_kowalevskii_gi_291229598_ref_XP_002734760_3e_08_59_7	Mmar_MMa02305	Pfuc_70705_1_71058_t1	Hmag_223529	Pfuc_18725_1_69218_t1
HG_12431	Cgig_03998_Pancreatic_secretory_granule_membrane_major_glycoprotein_GP2_Source_UniProtKB_TrEMBL_Acc_K1QS30	Cgig_27720	Skow_09638m	Skow_31123m	Skow_09180m	Skow_44400m	Skow_20973m	Adig_22978	Skow_43473m	Skow_39217m	Skow_23744m	Skow_45794m	Skow_44402m
HG_6784	Bsch_g53535	Skow_21832m	Bflo_260793850	Lgig_237816	Ggal_004993	Drer_059804_family_with_sequence_similarity_134_member_C_Source_ZFIN_Acc_ZDB_GENE_080520_1_fam134c	Hsap_Ensmbl0144567_family_with_sequence_similarity_134_member_A_Source_HGNC_Symbol_Acc_28450_FAM134A	Acar_00013492	Xtro_032571	Xtro_054540	Xtro_030401	Acar_00002952	Drer_063270_family_with_sequence_similarity_134_member_A_Source_ZFIN_Acc_ZDB_GENE_061215_128_fam134a	Ggal_018472	Ctel_223286	Znev_02725	Spur_008555_Fam134cL	Ggal_021112	Hsap_LRG_363_family_with_sequence_similarity_134_member_B_Source_HGNC_Symbol_Acc_25964_LRG_363	Hsap_Ensmbl0141699_family_with_sequence_similarity_134_member_C_Source_HGNC_Symbol_Acc_27258_FAM134C	Acar_00000303	Cgig_03871	Smim_73856_PREDICTED_protein_FAM134C_like_isoform_Nomascus_leucogenys_gi_332260901_ref_XP_003279519_2e_10_65_5	Pfuc_5683_1_02052_t1	Smar_010021	Drer_079059_Uncharacterized_protein_Source_UniProtKB_TrEMBL_Acc_E7F444_BX323064_1	Xtro_016427	Xtro_016428	Hsap_Ensmbl0154153_family_with_sequence_similarity_134_member_B_Source_HGNC_Symbol_Acc_25964_FAM134B	Hmag_229920	Adig_15573	Odio_009978001	Isca_ISCW023172-PA	Tcas_270013067
HG_10125	Skow_46195m	Spur_027348_CelL	Cint_005468	Csav_000210	Csav_000207	Csav_000215	Csav_000209	Csav_000213	Csav_000212	Csav_000214	Nvec_59636_Ins_element1	Cint_016153	Nvec_30813_Drf_FH1	Lgig_147066	Skow_08340m	Lgig_167943	Bflo_260780899	Bflo_260814356
HG_6655	Lgig_161733	Nvec_49619_C4dic_mal_tran	Spur_016182_Spur_016182	Lgig_235132	Lgig_55588	Skow_01780m	Lgig_86597	Lgig_145652	Lgig_143602	Lgig_78682	Lgig_166856	Lgig_57159	Lgig_144584	Lgig_202576	Lgig_124988	Lgig_57346	Lgig_173091	Lgig_176238	Nvec_49058_	Lgig_163429	Lgig_146506	Lgig_156507	Lgig_161715	Lgig_159231	Lgig_166644	Lgig_84400	Lgig_116402	Lgig_176315	Lgig_230038	Lgig_162783	Lgig_121928	Sjap_0313420	Lgig_119229	Skow_09840m	Lgig_96618
HG_7030	Bsch_g35997	Bsch_g37697	Bsch_g39809	Csav_012849	Cint_003489	Drer_059529_Uncharacterized_protein_Source_UniProtKB_TrEMBL_Acc_E7F2R7_BX255936_1	Acar_00000998	Bflo_260781827	Ggal_002734	Lgig_122331	Xtro_028728	Ctel_114441	Hsap_Ensmbl0196123_KIAA0895_like_Source_HGNC_Symbol_Acc_34408_KIAA0895L	Acar_00007147	Xtro_030213	Hsap_Ensmbl0164542_KIAA0895_Source_HGNC_Symbol_Acc_22206_KIAA0895	Ggal_019756	Cgig_10103	Drer_057227_si_dkey_222b8_4_Source_ZFIN_Acc_ZDB_GENE_060503_438_si_dkey_222b8_4	Spur_001717_Kiaa0895L	Skow_15757m	Egra_02566	Emul_04101	Lgig_183090	Adig_02471	Spur_013177_Kiaa0895L_1	Bsch_g7717	Bsch_g7716	Cgig_26497	Pfuc_4741_1_59586_t1	Bsch_g5477	Bflo_260808658
HG_9773	Cele_011742_T12G3_7_Protein_T12G3_7_T12G3_7_mRNA_complete_cds_Source_RefSeq_mRNA_Acc_NM_001268676	Lgig_155518	Bmal_170588277	Isca_ISCW017481-PA	Smar_001738	Tcas_270002072	Smim_22335_trans_golgi_network_integral_membrane_protein_TGN38_putative_Ixodes_scapularis_gi_241116718_ref_XP_002401572_2e_14_83_6	Cint_028722	Skow_34934m	Hsap_Ensmbl0152291_trans_golgi_network_protein_2_Source_HGNC_Symbol_Acc_15450_TGOLN2	Acar_00020692	Acar_00018900	Hrob_170394	Dpul_236953	Znev_14772	Ggal_023263	Acar_00006220	Hmag_202968	Pfuc_11918_1_17796_t1
HG_72452	Adig_19467	Skow_13742m
HG_27561	Smim_39824_PREDICTED_ubiquitin_specific_protease_8_like_Saccoglossus_kowalevskii_gi_291225440_ref_XP_002732713_7e_27_122	Hmag_211302	Hmag_208621	Rcul_t34453	Hmag_232445
HG_29016	Adig_19690	Bflo_260804219	Bflo_260804221	Bflo_260782876	Bflo_260812072
HG_17777	Bsch_g47817	Cint_029073	Cint_027184	Lgig_173857	Skow_31483m	Cgig_19989	Ctel_188867	Adig_04578
HG_23359	Bflo_260796337	Bflo_260796335	Skow_45730m	Cint_028893	Nvec_9175_	Nvec_11889_
HG_23423	Skow_44419m	Nvec_15411_	Nvec_26218_Disintegrin	Ctel_114369	Nvec_22_Disintegrin	Hrob_74701
HG_8367	Nvec_57561_fn3	Nvec_20570_YEATS	Nvec_21278_	Nvec_32932_	Adig_23301	Nvec_11786_Complex1_LYR	Nvec_38979_I_set	Nvec_2245_	Nvec_39818_	Nvec_53529_	Nvec_11876_	Nvec_4605_	Nvec_46193_	Nvec_31597_	Nvec_31135_	Nvec_53262_	Nvec_1818_	Nvec_21470_	Nvec_25975_	Nvec_25177_	Nvec_9522_	Nvec_44077_	Nvec_47876_	Smim_38465_PREDICTED_RNA_polymerase_II_associated_protein_3_like_Danio_rerio_gi_326666382_ref_XP_003198257_3e_09_57_4
HG_16382	Bflo_260831848	Nvec_41753_Ectoine_synth	Bflo_260797453	Skow_06633m	Skow_06622m	Skow_06624m	Bflo_260833800	Skow_06623m	Bflo_260786264
HG_14109	Skow_38908m	Nvec_10648_7TM_7TMR_HD	Skow_38910m	Skow_38920m	Hmag_228184	Skow_20253m	Hmag_227425	Nvec_7505_	Skow_35217m	Skow_16862m	Skow_26792m
HG_8238	Cgig_06014_Lymphoid_restricted_membrane_protein_Source_UniProtKB_TrEMBL_Acc_K1QFY7	Skow_37211m	Ctel_225487	Lgig_121297	Isca_ISCW008493-PA	Znev_00142	Ggal_009023	Smim_66832_3_lymphoid_retiricted_membrane_protein_jaw1_putative_Ixodes_scapularis_gi_241605147_ref_XP_002405503_2e_37_143	Smar_015446	Acar_00008585	Pfuc_4407_1_52262_t1	Xtro_060659	Bflo_260832916	Hsap_Ensmbl0072952_murine_retrovirus_integration_site_1_homolog_Source_HGNC_Symbol_Acc_7237_MRVI1	Drer_074602_murine_retrovirus_integration_site_1_homolog_Source_ZFIN_Acc_ZDB_GENE_120221_4_mrvi1	Mmar_MMa22965	Spur_020157_Lrmp	Lgig_162869	Tcas_270005345	Pfuc_4407_1_52263_t1	Smim_41943_lymphoid_retiricted_membrane_protein_jaw1_putative_Ixodes_scapularis_gi_241605147_ref_XP_002405503_1e_21_92_0	Drer_088584_si_ch73_352p18_4_Source_ZFIN_Acc_ZDB_GENE_110411_101_si_ch73_352p18_4	Hrob_158330	Hmag_219264	Drer_095855_si_ch211_163l21_11_Source_ZFIN_Acc_ZDB_GENE_110411_142_si_ch211_163l21_11
HG_7483	Bsch_g70585	Dpul_22257	Xtro_030644	Hsap_Ensmbl0152022_Lix1_homolog_mouse_like_Source_HGNC_Symbol_Acc_28715_LIX1L	Spur_024039_Lix1L	Hsap_Ensmbl0271601_AC243547_1	Bflo_260820527	Mmar_MMa26672	Nvec_22788_	Ctel_172058	Skow_36556m	Lgig_140585	Mmar_MMa23178	Znev_05160	Cint_026392	Tcas_270014769	Dmel_0032230_lft_lowfat_Source_FlyBase_0032230	Drer_063244_Lix1_homolog_mouse_like_Source_ZFIN_Acc_ZDB_GENE_060503_777_lix1l	Acar_00011729	Xtro_028885	Csav_010580	Ggal_024632	Adig_08976	Pfuc_16842_1_39873_t1	Drer_052154_Lix1_homolog_chicken_Source_ZFIN_Acc_ZDB_GENE_060526_123_lix1	Isca_ISCW015649-PA	Hsap_Ensmbl0145721_Lix1_homolog_chicken_Source_HGNC_Symbol_Acc_18581_LIX1	Smim_19454_AGAP009016_PA_Anopheles_gambiae_str_PEST_gi_158299716_ref_XP_319761_3_3e_20_87_4	Mmar_MMa19353
HG_10589	Skow_41040m	Skow_01649m	Skow_20682m	Bflo_260795645	Skow_16975m	Skow_05502m	Skow_23387m	Skow_33935m	Lgig_157539	Skow_40053m	Skow_01005m	Lgig_165167	Nvec_19149_	Skow_26247m	Skow_13782m	Skow_30706m
HG_15125	Hmag_229627	Hmag_224753	Skow_43833m	Hmag_202053	Nvec_31308_	Isca_ISCW021985-PA	Hmag_209867	Hmag_211286	Hmag_229407	Lgig_145509
HG_16005	Adig_12894	Skow_20794m	Cgig_10296_Crossover_junction_endonuclease_MUS81_Source_UniProtKB_TrEMBL_Acc_K1P5Q1	Cgig_00358	Bflo_260841513	Skow_45763m	Pfuc_4080_1_66879_t1	Cgig_10297	Pfuc_10443_1_68190_t1
HG_12485	Csav_006041	Nvec_30519_Biopterin_H	Nvec_38499_TP2	Nvec_38639_Avirulence	Nvec_46128_VQ	Lgig_131016	Nvec_4066_	Nvec_25267_AbfB	Nvec_51519_	Nvec_57222_	Nvec_46096_	Nvec_33296_	Nvec_50905_
HG_11228	Bsch_g553	Nvec_31514_	Nvec_41109_	Nvec_44937_	Nvec_35111_	Nvec_44323_	Nvec_28056_	Nvec_27658_NIR_SIR_ferr	Nvec_20607_	Nvec_26070_	Nvec_20676_	Nvec_6178_	Nvec_29474_	Nvec_50097_	Nvec_23776_
HG_11195	Dpul_99625	Dpul_258844	Dpul_325223	Dpul_318741	Dpul_317888	Dpul_328805	Hmag_212409	Dpul_269214	Dpul_333361	Dpul_105152	Dpul_115821	Dpul_320975	Dpul_263288	Dpul_335671	Dpul_247007
HG_2936	Bsch_g6918	Bsch_g7324	Cint_021875	Cint_017502	Csav_009495	Drer_015266_mab_21_like_2_Source_ZFIN_Acc_ZDB_GENE_011101_3_mab21l2	Bflo_260828392	Hsap_Ensmbl0181541_mab_21_like_2_C_elegans_Source_HGNC_Symbol_Acc_6758_MAB21L2	Xtro_037322	Skow_42767m	Hsap_Ensmbl0180660_mab_21_like_1_C_elegans_Source_HGNC_Symbol_Acc_6757_MAB21L1	Ggal_027507	Acar_00004056	Hrob_68693	Drer_055089_mab_21_like_1_Source_ZFIN_Acc_ZDB_GENE_020516_1_mab21l1	Lgig_182097	Spur_001059_Mab21l2	Cgig_22555_Protein_mab_21_like_2_B_Source_UniProtKB_TrEMBL_Acc_K1R2P9	Tcas_270005804	Znev_03280	Avag_01394001	Avag_45936001	Avag_43533001	Avag_14254001	Smar_008583	Mmar_MMa12935	Smim_42920_cell_fate_determining_protein_mab21l2_putative_Ixodes_scapularis_gi_242001058_ref_XP_002435172_0_0_691	Dmel_0027546_CG4766	Isca_ISCW018523-PA	Ctel_227657	Tcas_270005805	Dmel_0029003_mab_21_mab_21_Source_FlyBase_0029003	Mmar_MMa42902	Tspi_316966536	Smim_82396_cell_fate_determining_protein_mab21l2_putative_Ixodes_scapularis_gi_242001058_ref_XP_002435172_0_0_689	Hrob_186037	Sjap_0074450	Cele_003112_mab_21_Protein_MAB_21_mab_21_mRNA_complete_cds_Source_RefSeq_mRNA_Acc_NM_065539	Gsal_11393_protein_mab_21_like_1	Sman_000950_Mab_21_like_Source_UniProtKB_TrEMBL_Acc_G4V5S6	Egra_01745	Emul_05697	Odio_010568001	Hmic_0861400	Adig_09428	Skow_07772m	Adig_05072	Nvec_30809_Mab_21	Adig_05073	Nvec_43199_Mab_21	Skow_07784m	Bsch_g807	Pfuc_7475_1_38546_t1	Bmal_170596880	Avag_14253001	Hrob_122790	Adig_17892	Adig_05074	Skow_31209m	Skow_03658m	Nvec_9402_	Drer_076013_mab_21_like_3_Source_ZFIN_Acc_ZDB_GENE_070912_242_mab21l3	Nvec_9403_	Ggal_024153	Hsap_Ensmbl0173212_mab_21_like_3_C_elegans_Source_HGNC_Symbol_Acc_26787_MAB21L3	Bflo_260803721	Hsap_Ensmbl0164430_Mab_21_domain_containing_1_Source_HGNC_Symbol_Acc_21367_MB21D1	Bflo_260828416	Ggal_025623	Drer_021572_Mab_21_domain_containing_1_Source_ZFIN_Acc_ZDB_GENE_090313_23_mb21d1	Acar_00003281	Skow_34147m	Skow_20424m	Acar_00004339	Skow_27821m	Skow_46113m	Adig_04535	Adig_04708	Nvec_19235_Mad3_like	Hmag_232089
HG_45256	Nvec_37218_Keratin_B2	Lgig_68866	Bflo_260791824
HG_3047	Skow_30174m	Ctel_86257	Lgig_89568	Nvec_54632_TPR_1	Nvec_25844_	Ctel_45923	Lgig_176299	Nvec_21377_	Nvec_42458_	Skow_33437m	Lgig_66306	Skow_42556m	Nvec_23412_Extensin_2	Csav_000530	Nvec_7058_Collagen	Nvec_19623_	Csav_000761	Skow_14688m	Skow_34470m	Skow_07608m	Skow_24141m	Skow_40884m	Skow_16226m	Skow_26062m	Skow_34466m	Skow_34477m	Skow_14465m	Hmag_203282	Skow_00652m	Nvec_35985_Sushi	Skow_43310m	Skow_21514m	Skow_11418m	Drer_090511_Uncharacterized_protein_Source_UniProtKB_TrEMBL_Acc_E7EYP6_CABZ01048092_1	Skow_24140m	Skow_34465m	Skow_34468m	Skow_24139m	Skow_26063m	Skow_07610m	Ctel_135831	Skow_32237m	Skow_40885m	Skow_34467m	Skow_14467m	Skow_34475m	Skow_40887m	Skow_23162m	Skow_16559m	Skow_09345m	Skow_14466m	Skow_34471m	Skow_34476m	Skow_34473m	Skow_30603m	Skow_33342m	Skow_34472m	Skow_40886m	Skow_34469m	Skow_34474m	Skow_33341m	Skow_14464m	Skow_40888m	Nvec_23514_	Skow_16354m	Skow_16357m	Acar_00018500	Hmag_200029	Skow_07609m	Hmag_224196	Lgig_116812	Skow_22968m	Skow_22747m	Bflo_260803409	Pfuc_23384_1_69556_t1	Lgig_137133	Skow_16187m	Skow_16186m
HG_6382	Nvec_20919_WSC	Bflo_260823906	Bflo_260835618	Adig_03710	Adig_03709	Adig_10229	Adig_00154	Bflo_260793470	Nvec_32406_VWA	Nvec_25135_VWA	Bflo_260815028	Nvec_32032_PAN	Bflo_260830071	Adig_17030	Adig_14327	Bflo_260841327	Skow_00834m	Skow_27771m	Bflo_260794392	Nvec_58331	Bflo_260794961	Bflo_260781625	Adig_19679	Bflo_260786196	Bflo_260794386	Nvec_37647_	Nvec_17451_	Nvec_15889_	Bflo_260827122	Bflo_260797805	Bflo_260835622	Bflo_260797801	Adig_22355	Skow_18614m	Nvec_55472_HS1_rep	Bflo_260795512	Bflo_260811498
HG_44440	Nvec_55764_	Nvec_7481_	Skow_08997m
HG_41118	Spur_017711_Hypp_138	Nvec_35733_Plasmodium_HRP	Spur_012285_Hypp_680
HG_40543	Nvec_25060_	Lgig_113187	Bmal_170581015
HG_31703	Bsch_g23186	Bsch_g26641	Adig_23058	Hmag_209284
HG_27712	Skow_08566m	Skow_08565m	Skow_08568m	Skow_08567m	Nvec_50708_
HG_70369	Nvec_46939_	Skow_18554m
HG_65498	Ctel_215850	Nvec_57302_
HG_35021	Nvec_38055_zf_CW	Mmar_MMa35831	Nvec_3111_	Nvec_18080_
HG_64715	Nvec_7081_Extensin_2	Lgig_79491
HG_31196	Hmag_219178	Hmag_232483	Dpul_319647	Dpul_330880
HG_8867	Rcul_t16156	Znev_12271	Hmag_201031	Hmag_221584	Rcul_t38941	Hmag_231139	Hmag_216946	Rcul_t17234	Hmag_206115	Rcul_t39426	Rcul_t21891	Hmag_222228	Hmag_208246	Hmag_228728	Hmag_220240	Rcul_t03132	Hmag_229280	Rcul_t38969	Rcul_t02963	Rcul_t25541	Rcul_t01958	Rcul_t24378
HG_9330	Hmag_214470	Hmag_218411	Adig_19280	Hmag_229218	Hmag_202819	Hmag_230227	Hmag_215344	Hmag_208583	Hmag_222567	Lgig_168535	Nvec_28939_	Hmag_230262	Hmag_207387	Hmag_208404	Hmag_212834	Hmag_227446	Lgig_152664
HG_22766	Csav_010095	Nvec_18022_	Skow_25692m	Skow_17087m	Skow_17614m	Pfuc_1662_1_66071_t1
HG_25301	Cint_010504	Csav_004927	Csav_004926	Smim_57532_UDP_GalNAc_beta_3_N_acetylgalactosaminyltransferase_Xenopus_Silurana_tropicalis_gi_58332116_ref_NP_001011210_2e_14_79_0	Hmag_221438
HG_21781	Bsch_g11623	Bsch_g44381	Bsch_g65206	Nvec_28687_SWIM	Bsch_g46334	Pfuc_4329_1_66937_t1
HG_14878	Bsch_g41401	Nvec_19034_Metallothio	Skow_20696m	Skow_27450m	Skow_27449m	Skow_32451m	Csav_014714	Skow_16196m	Skow_43716m	Skow_06262m
HG_20355	Nvec_58073_CBM_14	Avag_09469001	Avag_18742001	Avag_41638001	Avag_03699001	Avag_03698001	Avag_16017001
HG_57128	Mmar_MMa04745	Nvec_44079_Keratin_B2
HG_23131	Ctel_203456	Bflo_260786119	Nvec_26841_	Nvec_57611_	Spur_011323_Hypp_3066	Skow_39997m
HG_7854	Isca_ISCW011197-PA	Cele_017463_F14D12_1_Protein_F14D12_1_isoform_a_F14D12_1_mRNA_complete_cds_Source_RefSeq_mRNA_Acc_NM_076545	Bmal_170587408	Dpul_306536	Znev_17100	Rcul_t40681	Lgig_135541	Mmar_MMa07863	Mmar_MMa19082	Tcas_270012300	Bflo_260837643	Ctel_66459	Acar_00005615	Ggal_025128	Xtro_012090	Pfuc_8450_1_24394_t1	Drer_060236_docking_protein_7_Source_ZFIN_Acc_ZDB_GENE_090312_103_dok7	Hsap_Ensmbl0175920_docking_protein_7_Source_HGNC_Symbol_Acc_26594_DOK7	Skow_03177m	Spur_017357_Hypp_877	Tspi_316978144	Nvec_29493_PH	Hmag_222194	Drer_088164_docking_protein_7_Source_HGNC_Symbol_Acc_26594_DOK7_2_of_2	Smim_77795_hypothetical_protein_IscW_ISCW011197_Ixodes_scapularis_gi_241685907_ref_XP_002411668_4e_29_130	Smim_80022_hypothetical_protein_IscW_ISCW011197_Ixodes_scapularis_gi_241685907_ref_XP_002411668_7e_24_116
HG_14532	Lgig_173469	Ctel_217051	Hmag_222481	Lgig_153017	Lgig_154966	Lgig_155661	Lgig_174361	Lgig_168149	Lgig_160053	Lgig_171077
HG_13178	Skow_04673m	Hmag_232413	Pfuc_2200_1_58822_t1	Drer_055770_DNA_fragmentation_factor_alpha_polypeptide_Source_ZFIN_Acc_ZDB_GENE_040718_376_dffa	Lgig_234417	Cgig_26428_DNAation_factor_subunit_alpha_Source_UniProtKB_TrEMBL_Acc_K1RJK1	Ctel_214998	Acar_00011707	Xtro_013820	Ggal_004446	Hsap_Ensmbl0160049_DNA_fragmentation_factor_45kDa_alpha_polypeptide_Source_HGNC_Symbol_Acc_2772_DFFA	Hmag_233391
HG_7813	Spur_005114_TpaseL_33	Cint_029529	Spur_023740_Thap9	Bsch_g14949	Bsch_g45414	Cint_023830	Cint_028523	Isca_ISCW000379-PA	Bsch_g14950	Bsch_g70612	Bsch_g8952	Bsch_g63149	Smim_37080_Transposable_element_P_transposase_Camponotus_floridanus_gi_307186167_gb_EFN71883_3e_48_176	Bsch_g23723	Bsch_g31767	Tcas_270016113	Hmag_227013	Isca_ISCW008640-PA	Smim_75725_Transposable_element_P_transposase_Camponotus_floridanus_gi_307186167_gb_EFN71883_9e_23_103	Isca_ISCW024759-PA	Tcas_270003513	Isca_ISCW018458-PA	Isca_ISCW024677-PA	Isca_ISCW006391-PA	Ctel_212466	Isca_ISCW011307-PA	Isca_ISCW012869-PA
HG_12298	Nvec_21989_Spectrin	Nvec_30168_	Adig_03854	Adig_03853	Nvec_16927_bZIP_1	Adig_18909	Adig_20088	Adig_23723	Adig_05043	Hmag_219163	Adig_19058	Smim_48396_GK17953_Drosophila_willistoni_gi_195442045_ref_XP_002068771_0_007_47_0	Nvec_916_GatB_Yqey
HG_14122	Csav_002043	Csav_002045	Csav_002044	Hmag_207326	Skow_17071m	Lgig_166883	Lgig_142684	Csav_006598	Dpul_104595	Bflo_260808602	Skow_12744m
HG_13106	Nvec_33264_	Skow_37731m	Nvec_20793_	Nvec_22340_	Skow_29872m	Nvec_48322_	Nvec_6981_	Nvec_13837_	Nvec_9819_	Sjap_0218610	Nvec_27567_	Nvec_37817_
HG_11410	Hmag_215597	Hmag_215647	Avag_33562001	Avag_11016001	Avag_10389001	Avag_30929001	Avag_49476001	Avag_04417001	Avag_14388001	Avag_57847001	Avag_57851001	Avag_10168001	Avag_24473001	Avag_41856001	Avag_24468001
HG_45302	Nvec_41614_	Nvec_24183_DM	Skow_21668m
HG_6753	Ctel_199877	Bsch_g42061	Spur_016579_Spur_016579	Ctel_207410	Ctel_207411	Ctel_190814	Ctel_197132	Ctel_185933	Ctel_191036	Spur_003323_Spur_003323	Skow_19529m	Lgig_153183	Spur_001574_Spur_001574	Ctel_213713	Ctel_187067	Ctel_187658	Ctel_186315	Ctel_217789	Ctel_209163	Lgig_164931	Ctel_195464	Spur_011825_Spur_011825	Lgig_160027	Ctel_212447	Spur_006625_Spur_006625	Ctel_193505	Ctel_189818	Ctel_192086	Ctel_194315	Ctel_195867	Nvec_35792_His_leader	Ctel_195186	Nvec_20920_
HG_44494	Bflo_260781585	Nvec_57782	Nvec_18767_
HG_33927	Nvec_48725_	Nvec_50328_	Lgig_78231	Lgig_112405
HG_11000	Hmag_222022	Hmag_206681	Ctel_213058	Mmar_MMa54047	Hmag_228825	Hmag_213535	Isca_ISCW023543-PA	Hmag_229983	Hmag_222638	Ctel_196536	Hmag_227503	Znev_12319	Hmag_208463	Hmag_230337	Znev_03228
HG_70825	Gsal_3826_hypothetical_protein	Nvec_50724_N_methyl
HG_31588	Avag_45841001	Avag_41014001	Nvec_1800_LEA_4	Avag_22857001
HG_64938	Hmag_229077	Lgig_111414
HG_64769	Nvec_40869_	Bflo_260805440
HG_9613	Nvec_41030_	Skow_20433m	Hmag_226090	Nvec_38322_Neuroparsin	Bflo_260787139	Nvec_33344_	Skow_03260m	Skow_02354m	Skow_07013m	Skow_20029m	Skow_15746m	Skow_15745m	Skow_42924m	Skow_43236m	Skow_03151m	Hmag_205801	Nvec_57818	Nvec_27856_
HG_26476	Nvec_13021_	Nvec_55550_PLAC8	Ctel_228004	Nvec_18648_	Nvec_14521_
HG_27356	Nvec_22050_	Hmag_212459	Hmag_219254	Pfuc_3940_1_01582_t1	Lgig_99952
HG_838	Dpul_224885	Dpul_15938	Dpul_241573	Dpul_110157	Dpul_101475	Dpul_316492	Dpul_241138	Dpul_114783	Dpul_97326	Dpul_27377	Dpul_98763	Dpul_307466	Dpul_257264	Dpul_312571	Dpul_257184	Dpul_310805	Dpul_224995	Dpul_312655	Dpul_316232	Dpul_27396	Dpul_224393	Dpul_316536	Dpul_326454	Dpul_106920	Dpul_227614	Dpul_110273	Dpul_25868	Dpul_246486	Dpul_101374	Dpul_17597	Dpul_224392	Dpul_303745	Dpul_112805	Dpul_237752	Dpul_316370	Dpul_224775	Dpul_248880	Dpul_98761	Dpul_254743	Dpul_307670	Dpul_241867	Dpul_28846	Dpul_18957	Dpul_229332	Dpul_19082	Bsch_g48308	Dpul_50444	Dpul_233433	Dpul_53600	Dpul_65792	Spur_015552_Cntnap2L_1	Dpul_48683	Cgig_11837_Complement_C1q_tumor_necrosis_factor_related_protein_5_Source_UniProtKB_TrEMBL_Acc_K1Q4Z6	Cgig_11836_Complement_C1q_tumor_necrosis_factor_related_protein_5_Source_UniProtKB_TrEMBL_Acc_K1PXF3	Dpul_319423	Dpul_257278	Dpul_229419	Dpul_101186	Dpul_120794	Adig_18836	Dpul_221816	Dpul_117176	Dpul_100997	Dpul_105408	Dpul_101072	Dpul_101227	Dpul_229324	Dpul_256209	Dpul_244710	Dpul_244713	Dpul_302539	Dpul_117183	Dpul_109980	Dpul_241345	Dpul_101616	Dpul_240669	Dpul_100757	Dpul_101232	Dpul_241326	Dpul_48836	Dpul_241333	Dpul_101397	Dpul_240830	Dpul_274697	Dpul_240816	Dpul_244645	Dpul_120386	Dpul_259196	Dpul_223598	Dpul_320383	Dpul_223872	Dpul_223070	Dpul_104270	Dpul_244649	Dpul_229321	Dpul_236090	Dpul_106904	Dpul_233432	Dpul_53182	Dpul_225479	Dpul_221857	Dpul_252097	Dpul_244611	Dpul_259214	Dpul_235623	Dpul_106993	Dpul_104353	Dpul_223838	Dpul_101617	Dpul_223679	Dpul_225483	Dpul_105361	Dpul_35046	Dpul_106994	Dpul_228386	Dpul_259215	Dpul_262627	Dpul_257244	Dpul_244781	Dpul_316778	Dpul_226568	Dpul_111114	Dpul_320654	Dpul_252992	Dpul_226169	Dpul_259185	Dpul_246517	Dpul_256558	Nvec_29692_ig	Nvec_41051_	Dpul_257243	Dpul_200426	Nvec_25208_PAN	Dpul_317852	Dpul_252960	Dpul_323209	Dpul_256560	Dpul_118473	Dpul_264538	Dpul_265459	Dpul_250256	Dpul_115465	Dpul_249275	Dpul_115861	Dpul_302336	Dpul_252692	Dpul_240822	Dpul_246062	Dpul_325978	Dpul_256153	Dpul_314880	Dpul_309407	Dpul_246487	Dpul_249619	Dpul_316307	Dpul_316257	Dpul_320781	Dpul_317000	Dpul_254478	Dpul_336954	Dpul_235973	Dpul_248859	Dpul_337195	Dpul_250255	Dpul_256561	Dpul_107776	Dpul_257235	Dpul_327713	Dpul_101703	Dpul_246134	Dpul_101175	Dpul_325789	Dpul_229323	Dpul_312611	Dpul_120497	Dpul_332507	Dpul_320337	Dpul_327477	Dpul_337441	Dpul_312654	Dpul_237749	Dpul_313948	Dpul_249276	Dpul_113947	Dpul_342342	Dpul_241294	Dpul_327748	Dpul_256562	Dpul_256695	Dpul_320582	Odio_020348001	Nvec_2259_	Nvec_23390_
HG_19773	Lgig_167283	Cint_026353	Nvec_59161	Nvec_10098_NADH5_C	Nvec_32048_NADH5_C	Nvec_53468_E_MAP_115	Hmag_224259
HG_26371	Adig_24483	Adig_05699	Adig_03115	Adig_11364	Smar_014033
HG_17941	Skow_33864m	Skow_33838m	Skow_03591m	Lgig_103544	Ctel_78203	Hmag_212418	Skow_33839m	Nvec_21886_
HG_22338	Isca_ISCW023265-PA	Adig_07536	Adig_19540	Hmag_229219	Isca_ISCW002265-PA	Adig_02075
HG_14619	Skow_38151m	Skow_18270m	Skow_31970m	Skow_14833m	Nvec_38004_CXCXC	Skow_06929m	Skow_30595m	Skow_05382m	Skow_25259m	Skow_12277m
HG_16515	Nvec_27880_Activin_recp	Skow_03412m	Xtro_041563	Skow_13955m	Skow_19370m	Skow_03407m	Nvec_18322_	Skow_03413m	Skow_03415m
HG_8600	Nvec_52289_SH3_1	Nvec_56837_	Ctel_176484	Ctel_194340	Drer_038069_mannosyl_beta_1_4_glycoprotein_beta_1_4_N_acetylglucosaminyltransferase_a_Source_ZFIN_Acc_ZDB_GENE_050522_249_mgat3a	Smar_012219	Acar_00007442	Dpul_50861	Drer_036619_Uncharacterized_protein_Source_UniProtKB_TrEMBL_Acc_E7F3U6_CABZ01084569_1	Xtro_035182	Dpul_46677	Isca_ISCW021719-PA	Isca_ISCW001411-PA	Nvec_59184_Glyco_transf_17	Znev_01943	Tcas_270005576	Isca_ISCW020535-PA	Dmel_0051849_CG31849	Smim_69889_beta_4_mannosyl_glycoprotein_4_beta_N_acetylglucosaminyltransferase_putative_Ixodes_scapularis_gi_241626062_ref_XP_002409609_2e_22_100	Hsap_Ensmbl0128268_mannosyl_beta_1_4_glycoprotein_beta_1_4_N_acetylglucosaminyltransferase_Source_HGNC_Symbol_Acc_7046_MGAT3	Smim_69865_beta_4_mannosyl_glycoprotein_4_beta_N_acetylglucosaminyltransferase_putative_Ixodes_scapularis_gi_241626062_ref_XP_002409609_4e_13_75_1	Nvec_45740_	Nvec_59258_
HG_7493	Cele_020134_T01B6_1_Protein_T01B6_1_T01B6_1_mRNA_complete_cds_Source_RefSeq_mRNA_Acc_NM_076021	Bmal_170580974	Tspi_316977646	Lgig_215123	Pfuc_259_1_14938_t1	Cgig_06409	Skow_25498m	Smim_71623_PREDICTED_protein_C9orf140_like_Apis_mellifera_gi_328788995_ref_XP_396790_3_4e_77_257	Isca_ISCW023316-PA	Dpul_324970	Tcas_270016161	Znev_01262	Lgig_109829	Cint_006669	Dmel_0035057_CG3880	Ctel_189263	Ggal_014730	Hsap_Ensmbl0186193_suppressor_APC_domain_containing_2_Source_HGNC_Symbol_Acc_28055_SAPCD2	Cint_006672	Csav_002978	Csav_002979	Csav_002975	Csav_002977	Adig_10009	Cint_006673	Csav_002976	Nvec_21683_Fe_dep_repress	Spur_015834_Spur_015834	Acar_00002068
HG_53485	Skow_44259m	Nvec_13421_Harpin
HG_12890	Adig_06207	Skow_34034m	Adig_18595	Adig_22362	Spur_020126_Zcchc3	Skow_01637m	Adig_21044	Adig_18022	Skow_30440m	Skow_01641m	Skow_34586m	Skow_45628m
HG_48068	Hmag_201638	Hmag_231336	Smim_15662_Uhu_Drosophila_heteroneura_gi_7462_emb_CAA44763_5e_09_58_5
HG_7323	Nvec_53881_LSPR	Lgig_148957	Bflo_260800470	Bflo_260825062	Skow_16763m	Skow_44489m	Pfuc_101133_1_06288_t1	Skow_13674m	Bflo_260811428	Skow_33308m	Nvec_2633_Drf_FH1	Lgig_148500	Skow_33449m	Nvec_54733_	Bflo_260784969	Skow_17880m	Skow_33455m	Nvec_7115_	Lgig_118930	Skow_33454m	Skow_33457m	Skow_33456m	Skow_33450m	Skow_13626m	Skow_33451m	Skow_13627m	Skow_33453m	Skow_35403m	Nvec_43678_Ribonuclease_BN	Bflo_260799228
HG_10038	Xtro_002519	Xtro_002518	Nvec_17915_7tm_1	Drer_059988_G_protein_coupled_receptor_153_Source_ZFIN_Acc_ZDB_GENE_050823_7_gpr153	Spur_025811_Gpr153L	Nvec_43513_7tm_1	Ctel_185475	Skow_30529m	Adig_14516	Adig_19831	Acar_00005781	Ggal_023343	Xtro_064017	Hsap_Ensmbl0158292_G_protein_coupled_receptor_153_Source_HGNC_Symbol_Acc_23618_GPR153	Hsap_Ensmbl0250510_G_protein_coupled_receptor_162_Source_HGNC_Symbol_Acc_16693_GPR162	Hsap_Ensmbl0269830_G_protein_coupled_receptor_162_Source_HGNC_Symbol_Acc_16693_GPR162	Drer_087601_G_protein_coupled_receptor_153_Source_HGNC_Symbol_Acc_23618_GPR153_2_of_2	Bflo_260809488
HG_43114	Pfuc_17206_1_03807_t1	Pfuc_12049_1_46460_t1	Adig_12096
HG_35772	Ggal_036005	Nvec_11363_Transposase_11	Ggal_037471	Sjap_0314830
HG_32996	Bflo_260785070	Nvec_31690_	Nvec_47681_	Pfuc_2296_1_44320_t1
HG_7018	Pfuc_16420_1_18337_t1	Pfuc_26002_1_04492_t1	Pfuc_7545_1_38569_t1	Adig_02294	Pfuc_63489_1_41792_t1	Pfuc_247041_1_28729_t1	Pfuc_18234_1_25710_t1	Pfuc_16897_1_54356_t1	Pfuc_37572_1_70239_t1	Pfuc_1444_1_00719_t1	Pfuc_5925_1_59894_t1	Pfuc_30_1_29019_t1	Pfuc_68408_1_41887_t1	Pfuc_273_1_00223_t1	Pfuc_12011_1_10402_t1	Pfuc_1356_1_00690_t1	Pfuc_19993_1_33059_t1	Pfuc_9850_1_60679_t1	Pfuc_212618_1_57480_t1	Pfuc_73429_1_13149_t1	Pfuc_561_1_22214_t1	Pfuc_1746_1_00817_t1	Pfuc_12577_1_25046_t1	Pfuc_415539_1_43282_t1	Pfuc_9750_1_60660_t1	Pfuc_6409_1_02230_t1	Pfuc_197861_1_72041_t1	Pfuc_19608_1_47323_t1	Pfuc_17631_1_03852_t1	Pfuc_3224_1_23249_t1	Pfuc_3224_1_23252_t1	Pfuc_79919_1_27777_t1
HG_34482	Hmag_230027	Lgig_141067	Bmal_170595126	Bmal_170595762
HG_34105	Hmag_206933	Lgig_77216	Nvec_56130_	Lgig_122202
HG_8877	Nvec_17491_	Nvec_42679_7tm_1	Adig_05731	Nvec_13884_LRR_1	Nvec_13886_7tm_1	Nvec_13885_7tm_1	Nvec_13883_7tm_1	Nvec_47473_LRR_1	Nvec_17493_	Nvec_55414_7tm_1	Nvec_33819_	Nvec_9691_7tm_1	Nvec_27413_7tm_1	Nvec_13974_7tm_1	Nvec_426_7tm_1	Ctel_139808	Nvec_30318_7tm_1	Nvec_15051_7tm_1	Nvec_51246_	Nvec_33644_	Nvec_53513_Flavi_NS2B	Nvec_57851_
HG_65662	Hmag_216971	Isca_ISCW009555-PA
HG_71244	Nvec_59433	Lgig_136972
HG_64710	Skow_02744m	Nvec_54783_
HG_17585	Bsch_g17225	Skow_13962m	Csav_010145	Adig_17230	Odio_012044001
HG_17513	Cint_016206	Bsch_g70202	Csav_011671	Bsch_g44964	Cint_021098	Nvec_10326_CBM_14	Isca_ISCW015405-PA	Znev_05778
HG_356	Nvec_602_TSP_1	Nvec_39336_Kinesin	Nvec_6916_	Nvec_9384_	Nvec_25318_fn3	Nvec_54935_	Nvec_50207_	Nvec_29430_AhpC_TSA	Nvec_215_ALG3	Nvec_5310_	Nvec_58955	Nvec_3948_	Nvec_26979_THF_DHG_CYH_C	Nvec_14043_Extensin_1	Nvec_9532_	Nvec_5128_	Nvec_42593_Rho_GDI	Nvec_11820_EGF_2	Nvec_11195_	Nvec_34207_	Nvec_42727_	Nvec_19464_	Nvec_16101_RVT_1	Nvec_33167_	Nvec_16697_Collagen	Nvec_33876_EGF	Nvec_45393_Pkinase_Tyr	Nvec_3169_	Nvec_30962_	Nvec_55949_FLYWCH	Nvec_55215_Peptidase_A16_N	Nvec_52560_	Nvec_16131_RhoGEF	Nvec_11146_K_tetra	Nvec_13248_SCP	Nvec_26697_EGF	Nvec_30926_	Nvec_20082_DUF378	Nvec_37260_	Nvec_4934_NAD_binding_2	Nvec_46751_	Nvec_58947_Helicase_C	Nvec_6150_GAT	Nvec_19841_Myb_DNA_binding	Nvec_10448_	Nvec_47984_	Nvec_30603_PKD_channel	Nvec_23874_SSIII	Nvec_58676_FUN14	Nvec_32223_SH3BP5	Nvec_5006_	Nvec_9528_7tm_1	Nvec_40593_UCH	Nvec_53615_GETHR	Nvec_30841_HLH	Nvec_864_Sulfotransfer_1	Nvec_20958_Peptidase_C15	Nvec_39953_Ank	Nvec_29553_	Nvec_29441_MFS_1	Nvec_27679_zf_MYND	Nvec_37805_DoxA	Nvec_32231_PRKCSH	Nvec_17258_DUF791	Nvec_50269_	Nvec_16777_Ribosomal_L15e	Nvec_38317_bZIP_2	Nvec_30687_	Nvec_10325_ubiquitin	Nvec_59631	Nvec_45953_LRR_1	Nvec_34032_7tm_1	Nvec_50666_ig	Nvec_19176_YGGT	Nvec_33325_ShTK	Nvec_15857_	Nvec_53915_	Nvec_51674_	Nvec_24381_MMR_HSR1	Nvec_6296_	Nvec_34374_	Nvec_26639_	Nvec_27641_Ank	Nvec_54325_	Nvec_35778_Dickkopf_N	Nvec_24609_	Nvec_31888_	Nvec_870_7tm_1	Nvec_18544_7tm_1	Nvec_31098_	Nvec_22213_S_antigen	Nvec_53938_Gln_synt_N	Nvec_9530_	Adig_01676	Nvec_47507_	Nvec_23266_	Nvec_21148_PAN	Nvec_45327_	Nvec_32080_Plasmid_stabil	Nvec_47784_Ank	Nvec_9475_PAN	Nvec_56072_	Nvec_5051_DUF1193	Nvec_36015_	Ggal_036891	Nvec_18781_	Nvec_19218_	Nvec_11401_	Nvec_39083_PhaC_N	Nvec_23492_	Nvec_57694_	Nvec_9646_MrpF_PhaF	Nvec_50584_	Nvec_55926_	Nvec_21952_Pertussis_S2S3	Nvec_56445_	Nvec_42773_	Nvec_29112_Mucin	Nvec_36515_UPF0126	Nvec_35393_	Nvec_29161_	Nvec_37138_RnaseA	Nvec_36434_Ins_allergen_rp	Nvec_45527_DEAD	Nvec_10695_Pollen_Ole_e_I	Nvec_56846_	Nvec_11991_	Nvec_45437_Ribosomal_L15e	Nvec_58084	Nvec_20517_Nuclease_act	Nvec_58410_Umbravirus_LDM	Nvec_23451_	Nvec_14808_	Nvec_1174_	Nvec_40646_eIF_5a	Nvec_11390_	Nvec_45526_	Nvec_55232_	Nvec_16421_HD_ZIP_N	Nvec_38298_	Nvec_26141_	Nvec_34031_	Nvec_630_Pox_F17	Nvec_2317_	Nvec_28553_	Nvec_55180_	Nvec_24394_	Nvec_15218_	Nvec_39352_	Nvec_47451_	Nvec_44008_	Nvec_7053_	Nvec_18680_	Nvec_8821_	Nvec_31524_	Nvec_38187_	Nvec_8089_	Nvec_38234_RuvB_C	Nvec_47765_	Nvec_51037_	Nvec_29812_	Nvec_3614_	Nvec_43062_	Nvec_12289_	Nvec_38748_	Nvec_45805_	Nvec_9135_	Nvec_4559_ICAM_N	Nvec_40501_	Nvec_45470_	Nvec_6458_	Nvec_39081_Pertussis_S2S3	Nvec_34092_RuvB_C	Nvec_22691_	Nvec_53012_	Nvec_24893_RuvB_C	Nvec_20088_OAD_gamma	Nvec_31947_	Nvec_58623	Nvec_8947_	Nvec_34337_	Nvec_6860_zf_C3HC4	Nvec_7275_	Nvec_42734_	Nvec_36672_	Nvec_12438_	Nvec_35502_	Nvec_56924_	Nvec_34721_	Nvec_2599_	Nvec_40658_	Nvec_47238_	Nvec_16821_	Nvec_11965_	Nvec_20344_	Nvec_11969_Papilloma_E5	Nvec_40404_	Nvec_34444_Cadherin	Nvec_26370_Drf_FH1	Nvec_16384_Ribosomal_L15e	Nvec_36183_	Nvec_29872_	Nvec_54353_RuvB_C	Nvec_3444_	Nvec_29238_	Nvec_43776_	Nvec_3301_	Nvec_19756_	Nvec_8359_	Nvec_54894_RuvB_C	Nvec_21132_	Nvec_47738_	Nvec_39984_RadC	Nvec_58459	Nvec_16764_ACPS	Nvec_31275_	Nvec_13723_	Nvec_50510_	Nvec_1601_RuvB_C	Nvec_17152_	Nvec_32541_	Nvec_27070_	Nvec_49124_	Nvec_23148_DUF1491	Nvec_3825_Pheromone	Nvec_31001_	Nvec_38562_	Nvec_52635_THF_DHG_CYH_C	Nvec_36066_	Nvec_21736_	Nvec_59114_	Nvec_4398_	Nvec_43854_Ribosomal_L15e	Nvec_41059_	Nvec_8047_	Nvec_742_	Nvec_46370_	Nvec_15016_Peptidase_C9	Nvec_46709_	Nvec_16112_	Nvec_10723_Chromo	Nvec_40612_	Nvec_16601_	Nvec_49381_RuvB_C	Nvec_55896_	Nvec_48664_	Nvec_44994_	Nvec_26894_	Nvec_21601_Ribosomal_L15e	Nvec_49985_RuvB_C	Nvec_47856_	Nvec_9574_	Nvec_49074_	Nvec_44811_Toxin_33	Nvec_15111_	Nvec_52605_UPF0004	Nvec_3784_ICAM_N	Nvec_39345_	Nvec_35514_	Nvec_45312_	Nvec_57559_	Nvec_35652_	Nvec_54223_	Nvec_25766_	Nvec_32717_	Nvec_58128_	Nvec_10073_	Nvec_40754_	Nvec_16324_	Nvec_29380_	Nvec_26142_	Nvec_12_	Nvec_24481_	Nvec_35826_	Nvec_51064_	Nvec_18481_	Nvec_18550_DUF987	Nvec_24766_Plasmid_stabil	Nvec_47286_DUF485	Nvec_58783	Nvec_19170_	Nvec_1908_	Nvec_57210_	Nvec_39857_	Nvec_32162_Ras	Nvec_54385_	Nvec_27082_	Nvec_52037_	Nvec_3664_	Nvec_47049_Ribosomal_L15e	Nvec_44687_	Nvec_39698_Rho_RNA_bind	Nvec_15771_VQ	Nvec_44633_	Nvec_13637_	Nvec_6524_	Nvec_33205_Mucin	Nvec_2218_	Nvec_2945_NADH_dehy_S2_C	Nvec_16892_TIL	Nvec_3996_Connexin	Nvec_39914_	Nvec_21764_TPP_enzyme_N	Nvec_28284_	Nvec_59645	Nvec_41957_	Nvec_8444_BRE	Nvec_23906_	Nvec_38326_	Nvec_260_	Nvec_8316_	Nvec_16558_SoxE	Nvec_9470_	Nvec_39283_ADK	Nvec_51213_	Nvec_9649_	Nvec_40524_Ribosomal_S18	Nvec_53936_	Nvec_22087_	Nvec_37089_Ribosomal_S9	Nvec_21115_Swi3	Nvec_50527_	Nvec_54599_	Nvec_5713_	Nvec_46352_L71	Nvec_15003_WAP	Nvec_49986_	Nvec_6624_	Nvec_1194_	Nvec_3953_	Nvec_31071_	Nvec_44336_	Nvec_35069_	Nvec_35911_	Nvec_16696_	Nvec_1765_	Nvec_7176_	Nvec_24558_	Nvec_46514_	Nvec_30004_	Nvec_9512_	Nvec_24739_	Nvec_42173_	Nvec_12755_	Nvec_5500_	Nvec_48746_fn3	Nvec_33062_DUF485	Nvec_27625_	Nvec_49291_Herpes_UL69	Nvec_19974_	Nvec_45699_	Nvec_57198_	Nvec_26519_DUF1242	Nvec_42061_CcoS	Nvec_41303_DUF485	Nvec_43222_	Nvec_55047_	Nvec_3135_KorB_C	Nvec_30119_VWC	Nvec_33209_	Nvec_21249_Fels1	Nvec_18337_	Nvec_12188_	Nvec_33488_	Nvec_25252_	Nvec_941_	Nvec_2981_	Nvec_51647_	Nvec_31853_	Nvec_10590_DUF485	Nvec_25779_DUF485	Nvec_37689_	Nvec_40752_Ribosomal_L15e	Nvec_51067_UPF0126	Nvec_32638_	Nvec_18572_	Nvec_6704_	Nvec_45494_	Nvec_43936_	Nvec_5028_Fels1	Nvec_12526_	Nvec_89_	Nvec_9504_	Nvec_58254_	Nvec_48954_	Nvec_56405_Fels1	Nvec_26034_	Nvec_23182_	Nvec_37530_	Nvec_1082_	Nvec_38061_DUF995	Nvec_526_GRP	Nvec_44654_	Nvec_13002_Ribonuc_2_5A	Nvec_37859_	Nvec_13275_Phycoerythr_ab	Nvec_48002_	Nvec_41195_	Nvec_10308_WRKY	Nvec_20066_Trefoil	Nvec_29407_TP2	Nvec_13762_	Nvec_15912_Antimicrobial17	Nvec_54767_	Nvec_20562_	Nvec_21414_	Nvec_21639_	Nvec_24815_	Nvec_27607_DUF454	Nvec_55115_	Nvec_8090_
HG_12977	Bsch_g277	Bsch_g57245	Cint_023437	Csav_003659	Cint_011644	Skow_32845m	Odio_012715001	Spur_008203_Hypp_1772	Adig_17002	Drer_074630_Uncharacterized_protein_Source_UniProtKB_TrEMBL_Acc_E7F2D4_CU856207_1	Xtro_062379	Hsap_Ensmbl0230873_stathmin_domain_containing_1_Source_HGNC_Symbol_Acc_44668_STMND1
HG_11687	Nvec_10579_Extensin_2	Tspi_316976550	Spur_015650_Kidins220L_2	Bflo_260832782	Hmic_0062400	Gsal_4485_kinase_d_interacting_substrate_of_220_kda_like	Skow_02118m	Emul_10393	Egra_06748	Gsal_9680_kinase_d_interacting_substrate_of_220_kda	Smim_76640_PREDICTED_similar_to_CG30387_CG30387_PB_Tribolium_castaneum_gi_189240819_ref_XP_001811729_2e_59_227	Sman_149290	Gsal_8617_hypothetical_protein	Mmar_MMa11570
HG_16190	Hmag_209215	Skow_11369m	Skow_11374m	Hmag_229970	Lgig_148357	Hmag_209216	Dpul_15773	Skow_42541m	Pfuc_60382_1_63568_t1
HG_48660	Adig_17557	Avag_43555001	Avag_59303001
HG_38635	Nvec_22651_	Pfuc_5927_1_02099_t1	Pfuc_5927_1_02099_t2
HG_43642	Hrob_175695	Hrob_175696	Nvec_36433_Ank
HG_34738	Spur_009284_Hypp_574	Drer_035694_starmaker_Source_ZFIN_Acc_ZDB_GENE_031112_4_stm	Nvec_13150_DDE	Znev_06750
HG_6546	Nvec_3565_ASC	Cgig_23597	Nvec_58638	Nvec_29334_	Nvec_58940	Nvec_15958_	Nvec_31685_DUF1540	Nvec_25326_DUF771	Nvec_51773_	Nvec_2989_	Nvec_56745_	Nvec_29387_	Nvec_59359	Nvec_13861_Collagen	Nvec_5518_	Nvec_49627_	Nvec_6745_	Nvec_51540_	Nvec_32294_	Nvec_56166_	Nvec_17416_	Nvec_41891_	Nvec_41524_	Nvec_22946_	Nvec_18921_	Nvec_38594_	Nvec_35532_Peptidase_S49	Nvec_40721_	Nvec_38965_	Nvec_32269_	Nvec_32329_	Nvec_56462_	Nvec_5697_	Nvec_58735_	Nvec_28794_	Nvec_52205_
HG_43401	Cgig_04866_Equinatoxin_5_Source_UniProtKB_TrEMBL_Acc_K1PX89	Pfuc_1049_1_15319_t1	Adig_20320
HG_6634	Drer_078007_Uncharacterized_protein_Source_UniProtKB_TrEMBL_Acc_F1QI43_BX936298_1	Hmag_229914	Hmag_233205	Hmag_223803	Hmag_214379	Hmag_205660	Hmag_225250	Hmag_228673	Hmag_208843	Hmag_204001	Hmag_229876	Hmag_232230	Hmag_205397	Hmag_200373	Hmag_220232	Hmag_219146	Hmag_208298	Hmag_233237	Hmag_209703	Hmag_212961	Hmag_218498	Hmag_219696	Hmag_225440	Hmag_232919	Hmag_211454	Hmag_203692	Hmag_221749	Hmag_207603	Hrob_162731	Hmag_205378	Hmag_224828	Hmag_209697	Hmag_215622	Hmag_209654	Hmag_209223
HG_28505	Bflo_260816305	Bflo_260816307	Adig_18833	Bflo_260808423	Bflo_260824659
HG_27625	Skow_36161m	Skow_33446m	Nvec_13813_GETHR	Nvec_11117_GETHR	Nvec_18505_GETHR
HG_64933	Hrob_168271	Nvec_19929_
HG_1443	Nvec_15308_7tm_1	Smar_000470	Nvec_13851_PIR	Nvec_5783_PIR	Nvec_44771_	Lgig_101925	Lgig_119488	Lgig_147105	Lgig_148632	Lgig_129169	Lgig_119386	Lgig_144292	Lgig_114144	Lgig_129288	Lgig_147106	Lgig_76953	Lgig_132613	Lgig_167129	Lgig_129375	Lgig_148144	Lgig_71630	Lgig_114089	Lgig_148386	Lgig_129271	Lgig_76989	Lgig_78529	Lgig_148563	Lgig_76955	Lgig_73590	Lgig_72167	Lgig_120098	Lgig_114199	Lgig_119601	Lgig_129268	Lgig_145944	Lgig_117775	Lgig_115623	Lgig_73467	Lgig_149121	Nvec_33985_	Nvec_44125_	Lgig_117771	Nvec_17058_	Nvec_11445_	Nvec_33533_	Nvec_52685_	Nvec_4733_	Nvec_43643_	Nvec_38503_	Nvec_34312_	Nvec_15505_	Avag_47322001	Nvec_5681_	Nvec_47627_	Nvec_10351_	Nvec_46371_	Nvec_33084_	Nvec_17766_	Nvec_28567_	Nvec_9238_	Nvec_32056_	Nvec_34719_	Nvec_47885_	Nvec_41645_	Nvec_12800_	Nvec_24922_	Nvec_16051_	Nvec_11790_	Nvec_50639_	Nvec_6603_	Nvec_4248_	Nvec_51659_	Nvec_36155_	Nvec_25500_	Nvec_32350_DUF1566	Nvec_18931_	Nvec_50669_	Nvec_52776_	Nvec_38121_	Nvec_52949_	Nvec_32132_	Nvec_475_	Nvec_25196_	Nvec_10473_	Nvec_10005_	Nvec_23623_	Nvec_44634_	Nvec_58315_	Nvec_33129_	Nvec_21931_	Nvec_45290_	Nvec_21068_	Nvec_58490_	Nvec_23570_	Nvec_18918_	Nvec_19522_	Nvec_57473_	Nvec_55177_	Nvec_8867_	Nvec_17260_	Nvec_47215_	Nvec_18099_	Nvec_57439_	Nvec_7341_	Nvec_55468_	Nvec_31721_	Nvec_50508_	Nvec_57646_	Nvec_22066_	Nvec_2444_	Nvec_17579_	Nvec_22938_	Nvec_4290_	Nvec_21050_	Nvec_39309_	Nvec_57444_	Nvec_54749_	Nvec_38315_	Nvec_51149_	Nvec_47718_	Nvec_43860_	Nvec_39635_	Nvec_42309_	Nvec_9443_	Nvec_41123_	Nvec_36034_
HG_27287	Hrob_173711	Hrob_169381	Hrob_183617	Hmag_208064	Hrob_181571
HG_27520	Cgig_21965	Pfuc_1779_1_00847_t1	Lgig_233117	Adig_02192	Nvec_19136_Pyridox_oxidase
HG_22679	Nvec_2330_	Skow_28711m	Nvec_29918_	Ctel_113928	Ctel_214331	Lgig_121646
HG_21727	Skow_40691m	Skow_15554m	Hmag_201793	Lgig_160674	Skow_15355m	Bflo_260792848
HG_26166	Tcas_270011564	Tcas_270011565	Hmag_214740	Skow_19162m	Tcas_270015760
HG_19632	Hmag_218431	Nvec_12339_	Nvec_35558_	Pfuc_269866_1_57610_t1	Pfuc_17203_1_11014_t1	Nvec_32268_	Pfuc_66260_1_49034_t1
HG_18206	Nvec_331_F5_F8_type_C	Skow_35975m	Skow_26204m	Skow_29486m	Lgig_128623	Lgig_142548	Hmag_222024	Sjap_0315430
HG_20573	Smar_002796	Csav_015233	Csav_015229	Csav_015230	Bflo_260796009	Hmag_231086	Mmar_MMa11302
HG_15156	Bflo_260782718	Skow_00176m	Hmag_228774	Hmag_228773	Skow_21451m	Lgig_147595	Cint_029203	Lgig_73774	Skow_10151m	Skow_32159m
HG_14171	Skow_27307m	Skow_37772m	Pfuc_23343_1_11527_t1	Hmag_217040	Skow_27306m	Skow_27314m	Skow_27327m	Skow_27312m	Skow_27320m	Hmag_222843	Bflo_260809407
HG_11323	Nvec_5350_	Ctel_107456	Dpul_318222	Bflo_260791253	Ggal_022544	Xtro_043741	Ggal_000402	Cint_026607	Drer_045304_mitochondrial_fission_regulator_1_Source_ZFIN_Acc_ZDB_GENE_041212_86_mtfr1	Acar_00016507	Hsap_Ensmbl0066855_mitochondrial_fission_regulator_1_Source_HGNC_Symbol_Acc_29510_MTFR1	Ggal_007799	Hsap_Ensmbl0146410_mitochondrial_fission_regulator_2_Source_HGNC_Symbol_Acc_21115_MTFR2	Adig_01518	Isca_ISCW022988-PA
HG_6829	Xtro_060068	Drer_078283_leucine_rich_repeat_containing_8_family_member_E_Source_HGNC_Symbol_Acc_26272_LRRC8E	Acar_00017850	Xtro_013413	Hsap_Ensmbl0136802_leucine_rich_repeat_containing_8_family_member_A_Source_HGNC_Symbol_Acc_19027_LRRC8A	Drer_044146_leucine_rich_repeat_containing_8_family_member_Db_Source_ZFIN_Acc_ZDB_GENE_061013_487_lrrc8db	Acar_00003643	Drer_052155_leucine_rich_repeat_containing_8_family_member_A_Source_HGNC_Symbol_Acc_19027_LRRC8A_2_of_2	Ggal_009943	Drer_032188_leucine_rich_repeat_containing_8_family_member_A_Source_ZFIN_Acc_ZDB_GENE_030131_5853_lrrc8a	Ggal_009947	Ggal_007267	Ggal_032704	Drer_062113_leucine_rich_repeat_containing_8_family_member_Da_Source_ZFIN_Acc_ZDB_GENE_061009_26_lrrc8da	Xtro_013424	Acar_00001168	Drer_059718_leucine_rich_repeat_containing_8_family_member_C_Source_ZFIN_Acc_ZDB_GENE_030131_2965_lrrc8c	Acar_00009732	Xtro_028218	Xtro_013416	Hsap_Ensmbl0197147_leucine_rich_repeat_containing_8_family_member_B_Source_HGNC_Symbol_Acc_30692_LRRC8B	Acar_00001180	Acar_00021352	Xtro_043944	Xtro_049751	Xtro_049449	Adig_01506	Nvec_19622_	Drer_017720_leucine_rich_repeats_and_IQ_motif_containing_4_Source_HGNC_Symbol_Acc_34298_LRRIQ4	Hsap_Ensmbl0171492_leucine_rich_repeat_containing_8_family_member_D_Source_HGNC_Symbol_Acc_16992_LRRC8D	Hsap_Ensmbl0171017_leucine_rich_repeat_containing_8_family_member_E_Source_HGNC_Symbol_Acc_26272_LRRC8E	Hsap_Ensmbl0171488_leucine_rich_repeat_containing_8_family_member_C_Source_HGNC_Symbol_Acc_25075_LRRC8C	Hsap_Ensmbl0271949_Uncharacterized_protein_Source_UniProtKB_TrEMBL_Acc_A6NED7_RP11_302M6_4
HG_10033	Bsch_g32038	Ggal_024639	Ggal_030922	Drer_089458_retinitis_pigmentosa_1_like_1_Source_ZFIN_Acc_ZDB_GENE_120711_1_rp1l1	Xtro_017755	Drer_077687_retinitis_pigmentosa_1_autosomal_dominant_Source_ZFIN_Acc_ZDB_GENE_070912_612_rp1	Hsap_Ensmbl0104237_retinitis_pigmentosa_1_autosomal_dominant_Source_HGNC_Symbol_Acc_10263_RP1	Acar_00018459	Spur_028894_Rp1	Hsap_Ensmbl0183638_retinitis_pigmentosa_1_like_1_Source_HGNC_Symbol_Acc_15946_RP1L1	Hmag_225176	Hmag_225177	Drer_088377_retinitis_pigmentosa_1_like_1_Source_HGNC_Symbol_Acc_15946_RP1L1_1_of_2	Rcul_t36074	Cele_017860_F27C1_13_Protein_F27C1_13_F27C1_13_mRNA_complete_cds_Source_RefSeq_mRNA_Acc_NM_059200	Sjap_0063480	Drer_086360_retinitis_pigmentosa_1_autosomal_dominant_Source_HGNC_Symbol_Acc_10263_RP1_2_of_2	Nvec_7840_S_antigen
HG_7204	Cele_016902_C53D5_1_Protein_C53D5_1_isoform_b_Source_RefSeq_mRNA_Acc_NM_058312	Bmal_170575938	Rcul_t14441	Rcul_t14442	Tspi_316970771	Spur_001425_C18orf51L	Ctel_199614	Bflo_260834841	Drer_045457_family_with_sequence_similarity_69_member_C_Source_ZFIN_Acc_ZDB_GENE_030131_8001_fam69c	Ggal_022244	Bflo_260796759	Acar_00003615	Lgig_159155	Skow_36890m	Hsap_Ensmbl0187773_family_with_sequence_similarity_69_member_C_Source_HGNC_Symbol_Acc_31729_FAM69C	Xtro_050839	Avag_28865001	Znev_04090	Dpul_328033	Cgig_04201	Lgig_174208	Lgig_231414	Avag_00027001	Dmel_0035179_CG12038	Adig_21139	Hmag_223134	Pfuc_4488_1_59527_t1	Csav_004988	Nvec_17652_Choline_kinase	Cgig_04200	Nvec_30820_
HG_35872	Hmag_213858	Hmag_213864	Avag_13049001	Avag_42365001
HG_34582	Hmag_213199	Pfuc_416991_1_36108_t1	Lgig_148794	Lgig_124936
HG_33397	Nvec_30512_GLTT	Lgig_152230	Nvec_8728_C4dic_mal_tran	Tcas_270006044
HG_41180	Hmag_216490	Bsch_g37944	Bsch_g4715
HG_8975	Ctel_224037	Pfuc_8622_1_31622_t1	Mmar_MMa41729	Dpul_98713	Mmar_MMa39226	Adig_12263	Smar_004445	Tcas_270006162	Dmel_0023526_CG2865	Smar_003408	Smim_60094_PREDICTED_similar_to_GA15493_PA_Tribolium_castaneum_gi_91081521_ref_XP_974765_2e_08_63_2	Acar_00015888	Ggal_031837	Acar_00001331	Hsap_Ensmbl0082497_SERTA_domain_containing_4_Source_HGNC_Symbol_Acc_25236_SERTAD4	Xtro_000464	Xtro_062339	Drer_089795_SERTA_domain_containing_4_Source_HGNC_Symbol_Acc_25236_SERTAD4	Ggal_016048	Skow_44207m	Smim_27845_PREDICTED_similar_to_GA15493_PA_Tribolium_castaneum_gi_91081521_ref_XP_974765_4e_12_74_7	Znev_05700
HG_34100	Pfuc_2927_1_51840_t1	Nvec_22393_	Nvec_22764_	Nvec_21013_FeS
HG_26622	Nvec_34340_	Nvec_554_	Skow_16698m	Skow_16623m	Pfuc_302152_1_21661_t1
HG_23605	Bflo_260818519	Lgig_119766	Skow_03443m	Skow_14417m	Skow_41905m	Nvec_51843_VAR1
HG_22556	Isca_ISCW001402-PA	Isca_ISCW000816-PA	Isca_ISCW009858-PA	Isca_ISCW008414-PA	Isca_ISCW001783-PA	Nvec_30241_
HG_71070	Hmag_211927	Avag_28185001
HG_14668	Cgig_03314_Disintegrin_and_metalloproteinase_domain_containing_protein_10_Source_UniProtKB_TrEMBL_Acc_K1PZ19	Cgig_03689	Cgig_03691	Cgig_03692	Pfuc_10754_1_60811_t1	Pfuc_20398_1_69338_t1	Nvec_37964_Bowman_Birk_leg	Adig_19703	Pfuc_151786_1_49935_t1	Lgig_154860
HG_20386	Isca_ISCW024881-PA	Skow_21576m	Nvec_1189_	Nvec_29622_	Skow_36576m	Pfuc_95844_1_35157_t1	Pfuc_55058_1_05567_t1
HG_13788	Acar_00016798	Ggal_001227	Xtro_041676	Xtro_063317	Drer_042489_protein_kinase_interferon_inducible_double_stranded_RNA_dependent_inhibitor_repressor_of_P58_repressor_a_Source_ZFIN_Acc_ZDB_GENE_040426_2045_prkrira	Drer_020964_protein_kinase_interferon_inducible_double_stranded_RNA_dependent_inhibitor_repressor_of_P58_repressor_b_Source_ZFIN_Acc_ZDB_GENE_040718_429_prkrirb	Drer_042492_protein_kinase_interferon_inducible_double_stranded_RNA_dependent_inhibitor_repressor_of_P58_repressor_Source_HGNC_Symbol_Acc_9440_PRKRIR_3_of_3	Hsap_Ensmbl0137492_protein_kinase_interferon_inducible_double_stranded_RNA_dependent_inhibitor_repressor_of_P58_repressor_Source_HGNC_Symbol_Acc_9440_PRKRIR	Smim_2000_DSC_Lymnaea_stagnalis_gi_46395310_dbj_BAD16592_7e_12_75_1	Hmag_202056	Isca_ISCW007799-PA
HG_16395	Skow_39664m	Adig_15568	Adig_11573	Adig_15567	Adig_06377	Adig_19944	Adig_12323	Pfuc_47446_1_63291_t1	Adig_10772
HG_18155	Adig_13337	Nvec_24652_Kinesin	Adig_20676	Nvec_11585_TPR_MLP1_2	Mmar_MMa20727	Smim_6568_PREDICTED_kinesin_like_protein_KIF19_like_Saccoglossus_kowalevskii_gi_291230623_ref_XP_002735267_3e_22_102	Nvec_1325_PTSIIA_gutA	Nvec_54045_
HG_11956	Acar_00000013	Ggal_036972	Ggal_018383	Hsap_Ensmbl0129810_shugoshin_like_1_S_pombe_Source_HGNC_Symbol_Acc_25088_SGOL1	Xtro_056586	Xtro_030585	Xtro_063998	Ggal_030534	Drer_069916_shugoshin_like_1_S_pombe_Source_HGNC_Symbol_Acc_25088_SGOL1	Drer_092651_si_dkey_57a22_11_Source_ZFIN_Acc_ZDB_GENE_081104_423_si_dkey_57a22_11	Ggal_032855	Adig_07091	Spur_010447_Spur_010447	Bflo_260811960
HG_47913	Skow_03901m	Hmag_205469	Skow_02838m
HG_48624	Adig_12062	Adig_21069	Odio_014189001
HG_11305	Nvec_20040_DUF293	Pfuc_2185_1_58816_t1	Lgig_236612	Skow_18094m	Adig_11202	Ctel_177942	Nvec_43772_DUF243	Bflo_260834441	Isca_ISCW017273-PA	Mmar_MMa14231	Tcas_270003863	Mmar_MMa30042	Spur_016141_Spur_016141	Pfuc_2185_1_58815_t1	Smim_21961_PREDICTED_hypothetical_protein_Tribolium_castaneum_gi_91078456_ref_XP_976128_3e_14_74_3
HG_13032	Skow_41690m	Skow_12988m	Nvec_28071_GETHR	Hmag_213565	Nvec_49716_	Skow_03583m	Skow_25140m	Skow_19171m	Nvec_16641_	Skow_25127m	Skow_25128m	Lgig_166882
HG_10392	Smim_60155_PREDICTED_inhibitor_of_kappa_light_polypeptide_gene_enhancer_in_B_cells_kinase_gamma_like_Saccoglossus_kowalevskii_gi_291240763_ref_XP_002740268_1e_11_75_9	Cgig_16288_NF_kappa_B_essential_modulator_Source_UniProtKB_TrEMBL_Acc_K1Q2D0	Skow_25772m	Znev_04648	Drer_002663_optineurin_Source_ZFIN_Acc_ZDB_GENE_030131_8103_optn	Spur_008118_OptnL	Ggal_022287	Nvec_35536_zf_C2H2	Acar_00001260	Xtro_019986	Hmag_232336	Hsap_Ensmbl0123240_optineurin_Source_HGNC_Symbol_Acc_17142_OPTN	Smar_012259	Dmel_0041205_key_kenny_Source_FlyBase_0041205	Dpul_303763	Tcas_270002764	Hmag_226357
HG_44317	Lgig_131426	Nvec_48800_	Lgig_131512
HG_45028	Skow_22090m	Hmag_222004	Smar_002133
HG_45164	Nvec_51202_ThiS	Skow_04024m	Nvec_32758_
HG_6732	Skow_15710m	Skow_16093m	Pfuc_2211_1_44280_t1	Skow_23347m	Skow_22429m	Skow_25090m	Skow_11249m	Skow_45842m	Skow_39863m	Nvec_19679_	Hmag_222717	Nvec_35566_	Adig_24057	Nvec_9920_	Hmag_210641	Adig_04661	Adig_21847	Nvec_47955_	Nvec_51456_	Nvec_22893_SWIM	Nvec_59400_UPF0160	Hmag_207435	Skow_18155m	Skow_39856m	Hmag_228002	Skow_18174m	Nvec_4752_	Hmag_207436	Lgig_167838	Hmag_223179	Hmag_228794	Hmag_215782	Hmag_207624	Hmag_219805
HG_41098	Adig_07414	Ctel_217734	Ctel_195461
HG_27725	Skow_29266m	Ctel_123790	Skow_44992m	Skow_42807m	Hmag_220345
HG_30667	Ctel_213193	Ctel_209633	Ctel_186137	Hmag_231759
HG_27556	Skow_27225m	Nvec_58449	Acar_00006136	Ggal_013515	Drer_045481_gamma_secretase_activating_protein_Source_ZFIN_Acc_ZDB_GENE_041210_216_gsap
HG_9457	Skow_12386m	Nvec_59582	Skow_20693m	Skow_20695m	Nvec_54847_Peptidase_S24	Bflo_260818491	Hmag_208566	Skow_27362m	Nvec_406_	Nvec_2305_Peptidase_S24	Nvec_51472_Peptidase_S24	Nvec_43603_Peptidase_S24	Nvec_19300_Peptidase_S24	Nvec_54741_Peptidase_S24	Skow_43800m	Skow_44762m	Nvec_7646_	Nvec_4241_Peptidase_S24	Nvec_28867_	Nvec_55266_
HG_5631	Bsch_g14345	Bsch_g26984	Bsch_g61757	Bsch_g43894	Bsch_g54822	Bsch_g59610	Bsch_g69217	Bsch_g71741	Bsch_g29425	Bsch_g32420	Bsch_g70601	Bsch_g27605	Bsch_g70522	Bsch_g58845	Bsch_g67636	Bsch_g63068	Bsch_g28753	Bsch_g49606	Bsch_g57353	Bsch_g57594	Bsch_g44326	Bsch_g41639	Bsch_g57658	Bsch_g28230	Bsch_g41214	Bsch_g62746	Bsch_g57154	Bsch_g60467	Bsch_g45031	Bsch_g54350	Bsch_g20008	Nvec_396_DUF217	Nvec_43986_	Bsch_g63177	Bsch_g62502	Bsch_g68185	Bsch_g43588	Skow_39074m	Bsch_g62135	Spur_005468_Spur_005468	Skow_05562m	Bsch_g51061	Bsch_g32999	Bsch_g55758	Skow_24507m
HG_30498	Pfuc_4743_1_67049_t1	Hmag_209335	Pfuc_18920_1_18587_t1	Pfuc_17811_1_18487_t1
HG_9369	Hmag_227152	Hmag_204725	Hmag_220667	Hmag_229588	Hmag_224368	Hmag_210006	Hmag_225036	Hmag_224341	Rcul_t12558	Hmag_226936	Hmag_219155	Hmag_204587	Hmag_216798	Hmag_218422	Hmag_216279	Hmag_228936	Hmag_224245	Hmag_210384	Hmag_229998	Hmag_213669
HG_32017	Bsch_g37469	Nvec_8754_	Nvec_19324_	Ctel_118494
HG_8573	Ggal_019019	Drer_074034_si_dkey_91i10_2_Source_ZFIN_Acc_ZDB_GENE_050208_441_si_dkey_91i10_2	Ctel_210786	Tcas_270004431	Znev_14930	Pfuc_188_1_14867_t1	Smim_66687_rho_GTPase_guanine_nucleotide_exchange_factor_GEF64C_Drosophila_melanogaster_gi_17978539_gb_AAL47186_5e_176_588	Nvec_26138_RhoGEF	Cgig_24930_Myosin_M_heavy_chain_Source_UniProtKB_TrEMBL_Acc_K1QIU7	Skow_34564m	Dmel_0035574_Gef64C_Guanine_nucleotide_exchange_factor_GEF64C_Source_FlyBase_0035574	Smim_27535_Rho_RAC_guanine_nucleotide_exchange_factor_putative_Pediculus_humanus_corporis_gi_242013572_ref_XP_002427478_3e_161_548	Lgig_144253	Bflo_260807451	Dpul_328299	Pfuc_807_1_51085_t1	Mmar_MMa54933	Bflo_260807453	Mmar_MMa04113	Nvec_6649_	Isca_ISCW014043-PA	Isca_ISCW014044-PA	Isca_ISCW014045-PA
HG_17731	Lgig_189646	Cgig_22892_Feeding_circuit_activating_peptide_Source_UniProtKB_TrEMBL_Acc_K1S1J9	Lgig_54854	Ctel_224693	Pfuc_7601_1_02469_t1	Znev_07454	Pfuc_2981_1_30310_t1	Nvec_18607_
HG_23313	Lgig_203100	Drer_086324_chromosome_3_open_reading_frame_14_Source_HGNC_Symbol_Acc_25024_C11H3orf14	Hsap_Ensmbl0114405_chromosome_3_open_reading_frame_14_Source_HGNC_Symbol_Acc_25024_C3orf14	Ggal_011617	Spur_003483_Spur_003483	Adig_10935
HG_23008	Nvec_8391_Dynamin_N	Adig_08256	Nvec_42510_MMR_HSR1	Skow_28180m	Adig_08255	Skow_28187m
HG_57582	Bsch_g37594	Nvec_37551_Transposase_8
HG_20673	Smar_002397	Smar_007291	Smar_000480	Hmag_203760	Smar_003619	Smar_005920	Hmag_210538
HG_18137	Adig_07724	Nvec_18417_	Adig_12697	Nvec_19371_C_tripleX	Nvec_12737_C_tripleX	Nvec_59145_Keratin_B2	Adig_11138	Bmal_170578834
HG_21079	Nvec_10420_	Nvec_6659_HC2	Nvec_35839_NOA36	Nvec_19628_DUF1542	Nvec_48481_	Skow_25105m	Nvec_47559_Antimicrobial_9
HG_16377	Cgig_03794	Cgig_03795	Pfuc_25886_1_69736_t1	Nvec_35840_7TMR_DISM_7TM	Adig_11068	Adig_01440	Adig_06327	Adig_01441	Nvec_48728_
HG_8356	Dmel_0035539_slow_slowdown_Source_FlyBase_0035539	Acar_00012198	Bflo_260786326	Skow_13229m	Ggal_003801	Spur_000047_Egfl	Xtro_011396	Xtro_058971	Xtro_001685	Drer_043376_EGF_like_domain_multiple_7_Source_ZFIN_Acc_ZDB_GENE_040429_2_egfl7	Hsap_Ensmbl0243897_EGF_like_domain_multiple_8_Source_HGNC_Symbol_Acc_13944_EGFL8	Hsap_Ensmbl0242038_EGF_like_domain_multiple_8_Source_HGNC_Symbol_Acc_13944_EGFL8	Cgig_28323_EGF_like_domain_containing_protein_8_Source_UniProtKB_TrEMBL_Acc_K1RRP1	Spur_023809_Spur_023809	Lgig_174250	Hsap_Ensmbl0239974_EGF_like_domain_multiple_8_Source_HGNC_Symbol_Acc_13944_EGFL8	Dpul_247979	Lgig_174251	Smim_6165_EGF_like_domain_multiple_8_Xenopus_Silurana_tropicalis_gi_118404042_ref_NP_001072194_2e_27_110	Mmar_MMa05906	Nvec_43565_EGF	Bflo_260836186	Bflo_260836188	Hsap_Ensmbl0172889_EGF_like_domain_multiple_7_Source_HGNC_Symbol_Acc_20594_EGFL7
HG_17257	Skow_45312m	Skow_45340m	Skow_20412m	Nvec_54238_Apolipoprotein	Lgig_121279	Skow_20413m	Skow_16909m	Lgig_89433
HG_16272	Skow_30191m	Lgig_155975	Nvec_23606_VirB	Nvec_25018_Drf_FH1	Skow_25552m	Nvec_57176_Pentapeptide_2	Gsal_3024_hypothetical_protein	Nvec_25017_VirB	Avag_33060001
HG_8227	Nvec_51571_	Nvec_4670_	Nvec_53390_Pox_A32	Nvec_11846_Collagen	Nvec_10146_Collagen	Nvec_56315_Collagen	Nvec_17746_	Nvec_43240_	Nvec_55286_PP1	Nvec_56576_	Nvec_10732_Collagen	Nvec_31101_Collagen	Nvec_11354_Collagen	Nvec_7441_Collagen	Nvec_30187_ShlB	Nvec_16274_PKD	Nvec_23396_PKD	Nvec_30583_	Nvec_10731_	Nvec_44649_Orthopox_F6	Nvec_27986_COX4_pro	Nvec_17952_	Nvec_54698_	Nvec_46502_	Pfuc_96071_1_49486_t1
HG_20094	Hmag_204780	Ctel_199720	Smim_3821_zinc_finger_protein_346_Danio_rerio_gi_126215530_ref_NP_001075218_5e_12_73_9	Smim_63013_PREDICTED_zinc_finger_protein_347_like_Saccoglossus_kowalevskii_gi_291240174_ref_XP_002739995_7e_12_75_1	Smim_81341_ZN346_XENLA_RecName_Full_Zinc_finger_protein_346_AltName_Full_Double_stranded_RNA_binding_protein_ZFa_Short_DsRBP_ZFa_Short_ZFa_AltName_Full_Just_another_zinc_finger_protein_Short_Protein_jaz_gi_82177220_sp_Q8AVN9_ZN346_XENLA_1e_09_68_2	Smim_73639_PREDICTED_zinc_finger_matrin_type_protein_4_like_Xenopus_Silurana_tropicalis_gi_301613994_ref_XP_002936484_3e_06_57_0	Smim_2498_Zinc_finger_protein_346_Harpegnathos_saltator_gi_307207669_gb_EFN85306_7e_09_63_5
HG_45725	Nvec_10665_PT	Nvec_57048_S_antigen	Skow_11038m
HG_11254	Skow_35419m	Skow_31311m	Skow_43025m	Skow_09197m	Nvec_46556_CDtoxinA	Lgig_140226	Xtro_059120	Skow_18986m	Skow_02306m	Nvec_47251_	Nvec_58446	Skow_31303m	Nvec_35204_Bombesin	Nvec_35203_Bombesin	Skow_04000m
HG_7431	Bsch_g58418	Bsch_g71247	Bsch_g48896	Bsch_g29218	Bsch_g55997	Bsch_g13836	Bsch_g43179	Bsch_g66037	Bsch_g67999	Bsch_g61268	Bsch_g18029	Bsch_g55091	Bsch_g62191	Bsch_g56375	Bsch_g68066	Bsch_g47726	Bsch_g37933	Bsch_g67445	Bsch_g64651	Bsch_g398	Bsch_g48432	Bsch_g34756	Bsch_g63122	Bsch_g4036	Bsch_g31514	Bsch_g39879	Adig_00482	Bsch_g43121	Bsch_g55092
HG_39564	Skow_38476m	Hmag_226976	Bflo_260783235
HG_178	Nvec_39998_Peptidase_C1	Nvec_36328_	Nvec_22253_Pkinase	Nvec_46599_	Nvec_11212_	Nvec_17334_WD40	Nvec_29024_	Nvec_40233_Ion_trans_2	Nvec_25787_Asparaginase_2	Nvec_19129_	Nvec_2034_	Nvec_34511_	Nvec_23438_zf_CCHC	Nvec_16975_MFS_1	Nvec_1431_	Nvec_8470_	Nvec_23072_	Nvec_29317_Sushi	Nvec_22826_F5_F8_type_C	Nvec_23498_	Nvec_5361_	Nvec_36475_	Nvec_18494_	Nvec_59743_	Nvec_474_dsrm	Nvec_30420_Sushi	Nvec_29783_PA14	Nvec_44112_PA14	Nvec_55825_Arch_fla_DE	Nvec_50247_OAR	Nvec_4779_	Nvec_16070_IncA	Ctel_209509	Nvec_51315_OmpA	Nvec_45218_tRNA_m1G_MT	Nvec_46866_	Nvec_20292_DUF495	Nvec_10218_	Nvec_19859_CBM_5_12	Nvec_47012_ScdA_N	Nvec_7259_ResIII	Nvec_8103_	Nvec_44615_Ribosomal_L25p	Nvec_590_	Nvec_17392_DUF385	Nvec_47766_Ribosomal_L27	Nvec_48939_	Nvec_53060_ResIII	Nvec_2876_Peptidase_C2	Nvec_32881_DUF75	Nvec_54436_PH	Nvec_30246_IspA	Nvec_23933_DUF615	Nvec_16594_DUF1265	Nvec_49628_CBM_5_12	Nvec_21356_	Nvec_55321_Orn_DAP_Arg_deC	Nvec_5577_	Nvec_51306_Peptidase_C27	Nvec_34044_PHZA_PHZB	Nvec_42714_	Nvec_366_ResIII	Nvec_54671_PHD	Nvec_38667_	Nvec_18258_	Nvec_59553_	Nvec_15632_CBM_5_12	Nvec_3895_ResIII	Nvec_53010_	Nvec_46082_Orn_DAP_Arg_deC	Nvec_50438_Dyp_perox	Nvec_3179_	Nvec_14541_ResIII	Nvec_58628_Tenui_NCP	Nvec_54018_OS_D	Nvec_7382_	Nvec_2787_DUF1265	Nvec_5569_	Nvec_29371_	Nvec_56507_	Nvec_18997_Fumerase_C	Nvec_4866_DUF1509	Nvec_48412_ResIII	Nvec_19182_ResIII	Nvec_55091_DUF1502	Nvec_23692_Ribosomal_S26e	Nvec_24707_	Nvec_15115_ResIII	Nvec_50233_	Nvec_32248_	Nvec_2436_Orn_DAP_Arg_deC	Nvec_16258_DUF917	Nvec_44150_LIM	Nvec_40544_CBM_5_12	Nvec_41792_DUF495	Nvec_45253_ig	Nvec_6355_	Nvec_43547_	Nvec_5647_ResIII	Nvec_55934_	Nvec_20152_CRAL_TRIO_N	Nvec_32374_	Nvec_29713_Lentiviral_Tat	Nvec_19054_Tropomyosin	Nvec_34162_	Nvec_8407_	Nvec_14844_	Nvec_49423_Dicty_CAD	Nvec_11075_	Nvec_50679_Tombus_P19	Nvec_50866_	Nvec_6375_DUF1388	Nvec_33054_DEAD	Nvec_37834_TB	Nvec_19960_TSC22	Nvec_57683	Nvec_56070_	Nvec_29335_	Nvec_27946_DEAD	Nvec_37849_	Nvec_48295_	Nvec_31020_	Nvec_27319_	Nvec_24603_GatB_Yqey	Nvec_48274_LIM	Nvec_16974_LIM	Nvec_23746_	Nvec_31943_ResIII	Nvec_46041_LIM	Nvec_39663_ResIII	Nvec_18996_zf_C4_Topoisom	Nvec_56794_ResIII	Nvec_59009_DEAD	Nvec_27311_DEAD	Nvec_44949_LIM	Nvec_20407_ResIII	Nvec_27544_ResIII	Nvec_56589_zf_C4_Topoisom	Nvec_32075_LIM	Nvec_44861_	Nvec_29795_ResIII	Nvec_23543_	Nvec_30566_zf_C4_Topoisom	Nvec_9872_ResIII	Nvec_35740_	Nvec_3096_	Nvec_13306_PADR1	Nvec_33051_PADR1	Nvec_42615_	Nvec_52418_	Nvec_6028_LIM	Nvec_4087_	Nvec_6669_zf_C4_Topoisom	Nvec_12490_DEAD	Nvec_56935_	Nvec_3753_	Nvec_54647_Phage_tail_S	Nvec_18029_LIM	Nvec_58059_	Nvec_55623_ResIII	Nvec_27173_	Nvec_25592_	Nvec_58744_ResIII	Nvec_31538_	Nvec_57874_LIM	Nvec_12992_LIM	Nvec_42507_ResIII	Nvec_36584_ResIII	Nvec_50794_Cys_knot	Nvec_52692_	Nvec_25283_LIM	Nvec_26626_	Nvec_55881_	Nvec_59334_zf_AN1	Nvec_53991_LIM	Nvec_26900_LIM	Nvec_54543_ResIII	Nvec_38724_DUF1684	Nvec_7073_ResIII	Nvec_22252_C1_1	Nvec_34782_zf_CHY	Nvec_43554_LIM	Nvec_8163_ResIII	Nvec_35441_ResIII	Nvec_5337_ResIII	Nvec_12589_	Nvec_8850_LIM	Nvec_4950_ResIII	Nvec_25687_	Nvec_17486_CheR	Nvec_32373_Cys_knot	Nvec_56953_	Nvec_24924_WHEP_TRS	Nvec_14514_	Nvec_2121_ResIII	Nvec_29698_DUF1610	Nvec_44046_P19Arf_N	Nvec_31030_	Nvec_40444_LIM	Nvec_1473_DUF551	Nvec_48227_DEAD	Nvec_16888_ResIII	Nvec_40361_ResIII	Nvec_46990_Keratin_B2	Nvec_2770_ResIII	Nvec_4092_	Nvec_28796_LIM	Nvec_53550_	Nvec_56228_	Nvec_10610_	Nvec_20194_	Nvec_10205_	Nvec_47739_WCCH	Nvec_58837	Nvec_31605_ResIII	Nvec_35959_	Nvec_31317_	Nvec_48496_ResIII	Nvec_5900_	Nvec_32262_CHAD	Nvec_10798_	Nvec_42624_	Nvec_52975_	Nvec_2879_zf_C4_Topoisom	Nvec_33099_	Nvec_31820_CG_1	Nvec_50667_LIM	Nvec_53052_U79_P34	Nvec_23917_ketoacyl_synt	Nvec_17225_	Nvec_814_LIM	Nvec_21674_LIM	Nvec_37597_ResIII	Nvec_2065_	Nvec_29680_	Nvec_5396_DEAD	Nvec_52263_	Nvec_24572_	Nvec_21868_	Nvec_1328_PHZA_PHZB	Nvec_53009_	Nvec_45035_DUF1287	Nvec_36888_	Nvec_691_LIM	Nvec_42687_UPF0262	Nvec_27146_LIM	Nvec_7068_ResIII	Nvec_27760_	Nvec_16039_	Nvec_56648_zf_C4_Topoisom	Nvec_36310_DEAD	Nvec_11642_LIM	Nvec_52039_	Nvec_22559_	Nvec_48293_	Nvec_21172_LIM	Nvec_23497_	Nvec_27423_ResIII	Nvec_3287_	Nvec_35587_	Nvec_30957_DEAD	Nvec_15365_U79_P34	Nvec_44664_	Nvec_37605_LIM	Nvec_41497_	Nvec_19858_DEAD	Nvec_5789_LIM	Nvec_28107_	Nvec_21910_	Nvec_35739_	Nvec_49506_LIM	Nvec_53156_	Nvec_59747_	Nvec_33555_LIM	Nvec_50726_zf_CCHC	Nvec_3379_NHase_beta	Nvec_5118_zf_C4_Topoisom	Nvec_30086_LIM	Nvec_29629_	Nvec_23273_ResIII	Nvec_55762_LIM	Nvec_43440_PADR1	Nvec_26838_	Nvec_38419_ResIII	Nvec_57402_DEAD	Nvec_33487_Transposase_8	Nvec_12136_ResIII	Nvec_2283_LIM	Nvec_1076_Phage_tail_S	Nvec_21028_LIM	Nvec_25342_C1_1	Nvec_5592_	Nvec_20530_	Nvec_53226_ResIII	Nvec_13843_PADR1	Nvec_34879_DUF1287	Nvec_51277_	Nvec_40687_PADR1	Nvec_5505_ResIII	Nvec_16256_LIM	Nvec_21218_C1_1	Nvec_29109_C1_1	Nvec_51131_ResIII	Nvec_55740_C1_1	Nvec_17387_Cerato_platanin	Nvec_44640_LIM	Nvec_56636_Toxin_4	Nvec_25765_	Nvec_56579_	Nvec_38051_LIM	Nvec_13016_ResIII	Nvec_5721_DUF1644	Nvec_56271_	Nvec_16351_LIM	Nvec_42858_	Nvec_15851_zf_C4_Topoisom	Nvec_38936_	Nvec_31160_FeThRed_B	Nvec_59731_ResIII	Nvec_13172_	Nvec_44063_LIM	Nvec_29775_	Nvec_27256_DUF1265	Nvec_52546_ResIII	Nvec_56349_LIM	Nvec_53861_LIM	Nvec_15299_LIM	Nvec_45955_SMC_hinge	Nvec_48959_	Nvec_25225_DEAD	Nvec_3087_	Nvec_22875_Transposase_8	Nvec_16849_RmlD_sub_bind	Nvec_49508_ResIII	Nvec_48331_	Nvec_49438_LIM	Nvec_23457_	Nvec_12261_	Nvec_56699_ResIII	Nvec_37416_ResIII	Nvec_30355_	Nvec_38997_ResIII	Nvec_44503_	Nvec_40263_zf_TAZ	Nvec_12073_LIM	Nvec_34841_ResIII	Nvec_29289_	Nvec_38784_Apo_VLDL_II	Nvec_30288_P19Arf_N	Nvec_9659_ResIII	Nvec_38850_ResIII	Nvec_23107_ResIII	Nvec_43900_ResIII	Nvec_43215_ResIII	Nvec_14134_Hormone_3	Nvec_51652_	Nvec_41929_ResIII	Nvec_27649_ResIII	Nvec_35990_ResIII	Nvec_8787_Hydrolase	Nvec_30614_DUF1265	Nvec_9087_	Nvec_30838_ResIII	Nvec_41732_LIM	Nvec_41458_	Nvec_27882_Cob_adeno_trans	Nvec_41935_	Nvec_204_ResIII	Nvec_3854_	Nvec_45555_	Nvec_36713_ResIII	Nvec_48910_LIM	Nvec_45754_ResIII	Nvec_24587_ResIII	Nvec_14412_	Nvec_28194_ResIII	Nvec_12717_CheR	Nvec_15875_	Nvec_44412_DUF1070	Nvec_20971_	Nvec_46734_	Nvec_53789_ResIII	Nvec_23847_Steroid_dh	Nvec_39466_	Nvec_7430_LIM	Nvec_19499_	Nvec_26374_	Nvec_34067_SPAN_X	Nvec_46403_	Nvec_45084_	Nvec_17591_	Nvec_10713_Peptidase_C32	Nvec_5333_	Nvec_4714_Cuticle_2	Nvec_11769_Complex1_17_2kD	Nvec_15676_ResIII	Nvec_34786_DUF1610	Nvec_51435_Hydrolase	Nvec_24616_	Nvec_49754_DUF1281	Nvec_12984_zf_C4_Topoisom	Nvec_13165_	Nvec_46105_C1_1	Nvec_58867_Bombesin	Nvec_19979_Mo_co_dimer	Nvec_23236_	Nvec_58231	Nvec_24250_ResIII	Nvec_39895_	Nvec_7013_	Nvec_4101_SRP19	Nvec_45979_XdhC_CoxI	Nvec_2405_PADR1	Nvec_7273_	Nvec_2525_	Nvec_44247_	Nvec_39579_	Nvec_17407_PADR1	Nvec_45057_Rhabdo_NV	Nvec_52159_	Nvec_55327_	Nvec_51278_	Nvec_12230_PADR1	Nvec_3900_DUF1070	Nvec_22140_	Nvec_7702_	Nvec_44763_	Nvec_37320_GP46	Nvec_54801_	Nvec_46840_S_methyl_trans	Nvec_14930_	Nvec_7352_RmlD_sub_bind	Nvec_42053_	Nvec_56193_RolB_RolC	Nvec_11510_MGDG_synth	Nvec_53507_DUF1610	Nvec_4780_	Nvec_9992_Dyp_perox	Nvec_6408_Keratin_B2	Nvec_59126_zf_A20	Nvec_28291_DUF1131	Nvec_2266_PADR1	Nvec_11219_PADR1	Nvec_42341_DUF701	Nvec_53418_zf_CCHC	Nvec_24295_DUF1070	Nvec_515_	Nvec_59381	Nvec_57684	Nvec_29567_Polysacc_deac_1	Nvec_14515_ScdA_N	Nvec_1074_ScdA_N	Nvec_49730_DUF59	Nvec_23353_	Nvec_30839_NOG1	Nvec_54646_WCCH	Nvec_2282_PHZA_PHZB	Nvec_44330_	Nvec_25341_	Nvec_58318_K_box	Nvec_39624_	Nvec_6689_CBM_5_12	Nvec_54893_CheR	Nvec_23533_	Nvec_15548_DUF385	Nvec_59466	Nvec_42184_PHZA_PHZB	Nvec_52771_DUF58	Nvec_16247_Flu_B_NS1	Nvec_30830_PTN_MK_N	Nvec_19214_	Nvec_12996_PHZA_PHZB	Nvec_33650_	Nvec_51239_tRNA_m1G_MT	Nvec_3463_	Nvec_15473_	Nvec_51174_	Nvec_28120_ScdA_N	Nvec_43009_NHase_beta	Nvec_50080_	Nvec_34474_Mrr_cat	Nvec_17301_	Nvec_53706_	Nvec_17313_	Nvec_41892_	Nvec_35832_	Nvec_33055_	Nvec_44056_Fumerase_C	Nvec_46790_	Nvec_15677_PaRep2a	Nvec_53424_	Nvec_29261_Mrr_cat	Nvec_32733_PHZA_PHZB	Nvec_11477_	Nvec_37646_Cob_adeno_trans	Nvec_58554_TAF	Nvec_31681_	Nvec_24706_	Nvec_57414_SIP1	Nvec_24233_	Nvec_31537_	Nvec_29079_	Nvec_21814_DUF1323	Nvec_13548_SpoVS	Nvec_52599_	Nvec_22344_	Nvec_22698_Rhabdo_NV	Nvec_28765_	Nvec_50528_Flavi_propep	Nvec_50162_	Nvec_42721_	Nvec_51670_	Nvec_31859_DUF1131	Nvec_22935_ScdA_N	Nvec_18715_Orn_DAP_Arg_deC	Nvec_4610_	Nvec_12460_DUF1702	Nvec_16527_	Nvec_13443_	Nvec_58191_DUF1131	Nvec_56588_Polysacc_deac_1	Nvec_33728_DUF58	Nvec_21975_	Nvec_40200_Ribosomal_L27	Nvec_48399_	Nvec_8035_Complex1_17_2kD	Nvec_54926_	Nvec_55648_NCD3G	Nvec_11429_Shikimate_DH	Nvec_34232_	Nvec_36556_	Nvec_41128_CBM_5_12	Nvec_23741_	Nvec_43097_	Nvec_36719_Mrr_cat	Nvec_9956_Polysacc_deac_1	Nvec_15258_	Nvec_13339_RmlD_sub_bind	Nvec_33001_	Nvec_45966_CBM_5_12	Nvec_9610_	Nvec_50138_	Nvec_12169_	Nvec_42621_L_lactis_RepB_C	Nvec_22294_	Nvec_21767_	Nvec_57720_DUF222	Nvec_8615_	Nvec_28121_	Nvec_20005_	Nvec_10461_	Nvec_56486_	Nvec_45196_DUF58	Nvec_28345_	Nvec_6134_DUF1099	Nvec_18206_tRNA_m1G_MT	Nvec_37380_THF_DHG_CYH_C	Nvec_48491_	Nvec_39729_B12_binding_2	Nvec_26392_	Nvec_958_	Nvec_15839_CDO_I	Nvec_38466_DUF59	Nvec_37756_DUF59	Nvec_39559_	Nvec_29159_OmpA	Nvec_5979_	Nvec_40837_	Nvec_17386_	Nvec_50516_	Nvec_45664_Rhabdo_NV	Nvec_58708_DCP2	Nvec_22272_HNF_1_N	Nvec_13849_	Nvec_52561_	Nvec_39616_	Nvec_9071_	Nvec_18342_tRNA_m1G_MT	Nvec_43172_	Nvec_27543_Flag1_repress	Nvec_45880_DUF59	Nvec_58547_	Nvec_32296_	Nvec_41934_	Nvec_40128_	Nvec_22330_	Nvec_32191_GSH_S_ATP	Nvec_44912_ROK	Nvec_27442_	Nvec_49472_BDS_I_II	Nvec_989_	Nvec_38095_	Nvec_42449_	Nvec_50163_	Nvec_38161_	Nvec_6828_Spo0M	Nvec_20087_DUF1131	Nvec_451_DUF801	Nvec_39526_	Nvec_16988_DUF59	Nvec_24201_DUF59	Nvec_37571_	Nvec_8697_DUF1131	Nvec_43400_	Nvec_57600_	Nvec_8788_	Nvec_52920_	Nvec_21729_Ribosomal_L27	Nvec_29532_Herpes_UL1	Nvec_35917_	Nvec_58115	Nvec_15845_	Nvec_10434_	Nvec_26223_	Nvec_19904_Retro_M	Nvec_2601_	Nvec_18477_	Nvec_1574_K_box	Nvec_13509_Acylphosphatase	Nvec_46224_	Nvec_37299_Transposase_34	Nvec_34839_Urease_gamma	Nvec_55095_	Nvec_3875_	Nvec_54244_Toxin_24	Nvec_49187_	Nvec_10265_	Nvec_14195_	Nvec_29368_	Nvec_9799_Ribosomal_L27	Nvec_44463_	Nvec_2956_	Nvec_49743_	Nvec_14653_	Nvec_31854_	Nvec_55452_ScdA_N	Nvec_42255_DUF1131	Nvec_41647_	Nvec_52719_GatB_Yqey	Nvec_59371_Ribosomal_L27	Nvec_41498_	Nvec_12489_	Nvec_35232_	Nvec_28861_	Nvec_13337_DUF385	Nvec_18901_Cob_adeno_trans	Nvec_38166_DUF1058	Nvec_7048_	Nvec_51489_Rhabdo_NV	Nvec_59524_zf_UBP	Nvec_368_WCCH	Nvec_3468_	Nvec_14637_WCCH	Nvec_35477_zf_TAZ	Nvec_49680_WCCH	Nvec_32978_GATA	Nvec_547_zf_MYM	Nvec_13959_WCCH	Nvec_45316_	Nvec_4224_	Nvec_30602_	Nvec_1008_DUF59	Nvec_2553_	Nvec_34051_	Nvec_48707_	Nvec_52168_	Nvec_21089_DUF1502	Nvec_15256_	Nvec_59403_	Nvec_24037_	Nvec_10023_DUF1502	Nvec_47810_	Nvec_23736_Rhabdo_NV	Nvec_29634_Endonuclease_7	Nvec_37982_	Nvec_30064_SPC22	Nvec_59509_Protamine_P1	Nvec_5053_	Nvec_16943_	Nvec_32513_	Nvec_27786_Ribosomal_L27	Nvec_28573_	Nvec_17902_	Nvec_26215_ABA_WDS	Nvec_25801_	Nvec_1531_	Nvec_32497_	Nvec_39710_	Nvec_17146_	Nvec_1201_	Nvec_33904_	Nvec_8295_	Nvec_20917_	Nvec_16401_	Nvec_21272_LEA_4	Nvec_19165_DUF1010	Nvec_52910_	Nvec_850_	Nvec_6404_	Nvec_22276_	Nvec_22422_	Nvec_23994_	Nvec_28293_PRKCSH	Nvec_7087_DUF348	Pfuc_19021_1_11182_t1
HG_38684	Hmag_212296	Hmag_212295	Avag_53210001
HG_45210	Nvec_52891_MAP	Pfuc_395063_1_65056_t1	Nvec_43196_
HG_7302	Hmag_204388	Hmag_206657	Hmag_203635	Ctel_187247	Ctel_187243	Hmag_223494	Hmag_227506	Ctel_193256	Ctel_206777	Ctel_211167	Ctel_202281	Ctel_211381	Ctel_206917	Ctel_207744	Ctel_195595	Ctel_190913	Hmag_205001	Ctel_192738	Hmag_206534	Ctel_210670	Hmag_230413	Hmag_225607	Ctel_197734	Hmag_215195	Hmag_230985	Ctel_201721	Hmag_217032	Ctel_189943	Ctel_197601	Hmag_218144
HG_31970	Bsch_g34990	Skow_07032m	Bflo_260802110	Nvec_34597_
HG_8897	Nvec_37528_Cornifin	Nvec_53705_Cornifin	Nvec_71_	Lgig_166540	Lgig_121338	Lgig_131369	Cint_029132	Nvec_43028_Cornifin	Hmag_224425	Lgig_232598	Hmag_222844	Pfuc_20453_1_11317_t1	Bmal_170581419	Hmag_217692	Hmag_222829	Nvec_17000_ABC2_membrane	Nvec_23_ABC2_membrane	Nvec_46800_	Nvec_53388_7TMR_DISM_7TM	Nvec_54363_	Nvec_56659_ABC2_membrane	Smim_47359_hypothetical_protein_Trichomonas_vaginalis_G3_gi_123362961_ref_XP_001296087_1e_05_52_8
HG_6201	Tcas_270016342	Ctel_186306	Cele_021499_Y40C7B_3_Protein_Y40C7B_3_Y40C7B_3_mRNA_complete_cds_Source_RefSeq_mRNA_Acc_NM_078399	Tcas_270016905	Tcas_270016002	Tcas_270016334	Tcas_270016702	Tcas_270015892	Tcas_270015746	Tcas_270015314	Tcas_270016898	Tcas_270015365	Tcas_270015831	Ctel_64066	Tcas_270015862	Tcas_270016128	Ctel_76708	Nvec_27279_RpoE2	Tcas_270015874	Tcas_270016130	Tcas_270015291	Tcas_270011911	Tcas_270013040	Ctel_203017	Hmag_211956	Hmag_219191	Tcas_270015317	Hmag_221610	Tcas_270015891	Tcas_270015875	Tcas_270012889	Tcas_270015426	Tcas_270015893	Tcas_270015747	Tcas_270016704	Tcas_270016336	Tcas_270017099	Tcas_270016335	Tcas_270016703
HG_33087	Lgig_147135	Nvec_57944_OmpH	Adig_06607	Smim_82349_serine_threonine_protein_kinase_Cherax_quadricarinatus_gi_342326354_gb_AEL23092_6e_06_48_5
HG_27433	Hrob_179374	Adig_23603	Nvec_1817_	Nvec_22853_	Nvec_24355_SAM_2
HG_8856	Drer_093509_si_ch211_135f11_6_Source_ZFIN_Acc_ZDB_GENE_060526_33_si_ch211_135f11_6	Hmag_227269	Hmag_217035	Hmag_225405	Hmag_209537	Ctel_193779	Cgig_11657	Cgig_11314	Hmag_223691	Pfuc_3300_1_16074_t1	Smim_27291_PREDICTED_similar_to_predicted_protein_partial_Hydra_magnipapillata_gi_221119451_ref_XP_002168241_2e_23_106	Smim_76499_PREDICTED_similar_to_predicted_protein_partial_Hydra_magnipapillata_gi_221119451_ref_XP_002168241_9e_14_73_9	Hmag_206976	Pfuc_4617_1_23617_t1	Hmag_217036	Hmag_225399	Ctel_211394	Smim_27289_PREDICTED_similar_to_lin_9_homolog_C_elegans_Hydra_magnipapillata_gi_221106896_ref_XP_002169877_2e_06_52_8	Hmag_205644	Ctel_191719	Ctel_190074	Hmag_210298
HG_65452	Nvec_19649_Keratin_B2	Bflo_260784925
HG_23367	Bflo_260833622	Nvec_24256_Keratin_B2	Lgig_154660	Bflo_260809536	Nvec_781_Keratin_B2	Skow_18750m
HG_19376	Pfuc_12666_1_17896_t1	Nvec_31564_ubiquitin	Adig_19296	Pfuc_926_1_65692_t1	Bflo_260809252	Cgig_28419	Pfuc_1685_1_37080_t1
HG_16528	Lgig_140879	Skow_25600m	Skow_15884m	Skow_25604m	Skow_25594m	Skow_25599m	Skow_25603m	Bflo_260792028	Nvec_4303_Defensin_beta
HG_17544	Hmag_206347	Hmag_204310	Hmag_205727	Hmag_207307	Ctel_92284	Hmag_220286	Hmag_214053	Hmag_205725
HG_16359	Bflo_260825520	Adig_06695	Adig_13113	Adig_08749	Adig_06915	Adig_06917	Adig_21145	Adig_06916	Adig_21146
HG_17375	Spur_017568_Ankrd50L	Spur_019554_Hypp_2448	Bsch_g1456	Pfuc_778_1_07668_t1	Cgig_26700_Receptor_interacting_serine_threonine_protein_kinase_4_Source_UniProtKB_TrEMBL_Acc_K1RM28	Lgig_161161	Adig_06534	Cgig_01359
HG_14117	Nvec_21864_Pentapeptide	Hmag_221837	Skow_33368m	Lgig_171009	Lgig_107811	Lgig_155080	Lgig_172698	Pfuc_602224_1_07249_t1	Bflo_260835644	Hrob_168850	Xtro_058532
HG_15133	Skow_18790m	Skow_18791m	Nvec_15990_zf_CCCH	Hmag_213279	Pfuc_5624_1_67285_t1	Skow_09501m	Skow_13354m	Skow_09733m	Skow_16012m	Spur_019762_Spur_019762
HG_45538	Ctel_203781	Nvec_46215_DUF444	Ctel_45890
HG_6871	Hmag_202629	Hmag_204915	Hmag_202192	Drer_070898_si_ch211_262h13_3_Source_ZFIN_Acc_ZDB_GENE_050208_532_si_ch211_262h13_3	Drer_097681_si_ch211_244k5_1_Source_ZFIN_Acc_ZDB_GENE_131127_43_si_ch211_244k5_1	Smim_56692_Si_ch211_262h13_3_protein_Danio_rerio_gi_156230813_gb_AAI52521_4e_12_70_5	Hmag_201773	Hmag_207016	Hmag_202652	Hmag_214565	Hmag_208626	Hmag_206842	Hmag_200475	Hmag_202759	Hmag_226896	Hmag_219760	Hmag_201215	Hmag_224513	Hmag_216049	Hmag_204706	Hmag_203216	Hmag_201149	Hmag_210717	Hmag_213052	Hmag_200494	Hmag_204308	Hmag_203259	Hmag_217968	Hmag_215617	Hmag_214167	Hmag_203562	Hmag_222910	Hmag_225541
HG_39546	Skow_20688m	Bflo_260810506	Nvec_37391_
HG_10115	Pfuc_518_1_15112_t1	Pfuc_14344_1_46744_t1	Cgig_27798	Pfuc_288525_1_35971_t1	Pfuc_987_1_36772_t1	Adig_21703	Cgig_14608	Pfuc_35249_1_40964_t1	Pfuc_39996_1_70342_t1	Pfuc_12188_1_10422_t1	Cgig_13802	Pfuc_2997_1_37464_t1	Pfuc_86391_1_56711_t1	Pfuc_1735_1_29841_t1	Adig_10610	Pfuc_12527_1_25037_t1	Pfuc_1165_1_36852_t1
HG_644	Nvec_49453_	Nvec_31839_Exo_endo_phos	Nvec_29231_	Bsch_g10301	Bsch_g5956	Bsch_g48108	Bsch_g66131	Bsch_g48388	Bsch_g29238	Bsch_g66392	Bsch_g62893	Bsch_g55559	Bsch_g35116	Bsch_g48488	Bsch_g39060	Bsch_g51500	Bsch_g65758	Bsch_g29472	Bsch_g26548	Bsch_g28750	Nvec_19591_rve	Nvec_38271_	Nvec_49370_rve	Nvec_11707_rve	Lgig_174988	Nvec_9972_rve	Nvec_22383_Herpes_BLRF2	Nvec_51105_	Nvec_23695_	Nvec_15193_rve	Nvec_14783_rve	Nvec_4263_	Nvec_59606_rve	Nvec_56215_	Lgig_153536	Lgig_175608	Pfuc_9826_1_53430_t1	Lgig_155879	Pfuc_59022_1_41712_t1	Pfuc_109957_1_06365_t1	Pfuc_4707_1_23642_t1	Pfuc_111270_1_13691_t1	Lgig_174331	Bflo_260828269	Adig_18687	Bflo_260801419	Lgig_165428	Nvec_40863_RVT_1	Adig_00355	Nvec_53509_	Lgig_165964	Nvec_10513_	Nvec_41895_rve	Nvec_37802_RnaseH	Pfuc_8128_1_31533_t1	Nvec_23813_RVT_1	Nvec_58483_Ribosomal_L27	Nvec_52987_RBM1CTR	Adig_11238	Bsch_g10302	Bsch_g35117	Bsch_g46899	Bsch_g29471	Bsch_g26885	Bsch_g29237	Bsch_g19545	Bsch_g49399	Bsch_g28684	Bsch_g49734	Bsch_g39059	Bsch_g67985	Bsch_g66393	Lgig_153535	Lgig_170991	Bsch_g36549	Bsch_g12542	Lgig_164707	Nvec_31110_	Nvec_22587_LTXXQ	Nvec_50685_Herpes_BLRF2	Nvec_14571_LTXXQ	Nvec_19590_RVT_thumb	Nvec_45498_Herpes_BLRF2	Lgig_152266	Nvec_15162_LTXXQ	Nvec_5732_LTXXQ	Pfuc_364_1_00264_t1	Nvec_11082_RnaseH	Pfuc_58422_1_20251_t1	Pfuc_54356_1_48814_t1	Nvec_20170_RVT_1	Pfuc_2595_1_58974_t1	Bsch_g51715	Pfuc_11640_1_53721_t1	Adig_18750	Pfuc_41316_1_55816_t1	Pfuc_127681_1_06497_t1	Nvec_46234_Herpes_BLRF2	Nvec_43706_RVP	Pfuc_11903_1_32133_t1	Nvec_10514_	Pfuc_9740_1_02788_t1	Nvec_3261_	Nvec_26813_RnaseH	Nvec_32893_	Nvec_46869_RnaseH	Nvec_36449_RnaseH	Nvec_4858_RnaseH	Nvec_23176_RnaseH	Nvec_10032_	Lgig_152267	Nvec_46098_RnaseH	Nvec_1289_Ribosomal_L27	Nvec_22574_RVP	Lgig_155041	Nvec_44556_RVP	Pfuc_3768_1_52083_t1	Nvec_18035_Triadin	Nvec_25123_LEA_4	Nvec_25574_Gp_FAR_1	Nvec_41523_bZIP_1	Nvec_34002_	Pfuc_10929_1_68260_t1	Nvec_5693_	Nvec_7574_RVP	Nvec_59421_RVT_1	Pfuc_36600_1_62867_t1	Adig_19657	Pfuc_1084_1_65784_t1	Pfuc_4865_1_59636_t1	Nvec_56039_	Nvec_47409_Ldl_recept_a	Nvec_33359_DGPF	Nvec_56925_RVP	Nvec_9065_YopE	Nvec_51839_Gp_FAR_1	Bsch_g28751	Bsch_g26887	Bflo_260816000	Nvec_48400_	Pfuc_2402_1_66316_t1	Pfuc_124329_1_06480_t1	Pfuc_59990_1_48912_t1	Pfuc_26741_1_47802_t1	Pfuc_10542_1_10155_t1	Pfuc_36685_1_48244_t1	Cgig_07472	Pfuc_141288_1_64529_t1	Pfuc_14288_1_18112_t1	Nvec_9407_DCX	Bsch_g26886	Nvec_8085_	Nvec_55545_RVT_1	Bsch_g27524	Nvec_45051_	Nvec_27011_	Nvec_8231_	Nvec_45203_	Nvec_15579_VWA_CoxE	Pfuc_788_1_07673_t1	Nvec_46728_	Bsch_g51716	Nvec_9406_Pneumo_att_G	Nvec_44047_	Nvec_3491_	Pfuc_19199_1_47286_t1	Nvec_5564_	Nvec_48606_	Nvec_45677_	Lgig_164058	Lgig_153921	Pfuc_67574_1_34775_t1	Nvec_35511_RVT_1	Nvec_11071_zf_MYM	Pfuc_4600_1_52317_t1	Nvec_58092_	Nvec_59444	Nvec_42657_	Lgig_171399	Nvec_18057_Ribonuc_L_PSP	Nvec_38556_RVP	Nvec_32503_	Nvec_25749_	Pfuc_21480_1_54759_t1	Pfuc_19152_1_69245_t1	Lgig_175607	Nvec_49608_	Cgig_28281	Bflo_260781439	Pfuc_543_1_29316_t1	Pfuc_67769_1_05797_t1	Nvec_42651_	Nvec_57853_	Pfuc_26759_1_11798_t1	Pfuc_85439_1_49346_t1	Pfuc_10968_1_10241_t1	Lgig_175004	Pfuc_112141_1_64318_t1	Lgig_155639	Adig_03005	Lgig_176515	Cgig_05742	Nvec_14489_DUF789	Nvec_49125_	Bsch_g49973	Pfuc_22142_1_18851_t1	Cgig_25963	Nvec_58024	Nvec_54022_UPF0058	Nvec_30110_TFIIF_beta	Nvec_58109_Methylase_S	Nvec_8662_MTH865	Nvec_8436_Cor1	Nvec_52393_LEA_4	Nvec_54241_YaeQ	Nvec_26855_	Nvec_20973_TFIIF_beta	Nvec_45224_	Adig_03542	Skow_26968m	Nvec_2629_	Nvec_14372_	Hmag_222327	Nvec_7472_	Nvec_50368_	Lgig_154207	Nvec_19671_	Adig_13341	Nvec_36728_ArsD	Nvec_37869_	Nvec_4440_RBM1CTR	Nvec_56118_RBM1CTR	Nvec_24416_	Nvec_45486_	Nvec_15431_	Nvec_3253_Ldl_recept_a	Nvec_32715_	Pfuc_11441_1_60895_t1	Pfuc_76842_1_49192_t1	Pfuc_16458_1_18341_t1	Bflo_260783772
HG_33953	Nvec_22874_Extensin_2	Lgig_131951	Hrob_179257	Lgig_163823
HG_75154	Nvec_27148_	Bmal_170576371
HG_9426	Bsch_g29986	Cint_015429	Ggal_015357	Skow_31471m	Acar_00006867	Xtro_020320	Spur_013101_Tmem168	Drer_062168_transmembrane_protein_168b_Source_ZFIN_Acc_ZDB_GENE_090406_3_tmem168b	Cgig_08125	Drer_068705_transmembrane_protein_168a_Source_ZFIN_Acc_ZDB_GENE_050419_97_tmem168a	Ctel_173385	Avag_08047001	Bflo_260793066	Avag_12212001	Nvec_59661_PMP22_Claudin	Rcul_t46858	Csav_014777	Hsap_Ensmbl0146802_transmembrane_protein_168_Source_HGNC_Symbol_Acc_25826_TMEM168	Csav_014778	Tspi_316976973
HG_23654	Ctel_109301	Ctel_94793	Ctel_116838	Tspi_316955191	Nvec_43122_	Nvec_9060_
HG_23244	Skow_37123m	Nvec_17220_Prothymosin	Skow_39970m	Nvec_25884_Prothymosin	Nvec_13196_VSP	Lgig_141949
HG_11869	Avag_02347001	Avag_40253001	Avag_58501001	Avag_58581001	Adig_23823	Avag_66348001	Avag_16663001	Avag_50200001	Avag_03926001	Avag_48089001	Avag_02348001	Avag_40252001	Avag_17355001	Avag_50202001
HG_8413	Cgig_28863_F_box_LRR_repeat_protein_8_Source_UniProtKB_TrEMBL_Acc_K1RMQ6	Hrob_83430	Lgig_236076	Lgig_131489	Hrob_162664	Skow_34535m	Pfuc_24100_1_18987_t1	Skow_34537m	Isca_ISCW019980-PA	Spur_011268_Fbxl8_1	Spur_012543_Fbxl8	Smar_013620	Pfuc_7204_1_02398_t1	Ctel_138406	Nvec_48329_	Ctel_125923	Acar_00012867	Bflo_260798344	Xtro_062932	Ctel_213456	Pfuc_3917_1_37742_t1	Ggal_005061	Hsap_Ensmbl0265690_RP11_5A19_5	Hsap_Ensmbl0135722_F_box_and_leucine_rich_repeat_protein_8_Source_HGNC_Symbol_Acc_17875_FBXL8
HG_20058	Hmag_217561	Hmag_222790	Hmag_207345	Hmag_219915	Hmag_222791	Hmag_214805	Bflo_261289273
HG_16067	Hmag_222575	Hmag_219316	Hmag_205130	Hmag_223166	Hmag_222289	Hmag_208613	Hmag_204350	Ctel_191218	Hmag_225756
HG_16300	Xtro_016063	Acar_00003294	Skow_12927m	Hsap_Ensmbl0168653_NADH_dehydrogenase_ubiquinone_Fe_S_protein_5_15kDa_NADH_coenzyme_Q_reductase_Source_HGNC_Symbol_Acc_7712_NDUFS5	Spur_015997_Ndufs5	Ggal_005729	Drer_006290_NADH_dehydrogenase_ubiquinone_Fe_S_protein_5_Source_ZFIN_Acc_ZDB_GENE_050522_437_ndufs5	Bflo_260781301	Hmag_228380
HG_6978	Hmag_225927	Hmag_207532	Hmag_214040	Hmag_226022	Hmag_212727	Hmag_201282	Hmag_203251	Hmag_209560	Hmag_208851	Hmag_223563	Hmag_226752	Hmag_200846	Hmag_204290	Hmag_205636	Hmag_208514	Hmag_230801	Hmag_206121	Hmag_223417	Hmag_226348	Hmag_201836	Hmag_203361	Hmag_208726	Gsal_3206_zinc_finger_bed_domain_containing_protein_1_like	Hmag_210788	Hmag_230228	Hmag_209848	Hmag_203250	Hmag_208718	Hmag_203362	Gsal_1236_hypothetical_protein	Hmag_214243	Hmag_219014
HG_48199	Nvec_58298_Vicilin_N	Lgig_235841	Nvec_522_MAP1B_neuraxin
HG_15082	Cgig_06853	Ctel_227543	Lgig_238264	Skow_07790m	Bflo_260799316	Pfuc_3169_1_30360_t1	Nvec_14299_	Adig_01458	Cint_022476	Csav_016203
HG_10338	Tspi_316965324	Tspi_316973846	Tspi_316964268	Tspi_316965668	Hmag_217683	Rcul_t37228	Tspi_316978766	Tspi_316958792	Smim_69815_piggyBac_transposable_element_derived_protein_3_Trichinella_spiralis_gi_339243215_ref_XP_003377533_1e_08_57_8	Tspi_316955968	Tspi_316978624	Tspi_316968974	Tspi_316965413	Tspi_316965414	Tspi_316979832	Tspi_316961033	Tspi_316965816
HG_11218	Cgig_15840_Helicase_domino_Source_UniProtKB_TrEMBL_Acc_K1QQY7	Hmag_207685	Rcul_t23309	Ctel_103252	Xtro_004363	Xtro_004364	Hrob_165732	Gsal_5037_isoform_d	Emul_11267	Egra_03085	Sjap_0130440	Hmic_0649300	Sman_148830	Sjap_0012870	Odio_017317001
HG_7441	Hmag_218369	Hmag_209470	Hmag_224091	Hmag_204527	Hmag_200391	Hmag_224256	Hmag_221677	Hmag_221676	Hmag_231166	Hmag_223491	Hmag_207257	Hmag_215581	Hmag_203709	Hmag_224492	Hmag_213638	Hmag_225305	Hmag_214412	Hmag_231282	Hmag_200392	Hmag_223988	Hmag_222336	Hmag_207412	Hmag_228932	Hmag_221833	Hmag_223554	Hmag_215599	Hmag_215366	Rcul_t44858	Hmag_217753
HG_10474	Bflo_260836127	Skow_29191m	Nvec_24311_	Hmag_205959	Hmag_200988	Hmag_201713	Hmag_226848	Nvec_41470_	Hmag_223841	Hmag_214284	Lgig_111517	Skow_01309m	Skow_05957m	Nvec_27793_Alpha_GJ	Nvec_51325_	Nvec_36476_	Bflo_260836289
HG_10402	Skow_11702m	Skow_11957m	Lgig_164724	Skow_21648m	Skow_16414m	Spur_015028_Spur_015028	Ctel_210404	Skow_02631m	Avag_34664001	Cgig_10285	Pfuc_80848_1_20542_t1	Cgig_21588	Skow_43426m	Adig_19051	Skow_02629m	Skow_03440m	Skow_21649m
HG_35831	Hmag_203507	Rcul_t12434	Hmag_228699	Rcul_t27609
HG_33935	Skow_14811m	Skow_14808m	Ctel_64645	Hmag_204318
HG_44092	Nvec_28462_FYRC	Skow_16726m	Smim_61924_PREDICTED_predicted_protein_like_Saccoglossus_kowalevskii_gi_291243441_ref_XP_002741611_8e_06_54_3
HG_40364	Adig_11997	Pfuc_13764_1_39542_t1	Nvec_3455_
HG_5924	Nvec_51179_VWA	Nvec_58974_	Hmag_226464	Adig_03101	Nvec_44205_	Nvec_27121_CBM_14	Nvec_55194_Protamine_P1	Adig_05811	Nvec_25417_	Nvec_9655_VWA	Nvec_27119_CBM_14	Nvec_1610_	Adig_22251	Nvec_43444_WSC	Nvec_27777_WSC	Adig_10715	Nvec_2148_WSC	Nvec_41393_WSC	Nvec_1612_	Nvec_32278_	Hmag_210445	Adig_07750	Nvec_27118_WSC	Nvec_40786_WSC	Nvec_220_	Nvec_30979_WSC	Nvec_5265_Peptidase_C35	Nvec_45131_	Nvec_41394_ShTK	Adig_23568	Adig_10702	Nvec_10505_	Hmag_203460	Adig_20480	Nvec_12432_	Nvec_24470_	Nvec_38764_CBM_14	Nvec_14445_	Nvec_3930_	Nvec_27164_CBM_14	Nvec_44060_CBM_14	Avag_51833001
HG_64946	Hmag_220469	Ctel_191226
HG_65657	Ctel_50929	Nvec_21248_BofA
HG_9709	Bsch_g19134	Bsch_g35094	Bsch_g21955	Bsch_g51418	Bsch_g6371	Bsch_g2832	Bsch_g71668	Bsch_g47176	Bsch_g71667	Bsch_g9211	Bsch_g43772	Bsch_g69533	Bsch_g7872	Bsch_g9210	Bsch_g69532	Bsch_g2698	Bsch_g4687	Adig_12248	Bsch_g71781
HG_9241	Ctel_221244	Skow_05219m	Lgig_175217	Bflo_260786477	Isca_ISCW022006-PA	Acar_00003527	Lgig_239454	Dmel_0015522_olf186_M_olf186_M_Source_FlyBase_0015522	Znev_12835	Tcas_270003452	Mmar_MMa25816	Dpul_307233	Adig_07749	Acar_00014621	Drer_053311_thymocyte_expressed_positive_selection_associated_1_Source_ZFIN_Acc_ZDB_GENE_120727_10_tespa1	Ggal_014460	Xtro_002881	Xtro_002882	Drer_038938_sperm_specific_antigen_2_Source_ZFIN_Acc_ZDB_GENE_090824_1_ssfa2	Hsap_Ensmbl0138434_sperm_specific_antigen_2_Source_HGNC_Symbol_Acc_11319_SSFA2	Pfuc_35613_1_40985_t1
HG_28003	Ctel_114268	Ctel_145659	Ctel_58186	Nvec_35459_	Nvec_36039_
HG_17813	Nvec_10135_	Ctel_128046	Hmag_222229	Hmag_222230	Skow_33441m	Nvec_45416_	Bflo_260781565	Nvec_21803_
HG_16595	Skow_30987m	Skow_05048m	Lgig_87564	Skow_39054m	Skow_28232m	Skow_05816m	Nvec_40892_	Skow_23611m	Bflo_260825164
HG_18186	Ctel_197868	Nvec_23636_	Ctel_210440	Skow_23599m	Hmag_218121	Nvec_28820_Sec23_BS	Bflo_260784955	Lgig_87047
HG_23121	Cgig_07247	Pfuc_11775_1_68402_t1	Adig_00569	Nvec_58462_Got1	Adig_05855	Bflo_260798710
HG_10697	Nvec_9415_7tm_1	Nvec_21032_	Nvec_3635_	Nvec_33148_7tm_1	Nvec_29211_7tm_1	Nvec_46574_	Csav_004246	Nvec_25450_7tm_1	Nvec_51617_	Nvec_1798_7tm_1	Nvec_44375_	Adig_11560	Nvec_29212_7tm_1	Nvec_19641_7tm_1	Nvec_34538_NMN_transporter	Nvec_51180_CitD
HG_11336	Cgig_21324	Pfuc_2272_1_66256_t1	Skow_36549m	Xtro_009421	Ggal_014398	Hsap_Ensmbl0268570_family_with_sequence_similarity_199_X_linked_Source_HGNC_Symbol_Acc_25195_FAM199X	Acar_00003135	Ctel_224762	Drer_009982_family_with_sequence_similarity_199_X_linked_Source_ZFIN_Acc_ZDB_GENE_040808_24_fam199x	Bflo_260821874	Hmag_225354	Avag_63110001	Smim_81045_chromosome_X_open_reading_frame_39_isoform_CRA_d_Homo_sapiens_gi_119623165_gb_EAX02760_1e_16_86_7	Adig_16225	Nvec_5459_DUF1138
HG_46413	Acar_00012688	Acar_00020462	Adig_14933
HG_28805	Emul_05871	Nvec_25330_	Nvec_52545_SecM	Nvec_14062_	Nvec_14959_
HG_31747	Pfuc_11629_1_32087_t1	Pfuc_273880_1_07036_t1	Pfuc_367959_1_14463_t1	Nvec_25672_
HG_41193	Bsch_g3819	Bsch_g53864	Hmag_218648
HG_26876	Bflo_260826109	Nvec_6679_Keratin_B2	Bflo_260805877	Nvec_23143_Keratin_B2	Nvec_7422_Keratin_B2
HG_72478	Adig_21186	Rcul_t20838
HG_6406	Spur_001049_Pkc1_2	Bflo_260807403	Bflo_260819822	Spur_013503_Htr7L_1	Spur_025870_Spur_025870	Spur_025871_Hypp_2806	Nvec_1068_7tm_1	Spur_015217_Hypp_2198	Spur_026929_Gpr101L_6	Spur_028517_Drd4L	Spur_028644_Drd2L_25	Lgig_164768	Spur_020557_Hypp_2512	Spur_001626_Drd2L_6	Spur_022527_Spur_022527	Spur_017994_Hypp_2364	Spur_001625_Chrm3L_2	Spur_001627_Gpr101L	Spur_017655_Gpr101L_2	Spur_017268_Hypp_2315	Spur_007415_Gpr101L_1	Spur_017907_Gpr101L_3	Spur_017908_Gpr101L_4	Spur_028642_Drd4L_1	Spur_021390_Gpr101L_5	Spur_004234_Hypp_1509	Spur_028206_Gpr101L_7	Spur_019922_Hypp_2472	Spur_015218_Hypp_2199	Spur_010887_Hypp_631	Spur_028645_HtrL_1	Spur_021776_Adra2bL	Spur_028643_OpsL	Spur_017269_Adra2aL	Spur_002192_Spur_002192	Spur_004232_Spur_004232	Spur_004233_Spur_004233
HG_9741	Skow_29796m	Skow_28701m	Nvec_18661_Keratin_B2	Lgig_162287	Bflo_260814850	Ctel_132122	Ctel_137070	Skow_10931m	Skow_10930m	Skow_14523m	Skow_10932m	Pfuc_1779_1_00848_t1	Ctel_55724	Lgig_161297	Skow_14535m	Skow_42992m	Pfuc_665_1_22243_t1	Skow_10933m	Skow_18247m
HG_70951	Hmag_202737	Lgig_176955
HG_33402	Avag_19965001	Avag_17435001	Avag_17436001	Hmag_223819
HG_34113	Nvec_57005_	Skow_05170m	Lgig_123713	Nvec_57004_
HG_22738	Cele_007282_clec_223_Protein_CLEC_223_clec_223_mRNA_complete_cds_Source_RefSeq_mRNA_Acc_NM_073462	Nvec_41434_Keratin_B2	Nvec_3316_Keratin_B2	Skow_25875m	Drer_091178_Uncharacterized_protein_Source_UniProtKB_TrEMBL_Acc_F1QQD7_AL929193_1	Skow_39552m
HG_5346	Lgig_128829	Dpul_324870	Spur_020680_FgfrL_Fibroblast_growth_factor_receptor_like_protein_Source_UniProtKB_TrEMBL_Acc_D2T1S8	Rcul_t45001	Nvec_44830_I_set	Drer_032617_fibroblast_growth_factor_receptor_like_1a_Source_ZFIN_Acc_ZDB_GENE_040128_2_fgfrl1a	Bflo_260828135	Drer_075027_fibroblast_growth_factor_receptor_1b_like_Source_ZFIN_Acc_ZDB_GENE_091204_406_fgfr1bl	Drer_052556_fibroblast_growth_factor_receptor_like_1b_Source_ZFIN_Acc_ZDB_GENE_050201_3_fgfrl1b	Ctel_170033	Hsap_Ensmbl0127418_fibroblast_growth_factor_receptor_like_1_Source_HGNC_Symbol_Acc_3693_FGFRL1	Xtro_045486	Xtro_060287	Xtro_058292	Ggal_025315	Acar_00011314	Skow_45280m	Cgig_12395_Fibroblast_growth_factor_receptor_like_1_Source_UniProtKB_TrEMBL_Acc_K1QW26	Pfuc_1262_1_29648_t1	Dpul_57798	Spur_020681_Fgfrl1	Bsch_g32188	Smim_45285_fibroblast_growth_factor_receptor_like_precursor_Xenopus_Silurana_tropicalis_gi_58332080_ref_NP_001011189_2e_78_263	Adig_22552	Smim_25021_fibroblast_growth_factor_receptor_like_precursor_Strongylocentrotus_purpuratus_gi_285026414_ref_NP_001165523_8e_71_239	Smim_82599_PREDICTED_fibroblast_growth_factor_receptor_like_like_Anolis_carolinensis_gi_327287324_ref_XP_003228379_2e_53_197	Cint_023002	Drer_004782_fibroblast_growth_factor_receptor_3_Source_ZFIN_Acc_ZDB_GENE_000816_1_fgfr3	Dpul_109413	Bflo_260826099	Pfuc_1842_1_51436_t1	Spur_028282_Spur_028282	Bsch_g3846	Znev_15189	Csav_017638	Mmar_MMa22849	Cgig_03453_Fibroblast_growth_factor_receptor_like_1_Source_UniProtKB_TrEMBL_Acc_K1QJ89	Mmar_MMa22847	Pfuc_1262_1_29649_t1	Nvec_47260_ig	Tcas_270013693	Mmar_MMa22850	Mmar_MMa49298	Hrob_174200	Hrob_180572	Hrob_173270	Mmar_MMa22848	Smim_4346_Fibroblast_growth_factor_receptor_like_1b_Danio_rerio_gi_190339260_gb_AAI62498_5e_06_53_1
HG_23618	Bflo_260797833	Lgig_142244	Ctel_104493	Skow_29811m	Nvec_34530_	Bflo_260786821
HG_9436	Xtro_045374	Isca_ISCW013728-PA	Xtro_028782	Xtro_061802	Xtro_062441	Xtro_030437	Xtro_054525	Xtro_048832	Xtro_060010	Xtro_007798	Ctel_28084	Xtro_048659	Xtro_008345	Xtro_027961	Xtro_010889	Xtro_025252	Nvec_22132_	Xtro_038613	Xtro_062285	Bflo_260807907
HG_65670	Hmag_207022	Bflo_261289585
HG_17931	Drer_091743_Uncharacterized_protein_Source_UniProtKB_TrEMBL_Acc_E7FEL6_CABZ01074712_1	Skow_06816m	Skow_28593m	Skow_28579m	Skow_28591m	Hmag_215484	Ctel_61438	Spur_027150_Spur_027150
HG_17626	Adig_13506	Nvec_42612_	Cint_022440	Nvec_46046_DUF164	Hmag_207717	Hmag_207716	Hmag_224277	Nvec_26116_
HG_23344	Skow_43712m	Skow_28276m	Hrob_178160	Hmag_221965	Hmag_230962	Sjap_0316060
HG_19184	Nvec_48405_	Spur_004084_Spur_004084	Spur_004083_Spur_004083	Spur_018180_Spur_018180	Skow_15623m	Skow_10708m	Nvec_49079_DUF1393
HG_63123	Nvec_30469_	Pfuc_74649_1_05880_t1
HG_20632	Ctel_192869	Pfuc_1610_1_58601_t1	Lgig_229627	Skow_10317m	Spur_012023_Hypp_2013	Bflo_260809067	Nvec_2651_
HG_16472	Cgig_23520	Pfuc_4450_1_59516_t1	Lgig_204531	Bflo_260796393	Ctel_218063	Skow_04781m	Pfuc_373422_1_36073_t1	Spur_006133_Hypp_1634	Nvec_37103_DUF164
HG_49517	Nvec_47591_	Pfuc_18213_1_61792_t1	Pfuc_25101_1_47712_t1
HG_4157	Adig_18064	Adig_22639	Adig_10397	Adig_24447	Adig_22361	Adig_14537	Adig_23650	Adig_24029	Adig_18005	Adig_01332	Adig_10399	Adig_16305	Adig_22628	Adig_14364	Adig_09270	Adig_22333	Adig_24560	Adig_22627	Adig_13484	Adig_23909	Adig_14177	Adig_23213	Adig_08747	Adig_05642	Adig_19239	Adig_08089	Adig_03825	Adig_22889	Adig_15367	Adig_00535	Adig_00219	Isca_ISCW020671-PA	Adig_18726	Adig_00243	Adig_08054	Adig_08168	Adig_12440	Adig_06421	Adig_15371	Adig_23926	Adig_19047	Adig_09060	Adig_00611	Adig_21364	Adig_07102	Adig_17986	Adig_23853	Adig_13989	Adig_20529	Adig_02994	Adig_19820	Adig_02899	Adig_16752	Adig_06510	Adig_24627	Adig_23364	Adig_20841	Adig_13820	Adig_01690	Adig_02815	Adig_06290	Isca_ISCW000168-PA
HG_14640	Hmag_209130	Hmag_217678	Hmag_201976	Hmag_202749	Hmag_207962	Hmag_201111	Ctel_192281	Hmag_208963	Hmag_201016	Hmag_202748
HG_12439	Pfuc_7642_1_45699_t1	Cgig_09447	Pfuc_8139_1_45813_t1	Pfuc_139532_1_06580_t1	Pfuc_24256_1_69624_t1	Nvec_37399_Transposase_11	Nvec_38479_	Pfuc_2451_1_58913_t1	Pfuc_7350_1_02427_t1	Pfuc_14738_1_03546_t1	Pfuc_7696_1_60285_t1	Pfuc_41482_1_55820_t1	Pfuc_16984_1_25567_t1
HG_11695	Bsch_g22057	Csav_010603	Drer_002403_nucleolar_and_spindle_associated_protein_1_Source_ZFIN_Acc_ZDB_GENE_030827_5_nusap1	Spur_010420_Nusap1L	Acar_00003625	Acar_00021111	Ggal_013962	Xtro_057362	Skow_33093m	Ctel_223330	Bflo_260803114	Lgig_238228	Nvec_55836_	Hsap_Ensmbl0137804_nucleolar_and_spindle_associated_protein_1_Source_HGNC_Symbol_Acc_18538_NUSAP1
HG_13591	Ctel_141325	Nvec_17423_	Dpul_64634	Dpul_34532	Dpul_34443	Dpul_68936	Dpul_274854	Dpul_8748	Dpul_7094	Dpul_17484	Dpul_7744
HG_11318	Cgig_07584_Putative_G_protein_coupled_receptor_22_Source_UniProtKB_TrEMBL_Acc_K1R3Q9	Pfuc_1099_1_00611_t1	Lgig_154412	Ctel_185316	Spur_003808_Gpr22	Xtro_063662	Hsap_Ensmbl0172209_G_protein_coupled_receptor_22_Source_HGNC_Symbol_Acc_4477_GPR22	Xtro_018804	Drer_045383_G_protein_coupled_receptor_22_Source_HGNC_Symbol_Acc_4477_GPR22_2_of_2	Acar_00014830	Acar_00012755	Ggal_013014	Nvec_9335_7tm_1	Drer_004592_G_protein_coupled_receptor_22_Source_ZFIN_Acc_ZDB_GENE_041210_48_gpr22	Skow_36145m
HG_45515	Pfuc_10706_1_39096_t1	Nvec_25518_SNF7	Nvec_7652_SNF7
HG_46298	Bflo_260830254	Nvec_44161_	Bflo_260830260
HG_12165	Adig_17402	Adig_19007	Adig_15522	Nvec_58599_	Nvec_10367_	Bflo_260784212	Nvec_53585_DUF531	Adig_09735	Adig_18063	Adig_14179	Nvec_34838_	Adig_23203	Nvec_58671
HG_44225	Lgig_116645	Lgig_166892	Nvec_32340_Drf_FH1
HG_45241	Ctel_209471	Ctel_55486	Nvec_29776_
HG_9977	Hmag_216996	Hmag_214776	Hmag_201748	Hmag_217727	Hmag_202573	Hmag_218859	Hmag_213003	Hmag_215893	Isca_ISCW001020-PA	Hmag_203142	Hmag_203490	Hmag_229080	Hmag_201568	Hmag_201747	Isca_ISCW005734-PA	Hmag_203410	Hmag_209966	Avag_29550001
HG_33866	Lgig_135010	Lgig_134950	Ctel_58696	Hmag_206943
HG_27979	Spur_009341_Hypp_1843	Ctel_131274	Nvec_20127_HRM	Spur_026451_Hypp_2844	Bflo_260810963
HG_9936	Spur_022045_Slc36a1	Adig_09993	Lgig_156320	Cgig_12622_Proton_coupled_amino_acid_transporter_4_Source_UniProtKB_TrEMBL_Acc_K1RWG2	Ctel_221004	Bflo_260800128	Skow_40519m	Ctel_205879	Adig_09991	Ctel_200253	Ctel_200797	Ctel_212680	Ctel_213308	Ctel_213307	Cgig_14485_Vesicular_inhibitory_amino_acid_transporter_Source_UniProtKB_TrEMBL_Acc_K1RMH4	Pfuc_20834_1_54705_t1	Hmag_231529	Ctel_200252
HG_31319	Bsch_g27591	Bsch_g31303	Skow_38746m	Nvec_14204_
HG_5717	Smim_27032_CBN_CLHM_protein_Caenorhabditis_brenneri_gi_341890169_gb_EGT46104_1e_43_160	Ggal_024076	Bsch_g10128	Skow_40361m	Skow_40419m	Skow_23922m	Xtro_060712	Xtro_064095	Xtro_024880	Cele_016626_clhm_1_Protein_CLHM_1_clhm_1_mRNA_complete_cds_Source_RefSeq_mRNA_Acc_NM_063002	Skow_30274m	Xtro_063257	Drer_074179_calcium_homeostasis_modulator_2_Source_HGNC_Symbol_Acc_23493_CALHM2_2_of_2	Drer_012726_family_with_sequence_similarity_26_member_E_Source_HGNC_Symbol_Acc_21568_FAM26E_1_of_2	Ggal_013447	Xtro_060213	Acar_00004783	Adig_07299	Adig_13372	Hsap_Ensmbl0138172_calcium_homeostasis_modulator_2_Source_HGNC_Symbol_Acc_23493_CALHM2	Ggal_036549	Skow_30275m	Ggal_024082	Drer_039482_calcium_homeostasis_modulator_2_Source_ZFIN_Acc_ZDB_GENE_030616_561_calhm2	Drer_041980_family_with_sequence_similarity_26_member_F_Source_ZFIN_Acc_ZDB_GENE_061201_60_fam26f	Acar_00004784	Hsap_Ensmbl0178033_family_with_sequence_similarity_26_member_E_Source_HGNC_Symbol_Acc_21568_FAM26E	Skow_30298m	Drer_077021_calcium_homeostasis_modulator_1_Source_ZFIN_Acc_ZDB_GENE_081107_71_calhm1	Drer_005314_calcium_homeostasis_modulator_1_Source_HGNC_Symbol_Acc_23494_CALHM1_1_of_2	Drer_074947_family_with_sequence_similarity_26_member_E_Source_ZFIN_Acc_ZDB_GENE_070410_4_fam26e	Hsap_Ensmbl0185933_calcium_homeostasis_modulator_1_Source_HGNC_Symbol_Acc_23494_CALHM1	Xtro_062011	Ggal_013448	Ggal_024083	Ggal_013450	Drer_079602_calcium_homeostasis_modulator_3_Source_ZFIN_Acc_ZDB_GENE_081107_70_calhm3	Acar_00013542	Acar_00008216	Hsap_Ensmbl0183128_calcium_homeostasis_modulator_3_Source_HGNC_Symbol_Acc_23458_CALHM3	Nvec_14262_DUF999	Hsap_Ensmbl0164451_family_with_sequence_similarity_26_member_D_Source_HGNC_Symbol_Acc_21094_FAM26D	Hsap_Ensmbl0188820_family_with_sequence_similarity_26_member_F_Source_HGNC_Symbol_Acc_33391_FAM26F	Adig_13909
HG_5629	Pfuc_5903_1_38237_t1	Skow_05977m	Skow_05528m	Pfuc_152_1_14830_t1	Skow_43472m	Pfuc_110504_1_20993_t1	Skow_09191m	Skow_16713m	Pfuc_30445_1_26527_t1	Skow_05338m	Cgig_26723_Paired_box_pox_meso_protein_Source_UniProtKB_TrEMBL_Acc_K1RVV3	Skow_08048m	Adig_12229	Adig_12474	Pfuc_41625_1_19825_t1	Skow_31124m	Skow_21638m	Pfuc_19064_1_03963_t1	Adig_18383	Skow_24159m	Skow_30277m	Skow_42896m	Pfuc_17227_1_69056_t1	Skow_46084m	Skow_41021m	Skow_37118m	Skow_35100m	Pfuc_8004_1_17226_t1	Cgig_23865	Pfuc_6784_1_60101_t1	Pfuc_24876_1_11657_t1	Pfuc_9253_1_60573_t1	Skow_40537m	Skow_42847m	Pfuc_125226_1_35442_t1	Skow_28584m	Skow_44587m	Pfuc_5086_1_59698_t1	Skow_17596m	Skow_39215m	Pfuc_10163_1_02874_t1	Pfuc_81189_1_13235_t1	Pfuc_30129_1_12002_t1	Skow_30864m	Skow_08047m
HG_33182	Nvec_14973_THAP	Skow_17860m	Skow_21911m	Skow_21844m
HG_8788	Smar_007309	Smar_001135	Smar_005771	Nvec_55714_LicD	Nvec_51309_LicD	Nvec_12744_	Hmag_203309	Nvec_40155_	Nvec_5424_	Adig_03887	Pfuc_91_1_65231_t1	Nvec_399_Glycos_transf_2	Nvec_23950_Glycos_transf_2	Nvec_19202_	Rcul_t19934	Znev_05885	Pfuc_165400_1_71945_t1	Nvec_18864_	Nvec_29985_	Rcul_t19936	Smar_000343	Smar_015701
HG_28480	Adig_00225	Adig_15923	Nvec_15161_MAP1B_neuraxin	Adig_02788	Skow_07820m
HG_58885	Hmag_229643	Gsal_5514_hypothetical_protein
HG_62771	Hmag_222180	Lgig_79517
HG_23631	Csav_011576	Nvec_29415_	Skow_16712m	Skow_31946m	Lgig_135903	Skow_31310m
HG_9034	Smar_003161	Pfuc_13468_1_18005_t1	Spur_027926_EpimL	Bflo_260803288	Mmar_MMa36904	Lgig_122411	Isca_ISCW012637-PA	Adig_02232	Cgig_26285_UDP_glucuronic_acid_decarboxylase_1_Source_UniProtKB_TrEMBL_Acc_K1QRB7	Cint_019774	Csav_008017	Smim_53840_PREDICTED_similar_to_HrEpiB_Strongylocentrotus_purpuratus_gi_72180965_ref_XP_784659_3e_117_350	Skow_31522m	Adig_02234	Nvec_45640_Epimerase	Bsch_g59759	Bsch_g11685	Bsch_g45929	Bflo_260799120	Odio_004711001	Bsch_g67147
HG_13847	Bflo_260833106	Adig_18843	Nvec_19086_	Nvec_21801_	Nvec_19085_	Skow_03774m	Bflo_260833108	Nvec_39686_ETC_C1_NDUFA4	Nvec_13577_	Nvec_14997_	Bflo_260833100
HG_62225	Nvec_24788_Pentapeptide_2	Pfuc_3385_1_51977_t1
HG_8706	Cgig_10387_Out_at_first_protein_Source_UniProtKB_TrEMBL_Acc_K1PV67	Lgig_186451	Smim_77100_PREDICTED_Out_at_first_protein_like_Saccoglossus_kowalevskii_gi_291237925_ref_XP_002738882_2e_106_320	Ctel_184708	Skow_17471m	Hrob_77423	Dmel_0011818_oaf_out_at_first_Source_FlyBase_0011818	Znev_01145	Dpul_47164	Smar_011314	Acar_00003361	Xtro_037063	Ggal_010848	Drer_075851_OAF_homolog_a_Drosophila_Source_ZFIN_Acc_ZDB_GENE_090917_1_oafa	Nvec_27570_DNA_ligase_A_C	Drer_077107_OAF_homolog_Drosophila_Source_HGNC_Symbol_Acc_28752_OAF_2_of_2	Bflo_260804489	Pfuc_9578_1_24589_t1	Hsap_Ensmbl0184232_OAF_homolog_Drosophila_Source_HGNC_Symbol_Acc_28752_OAF	Tcas_270006464	Spur_015869_Oaf	Isca_ISCW005237-PA	Tcas_270006288
HG_13678	Acar_00015491	Ggal_009253	Xtro_034446	Xtro_034030	Drer_077823_HMG_box_domain_containing_3_Source_HGNC_Symbol_Acc_28982_HMGXB3	Adig_21370	Hsap_Ensmbl0113716_HMG_box_domain_containing_3_Source_HGNC_Symbol_Acc_28982_HMGXB3	Nvec_43696_	Nvec_43697_	Nvec_41284_	Nvec_37745_DUF1610
HG_14694	Hrob_176046	Hmag_200415	Hmag_221189	Hmag_206245	Hrob_181124	Hmag_201539	Hmag_224121	Hmag_231776	Hrob_163016	Hmag_212442
HG_16285	Drer_061213_rabaptin_RAB_GTPase_binding_effector_protein_2_Source_ZFIN_Acc_ZDB_GENE_070112_572_rabep2	Acar_00005255	Acar_00019546	Acar_00021395	Acar_00020070	Acar_00021297	Acar_00021132	Hsap_Ensmbl0177548_rabaptin_RAB_GTPase_binding_effector_protein_2_Source_HGNC_Symbol_Acc_24817_RABEP2	Nvec_18597_
HG_11846	Smar_007076	Ctel_202993	Znev_02406	Isca_ISCW023696-PA	Smim_67091_spermatogenesis_associated_protein_tamozhennic_putative_Ixodes_scapularis_gi_241855281_ref_XP_002416007_3e_22_105	Bflo_260834857	Tcas_270011127	Mmar_MMa29460	Dmel_0041582_tamo_tamo_Source_FlyBase_0041582	Dpul_103233	Smim_67110_Protein_tamozhennic_Harpegnathos_saltator_gi_307202244_gb_EFN81728_5e_16_81_3	Nvec_15006_Stig1	Lgig_232192	Skow_04373m
HG_7646	Hmag_223244	Smim_13822_Si_ch211_262h13_3_protein_Danio_rerio_gi_156230813_gb_AAI52521_1e_12_73_6	Cgig_23755	Drer_093234_si_dkey_65l23_2_Source_ZFIN_Acc_ZDB_GENE_091112_12_si_dkey_65l23_2	Cgig_14324	Hmag_225552	Cgig_01887	Cgig_12422	Cgig_08797	Pfuc_47104_1_27156_t1	Cgig_18315	Hmag_200308	Hmag_200278	Cgig_15375	Smar_010461	Drer_097937_si_dkey_172k15_5_Source_ZFIN_Acc_ZDB_GENE_131127_219_si_dkey_172k15_5	Ctel_204993	Ctel_227521	Drer_091897_si_dkey_187a12_4_Source_ZFIN_Acc_ZDB_GENE_090313_205_si_dkey_187a12_4	Ctel_227434	Smim_7278_uncharacterized_protein_LOC100006143_Danio_rerio_gi_153792746_ref_NP_001093569_1e_08_59_3	Hmag_209920	Tcas_270003819	Hmag_204546	Hmag_202910	Ctel_193565	Hmag_231829	Hmag_229423
HG_14212	Smar_002077	Smar_006415	Smar_005987	Smar_005898	Hmag_233380	Hmag_211610	Hmag_204567	Smar_005437	Smar_014610	Smar_006523	Smar_013524
HG_48650	Adig_16154	Bflo_260830188	Pfuc_1345_1_29693_t1
HG_54232	Skow_04344m	Hmag_210578
HG_42921	Nvec_30374_	Skow_26146m	Lgig_171046
HG_6633	Hmag_205689	Hmag_202220	Xtro_052099	Hmag_205580	Tcas_270016546	Hmag_215288	Hmag_225206	Hmag_208941	Xtro_052100	Hmag_209133	Hmag_203416	Hmag_208011	Hmag_208012	Hmag_210272	Hmag_217162	Hmag_202380	Hmag_207586	Hmag_215804	Hmag_214442	Hmag_200071	Hmag_218449	Hmag_214444	Hmag_215805	Hmag_225205	Hmag_222569	Hmag_208010	Hmag_201255	Hmag_205143	Hmag_207835	Hmag_226695	Hmag_215289	Hmag_218448	Hmag_214443	Hmag_204735	Hmag_224437
HG_40751	Drer_077239_endonuclease_domain_containing_1_Source_HGNC_Symbol_Acc_29129_ENDOD1_13_of_15	Adig_06316	Drer_070242_endonuclease_domain_containing_1_Source_HGNC_Symbol_Acc_29129_ENDOD1_6_of_15
HG_74884	Skow_25085m	Nvec_51592_
HG_33679	Cgig_17088	Skow_03163m	Adig_04615	Nvec_48856_PQ_loop
HG_41293	Bsch_g42665	Bsch_g43948	Nvec_2669_Strep_his_triad
HG_9663	Bflo_260787491	Bflo_260787475	Bflo_260787547	Bsch_g26556	Odio_011731001	Odio_005119001	Bflo_260803039	Bflo_260803043	Bflo_260803045	Bflo_260803047	Odio_009371001	Skow_00921m	Odio_009372001	Bflo_260799876	Bflo_260803037	Adig_04073	Hmag_227518	Hmag_227519	Odio_005118001
HG_5573	Skow_05354m	Skow_21839m	Bflo_260783373	Odio_003469001	Cint_006268	Csav_013846	Bflo_260829345	Bflo_260803384	Drer_042000_si_ch211_63o20_7_Source_ZFIN_Acc_ZDB_GENE_041001_194_si_ch211_63o20_7	Bflo_260802933	Bflo_260831366	Skow_36729m	Bsch_g14914	Bflo_260783310	Bflo_260809385	Bflo_260834717	Bflo_260826027	Ggal_002216	Acar_00017513	Bflo_260802931	Adig_10038	Drer_086899_serine_threonine_kinase_35_Source_ZFIN_Acc_ZDB_GENE_061103_553_stk35	Bflo_260810564	Bflo_260799613	Hsap_Ensmbl0125834_serine_threonine_kinase_35_Source_HGNC_Symbol_Acc_16254_STK35	Acar_00011241	Drer_057497_serine_threonine_kinase_35_like_Source_ZFIN_Acc_ZDB_GENE_041212_52_stk35l	Xtro_045741	Bsch_g7991	Cint_006273	Hsap_Ensmbl0175087_PDLIM1_interacting_kinase_1_like_Source_HGNC_Symbol_Acc_18981_PDIK1L	Xtro_020181	Drer_056509_PDLIM1_interacting_kinase_1_like_Source_ZFIN_Acc_ZDB_GENE_051113_236_pdik1l	Xtro_061961	Ctel_54918	Bflo_260810553	Bflo_260799597	Bflo_260833642	Bflo_260810669	Bflo_260788326	Bflo_260809383	Bflo_260831364	Spur_003710_Clik1	Drer_086856_serine_threonine_kinase_35_Source_ZFIN_Acc_ZDB_GENE_061103_553_stk35	Bflo_260798272
HG_31911	Skow_16779m	Skow_27179m	Skow_34058m	Nvec_33690_Fer4
HG_26566	Cint_022963	Csav_019120	Cint_003601	Spur_002149_Spur_002149	Nvec_27089_BAH
HG_5532	Hrob_182809	Hrob_168227	Hrob_184364	Hrob_67951	Hrob_191793	Hrob_164349	Hrob_184634	Hmag_229480	Hrob_179072	Isca_ISCW003636-PA	Hmag_221143	Hmag_225345	Hrob_79156	Hrob_164143	Hrob_164968	Hrob_176179	Hrob_165464	Hrob_169142	Hrob_169120	Hrob_177072	Hrob_165431	Hrob_158635	Hrob_167800	Hrob_168073	Hrob_177494	Hrob_164185	Hrob_183708	Hrob_184488	Hrob_172681	Hrob_162959	Hrob_168012	Hrob_175887	Hrob_160096	Hrob_173916	Hrob_184665	Hrob_164142	Hrob_175876	Hrob_162088	Hrob_166852	Hrob_180339	Hrob_169525	Hrob_175898	Hrob_177489	Hrob_162940	Hrob_73029	Hrob_188460
HG_21958	Bflo_260792186	Bflo_260790925	Bflo_260832303	Nvec_34310_	Nvec_37547_	Bflo_260792202
HG_28293	Hmag_213030	Smar_000270	Nvec_1292_	Pfuc_100445_1_49543_t1	Pfuc_3950_1_30572_t1
HG_27341	Cgig_10988	Pfuc_7988_1_38672_t1	Lgig_231783	Ctel_218796	Adig_15946
HG_19863	Lgig_173061	Lgig_142321	Nvec_15435_Fic	Lgig_61020	Lgig_140914	Lgig_158776	Smim_55246_hypothetical_protein_Trypanosoma_brucei_brucei_strain_927_4_GUTat10_gi_71745392_ref_XP_827326_0_004_48_1
HG_23613	Lgig_142318	Spur_017084_Hypp_2304	Spur_016083_Hypp_2245	Spur_005444_Hypp_3081	Spur_010047_Hypp_1894	Nvec_7557_L27
HG_15966	Cint_018765	Xtro_001424	Spur_006332_Fbxl12	Acar_00004420	Lgig_84554	Hmag_219873	Csav_011997	Hsap_Ensmbl0127452_F_box_and_leucine_rich_repeat_protein_12_Source_HGNC_Symbol_Acc_13611_FBXL12	Pfuc_7442_1_67692_t1
HG_8298	Znev_09655	Tcas_270001810	Dpul_309043	Bflo_260833454	Skow_04369m	Smim_56868_PREDICTED_probable_C_5rol_desaturase_like_Acyrthosiphon_pisum_gi_193704582_ref_XP_001947459_1e_60_207	Smim_37244_PREDICTED_probable_C_5rol_desaturase_like_Acyrthosiphon_pisum_gi_193704582_ref_XP_001947459_2e_62_213	Spur_013620_Sd	Spur_006016_Nlr203	Spur_017251_SdL	Nvec_29528_Sterol_desat	Spur_017250_Spur_017250	Bsch_g43312	Cint_027428	Skow_08067m	Ctel_221649	Ctel_218390	Nvec_4164_
HG_5139	Nvec_48080_	Drer_078178_ADP_ribosyltransferase_4_Dombrock_blood_group_Source_ZFIN_Acc_ZDB_GENE_070725_5_art4	Drer_076545_Uncharacterized_protein_Source_UniProtKB_TrEMBL_Acc_E7FAX9_CABZ01019905_2	Drer_079210_Uncharacterized_protein_Source_UniProtKB_TrEMBL_Acc_E7F7W4_CABZ01019904_1	Ggal_035608	Ggal_010382	Ggal_035609	Acar_00013813	Acar_00002200	Xtro_000014	Ggal_035604	Ggal_035605	Ggal_001282	Hsap_Ensmbl0129744_ADP_ribosyltransferase_1_Source_HGNC_Symbol_Acc_723_ART1	Ggal_030718	Ggal_035606	Ggal_020552	Ggal_014826	Ggal_001284	Acar_00016911	Xtro_063105	Ggal_028992	Ggal_028993	Acar_00019491	Acar_00020081	Acar_00018805	Acar_00020755	Acar_00016901	Xtro_023079	Xtro_060358	Xtro_054254	Hsap_Ensmbl0111339_ADP_ribosyltransferase_4_Dombrock_blood_group_Source_HGNC_Symbol_Acc_726_ART4	Ggal_019151	Acar_00020269	Xtro_058335	Xtro_061627	Xtro_060359	Drer_091149_si_ch211_51i16_3_Source_ZFIN_Acc_ZDB_GENE_131127_411_si_ch211_51i16_3	Drer_040229_Uncharacterized_protein_Source_UniProtKB_TrEMBL_Acc_F1R281_CABZ01019905_1	Hsap_Ensmbl0167311_ADP_ribosyltransferase_5_Source_HGNC_Symbol_Acc_24049_ART5	Drer_094959_si_ch73_379f5_5_Source_ZFIN_Acc_ZDB_GENE_091204_256_si_ch73_379f5_5	Drer_002797_Uncharacterized_protein_Source_UniProtKB_TrEMBL_Acc_F1QNN1_BX908804_1	Drer_076211_Uncharacterized_protein_Source_UniProtKB_TrEMBL_Acc_F1QCL6_CR846080_3	Drer_039104_Uncharacterized_protein_Source_UniProtKB_TrEMBL_Acc_E7FB85_CABZ01064699_1	Drer_073835_si_ch211_51i16_1_Source_ZFIN_Acc_ZDB_GENE_131127_39_si_ch211_51i16_1	Drer_090501_Uncharacterized_protein_Source_UniProtKB_TrEMBL_Acc_F1R337_CR846080_5	Drer_079154_Uncharacterized_protein_Source_UniProtKB_TrEMBL_Acc_F1QMP6_CR846080_4	Drer_079185_si_ch211_163m16_7_Source_ZFIN_Acc_ZDB_GENE_110411_152_si_ch211_163m16_7	Ggal_020550	Hsap_Ensmbl0156219_ADP_ribosyltransferase_3_Source_HGNC_Symbol_Acc_725_ART3
HG_23203	Odio_016975001	Adig_05937	Lgig_229342	Adig_05936	Odio_014082001	Odio_000323001
HG_14845	Pfuc_2341_1_08298_t1	Adig_15989	Mmar_MMa56271	Mmar_MMa13192	Cgig_04375	Isca_ISCW013585-PA	Smim_61868_putative_GPCR_type_octopamine_beta_receptor_partial_Schistocerca_gregaria_gi_291278187_gb_ADD91575_3e_06_52_0	Smim_55603_G_protein_coupled_receptor_54_Mugil_cephalus_gi_110564281_gb_ABG76790_2e_06_53_1	Smar_003809	Pfuc_95855_1_28053_t1
HG_47993	Hmag_200951	Skow_25202m	Skow_25203m
HG_61053	Nvec_25364_	Skow_34868m
HG_12980	Nvec_12083_	Lgig_234726	Lgig_234723	Nvec_21495_	Adig_15540	Nvec_32575_SNF7	Nvec_56175_RRM_1	Nvec_17685_Baculo_PEP_C	Nvec_1390_	Nvec_50084_	Nvec_8537_	Nvec_33831_
HG_14266	Skow_34056m	Skow_39966m	Nvec_47054_	Skow_34044m	Skow_45808m	Bflo_260828897	Skow_12131m	Skow_12132m	Skow_45807m	Skow_34017m	Bflo_260828895
HG_13691	Cgig_24211_Latrophilin_1_Source_UniProtKB_TrEMBL_Acc_K1QLF7	Bflo_260827218	Pfuc_9078_1_02701_t1	Spur_005929_Hypp_1618	Skow_03369m	Nvec_44377_Extensin_2	Ctel_193332	Adig_08442	Lgig_239638	Pfuc_96850_1_20830_t1	Ctel_192290
HG_13281	Avag_65020001	Nvec_27911_	Adig_14309	Nvec_27913_	Nvec_8722_	Nvec_16135_	Nvec_19769_	Nvec_40224_	Nvec_19718_	Nvec_48932_	Nvec_8072_Gal_Lectin	Nvec_59585_
HG_7156	Bsch_g2779	Ctel_87401	Hsap_Ensmbl0160181_trefoil_factor_2_Source_HGNC_Symbol_Acc_11756_TFF2	Xtro_056251	Adig_20733	Acar_00002934	Ggal_026003	Xtro_058966	Xtro_061436	Bsch_g34318	Xtro_041573	Cint_028738	Bsch_g28274	Bflo_260829749	Bflo_260782121	Hsap_Ensmbl0160182_trefoil_factor_1_Source_HGNC_Symbol_Acc_11755_TFF1	Hsap_Ensmbl0160180_trefoil_factor_3_intestinal_Source_HGNC_Symbol_Acc_11757_TFF3	Bflo_260806703	Bflo_260808817	Bflo_260809696	Nvec_11002_Trefoil	Xtro_035560	Bflo_260806729	Acar_00020753	Csav_004394	Csav_007129	Ctel_113920	Pfuc_7319_1_45632_t1	Odio_005102001	Adig_04915
HG_42565	Bflo_260797016	Nvec_24809_	Nvec_43232_Morbilli_P
HG_7115	Spur_025630_Adcy10	Bsch_g14140	Csav_009197	Cint_008646	Cint_008652	Csav_009198	Drer_052343_spermatogenesis_associated_18_Source_ZFIN_Acc_ZDB_GENE_050522_306_spata18	Cint_008620	Skow_42910m	Cgig_14711_Spermatogenesis_associated_protein_18_like_protein_Source_UniProtKB_TrEMBL_Acc_K1QSE6	Bflo_260806977	Xtro_049962	Ggal_022597	Xtro_041219	Ctel_227243	Sman_075140	Avag_62855001	Avag_51932001	Odio_002589001	Avag_27325001	Nvec_43531_TPR_MLP1_2	Bsch_g7795	Acar_00005846	Avag_62845001	Avag_38528001	Avag_27326001	Spur_000809_Spur_000809	Pfuc_73729_1_27700_t1	Pfuc_4109_1_59435_t1	Gsal_6321_mitochondria_eating_protein	Sjap_0120360
HG_43035	Nvec_41925_MutS_I	Pfuc_3816_1_01542_t1	Nvec_6022_
HG_5856	Xtro_063095	Xtro_062667	Xtro_061878	Xtro_059671	Xtro_060776	Xtro_058838	Xtro_059318	Xtro_061233	Xtro_062344	Xtro_062810	Xtro_064015	Xtro_060526	Xtro_061334	Xtro_063644	Xtro_062185	Xtro_060091	Xtro_060134	Xtro_061479	Xtro_059438	Xtro_058522	Xtro_061289	Xtro_060427	Xtro_063595	Adig_21677	Xtro_061797	Xtro_058482	Xtro_062140	Xtro_061616	Xtro_061153	Xtro_062052	Xtro_057713	Xtro_062595	Hsap_Ensmbl0177764_zinc_finger_CCHC_domain_containing_3_Source_HGNC_Symbol_Acc_16230_ZCCHC3	Xtro_058391	Xtro_056461	Xtro_060120	Xtro_064052	Xtro_060822	Xtro_060260	Xtro_058405	Xtro_058760	Xtro_012312	Xtro_063315
HG_27974	Csav_011191	Hsap_Ensmbl0255072_phosphatidylinositol_glycan_anchor_biosynthesis_class_Y_Source_HGNC_Symbol_Acc_28213_PIGY	Adig_03492	Adig_06349	Skow_42791m
HG_25427	Nvec_20878_	Skow_32961m	Skow_32953m	Skow_38000m	Bflo_260785656
HG_32097	Skow_04474m	Skow_26901m	Hmag_206077	Skow_26902m
HG_25258	Cgig_10607_JmjC_domain_containing_protein_8_Source_UniProtKB_TrEMBL_Acc_K1PPF3	Cgig_20030	Pfuc_227_1_00199_t1	Nvec_15760_	Bflo_260783324
HG_25322	Nvec_56816_	Nvec_54318_TPR_2	Skow_05630m	Spur_010905_Hypp_632	Adig_17410
HG_23257	Lgig_155833	Skow_10570m	Spur_009723_Sgarp2	Spur_013235_Hypp_709	Adig_05930	Hmag_214908
HG_23393	Skow_01934m	Nvec_5131_Rick_17kDa_Anti	Skow_01907m	Skow_01900m	Skow_30611m	Nvec_925_Rick_17kDa_Anti
HG_22610	Nvec_2130_fn2	Skow_25686m	Nvec_45993_TEP1_N	Nvec_49425_	Nvec_18409_DM	Nvec_55713_zf_C3HC4
HG_14963	Hmag_225513	Bflo_260826225	Bflo_260826175	Bflo_260826229	Bflo_260786000	Bflo_260789103	Hmag_223353	Bflo_260808127	Bflo_260789105	Bflo_260799557
HG_14079	Cgig_14380	Bflo_260826089	Acar_00009655	Ggal_014941	Hsap_Ensmbl0182645_coiled_coil_domain_containing_172_Source_HGNC_Symbol_Acc_30524_CCDC172	Xtro_059538	Drer_039937_coiled_coil_domain_containing_172_Source_ZFIN_Acc_ZDB_GENE_090313_1_ccdc172	Lgig_233566	Spur_015913_Spur_015913	Skow_40831m	Nvec_19607_
HG_48445	Isca_ISCW017054-PA	Nvec_52278_Ery_res_leader1	Nvec_48811_
HG_39846	Bflo_260818573	Nvec_52073_	Skow_10862m
HG_41667	Bflo_260807427	Hmag_215757	Isca_ISCW008059-PA
HG_5671	Skow_01136m	Skow_13392m	Skow_01135m	Skow_04026m	Skow_04027m	Nvec_5537_	Skow_44391m	Skow_13253m	Skow_41032m	Skow_41031m	Nvec_490_C1_1	Ctel_115342	Skow_34464m	Skow_41033m	Skow_12375m	Skow_08429m	Skow_38880m	Skow_13254m	Skow_45204m	Skow_13394m	Lgig_66252	Spur_001472_Spur_001472	Skow_25238m	Skow_08430m	Skow_14658m	Skow_42371m	Hmag_222608	Ctel_205222	Skow_38881m	Skow_25186m	Lgig_128978	Ctel_87126	Skow_14659m	Skow_14657m	Skow_45206m	Skow_13393m	Skow_34462m	Skow_42292m	Skow_01134m	Hmag_200843	Hmag_207615	Isca_ISCW024675-PA	Lgig_160316	Lgig_79497
HG_6514	Hrob_184059	Hrob_171773	Hrob_177435	Hrob_160216	Rcul_t08403	Hrob_184582	Hrob_170116	Rcul_t21093	Hmag_229651	Smar_006730	Rcul_t20601	Rcul_t07407	Rcul_t15577	Rcul_t44217	Rcul_t23798	Dmel_0261838_pre_mod_mdg4_Z	Hmag_225987	Hrob_168024	Smim_42141_Mod_mdg4_h53_6_Culex_quinquefasciatus_gi_170030624_ref_XP_001843188_2e_05_45_8	Hrob_160131	Hrob_168839	Hrob_194836	Rcul_t03326	Rcul_t08402	Isca_ISCW008947-PA	Hrob_165733	Rcul_t03558	Rcul_t41568	Rcul_t24592	Rcul_t09292	Hrob_166768	Smar_009644	Rcul_t40325	Rcul_t07099	Rcul_t20952
HG_27715	Nvec_34105_Extensin_2	Cint_028818	Nvec_4064_	Skow_32137m	Skow_37438m
HG_31673	Bsch_g58467	Bsch_g30509	Bsch_g41670	Nvec_36993_
HG_5325	Smar_002298	Cgig_26142	Cgig_02727	Pfuc_63_1_14768_t1	Cgig_02728	Pfuc_63_1_14771_t1	Lgig_80083	Lgig_165326	Pfuc_63_1_14767_t1	Skow_35149m	Skow_35153m	Skow_35228m	Skow_35227m	Skow_35151m	Skow_32303m	Pfuc_22537_1_18875_t1	Hmag_211048	Skow_14353m	Smar_000571	Avag_42781001	Avag_52416001	Hmag_225602	Avag_06061001	Avag_21133001	Avag_12766001	Skow_18022m	Cgig_19099	Avag_39249001	Avag_61381001	Spur_010106_Kiaa1529L_1	Avag_48143001	Hmag_211337	Avag_08422001	Skow_41358m	Avag_39854001	Avag_39334001	Avag_32638001	Avag_34416001	Avag_14293001	Odio_002427001	Cgig_26764	Nvec_29071_BofA	Cgig_13812	Smar_000570	Hmag_221692	Pfuc_22537_1_18874_t1	Avag_08421001	Avag_32637001
HG_23408	Nvec_21942_C4dic_mal_tran	Nvec_20908_C4dic_mal_tran	Csav_001243	Csav_001252	Csav_001245	Skow_25648m
HG_26392	Adig_04470	Adig_17720	Drer_093389_coiled_coil_alpha_helical_rod_protein_1_Source_HGNC_Symbol_Acc_13930_CCHCR1_2_of_2	Nvec_44702_Pox_A_type_inc	Hmag_220714
HG_14809	Hmag_221589	Lgig_130804	Lgig_134981	Nvec_24234_	Hmag_222848	Ctel_219393	Lgig_145251	Lgig_132049	Lgig_103366	Pfuc_45169_1_70538_t1
HG_17793	Csav_011344	Hsap_Ensmbl0164627_kinesin_family_member_6_Source_HGNC_Symbol_Acc_21202_KIF6	Acar_00019245	Acar_00020383	Sjap_0099840	Spur_021223_Spur_021223	Hmag_224781
HG_23375	Cint_009117	Lgig_138631	Skow_40059m	Lgig_69844	Lgig_148705	Hmag_200895
HG_15656	Nvec_21165_LRR_1	Skow_45926m	Skow_11938m	Adig_13046	Hmag_201300	Skow_01785m	Skow_11193m	Skow_35437m	Skow_44102m
HG_22254	Bsch_g19657	Bsch_g4958	Ctel_187201	Pfuc_2341_1_08296_t1	Adig_08488	Bsch_g68310
HG_18094	Nvec_9833_Chordopox_G2	Bflo_260820136	Skow_14598m	Skow_36684m	Nvec_22241_	Nvec_46842_	Hmag_223564	Hmag_215751
HG_14840	Bsch_g2822	Skow_00661m	Spur_006274_Hypp_3078	Cgig_13621	Ctel_220670	Lgig_234205	Nvec_4869_Coprinus_mating	Bflo_260795021	Pfuc_7500_1_17129_t1	Ctel_216273
HG_48668	Nvec_1164_Pkinase	Pfuc_10336_1_10121_t1	Pfuc_69777_1_13102_t1
HG_56451	Spur_021679_Kiaa1055L	Adig_19489
HG_10879	Hmag_200271	Hmag_224915	Hmag_205263	Hmag_221036	Hmag_217454	Hmag_213530	Hmag_200243	Hmag_207975	Hmag_206171	Hmag_200960	Hmag_217457	Hmag_211644	Hmag_228841	Hmag_211241	Lgig_153348	Lgig_137508
HG_17311	Nvec_1242_DUF590	Bflo_260825706	Cgig_25133	Nvec_16788_	Pfuc_15024_1_25368_t1	Adig_10804	Pfuc_12102_1_10413_t1	Pfuc_18769_1_61853_t1
HG_13791	Adig_03807	Ctel_195743	Bflo_260826566	Nvec_32490_	Avag_43688001	Lgig_234762	Lgig_165982	Odio_012456001
HG_8402	Lgig_105381	Skow_41372m	Skow_20687m	Skow_27435m	Lgig_101015	Skow_25898m	Skow_37128m	Skow_39950m	Skow_40065m	Lgig_113701	Skow_44936m	Skow_44935m	Bflo_260819545	Skow_40063m	Skow_44928m	Dmel_0052507_CG32507	Skow_23169m	Nvec_43473_	Lgig_130586	Skow_12881m	Lgig_140013	Skow_27839m	Skow_20279m	Skow_24134m
HG_8226	Pfuc_11005_1_53644_t1	Cgig_13926_Neurensin_1_Source_UniProtKB_TrEMBL_Acc_K1S3A9	Lgig_203912	Ctel_183585	Mmar_MMa30512	Skow_04353m	Smim_22039_neurensin_Danio_rerio_gi_41152394_ref_NP_956253_4e_19_91_3	Bflo_260793587	Smim_8091_PREDICTED_neurensin_Taeniopygia_guttata_gi_224045700_ref_XP_002192110_2e_18_88_2	Znev_12834	Drer_044719_neurensin_1_Source_ZFIN_Acc_ZDB_GENE_030131_7491_nrsn1	Bflo_260799296	Xtro_047585	Acar_00002823	Ggal_020650	Avag_28764001	Avag_45963001	Drer_056572_neurensin_2_Source_HGNC_Symbol_Acc_16229_NRSN2	Hrob_161095	Acar_00021014	Hsap_Ensmbl0125841_neurensin_2_Source_HGNC_Symbol_Acc_16229_NRSN2	Hsap_Ensmbl0152954_neurensin_1_Source_HGNC_Symbol_Acc_17881_NRSN1	Adig_02386	Isca_ISCW006821-PA	Nvec_4151_DUF1035
HG_15310	Dpul_114702	Dpul_265072	Dpul_333682	Dpul_332542	Dpul_114742	Dpul_318746	Dpul_337822	Adig_06639	Dpul_322210	Dpul_238812
HG_47683	Skow_19070m	Nvec_1297_	Nvec_5613_
HG_6879	Hsap_Ensmbl0041988_THAP_domain_containing_apoptosis_associated_protein_3_Source_HGNC_Symbol_Acc_20855_THAP3	Drer_041080_THAP_domain_containing_apoptosis_associated_protein_3_Source_ZFIN_Acc_ZDB_GENE_050327_4_thap3	Smim_24405_A_Chain_A_Solution_Structure_Of_The_Thap_Zinc_Finger_Of_Thap1_In_Complex_With_Its_Dna_Target_gi_284055344_pdb_2KO0_A_5e_21_88_6	Drer_059020_THAP_domain_containing_apoptosis_associated_protein_1_Source_ZFIN_Acc_ZDB_GENE_060519_9_thap1	Drer_076437_zgc_163143_Source_ZFIN_Acc_ZDB_GENE_070410_143_zgc_163143	Xtro_022480	Drer_070458_zgc_153292_Source_ZFIN_Acc_ZDB_GENE_060929_1098_zgc_153292	Smim_35102_PREDICTED_similar_to_THAP_domain_containing_apoptosis_associated_protein_partial_Hydra_magnipapillata_gi_221102939_ref_XP_002165546_7e_37_138	Spur_013871_Thap2	Spur_013870_Hypp_2112	Xtro_034298	Lgig_60028	Acar_00005579	Smim_36149_PREDICTED_THAP_domain_containing_protein_like_Acyrthosiphon_pisum_gi_328701054_ref_XP_003241479_3e_13_68_6	Ggal_024775	Lgig_107747	Hmag_207789	Smim_24022_THAP_domain_containing_protein_Rattus_norvegicus_gi_56605758_ref_NP_001008341_3e_21_92_4	Drer_097546_si_ch211_253b1_6_Source_ZFIN_Acc_ZDB_GENE_050309_209_si_ch211_253b1_6	Hsap_Ensmbl0258064_Uncharacterized_protein_Source_UniProtKB_TrEMBL_Acc_F8VRH5_RP11_293I14_2	Acar_00001448	Lgig_69813	Ggal_015440	Acar_00002535	Xtro_034330	Xtro_061683	Isca_ISCW008537-PA	Isca_ISCW007187-PA	Isca_ISCW021861-PA	Hsap_Ensmbl0131931_THAP_domain_containing_apoptosis_associated_protein_1_Source_HGNC_Symbol_Acc_20856_THAP1	Adig_09190	Hsap_Ensmbl0177683_THAP_domain_containing_5_Source_HGNC_Symbol_Acc_23188_THAP5	Smim_33474_A_Chain_A_Solution_Structure_Of_The_Thap_Zinc_Finger_Of_Thap1_In_Complex_With_Its_Dna_Target_gi_284055344_pdb_2KO0_A_4e_04_42_0
HG_15141	Lgig_122004	Cint_028939	Nvec_54259_Retinin_C	Nvec_28914_	Nvec_44635_Plasmodium_HRP	Skow_16003m	Skow_13924m	Ctel_191693	Isca_ISCW024853-PA	Pfuc_2276_1_44305_t1
HG_13004	Hmag_219089	Smar_010389	Smar_011527	Smar_010313	Smar_009189	Smar_011516	Smar_011524	Smar_011517	Smar_011525	Smar_009192	Smar_011513	Smar_013582
HG_41954	Nvec_41666_	Avag_63824001	Avag_38823001
HG_45136	Skow_16557m	Bflo_260811775	Hmag_212176
HG_7301	Nvec_11573_	Nvec_907_RVT_1	Nvec_21609_Peptidase_M23	Nvec_7760_Peptidase_M23	Nvec_10873_Exo_endo_phos	Nvec_14103_RVT_1	Nvec_55618_RVT_1	Nvec_27204_RVT_1	Nvec_30116_	Nvec_46783_Exo_endo_phos	Nvec_43881_	Nvec_23685_	Nvec_48674_	Nvec_14102_Exo_endo_phos	Nvec_40043_	Adig_05354	Nvec_12105_	Gsal_117_hypothetical_protein	Nvec_49501_Endonuclease_7	Nvec_42231_	Nvec_29294_	Nvec_29615_OstA	Nvec_44553_	Nvec_57967	Nvec_52149_	Nvec_49021_WAP	Nvec_16310_	Nvec_15112_	Nvec_25416_	Nvec_23684_
HG_74966	Nvec_16385_Phage_tail_L	Pfuc_151651_1_57279_t1
HG_7213	Cgig_20465	Pfuc_35956_1_33980_t1	Lgig_133689	Skow_46428m	Znev_00236	Ctel_156087	Tcas_270002700	Smar_012045	Hsap_Ensmbl0163444_transmembrane_protein_183A_Source_HGNC_Symbol_Acc_20173_TMEM183A	Xtro_005125	Xtro_001566	Xtro_063965	Drer_044899_transmembrane_protein_183A_Source_ZFIN_Acc_ZDB_GENE_050327_5_tmem183a	Bflo_260795057	Smim_57265_transmembrane_protein_183_Latrodectus_hesperus_gi_318087566_gb_ADV40373_6e_103_313	Ggal_000300	Acar_00004842	Dpul_308113	Spur_025908_Tmem183a	Nvec_28016_F_box	Adig_23022	Avag_61316001	Avag_32022001	Avag_14863001	Avag_40333001	Tspi_316976166	Pfuc_96408_1_42343_t1	Ggal_039927	Rcul_t41760	Dmel_0033813_fsd_fates_shifted_Source_FlyBase_0033813	Mmar_MMa55325
HG_35962	Skow_38295m	Adig_11749	Nvec_53327_	Nvec_26062_
HG_45200	Nvec_24704_COX2	Hmag_222601	Lgig_58045
HG_44151	Pfuc_9191_1_17447_t1	Adig_02587	Adig_19641
HG_39280	Adig_01923	Nvec_3772_EGF	Smim_23674_hypothetical_protein_BRAFLDRAFT_85673_Branchiostoma_floridae_gi_260806474_ref_XP_002598109_2e_10_66_6
HG_26817	Cele_015022_B0205_8_Protein_B0205_8_B0205_8_mRNA_complete_cds_Source_RefSeq_mRNA_Acc_NM_060407	Lgig_235360	Adig_11104	Isca_ISCW002750-PA	Nvec_30527_
HG_27423	Lgig_230586	Skow_38791m	Adig_19958	Hmag_219570	Bflo_260806901
HG_25663	Nvec_1878_DUF1103	Nvec_5438_MCPsignal	Nvec_3701_	Ctel_228527	Bflo_260815791
HG_32092	Dpul_122611	Dpul_109732	Hmag_222364	Dpul_264177
HG_67033	Spur_014326_Spur_014326	Nvec_50824_EGF_CA
HG_23357	Pfuc_7_1_14638_t1	Bflo_260786590	Skow_39362m	Skow_12908m	Skow_39370m	Nvec_50127_
HG_20950	Nvec_53918_Flavin_Reduct	Pfuc_1309_1_15427_t1	Pfuc_14185_1_46726_t1	Pfuc_346178_1_65014_t1	Pfuc_245708_1_50240_t1	Pfuc_650604_1_50529_t1	Pfuc_30524_1_33760_t1
HG_3881	Ctel_191268	Ctel_28322	Ctel_208745	Ctel_99946	Ctel_48074	Ctel_136695	Ctel_57311	Ctel_88060	Ctel_60592	Ctel_116727	Ctel_144803	Ctel_77651	Ctel_109677	Ctel_68169	Adig_12016	Ctel_201893	Ctel_214030	Ctel_197175	Ctel_192674	Ctel_201414	Ctel_201785	Ctel_200714	Ctel_186283	Ctel_189661	Ctel_196243	Ctel_189317	Ctel_70809	Ctel_211754	Ctel_192673	Ctel_131552	Ctel_59796	Ctel_61494	Ctel_124313	Ctel_194284	Ctel_187675	Ctel_50304	Ctel_143498	Ctel_95474	Ctel_192338	Ctel_67380	Ctel_191303	Ctel_205243	Ctel_205987	Ctel_190435	Ctel_185196	Ctel_191155	Ctel_187677	Ctel_186961	Ctel_192734	Ctel_210958	Ctel_187823	Ctel_213019	Ctel_220051	Ctel_204888	Ctel_212676	Ctel_214501	Ctel_202735	Ctel_191401	Ctel_203875	Ctel_213158	Ctel_209191	Ctel_200709	Ctel_202360	Ctel_223612	Hrob_169796
HG_12998	Hmag_233445	Lgig_113941	Lgig_177045	Hrob_80643	Cgig_08857	Hmag_217479	Nvec_17200_	Pfuc_63846_1_48990_t1	Isca_ISCW017145-PA	Tcas_270007120	Hmag_211401	Lgig_122973
HG_18109	Cgig_16683_Schlafen_family_member_13_Source_UniProtKB_TrEMBL_Acc_K1PI90	Skow_07540m	Pfuc_7317_1_52932_t1	Pfuc_9517_1_17499_t1	Skow_12465m	Adig_02349	Lgig_155662	Pfuc_7317_1_52931_t1
HG_23252	Bflo_260803734	Pfuc_11668_1_46408_t1	Csav_010613	Dpul_314390	Adig_06163	Adig_21291
HG_16413	Nvec_4846_	Nvec_15927_fn2	Adig_24577	Nvec_11799_Keratin_B2	Lgig_105510	Nvec_59044	Nvec_28365_	Nvec_59726_Keratin_B2	Skow_43682m
HG_10925	Adig_02078	Nvec_37228_DUF1048	Skow_27920m	Skow_27924m	Skow_18604m	Skow_13151m	Adig_23339	Lgig_230987	Lgig_239084	Lgig_239083	Lgig_239082	Lgig_155264	Nvec_16164_	Nvec_24455_Chromadorea_ALT	Adig_09868	Nvec_16707_
HG_15059	Nvec_5381_PAN	Cgig_12471	Nvec_22369_	Nvec_31933_PAN	Nvec_17989_PAN	Nvec_1230_PAN	Nvec_37451_	Nvec_44995_PAN	Nvec_54453_PAN	Nvec_14832_PAN
HG_13299	Dmel_0260392_CG42518	Znev_02174	Isca_ISCW010018-PA	Smar_014417	Lgig_232464	Avag_16779001	Avag_33275001	Smim_31899_CG42518_isoform_A_Drosophila_melanogaster_gi_281363642_ref_NP_001163187_4e_08_54_3	Skow_32353m	Drer_097407_si_ch211_162e15_3_Source_ZFIN_Acc_ZDB_GENE_131121_530_si_ch211_162e15_3	Adig_15942	Pfuc_2683_1_66420_t1
HG_14179	Nvec_18324_YTV	Skow_15640m	Skow_08791m	Skow_08792m	Skow_15636m	Skow_15621m	Skow_15631m	Skow_15625m	Skow_15632m	Skow_15637m	Skow_15628m
HG_16003	Hmag_225296	Hmag_202811	Hmag_215521	Nvec_42695_ShTK	Hmag_221790	Smar_013444	Hmag_231569	Hmag_219626	Hmag_205167
HG_14107	Lgig_142779	Nvec_16372_MgtE_N	Lgig_144465	Nvec_13149_	Skow_41367m	Nvec_56408_	Hmag_222181	Bflo_260781785	Lgig_142823	Lgig_129838	Nvec_2250_MgtE_N
HG_43768	Nvec_9865_DUF1392	Sjap_0052510	Sman_007780
HG_6782	Spur_025284_Spur_025284	Spur_025283_Spur_025283	Cele_022464_Y110A7A_19_Protein_Y110A7A_19_Y110A7A_19_mRNA_complete_cds_Source_RefSeq_mRNA_Acc_NM_059135	Bmal_170585462	Tspi_316966045	Dmel_0033816_CG4679	Znev_05435	Tcas_270001531	Acar_00011823	Avag_20720001	Avag_39031001	Lgig_232120	Dpul_221711	Xtro_038972	Mmar_MMa24197	Xtro_060726	Skow_26323m	Drer_057494_pentatricopeptide_repeat_domain_3_Source_ZFIN_Acc_ZDB_GENE_030131_6849_ptcd3	Ctel_223683	Ggal_025393	Bflo_260826668	Smim_31910_PREDICTED_pentatricopeptide_repeat_containing_protein_3_mitochondrial_like_Monodelphis_domestica_gi_334313343_ref_XP_001379505_5e_21_97_1	Hrob_194044	Spur_019931_Ptcd3	Dpul_340092	Hsap_Ensmbl0132300_pentatricopeptide_repeat_domain_3_Source_HGNC_Symbol_Acc_24717_PTCD3	Pfuc_9059_1_17416_t1	Ctel_195472	Mmar_MMa46291	Isca_ISCW003376-PA	Rcul_t43402	Hmag_229641	Smim_31902_AGAP009772_PA_Anopheles_gambiae_str_PEST_gi_158298676_ref_XP_318858_4_4e_07_54_3	Smim_5372_PREDICTED_protein_PTCD3_homolog_mitochondrial_like_Acyrthosiphon_pisum_gi_193669272_ref_XP_001950432_5e_08_58_9
HG_6694	Hsap_Ensmbl0173933_RNA_binding_motif_protein_4_Source_HGNC_Symbol_Acc_9901_RBM4	Hsap_Ensmbl0173914_RNA_binding_motif_protein_4B_Source_HGNC_Symbol_Acc_28842_RBM4B	Xtro_061505	Xtro_008271	Drer_036386_RNA_binding_motif_protein_4_1_Source_ZFIN_Acc_ZDB_GENE_030131_3902_rbm4_1	Drer_055080_RNA_binding_motif_protein_4_2_Source_ZFIN_Acc_ZDB_GENE_030131_3019_rbm4_2	Ctel_224043	Cint_017840	Skow_26362m	Ggal_029322	Hmag_202941	Bsch_g1773	Dpul_98603	Mmar_MMa52301	Spur_022878_Rbm14	Acar_00007625	Cint_023722	Bsch_g41135	Hsap_Ensmbl0239306_RNA_binding_motif_protein_14_Source_HGNC_Symbol_Acc_14219_RBM14	Hsap_Ensmbl0248643_RBM14_RBM4_readthrough_Source_HGNC_Symbol_Acc_38840_RBM14_RBM4	Rcul_t25661	Avag_15077001	Avag_00835001	Avag_49726001	Avag_07414001	Avag_26331001	Bsch_g46905	Avag_36909001	Dmel_0039730_CG7903	Avag_34839001	Csav_017501	Csav_005351	Ctel_222353	Znev_02256
HG_12242	Spur_017225_Spur_017225	Cgig_15228	Pfuc_17157_1_39913_t1	Cint_028804	Bflo_260796967	Bflo_260796969	Adig_15139	Nvec_53331_Phage_tail_S	Nvec_3682_efhand	Nvec_13676_Spindle_assoc	Spur_009837_Spur_009837
HG_44543	Lgig_141033	Nvec_38292_	Nvec_34329_
HG_45254	Nvec_18623_HC2	Skow_22117m	Nvec_286_M
HG_40782	Nvec_48231_TUDOR	Odio_007456001	Nvec_13389_
HG_34518	Skow_39045m	Pfuc_77202_1_49199_t1	Pfuc_389835_1_36083_t1	Nvec_27313_
HG_33943	Hmag_232559	Lgig_165765	Ctel_145473	Hmag_232558
HG_34413	Bflo_260837204	Bflo_260837202	Bflo_260837206	Nvec_16699_Drf_FH1
HG_9730	Ggal_024544	Bflo_260791086	Skow_31940m	Ctel_228924	Ggal_036500	Ggal_036499	Lgig_235716	Smar_011902	Ggal_036498	Isca_ISCW000494-PA	Hsap_Ensmbl0135535_CD164_molecule_sialomucin_Source_HGNC_Symbol_Acc_1632_CD164	Drer_013628_CD164_molecule_sialomucin_Source_ZFIN_Acc_ZDB_GENE_030131_1598_cd164	Acar_00006076	Tcas_270002414	Dmel_0045823_vsg_visgun_Source_FlyBase_0045823	Odio_000996001	Hsap_Ensmbl0174950_CD164_sialomucin_like_2_Source_HGNC_Symbol_Acc_32043_CD164L2	Drer_096327_CD164_sialomucin_like_2_Source_ZFIN_Acc_ZDB_GENE_120215_174_cd164l2	Adig_12339
HG_64954	Nvec_3808_Melittin	Skow_04662m
HG_65529	Ctel_219776	Nvec_4347_CXCXC
HG_22869	Lgig_122810	Lgig_60991	Nvec_51260_	Nvec_32864_	Nvec_38471_Krr1	Skow_03692m
HG_65496	Ctel_215662	Nvec_28074_Helicase_C
HG_28011	Skow_37145m	Skow_17673m	Nvec_19001_MBOAT	Skow_17672m	Skow_17671m
HG_8494	Ctel_101864	Ctel_103696	Lgig_222639	Hrob_103921	Spur_012204_Spur_012204	Dpul_304831	Smar_013010	Znev_16712	Drer_070358_small_integral_membrane_protein_12_Source_ZFIN_Acc_ZDB_GENE_050320_101_smim12	Xtro_035952	Isca_ISCW019425-PA	Acar_00013201	Hsap_Ensmbl0163866_small_integral_membrane_protein_12_Source_HGNC_Symbol_Acc_25154_SMIM12	Smim_8019_TPA_inf_hypothetical_conserved_protein_857_Amblyomma_variegatum_gi_325303286_tpg_DAA34779_2e_28_107	Smim_29149_TPA_inf_hypothetical_conserved_protein_857_Amblyomma_variegatum_gi_325303286_tpg_DAA34779_3e_26_102	Rcul_t48109	Rcul_t19392	Nvec_33277_CcmD	Skow_37639m	Dmel_0085257_CG34228	Adig_23584	Ggal_040023	Hmag_213659	Avag_41364001
HG_15997	Nvec_20379_	Lgig_131349	Hmag_212430	Hmag_228894	Skow_12179m	Lgig_146921	Hmag_226619	Nvec_16521_	Hrob_181380
HG_20699	Nvec_1136_HC2	Mmar_MMa04158	Bflo_260791826	Nvec_59073	Nvec_38700_	Skow_07352m	Skow_27496m
HG_16636	Ctel_208138	Pfuc_2718_1_23060_t1	Lgig_229384	Smar_013825	Isca_ISCW012994-PA	Pfuc_53878_1_34549_t1	Nvec_40771_	Nvec_6501_HLH	Pfuc_107296_1_20957_t1
HG_22523	Hsap_Ensmbl0163808_kinesin_family_member_15_Source_HGNC_Symbol_Acc_17273_KIF15	Adig_03365	Adig_13294	Nvec_23024_	Hmag_227521	Nvec_160_PRP1_N
HG_19243	Skow_27330m	Skow_44698m	Skow_11041m	Skow_02385m	Nvec_39498_	Pfuc_20545_1_62016_t1	Pfuc_79061_1_71136_t1
HG_18058	Skow_10213m	Avag_46399001	Adig_15569	Hmag_201818	Adig_03346	Nvec_59618	Hmag_207952	Adig_11575
HG_14804	Hmag_232419	Hmag_218385	Hmag_233938	Ctel_201533	Hmag_203202	Hmag_204389	Ctel_204221	Hmag_208917	Ctel_214921	Hmag_205000
HG_16298	Dmel_0028573_prc_pericardin_Source_FlyBase_0028573	Skow_09495m	Skow_27882m	Spur_001243_PcrdL	Lgig_143334	Nvec_28289_Adeno_E4_34	Smar_006302	Znev_04764	Znev_04979
HG_18194	Adig_12420	Acar_00002166	Acar_00002189	Acar_00002127	Hsap_Ensmbl0099338_catsper_channel_auxiliary_subunit_gamma_Source_HGNC_Symbol_Acc_25243_CATSPERG	Skow_21791m	Bflo_260836347	Nvec_29950_A2M_comp
HG_20353	Lgig_136371	Nvec_6491_Vicilin_N	Nvec_18254_	Nvec_3931_GA	Nvec_3417_	Spur_009916_Spur_009916	Smar_009163
HG_11923	Csav_004227	Hmag_221228	Skow_18248m	Skow_24800m	Skow_18258m	Skow_37658m	Skow_18254m	Skow_18238m	Skow_37656m	Skow_37657m	Skow_25625m	Skow_18237m	Skow_18211m	Skow_46048m
HG_16193	Hmag_227310	Nvec_39328_Laminin_G_2	Hmag_202099	Hmag_202098	Hmag_227618	Hmag_227309	Rcul_t40475	Rcul_t04955	Rcul_t43863
HG_15241	Pfuc_7196_1_45602_t1	Nvec_39764_YscO	Nvec_47294_Vicilin_N	Nvec_33651_	Pfuc_28033_1_11883_t1	Skow_44551m	Skow_37670m	Isca_ISCW024198-PA	Lgig_133135	Nvec_28231_
HG_3906	Drer_043818_CASK_interacting_protein_2_Source_HGNC_Symbol_Acc_18200_CASKIN2_2_of_4	Drer_020489_CASK_interacting_protein_1_Source_HGNC_Symbol_Acc_20879_CASKIN1_1_of_2	Ggal_009374	Hsap_Ensmbl0167971_CASK_interacting_protein_1_Source_HGNC_Symbol_Acc_20879_CASKIN1	Xtro_027402	Ggal_013016	Acar_00006549	Avag_02532001	Avag_07580001	Drer_046107_CASK_interacting_protein_1_Source_HGNC_Symbol_Acc_20879_CASKIN1_2_of_2	Drer_090611_CASK_interacting_protein_2_Source_HGNC_Symbol_Acc_18200_CASKIN2_4_of_4	Acar_00020379	Xtro_035123	Hsap_Ensmbl0177303_CASK_interacting_protein_2_Source_HGNC_Symbol_Acc_18200_CASKIN2	Smim_25032_ANKS1A_protein_Homo_sapiens_gi_116283379_gb_AAH22396_4e_23_99_0	Mmar_MMa36198	Cele_016725_C46H3_2_Protein_C46H3_2_isoform_a_Source_RefSeq_mRNA_Acc_NM_001029304	Bmal_170588777	Tcas_270003487	Znev_15746	Avag_58536001	Dmel_0033987_ckn_caskin_Source_FlyBase_0033987	Hrob_105246	Cgig_19162_Caskin_1_Source_UniProtKB_TrEMBL_Acc_K1QS43	Rcul_t30485	Smim_21042_PREDICTED_similar_to_GA11625_PA_Tribolium_castaneum_gi_91079380_ref_XP_970959_2e_78_278	Lgig_97537	Hrob_125362	Dpul_17968	Smar_009413	Acar_00010660	Hmic_0202500	Spur_014167_CaskL	Smim_58180_PREDICTED_similar_to_GA11625_PA_Tribolium_castaneum_gi_91079380_ref_XP_970959_2e_85_294	Isca_ISCW018235-PA	Egra_08000	Skow_35523m	Emul_09225	Ctel_102982	Cint_022760	Bflo_260801313	Tspi_316973558	Pfuc_4664_1_52333_t1	Drer_068462_CASK_interacting_protein_2_Source_HGNC_Symbol_Acc_18200_CASKIN2_3_of_4	Sman_138910	Adig_09434	Adig_16886	Mmar_MMa52690	Rcul_t17744	Gsal_558_ankyrin_repeat_containing	Tspi_316973557	Smar_014700	Pfuc_15646_1_25433_t1	Sjap_0104970	Csav_010190	Dpul_122625	Drer_019669_CASK_interacting_protein_2_Source_HGNC_Symbol_Acc_18200_CASKIN2_1_of_4	Mmar_MMa52691	Adig_21371	Lgig_156345	Mmar_MMa11229	Mmar_MMa26903	Mmar_MMa45259	Smar_010221	Znev_15520
HG_6889	Bflo_260804851	Ctel_153396	Ggal_008746	Skow_30215m	Cgig_06336	Xtro_001997	Drer_089893_Uncharacterized_protein_Source_UniProtKB_TrEMBL_Acc_E7F306_CABZ01044611_1	Hrob_190733	Lgig_164639	Cgig_18069	Drer_013346_family_with_sequence_similarity_208_member_Ab_Source_ZFIN_Acc_ZDB_GENE_090311_29_fam208ab	Drer_088654_testis_expressed_15_Source_ZFIN_Acc_ZDB_GENE_091204_395_tex15	Hmag_207800	Rcul_t09182	Skow_23504m	Lgig_236595	Bflo_260784060	Acar_00003117	Skow_23361m	Pfuc_5728_1_52595_t1	Pfuc_35021_1_26707_t1	Ctel_224837	Hrob_167810	Acar_00003052	Ggal_013269	Drer_074168_family_with_sequence_similarity_208_member_B_Source_ZFIN_Acc_ZDB_GENE_041111_225_fam208b	Acar_00005732	Hsap_Ensmbl0163946_family_with_sequence_similarity_208_member_A_Source_HGNC_Symbol_Acc_30314_FAM208A	Acar_00019567	Xtro_061992	Acar_00018035	Hsap_Ensmbl0133863_testis_expressed_15_Source_HGNC_Symbol_Acc_11738_TEX15	Nvec_12106_
HG_45710	Hmag_200045	Skow_42955m	Skow_42988m
HG_38702	Nvec_6741_WD40	Nvec_12629_	Tcas_270012565
HG_32876	Cele_021087_W08E12_6_Protein_W08E12_6_W08E12_6_mRNA_complete_cds_Source_RefSeq_mRNA_Acc_NM_067911	Hmag_224918	Hmag_224919	Hmag_223507
HG_1745	Bsch_g58378	Tcas_270016307	Bsch_g38205	Bsch_g25965	Bsch_g11319	Bsch_g63730	Bsch_g51602	Bsch_g8621	Bsch_g20704	Bsch_g53065	Bsch_g502	Bsch_g53625	Bsch_g31251	Bsch_g8807	Bsch_g68848	Bsch_g46682	Bsch_g46994	Bsch_g58183	Bsch_g23701	Bsch_g50712	Bsch_g556	Bsch_g30431	Bsch_g64325	Bsch_g62667	Bsch_g55156	Bsch_g52148	Bsch_g17768	Bsch_g41878	Bsch_g71276	Bsch_g64326	Bsch_g41981	Bsch_g26210	Bsch_g5597	Bsch_g53066	Bsch_g38239	Bsch_g8806	Bsch_g18164	Bsch_g20703	Bsch_g46993	Bsch_g50035	Bsch_g71018	Bsch_g20111	Bsch_g55446	Bsch_g53626	Bsch_g8251	Bsch_g62361	Bsch_g51603	Bsch_g34937	Bsch_g41496	Bsch_g55445	Bsch_g55157	Smim_g13618_t1_PREDICTED_similar_to_Rab11_protein_Hydra_magnipapillata_gi_221119156_ref_XP_002159779_4e_35_149	Bsch_g41877	Bsch_g35427	Bsch_g55572	Hmag_231886	Bsch_g40780	Bsch_g71069	Bsch_g20701	Smim_71005_PREDICTED_THAP_domain_containing_protein_9_like_Acyrthosiphon_pisum_gi_328697130_ref_XP_003240244_3e_23_112	Smim_g59458_t1_PREDICTED_THAP_domain_containing_protein_9_like_Acyrthosiphon_pisum_gi_328697130_ref_XP_003240244_3e_25_120	Hrob_174251	Bsch_g46977	Bsch_g20110	Bsch_g8250	Bsch_g50530	Bsch_g50537	Smim_37611_PREDICTED_similar_to_Rab11_protein_Hydra_magnipapillata_gi_221119156_ref_XP_002159779_2e_23_109	Hmag_208782	Ctel_214669	Bsch_g66593	Bsch_g503	Bsch_g19061	Bsch_g34774	Bsch_g43466	Bsch_g31252	Bsch_g6137	Bsch_g64327	Bsch_g22597	Bsch_g501	Bsch_g51107	Bsch_g22596	Bsch_g71672	Bsch_g23468	Bsch_g33628	Hmag_204316	Hmag_206716	Hrob_174240	Smim_2016_PREDICTED_similar_to_tyrosine_kinase_receptor_partial_Hydra_magnipapillata_gi_221122440_ref_XP_002167688_1e_08_60_8	Smim_7342_PREDICTED_similar_to_longevity_assurance_gene_Hydra_magnipapillata_gi_221119512_ref_XP_002158882_5e_04_46_2	Smim_45143_PREDICTED_similar_to_longevity_assurance_gene_Hydra_magnipapillata_gi_221119512_ref_XP_002158882_6e_07_55_1	Bsch_g22595	Bsch_g44399	Smim_59515_PREDICTED_similar_to_LOC553536_protein_Hydra_magnipapillata_gi_221124563_ref_XP_002168480_0_006_43_5	Bsch_g52294	Hmag_202932	Smim_7341_hypothetical_protein_TcasGA2_TC010280_Tribolium_castaneum_gi_270016307_gb_EFA12753_2e_10_66_6	Bsch_g23368	Smim_35391_PREDICTED_similar_to_tyrosine_kinase_receptor_partial_Hydra_magnipapillata_gi_221122440_ref_XP_002167688_0_001_46_6	Dpul_328078	Hmag_221796	Smim_35206_PREDICTED_similar_to_LOC553536_protein_Hydra_magnipapillata_gi_221124563_ref_XP_002168480_1e_06_53_5	Smim_g65346_t1_hypothetical_protein_IscW_ISCW013101_Ixodes_scapularis_gi_241692167_ref_XP_002400849_9e_27_114	Mmar_MMa48460	Isca_ISCW013101-PA	Bsch_g557	Smim_3720_PREDICTED_vacuolar_protein_sorting_associated_protein_54_isoform_Monodelphis_domestica_gi_126303784_ref_XP_001374881_0_001_45_8	Smim_63492_hypothetical_protein_TcasGA2_TC010280_Tribolium_castaneum_gi_270016307_gb_EFA12753_1e_08_58_2	Hrob_183597	Mmar_MMa04683	Smim_50517_hypothetical_protein_TcasGA2_TC010280_Tribolium_castaneum_gi_270016307_gb_EFA12753_8e_06_52_0	Smim_g30144_t1_gene_g30144_t1
HG_31586	Cgig_24512_Serine_protein_kinase_ATM_Source_UniProtKB_TrEMBL_Acc_K1QN38	Adig_14944	Nvec_36481_DUF922	Nvec_52144_DUF280
HG_34057	Ctel_78420	Nvec_46762_	Skow_36958m	Skow_22458m
HG_6122	Nvec_37681_SH2	Lgig_156789	Pfuc_16071_1_10884_t1	Ctel_86187	Skow_46279m	Smar_003009	Drer_074493_suppressor_of_cytokine_signaling_9_Source_ZFIN_Acc_ZDB_GENE_030131_4065_socs9	Cgig_16621_Suppressor_of_cytokine_signaling_5_Source_UniProtKB_TrEMBL_Acc_K1R8A6	Hrob_62096	Rcul_t11161	Znev_04176	Bflo_260818731	Ggal_016250	Xtro_049206	Adig_13725	Hsap_Ensmbl0171150_suppressor_of_cytokine_signaling_5_Source_HGNC_Symbol_Acc_16852_SOCS5	Dpul_307347	Acar_00004120	Drer_078509_suppressor_of_cytokine_signaling_4_Source_ZFIN_Acc_ZDB_GENE_070720_4_socs4	Dmel_0041184_Socs36E_Suppressor_of_cytokine_signaling_at_36E_Source_FlyBase_0041184	Bmal_170574643	Drer_062745_suppressor_of_cytokine_signaling_5b_Source_ZFIN_Acc_ZDB_GENE_080722_18_socs5b	Acar_00016010	Ggal_019859	Hsap_Ensmbl0180008_suppressor_of_cytokine_signaling_4_Source_HGNC_Symbol_Acc_19392_SOCS4	Drer_061573_suppressor_of_cytokine_signaling_5a_Source_ZFIN_Acc_ZDB_GENE_061013_408_socs5a	Xtro_026666	Xtro_008137	Smim_80043_cytokine_inducible_SH2_like_protein_Glyptapanteles_flavicoxis_gi_190702400_gb_ACE75292_3e_71_235	Ggal_011581	Skow_45052m	Tcas_270004268	Spur_026496_Socs4_5	Acar_00014306	Drer_089873_suppressor_of_cytokine_signaling_1b_Source_ZFIN_Acc_ZDB_GENE_090313_141_socs1b	Isca_ISCW004481-PA	Tspi_316976183	Gsal_1244_suppressor_of_cytokine_signaling_4	Lgig_156788	Ctel_196198
HG_31209	Spur_012847_Hypp_81	Spur_002229_Slc29a3L	Hmag_228149	Avag_06579001
HG_27354	Skow_28377m	Bflo_260783141	Pfuc_5651_1_02042_t1	Nvec_12612_	Nvec_57937
HG_16449	Cgig_15420_Spermatogenesis_and_oogenesis_specific_basic_helix_loop_helix_containing_protein_2_Source_UniProtKB_TrEMBL_Acc_K1QEG9	Lgig_229988	Hsap_Ensmbl0120669_spermatogenesis_and_oogenesis_specific_basic_helix_loop_helix_2_Source_HGNC_Symbol_Acc_26026_SOHLH2	Hmag_225540	Hmag_225539	Hsap_Ensmbl0165643_spermatogenesis_and_oogenesis_specific_basic_helix_loop_helix_1_Source_HGNC_Symbol_Acc_27845_SOHLH1	Pfuc_86103_1_06059_t1	Adig_06809	Nvec_34297_
HG_18176	Nvec_9551_	Nvec_48520_	Nvec_31554_	Nvec_55797_HC2	Ctel_187150	Nvec_40012_	Bflo_260793808	Spur_017570_Hypp_2343
HG_20166	Pfuc_134444_1_49843_t1	Cgig_11000	Lgig_171630	Skow_36216m	Adig_21952	Pfuc_99296_1_42381_t1	Adig_04127
HG_16344	Cgig_04633	Skow_12975m	Skow_12974m	Drer_095783_si_dkey_249d8_1_Source_ZFIN_Acc_ZDB_GENE_110411_157_si_dkey_249d8_1	Nvec_8968_zf_LSD1	Pfuc_8859_1_02661_t1	Skow_27051m	Skow_44599m	Skow_44598m
HG_15159	Skow_30962m	Nvec_22056_	Xtro_062733	Ggal_005327	Adig_14464	Hsap_Ensmbl0170085_SUMO_interacting_motifs_containing_1_Source_HGNC_Symbol_Acc_24779_SIMC1	Acar_00006288	Drer_089939_SUMO_interacting_motifs_containing_1_Source_HGNC_Symbol_Acc_24779_SIMC1	Spur_008995_Hypp_564	Bflo_260793161
HG_58091	Bsch_g4691	Nvec_52767_ATP_synt_B
HG_16175	Hsap_Ensmbl0197980_leucine_glutamate_and_lysine_rich_1_Source_HGNC_Symbol_Acc_33765_LEKR1	Ggal_016592	Nvec_15785_	Acar_00019948	Xtro_060100	Xtro_058928	Csav_013463	Xtro_062025	Drer_091468_Uncharacterized_protein_Source_UniProtKB_TrEMBL_Acc_E7F7K6_CR626874_1
HG_12447	Cgig_09529_Homeodomain_only_protein_Source_UniProtKB_TrEMBL_Acc_K1PRV1	Mmar_MMa08570	Pfuc_11941_1_03150_t1	Mmar_MMa11725	Skow_45317m	Drer_089368_HOP_homeobox_Source_ZFIN_Acc_ZDB_GENE_031016_2_hopx	Acar_00002483	Xtro_022525	Ggal_018579	Dpul_323148	Spur_026958_Spur_026958	Adig_24409	Hsap_Ensmbl0171476_HOP_homeobox_Source_HGNC_Symbol_Acc_24961_HOPX
HG_49492	Nvec_29818_zf_AD	Bflo_260803575	Bflo_260820284
HG_7811	Ctel_203759	Ctel_193473	Ctel_200432	Ctel_202674	Ctel_202719	Ctel_188584	Ctel_195486	Ctel_211688	Ctel_190689	Ctel_217242	Ctel_209934	Hmag_221002	Ctel_208435	Ctel_203512	Ctel_200123	Ctel_208592	Ctel_214269	Ctel_216154	Ctel_205519	Ctel_188766	Ctel_186441	Ctel_193815	Ctel_193303	Ctel_198059	Ctel_199508	Ctel_201200	Ctel_199697
HG_44579	Nvec_4355_DUF1421	Spur_025117_Hypp_225	Spur_002330_Hypp_352
HG_13222	Skow_05311m	Lgig_119030	Nvec_949_Extensin_2	Hmag_233188	Hmag_215373	Hmag_217505	Lgig_166982	Isca_ISCW024531-PA	Bflo_260811648	Skow_05328m	Skow_05320m	Skow_05322m
HG_10582	Bflo_260809875	Pfuc_1043_1_51172_t2	Bsch_g18923	Bsch_g700	Bsch_g18924	Bsch_g38543	Bsch_g4485	Pfuc_991_1_58341_t1	Pfuc_13536_1_03364_t1	Bsch_g39199	Bflo_260795949	Bsch_g25592	Cgig_11066	Nvec_5737_DED	Cgig_07800
HG_7506	Cgig_05503	Lgig_157121	Pfuc_593_1_22221_t1	Pfuc_6142_1_52716_t1	Pfuc_169623_1_14056_t1	Lgig_155256	Lgig_154983	Lgig_171416	Lgig_153904	Adig_22281	Adig_16252	Adig_03661	Nvec_58319_Herpes_BFRF1	Lgig_158645	Lgig_172317	Lgig_155255	Nvec_50154_	Nvec_57140_	Pfuc_230_1_00201_t1	Lgig_158381	Adig_12834	Spur_022029_Spur_022029	Nvec_44313_	Adig_24644	Adig_13207	Lgig_166626	Adig_20394	Lgig_155371	Pfuc_42482_1_70455_t1
HG_10172	Hmag_215441	Hmag_222792	Hmag_208314	Hmag_216842	Hmag_214031	Hmag_202757	Hmag_225005	Hmag_225186	Hmag_230545	Hmag_209940	Hmag_202760	Hmag_208780	Avag_60993001	Hmag_218166	Hmag_230544	Hmag_206138	Hmag_220125	Hmag_218450
HG_45490	Nvec_10269_	Smim_49483_phospholipase_C_gamma_putative_Ixodes_scapularis_gi_241033212_ref_XP_002406591_3e_18_87_4	Mmar_MMa19611
HG_40577	Avag_08676001	Avag_37621001	Adig_01678
HG_33738	Nvec_41709_	Pfuc_714_1_07637_t1	Nvec_20789_GATA	Nvec_9478_
HG_2620	Dpul_309895	Mmar_MMa18315	Dpul_101955	Dpul_110480	Dpul_257869	Dpul_318140	Dpul_257872	Dpul_119886	Dpul_325962	Dpul_335547	Dpul_326512	Dpul_326013	Dpul_263344	Dpul_232164	Dpul_269043	Dpul_232167	Dpul_232382	Dpul_104783	Dpul_232192	Dpul_336456	Dpul_244784	Dpul_110436	Dpul_311213	Dpul_311089	Dpul_234109	Dpul_242922	Dpul_271337	Dpul_326516	Dpul_313002	Dpul_312999	Dpul_270875	Dpul_324467	Dpul_107584	Dpul_318090	Dpul_309502	Dpul_232090	Dpul_103017	Dpul_39328	Dpul_67995	Dpul_252045	Dpul_269044	Dpul_234173	Dpul_309612	Dpul_326515	Dpul_309611	Dpul_309859	Dpul_234007	Dpul_67424	Dpul_318141	Dpul_7154	Dpul_313001	Dpul_309846	Dpul_47163	Dpul_41466	Mmar_MMa47965	Dpul_302868	Dpul_328654	Bflo_260829371	Drer_040197_protein_tyrosine_kinase_2b_Source_ZFIN_Acc_ZDB_GENE_031114_5_ptk2_2	Ggal_030161	Dpul_254106	Nvec_1646_	Dpul_312159	Dpul_7168	Dpul_232091	Dpul_336105	Dpul_320682	Dpul_234111	Dpul_234110	Dpul_303250	Dpul_232350	Dpul_317117	Dpul_233986	Dpul_318201	Dpul_311129	Dpul_313249	Dpul_311214	Dpul_309576	Pfuc_111552_1_57039_t1	Smim_58174_Focal_adhesion_kinase_Acromyrmex_echinatior_gi_332027624_gb_EGI67694_2e_19_88_2	Xtro_037957	Hrob_135957	Hmag_233333	Odio_015228001	Nvec_41191_PadR
HG_30857	Hmag_234415	Spur_012415_Spur_012415	Hmag_229331	Hmag_229330
HG_34513	Nvec_43202_	Nvec_13632_	Spur_014137_Spur_014137	Skow_41235m
HG_32448	Bflo_260784775	Nvec_17462_DUF1168	Nvec_47135_	Bflo_260810637
HG_117	Bsch_g69643	Hrob_191761	Bsch_g25058	Bsch_g69102	Bsch_g10357	Bsch_g59780	Bsch_g5548	Bsch_g29304	Bsch_g34911	Bsch_g13413	Bsch_g42960	Bsch_g14227	Bsch_g62711	Bsch_g7133	Bsch_g58492	Bsch_g28814	Bsch_g37913	Bsch_g47580	Bsch_g14811	Bsch_g61291	Bsch_g37854	Bsch_g12117	Bsch_g23025	Bsch_g26859	Bsch_g5616	Bsch_g24592	Bsch_g7007	Bsch_g50715	Bsch_g19626	Bsch_g38554	Bsch_g44984	Bsch_g58477	Bsch_g22420	Bsch_g44851	Bsch_g34065	Bsch_g47819	Bsch_g70299	Bsch_g39241	Bsch_g41155	Bsch_g25574	Bsch_g41517	Bsch_g64029	Bsch_g17804	Bsch_g43685	Bsch_g25444	Bsch_g33388	Bsch_g43577	Bsch_g17629	Bsch_g17597	Bsch_g20229	Bsch_g14172	Bsch_g262	Bsch_g14170	Bsch_g20228	Bsch_g48143	Bsch_g67014	Bsch_g50430	Bsch_g50874	Bsch_g25144	Bsch_g69253	Bsch_g42355	Bsch_g61284	Bsch_g63282	Bsch_g61167	Bsch_g29875	Bsch_g14171	Bsch_g7644	Bsch_g48684	Bsch_g68420	Bsch_g15500	Bsch_g45301	Bsch_g37537	Bsch_g66263	Bsch_g58871	Bsch_g25685	Bsch_g58775	Bsch_g55352	Bsch_g40182	Bsch_g21785	Bsch_g38757	Bsch_g21836	Bsch_g9814	Bsch_g63097	Bsch_g7423	Hmag_228567	Bsch_g20617	Bsch_g59495	Bsch_g55110	Bsch_g26156	Bsch_g44020	Hmag_228656	Hmag_218905	Bsch_g55695	Hmag_207973	Hrob_80695	Hrob_184410	Hrob_160147	Hrob_160132	Hrob_160152	Bsch_g48852	Hrob_181206	Hrob_86023	Hmag_227046	Hmag_203665	Hmag_219323	Bsch_g10358	Bsch_g59574	Bsch_g49995	Bsch_g26860	Bsch_g45769	Bsch_g65031	Bsch_g14104	Bsch_g43576	Bsch_g48683	Bsch_g54064	Bsch_g23134	Bsch_g33800	Bsch_g57447	Bsch_g39907	Bsch_g7132	Bsch_g62807	Bsch_g17494	Bsch_g27325	Bsch_g36381	Bsch_g41433	Bsch_g10878	Bsch_g54263	Bsch_g63942	Bsch_g24116	Bsch_g12653	Bsch_g33131	Bsch_g16922	Bsch_g42383	Bsch_g38062	Bsch_g40059	Bsch_g41994	Bsch_g44083	Bsch_g26872	Bsch_g66445	Bsch_g18732	Bsch_g62989	Bsch_g12214	Bsch_g29205	Bsch_g13705	Bsch_g62372	Bsch_g43158	Bsch_g42732	Bsch_g31683	Bsch_g23000	Bsch_g55607	Bsch_g58436	Bsch_g62530	Bsch_g52466	Bsch_g64030	Bsch_g25562	Bsch_g59001	Bsch_g54690	Bsch_g36818	Bsch_g50519	Bsch_g55707	Bsch_g15678	Bsch_g65768	Bsch_g63171	Bsch_g48928	Bsch_g51754	Bsch_g27768	Bsch_g13013	Bsch_g55629	Bsch_g11926	Bsch_g10816	Bsch_g44972	Bsch_g42976	Bsch_g51962	Bsch_g31071	Bsch_g61292	Bsch_g66442	Bsch_g17596	Bsch_g37536	Bsch_g56435	Bsch_g47533	Bsch_g10654	Bsch_g8894	Bsch_g17239	Bsch_g44985	Bsch_g20616	Bsch_g18857	Bsch_g69257	Bsch_g39076	Bsch_g21419	Bsch_g63731	Bsch_g17826	Bsch_g24930	Bsch_g18784	Bsch_g17063	Bsch_g33930	Bsch_g7023	Bsch_g66414	Bsch_g62160	Bsch_g19833	Bsch_g63791	Bsch_g50808	Bsch_g71264	Bsch_g49207	Bsch_g29688	Bsch_g40277	Bsch_g25439	Bsch_g62628	Hmag_211407	Bsch_g58622	Bsch_g45066	Hmag_215053	Bsch_g17043	Hmag_200976	Bsch_g32081	Bsch_g66385	Bsch_g70473	Bsch_g49041	Bsch_g25466	Hmag_203632	Bsch_g19875	Bsch_g35627	Bsch_g59744	Bsch_g65162	Bsch_g48313	Bsch_g13846	Bsch_g22485	Bsch_g56415	Hmag_228568	Hmag_224396	Hmag_213028	Bsch_g26181	Hrob_168079	Hrob_181271	Bsch_g13276	Bsch_g36074	Bsch_g35861	Bsch_g31141	Bsch_g47872	Hrob_175867	Hrob_175856	Bsch_g26108	Hrob_184448	Bsch_g37400	Hrob_167628	Hmag_201789	Bsch_g56687	Hmag_229310	Hrob_171365	Hrob_174188	Bsch_g29835	Hrob_174241	Hmag_202069	Hrob_171475	Bsch_g15103	Hrob_169182	Hrob_178679	Bsch_g43789	Bsch_g62333	Bsch_g40213	Hmag_217961	Bsch_g60480	Bsch_g32261	Hrob_171303	Bsch_g60696	Bsch_g32399	Bsch_g64431	Bsch_g63109	Hmag_225558	Bsch_g54979	Hmag_213362	Hmag_220807	Hrob_164196	Hmag_203121	Bsch_g14006	Hmag_226718	Hmag_221959	Hmag_231802	Hmag_231477	Bsch_g40506	Bsch_g36137	Hmag_219224	Bsch_g31284	Hmag_219152	Hmag_208643	Hmag_205062	Hmag_211164	Bsch_g35598	Hmag_205063	Hmag_200563	Hmag_214801	Hmag_205040	Bsch_g47957	Hmag_217628	Hrob_177430	Bsch_g26930	Hrob_172522	Hmag_220331	Hmag_222035	Hmag_214058	Hmag_217093	Hrob_172457	Bsch_g20083	Hmag_205740	Bsch_g50269	Hmag_220636	Hmag_216634	Hmag_220174	Hmag_223925	Hmag_222374	Bsch_g30850	Hmag_205439	Bsch_g59173	Hrob_182703	Bsch_g30515	Dpul_334449	Hmag_213107	Hmag_205929	Bsch_g41030	Bsch_g27297	Hmag_201707	Bsch_g46057	Hmag_231672	Hmag_210094	Bsch_g26770	Hmag_226187	Bsch_g17831	Hmag_227483	Hmag_205295	Hmag_211195	Hmag_203671	Bsch_g59668	Bsch_g19930	Bsch_g32961	Bsch_g70504	Bsch_g49244	Hmag_232148	Hmag_226729	Bsch_g71486	Hrob_183591	Hmag_202563	Hrob_173825	Bsch_g59083	Hmag_214216	Hmag_227498	Hmag_216415	Hrob_163840	Hmag_209696	Hmag_232305	Hrob_165054	Hmag_228879	Hmag_206513	Bsch_g61459	Hmag_217403	Hmag_228655	Hmag_215932	Hmag_215931	Hmag_227999	Hmag_225101	Hrob_179046	Hmag_207629	Hmag_211304	Hmag_223423	Hmag_200333	Hmag_214304	Hrob_160756	Hmag_204096	Hmag_203243	Hrob_165351	Hrob_164115	Bsch_g70193	Hrob_164048	Bsch_g14745	Hmag_228679	Hmag_203336	Hmag_202210	Hmag_212104	Hmag_231889	Hrob_164080	Hmag_211191	Hrob_173089	Hrob_160174	Bsch_g34708	Bsch_g29196	Hrob_177756	Hmag_219302	Hrob_169048	Bsch_g70397	Hmag_215251	Hmag_209976	Hrob_177490	Hrob_164451	Dpul_115522	Hrob_160458	Hmag_231946	Hrob_178011	Hrob_181161	Hrob_164040	Hmag_211390	Hmag_224250	Hmag_215570	Bsch_g31833	Bsch_g31769	Hmag_203807	Hrob_182629	Hrob_164091	Hmag_210807	Bsch_g65958	Bsch_g9299	Hmag_203920	Hrob_163957	Hmag_207365	Bsch_g15199	Hmag_221226	Hrob_180358	Bsch_g20169	Hmag_212823	Hmag_203297	Hmag_215841	Hrob_176885	Hmag_224762	Hmag_224036	Hrob_173172	Hmag_206895	Hmag_230583	Dpul_118411	Hmag_200106	Bsch_g18851	Hmag_201977	Hmag_226570	Hmag_217557	Hrob_177551	Bsch_g63995	Hmag_202717	Hmag_230580	Hmag_217849	Hmag_226626	Hmag_212704	Hmag_217760	Bsch_g10359	Bsch_g15501	Bsch_g60917	Bsch_g12810	Bsch_g44698	Bsch_g37333	Bsch_g26861	Bsch_g47982	Bsch_g17595	Bsch_g22156	Bsch_g43632	Bsch_g63994	Bsch_g26155	Bsch_g34064	Bsch_g15455	Bsch_g51249	Bsch_g21784	Bsch_g27769	Bsch_g49418	Bsch_g22486	Bsch_g45396	Bsch_g45302	Bsch_g22800	Bsch_g50845	Bsch_g63170	Bsch_g10877	Bsch_g55706	Bsch_g25561	Bsch_g33068	Bsch_g11009	Bsch_g50518	Bsch_g29925	Bsch_g32641	Bsch_g48144	Bsch_g59781	Bsch_g66434	Bsch_g62130	Bsch_g59043	Bsch_g24593	Bsch_g9741	Bsch_g40181	Bsch_g7006	Bsch_g44109	Bsch_g57438	Bsch_g44971	Bsch_g34753	Bsch_g50873	Bsch_g43902	Bsch_g45770	Bsch_g60513	Bsch_g46668	Bsch_g54074	Bsch_g50259	Bsch_g55628	Bsch_g12654	Bsch_g45939	Bsch_g70702	Bsch_g65328	Bsch_g4442	Bsch_g20468	Bsch_g26064	Bsch_g67013	Bsch_g34423	Bsch_g36075	Bsch_g31850	Bsch_g70398	Bsch_g56686	Bsch_g4872	Bsch_g59410	Bsch_g24492	Bsch_g37612	Bsch_g35860	Bsch_g40151	Bsch_g26769	Bsch_g13086	Bsch_g28854	Bsch_g33891	Bsch_g37401	Bsch_g21026	Bsch_g17958	Bsch_g12620	Bsch_g7459	Bsch_g19668	Bsch_g51558	Bsch_g25438	Bsch_g20363	Bsch_g30904	Hmag_201788	Hmag_225830	Bsch_g4009	Hmag_200517	Bsch_g49264	Bsch_g59670	Bsch_g8390	Bsch_g24948	Bsch_g50807	Bsch_g62161	Hmag_221743	Hmag_214963	Bsch_g36475	Hmag_227724	Bsch_g70472	Hmag_215903	Hmag_229995	Bsch_g11321	Bsch_g68421	Hmag_224199	Hmag_217019	Bsch_g34102	Bsch_g28911	Bsch_g30441	Bsch_g35628	Bsch_g26458	Bsch_g39535	Bsch_g71263	Bsch_g40212	Bsch_g67301	Bsch_g58572	Hmag_231538	Bsch_g19862	Hmag_224397	Hmag_203666	Bsch_g66571	Bsch_g17044	Bsch_g17845	Bsch_g40813	Bsch_g50295	Hmag_217883	Bsch_g24686	Dpul_317765	Bsch_g27669	Hrob_173812	Hmag_213363	Hmag_215052	Bsch_g5175	Hmag_231803	Hmag_200149	Bsch_g35425	Bsch_g25989	Dpul_315352	Bsch_g61799	Hmag_212050	Dpul_114913	Hrob_182127	Hrob_169276	Hmag_202276	Hrob_161003	Hrob_161921	Bsch_g40353	Hmag_207769	Bsch_g70172	Bsch_g33968	Bsch_g11394	Bsch_g28254	Bsch_g70130	Bsch_g13669	Ctel_192286	Bsch_g71924	Hmag_207842	Hmag_229950	Hmag_200706	Bsch_g47702	Hmag_205064	Bsch_g35109	Bsch_g31283	Bsch_g27170	Hrob_160824	Bsch_g69348	Bsch_g33933	Hmag_205658	Bsch_g8845	Hmag_225348	Ctel_188638	Bsch_g27255	Bsch_g70355	Bsch_g13832	Hmag_228880	Hmag_211406	Bsch_g45065	Bsch_g24318	Bsch_g9959	Bsch_g71772	Hmag_218092	Hmag_206512	Hmag_214106	Hmag_212175	Hmag_226131	Hmag_204929	Hmag_231478	Hmag_204575	Bsch_g71392	Dpul_322150	Hmag_213980	Hmag_218178	Hmag_227021	Hmag_224032	Hmag_225629	Hmag_231883	Hmag_212842	Hmag_201214	Hmag_221958	Bsch_g30442	Hrob_176149	Bsch_g65200	Hmag_213420	Hmag_211259	Bsch_g63633	Hrob_173173	Hrob_184399	Bsch_g33932	Hmag_214799	Hmag_210517	Dpul_106824	Hrob_174506	Hmag_226849	Hmag_207855	Hmag_219151	Hmag_206656	Hrob_184502	Hrob_173823	Hmag_210341	Hmag_210178	Hmag_217120	Hmag_203075	Hmag_215933	Hmag_211194	Hmag_218379	Hmag_215470	Hmag_219596	Hrob_184215	Hmag_226367	Hmag_230200	Hmag_221128	Hmag_227497	Hmag_215920	Hmag_220139	Hmag_211533	Hmag_218400	Hmag_224035	Hmag_209124	Bsch_g41186	Hmag_212237	Hmag_216550	Bsch_g1098	Hmag_217912	Dpul_113265	Hmag_214918	Bsch_g46056	Hmag_211627	Hmag_231892	Hmag_219285	Hmag_214002	Hmag_232371	Hrob_174252	Bsch_g60685	Hmag_207430	Hmag_219068	Bsch_g23927	Hmag_223924	Bsch_g7033	Hmag_215458	Hmag_215532	Hrob_159064	Hmag_201699	Hrob_172456	Hrob_181133	Bsch_g58571	Hmag_219082	Hmag_203232	Hmag_202165	Hmag_207451	Bsch_g19168	Hrob_172593	Hmag_225913	Hmag_203619	Hmag_216180	Hmag_229103	Hmag_202209	Hmag_230527	Hmag_221477	Hmag_232370	Hmag_224683	Hmag_204667	Hmag_222630	Hrob_175938	Hrob_181634	Bsch_g35674	Hrob_163010	Hmag_211305	Hrob_182613	Hmag_217055	Hrob_178620	Hmag_207584	Hmag_228634	Hrob_195101	Hmag_218933	Hrob_184710	Hmag_218517	Hrob_167432	Hmag_221257	Bsch_g46878	Bsch_g53510	Bsch_g21543	Hmag_214800	Hrob_183532	Hmag_204806	Hmag_209438	Bsch_g10655	Bsch_g11010	Bsch_g23253	Bsch_g25998	Bsch_g29214	Bsch_g9742	Bsch_g67584	Bsch_g42041	Bsch_g15882	Bsch_g23833	Bsch_g14921	Bsch_g25418	Bsch_g49243	Bsch_g12621	Bsch_g23386	Bsch_g37611	Bsch_g49290	Bsch_g44852	Bsch_g65583	Bsch_g58948	Bsch_g23535	Bsch_g66246	Hrob_84940	Hrob_176054	Bsch_g33361	Bsch_g69459	Bsch_g38584	Hrob_124064	Hmag_219557	Bsch_g28912	Hmag_216799	Hrob_175955	Bsch_g18522	Hmag_227047	Hmag_210181	Bsch_g40814	Hmag_202164	Hmag_230896	Hmag_218378	Bsch_g66614	Hmag_222334	Hmag_213168	Hrob_175915	Hmag_211739	Hmag_209902	Hrob_165973	Bsch_g28977	Bsch_g21550	Hmag_222333	Hmag_222837	Hmag_217094	Hmag_203821	Hmag_233259	Hmag_208103	Hmag_221873	Hmag_229319	Hrob_184442	Hmag_203116	Hmag_217414	Hmag_230015	Hmag_230312	Hmag_206588	Hmag_211587	Hrob_184720	Dpul_249886	Hmag_225852	Hmag_220175	Hrob_159175	Hrob_175949	Bsch_g16333	Hmag_218072	Bsch_g13661	Bsch_g69852	Bsch_g58216	Hrob_183720	Bsch_g34611	Bsch_g60158	Hmag_213165	Bsch_g39734	Bsch_g55773	Hmag_231539	Bsch_g15706	Hmag_225067	Hmag_219755	Hmag_215840	Hrob_162936	Hrob_173886	Hmag_228742	Hmag_231915	Hmag_214391	Hmag_209351	Bsch_g43790	Hmag_227020	Hmag_226850	Hmag_205248	Bsch_g46815	Hmag_205854	Hrob_169320	Hmag_212292	Hmag_212236	Hmag_213247	Hmag_224041	Hmag_207504	Bsch_g70960	Hmag_218377	Hmag_218488	Hmag_205296	Dpul_116138	Hmag_216800	Hrob_179031	Hrob_167658	Hmag_223679	Hmag_228987	Hmag_200293	Hmag_200302	Hmag_215177	Hmag_215178	Hmag_222373	Hrob_162787	Hmag_208306	Hmag_207452	Hmag_207583	Hmag_226132	Hmag_232039	Hmag_225853	Hmag_220635	Hmag_205855	Hmag_211222	Hmag_221938	Hmag_216710	Hmag_208805	Hmag_215465	Hrob_162732	Hmag_228654	Hmag_209138	Hrob_164082	Hmag_218863	Hmag_224596	Hmag_225003	Hmag_228249	Hmag_209771	Hmag_229227	Hmag_205376	Hmag_205663	Hmag_217723	Hmag_214104	Hmag_227148	Hmag_218633	Hmag_210086	Hmag_229675	Hmag_224526	Hrob_181266	Hrob_153034	Hrob_158451
HG_5562	Pfuc_83186_1_13274_t1	Pfuc_57937_1_56242_t1	Pfuc_78508_1_13203_t1	Hmag_221890	Pfuc_132547_1_06531_t1	Nvec_45503_LEA_4	Pfuc_2157_1_22884_t1	Pfuc_67025_1_56419_t1	Pfuc_68370_1_41882_t1	Pfuc_204447_1_06861_t1	Pfuc_13370_1_03345_t1	Pfuc_444838_1_43314_t1	Pfuc_164268_1_35651_t1	Pfuc_361856_1_65034_t1	Pfuc_9572_1_60628_t1	Pfuc_140733_1_21211_t1	Pfuc_166938_1_21340_t1	Pfuc_50974_1_34483_t1	Pfuc_128908_1_06513_t1	Pfuc_106136_1_20952_t1	Pfuc_29826_1_19326_t1	Pfuc_5260_1_45159_t1	Pfuc_19065_1_40113_t1	Pfuc_45656_1_70562_t1	Pfuc_105247_1_56978_t1	Pfuc_13756_1_10646_t1	Pfuc_2956_1_59071_t1	Pfuc_139191_1_21201_t1	Pfuc_11693_1_10349_t1	Pfuc_206471_1_35790_t1	Pfuc_1920_1_00885_t1	Pfuc_40250_1_48398_t1	Pfuc_54719_1_12827_t1	Pfuc_848_1_36699_t1	Pfuc_1654_1_00788_t1	Pfuc_14219_1_03463_t1	Pfuc_160720_1_14013_t1	Pfuc_2234_1_66244_t1	Pfuc_287152_1_50304_t1	Pfuc_545_1_00374_t1	Pfuc_20596_1_69354_t1	Pfuc_2157_1_22882_t1	Pfuc_14482_1_68746_t1	Pfuc_63696_1_05739_t1	Pfuc_3440_1_66688_t1	Pfuc_13506_1_53960_t1
HG_30583	Adig_23065	Bsch_g49469	Bsch_g5045	Nvec_40331_GCC2_GCC3
HG_19922	Nvec_5836_	Skow_23602m	Skow_23601m	Skow_46335m	Bflo_260781050	Skow_18909m	Skow_38730m
HG_34070	Skow_23687m	Adig_18016	Adig_14371	Nvec_26832_
HG_26110	Nvec_48871_WD40	Lgig_164722	Nvec_4074_	Adig_22295	Nvec_1145_AalphaY_MDB
HG_65081	Ctel_186317	Nvec_9012_MobA_MobL
HG_14904	Smim_81493_synaptopodin_putative_Ixodes_scapularis_gi_241621629_ref_XP_002408827_5e_25_103	Drer_078696_synaptopodin_2_like_b_Source_ZFIN_Acc_ZDB_GENE_090828_5_synpo2lb	Xtro_022059	Drer_077293_synaptopodin_2_like_Source_HGNC_Symbol_Acc_23532_SYNPO2L_1_of_2	Bflo_260802336	Acar_00009708	Ggal_039554	Isca_ISCW020575-PA	Nvec_39388_	Hsap_Ensmbl0166317_synaptopodin_2_like_Source_HGNC_Symbol_Acc_23532_SYNPO2L
HG_63185	Lgig_158985	Nvec_33789_
HG_3957	Xtro_060716	Hsap_Ensmbl0138771_shroom_family_member_3_Source_HGNC_Symbol_Acc_30422_SHROOM3	Bsch_g68483	Csav_017473	Cint_026727	Cint_026725	Xtro_043147	Csav_017467	Ggal_018701	Skow_33898m	Drer_076416_shroom_family_member_2_Source_HGNC_Symbol_Acc_630_SHROOM2_2_of_2	Mmar_MMa41668	Ggal_026764	Hsap_Ensmbl0158352_shroom_family_member_4_Source_HGNC_Symbol_Acc_29215_SHROOM4	Acar_00000709	Acar_00005911	Mmar_MMa08372	Bflo_260806559	Xtro_059389	Xtro_062013	Drer_076371_shroom_family_member_2_Source_HGNC_Symbol_Acc_630_SHROOM2_1_of_2	Isca_ISCW018335-PA	Xtro_009035	Acar_00012234	Drer_079900_shroom_family_member_4_Source_ZFIN_Acc_ZDB_GENE_041111_246_shroom4	Smar_003425	Ctel_173104	Lgig_196845	Znev_07336	Tcas_270004569	Avag_17834001	Avag_21964001	Avag_37165001	Ggal_011456	Hmag_230891	Dpul_43813	Drer_094181_shroom_family_member_1_Source_ZFIN_Acc_ZDB_GENE_091204_385_shroom1	Cgig_22245_Protein_Shroom3_Source_UniProtKB_TrEMBL_Acc_K1Q6G9	Pfuc_6287_1_59994_t1	Tspi_316974261	Hsap_Ensmbl0146950_shroom_family_member_2_Source_HGNC_Symbol_Acc_630_SHROOM2	Smim_81804_PREDICTED_similar_to_Protein_Shroom_Tribolium_castaneum_gi_189235905_ref_XP_001808038_1e_27_127	Rcul_t40960	Acar_00020797	Acar_00020582	Drer_090422_shroom_family_member_3_Source_HGNC_Symbol_Acc_30422_SHROOM3	Hsap_Ensmbl0164403_shroom_family_member_1_Source_HGNC_Symbol_Acc_24084_SHROOM1	Spur_004466_Shroom4L	Dmel_0085408_Shroom_Shroom_Source_FlyBase_0085408	Odio_015297001	Hrob_161358	Tspi_316974267	Cele_015155_B0353_1_Protein_B0353_1_isoform_b_Source_RefSeq_mRNA_Acc_NM_001129201	Bmal_170590034	Cele_021903_Y55B1AL_1_Protein_Y55B1AL_1_Y55B1AL_1_mRNA_complete_cds_Source_RefSeq_mRNA_Acc_NM_064810	Lgig_168882	Adig_19672	Drer_078705_shroom_family_member_3_Source_ZFIN_Acc_ZDB_GENE_120817_1_shroom3	Csav_017474	Ctel_222636	Lgig_168883	Pfuc_8500_1_45873_t1	Dpul_97134	Tcas_270004568	Ggal_007535
HG_18294	Skow_39090m	Hmag_227204	Ctel_107794	Lgig_58872	Lgig_86932	Nvec_48529_NADH5_C	Lgig_142694	Ctel_102966
HG_7491	Cele_015633_C09D4_2_Protein_C09D4_2_C09D4_2_mRNA_complete_cds_Source_RefSeq_mRNA_Acc_NM_059210	Cgig_28476	Ctel_210699	Rcul_t14789	Skow_45373m	Smim_76402_PREDICTED_CG8568_like_Saccoglossus_kowalevskii_gi_291225456_ref_XP_002732721_2e_31_122	Cgig_01847	Tcas_270014857	Isca_ISCW006908-PA	Cgig_01848	Pfuc_20535_1_25872_t1	Hmag_215776	Znev_15497	Tcas_270014856	Znev_10685	Bmal_170572535	Smar_000583	Znev_12068	Pfuc_27715_1_33637_t1	Adig_08597	Adig_07636	Pfuc_20535_1_25871_t1	Dmel_0030841_CG8568	Lgig_238301	Dmel_0051516_CG31516	Dmel_0054038_CG34038	Dmel_0039718_CG15517	Znev_09268	Pfuc_67137_1_34770_t1
HG_15100	Lgig_158704	Lgig_171762	Lgig_152381	Nvec_49803_S_antigen	Lgig_154518	Lgig_176093	Lgig_175924	Lgig_168450	Lgig_160859	Lgig_155322
HG_10259	Bflo_260834729	Nvec_23862_	Cgig_11457_Low_density_lipoprotein_receptor_related_protein_2_Source_UniProtKB_TrEMBL_Acc_K1Q7C5	Nvec_37853_REJ	Bsch_g1402	Adig_13885	Cele_010200_F57C7_4_Protein_F57C7_4_F57C7_4_mRNA_complete_cds_Source_RefSeq_mRNA_Acc_NM_077373	Pfuc_34274_1_26679_t1	Pfuc_31019_1_12043_t1	Hmag_229657	Nvec_11478_Toxin_11	Nvec_46527_	Adig_16467	Adig_24559	Nvec_33970_	Nvec_35799_	Nvec_48120_
HG_44351	Skow_14373m	Csav_008317	Hmag_201291
HG_27969	Nvec_36284_Pkinase	Nvec_29500_	Isca_ISCW019237-PA	Nvec_45388_	Nvec_42058_
HG_36463	Nvec_12427_	Skow_23105m	Skow_23174m	Skow_23101m
HG_33992	Ggal_034989	Ggal_034990	Skow_40509m	Nvec_30178_
HG_9806	Ctel_221730	Skow_16923m	Tcas_270014412	Spur_002983_Nkd2	Znev_16331	Isca_ISCW007489-PA	Drer_020053_naked_cuticle_homolog_1_Drosophila_Source_ZFIN_Acc_ZDB_GENE_061108_3_nkd1	Acar_00014081	Ggal_005967	Mmar_MMa03609	Hsap_Ensmbl0140807_naked_cuticle_homolog_1_Drosophila_Source_HGNC_Symbol_Acc_17045_NKD1	Xtro_039973	Xtro_062598	Dmel_0002945_nkd_naked_cuticle_Source_FlyBase_0002945	Drer_055271_naked_cuticle_homolog_2a_Source_ZFIN_Acc_ZDB_GENE_071130_1_nkd2a	Tspi_316968797	Adig_15833	Drer_013174_naked_cuticle_homolog_3_Source_ZFIN_Acc_ZDB_GENE_060503_63_nkd3	Mmar_MMa03608
HG_33205	Ctel_205747	Nvec_12611_	Lgig_170261	Ctel_205746
HG_31309	Hrob_189729	Hrob_189730	Hrob_189731	Adig_08603
HG_9718	Nvec_49237_GAT	Nvec_50160_Keratin_B2	Nvec_36564_	Nvec_55932_	Nvec_16077_	Nvec_49306_Herpes_US9	Nvec_14240_	Nvec_14241_	Isca_ISCW024455-PA	Nvec_1636_	Lgig_145104	Nvec_36443_	Nvec_15561_Protamine_P2	Nvec_9327_DUF1128	Nvec_10705_	Nvec_5684_PQ_loop	Nvec_1590_	Skow_04257m	Nvec_58831_
HG_27285	Skow_18459m	Nvec_6163_	Spur_014363_Spur_014363	Lgig_156301	Bflo_260797413
HG_65506	Ctel_217054	Adig_11621
HG_31204	Ctel_188518	Smim_40002_PREDICTED_hypothetical_protein_LOC100631389_Amphimedon_queenslandica_gi_340370999_ref_XP_003384033_5e_07_52_0	Ctel_211810	Nvec_6567_
HG_9162	Bsch_g57260	Csav_005058	Ggal_002706	Bflo_260821288	Acar_00017240	Spur_001239_Spur_001239	Rcul_t35265	Skow_31284m	Pfuc_70_1_07354_t1	Hsap_Ensmbl0120159_caspase_activity_and_apoptosis_inhibitor_1_Source_HGNC_Symbol_Acc_25834_CAAP1	Xtro_020680	Drer_079652_Uncharacterized_protein_Source_UniProtKB_TrEMBL_Acc_E7F2J7_FP236812_4	Lgig_157391	Znev_09080	Dmel_0052176_CG32176	Tcas_270002301	Smim_74141_PREDICTED_uncharacterized_protein_C9orf82_homolog_Ornithorhynchus_anatinus_gi_149413022_ref_XP_001506049_1e_07_59_7	Hmag_224920	Isca_ISCW015309-PA	Bmal_170591048	Smar_011090
HG_63810	Lgig_88644	Hmag_231297
HG_22436	Bsch_g34085	Hmag_226366	Hmag_226363	Hmag_226362	Hmag_226361	Hmag_212173
HG_15733	Lgig_56872	Lgig_77582	Lgig_176634	Lgig_173653	Lgig_164336	Lgig_172477	Lgig_128150	Hrob_183382	Nvec_2375_Pentapeptide_2
HG_17396	Drer_090036_Rho_related_BTB_domain_containing_3_Source_HGNC_Symbol_Acc_18757_RHOBTB3	Ggal_023601	Acar_00012721	Xtro_029304	Nvec_26196_BACK	Spur_016346_Spur_016346	Hsap_Ensmbl0164292_Rho_related_BTB_domain_containing_3_Source_HGNC_Symbol_Acc_18757_RHOBTB3
HG_48609	Adig_10276	Smim_60716_60716	Mmar_MMa38796
HG_18035	Drer_075258_zgc_112970_Source_ZFIN_Acc_ZDB_GENE_050327_83_zgc_112970	Adig_21693	Drer_058052_Uncharacterized_protein_Source_UniProtKB_TrEMBL_Acc_F1RBV8_CR388145_1	Drer_068713_si_dkey_14o1_20_Source_ZFIN_Acc_ZDB_GENE_081105_46_si_dkey_14o1_20	Drer_095369_zgc_112966_Source_ZFIN_Acc_ZDB_GENE_050320_137_zgc_112966	Drer_054611_Uncharacterized_protein_Source_UniProtKB_TrEMBL_Acc_E7FC56_CABZ01032352_1	Drer_067599_Uncharacterized_protein_Source_UniProtKB_TrEMBL_Acc_E7FCV1_CR936371_2	Drer_070899_zgc_112966_Source_ZFIN_Acc_ZDB_GENE_050320_137_zgc_112966
HG_17460	Nvec_15168_Keratin_B2	Nvec_55244_YTV	Skow_29233m	Nvec_32176_Keratin_B2	Nvec_37929_	Nvec_45233_	Nvec_39143_	Nvec_7318_YTV
HG_18171	Skow_37584m	Skow_27634m	Skow_27663m	Nvec_923_Glyco_hydro_88	Lgig_143536	Skow_27678m	Skow_03021m	Skow_33326m
HG_45728	Smar_004235	Nvec_50197_	Odio_032430001
HG_7604	Nvec_42698_SH3_1	Skow_09950m	Skow_09680m	Skow_09694m	Skow_09691m	Skow_09681m	Skow_09675m	Skow_09692m	Skow_09695m	Skow_09682m	Skow_09693m	Skow_09673m	Skow_09687m	Nvec_26471_	Skow_36417m	Skow_06496m	Skow_03139m	Skow_09683m	Pfuc_76457_1_63813_t1	Skow_09697m	Skow_09698m	Skow_09684m	Skow_09688m	Skow_25390m	Skow_08426m	Lgig_153046	Hmag_219978	Isca_ISCW024776-PA
HG_39800	Tcas_270016451	Hmag_205768	Tcas_270015473
HG_42573	Skow_03405m	Skow_01084m	Nvec_6597_
HG_45180	Smar_011923	Hmag_229830	Lgig_107779
HG_34613	Hrob_163656	Hrob_189295	Hrob_172075	Hmag_231584
HG_25709	Nvec_35814_	Cgig_13550	Hsap_Ensmbl0163530_developmental_pluripotency_associated_2_Source_HGNC_Symbol_Acc_19197_DPPA2	Nvec_23605_	Xtro_062146
HG_65696	Ctel_97490	Nvec_21131_MttA_Hcf106
HG_26861	Lgig_157107	Cgig_27243	Pfuc_10755_1_31977_t1	Skow_29369m	Nvec_2269_
HG_19958	Bflo_260794691	Spur_014268_Spur_014268	Bflo_260794679	Skow_06639m	Bflo_260781397	Cgig_28294	Hmag_228261
HG_31322	Bsch_g7325	Bsch_g64007	Bsch_g27598	Nvec_7149_CTV_P6
HG_28042	Ctel_187567	Drer_091187_ubiquitin_interaction_motif_containing_1_Source_HGNC_Symbol_Acc_30298_UIMC1_2_of_2	Drer_089679_ubiquitin_interaction_motif_containing_1_Source_HGNC_Symbol_Acc_30298_UIMC1_1_of_2	Adig_16867	Nvec_17138_
HG_65286	Ctel_196127	Nvec_55446_Sec7
HG_9404	Hmag_217661	Hmag_201017	Csav_009376	Hmag_223317	Hmag_222363	Hmag_206264	Hmag_207252	Hmag_201668	Hmag_221243	Lgig_175695	Csav_002302	Hmag_209488	Hmag_224818	Isca_ISCW017920-PA	Hmag_210762	Hmag_208575	Hmag_208574	Hmag_210763	Spur_012310_Spur_012310	Spur_004812_Spur_004812
HG_26210	Spur_021274_PkdL	Pfuc_27309_1_47831_t1	Pfuc_83077_1_42079_t1	Nvec_50559_PKD	Smim_52879_hypothetical_protein_IscW_ISCW000316_Ixodes_scapularis_gi_240978504_ref_XP_002402963_6e_28_120
HG_20384	Nvec_19689_VWA	Lgig_145423	Bflo_260824864	Bflo_260824858	Bflo_260824860	Bflo_260824852	Adig_09713
HG_13714	Gsal_5468_uncharacterized_protein_loc101175600	Hmag_200685	Hmag_214857	Hmag_212310	Hmag_226910	Hmag_217815	Hmag_204868	Hmag_223118	Hmag_204393	Hmag_230774	Hmag_216142
HG_4166	Skow_21693m	Ctel_22521	Cgig_25243_Alpha_catulin_Source_UniProtKB_TrEMBL_Acc_K1R8L9	Drer_018162_catenin_cadherin_associated_protein_alpha_like_1_Source_ZFIN_Acc_ZDB_GENE_060503_507_ctnnal1	Smar_005858	Mmar_MMa35954	Lgig_141992	Znev_01467	Dpul_54984	Xtro_041082	Ggal_021543	Tspi_316970274	Cele_000832_ctn_1_Protein_CTN_1_isoform_a_Source_RefSeq_mRNA_Acc_NM_058607	Acar_00001954	Acar_00018297	Avag_22796001	Tcas_270004262	Avag_07042001	Spur_007302_CtnaL1	Avag_62336001	Avag_27688001	Adig_00415	Bmal_170592629	Hrob_105779	Rcul_t07124	Bflo_260786483	Pfuc_10790_1_31983_t1	Cgig_03164_Alpha_catulin_Source_UniProtKB_TrEMBL_Acc_K1PDB7	Bmal_170592627	Rcul_t07122	Cint_014198	Dmel_0029105_alpha_catenin_related_alpha_catenin_related_Source_FlyBase_0029105	Smim_18660_PREDICTED_alpha_catulin_like_isoform_Bombus_terrestris_gi_340709559_ref_XP_003393373_9e_109_341	Smim_22955_Alpha_catulin_Harpegnathos_saltator_gi_307213678_gb_EFN89034_5e_75_253	Adig_22192	Hmag_225485	Mmar_MMa54985	Dpul_248724	Pfuc_5640_1_16721_t1	Smim_18662_Alpha_catulin_Harpegnathos_saltator_gi_307213678_gb_EFN89034_2e_38_146	Nvec_7721_	Smim_18679_PREDICTED_alpha_catulin_putative_like_Saccoglossus_kowalevskii_gi_291233455_ref_XP_002736668_1e_44_163	Hsap_Ensmbl0119326_catenin_cadherin_associated_protein_alpha_like_1_Source_HGNC_Symbol_Acc_2512_CTNNAL1	Isca_ISCW001082-PA	Dpul_119271	Tspi_316970275	Dpul_106828	Spur_016146_Spur_016146	Mmar_MMa41602	Mmar_MMa18662	Mmar_MMa14466	Mmar_MMa40945	Spur_017431_Spur_017431	Pfuc_218579_1_14230_t1	Dpul_54989	Csav_010541	Spur_007547_Spur_007547	Mmar_MMa49895	Csav_010542	Dpul_248709	Csav_010550	Smim_22954_PREDICTED_alpha_catulin_like_isoform_Bombus_terrestris_gi_340709559_ref_XP_003393373_8e_05_48_1
HG_14730	Nvec_45459_RVT_1	Nvec_36959_	Nvec_42927_Spore_permease	Adig_05437	Adig_08663	Nvec_44204_	Nvec_32664_PetG	Nvec_33317_DUF1317	Hrob_85532	Nvec_52496_PDGF_N
HG_7928	Skow_26782m	Hmag_232526	Skow_40031m	Skow_28164m	Skow_28165m	Skow_28166m	Skow_28168m	Skow_28167m	Nvec_31557_	Nvec_19083_	Lgig_172981	Lgig_106239	Skow_41671m	Nvec_12774_	Skow_20690m	Spur_017408_Spur_017408	Pfuc_11141_1_46327_t1	Nvec_18957_zf_TAZ	Nvec_5777_	Skow_20201m	Skow_07659m	Pfuc_435665_1_36116_t1	Bflo_260816370	Lgig_61039	Pfuc_2540_1_01134_t1	Pfuc_380024_1_50421_t1
HG_45605	Lgig_147722	Lgig_135881	Nvec_30210_
HG_7155	Skow_15647m	Skow_38130m	Skow_19724m	Skow_25990m	Skow_05650m	Skow_29490m	Skow_02795m	Skow_32385m	Skow_42484m	Skow_35816m	Hmag_228466	Skow_02808m	Skow_38131m	Skow_02792m	Skow_02794m	Skow_02793m	Skow_02807m	Spur_006243_Hypp_471	Skow_32183m	Skow_25973m	Skow_19725m	Skow_29489m	Skow_24717m	Skow_11672m	Skow_27113m	Skow_32384m	Skow_41179m	Skow_02797m	Skow_02806m	Skow_40382m	Skow_32396m
HG_40659	Cint_022718	Csav_011757	Hmag_233911
HG_45162	Csav_003902	Nvec_51550_	Nvec_6610_
HG_9945	Hmag_217029	Hmag_211971	Hmag_231956	Hmag_200449	Hmag_203539	Hmag_221858	Hmag_207662	Hmag_228916	Hmag_229503	Hmag_222205	Hmag_213668	Hmag_220124	Hmag_216653	Hmag_207535	Hmag_218669	Hmag_216474	Hmag_208090	Mmar_MMa15367
HG_2608	Bsch_g5267	Bsch_g51978	Smar_008106	Drer_060177_valosin_containing_protein_p97_p47_complex_interacting_protein_1_Source_ZFIN_Acc_ZDB_GENE_070912_613_vcpip1	Skow_08153m	Ctel_113801	Cgig_12737	Hsap_Ensmbl0175073_valosin_containing_protein_p97_p47_complex_interacting_protein_1_Source_HGNC_Symbol_Acc_30897_VCPIP1	Xtro_063833	Lgig_228193	Isca_ISCW003412-PA	Spur_019436_Vcpip1	Ggal_024983	Bflo_260829281	Acar_00016289	Nvec_9456_OTU	Smim_33037_PREDICTED_deubiquitinating_protein_VCIP135_like_Meleagris_gallopavo_gi_326917710_ref_XP_003205139_8e_82_287	Ctel_100015	Adig_01562
HG_64967	Skow_08418m	Nvec_10884_Antimicrobial11
HG_27723	Nvec_44859_	Hmag_208889	Pfuc_120032_1_28265_t1	Pfuc_45278_1_12576_t1	Pfuc_13746_1_61253_t1
HG_17939	Skow_26054m	Bflo_260791394	Nvec_47998_YTV	Lgig_176760	Acar_00006360	Nvec_18837_Extensin_2	Nvec_37124_	Nvec_9696_Adeno_VII
HG_23657	Nvec_21315_	Ctel_208821	Nvec_21316_	Hmag_214013	Hmag_214014	Hmag_214015
HG_32015	Adig_00924	Lgig_109260	Adig_15347	Nvec_11172_LTXXQ
HG_63910	Skow_44411m	Hmag_201910
HG_15938	Nvec_22208_PAAR_motif	Hsap_Ensmbl0204296_chromosome_6_open_reading_frame_10_Source_HGNC_Symbol_Acc_13922_C6orf10	Hsap_Ensmbl0206310_chromosome_6_open_reading_frame_10_Source_HGNC_Symbol_Acc_13922_C6orf10	Hsap_Ensmbl0226892_chromosome_6_open_reading_frame_10_Source_HGNC_Symbol_Acc_13922_C6orf10	Hsap_Ensmbl0234280_chromosome_6_open_reading_frame_10_Source_HGNC_Symbol_Acc_13922_C6orf10	Hsap_Ensmbl0232106_chromosome_6_open_reading_frame_10_Source_HGNC_Symbol_Acc_13922_C6orf10	Hsap_Ensmbl0206245_chromosome_6_open_reading_frame_10_Source_HGNC_Symbol_Acc_13922_C6orf10	Hsap_Ensmbl0236672_chromosome_6_open_reading_frame_10_Source_HGNC_Symbol_Acc_13922_C6orf10	Hsap_Ensmbl0237881_chromosome_6_open_reading_frame_10_Source_HGNC_Symbol_Acc_13922_C6orf10
HG_16785	Hmag_201736	Hmag_205478	Hmag_211683	Hmag_211682	Hmag_205211	Hmag_231117	Hmag_211681	Hmag_229328	Avag_06132001
HG_14817	Lgig_77170	Csav_006340	Csav_006341	Lgig_58920	Lgig_138093	Ctel_114246	Nvec_5256_EGF_2	Skow_27321m	Lgig_155960	Smim_52963_52963
HG_348	Hmag_218676	Hmag_210867	Hmag_204174	Hmag_231330	Hmag_208275	Hmag_228495	Hmag_203432	Hmag_219768	Hmag_204147	Hmag_229248	Hmag_207849	Hmag_221955	Hmag_213451	Hmag_204636	Hmag_214490	Ctel_185066	Ctel_202079	Ctel_193386	Ctel_208192	Ctel_189537	Hmag_210864	Hmag_212469	Hmag_205779	Hmag_203929	Hmag_223027	Hmag_217239	Hmag_200401	Hmag_229868	Hmag_202044	Hmag_206776	Hmag_204376	Hmag_223247	Hmag_207875	Hmag_221285	Hmag_204802	Hmag_206791	Hmag_208627	Hmag_206830	Hmag_213780	Hmag_210774	Hmag_201776	Hmag_221281	Hmag_217966	Hmag_229262	Hmag_200167	Hmag_204049	Hmag_223481	Hmag_217016	Hmag_208336	Hmag_206555	Hmag_202906	Hmag_201718	Hmag_210644	Hmag_214484	Hmag_200864	Hmag_224675	Hmag_210745	Hmag_212865	Hmag_204615	Hmag_216152	Hmag_215863	Hmag_201363	Hmag_205893	Hmag_202226	Hmag_232485	Hmag_210116	Hmag_200469	Hmag_200468	Hmag_224791	Hmag_205463	Hmag_200065	Hmag_209447	Hmag_225534	Hmag_206135	Hmag_209678	Hmag_200303	Hmag_219934	Hmag_206864	Hmag_226868	Hmag_210744	Hmag_216312	Hmag_221135	Hmag_203503	Hmag_232328	Hmag_208704	Hmag_217354	Hmag_212578	Hmag_221954	Hmag_217205	Hmag_226795	Hmag_206353	Hmag_228738	Hmag_228888	Hmag_203275	Hmag_207839	Hmag_226295	Hmag_206883	Hmag_219758	Hmag_226778	Hmag_221893	Hmag_221049	Hmag_230456	Hmag_223594	Hmag_207053	Hmag_224652	Hmag_225648	Hmag_210145	Hmag_206675	Hmag_201970	Hmag_213204	Hmag_202991	Hmag_214372	Hmag_219994	Hmag_217425	Hmag_214047	Hmag_204617	Hmag_211493	Ctel_216396	Hmag_226506	Hmag_215059	Hmag_201532	Hmag_226134	Hmag_207433	Hmag_221623	Hmag_209526	Ctel_191449	Hmag_208971	Ctel_210959	Hmag_203019	Hmag_213041	Hmag_220281	Ctel_185335	Hmag_223055	Hmag_218914	Ctel_196087	Ctel_194446	Hmag_200961	Hmag_216546	Hmag_205558	Hmag_224184	Hmag_216880	Hmag_204037	Hmag_231850	Hmag_202769	Hmag_208169	Hmag_228112	Hmag_202659	Ctel_214948	Hmag_206668	Hmag_212225	Hmag_201009	Hmag_200710	Hmag_206831	Hmag_202048	Hmag_209735	Hmag_208590	Hmag_213170	Hmag_202842	Hmag_202990	Hmag_205780	Hmag_200127	Hmag_222009	Hmag_216151	Hmag_205119	Hmag_209527	Hmag_206174	Hmag_212840	Hmag_212369	Hmag_207227	Hmag_205681	Hmag_230663	Hmag_204048	Hmag_200054	Hmag_203264	Hmag_218705	Hmag_202225	Ctel_185504	Hmag_204483	Hmag_201785	Hmag_228674	Hmag_220282	Hmag_221894	Hmag_209941	Hmag_227375	Hmag_205585	Hmag_202907	Hmag_229261	Hmag_210952	Hmag_208287	Hmag_233922	Hmag_223248	Hmag_220720	Hmag_206243	Hmag_200838	Hmag_214373	Hmag_206984	Hmag_203504	Hmag_218541	Hmag_202510	Hmag_207311	Hmag_211687	Hmag_202043	Hmag_223632	Hmag_210862	Hmag_230457	Hmag_221970	Hmag_230626	Hmag_202653	Hmag_202274	Hmag_226026	Ctel_190637	Hmag_200350	Hmag_210595	Hmag_226253	Hmag_223393	Hmag_202473	Hmag_225123	Hmag_208670	Hmag_216337	Hmag_212554	Hmag_233910	Hmag_208098	Hmag_204955	Hmag_208337	Hmag_204798	Hmag_204616	Hmag_200286	Hmag_210548	Hmag_218202	Hmag_204074	Hmag_210117	Hmag_233814	Hmag_230994	Hmag_201378	Hmag_230075	Hmag_211451	Hmag_212703	Hmag_229836	Hmag_221241	Hmag_200348	Hmag_222892	Hmag_216493	Hmag_216032	Hmag_203429	Hmag_215780	Hmag_211909	Hmag_212031	Hmag_203931	Hmag_229915	Hmag_208857	Hmag_201971	Hmag_220082	Hmag_212456	Hmag_206535	Hmag_232245	Hmag_226534	Hmag_217602	Hmag_226325	Hmag_206797	Hmag_212596	Hmag_229237	Hmag_213802	Hmag_214187	Hmag_224489	Hmag_221216	Hmag_211494	Hmag_216336	Hmag_203686	Hmag_211609	Hmag_220299	Hmag_224187	Hmag_221484	Hmag_207240	Hmag_223592	Hmag_205614	Hmag_204203	Hmag_218074	Ctel_208350	Hmag_228739	Hmag_215998	Hmag_200052	Hmag_216569	Hmag_203956	Hmag_205564	Hmag_231549	Hmag_228887	Hmag_224003	Hmag_223619	Hmag_208338	Hmag_205791	Hmag_206525	Hmag_215011	Hmag_229949	Hmag_226282	Hmag_226892	Hmag_200907	Hmag_225978	Hmag_223879	Hmag_200535	Hmag_215646	Hmag_212866	Hmag_210863	Hmag_215060	Hmag_204202	Hmag_221280	Hmag_201533	Hmag_225647	Hmag_208858	Hmag_201020	Hmag_205680	Hmag_206385	Ctel_206895	Hmag_204282	Hmag_203930	Hmag_210645	Hmag_210321	Hmag_206242	Hmag_207310	Ctel_209433	Hmag_218913	Ctel_193574	Hmag_202321	Hmag_200032	Hmag_202039	Hmag_224280	Hmag_210951	Hmag_203122	Hmag_213756	Hmag_206421	Hmag_233354	Hmag_206553	Hmag_206985	Hmag_206436	Hmag_208016	Hmag_210299	Hmag_223593	Ctel_218146	Hmag_211845	Hmag_221475	Hmag_213963	Hmag_230350	Hmag_214439	Hmag_214095	Hmag_204201	Hmag_213799	Hmag_220719	Hmag_207471	Hmag_225678	Hmag_206390	Hmag_207501	Hmag_200571	Hmag_201850	Ctel_202838	Hmag_217017	Hmag_206272	Ctel_210718	Hmag_216367	Hmag_206429	Hmag_204803	Ctel_195819	Ctel_208348	Hmag_209942	Hmag_205792	Hmag_233921	Ctel_203788	Ctel_205873	Hmag_233920	Hmag_202657	Hmag_204073	Hmag_212181	Hmag_224864	Hmag_202241	Hmag_204200	Hmag_200335	Hmag_219933	Hmag_218020	Hmag_218903	Hmag_216313	Hmag_216025	Hmag_208432	Hmag_214489	Hmag_204576	Hmag_218569	Hmag_218688	Hmag_228488	Hmag_215212	Hmag_205462	Hmag_208540	Hmag_225674	Hmag_227616	Hmag_226535	Hmag_207486	Hmag_208897	Hmag_211253	Hmag_224792	Hmag_205312	Hmag_206241	Hmag_201777	Hmag_204207	Hmag_214188	Hmag_223246	Hmag_209963	Hmag_214387	Hmag_232167	Hmag_209679	Hmag_223106	Hmag_214179	Hmag_230161	Hmag_223595	Hmag_212324	Hmag_202905	Hmag_206019	Hmag_205464	Hmag_230092	Hmag_212634	Hmag_219497
HG_18304	Skow_26496m	Skow_04281m	Skow_26485m	Skow_34532m	Skow_43002m	Skow_04294m	Skow_26499m	Nvec_23025_
HG_23142	Cgig_09342	Pfuc_855_1_29453_t1	Pfuc_38777_1_48325_t1	Lgig_159893	Nvec_40918_DMAP_binding	Cgig_09343
HG_11767	Cgig_13024	Pfuc_7_1_14643_t1	Skow_02363m	Bflo_260823220	Adig_02670	Bflo_260786365	Avag_39912001	Avag_18116001	Avag_40315001	Nvec_12343_OmpH	Nvec_14255_	Avag_14844001	Nvec_44414_	Avag_14843001
HG_20430	Bflo_260787414	Nvec_58268_Extensin_2	Skow_07603m	Nvec_40674_Extensin_2	Nvec_39819_Extensin_2	Skow_19729m	Nvec_10635_
HG_12783	Nvec_14370_MyTH4	Skow_40662m	Hmag_203316	Hrob_85037	Skow_40047m	Skow_40054m	Skow_11937m	Skow_03978m	Skow_27434m	Nvec_57805_Myotub_related	Nvec_55476_	Nvec_47229_
HG_7479	Bsch_g58353	Cint_004745	Cint_022426	Drer_030981_transmembrane_protein_127_Source_ZFIN_Acc_ZDB_GENE_050522_97_tmem127	Hsap_Ensmbl0135956_transmembrane_protein_127_Source_HGNC_Symbol_Acc_26038_TMEM127	Xtro_060003	Xtro_009446	Acar_00000361	Avag_09698001	Avag_37172001	Bflo_260796371	Cgig_02725	Lgig_115322	Pfuc_1262_1_29646_t1	Avag_40278001	Spur_026956_Tmem127	Avag_17823001	Smar_000851	Skow_39728m	Ctel_226347	Adig_14450	Znev_03975	Isca_ISCW017194-PA	Hmag_218418	Dpul_312225	Odio_007741001	Smim_33573_PREDICTED_similar_to_transmembrane_protein_127_Ciona_intestinalis_gi_198431195_ref_XP_002125368_7e_05_47_4	Rcul_t19907	Tcas_270002482
HG_10646	Lgig_140088	Skow_06880m	Lgig_130640	Lgig_142811	Nvec_30703_Plasmodium_HRP	Skow_41900m	Bflo_260783231	Skow_42672m	Skow_42669m	Skow_42662m	Lgig_143986	Skow_42674m	Skow_08159m	Lgig_105392	Smim_39891_putative_Niemann_Pick_type_C1_domain_containing_protein_Latrodectus_hesperus_gi_318087546_gb_ADV40363_2e_23_105	Nvec_53464_HET
HG_10710	Bsch_g14814	Csav_004826	Bflo_260811408	Dpul_306247	Xtro_046384	Hsap_Ensmbl0141979_Uncharacterized_protein_Source_UniProtKB_TrEMBL_Acc_B8ZZF3_CTD_3222D19_2	Hsap_Ensmbl0105085_mediator_complex_subunit_26_Source_HGNC_Symbol_Acc_2376_MED26	Hmag_228530	Tspi_316969843	Spur_008904_Hypp_1812	Rcul_t15582	Acar_00013942	Ggal_040061	Drer_090826_mediator_complex_subunit_26_Source_HGNC_Symbol_Acc_2376_MED26	Bmal_170591094	Tspi_316975905
HG_7438	Bsch_g11531	Hrob_183701	Hrob_160409	Hrob_182652	Hrob_161238	Hrob_162055	Hrob_165647	Hrob_180127	Hrob_184266	Tcas_270015975	Hrob_161284	Bsch_g49745	Rcul_t13815	Hrob_173171	Hmag_227758	Smim_25171_Zinc_finger_protein_KIAA0543_Harpegnathos_saltator_gi_307204576_gb_EFN83239_6e_07_58_9	Hmag_228587	Smim_3834_PREDICTED_similar_to_calcium_channel_voltage_dependent_alpha2_delta_subunit_partial_Hydra_magnipapillata_gi_221117044_ref_XP_002168351_7e_05_49_3	Hmag_223638	Hrob_164186	Hmag_203716	Hrob_184725	Hmag_226683	Hrob_161285	Rcul_t33420	Rcul_t21403	Rcul_t44239	Hrob_174427	Tcas_270011278
HG_34408	Skow_24034m	Skow_24029m	Bflo_260791546	Nvec_39564_
HG_25809	Nvec_19049_	Lgig_131469	Nvec_13635_	Nvec_2291_	Skow_21270m
HG_34680	Ctel_217866	Adig_18657	Pfuc_2510_1_01120_t1	Lgig_154431
HG_72427	Adig_18290	Skow_39729m
HG_5277	Lgig_144625	Hmag_207149	Skow_12344m	Lgig_70700	Lgig_87448	Cint_028115	Hmag_225905	Lgig_177052	Lgig_129087	Lgig_139103	Lgig_131991	Lgig_123534	Lgig_82929	Lgig_135664	Lgig_146280	Lgig_87233	Lgig_123400	Lgig_117387	Lgig_104549	Lgig_118212	Lgig_126768	Lgig_140230	Lgig_120496	Lgig_106384	Lgig_87368	Lgig_87422	Lgig_86211	Lgig_149030	Lgig_117001	Lgig_87411	Lgig_111867	Lgig_87415	Lgig_140424	Lgig_120034	Lgig_97063	Lgig_102524	Hmag_231988	Skow_34883m	Skow_43022m	Hmag_202848	Pfuc_270727_1_50289_t1	Smar_013797	Hmag_232950	Lgig_138286	Lgig_147149	Lgig_78808	Lgig_134908	Pfuc_1517_1_22626_t1	Pfuc_22452_1_54834_t1
HG_71201	Hmag_226954	Rcul_t26940
HG_8483	Cgig_20188	Cgig_23617	Adig_06943	Nvec_12877_	Adig_15024	Nvec_6904_NifT	Nvec_37159_	Adig_02813	Nvec_946_	Nvec_21134_PAN	Nvec_18357_Phage_integrase	Nvec_44273_	Pfuc_5354_1_16644_t1	Nvec_46992_	Nvec_13267_	Bflo_260805826	Nvec_29314_	Nvec_49914_DUF640	Nvec_22295_	Nvec_16050_zf_RanBP	Pfuc_8433_1_45857_t1	Nvec_58596_	Nvec_1348_DUF294	Nvec_194_
HG_23229	Acar_00020969	Hmag_226995	Hsap_Ensmbl0198825_inositol_polyphosphate_5_phosphatase_F_Source_HGNC_Symbol_Acc_17054_INPP5F
HG_15815	Nvec_11518_	Bflo_260789014	Bflo_260791599	Ctel_217767	Nvec_20143_	Adig_07535	Hrob_171620	Hmag_227798	Hmag_208220
HG_9109	Hmag_208184	Dpul_301004	Dpul_326381	Hmag_214891	Dpul_227578	Rcul_t23245	Rcul_t22864	Hmag_225869	Avag_22093001	Avag_67460001	Hmag_204689	Dpul_244996	Rcul_t24652	Hmag_209593	Dpul_317601	Rcul_t39563	Hmag_200996
HG_16493	Hsap_Ensmbl0215853_repetin_Source_HGNC_Symbol_Acc_26809_RPTN	Nvec_28064_DUF1174	Hsap_Ensmbl0143520_filaggrin_family_member_2_Source_HGNC_Symbol_Acc_33276_FLG2	Hsap_Ensmbl0197915_hornerin_Source_HGNC_Symbol_Acc_20846_HRNR	Hsap_Ensmbl0159450_trichohyalin_Source_HGNC_Symbol_Acc_11791_TCHH	Hsap_Ensmbl0182898_trichohyalin_like_1_Source_HGNC_Symbol_Acc_31796_TCHHL1	Hsap_Ensmbl0143631_filaggrin_Source_HGNC_Symbol_Acc_3748_FLG	Isca_ISCW007269-PA	Tcas_270006081
HG_13950	Bflo_260825574	Sjap_0018830	Emul_04285	Egra_06618	Hmic_0380800	Isca_ISCW005487-PA	Gsal_5495_glutamate	Rcul_t21694	Rcul_t21693	Hmag_227796	Skow_36153m
HG_11749	Bsch_g58148	Csav_002325	Bflo_260818537	Spur_017895_Spur_017895	Skow_38531m	Pfuc_11185_1_10281_t1	Adig_06901	Cgig_14873	Ctel_188398	Lgig_235241	Hsap_Ensmbl0196900_chromosome_5_open_reading_frame_48_Source_HGNC_Symbol_Acc_33767_C5orf48	Acar_00002762	Avag_29249001	Odio_010420001
HG_11885	Bflo_260836867	Skow_30856m	Adig_00500	Adig_10161	Adig_10165	Adig_10159	Adig_10163	Adig_18488	Bflo_260802388	Bflo_260802414	Nvec_35154_LTXXQ	Nvec_23201_	Spur_018789_Hypp_921
HG_48489	Nvec_3662_Cu_oxidase_3	Skow_04850m	Nvec_42135_
HG_11644	Skow_35831m	Skow_35832m	Skow_42236m	Skow_35837m	Skow_03466m	Cgig_05241	Skow_32334m	Cint_028493	Nvec_48438_	Skow_35836m	Bflo_260802963	Skow_42237m	Skow_35834m	Skow_32336m
HG_7470	Hmag_213984	Hmag_220652	Smim_5922_PREDICTED_similar_to_tyrosine_kinase_receptor_Hydra_magnipapillata_gi_221132566_ref_XP_002168140_3e_06_57_4	Hmag_205905	Ctel_215343	Ctel_206041	Hmag_218526	Hmag_201578	Lgig_173740	Pfuc_5472_1_02005_t1	Hmag_212059	Hmag_201252	Hmag_218822	Hmag_221139	Hmag_212081	Hmag_223722	Hmag_200422	Hmag_205215	Hmag_206402	Hmag_218821	Smim_5896_hypothetical_protein_BRAFLDRAFT_79791_Branchiostoma_floridae_gi_260806191_ref_XP_002597968_1e_05_54_7	Hmag_205214	Hmag_200421	Hmag_206401	Hmag_205904	Hmag_220730	Hmag_215926	Hmag_215925	Hmag_212080
HG_7165	Nvec_55925_Homeobox	Nvec_7748_DUF229	Nvec_47982_	Hmag_218030	Hmag_233219	Skow_17187m	Nvec_19978_DUF229	Lgig_155503	Adig_24703	Bflo_260833378	Spur_011458_Spur_011458	Nvec_50053_	Nvec_36566_	Adig_22846	Nvec_33291_	Adig_06254	Nvec_50054_	Hmag_204180	Hmag_224288	Ctel_201461	Nvec_15535_	Nvec_27990_DUF229	Hmag_211521	Nvec_55924_DUF229	Nvec_10283_	Hmag_233220	Nvec_55271_SspH	Nvec_37933_	Hmag_218842	Nvec_50594_	Pfuc_26898_1_04548_t1
HG_42824	Hmag_202894	Hmag_206025	Smar_002037
HG_44246	Pfuc_24330_1_47651_t1	Pfuc_93757_1_64124_t1	Nvec_3956_
HG_35888	Isca_ISCW011693-PA	Skow_20677m	Nvec_35902_DUF567	Sjap_0315900
HG_10113	Nvec_24931_	Skow_40734m	Skow_10085m	Lgig_176281	Skow_10073m	Skow_21050m	Skow_29838m	Xtro_058978	Nvec_13191_	Skow_41173m	Isca_ISCW004786-PA	Lgig_157992	Lgig_60932	Skow_09205m	Lgig_166116	Skow_22062m	Skow_01773m	Skow_19316m
HG_45126	Lgig_70775	Nvec_20602_	Nvec_28579_
HG_9996	Cgig_06701_Thrombospondin_1_Source_UniProtKB_TrEMBL_Acc_K1PV46	Spur_028543_Spur_028543	Smim_4191_Acetylcholine_receptor_subunit_alpha_like_Camponotus_floridanus_gi_307172610_gb_EFN63969_1e_50_201	Mmar_MMa05856	Ctel_228772	Skow_07385m	Isca_ISCW015824-PA	Rcul_t26108	Lgig_234507	Adig_06393	Bflo_260806539	Dpul_233246	Nvec_38160_Toxin_29	Skow_33180m	Hmag_211285	Hrob_174787	Hrob_174786	Bmal_170585720
HG_7300	Hsap_Ensmbl0120256_low_density_lipoprotein_receptor_related_protein_11_Source_HGNC_Symbol_Acc_16936_LRP11	Acar_00019104	Acar_00006571	Ggal_013785	Drer_034076_low_density_lipoprotein_receptor_related_protein_11_Source_ZFIN_Acc_ZDB_GENE_030131_7847_lrp11	Drer_023673_serine_peptidase_inhibitor_Kunitz_type_1_a_Source_ZFIN_Acc_ZDB_GENE_040426_2169_spint1a	Acar_00003323	Nvec_6520_MANEC	Bsch_g4703	Csav_015089	Csav_015090	Cint_018072	Xtro_055091	Xtro_038018	Ggal_031163	Skow_02618m	Pfuc_1711_1_15580_t1	Dmel_0027550_CG6495	Ctel_225456	Cgig_21213_Low_density_lipoprotein_receptor_related_protein_11_Source_UniProtKB_TrEMBL_Acc_K1RDU0	Spur_024175_Hypp_210	Csav_015088	Bflo_260830154	Lgig_169836	Skow_02621m	Lgig_169835	Tcas_270013447	Adig_06777	Smim_30813_Low_density_lipoprotein_receptor_related_protein_11_Acromyrmex_echinatior_gi_332016985_gb_EGI57787_1e_05_54_3	Hrob_194826
HG_74956	Pfuc_39311_1_26877_t1	Nvec_35170_
HG_7036	Skow_24947m	Skow_32176m	Skow_40140m	Spur_012197_Hypp_675	Skow_08536m	Skow_26570m	Skow_05192m	Skow_16970m	Skow_37948m	Skow_04754m	Skow_11351m	Skow_06049m	Skow_13053m	Skow_32683m	Spur_021019_Fn3f_29	Skow_03712m	Skow_24611m	Skow_23938m	Skow_08452m	Skow_38648m	Nvec_7099_Secretin_N_2	Skow_03863m	Skow_29278m	Skow_11037m	Skow_18033m	Skow_45334m	Skow_32686m	Skow_27709m	Skow_45347m	Skow_43616m	Skow_37941m	Skow_36251m
HG_36494	Nvec_22291_	Pfuc_52250_1_70744_t1	Pfuc_9671_1_31801_t1	Pfuc_32458_1_40870_t1
HG_34662	Spur_003601_Spur_003601	Hmag_207352	Spur_028510_B7L5	Spur_028300_B7L4
HG_31814	Nvec_37668_	Lgig_135400	Lgig_79663	Nvec_45023_Mucin
HG_26943	Nvec_41491_Kazal_1	Csav_000357	Csav_000358	Csav_001156	Ggal_040547
HG_32525	Pfuc_1432_1_58495_t1	Pfuc_5828_1_67335_t1	Skow_40100m	Nvec_33502_
HG_26469	Adig_01944	Cint_008897	Nvec_47292_DUF1187	Cint_028593	Csav_001585
HG_6111	Smar_013605	Ggal_017609	Xtro_022696	Acar_00008576	Bsch_g51644	Drer_003069_BTB_POZ_domain_containing_7_Source_ZFIN_Acc_ZDB_GENE_030131_4477_btbd7	Bflo_260837037	Cgig_15072_BTB_POZ_domain_containing_protein_7_Source_UniProtKB_TrEMBL_Acc_K1QXP5	Ctel_22921	Smim_64651_PREDICTED_BTB_POZ_domain_containing_protein_7_like_Apis_mellifera_gi_328780927_ref_XP_395457_3_9e_165_506	Lgig_92273	Cint_020396	Spur_004528_Btbd7	Skow_33058m	Hrob_66137	Znev_00485	Dmel_0030701_CG16952	Dpul_65421	Tcas_270014398	Hsap_Ensmbl0011114_BTB_POZ_domain_containing_7_Source_HGNC_Symbol_Acc_18269_BTBD7	Rcul_t21740	Isca_ISCW004416-PA	Tspi_316971605	Odio_011757001	Hmag_219384	Bmal_170594389	Cele_016540_C39F7_5_Protein_C39F7_5_C39F7_5_mRNA_complete_cds_Source_RefSeq_mRNA_Acc_NM_070997	Adig_24160	Pfuc_40063_1_55753_t1	Cint_027558	Hmag_213293	Hmag_207616	Cint_020392	Csav_020123	Pfuc_40106_1_34149_t1	Pfuc_25404_1_04434_t1	Nvec_40807_	Mmar_MMa02539	Pfuc_25404_1_04435_t1	Rcul_t21742
HG_19935	Hmag_224554	Odio_008563001	Bflo_260812549	Bflo_260812551	Bflo_260812553	Odio_007655001	Nvec_1784_CBM_14
HG_9141	Nvec_9034_	Nvec_46162_	Nvec_46888_	Nvec_57594_	Lgig_166779	Nvec_28081_ig	Nvec_42222_ig	Skow_28138m	Nvec_17699_CsbD	Nvec_41248_	Nvec_41598_HLH	Pfuc_1360_1_43993_t1	Lgig_133186	Nvec_13292_CsbD	Nvec_13721_C1_1	Nvec_5263_C1_1	Nvec_29029_C1_1	Nvec_48571_	Nvec_42024_DUF1268	Nvec_39085_	Nvec_42388_
HG_19830	Cint_014386	Cint_022572	Csav_009960	Csav_009959	Cint_022571	Nvec_51236_	Nvec_40433_
HG_21515	Avag_36921001	Avag_34329001	Nvec_13781_	Avag_04632001	Avag_29904001	Avag_34857001
HG_22298	Avag_56210001	Avag_55416001	Spur_019481_Spur_019481	Hmag_213113	Avag_56213001	Avag_32279001
HG_22226	Bsch_g17965	Nvec_5164_FYRN	Nvec_43292_FYRN	Nvec_48580_FYRN	Nvec_35214_FYRN	Nvec_44395_
HG_3792	Cgig_06311_Ninjurin_1_Source_UniProtKB_TrEMBL_Acc_K1QFG6	Pfuc_9552_1_24583_t1	Rcul_t12519	Acar_00001156	Hsap_Ensmbl0131669_ninjurin_1_Source_HGNC_Symbol_Acc_7824_NINJ1	Mmar_MMa53665	Xtro_034112	Ggal_033224	Drer_079824_ninjurin_2_Source_ZFIN_Acc_ZDB_GENE_100422_19_ninj2	Znev_09325	Drer_077942_ninjurin_1_Source_HGNC_Symbol_Acc_7824_NINJ1	Znev_09324	Ggal_021172	Smim_45382_CG14394_isoform_F_Drosophila_melanogaster_gi_221379049_ref_NP_001138042_7e_32_120	Tcas_270007945	Lgig_130846	Dmel_0036101_NijA_Ninjurin_A_Source_FlyBase_0036101	Cgig_13211_Ninjurin_1_Source_UniProtKB_TrEMBL_Acc_K1QZ13	Acar_00000030	Znev_07622	Skow_21257m	Mmar_MMa19947	Tcas_270010798	Isca_ISCW008045-PA	Bflo_260790434	Isca_ISCW017355-PA	Bflo_260801569	Mmar_MMa43299	Dpul_242269	Bflo_260797645	Mmar_MMa19315	Znev_10858	Tcas_270003379	Dpul_94254	Znev_14070	Bflo_260829017	Smim_46037_Ninjurin_putative_Ixodes_scapularis_gi_241171136_ref_XP_002410594_3e_45_157	Smim_46032_CG14394_isoform_D_Drosophila_melanogaster_gi_161078238_ref_NP_001097762_2e_35_129	Hsap_Ensmbl0171840_ninjurin_2_Source_HGNC_Symbol_Acc_7825_NINJ2	Dpul_303404	Bflo_260797641	Dmel_0038079_CG14394	Smim_83754_PREDICTED_ninjurin_like_isoform_Acyrthosiphon_pisum_gi_328701277_ref_XP_001950948_3e_15_77_8	Bflo_260786988	Dmel_0036822_CG11637	Skow_12916m	Avag_57200001	Skow_00948m	Spur_014144_Ninj1L	Bflo_260829021	Nvec_9468_Ninjurin	Skow_00987m	Bflo_260797643	Smim_83757_Ninjurin_putative_Ixodes_scapularis_gi_241171136_ref_XP_002410594_5e_26_105	Skow_23924m	Smim_45364_PREDICTED_ninjurin_like_Meleagris_gallopavo_gi_326912287_ref_XP_003202485_1e_15_77_0	Bflo_260798528	Skow_27618m	Mmar_MMa31497	Bflo_260829023	Avag_52722001	Mmar_MMa17982	Isca_ISCW013791-PA	Dpul_241014	Mmar_MMa17983	Skow_27619m	Bflo_260829019
HG_20192	Acar_00013493	Ggal_011278	Acar_00003777	Hsap_Ensmbl0136861_CDK5_regulatory_subunit_associated_protein_2_Source_HGNC_Symbol_Acc_18672_CDK5RAP2	Xtro_055306	Hmag_222734	Dmel_0013765_cnn_centrosomin_Source_FlyBase_0013765
HG_11626	Hmag_227121	Hmag_215579	Hmag_215987	Hmag_220084	Hmag_229228	Hmag_212391	Hmag_221158	Hmag_208385	Hmag_201780	Hmag_214606	Dpul_114547	Hmag_215578	Hmag_223086	Dpul_327431
HG_13217	Cint_017687	Csav_017761	Bflo_260833496	Skow_24005m	Ctel_224801	Adig_03044	Nvec_16636_EGF	Znev_09366	Tcas_270004576	Hmag_230214	Dpul_239483	Spur_022258_Spur_022258
HG_10882	Pfuc_5773_1_31037_t1	Egra_00829	Emul_03652	Isca_ISCW014920-PA	Sjap_0035890	Sman_191500	Gsal_10809_potassium_channel	Smar_008173	Skow_18900m	Mmar_MMa46632	Mmar_MMa46631	Isca_ISCW019839-PA	Isca_ISCW019838-PA	Mmar_MMa46630	Nvec_3747_	Smim_81374_PREDICTED_similar_to_AGAP006347_PA_Tribolium_castaneum_gi_189233823_ref_XP_971780_1e_07_57_4
HG_6781	Acar_00010663	Skow_23222m	Skow_19488m	Hsap_Ensmbl0147655_R_spondin_2_Source_HGNC_Symbol_Acc_28583_RSPO2	Xtro_063896	Xtro_063528	Hsap_Ensmbl0101282_R_spondin_4_Source_HGNC_Symbol_Acc_16175_RSPO4	Drer_079570_R_spondin_2_Source_ZFIN_Acc_ZDB_GENE_060503_667_rspo2	Bflo_260829577	Xtro_007765	Ggal_036605	Drer_039957_R_spondin_homolog_Xenopus_laevis_Source_ZFIN_Acc_ZDB_GENE_040718_44_rspo1	Ggal_036604	Acar_00009991	Hsap_Ensmbl0169218_R_spondin_1_Source_HGNC_Symbol_Acc_21679_RSPO1	Ggal_025871	Ggal_023893	Ggal_003008	Hmag_207665	Acar_00010216	Xtro_023281	Acar_00016945	Ctel_225532	Hsap_Ensmbl0146374_R_spondin_3_Source_HGNC_Symbol_Acc_20866_RSPO3	Cgig_21271_R_spondin_3_Source_UniProtKB_TrEMBL_Acc_K1RH35	Lgig_126211	Spur_026056_Rspo3	Xtro_061149	Smar_011261	Xtro_061305	Drer_070081_R_spondin_3_homolog_Xenopus_laevis_Source_ZFIN_Acc_ZDB_GENE_030131_9814_rspo3	Drer_038593_R_spondin_family_member_4_Source_ZFIN_Acc_ZDB_GENE_110103_2_rspo4	Ggal_038599	Cint_010127
HG_7624	Skow_15732m	Skow_15740m	Bflo_260815793	Skow_15707m	Skow_09619m	Skow_25358m	Skow_15714m	Skow_09618m	Skow_25357m	Skow_09624m	Skow_25359m	Hmag_201328	Cint_029184	Skow_09620m	Skow_25356m	Ctel_110257	Skow_09623m	Znev_18388	Znev_18387	Spur_016925_Spur_016925	Ctel_187229	Lgig_159314	Acar_00020427	Dpul_3193	Skow_09621m	Skow_09622m	Nvec_39183_LEA_4	Nvec_24443_
HG_34508	Ctel_133647	Bflo_260782220	Bflo_260812321	Hmag_219886
HG_25909	Hmag_201674	Hmag_217001	Hmag_217002	Hmag_217003	Hrob_166328
HG_9641	Cgig_27193_Coiled_coil_domain_containing_protein_18_Source_UniProtKB_TrEMBL_Acc_K1QHJ9	Skow_17166m	Spur_015652_Sara_Ny_SAR41	Drer_078822_coiled_coil_domain_containing_18_Source_HGNC_Symbol_Acc_30370_CCDC18	Pfuc_9431_1_17482_t1	Ggal_009454	Pfuc_9431_1_17481_t1	Acar_00005541	Ggal_009456	Nvec_21400_	Pfuc_12305_1_03221_t1	Spur_011068_Ccdc18	Adig_13984	Xtro_049739	Xtro_059629	Drer_096360_si_ch73_389b16_1_Source_ZFIN_Acc_ZDB_GENE_120215_152_si_ch73_389b16_1	Nvec_59688_K_box	Nvec_45297_SlyX	Spur_015651_Spur_015651
HG_5551	Bflo_260841311	Drer_001807_tumor_necrosis_factor_receptor_superfamily_member_21_Source_ZFIN_Acc_ZDB_GENE_030131_5971_tnfrsf21	Ggal_025915	Bflo_260831768	Ggal_030887	Ggal_026931	Bflo_260831760	Xtro_024706	Xtro_024705	Acar_00008279	Skow_11433m	Ggal_030174	Bflo_260831766	Hsap_Ensmbl0243509_tumor_necrosis_factor_receptor_superfamily_member_6b_decoy_Source_HGNC_Symbol_Acc_11921_TNFRSF6B	Acar_00013161	Ggal_033225	Bflo_260831762	Lgig_87271	Ggal_009844	Hsap_Ensmbl0146072_tumor_necrosis_factor_receptor_superfamily_member_21_Source_HGNC_Symbol_Acc_13469_TNFRSF21	Skow_08507m	Skow_44674m	Ggal_007029	Ggal_038653	Acar_00011981	Skow_13889m	Drer_034243_tumor_necrosis_factor_receptor_superfamily_member_11b_Source_ZFIN_Acc_ZDB_GENE_081104_76_tnfrsf11b	Bflo_260790889	Ctel_222897	Bflo_260831764	Adig_07010	Lgig_68416	Lgig_115295	Drer_087225_Uncharacterized_protein_Source_UniProtKB_TrEMBL_Acc_E7F5J4_CU856681_1	Xtro_006819	Hsap_Ensmbl0164761_tumor_necrosis_factor_receptor_superfamily_member_11b_Source_HGNC_Symbol_Acc_11909_TNFRSF11B	Skow_44681m	Bflo_260813092	Hsap_Ensmbl0028137_tumor_necrosis_factor_receptor_superfamily_member_1B_Source_HGNC_Symbol_Acc_11917_TNFRSF1B	Bflo_260815847	Xtro_059810	Bflo_260813090	Bflo_260823991	Bflo_260783000	Lgig_59518	Skow_13867m
HG_9289	Bflo_260808225	Lgig_85931	Skow_08290m	Bflo_260789309	Skow_33764m	Skow_26424m	Skow_21028m	Skow_21034m	Skow_10806m	Lgig_107349	Nvec_324_	Lgig_148230	Lgig_144197	Skow_38745m	Skow_21029m	Skow_21031m	Skow_21032m	Skow_21030m	Skow_38740m	Skow_21033m
HG_21979	Adig_16715	Adig_01478	Nvec_59269_	Bflo_260790809	Skow_31987m	Bflo_260825267
HG_9424	Csav_017273	Cgig_11977	Ctel_165289	Znev_00880	Bflo_260828420	Smar_013298	Ggal_028926	Tcas_270002402	Xtro_062628	Acar_00007713	Xtro_060553	Lgig_100771	Xtro_051458	Drer_060472_anaphase_promoting_complex_subunit_15_Source_ZFIN_Acc_ZDB_GENE_060825_43_anapc15	Dpul_226463	Hrob_170437	Hsap_Ensmbl0110200_anaphase_promoting_complex_subunit_15_Source_HGNC_Symbol_Acc_24531_ANAPC15	Skow_03829m	Adig_24609	Dmel_0033104_CG15237
HG_19812	Bsch_g43986	Bsch_g45825	Cint_011299	Hmag_232468	Csav_014890	Csav_014891	Rcul_t08574
HG_8493	Avag_22000001	Hmag_229225	Hmag_203016	Hmag_201206	Avag_57548001	Hmag_201874	Hmag_212741	Hmag_223952	Hmag_207646	Hmag_232150	Hmag_201131	Hmag_214529	Hmag_232890	Hmag_207628	Hmag_219165	Hmag_222357	Hmag_200074	Hmag_210941	Isca_ISCW013086-PA	Hmag_212191	Hmag_222554	Znev_16085	Hmag_210523	Avag_32979001
HG_20448	Spur_006700_Spur_006700	Ggal_005427	Acar_00009654	Drer_061257_chromosome_17_open_reading_frame_75_Source_HGNC_Symbol_Acc_30173_C3H17orf75	Nvec_57128_	Xtro_015843	Hsap_Ensmbl0108666_chromosome_17_open_reading_frame_75_Source_HGNC_Symbol_Acc_30173_C17orf75
HG_18353	Skow_36266m	Bflo_260834109	Skow_40136m	Bflo_260780750	Nvec_58482_CcmH	Drer_069540_si_dkey_30c15_2_Source_ZFIN_Acc_ZDB_GENE_060503_543_si_dkey_30c15_2	Nvec_37235_FixQ	Adig_11848
HG_16593	Ctel_107285	Ctel_130182	Ctel_49694	Ctel_50537	Ctel_137537	Lgig_137938	Skow_01286m	Hmag_216388	Bflo_260789129
HG_20207	Hmag_227586	Cint_006923	Cint_024430	Cint_006926	Csav_006566	Nvec_48790_	Nvec_8333_BRCT
HG_18184	Lgig_111997	Bflo_260810093	Skow_23772m	Skow_05521m	Bflo_260810091	Lgig_116517	Nvec_50151_	Spur_026421_Hypp_2840
HG_13504	Sjap_0019550	Hmag_223388	Sman_056930	Gsal_14649_histone_lysine_n_methyltransferase_mll3	Cgig_18222_Histone_lysine_N_methyltransferase_MLL3_Source_UniProtKB_TrEMBL_Acc_K1RJD9	Sman_193610	Gsal_10979_histone_lysine_n_methyltransferase_partial	Sman_056940	Gsal_9427_g_protein_coupled_receptor	Sjap_0104200	Sjap_0310840
HG_12455	Hrob_188121	Sjap_0041350	Sman_172070_Putative_immunoglobulin_domain_superfamily_Sensory_guidance_protein_Source_UniProtKB_TrEMBL_Acc_G4V9E1	Emul_01257	Egra_06968	Hmic_0921500	Hmic_0922800	Hrob_177613	Smim_65634_neuronal_cell_adhesion_molecule_putative_Ixodes_scapularis_gi_241631838_ref_XP_002410294_8e_56_198	Gsal_13039_sjchgc02149_protein	Gsal_10444_immunoglobulin_domain_superfamily_sensory_guidance_protein	Hmag_208230	Spur_000125_Spur_000125
HG_48107	Hmag_202666	Pfuc_10049_1_10058_t1	Pfuc_11646_1_60922_t1
HG_10149	Nvec_43504_Urotensin_II	Skow_32775m	Nvec_49460_	Nvec_57306_	Skow_35759m	Nvec_31271_Extensin_2	Nvec_48771_	Nvec_26145_	Nvec_10433_Keratin_B2	Nvec_55923_	Nvec_21724_	Nvec_20609_Keratin_B2	Nvec_59160_	Nvec_38575_	Nvec_53523_	Nvec_7959_	Skow_15643m	Pfuc_47096_1_27152_t1
HG_45298	Mmar_MMa36974	Nvec_30892_	Nvec_30893_
HG_44651	Skow_30958m	Hrob_89201	Nvec_36068_
HG_6718	Mmar_MMa17769	Dpul_306809	Smim_65261_putative_aminopeptidase_Tolypothrix_sp_PCC_7601_gi_86371263_gb_ABC94741_3e_24_112	Bflo_260822569	Skow_43740m	Skow_20202m	Dpul_225662	Cele_021436_Y39A3B_1_Protein_Y39A3B_1_Y39A3B_1_mRNA_complete_cds_Source_RefSeq_mRNA_Acc_NM_065089	Bflo_260822573	Isca_ISCW001586-PA	Adig_03060	Bflo_260782996	Bflo_260791104	Skow_08944m	Bsch_g56699	Bflo_260809709	Nvec_23321_	Bflo_260791102	Skow_32723m	Bflo_260822571	Pfuc_18811_1_11151_t1	Nvec_38159_Peptidase_M28	Bflo_260809711	Ctel_187588	Skow_18889m	Isca_ISCW013976-PA	Skow_08945m	Bflo_260791100	Pfuc_101173_1_71513_t1	Nvec_35004_	Skow_32727m	Skow_32394m	Pfuc_79100_1_63839_t1	Bflo_260801317
HG_35811	Nvec_23577_TerC	Nvec_12913_Hormone_2	Skow_19658m	Nvec_19881_
HG_33915	Adig_00531	Nvec_39689_S_antigen	Nvec_4615_	Bflo_260832550
HG_44000	Pfuc_14137_1_54033_t1	Nvec_9941_	Nvec_36076_Ins134_P3_kin
HG_66927	Adig_09707	Skow_23375m
HG_35337	Mmar_MMa53808	Hmag_200378	Lgig_80034	Mmar_MMa14131
HG_41055	Pfuc_719_1_07646_t1	Hmag_216169	Pfuc_138131_1_71814_t1
HG_9924	Hmag_211698	Hsap_Ensmbl0141750_SH3_and_cysteine_rich_domain_2_Source_HGNC_Symbol_Acc_23990_STAC2	Acar_00017201	Xtro_010868	Acar_00010008	Xtro_051149	Hsap_Ensmbl0144681_SH3_and_cysteine_rich_domain_Source_HGNC_Symbol_Acc_11353_STAC	Ggal_019662	Odio_007732001	Xtro_049799	Xtro_037412	Xtro_062841	Acar_00006228	Cint_014300	Csav_003304	Hsap_Ensmbl0185482_SH3_and_cysteine_rich_domain_3_Source_HGNC_Symbol_Acc_28423_STAC3	Drer_074004_SH3_and_cysteine_rich_domain_Source_HGNC_Symbol_Acc_11353_STAC	Drer_079996_SH3_and_cysteine_rich_domain_3_Source_ZFIN_Acc_ZDB_GENE_040801_248_stac3
HG_27585	Cgig_26090	Lgig_173375	Skow_03278m	Adig_15359	Adig_08586
HG_75011	Nvec_18581_	Bflo_260796229
HG_5617	Emul_07863	Egra_00644	Sman_149390_Fras1_related_extracellular_matrix_protein_Source_UniProtKB_TrEMBL_Acc_G4VMJ6	Cgig_23194	Cgig_11072	Lgig_214442	Lgig_119445	Hrob_108901	Cgig_27607	Pfuc_243_1_58032_t1	Pfuc_228_1_65305_t1	Ctel_161811	Sjap_0309340	Hmic_0594600	Gsal_2303_probable_g_protein_coupled_receptor_158	Znev_12435	Smar_005186	Dpul_301688	Smim_4702_Probable_G_protein_coupled_receptor_158_Camponotus_floridanus_gi_307173251_gb_EFN64304_0_0_922	Dmel_0051195_CG31195	Avag_06901001	Avag_52101001	Avag_35475001	Tcas_270002344	Avag_12025001	Sjap_0018090	Pfuc_142402_1_13911_t1	Pfuc_228_1_65303_t1	Ctel_30274	Mmar_MMa19769	Pfuc_2661_1_58994_t1	Pfuc_101747_1_56943_t1	Pfuc_14432_1_25304_t1	Pfuc_6552_1_09377_t1	Cgig_11073	Pfuc_228_1_65306_t1	Pfuc_228_1_65304_t1	Pfuc_6552_1_09376_t1	Pfuc_267236_1_21607_t1	Isca_ISCW012222-PA	Adig_10392	Sjap_0109570	Gsal_6912_fras1_related_extracellular_matrix_protein_2	Gsal_7382_fras1_related_extracellular_matrix_protein_2	Pfuc_4060_1_30595_t1
HG_4862	Cgig_02240_Follistatin_related_protein_5_Source_UniProtKB_TrEMBL_Acc_K1Q0W8	Smim_68285_cell_adhesion_molecule_putative_Ixodes_scapularis_gi_242002284_ref_XP_002435785_0_0_1117	Dpul_304959	Mmar_MMa30140	Bflo_260830822	Hsap_Ensmbl0053108_follistatin_like_4_Source_HGNC_Symbol_Acc_21389_FSTL4	Xtro_034812	Ggal_039251	Ggal_010512	Ggal_010515	Acar_00011348	Smim_83878_cell_adhesion_molecule_putative_Ixodes_scapularis_gi_242002284_ref_XP_002435785_0_0_1198	Isca_ISCW019185-PA	Skow_17434m	Csav_016534	Csav_016533	Csav_016531	Csav_016532	Spur_023543_Fstl5	Cint_007921	Cint_025719	Cint_025718	Lgig_183454	Hsap_Ensmbl0168843_follistatin_like_5_Source_HGNC_Symbol_Acc_21386_FSTL5	Ggal_015434	Tcas_270004914	Smar_005292	Xtro_026246	Drer_044319_follistatin_like_4_Source_ZFIN_Acc_ZDB_GENE_070127_3_fstl4	Znev_08335	Cele_006942_wrk_1_Protein_WRK_1_isoform_d_wrk_1_mRNA_complete_cds_Source_RefSeq_mRNA_Acc_NM_001029479	Ctel_22271	Hrob_175670	Pfuc_8341_1_67845_t1	Mmar_MMa24787	Spur_011453_Spur_011453	Drer_040198_follistatin_like_5_Source_ZFIN_Acc_ZDB_GENE_070127_1_fstl5	Pfuc_134217_1_64494_t1	Acar_00012548	Cgig_07223_Agrin_Source_UniProtKB_TrEMBL_Acc_K1PEE6	Mmar_MMa24784	Nvec_32992_PAN	Drer_086731_follistatin_like_1_Source_HGNC_Symbol_Acc_3972_FSTL1_3_of_3	Mmar_MMa24788	Spur_003441_Spur_003441	Hrob_165969	Hrob_164470	Dpul_272172	Mmar_MMa45035	Rcul_t20841	Adig_04848	Mmar_MMa55327	Mmar_MMa47876
HG_8864	Bsch_g15145	Cint_009180	Csav_000444	Ctel_215056	Smim_2456_3_PREDICTED_Trp53_inducible_protein_11_like_Saccoglossus_kowalevskii_gi_291233989_ref_XP_002736935_9e_23_100	Xtro_048104	Hsap_Ensmbl0175274_tumor_protein_p53_inducible_protein_11_Source_HGNC_Symbol_Acc_16842_TP53I11	Mmar_MMa05429	Spur_000996_Hypp_3007	Bflo_260806048	Lgig_140188	Acar_00014265	Smim_58133_PREDICTED_tumor_protein_p53_inducible_protein_11_like_Anolis_carolinensis_gi_327259703_ref_XP_003214675_3e_29_117	Smar_014944	Cgig_27358	Cele_021185_Y9C12A_1_Protein_Y9C12A_1_Y9C12A_1_mRNA_complete_cds_Source_RefSeq_mRNA_Acc_NM_075740	Rcul_t45444	Skow_17044m	Ggal_029365	Drer_069430_tumor_protein_p53_inducible_protein_11a_Source_ZFIN_Acc_ZDB_GENE_050306_58_tp53i11a	Adig_01006	Drer_006025_tumor_protein_p53_inducible_protein_11b_Source_ZFIN_Acc_ZDB_GENE_030131_6328_tp53i11b
HG_67195	Adig_06982	Pfuc_1485_1_07972_t1
HG_23752	Ctel_223580	Pfuc_12916_1_46570_t1	Skow_01864m	Lgig_232030	Bflo_260827084	Adig_14387
HG_8823	Adig_23158	Cgig_20986	Cgig_07377_Conodipine_M_alpha_chain_Source_UniProtKB_TrEMBL_Acc_K1P827	Lgig_165658	Pfuc_12958_1_68573_t1	Cgig_25563	Pfuc_39679_1_55725_t1	Cgig_11888	Lgig_163589	Hmag_211635	Hmag_211634	Lgig_176428	Lgig_159173	Lgig_159171	Pfuc_2326_1_08288_t1	Adig_18628	Nvec_2486_	Pfuc_762_1_51060_t1	Adig_16022	Lgig_152798	Pfuc_121750_1_42579_t1	Pfuc_44372_1_19920_t1
HG_23206	Nvec_34005_	Skow_30583m	Lgig_102821	Nvec_52406_	Skow_14315m	Pfuc_48688_1_34422_t1
HG_23173	Adig_00775	Pfuc_1198_1_29608_t1	Pfuc_2505_1_08329_t1	Pfuc_2505_1_08330_t1	Pfuc_2505_1_08328_t1	Pfuc_34037_1_48138_t1
HG_16470	Bflo_260807896	Nvec_48059_	Nvec_50987_DUF1012	Bflo_260816301	Nvec_31811_Keratin_B2	Nvec_1080_Desmo_N	Nvec_6952_	Nvec_49377_	Skow_25104m
HG_15044	Acar_00009955	Drer_018441_heart_of_glass_Source_ZFIN_Acc_ZDB_GENE_040714_1_heg	Drer_091834_si_ch211_198m17_1_Source_ZFIN_Acc_ZDB_GENE_131127_451_si_ch211_198m17_1	Hsap_Ensmbl0173706_heart_development_protein_with_EGF_like_domains_1_Source_HGNC_Symbol_Acc_29227_HEG1	Xtro_050522	Ggal_019261	Ggal_019244	Hsap_Ensmbl0173702_mucin_13_cell_surface_associated_Source_HGNC_Symbol_Acc_7511_MUC13	Pfuc_8348_1_31573_t1	Nvec_42694_EGF_CA
HG_3368	Cgig_04935_Myotrophin_like_protein_Source_UniProtKB_TrEMBL_Acc_K1RDV2	Nvec_49774_	Csav_001937	Cint_020200	Cint_011798	Cint_011804	Spur_023757_Ephrin	Bsch_g46091	Csav_001933	Cint_011801	Csav_001934	Ggal_039891	Odio_010865001	Xtro_038598	Xtro_014387	Csav_001939	Ggal_007211	Ggal_007176	Mmar_MMa35550	Xtro_059153	Skow_39705m	Drer_007723_ephrin_B1_Source_ZFIN_Acc_ZDB_GENE_010618_2_efnb1	Drer_003783_ephrin_B2b_Source_ZFIN_Acc_ZDB_GENE_010618_1_efnb2b	Bflo_260825217	Odio_001862001	Ggal_029571	Ggal_027182	Isca_ISCW018996-PA	Dpul_308080	Dmel_0040324_Ephrin_Ephrin_Source_FlyBase_0040324	Tcas_270010986	Mmar_MMa38733	Avag_10381001	Tspi_316978058	Cele_006869_vab_2_Protein_VAB_2_vab_2_mRNA_complete_cds_Source_RefSeq_mRNA_Acc_NM_068011	Cint_020132	Csav_000862	Rcul_t12059	Bmal_170588271	Rcul_t06080	Skow_39704m	Drer_020164_ephrin_B2a_Source_ZFIN_Acc_ZDB_GENE_990415_67_efnb2a	Hsap_Ensmbl0125266_ephrin_B2_Source_HGNC_Symbol_Acc_3227_EFNB2	Acar_00002567	Drer_042277_ephrin_B3b_Source_ZFIN_Acc_ZDB_GENE_010618_3_efnb3b	Hsap_Ensmbl0090776_ephrin_B1_Source_HGNC_Symbol_Acc_3226_EFNB1	Cele_001163_efn_2_Protein_EFN_2_efn_2_mRNA_complete_cds_Source_RefSeq_mRNA_Acc_NM_069554	Odio_006028001	Xtro_061540	Drer_044029_ephrin_B3a_Source_ZFIN_Acc_ZDB_GENE_100316_1_efnb3a	Tcas_270015107	Acar_00009760	Hsap_Ensmbl0108947_ephrin_B3_Source_HGNC_Symbol_Acc_3228_EFNB3	Tspi_316978065	Rcul_t26910	Cele_001164_efn_3_Protein_EFN_3_efn_3_mRNA_complete_cds_Source_RefSeq_mRNA_Acc_NM_077849	Lgig_171062	Tspi_316978063	Ctel_225002	Tspi_316962199	Rcul_t07105	Cele_001165_efn_4_Protein_EFN_4_efn_4_mRNA_complete_cds_Source_RefSeq_mRNA_Acc_NM_067546	Nvec_58259	Smim_40051_ephrin_putative_Ixodes_scapularis_gi_242001248_ref_XP_002435267_4e_32_123	Hrob_169042	Smar_011358	Hrob_177176	Odio_010675001	Hrob_194703	Hrob_188210	Acar_00008835	Odio_015146001
HG_10026	Skow_28849m	Skow_18676m	Cint_029383	Skow_28850m	Skow_28852m	Skow_28854m	Skow_42510m	Skow_18681m	Lgig_105124	Skow_08891m	Lgig_147095	Bflo_260782637	Skow_21249m	Lgig_145260	Lgig_145829	Nvec_27099_DUF1103	Skow_08890m	Nvec_36131_His_leader
HG_44295	Skow_04664m	Hmag_231329	Pfuc_63002_1_63625_t1
HG_33149	Lgig_153437	Hmag_209142	Lgig_153789	Smim_11503_11503
HG_9387	Hsap_Ensmbl0103061_solute_carrier_family_7_member_6_opposite_strand_Source_HGNC_Symbol_Acc_25807_SLC7A6OS	Smim_2053_probable_RNA_polymerase_II_nuclear_localization_protein_SLC7A6OS_Danio_rerio_gi_55925217_ref_NP_001007345_2e_16_85_5	Dpul_226256	Lgig_173092	Drer_010596_solute_carrier_family_7_member_6_opposite_strand_Source_ZFIN_Acc_ZDB_GENE_041114_32_slc7a6os	Xtro_014622	Odio_018105001	Xtro_060014	Ggal_001163	Znev_13402	Acar_00010037	Skow_43343m	Bflo_260834919	Ctel_221578	Smar_007698	Isca_ISCW018957-PA	Tcas_270007526	Nvec_53904_Cyto_heme_lyase	Dmel_0004811_fs_2_ltoPP43_female_sterile_2_ltoPP43_Source_FlyBase_0004811	Spur_026239_Spur_026239
HG_63618	Nvec_55061_Defensin_beta	Skow_21512m
HG_64770	Hmag_213341	Pfuc_95107_1_71440_t1
HG_5344	Nvec_27667_Peptidase_C5	Pfuc_195895_1_50114_t1	Nvec_48207_Peptidase_C5	Nvec_38413_Peptidase_C5	Nvec_50542_Peptidase_C5	Nvec_10450_Peptidase_C5	Nvec_5102_Peptidase_C5	Nvec_33097_	Pfuc_6490_1_52783_t1	Pfuc_125906_1_49785_t1	Pfuc_219606_1_64829_t1	Pfuc_300412_1_43157_t1	Adig_03330	Nvec_30667_	Nvec_20719_	Nvec_59598	Lgig_175690	Lgig_175761	Lgig_175203	Lgig_175135	Lgig_175927	Lgig_176068	Lgig_176069	Lgig_175871	Lgig_175760	Lgig_175205	Lgig_175762	Lgig_170713	Lgig_176485	Lgig_175209	Lgig_175928	Lgig_176327	Lgig_176006	Lgig_175765	Lgig_175689	Lgig_176324	Lgig_175870	Lgig_176266	Lgig_175204	Lgig_175201	Lgig_175210	Lgig_175693	Lgig_175207	Lgig_165490	Lgig_175206	Nvec_12032_	Pfuc_195408_1_64760_t1
HG_22854	Sjap_0060740	Gsal_14342_rab11_family_interacting_protein_3	Sjap_0309880	Sman_017710_Putative_rab_Source_UniProtKB_TrEMBL_Acc_G4VP59	Odio_011716001	Hmag_228309
HG_8462	Skow_14380m	Lgig_103603	Skow_40670m	Nvec_11190_	Ctel_189550	Lgig_144669	Lgig_145330	Skow_21259m	Skow_18102m	Skow_23284m	Skow_46331m	Skow_46332m	Skow_02339m	Ctel_140290	Hmag_215001	Skow_16506m	Nvec_4744_Extensin_2	Skow_27835m	Skow_07297m	Hmag_202295	Hmag_218972	Nvec_51491_YTV	Spur_017632_Spur_017632	Skow_28668m
HG_23155	Bflo_260804491	Bflo_260823566	Adig_15430	Adig_03058	Skow_26474m	Adig_21254
HG_16621	Ctel_141370	Nvec_51241_	Nvec_34458_	Ctel_59151	Lgig_108465	Adig_23880	Nvec_13975_SGS	Nvec_30163_	Nvec_38150_
HG_20274	Cgig_09549	Adig_18583	Adig_12907	Adig_02673	Adig_05711	Adig_02675	Adig_02674
HG_48617	Adig_11232	Nvec_12836_	Skow_40581m
HG_8069	Nvec_23152_	Nvec_10453_Antimicrobial12	Nvec_51715_	Nvec_31264_Gemini_AC4_5	Nvec_5401_DUF652	Nvec_38102_	Nvec_39275_C1_1	Nvec_9058_Gemini_AC4_5	Nvec_51080_Disintegrin	Nvec_41317_	Nvec_24115_	Nvec_34802_SBP	Nvec_57606_	Nvec_48973_	Nvec_8480_	Nvec_20461_	Nvec_146_DUF836	Nvec_45601_	Nvec_37048_Phage_tube	Nvec_57172_	Nvec_57498_Gene66	Nvec_47316_	Nvec_51596_DUF652	Nvec_40926_	Nvec_50231_	Pfuc_29963_1_47959_t1
HG_6986	Cele_018540_btb_21_Protein_BTB_21_btb_21_mRNA_complete_cds_Source_RefSeq_mRNA_Acc_NM_071661	Bmal_170595950	Rcul_t04974	Cele_001963_btb_1_Protein_BTB_1_btb_1_mRNA_complete_cds_Source_RefSeq_mRNA_Acc_NM_064771	Cele_010194_btb_19_Protein_BTB_19_btb_19_mRNA_complete_cds_Source_RefSeq_mRNA_Acc_NM_064614	Cele_018200_btb_17_Protein_BTB_17_btb_17_mRNA_complete_cds_Source_RefSeq_mRNA_Acc_NM_182200	Cele_010193_btb_20_Protein_BTB_20_btb_20_mRNA_complete_cds_Source_RefSeq_mRNA_Acc_NM_064615	Cele_015594_btb_15_Protein_BTB_15_btb_15_mRNA_complete_cds_Source_RefSeq_mRNA_Acc_NM_061610	Cele_018195_btb_16_Protein_BTB_16_btb_16_mRNA_complete_cds_Source_RefSeq_mRNA_Acc_NM_062098	Cele_018201_btb_18_Protein_BTB_18_btb_18_mRNA_complete_cds_Source_RefSeq_mRNA_Acc_NM_182266	Cele_013275_btb_14_Protein_BTB_14_btb_14_mRNA_complete_cds_Source_RefSeq_mRNA_Acc_NM_064225	Cele_018438_btb_6_Protein_BTB_6_btb_6_mRNA_complete_cds_Source_RefSeq_mRNA_Acc_NM_061653	Cele_020802_btb_2_Protein_BTB_2_btb_2_mRNA_complete_cds_Source_RefSeq_mRNA_Acc_NM_182195	Cele_019313_btb_10_Protein_BTB_10_btb_10_mRNA_complete_cds_Source_RefSeq_mRNA_Acc_NM_061501	Cele_022555_btb_12_Protein_BTB_12_btb_12_mRNA_complete_cds_Source_RefSeq_mRNA_Acc_NM_061627	Cele_018437_btb_8_Protein_BTB_8_btb_8_mRNA_complete_cds_Source_RefSeq_mRNA_Acc_NM_061656	Cele_018443_btb_7_Protein_BTB_7_btb_7_mRNA_complete_cds_Source_RefSeq_mRNA_Acc_NM_061652	Cele_022561_btb_13_Protein_BTB_13_btb_13_mRNA_complete_cds_Source_RefSeq_mRNA_Acc_NM_061626	Cele_019700_btb_11_Protein_BTB_11_btb_11_mRNA_complete_cds_Source_RefSeq_mRNA_Acc_NM_061489	Cele_015013_btb_3_Protein_BTB_3_btb_3_mRNA_complete_cds_Source_RefSeq_mRNA_Acc_NM_061761	Cele_018435_btb_9_Protein_BTB_9_btb_9_mRNA_complete_cds_Source_RefSeq_mRNA_Acc_NM_061658	Cele_009945_bath_38_Protein_BATH_38_bath_38_mRNA_complete_cds_Source_RefSeq_mRNA_Acc_NM_063771	Cele_021042_btb_5_Protein_BTB_5_btb_5_mRNA_complete_cds_Source_RefSeq_mRNA_Acc_NM_064732	Cele_013569_bath_36_Protein_BATH_36_bath_36_mRNA_complete_cds_Source_RefSeq_mRNA_Acc_NM_074349	Cele_019142_btb_4_Protein_BTB_4_btb_4_mRNA_complete_cds_Source_RefSeq_mRNA_Acc_NM_061758	Cele_044346_Y59E9AL_8_Protein_Y59E9AL_8_21ur_13395_mRNA_complete_cds_Source_RefSeq_mRNA_Acc_NM_001028368	Bmal_170571722	Cele_011198_R10E4_1_Protein_R10E4_1_R10E4_1_mRNA_complete_cds_Source_RefSeq_mRNA_Acc_NM_065453	Hmag_216746	Rcul_t04191	Cele_012825_Y43F8C_3_Protein_Y43F8C_3_Y43F8C_3_mRNA_complete_cds_Source_RefSeq_mRNA_Acc_NM_075402	Cele_011189_R10D12_8_Protein_R10D12_8_R10D12_8_mRNA_complete_cds_Source_RefSeq_mRNA_Acc_NM_074062
HG_7185	Pfuc_19838_1_25832_t1	Pfuc_19041_1_32977_t1	Adig_07801	Pfuc_104173_1_64248_t1	Pfuc_9445_1_09950_t1	Adig_01637	Pfuc_19337_1_40144_t1	Cgig_20604	Cgig_00367	Cgig_10599	Lgig_155115	Cgig_26118	Pfuc_47951_1_56036_t1	Pfuc_148700_1_35568_t1	Cgig_26117_Zinc_finger_and_BTB_domain_containing_protein_40_Source_UniProtKB_TrEMBL_Acc_K1QTI6	Pfuc_244120_1_72166_t1	Pfuc_551287_1_72418_t1	Pfuc_5473_1_30974_t1	Cgig_02182_Cytochrome_P450_20A1_Source_UniProtKB_TrEMBL_Acc_K1PF41	Pfuc_68640_1_71039_t1	Pfuc_11991_1_17806_t1	Nvec_17620_CRAL_TRIO	Pfuc_55235_1_27371_t1	Pfuc_2319_1_01058_t1	Pfuc_238631_1_14278_t1	Pfuc_6031_1_52688_t1	Pfuc_15728_1_03636_t1	Pfuc_11461_1_03082_t1	Pfuc_39023_1_70297_t1	Pfuc_74771_1_49171_t1	Pfuc_16613_1_32714_t1
HG_13161	Cgig_24728	Lgig_159388	Lgig_174896	Lgig_159430	Lgig_164512	Lgig_171766	Lgig_159425	Lgig_159431	Nvec_33493_	Lgig_140190	Skow_43000m	Lgig_159423
HG_45157	Hmag_210287	Skow_10070m	Isca_ISCW007099-PA
HG_2509	Hmag_204572	Tcas_270015381	Tcas_270000995	Tcas_270016988	Avag_62098001	Bsch_g68108	Avag_60942001	Hmag_201271	Avag_64393001	Hmag_227657	Hmag_226058	Hmag_223263	Bsch_g18469	Hmag_208942	Hmag_220508	Hmag_208763	Hmag_212253	Isca_ISCW013194-PA	Hmag_205262	Hmag_201510	Hmag_206094	Hmag_224545	Hmag_217773	Hmag_222136	Hmag_232443	Hmag_200525	Hmag_210533	Hmag_202504	Hmag_202996	Hmag_207055	Hmag_219061	Smim_58549_hypothetical_protein_IscW_ISCW013194_Ixodes_scapularis_gi_241687766_ref_XP_002412846_3e_09_60_1	Hmag_225353	Hmag_202618	Hmag_205824	Smim_28503_hypothetical_protein_IscW_ISCW013194_Ixodes_scapularis_gi_241687766_ref_XP_002412846_9e_05_45_8	Hmag_231891	Hmag_225468	Hmag_200121	Hmag_229592	Hmag_201186	Hmag_206914	Hmag_225690	Hmag_204733	Hmag_214263	Hmag_226937	Hmag_213636	Hmag_229306	Hmag_223639	Hmag_228584	Hmag_218045	Hmag_219932	Hmag_220507	Hmag_206131	Hmag_223975	Hmag_230718	Hmag_201145	Hmag_209604	Hmag_232493	Hmag_230848	Hmag_210443	Hmag_203331	Smim_41311_PREDICTED_similar_to_tetratricopeptide_repeat_domain_25_partial_Hydra_magnipapillata_gi_221120658_ref_XP_002158237_2e_10_64_3	Hmag_219013	Hmag_216020	Smim_82358_PREDICTED_similar_to_calcium_channel_voltage_dependent_alpha2_delta_subunit_partial_Hydra_magnipapillata_gi_221117044_ref_XP_002168351_6e_15_78_6	Hmag_202112	Hmag_217166	Smim_1797_zinc_knuckle_protein_Trichinella_spiralis_gi_339241105_ref_XP_003376478_1e_12_75_5	Hmag_201569	Hmag_226761	Hmag_233387	Hmag_233233	Hmag_232487	Hmag_206913	Smim_g41131_t1_PREDICTED_similar_to_calcium_channel_voltage_dependent_alpha2_delta_subunit_partial_Hydra_magnipapillata_gi_221117044_ref_XP_002168351_5e_17_87_0	Hmag_215911	Hmag_219952	Hmag_214837	Hmag_223560	Hmag_207760	Smim_37124_PREDICTED_similar_to_calcium_channel_voltage_dependent_alpha2_delta_subunit_partial_Hydra_magnipapillata_gi_221117044_ref_XP_002168351_1e_07_57_4	Hmag_226684	Hmag_234293	Hmag_205799	Avag_62096001	Hmag_222603	Smim_21286_hypothetical_protein_TcasGA2_TC011273_Tribolium_castaneum_gi_270000995_gb_EEZ97442_2e_04_44_7
HG_35099	Nvec_45576_LRR_1	Nvec_55120_DUF854	Nvec_614_	Bflo_260815613
HG_28870	Lgig_147688	Lgig_129717	Nvec_19220_	Lgig_77826	Lgig_75477
HG_27549	Mmar_MMa13132	Adig_10641	Mmar_MMa05862	Mmar_MMa00521	Mmar_MMa42706
HG_27613	Hmag_211199	Hmag_232104	Cint_026976	Hmag_233381	Lgig_169244
HG_33098	Skow_20056m	Skow_20054m	Hmag_229649	Lgig_70150
HG_33162	Skow_07444m	Nvec_9291_ALF	Nvec_9292_Ribosomal_L30_N	Nvec_46506_DUF827
HG_32210	Nvec_19130_	Pfuc_92241_1_20770_t1	Cint_023558	Adig_07933
HG_25443	Nvec_24224_Lectin_C	Bsch_g9512	Nvec_40672_	Hmag_225502	Nvec_24136_
HG_23683	Ctel_184855	Ctel_211265	Ctel_201196	Ctel_195738	Ctel_199442	Nvec_51380_DUF438
HG_14948	Spur_011862_Spur_011862	Smar_010879	Skow_27133m	Hsap_Ensmbl0132286_translocase_of_inner_mitochondrial_membrane_10_homolog_B_yeast_Source_HGNC_Symbol_Acc_4022_TIMM10B	Drer_043898_translocase_of_inner_mitochondrial_membrane_10_homolog_B_yeast_Source_ZFIN_Acc_ZDB_GENE_050417_370_timm10b	Spur_008843_Spur_008843	Hrob_72628	Hsap_Ensmbl0265264_Fracture_callus_1_homolog_Rat_cDNA_FLJ11268_fis_clone_PLACE1009186_highly_similar_to_Mitochondrial_import_inner_membrane_translocase_subunit_Tim9B_cDNA_FLJ92024_Homo_sapiens_fracture_callus_1_homolog_rat_FXC1_mRNA_Source_UniProtKB_TrEMBL_Acc_B2R4A9_TIMM10B	Nvec_48729_	Odio_008278001
HG_23442	Nvec_49394_Plasmodium_HRP	Lgig_147912	Nvec_3045_	Nvec_29408_	Lgig_145514	Nvec_2358_Protamine_P2
HG_14779	Spur_014174_Spur_014174	Ctel_125914	Ctel_29256	Ctel_199247	Ctel_29224	Ctel_30842	Ctel_31335	Ctel_81038	Hmag_228663	Ctel_70193
HG_18571	Znev_13674	Znev_00322	Hmag_221174	Hmag_203705	Znev_10369	Znev_14532	Znev_15581	Hmag_219565
HG_17691	Adig_21315	Adig_06016	Nvec_55423_SlyX	Bflo_260809290	Spur_021479_Spur_021479	Bsch_g36080	Nvec_35430_Vicilin_N	Pfuc_30786_1_62623_t1
HG_13794	Hmag_223150	Hmag_211167	Hmag_201326	Hmag_202893	Hmag_210263	Hmag_230908	Hmag_215964	Hmag_212770	Hmag_210158	Lgig_173659	Lgig_174663
HG_18025	Nvec_39301_DUF234	Nvec_49347_	Hmag_225447	Hmag_210860	Nvec_56419_	Hrob_75094	Lgig_176850	Mmar_MMa49092
HG_11898	Skow_40289m	Skow_08885m	Ctel_108085	Skow_01219m	Skow_20652m	Skow_40584m	Nvec_35881_DUF718	Nvec_18705_DUF718	Nvec_45558_DUF718	Ctel_58775	Hmag_217995	Lgig_105534	Hmag_232398	Hmic_0771400
HG_18161	Nvec_13494_	Nvec_20301_Drf_FH1	Nvec_1918_Drf_FH1	Hmag_210023	Smar_007940	Hsap_Ensmbl0233041_proline_histidine_glycine_rich_1_Source_HGNC_Symbol_Acc_37226_PHGR1	Lgig_137653	Lgig_163813
HG_12263	Spur_009376_Spur_009376	Bflo_260792820	Ctel_210482	Skow_16685m	Hmag_228769	Lgig_158004	Xtro_059192	Acar_00008129	Nvec_19778_	Drer_058375_synaptonemal_complex_central_element_protein_2_Source_ZFIN_Acc_ZDB_GENE_050512_1_syce2	Nvec_1267_	Nvec_35354_	Nvec_6682_
HG_10367	Sman_168940_Putative_nad_dependent_epimerase_dehydratase_Source_UniProtKB_TrEMBL_Acc_G4V873	Bsch_g28472	Csav_007335	Cint_016015	Bflo_260790493	Skow_06253m	Ctel_228022	Lgig_204677	Avag_21777001	Cgig_12543_Spermatogenesis_associated_serine_rich_protein_1_Source_UniProtKB_TrEMBL_Acc_K1PHP1	Spur_019198_Spur_019198	Avag_32207001	Avag_29457001	Sjap_0066630	Pfuc_5523_1_02033_t1	Adig_18573	Avag_56831001
HG_6455	Hmic_1025400	Hmic_0477200	Hmic_0267500	Hmic_0786300	Hmic_0647500	Hmic_0840500	Hmic_0843700	Hmic_0251500	Hmic_0702600	Hmic_0665400	Hmic_0440400	Smim_51941_Mariner_Mos1_transposase_Acromyrmex_echinatior_gi_332027573_gb_EGI67646_5e_10_60_8	Hmag_228893	Hmic_0917600	Hmic_0276300	Hmic_0417200	Hmag_230935	Hmic_0005400	Hmic_0006900	Hmic_1023100	Hmic_0732300	Hmic_0505300	Hmic_0555300	Hmic_0461500	Hmic_0552700	Hmic_0785300	Hmic_0406800	Hmic_0480200	Hmic_0832300	Hmic_0926100	Hmic_0308500	Hmic_0352200	Hmic_0351700	Hmic_0977600	Hmic_0456200	Hmic_0701000	Hmic_0260200
HG_9661	Nvec_29863_	Nvec_28047_	Nvec_49193_Exo_endo_phos	Nvec_59377_Exo_endo_phos	Nvec_32863_Exo_endo_phos	Nvec_576_RVT_1	Nvec_44280_	Nvec_24651_SBBP	Nvec_35561_Exo_endo_phos	Nvec_1713_	Nvec_5603_	Nvec_16210_PHD	Nvec_25392_PHD	Nvec_31418_	Nvec_49192_	Nvec_39995_	Nvec_25892_PADR1	Nvec_23738_	Skow_05867m
HG_71911	Lgig_109953	Nvec_16570_Metallothio_Pro
HG_64975	Ctel_143928	Nvec_15314_DoxX
HG_31248	Nvec_5204_Peptidase_A16_N	Lgig_158615	Lgig_160857	Lgig_164663
HG_33313	Nvec_21037_	Nvec_20535_	Hmag_207363	Bflo_260809528
HG_19674	Skow_02161m	Hmag_204926	Cint_025134	Pfuc_330815_1_72282_t1	Xtro_062298	Xtro_060988	Pfuc_13223_1_53916_t1
HG_18489	Acar_00001509	Ggal_010335	Ggal_039314	Xtro_022858	Drer_045207_calcium_modulating_ligand_Source_ZFIN_Acc_ZDB_GENE_040426_2407_camlg	Ggal_000381	Hsap_Ensmbl0164615_calcium_modulating_ligand_Source_HGNC_Symbol_Acc_1471_CAMLG	Adig_09638
HG_9227	Lgig_175401	Cint_007758	Odio_005795001	Nvec_7554_zf_CXXC	Acar_00002073	Ggal_001296	Drer_078865_CXXC_finger_5a_Source_ZFIN_Acc_ZDB_GENE_030131_3178_cxxc5a	Drer_075735_Uncharacterized_protein_Source_UniProtKB_TrEMBL_Acc_E7F708_FP102779_1	Drer_077817_CXXC_finger_4_Source_ZFIN_Acc_ZDB_GENE_090313_179_cxxc4	Hsap_Ensmbl0168772_CXXC_finger_protein_4_Source_HGNC_Symbol_Acc_24593_CXXC4	Drer_079298_Uncharacterized_protein_Source_UniProtKB_TrEMBL_Acc_H9GY28_CABZ01081359_1	Dpul_109629	Tcas_270007244	Xtro_030765	Isca_ISCW023645-PA	Znev_11367	Skow_45758m	Mmar_MMa40336	Smim_67780_AGAP007178_PA_Anopheles_gambiae_str_PEST_gi_158286125_ref_XP_001688025_1e_13_81_3	Hsap_Ensmbl0171604_CXXC_finger_protein_5_Source_HGNC_Symbol_Acc_26943_CXXC5	Znev_12009
HG_23424	Cint_027610	Skow_28028m	Skow_28025m	Dmel_0051556_CG31556	Nvec_12618_S_antigen	Skow_39296m
HG_63139	Skow_17138m	Hmag_217478
HG_24030	Adig_08085	Xtro_061896	Xtro_060573	Xtro_060186	Xtro_063124	Xtro_048628
HG_60153	Nvec_1064_Vicilin_N	Cint_029186
HG_16142	Spur_021265_Hypp_2543	Nvec_52753_zf_CCHC	Nvec_49130_	Nvec_3605_	Nvec_35115_zf_CCHC	Nvec_29277_DUF983	Nvec_55324_zf_CCHC	Nvec_47547_	Nvec_45444_
HG_3708	Bsch_g125	Bsch_g15696	Ggal_020011	Xtro_010914	Smar_013884	Tcas_270013736	Znev_04421	Mmar_MMa37400	Ctel_128475	Ggal_020009	Skow_42959m	Acar_00009829	Smim_24763_Leucine_rich_repeat_flightless_interacting_protein_Camponotus_floridanus_gi_307188162_gb_EFN72994_1e_83_270	Xtro_063152	Spur_014742_Lrrfip2	Cint_024071	Cgig_09002_Leucine_rich_repeat_flightless_interacting_protein_2_Source_UniProtKB_TrEMBL_Acc_K1PCM9	Mmar_MMa04608	Isca_ISCW016609-PA	Dmel_0030699_CG8578	Lgig_238061	Ggal_006137	Spur_013658_Spur_013658	Drer_095170_leucine_rich_repeat_in_FLII_interacting_protein_1b_Source_ZFIN_Acc_ZDB_GENE_050208_324_lrrfip1b	Acar_00015727	Bmal_170583803	Xtro_055775	Cele_018998_flap_1_Protein_FLAP_1_isoform_b_flap_1_mRNA_complete_cds_Source_RefSeq_mRNA_Acc_NM_171879	Avag_25882001	Hrob_193598	Nvec_21673_Troponin	Csav_008861	Tspi_316969193	Avag_12977001	Bflo_260823676	Hmic_0752600	Egra_07087	Emul_09934	Hsap_Ensmbl0093167_leucine_rich_repeat_in_FLII_interacting_protein_2_Source_HGNC_Symbol_Acc_6703_LRRFIP2	Gsal_11345_leucine_rich_repeat_flightless_interacting_protein_2_like	Avag_64424001	Pfuc_43972_1_70502_t1	Tspi_316964910	Smim_39793_leucine_rich_repeat_in_flii_interacting_protein_putative_Ixodes_scapularis_gi_241171665_ref_XP_002410685_4e_32_125	Odio_015233001	Sjap_0304440	Adig_11201	Avag_62432001	Avag_62433001	Smim_39799_PREDICTED_leucine_rich_repeat_flightless_interacting_protein_isoform_4_Canis_lupus_familiaris_gi_73989718_ref_XP_859424_1e_17_83_2	Hrob_72493	Rcul_t36227	Pfuc_8773_1_67925_t1	Hmag_225311	Csav_008871	Pfuc_26107_1_47765_t1	Rcul_t02201	Hmag_225309	Drer_010400_leucine_rich_repeat_in_FLII_interacting_protein_2_Source_ZFIN_Acc_ZDB_GENE_030131_7781_lrrfip2	Drer_030012_leucine_rich_repeat_in_FLII_interacting_protein_1a_Source_ZFIN_Acc_ZDB_GENE_030131_99_lrrfip1a	Hsap_Ensmbl0124831_leucine_rich_repeat_in_FLII_interacting_protein_1_Source_HGNC_Symbol_Acc_6702_LRRFIP1	Mmar_MMa37531	Mmar_MMa10521	Mmar_MMa30927	Mmar_MMa34537	Mmar_MMa42166	Rcul_t35637	Rcul_t44726
HG_11124	Hmag_204793	Hmag_211839	Hmag_229580	Hmag_203352	Hmag_217838	Lgig_155180	Hmag_229808	Hmag_205793	Hmag_222568	Hmag_206074	Hmag_206075	Hmag_218204	Hmag_210050	Hmag_222153	Hmag_217839
HG_7154	Bflo_260790073	Bsch_g16378	Acar_00009309	Drer_090054_Uncharacterized_protein_Source_UniProtKB_TrEMBL_Acc_E7EYC3_CU571336_2	Ggal_016958	Spur_005307_Zinc318L	Smar_013308	Ctel_37747	Cgig_00865	Lgig_119253	Pfuc_1469_1_37025_t1	Smim_54678_PREDICTED_zinc_finger_protein_318_like_Anolis_carolinensis_gi_327262365_ref_XP_003215995_6e_27_130	Skow_01329m	Rcul_t29405	Hrob_163097	Znev_10500	Isca_ISCW017007-PA	Tcas_270006525	Dpul_224175	Dmel_0027866_CG9776	Skow_01294m	Csav_010829	Acar_00018548	Odio_000239001	Hrob_161916	Hsap_Ensmbl0171467_zinc_finger_protein_318_Source_HGNC_Symbol_Acc_13578_ZNF318	Cgig_00864	Drer_007204_si_ch211_195b21_5_Source_ZFIN_Acc_ZDB_GENE_030131_954_si_ch211_195b21_5	Nvec_19205_	Rcul_t33411	Rcul_t32103
HG_9985	Adig_23336	Adig_07284	Adig_07283	Adig_07282	Adig_19261	Adig_10660	Adig_15531	Adig_18629	Adig_15561	Adig_02743	Adig_21738	Adig_21739	Adig_04165	Adig_23765	Adig_07124	Adig_19056	Hrob_192523	Nvec_52498_Chromate_transp
HG_7201	Cele_007731_C25G4_3_Protein_C25G4_3_isoform_a_Source_RefSeq_mRNA_Acc_NM_001268715	Bmal_170579421	Znev_09840	Bflo_260824934	Cgig_28839_Putative_ribosome_binding_factor_A_mitochondrial_Source_UniProtKB_TrEMBL_Acc_K1R0J4	Lgig_232185	Smim_45921_PREDICTED_putative_ribosome_binding_factor_A_mitochondrial_like_Acyrthosiphon_pisum_gi_328703526_ref_XP_001947038_3e_23_104	Hrob_180690	Drer_073705_ribosome_binding_factor_A_Source_ZFIN_Acc_ZDB_GENE_070410_83_rbfa	Tcas_270010091	Skow_39501m	Ggal_036561	Ggal_036563	Ggal_036562	Pfuc_11356_1_03058_t1	Spur_020797_C18orf22	Hsap_Ensmbl0101546_ribosome_binding_factor_A_putative_Source_HGNC_Symbol_Acc_26120_RBFA	Ggal_020596	Pfuc_105855_1_49594_t1	Smar_002315	Ctel_205400	Acar_00001239	Cint_020074	Dmel_0030704_CG15916	Rcul_t04186	Bflo_260783053	Xtro_062297	Avag_60372001	Hsap_Ensmbl0267127_Protein_RBFADN_Source_UniProtKB_TrEMBL_Acc_K7EIM0_RP11_795F19_5	Adig_11037	Isca_ISCW019979-PA
HG_33946	Nvec_7945_CorC_HlyC	Spur_018641_Hypp_2397	Skow_35191m	Spur_002906_Hypp_1417
HG_35199	Adig_00843	Adig_05998	Spur_008350_Hypp_545	Skow_00270m
HG_28529	Adig_05720	Adig_18065	Bflo_260807788	Skow_00226m	Bflo_260783217
HG_27954	Skow_45139m	Skow_29855m	Skow_45145m	Skow_45143m	Nvec_47534_
HG_25889	Gsal_12852_retrotransposable_element_tf2_155_kda_protein_type_1_like	Gsal_3824_retrotransposable_element_tf2_155_kda_protein_type_1_like	Hmag_215874	Gsal_13847_hypothetical_protein	Gsal_13850_hypothetical_protein
HG_2051	Bflo_260785427	Skow_38144m	Spur_014321_Hypp_749	Ctel_188074	Ctel_189900	Ctel_200990	Ctel_212803	Ctel_192493	Skow_41360m	Bflo_260786121	Skow_25200m	Spur_014335_Hypp_98	Spur_007482_Hypp_25	Pfuc_5769_1_52609_t1	Spur_019724_Hypp_157	Spur_018265_Hypp_141	Spur_010074_Hypp_61	Ctel_215981	Pfuc_11068_1_60852_t1	Hmag_224679	Ctel_211094	Hmag_203801	Pfuc_39915_1_48380_t1	Pfuc_7042_1_09476_t1	Bflo_260816688	Bflo_260791651	Spur_009667_Hypp_53	Skow_13150m	Pfuc_27070_1_04556_t1	Ctel_195827	Lgig_164081	Skow_28896m	Skow_05641m	Pfuc_23652_1_62240_t1	Skow_33533m	Pfuc_4742_1_30786_t1	Pfuc_38724_1_41088_t1	Bflo_260805887	Skow_01093m	Ctel_212883	Skow_05819m	Ctel_217367	Pfuc_29775_1_55314_t1	Bflo_260806869	Bflo_260825170	Skow_18671m	Pfuc_7427_1_60246_t1	Skow_24533m	Pfuc_9873_1_10018_t1	Ctel_201709	Gsal_6264_uncharacterized_protein_loc100888157	Pfuc_19969_1_11272_t1	Pfuc_7189_1_02397_t1	Smim_41421_PREDICTED_hypothetical_protein_LOC100634192_Amphimedon_queenslandica_gi_340376991_ref_XP_003387014_6e_51_205	Pfuc_38947_1_26858_t1	Pfuc_159566_1_49987_t1	Skow_34795m	Pfuc_72402_1_56499_t1	Bflo_260798074	Pfuc_19972_1_04056_t1	Pfuc_105725_1_71565_t1	Pfuc_23652_1_62241_t1	Pfuc_8201_1_45824_t1	Skow_06844m	Hmag_227382	Drer_070800_zgc_109744_Source_ZFIN_Acc_ZDB_GENE_050809_146_zgc_109744	Hmag_203800	Hmag_216410	Skow_17789m	Skow_27626m	Skow_01109m	Skow_22437m	Spur_013058_Hypp_2066	Bflo_260835480	Pfuc_10703_1_02960_t1	Pfuc_2647_1_30202_t1	Pfuc_18801_1_54521_t1	Pfuc_45626_1_19955_t1	Pfuc_1975_1_44205_t1	Pfuc_373884_1_28910_t1	Pfuc_83915_1_63918_t1	Pfuc_5393_1_45204_t1	Skow_17796m	Skow_07837m	Bflo_260805800	Skow_22493m	Skow_03797m	Skow_22491m	Skow_15288m	Skow_17792m	Skow_20122m	Bflo_260782059	Bflo_260784581	Bflo_260825144	Bflo_260804527	Bflo_260798050	Bflo_260835518
HG_30655	Bflo_260812375	Bflo_260826816	Adig_20035	Bflo_260812393
HG_458	Hrob_190418	Hrob_176074	Hrob_166931	Nvec_5302_	Nvec_4034_Exo_endo_phos	Nvec_47011_Exo_endo_phos	Hrob_158879	Hrob_182310	Hrob_169543	Hrob_165102	Hrob_161001	Hrob_150089	Hrob_171410	Hrob_182318	Hrob_181163	Nvec_16338_PHD	Hrob_152530	Hrob_166934	Hrob_158875	Hrob_79474	Hrob_173142	Hrob_164616	Hrob_171749	Hrob_173140	Hrob_75758	Hrob_182599	Hrob_177581	Hrob_165532	Hrob_165356	Hrob_183193	Hrob_183148	Hrob_163785	Hrob_160169	Hrob_164588	Hrob_162330	Hrob_173167	Hrob_164927	Hrob_165982	Hrob_184020	Hrob_68917	Hrob_74746	Hrob_85470	Hrob_90481	Hrob_158537	Hrob_151243	Hrob_65834	Hrob_149645	Hrob_170812	Hrob_72710	Hrob_74962	Hrob_151168	Hrob_81129	Hrob_152473	Hrob_70347	Hrob_151221	Hrob_67414	Hrob_81133	Hrob_191380	Hrob_83315	Hrob_152479	Hrob_90779	Hrob_68656	Hrob_167641	Hrob_175767	Hrob_151217	Hrob_152528	Hrob_184705	Hrob_92514	Hrob_152544	Hrob_152496	Hrob_152545	Hrob_151216	Hrob_70277	Hrob_151206	Hrob_177109	Rcul_t09142	Hrob_152514	Hrob_81208	Hrob_152674	Hrob_164007	Hrob_152543	Hrob_152497	Hrob_152616	Hrob_152532	Hrob_79568	Hrob_152575	Hrob_68256	Hrob_71529	Hrob_152533	Hrob_179508	Hrob_179020	Hrob_179495	Hrob_83374	Hrob_152516	Hrob_152537	Hrob_152521	Hrob_152510	Hrob_173203	Hrob_85448	Hrob_152518	Hrob_76399	Hrob_169240	Hrob_67464	Hrob_174563	Hrob_179117	Hrob_77621	Hrob_152563	Hrob_165025	Hrob_152688	Hrob_68724	Hrob_152726	Hrob_152679	Hrob_77287	Hrob_86763	Hrob_90788	Hrob_152612	Hrob_180355	Hrob_92501	Hrob_92532	Hrob_152525	Hrob_182709	Hrob_152498	Hrob_74808	Hrob_152695	Hrob_152678	Hrob_70175	Hrob_149394	Hrob_85022	Hrob_83058	Hrob_152634	Hrob_84744	Hrob_172768	Hrob_152506	Hrob_164209	Hrob_158569	Hrob_90782	Hrob_158511	Hrob_182604	Mmar_MMa13764	Hrob_174267	Hrob_160929	Hrob_184217	Hrob_165342	Hrob_159076	Hrob_162887	Hrob_168135	Hrob_184200	Hrob_184715	Hrob_166674	Hrob_184211	Hrob_170771	Hrob_67113	Hrob_158422	Hrob_174195	Hrob_171696	Hrob_164640	Hrob_162969	Hrob_145344	Hrob_173612	Nvec_23216_ATP_synt_Eps	Hrob_169155	Hrob_171470	Hrob_162885	Hrob_174405	Hrob_176121	Hrob_190766	Hrob_158620	Hrob_165086	Hrob_70388	Hrob_152677	Hrob_175838	Hrob_152705	Hrob_79713	Hrob_152652	Adig_06476	Hrob_152567	Hrob_64447	Hrob_152686	Hrob_182218	Hrob_152601	Hrob_174255	Hrob_152704	Adig_22399	Hrob_160158	Hrob_167026	Hrob_83294	Adig_12832	Hrob_165393	Hrob_160940	Hrob_182276	Hrob_174283	Hrob_180332	Hrob_176119	Hrob_152636	Hrob_70512	Hrob_69135	Hrob_174487	Hrob_63375	Bflo_260819865	Hrob_81106	Hrob_180359	Hrob_152668	Hrob_164197	Hrob_179111	Hrob_178174	Hrob_176130	Hrob_169123	Hrob_166856	Hrob_165441	Hrob_164067	Hrob_172769	Hrob_184272	Hrob_67053	Hrob_180379	Hrob_182739	Hrob_182336	Hrob_184255	Adig_23994	Hrob_182098	Hmag_203641	Hrob_178182	Hrob_182078	Hrob_182616	Hrob_182316	Hrob_164256	Hrob_166822	Hrob_174505	Hrob_167011	Hrob_164960	Hrob_152646	Hrob_158482	Hrob_173860	Hrob_169195	Hrob_162974	Hrob_158646	Hrob_179121	Hrob_164069	Hrob_158619	Hrob_177471	Hrob_175926	Hrob_160100	Hrob_158452	Hrob_68708	Hrob_181953	Hrob_162878	Hrob_174302	Hrob_182093	Hrob_162970	Hrob_68746	Hrob_179118	Hrob_173904	Hrob_163869	Hrob_163870	Hrob_165383	Hrob_171698	Hrob_169185	Hrob_165610	Hrob_178201	Hrob_165039	Hrob_183689	Hrob_174485	Hrob_179098	Rcul_t18975	Hrob_170139	Hrob_168134	Hrob_181145	Hrob_178594	Hrob_162879	Hrob_169536	Hrob_182120	Hrob_180380	Hrob_173209	Rcul_t25852	Hrob_163702	Hrob_184748	Hrob_184635	Hrob_165893	Hrob_180360	Hrob_158621	Hrob_152596	Hrob_160150	Hrob_183688	Hrob_162896	Hrob_164106	Hrob_182617	Hrob_152605	Hrob_90297	Hrob_91881	Hrob_191764	Hrob_172733	Hrob_69082	Hrob_165827	Hrob_164107	Hrob_175885	Hrob_180053	Hrob_172867	Hrob_164950	Hrob_176107	Hrob_171627	Hrob_169234	Hrob_172783	Rcul_t26209	Hrob_180335	Hrob_164971	Hrob_179110	Hrob_179112	Hrob_181178	Hrob_183589	Hrob_165004	Hrob_165369	Hrob_176116	Hrob_182094	Hrob_164039	Hrob_165013	Hrob_165397	Hrob_177081	Hrob_181306	Hrob_165074	Hrob_158622	Hrob_162917	Hrob_161231	Hrob_174285	Hrob_181276
HG_5549	Bsch_g58532	Hsap_Ensmbl0269342_three_prime_repair_exonuclease_2_Source_HGNC_Symbol_Acc_12270_TREX2	Hsap_Ensmbl0183479_three_prime_repair_exonuclease_2_Source_HGNC_Symbol_Acc_12270_TREX2	Acar_00008735	Skow_35828m	Acar_00012653	Cint_029437	Skow_17206m	Spur_021331_trex2	Bflo_260801299	Tcas_270003252	Bflo_260801297	Tcas_270004806	Lgig_227290	Smim_82227_PREDICTED_similar_to_three_prime_repair_exonuclease_Tribolium_castaneum_gi_91079959_ref_XP_969470_1e_27_116	Dpul_312570	Hrob_189337	Smim_6066_PREDICTED_Three_prime_repair_exonuclease_like_Saccoglossus_kowalevskii_gi_291234393_ref_XP_002737131_6e_30_129	Nvec_1985_	Spur_009490_Spur_009490	Skow_35830m	Ctel_223551	Sman_146310	Hmic_0431300	Skow_35829m	Spur_021298_trex2L	Bflo_260831380	Znev_06176	Dpul_312568	Avag_16965001	Skow_35833m	Cgig_21187_Three_prime_repair_exonuclease_1_Source_UniProtKB_TrEMBL_Acc_K1RNI4	Dpul_327373	Tspi_316972225	Dpul_105157	Dpul_16784	Dmel_0031484_CG3165	Egra_09152	Emul_03157	Isca_ISCW008245-PA	Isca_ISCW005318-PA	Sjap_0005250	Spur_021332_trex2L_1	Pfuc_5960_1_52670_t1	Hsap_Ensmbl0213689_three_prime_repair_exonuclease_1_Source_HGNC_Symbol_Acc_12269_TREX1	Isca_ISCW011114-PA
HG_27239	Pfuc_697_1_00441_t1	Skow_33443m	Pfuc_124193_1_21108_t1	Pfuc_226238_1_14253_t1	Nvec_1910_7tm_1
HG_5081	Cgig_10443_Angiopoietin_4_Source_UniProtKB_TrEMBL_Acc_K1PXI0	Adig_01873	Smim_29212_PREDICTED_similar_to_CG12026_CG12026_PA_Tribolium_castaneum_gi_91086645_ref_XP_967184_2e_96_295	Dpul_316474	Dmel_0262624_Tmhs_Tetraspan_membrane_protein_in_hair_cell_stereocilia_ortholog_Source_FlyBase_0262624	Lgig_105456	Znev_12039	Mmar_MMa30609	Ggal_030090	Hsap_Ensmbl0197753_lipoma_HMGIC_fusion_partner_like_5_Source_HGNC_Symbol_Acc_21253_LHFPL5	Drer_021595_lipoma_HMGIC_fusion_partner_like_3_Source_ZFIN_Acc_ZDB_GENE_040801_180_lhfpl3	Hsap_Ensmbl0187416_lipoma_HMGIC_fusion_partner_like_3_Source_HGNC_Symbol_Acc_6589_LHFPL3	Ctel_20715	Hsap_Ensmbl0156959_lipoma_HMGIC_fusion_partner_like_4_Source_HGNC_Symbol_Acc_29568_LHFPL4	Cgig_06175_Lipoma_HMGIC_fusion_partner_like_3_protein_Source_UniProtKB_TrEMBL_Acc_K1QS92	Acar_00010767	Xtro_038707	Drer_045023_lipoma_HMGIC_fusion_partner_like_5a_Source_ZFIN_Acc_ZDB_GENE_110131_8_lhfpl5a	Xtro_054583	Xtro_059021	Hrob_185197	Smim_25932_PREDICTED_lipoma_HMGIC_fusion_partner_like_3_protein_like_Acyrthosiphon_pisum_gi_193638898_ref_XP_001944253_1e_37_139	Drer_076943_lipoma_HMGIC_fusion_partner_like_4b_Source_ZFIN_Acc_ZDB_GENE_110216_4_lhfpl4b	Ggal_001317	Drer_056458_lipoma_HMGIC_fusion_partner_like_5b_Source_ZFIN_Acc_ZDB_GENE_080220_51_lhfpl5b	Drer_078998_lipoma_HMGIC_fusion_partner_like_4a_Source_ZFIN_Acc_ZDB_GENE_111017_1_lhfpl4a	Ggal_040178	Xtro_033757	Mmar_MMa10674	Acar_00021250	Acar_00016828	Tcas_270010387	Cele_009155_F26D10_11_Protein_F26D10_11_F26D10_11_mRNA_complete_cds_Source_RefSeq_mRNA_Acc_NM_070665	Lgig_179707	Skow_25848m	Xtro_058779	Bflo_260804783	Smar_001090	Pfuc_161684_1_49994_t1	Spur_024104_Lhfpl3	Acar_00010157	Isca_ISCW000173-PA	Isca_ISCW000174-PA	Bflo_260804789	Cgig_00536_Lipoma_HMGIC_fusion_partner_like_3_protein_Source_UniProtKB_TrEMBL_Acc_K1Q2M6	Pfuc_374_1_29221_t1	Pfuc_11859_1_53752_t1	Bflo_260804787	Ggal_038665	Hrob_183664	Rcul_t09162
HG_62715	Nvec_49522_WXG100	Ctel_49800
HG_8931	Cele_235279_Y67D8C_22	Bmal_170589063	Dpul_307517	Isca_ISCW014362-PA	Lgig_232832	Cgig_15321	Pfuc_382_1_36524_t1	Skow_08109m	Znev_01612	Smim_67705_ACYPI007380_Acyrthosiphon_pisum_gi_239788742_dbj_BAH71037_2e_26_108	Csav_008447	Bflo_260812866	Odio_011344001	Znev_01611	Smim_67701_ACYPI007380_Acyrthosiphon_pisum_gi_239788742_dbj_BAH71037_4e_09_58_5	Dpul_324573	Dmel_0037235_CG1103	Tcas_270013553	Smim_3264_Tetratricopeptide_repeat_protein_4_Camponotus_floridanus_gi_307177367_gb_EFN66540_2e_06_54_3	Skow_08107m	Adig_10915	Tcas_270013552
HG_28014	Pfuc_11559_1_32075_t1	Nvec_20350_	Hmag_209421	Lgig_146588	Lgig_108212
HG_19656	Lgig_233236	Lgig_162896	Lgig_153277	Hmag_213382	Lgig_162897	Lgig_172854	Lgig_175481
HG_23406	Cint_028739	Cint_026912	Cint_028256	Nvec_36164_	Ctel_100190	Skow_28847m
HG_8667	Acar_00003778	Spur_005887_Tmem177	Isca_ISCW009423-PA	Ggal_018903	Hsap_Ensmbl0144120_transmembrane_protein_177_Source_HGNC_Symbol_Acc_28143_TMEM177	Drer_069301_transmembrane_protein_177_Source_ZFIN_Acc_ZDB_GENE_030131_993_tmem177	Skow_30006m	Xtro_012098	Znev_01515	Nvec_42946_Peptidase_M48	Dpul_104373	Ctel_216864	Smar_009980	Smim_66008_Transmembrane_protein_177_Acromyrmex_echinatior_gi_332019781_gb_EGI60242_7e_40_150	Pfuc_36743_1_70211_t1	Tcas_270013871	Hmag_226926	Hmag_226927	Hrob_185689	Dmel_0053506_CG33506	Lgig_238251	Dpul_334394	Nvec_45251_
HG_28150	Ctel_60789	Ctel_61169	Nvec_30799_	Tspi_316956636	Nvec_40420_
HG_17486	Hmag_201139	Hmag_215249	Hmag_221157	Hmag_210512	Hmag_229229	Dpul_262245	Dpul_248413	Hmag_212390
HG_22421	Nvec_38269_	Bflo_260783080	Bflo_260783078	Nvec_26780_	Skow_33556m	Skow_45970m
HG_17550	Bsch_g14612	Skow_39882m	Smim_18795_serine_threonine_protein_phosphatase_putative_Ixodes_scapularis_gi_241999938_ref_XP_002434612_6e_120_375	Nvec_49265_efhand	Cint_026992	Cint_028110	Tcas_270004625	Rcul_t20851
HG_12942	Drer_059857_biliverdin_reductase_A_Source_ZFIN_Acc_ZDB_GENE_060929_312_blvra	Acar_00017200	Cgig_21729_Biliverdin_reductase_A_Source_UniProtKB_TrEMBL_Acc_K1R0U7	Xtro_034485	Ctel_225770	Ctel_220255	Ggal_020151	Ctel_212894	Adig_19352	Hsap_Ensmbl0106605_biliverdin_reductase_A_Source_HGNC_Symbol_Acc_1062_BLVRA	Nvec_56179_	Nvec_15985_
HG_15413	Sjap_0219500	Sman_116960	Sjap_0119810	Sjap_0130360	Sjap_0125380	Sjap_0125630	Nvec_492_	Sman_073820	Nvec_18079_	Sman_095400
HG_11516	Avag_08841001	Avag_64598001	Nvec_11841_Ras	Nvec_30226_Lactamase_B	Nvec_30227_Lactamase_B	Nvec_46101_Lactamase_B	Ctel_89884	Hsap_Ensmbl0176055_metallo_beta_lactamase_domain_containing_2_Source_HGNC_Symbol_Acc_33711_MBLAC2	Drer_059689_metallo_beta_lactamase_domain_containing_2_Source_ZFIN_Acc_ZDB_GENE_081104_313_mblac2	Xtro_015341	Adig_04189	Ggal_023564	Bflo_260809395	Acar_00013380
HG_14123	Skow_37468m	Lgig_137906	Lgig_107256	Nvec_6138_7tm_1	Nvec_42101_Tryp_alpha_amyl	Nvec_36759_Tryp_alpha_amyl	Skow_26999m	Nvec_39821_Fun_ATP_synt_8	Lgig_131302	Skow_23721m	Nvec_43562_Oxidored_q2
HG_45713	Ctel_68523	Hmag_223369	Skow_25741m
HG_6641	Nvec_13198_	Nvec_21595_	Nvec_3101_	Nvec_30151_	Skow_27507m	Nvec_18501_	Nvec_55903_	Nvec_11155_	Nvec_22288_	Nvec_12371_	Nvec_2758_	Nvec_3190_	Nvec_44123_	Nvec_15034_	Nvec_2573_	Nvec_47608_	Nvec_35946_	Nvec_3687_	Nvec_44523_DUF265	Nvec_24981_DUF265	Nvec_26591_	Nvec_56604_	Nvec_46395_	Nvec_2274_	Nvec_42473_	Nvec_6366_	Nvec_23889_	Nvec_8288_	Nvec_13689_	Nvec_49704_	Nvec_41566_	Nvec_37937_	Nvec_29304_	Nvec_34866_	Nvec_48883_
HG_45270	Bflo_260819547	Mmar_MMa08451	Nvec_37606_
HG_33928	Skow_32447m	Nvec_41612_OstA	Nvec_40663_	Lgig_158869
HG_32879	Nvec_24153_I_LWEQ	Nvec_46134_	Skow_22803m	Skow_18277m
HG_36125	Adig_18134	Bflo_260836397	Bflo_260810777	Bflo_260801106
HG_19879	Hmag_228617	Hmag_207516	Ctel_187465	Hmag_210629	Hmag_206549	Hmag_232323	Hrob_177325
HG_25597	Hmic_0333400	Egra_08793	Emul_07934	Nvec_5194_	Gsal_9010_pre_mrna_splicing_factor_prp46_like
HG_25830	Bflo_260782747	Bflo_260825038	Bflo_260799547	Nvec_44049_EGF_CA	Bflo_260825058
HG_34091	Nvec_38305_CW_binding_1	Isca_ISCW016299-PA	Adig_15471	Nvec_5658_
HG_9413	Nvec_16227_	Nvec_4542_	Cele_011760_T13H5_6_Protein_T13H5_6_T13H5_6_mRNA_complete_cds_Source_RefSeq_mRNA_Acc_NM_063400	Nvec_34572_DUF798	Skow_12953m	Nvec_11485_Cytochrom_B561	Nvec_23115_	Nvec_10812_	Nvec_1656_	Nvec_16281_	Nvec_11592_	Nvec_34785_NAC	Nvec_54253_	Nvec_33204_Put_DNA_bind_N	Nvec_54095_	Nvec_6734_	Nvec_24273_	Nvec_39780_	Skow_30205m	Nvec_47967_
HG_27083	Cgig_01135	Cgig_09605	Pfuc_770_1_15235_t1	Spur_017941_Hypp_2362	Nvec_55700_tRNA_bind
HG_23355	Bflo_260806135	Lgig_132797	Nvec_37127_DUF352	Skow_17767m	Nvec_55632_Vicilin_N	Bflo_260820138
HG_18179	Nvec_41181_DUF164	Skow_39075m	Lgig_144524	Skow_45560m	Skow_45558m	Skow_45504m	Skow_45548m	Bflo_260805909
HG_5106	Cele_009389_F35B12_10_Protein_F35B12_10_isoform_c_Source_RefSeq_mRNA_Acc_NM_001269411	Bmal_170594469	Tspi_316971321	Tspi_316964569	Acar_00003598	Skow_15927m	Bflo_260818591	Hsap_Ensmbl0180875_gremlin_2_DAN_family_BMP_antagonist_Source_HGNC_Symbol_Acc_17655_GREM2	Drer_070612_gremlin_1_DAN_family_BMP_antagonist_Source_HGNC_Symbol_Acc_2001_GREM1_2_of_3	Xtro_039248	Ggal_037126	Drer_005001_gremlin_2_cysteine_knot_superfamily_Source_ZFIN_Acc_ZDB_GENE_030911_9_grem2	Drer_090720_gremlin_1_homolog_a_cysteine_knot_superfamily_Xenopus_laevis_Source_ZFIN_Acc_ZDB_GENE_040625_1_grem1a	Hsap_Ensmbl0166923_gremlin_1_DAN_family_BMP_antagonist_Source_HGNC_Symbol_Acc_2001_GREM1	Spur_020330_Grm	Ggal_017499	Acar_00015550	Tcas_270006349	Drer_056057_gremlin_2_DAN_family_BMP_antagonist_Source_HGNC_Symbol_Acc_17655_GREM2_2_of_2	Smim_28326_PREDICTED_gremlin_Canis_lupus_familiaris_gi_57089463_ref_XP_547488_4e_27_113	Mmar_MMa19075	Dpul_35705	Isca_ISCW010724-PA	Lgig_88176	Ctel_57284	Pfuc_3129_1_51902_t1	Adig_20502	Mmar_MMa03500	Skow_14088m	Nvec_57158_DAN	Acar_00018538	Adig_11695	Hmag_231367	Spur_019983_Dan	Hmag_215199	Hmag_221117	Hsap_Ensmbl0147869_cerberus_1_DAN_family_BMP_antagonist_Source_HGNC_Symbol_Acc_1862_CER1	Drer_036471_DAN_domain_family_member_5_Source_ZFIN_Acc_ZDB_GENE_040421_2_dand5	Cint_029646	Hrob_192425	Hrob_152187	Hmag_213664	Hsap_Ensmbl0179284_DAN_domain_family_member_5_BMP_antagonist_Source_HGNC_Symbol_Acc_26780_DAND5	Ggal_008711	Acar_00017516	Hmag_226859	Znev_08215	Hmag_224686	Tcas_270012775	Hmag_218390	Hmag_227794
HG_8177	Dpul_278468	Dpul_253081	Dpul_261131	Dpul_244003	Dpul_270005	Dpul_250687	Dpul_254614	Dpul_247933	Dpul_269705	Dpul_113063	Skow_29279m	Dpul_327603	Dpul_333259	Dpul_337657	Dpul_329843	Dpul_323133	Dpul_337834	Dpul_337575	Dpul_264621	Dpul_117828	Dpul_322943	Dpul_252532	Dpul_248178	Dpul_252531	Adig_22836
HG_13940	Bflo_260800150	Acar_00005686	Nvec_52821_	Xtro_014993	Skow_22299m	Skow_16178m	Lgig_128818	Ctel_154687	Drer_091503_Uncharacterized_protein_Source_UniProtKB_TrEMBL_Acc_E7EXJ4_CABZ01073954_1	Ggal_012595	Hsap_Ensmbl0172782_fatty_acid_desaturase_6_Source_HGNC_Symbol_Acc_30459_FADS6
HG_3847	Adig_22410	Nvec_55808_Pentaxin	Nvec_48254_Exo_endo_phos	Nvec_18916_GPS	Adig_00565	Adig_08074	Nvec_41696_Transposase_5	Nvec_25895_Transposase_5	Nvec_47952_Transposase_5	Nvec_16036_	Nvec_13471_Transposase_5	Nvec_42739_7tm_1	Nvec_23518_DDE	Nvec_59721_DDE	Nvec_31914_	Nvec_59224_Transposase_5	Nvec_24340_Transposase_5	Nvec_36767_Transposase_5	Nvec_19848_DDE	Nvec_55919_DUF1106	Nvec_19801_Transposase_5	Nvec_48021_Transposase_5	Spur_022925_TpaseL_15	Spur_005179_Hypp_1569	Spur_003143_Hypp_1435	Spur_023721_TpaseL_16	Nvec_40423_CENP_B_N	Spur_004153_Spur_004153	Nvec_11432_	Nvec_1307_Filament	Nvec_39067_	Nvec_53759_Transposase_5	Nvec_47877_Transposase_5	Nvec_40376_	Nvec_562_	Nvec_13688_	Spur_008463_Spur_008463	Spur_018763_TpaseL_10	Nvec_21697_Transposase_5	Spur_000108_Spur_000108	Nvec_5278_CbiC	Nvec_19707_	Nvec_42497_	Nvec_14176_	Nvec_6435_	Nvec_46864_Transposase_5	Nvec_45947_CENP_B_N	Nvec_429_	Nvec_8369_CENP_B_N	Nvec_31774_	Nvec_21787_7tm_1	Nvec_47803_	Nvec_47393_Remorin_C	Nvec_27196_	Nvec_8809_	Nvec_18634_CENP_B_N	Nvec_18497_DUF1472	Nvec_59205	Nvec_46821_Ribosomal_L34	Nvec_10544_	Nvec_42527_	Spur_012458_Hypp_686	Nvec_14236_	Nvec_48020_GATA	Nvec_56552_	Nvec_37462_
HG_12891	Hmag_208745	Hmag_231648	Hmag_224278	Hrob_175209	Hmag_232887	Isca_ISCW019540-PA	Hmag_228449	Hmag_203880	Hmag_201464	Hmag_205440	Hmag_208222	Hmag_224680
HG_4310	Nvec_49135_	Csav_012770	Skow_29908m	Cint_022686	Csav_012771	Csav_012769	Cint_022685	Drer_078392_chondroitin_polymerizing_factor_a_Source_ZFIN_Acc_ZDB_GENE_100504_2_chpfa	Cint_022687	Tcas_270008402	Acar_00013951	Csav_012772	Bsch_g9133	Hmag_231099	Bflo_260787761	Ggal_021762	Xtro_060315	Drer_059961_chondroitin_polymerizing_factor_2_Source_ZFIN_Acc_ZDB_GENE_030131_7797_chpf2	Drer_078037_chondroitin_polymerizing_factor_b_Source_ZFIN_Acc_ZDB_GENE_100504_1_chpfb	Avag_34273001	Avag_29821001	Spur_007672_Css2	Smar_009974	Lgig_138772	Avag_04711001	Znev_01513	Xtro_031513	Avag_16914001	Bsch_g59015	Cgig_15223_Chondroitin_sulfate_synthase_2_Source_UniProtKB_TrEMBL_Acc_K1QTT0	Hsap_Ensmbl0123989_chondroitin_polymerizing_factor_Source_HGNC_Symbol_Acc_24291_CHPF	Hmag_231098	Smim_69702_PREDICTED_chondroitin_sulfate_synthase_like_Acyrthosiphon_pisum_gi_193627442_ref_XP_001946198_0_0_555	Ggal_018324	Dmel_0263005_CG43313	Dpul_52547	Odio_007054001	Avag_16913001	Ctel_220988	Odio_002008001	Tspi_316975375	Bmal_170591164	Dpul_260261	Isca_ISCW008742-PA	Cint_022688	Cele_003253_mig_22_Protein_MIG_22_isoform_a_Source_RefSeq_mRNA_Acc_NM_066533	Pfuc_19344_1_18627_t1	Rcul_t35114	Pfuc_58544_1_63528_t1	Mmar_MMa18686	Pfuc_135916_1_42680_t1	Pfuc_247857_1_14301_t1	Csav_012768	Hsap_Ensmbl0033100_chondroitin_polymerizing_factor_2_Source_HGNC_Symbol_Acc_29270_CHPF2	Rcul_t32215	Pfuc_63491_1_41793_t1	Pfuc_82781_1_34946_t1	Dpul_104383	Dpul_261671	Odio_015994001
HG_13297	Xtro_051789	Hsap_Ensmbl0158480_spermatogenesis_associated_2_Source_HGNC_Symbol_Acc_14681_SPATA2	Ggal_013007	Adig_06575	Acar_00015383	Drer_063250_spermatogenesis_associated_2_Source_ZFIN_Acc_ZDB_GENE_070822_5_spata2	Drer_068814_spermatogenesis_associated_2_like_Source_ZFIN_Acc_ZDB_GENE_070705_402_spata2l	Drer_088428_Uncharacterized_protein_Source_UniProtKB_TrEMBL_Acc_E7EZ65_CT027744_3	Acar_00021528	Hsap_Ensmbl0158792_spermatogenesis_associated_2_like_Source_HGNC_Symbol_Acc_28393_SPATA2L	Xtro_063197	Ggal_008436
HG_10449	Drer_018492_zinc_finger_protein_503_Source_ZFIN_Acc_ZDB_GENE_031113_5_znf503	Ggal_007985	Hsap_Ensmbl0165655_zinc_finger_protein_503_Source_HGNC_Symbol_Acc_23589_ZNF503	Hsap_Ensmbl0183779_zinc_finger_protein_703_Source_HGNC_Symbol_Acc_25883_ZNF703	Csav_007321	Cint_000817	Acar_00008322	Adig_07373	Xtro_021723	Bflo_260802512	Skow_23364m	Xtro_052626	Drer_035563_zinc_finger_protein_703_Source_ZFIN_Acc_ZDB_GENE_010717_1_znf703	Acar_00018025	Drer_067720_Uncharacterized_protein_Source_UniProtKB_TrEMBL_Acc_E7FAL5_CABZ01075125_1	Hmag_211133	Nvec_29805_
HG_6965	Smar_015771	Spur_003412_C7orf58L	Pfuc_24189_1_11598_t1	Mmar_MMa31884	Cgig_20074	Isca_ISCW000317-PA	Lgig_174209	Skow_14895m	Ctel_217127	Isca_ISCW017210-PA	Ggal_014633	Adig_01144	Xtro_061818	Acar_00006880	Znev_08602	Drer_045747_cadherin_like_and_PC_esterase_domain_containing_1_Source_ZFIN_Acc_ZDB_GENE_041210_247_cped1	Smim_55070_PREDICTED_uncharacterized_protein_C7orf58_like_Meleagris_gallopavo_gi_326911348_ref_XP_003202022_8e_57_199	Dpul_240485	Pfuc_2949_1_37455_t1	Mmar_MMa13363	Nvec_23693_Ery_res_leader2	Mmar_MMa56545	Xtro_063498	Nvec_57271_	Smim_55066_PREDICTED_uncharacterized_protein_C7orf58_like_Monodelphis_domestica_gi_334348585_ref_XP_001365093_9e_06_50_4	Lgig_176342	Smim_55076_PREDICTED_uncharacterized_protein_C7orf58_like_isoform_Pan_troglodytes_gi_114615647_ref_XP_001143591_4e_18_87_4	Isca_ISCW011762-PA	Hsap_Ensmbl0106034_cadherin_like_and_PC_esterase_domain_containing_1_Source_HGNC_Symbol_Acc_26159_CPED1	Mmar_MMa31137	Smim_55061_PREDICTED_similar_to_VCRP9432_Strongylocentrotus_purpuratus_gi_115687317_ref_XP_798152_3e_13_72_8	Smim_55053_PREDICTED_similar_to_VCRP9432_Strongylocentrotus_purpuratus_gi_115687317_ref_XP_798152_6e_18_86_3
HG_48069	Hmag_225876	Hmag_225875	Bflo_260815223
HG_7340	Ctel_86534	Skow_14747m	Skow_30746m	Nvec_24456_Lipase_chap	Skow_14741m	Skow_40663m	Skow_33462m	Nvec_3511_	Skow_29935m	Lgig_148496	Skow_14745m	Skow_26456m	Skow_14796m	Skow_22524m	Lgig_141972	Skow_00431m	Skow_03374m	Skow_03366m	Nvec_32647_Glyco_hydro_11	Skow_09442m	Nvec_19250_SOCS_box	Lgig_138664	Skow_03373m	Lgig_170124	Sjap_0316000	Nvec_58529_	Nvec_41350_	Skow_06269m	Bmal_170571448	Bmal_170576092
HG_13120	Hmag_201623	Lgig_123557	Csav_006109	Ctel_127125	Ctel_127473	Bflo_260807780	Ctel_123412	Ctel_197238	Lgig_145070	Znev_14005	Ctel_129541	Nvec_43662_Ant_C
HG_10070	Bsch_g9699	Drer_058003_WAP_four_disulfide_core_domain_1_Source_ZFIN_Acc_ZDB_GENE_070112_352_wfdc1	Xtro_059997	Cint_024677	Xtro_029087	Ggal_008818	Lgig_86689	Acar_00007870	Hsap_Ensmbl0103175_WAP_four_disulfide_core_domain_1_Source_HGNC_Symbol_Acc_15466_WFDC1	Skow_32614m	Bflo_260815074	Mmar_MMa51517	Smim_21825_PREDICTED_WAP_four_disulfide_core_domain_protein_like_Xenopus_Silurana_tropicalis_gi_301610928_ref_XP_002934998_3e_16_82_8	Smar_014341	Hrob_173814	Dpul_314679	Adig_11228	Mmar_MMa51518
HG_33805	Skow_08873m	Nvec_7609_	Nvec_42460_Peptidase_C16	Lgig_121810
HG_33941	Skow_18100m	Nvec_45509_PX	Nvec_34343_	Skow_36846m
HG_33467	Cgig_08590	Smim_923_denovo_path1_hypothetical_protein_Plasmodium_berghei_strain_ANKA_gi_68071329_ref_XP_677578_5e_10_59_7	Nvec_29425_	Nvec_31855_
HG_64888	Bflo_260787169	Hmag_224952
HG_28524	Adig_05117	Adig_11343	Adig_22666	Bflo_260837075	Adig_11395
HG_34411	Hmag_213346	Pfuc_222831_1_06922_t1	Hmag_216345	Bflo_260824205
HG_9093	Adig_16891	Mmar_MMa05252	Mmar_MMa05254	Mmar_MMa05253	Adig_10277	Adig_10279	Adig_19200	Smim_7179_PREDICTED_neoverrucotoxin_subunit_beta_like_Danio_rerio_gi_326665540_ref_XP_688767_5_2e_10_70_1	Smim_60789_PREDICTED_stonustoxin_subunit_beta_Danio_rerio_gi_125843101_ref_XP_001334297_7e_09_65_5	Smim_7132_PREDICTED_neoverrucotoxin_subunit_beta_like_Danio_rerio_gi_326665540_ref_XP_688767_5_6e_09_65_9	Smim_14367_PREDICTED_neoverrucotoxin_subunit_beta_like_Danio_rerio_gi_326665540_ref_XP_688767_5_1e_05_55_5	Smim_54152_uncharacterized_protein_LOC791500_precursor_Danio_rerio_gi_115529413_ref_NP_001070235_0_001_48_5	Smim_54118_predicted_protein_Laccaria_bicolor_S238N_H82_gi_170117515_ref_XP_001889944_3e_11_72_8	Adig_12159	Mmar_MMa38797	Smim_7130_patoxin_a_subunit_Pterois_antennata_gi_328671576_dbj_BAK18812_0_002_47_4	Mmar_MMa05255	Smim_7147_hypothetical_protein_BRAFLDRAFT_75504_Branchiostoma_floridae_gi_260812722_ref_XP_002601069_9e_06_50_8	Mmar_MMa19723	Mmar_MMa38798	Smim_7131_7131
HG_23747	Ctel_219147	Adig_06693	Adig_00801	Nvec_21008_Insulin	Adig_07980	Nvec_14479_Insulin
HG_22698	Lgig_153178	Adig_10608	Avag_32559001	Avag_15680001	Avag_19219001	Avag_39412001
HG_26185	Adig_06084	Adig_12546	Adig_05235	Adig_24509	Skow_38318m
HG_9140	Bsch_g30217	Tcas_270006588	Cgig_04281	Acar_00002348	Cgig_16611	Csav_019626	Dmel_0040754_CG17059	Lgig_201580	Smar_014154	Ctel_161613	Hrob_128645	Bflo_260796263	Xtro_056275	Drer_045296_myeloma_overexpressed_2_Source_ZFIN_Acc_ZDB_GENE_040426_1883_myeov2	Spur_024310_Myeov2L	Ggal_033073	Dpul_93300	Skow_02593m	Hsap_Ensmbl0172428_myeloma_overexpressed_2_Source_HGNC_Symbol_Acc_21314_MYEOV2	Hmag_210983	Rcul_t34625
HG_23642	Bflo_260781711	Hmag_234435	Nvec_32851_RtxA	Nvec_58372_	Pfuc_48010_1_20009_t1	Nvec_39254_GRP
HG_17586	Hmag_202586	Hmag_228811	Hmag_207391	Hrob_158650	Hmag_210234	Hmag_218039	Hmag_212745	Hmag_217993
HG_22183	Nvec_28246_M	Nvec_57931_Vicilin_N	Nvec_23370_Sulfate_transp	Lgig_170078	Nvec_44848_COQ7	Nvec_23585_
HG_16296	Skow_13411m	Skow_26698m	Skow_26693m	Skow_26694m	Nvec_37443_	Skow_45602m	Skow_26697m	Skow_26696m	Skow_26695m
HG_20351	Lgig_143811	Skow_23916m	Hmag_225057	Lgig_136941	Hmag_225058	Nvec_7172_	Lgig_158693
HG_48597	Adig_08408	Adig_19185	Rcul_t40292
HG_17240	Skow_07760m	Adig_08607	Smar_013279	Bsch_g36477	Bsch_g65349	Smim_83067_osbpl1a_putative_Pediculus_humanus_corporis_gi_242020883_ref_XP_002430880_2e_28_118	Mmar_MMa39991	Spur_001302_Spur_001302
HG_10736	Bsch_g26296	Csav_004137	Cgig_18358	Pfuc_172_1_43555_t1	Lgig_205260	Bflo_260786455	Xtro_058345	Hrob_176324	Acar_00007993	Sman_100350	Ggal_021311	Bsch_g59013	Csav_006017	Adig_01126	Drer_090872_si_dkey_276j7_1_Source_ZFIN_Acc_ZDB_GENE_060720_44_si_dkey_276j7_1	Hsap_Ensmbl0164746_chromosome_7_open_reading_frame_57_Source_HGNC_Symbol_Acc_22247_C7orf57
HG_13207	Skow_05422m	Isca_ISCW005421-PA	Skow_04132m	Skow_04140m	Skow_04142m	Skow_04139m	Skow_05418m	Skow_04128m	Ctel_47201	Nvec_38399_DUF81	Skow_04135m	Skow_04141m
HG_11278	Cele_018046_F35D11_5_Protein_F35D11_5_F35D11_5_mRNA_complete_cds_Source_RefSeq_mRNA_Acc_NM_062409	Drer_074312_cytochrome_C_oxidase_assembly_factor_3_Source_ZFIN_Acc_ZDB_GENE_060810_187_coa3	Pfuc_95836_1_35156_t1	Znev_03787	Isca_ISCW008098-PA	Dmel_0261353_CG42630	Hsap_Ensmbl0183978_cytochrome_c_oxidase_assembly_factor_3_Source_HGNC_Symbol_Acc_24990_COA3	Smim_25368_AGAP012129_PA_Anopheles_gambiae_str_PEST_gi_118792585_ref_XP_320403_3_4e_04_44_7	Skow_14249m	Xtro_053031	Ggal_004705	Drer_097456_cytochrome_c_oxidase_assembly_factor_3_Source_HGNC_Symbol_Acc_24990_COA3_2_of_2	Acar_00013605	Adig_14914	Smar_007032
HG_11206	Dmel_0040102_lectin_24Db_lectin_24Db_Source_FlyBase_0040102	Dmel_0040107_lectin_21Ca_lectin_21Ca_Source_FlyBase_0040107	Dmel_0053533_lectin_37Db_lectin_37Db_Source_FlyBase_0053533	Dmel_0031273_CG2839	Dmel_0031373_CG15358	Dmel_0259230_lectin_22C_lectin_22C_Source_FlyBase_0259230	Dmel_0040503_CG7763	Dmel_0040106_lectin_21Cb_lectin_21Cb_Source_FlyBase_0040106	Dmel_0031910_CG15818	Dmel_0040104_lectin_24A_lectin_24A_Source_FlyBase_0040104	Dmel_0040097_lectin_30A_lectin_30A_Source_FlyBase_0040097	Dmel_0015583_Acp29AB_Accessory_gland_specific_peptide_29AB_Source_FlyBase_0015583	Dmel_0040098_lectin_29Ca_lectin_29Ca_Source_FlyBase_0040098	Dmel_0264341_CG43797	Nvec_6779_Lectin_C
HG_12222	Hmag_227134	Hmag_200711	Hmag_204156	Spur_025218_Spur_025218	Hmag_232341	Hmag_202445	Hmag_208972	Hmag_228091	Hmag_227090	Hmag_202475	Hmag_211477	Hmag_230151	Hmag_202032
HG_10157	Skow_07645m	Skow_07633m	Nvec_40627_DUF959	Skow_07648m	Skow_01770m	Skow_01771m	Skow_07632m	Skow_07654m	Skow_07644m	Skow_07662m	Skow_07649m	Skow_07652m	Skow_07642m	Skow_07643m	Skow_07651m	Skow_07650m	Skow_07647m	Skow_07653m
HG_48082	Skow_00711m	Smar_007936	Nvec_20813_
HG_10052	Bsch_g48567	Cint_024041	Bsch_g53128	Hsap_Ensmbl0206043_chromosome_18_open_reading_frame_63_Source_HGNC_Symbol_Acc_40037_C18orf63	Acar_00003637	Lgig_234835	Bflo_260797841	Ctel_198419	Hmag_224461	Hrob_175667	Ggal_022245	Smar_003983	Spur_024624_Hypp_1118	Cele_017674_F21F3_4_Protein_F21F3_4_F21F3_4_mRNA_complete_cds_Source_RefSeq_mRNA_Acc_NM_059070	Cgig_09067	Isca_ISCW000950-PA	Drer_089979_chromosome_18_open_reading_frame_63_Source_HGNC_Symbol_Acc_40037_C24H18orf63	Skow_24131m
HG_34739	Pfuc_70502_1_34808_t1	Nvec_44896_	Nvec_44895_	Pfuc_39052_1_62972_t1
HG_6434	Bsch_g40891	Ggal_011120	Odio_011486001	Ggal_022696	Acar_00000360	Xtro_013302	Acar_00014718	Xtro_050697	Drer_045485_Ras_association_RalGDS_AF_6_domain_family_8b_Source_ZFIN_Acc_ZDB_GENE_040426_1338_rassf8b	Drer_045596_Uncharacterized_protein_Source_UniProtKB_TrEMBL_Acc_E7EZE7_CABZ01003826_1	Drer_079917_Ras_association_RalGDS_AF_6_domain_family_N_terminal_member_7a_Source_ZFIN_Acc_ZDB_GENE_091013_3_rassf7a	Cele_019403_K05B2_2_Protein_K05B2_2_isoform_a_Source_RefSeq_mRNA_Acc_NM_001038466	Bmal_170587382	Rcul_t12363	Mmar_MMa15441	Smim_18444_PREDICTED_ras_association_domain_containing_protein_8_like_Acyrthosiphon_pisum_gi_328714985_ref_XP_001946770_2e_64_230	Smar_003392	Tcas_270005673	Dmel_0261986_RASSF8	Cgig_17472_Ras_association_domain_containing_protein_8_Source_UniProtKB_TrEMBL_Acc_K1R9M7	Bflo_260826472	Skow_21181m	Tspi_316966094	Cint_014493	Ctel_49363	Hsap_Ensmbl0099849_Ras_association_RalGDS_AF_6_domain_family_N_terminal_member_7_Source_HGNC_Symbol_Acc_1166_RASSF7	Spur_020529_Rassf8	Drer_003193_Ras_association_RalGDS_AF_6_domain_family_N_terminal_member_7b_Source_ZFIN_Acc_ZDB_GENE_030429_1_rassf7b	Drer_090577_Ras_association_RalGDS_AF_6_domain_family_N_terminal_member_8_Source_HGNC_Symbol_Acc_13232_RASSF8_3_of_3	Adig_13505	Gsal_5897_ras_association_domain_containing_protein_8	Hrob_163049	Znev_17882	Drer_094325_Ras_association_RalGDS_AF_6_domain_family_N_terminal_member_7_Source_HGNC_Symbol_Acc_1166_RASSF7_3_of_3	Pfuc_68630_1_71037_t1	Hsap_Ensmbl0123094_Ras_association_RalGDS_AF_6_domain_family_N_terminal_member_8_Source_HGNC_Symbol_Acc_13232_RASSF8	Isca_ISCW017591-PA
HG_31584	Bsch_g19641	Bsch_g54561	Cint_001128	Nvec_24780_Linker_histone
HG_9464	Rcul_t30900	Acar_00014854	Drer_079727_selenoprotein_P_plasma_1b_Source_ZFIN_Acc_ZDB_GENE_030311_2_sepp1b	Xtro_007615	Hsap_Ensmbl0250722_selenoprotein_P_plasma_1_Source_HGNC_Symbol_Acc_10751_SEPP1	Ggal_032221	Xtro_059540	Drer_093549_selenoprotein_P_plasma_1a_Source_ZFIN_Acc_ZDB_GENE_030311_1_sepp1a	Bflo_260818188	Skow_33248m	Isca_ISCW009549-PA	Znev_06880	Ggal_023930	Lgig_234596	Smim_20437_selenoprotein_P_precursor_putative_Ixodes_scapularis_gi_241638528_ref_XP_002410766_1e_26_116	Pfuc_6207_1_38285_t1	Acar_00020664	Hmag_206846	Bmal_170590400	Pfuc_4946_1_59665_t1
HG_5198	Cgig_04420	Pfuc_28090_1_11887_t1	Pfuc_3935_1_01577_t1	Skow_20611m	Bflo_260792931	Pfuc_5898_1_09236_t1	Skow_25768m	Cgig_09581	Cgig_26141	Pfuc_2424_1_01099_t1	Cgig_17626	Pfuc_2785_1_01232_t1	Pfuc_773_1_43815_t1	Pfuc_3921_1_37745_t1	Cgig_25883	Cgig_09200	Cgig_15131	Pfuc_4396_1_01718_t1	Pfuc_1860_1_15634_t1	Pfuc_22369_1_11457_t1	Skow_32090m	Cgig_17285	Cgig_19913	Pfuc_37911_1_62935_t1	Nvec_38541_	Cgig_14399	Adig_20261	Pfuc_127329_1_28309_t1	Pfuc_204369_1_06858_t1	Nvec_8707_zf_AD	Cgig_16635	Pfuc_60143_1_34658_t1	Pfuc_19889_1_18680_t1	Adig_18793	Nvec_28363_	Adig_00985	Adig_14011	Adig_01134	Nvec_1983_	Nvec_57520_	Pfuc_35997_1_70179_t1	Nvec_29816_	Nvec_4262_	Pfuc_25650_1_11710_t1	Pfuc_17854_1_11075_t1	Pfuc_6178_1_38273_t1	Pfuc_404718_1_57743_t1	Pfuc_60579_1_27490_t1
HG_23729	Ctel_201134	Bflo_260833570	Skow_45458m	Lgig_229056	Adig_06249	Pfuc_23982_1_33386_t1
HG_27521	Nvec_37398_FHA	Nvec_26233_	Nvec_17850_	Nvec_32792_	Pfuc_3152_1_66591_t1
HG_19633	Adig_14559	Ggal_014496	Adig_14557	Nvec_51220_	Adig_14558	Nvec_51219_	Nvec_3917_
HG_27111	Bflo_260805776	Nvec_59277_	Nvec_58600	Nvec_44274_	Bflo_260825010
HG_7988	Lgig_174458	Lgig_174356	Lgig_165532	Lgig_239094	Lgig_175658	Lgig_175850	Cgig_04065	Lgig_174591	Lgig_176008	Lgig_158037	Lgig_176689	Lgig_239185	Lgig_175270	Lgig_176711	Adig_02201	Lgig_174462	Lgig_176223	Hmag_228229	Lgig_176370	Lgig_176493	Lgig_239093	Lgig_174464	Lgig_174745	Lgig_158044	Lgig_174588	Lgig_175661
HG_16447	Cgig_15292	Pfuc_10977_1_02993_t1	Lgig_160494	Bflo_260820812	Nvec_52671_SPAN_X	Spur_018370_Spur_018370	Skow_37722m	Ctel_190235	Csav_006023
HG_23214	Cgig_16096	Pfuc_12132_1_39284_t1	Spur_024641_Spur_024641	Skow_28267m	Adig_19407	Nvec_52917_
HG_17222	Csav_002297	Hmag_208214	Skow_03635m	Skow_03676m	Hmag_222990	Nvec_25374_DUF1087	Nvec_49396_	Nvec_42710_
HG_13871	Nvec_8514_Astacin	Nvec_56087_Extensin_2	Skow_22213m	Nvec_10020_Extensin_2	Ctel_188171	Nvec_14751_DUF1602	Nvec_24332_	Nvec_20183_Astacin	Nvec_51459_	Nvec_2925_	Skow_27308m
HG_22060	Isca_ISCW000591-PA	Hmag_208202	Hmag_205786	Hmag_222026	Gsal_807_ankyrin_unc44	Hmag_211018
HG_10718	Bsch_g16565	Skow_14307m	Pfuc_4659_1_23636_t1	Lgig_156350	Bflo_260803197	Drer_069363_chromosome_10_open_reading_frame_53_Source_HGNC_Symbol_Acc_27421_C13H10orf53	Ctel_104684	Spur_002386_Spur_002386	Hsap_Ensmbl0178645_chromosome_10_open_reading_frame_53_Source_HGNC_Symbol_Acc_27421_C10orf53	Adig_16406	Hmag_221132	Xtro_061092	Avag_30173001	Odio_009640001	Tcas_270007216	Avag_50490001
HG_10854	Cint_000179	Bflo_260788436	Bflo_260835738	Bflo_260797345	Bflo_260796715	Bflo_260837137	Bflo_260818123	Bflo_260819354	Bflo_260836079	Sjap_0314170	Lgig_145328	Skow_23960m	Nvec_42660_	Nvec_53460_	Pfuc_405_1_07520_t1	Pfuc_6439_1_09359_t1
HG_7906	Ggal_034949	Ggal_037158	Ggal_037157	Ggal_036351	Ggal_037117	Nvec_35724_	Ggal_037172	Ggal_037115	Ggal_037505	Nvec_2230_	Ggal_036332	Nvec_1903_	Nvec_38053_	Nvec_34414_	Nvec_54507_	Nvec_21707_	Nvec_19542_	Nvec_51245_	Nvec_3766_Moricin	Nvec_45109_	Nvec_27738_	Nvec_52929_	Nvec_54219_Toxin_8	Nvec_53884_	Nvec_45670_	Nvec_6381_	Nvec_49591_
HG_14036	Csav_005262	Lgig_133944	Isca_ISCW024715-PA	Ggal_039983	Ggal_039982	Pfuc_11328_1_46363_t1	Bmal_170574119	Pfuc_98293_1_13560_t1	Hmag_229113	Pfuc_26250_1_40618_t1	Skow_18205m
HG_3260	Adig_09954	Smim_81820_PREDICTED_zinc_finger_SWIM_domain_containing_protein_KIAA0913_like_Bombus_terrestris_gi_340713063_ref_XP_003395071_0_0_901	Nvec_1031_	Spur_025573_Kiaa0913L	Tspi_316975777	Bsch_g57774	Bsch_g31206	Lgig_209983	Bsch_g44888	Dpul_45613	Bsch_g50615	Acar_00009342	Xtro_022022	Hsap_Ensmbl0214655_zinc_finger_SWIM_type_containing_8_Source_HGNC_Symbol_Acc_23528_ZSWIM8	Drer_069397_zinc_finger_SWIM_type_containing_8_Source_ZFIN_Acc_ZDB_GENE_050320_59_zswim8	Hmag_213222	Dmel_0085430_CG34401	Csav_000731	Csav_000728	Tcas_270001092	Znev_11091	Skow_32948m	Hrob_190028	Cgig_11150	Bflo_260802696	Isca_ISCW018619-PA	Avag_21493001	Avag_48693001	Ctel_164592	Bmal_170588845	Sman_132000_Putative_zinc_finger_protein_Source_UniProtKB_TrEMBL_Acc_G4VNY4	Smar_009705	Cele_004140_ebax_1_Protein_PQN_55_pqn_55_mRNA_complete_cds_Source_RefSeq_mRNA_Acc_NM_069487	Ctel_185729	Egra_05035	Emul_02103	Bsch_g61182	Gsal_1153_zinc_finger_swim_domain_containing_protein_kiaa0913_like	Hmic_0011400	Pfuc_56751_1_41664_t1	Pfuc_30484_1_69965_t1	Csav_000733	Sjap_0065480	Pfuc_9880_1_53442_t1	Bsch_g45722	Bsch_g44338	Cint_023824	Csav_000730	Csav_000732	Cint_000135	Bsch_g44339	Ggal_008229	Pfuc_6482_1_45438_t1	Rcul_t15567	Hmag_213224	Sjap_0082870	Mmar_MMa11387	Smim_81842_zinc_finger_protein_putative_Ixodes_scapularis_gi_241999390_ref_XP_002434338_0_0_737	Ggal_039580	Rcul_t27022	Gsal_14927_zinc_finger_protein	Ctel_47830	Sjap_0099730	Mmar_MMa55670	Cint_023823	Ctel_102661	Mmar_MMa55204	Csav_000729	Sjap_0102430	Pfuc_24223_1_33412_t1	Pfuc_112861_1_71628_t1	Gsal_1159_zinc_finger_protein	Sjap_0113600	Hmag_210010
HG_45593	Nvec_24760_PT	Acar_00018322	Nvec_37005_SAA
HG_27985	Nvec_55269_C_tripleX	Nvec_23888_	Nvec_51680_	Nvec_50504_	Spur_024154_Spur_024154
HG_1479	Hmag_222368	Hmag_217578	Hmag_209263	Hmag_206045	Dpul_325563	Hmag_211352	Dpul_264813	Dpul_258395	Dpul_256266	Dpul_100125	Dpul_330734	Dpul_335947	Dpul_330691	Dpul_328982	Dpul_111195	Dpul_103725	Dpul_107813	Dpul_117729	Dpul_117036	Dpul_118108	Dpul_325606	Dpul_116824	Dpul_117955	Dpul_322930	Dpul_320194	Dpul_107719	Dpul_239558	Dpul_104885	Dpul_108114	Dpul_277058	Dpul_338590	Dpul_271662	Dpul_267980	Dpul_110065	Dpul_271886	Dpul_334539	Dpul_268220	Dpul_267392	Dpul_113152	Dpul_268380	Dpul_264015	Dpul_118226	Dpul_335355	Dpul_328781	Dpul_333589	Dpul_253189	Dpul_265556	Dpul_261134	Dpul_115378	Dpul_336983	Dpul_241864	Dpul_113549	Dpul_340541	Dpul_109767	Dpul_266045	Dpul_320924	Dpul_337608	Dpul_242191	Dpul_274923	Dpul_113331	Dpul_337069	Dpul_252668	Dpul_263276	Dpul_112256	Dpul_270886	Dpul_238815	Dpul_249883	Dpul_333706	Dpul_261530	Dpul_115927	Dpul_107439	Dpul_271727	Dpul_238811	Dpul_324937	Dpul_333590	Dpul_242767	Dpul_333456	Dpul_331120	Dpul_244318	Dpul_116696	Dpul_121719	Dpul_274867	Dpul_332718	Dpul_109808	Dpul_118109	Dpul_116460	Dpul_117325	Dpul_115201	Dpul_117724	Dpul_336058	Dpul_264018	Dpul_113367	Dpul_115212	Dpul_115342	Dpul_113839	Dpul_335087	Dpul_343922	Dpul_329292	Dpul_115360	Dpul_115190	Dpul_121524	Dpul_261522	Dpul_111170	Dpul_121101	Dpul_314905	Dpul_270780	Dpul_117809	Dpul_115007	Dpul_114661	Dpul_255016	Dpul_330131	Dpul_112145	Dpul_114662	Dpul_334082	Dpul_113815	Dpul_314906	Dpul_118865	Dpul_323687	Dpul_333033	Dpul_263275	Dpul_242192	Dpul_258138	Dpul_337763	Dpul_267092
HG_35053	Nvec_12305_NAF1	Adig_13761	Bflo_260788684	Nvec_6473_
HG_8687	Cele_007492_C09G9_1_Protein_C09G9_1_isoform_a_C09G9_1_mRNA_complete_cds_Source_RefSeq_mRNA_Acc_NM_069135	Bmal_170585512	Isca_ISCW014738-PA	Smar_006015	Rcul_t30535	Lgig_107196	Skow_14965m	Spur_000562_Spur_000562	Dmel_0033608_CG13220	Tcas_270004170	Pfuc_5666_1_31006_t1	Ctel_171208	Znev_09387	Avag_22336001	Avag_64662001	Dpul_109625	Avag_62791001	Ctel_189613	Avag_20400001	Avag_02896001	Adig_12472	Tspi_316965625	Mmar_MMa06926
HG_1614	Adig_05051	Adig_06801	Adig_22900	Nvec_14689_	Adig_05831	Adig_10983	Cgig_21440	Cgig_05069	Cgig_26737	Cgig_11367	Cgig_22958	Adig_23509	Pfuc_679_1_51013_t1	Nvec_12932_zf_C2H2	Nvec_12457_zf_C2H2	Adig_24725	Pfuc_11060_1_53650_t1	Pfuc_18927_1_18588_t1	Adig_22400	Bflo_260797130	Adig_03713	Nvec_33542_	Bflo_261289675	Nvec_49695_Homeobox	Nvec_44272_	Pfuc_7485_1_45664_t1	Bflo_260812157	Nvec_208_zf_C2H2	Adig_00711	Adig_10836	Nvec_33272_Homeobox	Nvec_42852_	Nvec_9299_	Nvec_43564_zf_C2H2	Pfuc_8560_1_67899_t1	Nvec_42010_Homeobox	Adig_08377	Adig_09627	Adig_00351	Adig_19904	Avag_63743001	Adig_18459	Adig_17111	Adig_13942	Adig_04445	Adig_10652	Nvec_29214_Homeobox	Adig_16306	Bflo_260785331	Cgig_23697	Pfuc_46175_1_70574_t1	Avag_53866001	Bflo_260810494	Pfuc_9831_1_17543_t1	Adig_17333	Bflo_260805987	Bflo_260785347	Nvec_29977_IL8	Pfuc_3668_1_23377_t1	Pfuc_942_1_36743_t1	Avag_17553001	Avag_60272001	Adig_11346	Skow_31255m	Adig_22457	Pfuc_49820_1_48710_t1	Lgig_156957	Adig_02800	Pfuc_2805_1_37406_t1	Adig_22394	Adig_16192	Nvec_30010_SMC_hinge	Nvec_8349_	Nvec_3975_Sigma70_ECF	Nvec_32997_	Adig_12934	Nvec_36299_CryBP1	Nvec_45552_TraC	Pfuc_32164_1_62689_t1	Adig_12778	Pfuc_40503_1_55777_t1	Nvec_47638_PPV_E2_N	Cgig_22605	Adig_19954	Nvec_27141_zf_CW	Skow_19775m	Pfuc_16645_1_39840_t1	Pfuc_25897_1_04482_t1	Nvec_38480_	Lgig_153336	Adig_03125	Nvec_58629_Homeobox	Nvec_42761_	Nvec_36300_	Nvec_31173_	Adig_08095	Pfuc_9194_1_46011_t1	Adig_22110	Pfuc_84352_1_34989_t1	Bflo_260786411	Pfuc_1019_1_36788_t1	Nvec_49888_FlaG	Pfuc_22270_1_26007_t1	Pfuc_29731_1_40770_t1	Adig_00341	Nvec_16969_	Nvec_35197_SAP	Nvec_36118_	Pfuc_103736_1_49572_t1	Adig_08740	Nvec_59251_	Nvec_2872_	Nvec_43517_	Nvec_21350_	Nvec_16141_	Pfuc_136439_1_21191_t1	Pfuc_21270_1_25934_t1
HG_15718	Skow_27671m	Lgig_120299	Nvec_24048_	Skow_46368m	Skow_44355m	Skow_02337m	Skow_30773m	Lgig_169970	Pfuc_456002_1_36129_t1
HG_26180	Nvec_55297_Drf_FH1	Sjap_0316220	Lgig_167355	Nvec_2888_	Nvec_52204_DltD_N
HG_20556	Lgig_130006	Skow_09068m	Pfuc_27283_1_62470_t1	Skow_43036m	Hmag_219848	Pfuc_192194_1_64742_t1	Skow_43055m
HG_64232	Skow_13028m	Hmag_215812
HG_19510	Adig_00303	Adig_09727	Bflo_260796245	Adig_09726	Adig_22480	Nvec_19454_	Adig_22773
HG_62167	Hmag_200328	Cint_029345
HG_23027	Bflo_260785391	Adig_00262	Adig_18575	Adig_23291	Adig_05746	Adig_04884
HG_15990	Adig_03565	Drer_070622_Uncharacterized_protein_Source_UniProtKB_TrEMBL_Acc_H9GXR8_CABZ01064972_1	Adig_09157	Drer_088172_Uncharacterized_protein_Source_UniProtKB_TrEMBL_Acc_F1QVC1_CABZ01056518_1	Xtro_061871	Xtro_063435	Drer_091311_Uncharacterized_protein_Source_UniProtKB_TrEMBL_Acc_H9GZA6_CABZ01064973_1	Xtro_059398	Xtro_064035
HG_20387	Hmag_216411	Hmag_210004	Spur_005879_Hypp_1612	Csav_005399	Cint_017777	Csav_012220	Lgig_155060
HG_16396	Adig_24417	Adig_01104	Nvec_6868_DUF116	Adig_24605	Pfuc_3421_1_30411_t1	Adig_21391	Adig_23532	Nvec_28308_	Pfuc_346974_1_57692_t1
HG_13853	Pfuc_4590_1_30728_t1	Pfuc_2167_1_15726_t1	Pfuc_1673_1_58630_t1	Pfuc_6237_1_16886_t1	Pfuc_25142_1_33491_t1	Pfuc_54615_1_48817_t1	Hmag_221704	Pfuc_3431_1_08610_t1	Pfuc_1118_1_15359_t1	Pfuc_29200_1_11957_t1	Pfuc_22271_1_62139_t1
HG_16019	Nvec_48483_SH3_1	Cint_021516	Cint_025096	Cint_029031	Csav_003393	Cint_029509	Skow_44291m	Lgig_107859	Nvec_19294_
HG_11788	Acar_00016657	Drer_033548_NFKB_inhibitor_interacting_Ras_like_1_Source_ZFIN_Acc_ZDB_GENE_040718_215_nkiras1	Ctel_21196	Dpul_206331	Hrob_81180	Znev_06522	Dmel_0040513_kappaB_Ras_kappaB_Ras_Source_FlyBase_0040513	Sjap_0305960	Lgig_222960	Sman_059690_Putative_kappa_B_ras_Source_UniProtKB_TrEMBL_Acc_G4VMD8	Avag_12182001	Avag_24827001	Gsal_7993_nf_kappa_b_inhibitor_interacting_ras_like_protein_2	Nvec_33574_
HG_13612	Odio_004199001	Bsch_g58520	Cint_003251	Cint_003255	Bsch_g36119	Cint_003250	Bsch_g62521	Bsch_g69119	Bsch_g69167	Hmag_222880	Cint_029591
HG_10836	Tcas_270013306	Znev_00726	Bflo_260793434	Dmel_0028408_Drep_2_DNA_fragmentation_factor_related_protein_2_Source_FlyBase_0028408	Mmar_MMa12069	Tcas_270001621	Isca_ISCW017650-PA	Znev_00251	Dpul_16993	Dmel_0024732_Drep_1_DNA_fragmentation_factor_related_protein_1_Source_FlyBase_0024732	Dmel_0028407_Drep_3_DNA_fragmentation_factor_related_protein_3_Source_FlyBase_0028407	Mmar_MMa07816	Smar_013475	Smim_52905_PREDICTED_similar_to_AGAP005254_PA_Tribolium_castaneum_gi_189241153_ref_XP_974468_3e_64_217	Dpul_304804	Hmag_220305
HG_12258	Hmag_207719	Hmag_222552	Hmag_200723	Hmag_218246	Hmag_205601	Hmag_203321	Hmag_206000	Hmag_205466	Hmag_205999	Hmag_220727	Hmag_228506	Hmag_216495	Pfuc_23871_1_47609_t1
HG_11683	Bsch_g18003	Csav_013714	Cint_007053	Bsch_g50266	Nvec_11165_SH3_1	Ggal_029032	Ctel_186976	Hsap_Ensmbl0257961_Homo_sapiens_Rho_GTPase_activating_protein_27_ARHGAP27_transcript_variant_4_mRNA_Source_RefSeq_mRNA_Acc_NM_001282290_AC003070_1	Spur_001746_Spur_001746	Hmag_233521	Skow_18963m	Cgig_06391	Lgig_172605	Rcul_t35044
HG_12322	Skow_10844m	Nvec_43320_	Csav_003665	Nvec_49625_DPPIV_N	Nvec_43075_FA_desaturase	Nvec_53530_	Nvec_55475_VQ	Nvec_43611_FA_desaturase	Skow_19528m	Lgig_133188	Nvec_33137_	Skow_27675m	Bflo_260785954
HG_46760	Skow_09357m	Nvec_44561_	Sjap_0306440
HG_41911	Nvec_15409_	Ctel_57189	Smar_009188
HG_41606	Hmag_215342	Hmag_217058	Sjap_0121730
HG_33959	Skow_17713m	Skow_10040m	Skow_24990m	Hmag_225089
HG_38631	Nvec_10121_	Pfuc_457351_1_21820_t1	Pfuc_658061_1_14592_t1
HG_31958	Drer_097993_sushi_domain_containing_1_Source_HGNC_Symbol_Acc_25413_SUSD1_3_of_3	Drer_026313_CD97_molecule_Source_HGNC_Symbol_Acc_1711_CD97_1_of_4	Drer_097138_si_ch211_191c10_3_Source_ZFIN_Acc_ZDB_GENE_131127_492_si_ch211_191c10_3	Hmag_208776
HG_28847	Rcul_t29487	Nvec_13343_
HG_34396	Lgig_142790	Nvec_17322_	Lgig_174203	Lgig_142814
HG_33613	Sjap_0301470	Hmag_207439	Sman_165150	Hmag_203780
HG_9474	Lgig_230307	Znev_09758	Spur_009700_Spur_009700	Isca_ISCW006907-PA	Dmel_0040666_CG12848	Sjap_0307430	Dpul_305870	Skow_33860m	Smim_66740_CG12848_partial_Drosophila_yakuba_gi_33328859_gb_AAQ09836_8e_12_64_7	Egra_05663	Hmic_0606900	Acar_00009485	Xtro_022041	Bflo_261289525	Drer_029100_coiled_coil_helix_coiled_coil_helix_domain_containing_1_Source_ZFIN_Acc_ZDB_GENE_060810_176_chchd1	Gsal_12864_coiled_coil_helix_coiled_coil_helix_domain_containing_1	Hsap_Ensmbl0172586_coiled_coil_helix_coiled_coil_helix_domain_containing_1_Source_HGNC_Symbol_Acc_23518_CHCHD1	Dpul_333195	Sman_203180	Nvec_12820_CHCH
HG_64729	Nvec_15220_VAR1	Skow_23398m
HG_27693	Nvec_58802_Gag_spuma	Skow_41206m	Ctel_129062	Skow_14468m	Skow_37463m
HG_5296	Skow_22995m	Hmag_220554	Ctel_96366	Lgig_82286	Nvec_27754_	Skow_04809m	Skow_04670m	Skow_04665m	Nvec_4592_Ribosomal_S30AE	Lgig_144583	Skow_28840m	Sjap_0314330	Skow_20007m	Skow_04025m	Skow_16546m	Ctel_118681	Nvec_23053_	Lgig_146918	Bflo_260815797	Skow_37755m	Skow_37757m	Skow_37759m	Skow_04667m	Skow_37760m	Skow_37756m	Skow_34634m	Skow_34629m	Skow_34622m	Skow_34628m	Skow_34627m	Skow_34631m	Skow_34623m	Skow_34624m	Skow_37758m	Skow_34630m	Skow_34626m	Skow_37762m	Skow_39270m	Skow_34625m	Skow_37754m	Skow_34632m	Skow_43692m	Nvec_17978_DUF1399	Skow_06204m	Skow_41686m	Skow_31497m	Skow_06193m	Skow_16558m
HG_22949	Pfuc_290820_1_07064_t1	Lgig_141362	Pfuc_8493_1_02606_t1	Nvec_19051_	Nvec_47412_	Pfuc_6461_1_24019_t1
HG_31274	Skow_45328m	Nvec_16361_	Nvec_26986_RepA1_leader	Bflo_260809129
HG_23724	Nvec_9221_Cornifin	Nvec_34912_	Nvec_46676_UPF0259	Nvec_33411_7tm_1	Nvec_42576_VlpA_repeat	Skow_25118m
HG_63503	Cint_021440	Nvec_45406_7tm_2
HG_18612	Adig_13843	Nvec_7529_Toxin_29	Nvec_30078_	Nvec_26161_Herpes_LP	Nvec_23973_	Nvec_42526_	Skow_29258m	Nvec_3418_E_raikovi_mat
HG_8373	Pfuc_891_1_00523_t1	Pfuc_6380_1_16907_t1	Pfuc_627_1_00432_t1	Ctel_189698	Pfuc_165801_1_57331_t1	Pfuc_1607_1_08036_t1	Pfuc_114783_1_28229_t1	Pfuc_26142_1_11753_t1	Pfuc_458131_1_21826_t1	Pfuc_175748_1_50039_t1	Pfuc_30213_1_26512_t1	Pfuc_55029_1_12836_t1	Pfuc_113013_1_49672_t1	Pfuc_11824_1_60947_t1	Adig_14430	Pfuc_216181_1_57489_t1	Pfuc_1020_1_15315_t1	Pfuc_139041_1_28385_t1	Pfuc_13408_1_53942_t1	Pfuc_5472_1_02006_t1	Pfuc_201334_1_72058_t1	Pfuc_124261_1_13784_t1	Pfuc_2248_1_66247_t1	Pfuc_19799_1_54613_t1
HG_24025	Hmag_206805	Hmag_203223	Lgig_101269	Lgig_59328	Skow_17494m	Lgig_101520
HG_18202	Hmag_228905	Dmel_0259699_CG42353	Skow_01324m	Skow_01332m	Skow_01322m	Skow_39285m	Lgig_105673	Smar_014615
HG_16032	Spur_003105_Hypp_1433	Pfuc_4482_1_23587_t1	Skow_28761m	Cgig_09583_Rhodopsin_GQ_coupled_Source_UniProtKB_TrEMBL_Acc_K1Q7K6	Nvec_13098_7tm_1	Pfuc_59063_1_27452_t1	Skow_11436m	Pfuc_3987_1_37768_t1	Pfuc_5861_1_67347_t1
HG_46606	Avag_60777001	Nvec_12595_	Nvec_44924_
HG_12440	Cgig_06642	Pfuc_4737_1_01810_t1	Lgig_237577	Smar_011106	Avag_07492001	Smim_62499_PREDICTED_similar_to_CG4585_CG4585_PA_Tribolium_castaneum_gi_189235507_ref_XP_001809330_5e_53_187	Avag_37014001	Dmel_0025335_CG4585	Adig_16457	Avag_00754001	Hmag_228304	Isca_ISCW007695-PA	Avag_15143001
HG_14031	Nvec_36505_	Skow_24018m	Skow_13325m	Skow_24039m	Lgig_88250	Pfuc_349035_1_43214_t1	Lgig_228885	Skow_10857m	Nvec_58272_DUF326	Pfuc_18252_1_03901_t1
HG_40539	Adig_19174	Skow_01872m	Adig_19173
HG_43451	Adig_20810	Adig_23446	Skow_23606m
HG_9886	Smim_37334_Sel1_domain_protein_repeat_containing_protein_Desulfonatronospira_thiodismutans_ASO3_gi_298528495_ref_ZP_07015899_4e_11_65_5	Bflo_260835005	Ctel_227108	Skow_23265m	Avag_40337001	Lgig_239294	Rcul_t42785	Hmag_207300	Ggal_000827	Cgig_17924	Pfuc_210402_1_28634_t1	Adig_09271	Pfuc_76774_1_63818_t1	Hrob_179976	Nvec_42364_	Avag_14866001	Gsal_13744_uncharacterized_protein_loc100888314	Nvec_7257_
HG_33667	Cgig_16646_Putative_palmitoyltransferase_ZDHHC16_Source_UniProtKB_TrEMBL_Acc_K1QAC3	Pfuc_50432_1_70692_t1	Pfuc_18263_1_69176_t1	Nvec_3947_
HG_9933	Bflo_260781493	Nvec_40203_	Skow_18084m	Skow_01383m	Skow_01396m	Skow_01387m	Nvec_890_	Lgig_138523	Pfuc_12919_1_32273_t1	Skow_11526m	Skow_22093m	Spur_011929_Hypp_2008	Pfuc_85701_1_06053_t1	Skow_01389m	Skow_01390m	Bflo_260787621	Skow_29491m	Skow_41985m
HG_9757	Xtro_038142	Ctel_197873	Lgig_86453	Ctel_215379	Ctel_195606	Ctel_87329	Ctel_213499	Ctel_228596	Ctel_189585	Skow_07272m	Ctel_108399	Ctel_125217	Skow_16373m	Nvec_35200_	Skow_30400m	Ctel_187695	Ctel_209381	Hmag_213499	Smar_006831
HG_75278	Nvec_39644_	Spur_007716_Spur_007716
HG_33426	Xtro_061693	Xtro_005953	Xtro_059806	Nvec_18642_CsrA
HG_25779	Hmag_208792	Hmag_203077	Hmag_207706	Cint_029759	Hmag_204559
HG_26659	Adig_10415	Adig_22713	Nvec_19389_ABC1	Pfuc_7924_1_38663_t1	Nvec_37197_Myosin_N
HG_6130	Cele_002181_kal_1_Protein_KAL_1_kal_1_mRNA_complete_cds_Source_RefSeq_mRNA_Acc_NM_061067	Bmal_170578180	Acar_00000423	Ctel_221478	Hsap_Ensmbl0011201_Kallmann_syndrome_1_sequence_Source_HGNC_Symbol_Acc_6211_KAL1	Drer_012896_Kallmann_syndrome_1a_sequence_Source_ZFIN_Acc_ZDB_GENE_000201_9_kal1a	Ggal_026766	Xtro_055036	Xtro_048246	Bflo_260796375	Ctel_221479	Skow_25565m	Drer_004932_Kallmann_syndrome_1b_sequence_Source_ZFIN_Acc_ZDB_GENE_000201_13_kal1b	Drer_087064_Uncharacterized_protein_Source_UniProtKB_TrEMBL_Acc_F1R2L9_CABZ01086942_1	Smar_009444	Emul_01907	Spur_028470_KmanL	Egra_05381	Lgig_159069	Hmic_0389300	Dmel_0039155_Kal1_Kallmann_syndrome_1_ortholog_Source_FlyBase_0039155	Sjap_0096140	Sjap_0058070	Gsal_9590_kalm_chick_ame_full_anosmin_1_ame_full_kallmann_syndrome_protein_homolog_flags_precursor	Csav_010947	Sman_198240_Putative_anosmin_Source_UniProtKB_TrEMBL_Acc_G4VJZ3	Hrob_91617	Cgig_20702_Anosmin_1_Source_UniProtKB_TrEMBL_Acc_K1REC0	Cgig_03665_Anosmin_1_Source_UniProtKB_TrEMBL_Acc_K1Q7S9	Skow_43864m	Hrob_194875	Hrob_189718	Znev_15914	Hrob_194348	Ggal_011030	Sjap_0315280	Lgig_228395	Adig_08308	Sman_142500_Putative_anosmin_Source_UniProtKB_TrEMBL_Acc_G4VE76	Smim_15855_PREDICTED_anosmin_Sus_scrofa_gi_335305681_ref_XP_001925105_0_002_43_5
HG_35153	Spur_025659_FanccL_1	Spur_001940_FanccL	Adig_14897	Nvec_17028_
HG_26795	Cele_021578_Y46B2A_3_Protein_Y46B2A_3_Y46B2A_3_mRNA_complete_cds_Source_RefSeq_mRNA_Acc_NM_061434	Nvec_15601_Toxin_16	Nvec_46637_Toxin_16	Skow_33362m	Bflo_260791926
HG_9804	Lgig_234219	Cgig_21364_Spermatogenesis_associated_protein_1_Source_UniProtKB_TrEMBL_Acc_K1S5U0	Pfuc_2313_1_51620_t1	Spur_023355_Spur_023355	Ctel_149845	Xtro_018919	Skow_05481m	Ggal_014266	Drer_094327_Uncharacterized_protein_Source_UniProtKB_TrEMBL_Acc_F1R6D6_CR848761_1	Nvec_44458_Filament	Ggal_037935	Adig_12989	Smim_5665_PREDICTED_spermatogenesis_associated_like_Saccoglossus_kowalevskii_gi_291227387_ref_XP_002733667_7e_24_115	Mmar_MMa40090	Mmar_MMa06965	Csav_018677	Csav_018678	Hrob_194448	Gsal_4834_hypothetical_protein_putative_homolog_to_CAPTEDRAFT_149845_Capitella_teleta
HG_9628	Nvec_9510_Keratin_B2	Hsap_Ensmbl0263186_keratin_associated_protein_16_1_Source_HGNC_Symbol_Acc_18916_KRTAP16_1	Hsap_Ensmbl0272651_keratin_associated_protein_10_8_Source_HGNC_Symbol_Acc_20525_KRTAP10_8	Hsap_Ensmbl0273351_keratin_associated_protein_10_4_Source_HGNC_Symbol_Acc_20521_KRTAP10_4	Hsap_Ensmbl0215454_keratin_associated_protein_10_4_Source_HGNC_Symbol_Acc_20521_KRTAP10_4	Hsap_Ensmbl0221837_keratin_associated_protein_10_9_Source_HGNC_Symbol_Acc_22971_KRTAP10_9	Hsap_Ensmbl0205445_keratin_associated_protein_10_2_Source_HGNC_Symbol_Acc_22967_KRTAP10_2	Hsap_Ensmbl0273412_keratin_associated_protein_10_11_Source_HGNC_Symbol_Acc_20528_KRTAP10_11	Hsap_Ensmbl0272804_AP001067_1	Hsap_Ensmbl0189169_keratin_associated_protein_10_12_Source_HGNC_Symbol_Acc_20533_KRTAP10_12	Hsap_Ensmbl0205441_keratin_associated_protein_10_7_Source_HGNC_Symbol_Acc_22970_KRTAP10_7	Hsap_Ensmbl0273322_keratin_associated_protein_10_5_Source_HGNC_Symbol_Acc_22969_KRTAP10_5	Hsap_Ensmbl0273054_keratin_associated_protein_10_3_Source_HGNC_Symbol_Acc_22968_KRTAP10_3	Hsap_Ensmbl0241123_keratin_associated_protein_10_5_Source_HGNC_Symbol_Acc_22969_KRTAP10_5	Hsap_Ensmbl0262542_keratin_associated_protein_29_1_Source_HGNC_Symbol_Acc_34211_KRTAP29_1	Hsap_Ensmbl0215455_keratin_associated_protein_10_1_Source_HGNC_Symbol_Acc_22966_KRTAP10_1	Hsap_Ensmbl0188155_keratin_associated_protein_10_6_Source_HGNC_Symbol_Acc_20523_KRTAP10_6	Hsap_Ensmbl0272961_keratin_associated_protein_10_6_Source_HGNC_Symbol_Acc_20523_KRTAP10_6	Hsap_Ensmbl0221859_keratin_associated_protein_10_10_Source_HGNC_Symbol_Acc_22972_KRTAP10_10
HG_19787	Bsch_g40190	Hmag_200443	Hmag_203411	Drer_069189_si_dkey_242h9_3_Source_ZFIN_Acc_ZDB_GENE_060503_347_si_dkey_242h9_3	Hmag_210582	Isca_ISCW001342-PA	Hmag_224617
HG_5538	Adig_20732	Hmag_227098	Adig_10094	Adig_09355	Nvec_14386_Ion_trans_2	Nvec_30326_	Ctel_188993	Skow_09444m	Adig_11932	Adig_13609	Hmag_225410	Nvec_44231_Ion_trans_2	Ctel_222985	Hmag_229342	Ctel_224114	Gsal_7754_protein	Nvec_11379_Ion_trans_2	Hmag_229612	Nvec_11800_Ion_trans_2	Adig_15206	Ctel_188994	Gsal_2002_protein	Nvec_34706_Ion_trans_2	Adig_18246	Nvec_52304_	Nvec_19154_	Nvec_55970_Ion_trans_2	Adig_15208	Adig_05638	Ctel_199479	Nvec_23962_	Nvec_49514_Ion_trans_2	Adig_10813	Nvec_31965_	Nvec_44301_CXC	Adig_05743	Adig_18073	Adig_06587	Hmag_213163	Hmag_210994	Adig_12358	Nvec_10528_	Nvec_11798_FeoB_C	Nvec_27663_VPEP	Nvec_32911_	Nvec_7482_
HG_26144	Bsch_g22855	Nvec_36521_	Cgig_09066	Pfuc_583_1_43748_t1	Pfuc_3723_1_30516_t1
HG_17786	Bflo_260797439	Pfuc_7839_1_17193_t2	Pfuc_7839_1_17193_t1	Lgig_236388	Pfuc_13319_1_03342_t1	Skow_39734m	Adig_19291	Nvec_1061_Extensin_2
HG_23673	Skow_16959m	Nvec_43335_	Nvec_16106_	Nvec_8780_	Nvec_29612_	Odio_017618001
HG_17714	Hmag_202297	Hmag_218834	Hmag_205403	Isca_ISCW024437-PA	Hmag_217902	Hmag_221303	Hmag_200995	Isca_ISCW009445-PA
HG_14833	Hmag_208672	Nvec_5015_Peptidase_A16_N	Nvec_12901_	Hmag_211400	Nvec_15666_DUF1252	Hmag_211721	Hmag_224100	Nvec_25970_Peptidase_A16_N	Skow_05423m	Nvec_50405_Remorin_C
HG_16496	Hrob_176662	Hrob_164477	Skow_10794m	Nvec_44979_PkinA_anch	Skow_12556m	Lgig_168253	Skow_21530m	Lgig_144295	Hrob_173454
HG_23094	Skow_00090m	Skow_00092m	Cint_028913	Skow_05538m	Hmag_224143	Skow_37067m
HG_12768	Adig_02953	Adig_19410	Ctel_202617	Adig_19883	Adig_02775	Skow_33905m	Skow_04070m	Skow_23755m	Ctel_209629	Adig_23882	Skow_04055m	Lgig_155604
HG_18320	Hrob_172691	Hmag_216805	Hrob_180330	Hrob_180325	Hrob_184171	Hrob_178010	Hrob_179030	Hrob_180329
HG_16391	Cgig_04991	Lgig_234636	Bflo_260797183	Bflo_260816561	Skow_17762m	Ctel_207497	Hmag_226768	Ctel_209323	Adig_02374
HG_12527	Hmag_222240	Hmag_223665	Smim_40596_Histone_lysine_N_methyltransferase_SETMAR_Camponotus_floridanus_gi_307175129_gb_EFN65244_7e_13_66_2	Hmag_209012	Hmag_209013	Hmag_209014	Hmag_223672	Hmag_223666	Hmag_211580	Hmag_223668	Hmag_223664	Hmag_220123	Hmag_223671
HG_7643	Bflo_260824547	Bflo_260789474	Bflo_260791629	Bsch_g28600	Cint_018423	Bflo_260836170	Cint_028293	Cint_028322	Cint_028320	Csav_016297	Cgig_26598_Chondroitin_proteoglycan_2_Source_UniProtKB_TrEMBL_Acc_K1QYL3	Cint_021097	Csav_011682	Dmel_0036227_CG17826	Cint_028321	Cint_028310	Cint_028309	Lgig_231558	Lgig_214221	Odio_026834001	Cgig_22842	Lgig_171147	Pfuc_16254_1_68947_t1	Znev_03263	Mmar_MMa43404	Odio_003424001	Dmel_0051077_CG31077	Nvec_2441_CBM_14
HG_7514	Skow_45549m	Skow_07500m	Ctel_210615	Skow_37427m	Skow_07515m	Bflo_260785187	Nvec_19045_	Bflo_260781073	Skow_10872m	Skow_37420m	Skow_37417m	Skow_37418m	Skow_07530m	Skow_45543m	Skow_05899m	Skow_37428m	Skow_37423m	Skow_07520m	Skow_10851m	Skow_19628m	Skow_37415m	Skow_10865m	Skow_37424m	Skow_40229m	Skow_07518m	Skow_10860m	Skow_37426m	Skow_05901m	Skow_10854m
HG_6671	Adig_13449	Hmag_201864	Hrob_160305	Hmag_210002	Hmag_218432	Hmag_216560	Hmag_200394	Hmag_212967	Hmag_206814	Hmag_226369	Hmag_206699	Hmag_210890	Hmag_205723	Hmag_225530	Hmag_208068	Hmag_208329	Hmag_218158	Hmag_209590	Hmag_214710	Hmag_206244	Hmag_206325	Hmag_201928	Hmag_201751	Hmag_208067	Hmag_217725	Hmag_200414	Hmag_228258	Hmag_205724	Hmag_231805	Hmag_202971	Hmag_228119	Hmag_218548	Hmag_204436	Nvec_33380_Herpes_capsid	Hmag_222602
HG_1948	Lgig_237258	Lgig_155888	Lgig_164297	Hmag_221327	Lgig_158067	Lgig_165410	Lgig_162838	Lgig_173792	Lgig_175943	Lgig_153942	Lgig_155885	Lgig_173049	Lgig_171434	Lgig_157207	Lgig_163658	Lgig_163252	Lgig_174552	Lgig_160991	Lgig_158718	Lgig_173476	Lgig_158389	Lgig_157507	Lgig_154574	Lgig_158543	Lgig_170700	Lgig_153506	Lgig_171407	Lgig_170537	Lgig_165262	Lgig_173259	Lgig_175786	Lgig_160972	Lgig_162796	Lgig_176126	Lgig_176553	Lgig_162611	Lgig_162622	Lgig_175241	Lgig_170939	Lgig_165378	Lgig_155936	Lgig_163173	Lgig_155665	Lgig_156691	Lgig_176326	Lgig_165370	Lgig_165369	Lgig_152244	Lgig_155600	Lgig_155946	Lgig_162023	Lgig_165503	Lgig_160096	Lgig_163203	Lgig_175139	Lgig_158457	Lgig_161860	Lgig_171383	Lgig_167643	Lgig_174556	Lgig_157194	Lgig_165248	Lgig_155421	Lgig_175450	Lgig_153505	Lgig_170734	Lgig_166526	Lgig_172413	Lgig_173048	Lgig_176645	Lgig_171340	Lgig_172056	Lgig_153597	Lgig_152741	Lgig_171421	Lgig_154567	Lgig_155886	Lgig_161031	Lgig_164609	Lgig_161033	Lgig_156713	Lgig_165548	Lgig_158418	Lgig_165409	Lgig_161037	Lgig_157269	Lgig_176358	Lgig_163230	Lgig_171634	Lgig_157199	Lgig_166065	Lgig_158426	Lgig_155207	Lgig_173156	Lgig_176561	Lgig_154987	Lgig_164607	Lgig_175838	Lgig_160063	Lgig_163644	Lgig_155889	Lgig_164076	Lgig_154965
HG_34424	Hmag_201249	Hmag_201248	Hmag_203290	Pfuc_20487_1_18722_t1
HG_64829	Skow_12312m	Hmag_222160
HG_25961	Bsch_g15582	Bsch_g2214	Adig_20015	Csav_008326	Nvec_14639_
HG_27552	Cgig_23510	Pfuc_4713_1_59577_t1	Spur_014981_Hypp_105	Skow_34392m	Adig_08560
HG_66387	Dpul_239461	Nvec_5206_OmpA
HG_1351	Bsch_g67062	Bsch_g10344	Bsch_g38147	Bsch_g52073	Bsch_g71894	Bsch_g56506	Bsch_g69699	Bsch_g45616	Bsch_g64716	Bsch_g60322	Bsch_g5618	Bsch_g39165	Bsch_g65789	Bsch_g43971	Bsch_g60460	Bsch_g50905	Bsch_g63353	Bsch_g65635	Bsch_g40949	Bsch_g16028	Bsch_g10931	Bsch_g41303	Bsch_g35958	Bsch_g68301	Bsch_g39115	Bsch_g56921	Bsch_g54070	Bsch_g64425	Bsch_g57338	Bsch_g14280	Bsch_g29814	Bsch_g13242	Bsch_g20903	Bsch_g47537	Bsch_g11123	Bsch_g69308	Bsch_g14263	Bsch_g52061	Bsch_g63174	Bsch_g44207	Bsch_g47334	Bsch_g35282	Bsch_g50902	Bsch_g12817	Bsch_g46938	Bsch_g64538	Bsch_g61275	Bsch_g64733	Bsch_g28214	Bsch_g67148	Bsch_g65366	Bsch_g65708	Bsch_g59406	Bsch_g44355	Bsch_g25714	Bsch_g43839	Bsch_g70652	Bsch_g60067	Bsch_g38480	Bsch_g67304	Bsch_g55908	Bsch_g59390	Bsch_g56074	Bsch_g54390	Bsch_g42432	Bsch_g27855	Bsch_g59235	Bsch_g43862	Bsch_g68372	Bsch_g62285	Bsch_g59146	Bsch_g70434	Bsch_g17434	Bsch_g34026	Bsch_g27955	Bsch_g25451	Bsch_g44413	Bsch_g20440	Bsch_g54991	Bsch_g42997	Bsch_g40759	Bsch_g47333	Bsch_g66177	Bsch_g59803	Bsch_g19000	Bsch_g31809	Bsch_g70161	Bsch_g50079	Bsch_g60877	Bsch_g72071	Bsch_g43563	Bsch_g13725	Bsch_g53900	Bsch_g70693	Bsch_g15380	Bsch_g66458	Bsch_g13787	Bsch_g26341	Bsch_g51831	Bsch_g35285	Bsch_g40747	Bsch_g42916	Bsch_g52348	Bsch_g52592	Bsch_g13949	Bsch_g41338	Bsch_g59729	Bsch_g62182	Bsch_g58178	Bsch_g50788	Cgig_06540_Bcl_2_like_protein_1_Source_UniProtKB_TrEMBL_Acc_K1QHH5	Lgig_234736	Skow_05014m	Cgig_06542_Apoptosis_regulator_Bcl_2_Source_UniProtKB_TrEMBL_Acc_K1R9D6	Spur_010786_Mcl	Bflo_260792368	Drer_008363_myeloid_cell_leukemia_sequence_1b_Source_ZFIN_Acc_ZDB_GENE_030825_1_mcl1b	Drer_026766_BCL2_like_10_apoptosis_facilitator_Source_ZFIN_Acc_ZDB_GENE_030825_2_bcl2l10	Drer_009779_myeloid_cell_leukemia_sequence_1a_Source_ZFIN_Acc_ZDB_GENE_000511_7_mcl1a	Bsch_g40769	Ggal_010509	Ctel_165727	Hrob_153133	Acar_00008571	Xtro_056124	Ggal_030816	Ggal_023533	Ctel_50530	Hmag_208552	Bsch_g11947	Hsap_Ensmbl0137875_BCL2_like_10_apoptosis_facilitator_Source_HGNC_Symbol_Acc_993_BCL2L10	Hsap_Ensmbl0143384_myeloid_cell_leukemia_sequence_1_BCL2_related_Source_HGNC_Symbol_Acc_6943_MCL1
HG_27078	Cgig_06531	Nvec_8976_	Nvec_51784_	Nvec_43719_zf_U1	Nvec_56903_
HG_4937	Skow_46467m	Skow_19597m	Spur_020496_PolypL_952	Skow_13502m	Skow_15249m	Skow_40770m	Skow_19400m	Skow_17685m	Skow_31404m	Skow_35056m	Skow_27627m	Skow_45761m	Adig_20445	Nvec_19895_PHD	Nvec_22184_PHD	Skow_22151m	Skow_42143m	Skow_23221m	Skow_23708m	Skow_40918m	Skow_23800m	Skow_27172m	Skow_42191m	Nvec_270_PHD	Spur_010768_RtL_24	Adig_00212	Mmar_MMa42023	Skow_26103m	Skow_42139m	Skow_17667m	Skow_24156m	Adig_12103	Skow_21245m	Adig_04017	Nvec_42667_Ribosomal_S9	Skow_17952m	Skow_22497m	Skow_37749m	Skow_09225m	Skow_05842m	Skow_04029m	Skow_12224m	Skow_41820m	Skow_13075m	Nvec_33679_	Hmag_214197	Hmag_215285	Hrob_163018	Hrob_79357	Skow_22150m	Skow_12218m	Rcul_t28903
HG_23414	Cint_025501	Adig_00149	Adig_00290	Nvec_5198_	Nvec_39820_PKD	Avag_33261001
HG_20638	Ctel_198951	Smim_10840_biorientation_of_chromosomes_in_cell_division_protein_Danio_rerio_gi_115749602_ref_NP_001070180_6e_04_47_4	Rcul_t23563	Hmag_230571
HG_63570	Lgig_148554	Nvec_11637_
HG_23245	Lgig_174206	Lgig_112084	Nvec_32850_GRP	Skow_27249m	Nvec_48474_	Nvec_58371
HG_4293	Adig_18378	Adig_08701	Adig_13482	Adig_17629	Skow_05908m	Bflo_260797538	Skow_34073m	Skow_34074m	Adig_22664	Spur_014960_Hypp_769	Nvec_4521_TPR_2	Adig_07255	Nvec_32582_	Adig_00311	Spur_020327_Hypp_970	Adig_12531	Adig_21198	Adig_05898	Adig_03703	Adig_18328	Adig_02592	Adig_03702	Adig_06890	Adig_10511	Adig_10510	Adig_12624	Adig_03322	Adig_02591	Adig_04090	Adig_03258	Adig_14176	Adig_17513	Adig_24657	Adig_23607	Adig_18051	Adig_17530	Adig_15557	Adig_24288	Adig_17077	Adig_00244	Adig_07956	Adig_21079	Adig_03128	Adig_24660	Adig_12304	Adig_23849	Adig_17231	Adig_17878	Adig_22665	Adig_11393	Adig_01042	Adig_16655	Skow_15115m	Adig_12305	Adig_20178	Adig_23783	Adig_23041	Adig_11926	Adig_11441	Bflo_260812816
HG_21790	Adig_13451	Hmag_216647	Pfuc_3851_1_30549_t1	Rcul_t13672	Adig_23887	Adig_23261
HG_14951	Cele_007598_C15A11_4_Protein_C15A11_4_C15A11_4_mRNA_complete_cds_Source_RefSeq_mRNA_Acc_NM_059688	Cele_007599_C15A11_7_Protein_C15A11_7_isoform_a_C15A11_7_mRNA_complete_cds_Source_RefSeq_mRNA_Acc_NM_059691	Cele_017806_F26A1_8_Protein_F26A1_8_F26A1_8_mRNA_complete_cds_Source_RefSeq_mRNA_Acc_NM_065596	Cele_017804_F26A1_6_Protein_F26A1_6_F26A1_6_mRNA_complete_cds_Source_RefSeq_mRNA_Acc_NM_065593	Ctel_215676	Adig_24593	Ctel_64112	Bmal_170590101	Cele_017805_F26A1_7_Protein_F26A1_7_F26A1_7_mRNA_complete_cds_Source_RefSeq_mRNA_Acc_NM_065595	Adig_20444
HG_23140	Cgig_09074	Adig_22014	Pfuc_15318_1_46864_t1	Bflo_260789762	Adig_00386	Adig_07802
HG_45721	Nvec_7781_	Spur_006590_Hypp_486	Skow_22705m
HG_44672	Skow_25697m	Skow_25699m	Nvec_25625_
HG_11250	Bflo_260783304	Cgig_25349_Protein_trunk_Source_UniProtKB_TrEMBL_Acc_K1RXQ7	Lgig_152194	Tspi_316968727	Dmel_0003751_trk_trunk_Source_FlyBase_0003751	Tcas_270002904	Smar_004096	Pfuc_566_1_00402_t1	Nvec_4951_	Nvec_16552_	Ctel_210641	Hrob_182146	Lgig_234654	Hrob_167040	Tcas_270002934
HG_33767	Hsap_Ensmbl0159588_coiled_coil_domain_containing_17_Source_HGNC_Symbol_Acc_26574_CCDC17	Acar_00018180	Acar_00014646	Nvec_31279_PI3K_C2
HG_1675	Drer_069022_ferric_chelate_reductase_1a_Source_ZFIN_Acc_ZDB_GENE_070705_45_frrs1a	Drer_077605_ferric_chelate_reductase_1_Source_HGNC_Symbol_Acc_27622_FRRS1_5_of_5	Dpul_318464	Ctel_207798	Hsap_Ensmbl0156869_ferric_chelate_reductase_1_Source_HGNC_Symbol_Acc_27622_FRRS1	Cgig_24840_Putative_ferric_chelate_reductase_1_Source_UniProtKB_TrEMBL_Acc_K1RP14	Xtro_025519	Smim_9085_AGAP005170_PA_Anopheles_gambiae_str_PEST_gi_158292702_ref_XP_314066_4_2e_104_337	Drer_076183_ferric_chelate_reductase_1a_Source_ZFIN_Acc_ZDB_GENE_070705_45_frrs1a	Cint_017029	Xtro_018035	Xtro_028889	Rcul_t08392	Spur_026165_Reeler_Ccp	Dmel_0034067_CG8399	Ggal_008688	Bflo_260813246	Acar_00003873	Drer_061481_ferric_chelate_reductase_1_Source_HGNC_Symbol_Acc_27622_FRRS1_2_of_5	Acar_00005658	Bflo_260813244	Tcas_270009811	Isca_ISCW010386-PA	Znev_12576	Lgig_164312	Adig_11979	Adig_00422	Lgig_233861	Lgig_172089	Smar_013119	Spur_016188_ReelerL_4	Dpul_300286	Cgig_15384_Putative_ferric_chelate_reductase_1_like_protein_Source_UniProtKB_TrEMBL_Acc_K1QC66	Bflo_260812092	Lgig_235283	Cele_007339_C05D12_1_Protein_C05D12_1_C05D12_1_mRNA_complete_cds_Source_RefSeq_mRNA_Acc_NM_064031	Lgig_162635	Lgig_237623	Cgig_23580_Ferric_chelate_reductase_1_Source_UniProtKB_TrEMBL_Acc_K1RGR1	Egra_09371	Emul_10784	Hmic_0278300	Dpul_304120	Sman_196110_Ceramidase_Source_UniProtKB_TrEMBL_Acc_G4VNB4	Dpul_301622	Pfuc_693_1_36651_t1	Skow_42446m	Cgig_25208_Putative_ferric_chelate_reductase_1_like_protein_Source_UniProtKB_TrEMBL_Acc_K1RDF5	Sjap_0114380	Dpul_224638	Ctel_223351	Pfuc_1539_1_08010_t1	Pfuc_12535_1_39349_t1	Bmal_170592903	Pfuc_693_1_36653_t1	Rcul_t42973	Cele_077490_M03A1_8_Protein_M03A1_8_M03A1_8_mRNA_complete_cds_Source_RefSeq_mRNA_Acc_NM_001129152	Hrob_189242	Mmar_MMa38328	Isca_ISCW004546-PA	Nvec_3043_	Tspi_316967395	Adig_04544	Mmar_MMa10910	Pfuc_138963_1_28380_t1	Hrob_163511	Znev_15792	Sjap_0311030	Cele_009081_F23B12_4_Protein_F23B12_4_isoform_c_F23B12_4_mRNA_complete_cds_Source_RefSeq_mRNA_Acc_NM_001269656	Rcul_t18623	Ctel_219460	Pfuc_83970_1_13303_t1	Adig_12971	Cgig_01974	Pfuc_9283_1_46014_t1	Pfuc_25309_1_04430_t1	Ctel_218024	Spur_015603_ReelerL_2	Csav_017052	Mmar_MMa15325	Dpul_304152	Dpul_304087	Smar_005271	Mmar_MMa44853	Dpul_307896	Mmar_MMa06362	Spur_015604_ReelerL_3	Dpul_318486	Cgig_26143_Putative_ferric_chelate_reductase_1_Source_UniProtKB_TrEMBL_Acc_K1QTJ9	Spur_002367_ReelerL_1	Pfuc_13656_1_32346_t1	Dpul_318465	Dpul_304084	Bflo_260828167	Dpul_321230	Dpul_304128	Lgig_237230	Dpul_304085	Dpul_103311	Dpul_303990	Hrob_163104	Pfuc_38716_1_70284_t1	Bflo_260815801	Pfuc_7913_1_24303_t1	Pfuc_20878_1_18750_t1	Avag_56408001	Dpul_318466	Dpul_312997	Avag_10288001	Isca_ISCW000006-PA	Lgig_172090	Dpul_304067	Hrob_165018	Adig_16010
HG_70970	Skow_23756m	Nvec_22836_
HG_72425	Adig_19085	Skow_46526m
HG_32405	Sman_160340_Putative_translation_initiation_factor_IF_2_Source_UniProtKB_TrEMBL_Acc_G4VT98	Nvec_14511_Keratin_B2	Nvec_11301_	Nvec_22071_Keratin_B2
HG_8971	Hmag_215749	Hmag_217520	Hmag_210028	Pfuc_7011_1_24125_t1	Hmag_215122	Hmag_224418	Hmag_205716	Hmag_206565	Hmag_204775	Hmag_230298	Hmag_215616	Hmag_200643	Hmag_210029	Hmag_217519	Hmag_206564	Hmag_230297	Hmag_219567	Hmag_215151	Hmag_208060	Pfuc_9873_1_10016_t1	Hmag_214029	Hmag_217521
HG_28109	Ctel_211976	Ctel_216923	Hmag_207902	Hmag_208445	Skow_10847m
HG_64706	Skow_18029m	Nvec_33238_
HG_19815	Cgig_08530_Ubiquitin_conjugating_enzyme_E2_U_Source_UniProtKB_TrEMBL_Acc_K1QM65	Bflo_260813398	Nvec_26411_GAS2	Lgig_235267	Ctel_188298	Avag_00668001	Avag_54838001
HG_9170	Skow_00485m	Skow_00479m	Skow_00483m	Skow_46085m	Ctel_89411	Rcul_t42974	Bflo_260814821	Cele_016627_C44B7_5_Protein_C44B7_5_C44B7_5_mRNA_complete_cds_Source_RefSeq_mRNA_Acc_NM_063003	Ggal_036273	Ggal_021419	Xtro_018786	Acar_00006777	Hsap_Ensmbl0260230_ferric_chelate_reductase_1_like_Source_HGNC_Symbol_Acc_1362_FRRS1L	Drer_055069_ferric_chelate_reductase_1_like_Source_HGNC_Symbol_Acc_1362_FRRS1L	Lgig_174310	Nvec_3046_	Adig_17855	Skow_13357m	Pfuc_19693_1_40173_t1	Hrob_171764
HG_5419	Pfuc_7025_1_09474_t1	Lgig_239432	Tcas_270008460	Smim_2286_vacuolar_protein_sorting_protein_putative_Ixodes_scapularis_gi_241111850_ref_XP_002399406_3e_38_143	Bsch_g42269	Bsch_g70004	Bsch_g9365	Bsch_g61198	Bsch_g42389	Csav_006233	Cint_022467	Ggal_005929	Acar_00015500	Spur_016956_Vps37hb	Xtro_012758	Ctel_154715	Hrob_102250	Drer_039319_vacuolar_protein_sorting_37_homolog_B_S_cerevisiae_Source_ZFIN_Acc_ZDB_GENE_060526_254_vps37b	Drer_031836_vacuolar_protein_sorting_37_homolog_C_S_cerevisiae_Source_HGNC_Symbol_Acc_26097_VPS37C	Hsap_Ensmbl0139722_vacuolar_protein_sorting_37_homolog_B_S_cerevisiae_Source_HGNC_Symbol_Acc_25754_VPS37B	Isca_ISCW002857-PA	Smar_004585	Adig_13574	Skow_37719m	Acar_00017504	Hsap_Ensmbl0167987_vacuolar_protein_sorting_37_homolog_C_S_cerevisiae_Source_HGNC_Symbol_Acc_26097_VPS37C	Ggal_008333	Drer_097055_vacuolar_protein_sorting_37_homolog_D_S_cerevisiae_Source_HGNC_Symbol_Acc_18287_VPS37D	Smim_64729_vacuolar_protein_sorting_protein_putative_Ixodes_scapularis_gi_241111850_ref_XP_002399406_1e_59_195	Dmel_0037299_CG1115	Cele_016990_vps_37_Protein_VPS_37_vps_37_mRNA_complete_cds_Source_RefSeq_mRNA_Acc_NM_072073	Odio_012320001	Znev_10252	Cint_029711	Emul_05191	Egra_07115	Bflo_260833656	Hsap_Ensmbl0176428_vacuolar_protein_sorting_37_homolog_D_S_cerevisiae_Source_HGNC_Symbol_Acc_18287_VPS37D	Hmic_0827500	Acar_00007523	Drer_028391_vacuolar_protein_sorting_37_homolog_B_S_cerevisiae_Source_HGNC_Symbol_Acc_25754_VPS37B_1_of_2	Nvec_18353_Mod_r	Tspi_316973335	Cgig_07138_Vacuolar_protein_sorting_associated_protein_37C_Source_UniProtKB_TrEMBL_Acc_K1PM68	Mmar_MMa27334	Hsap_Ensmbl0262018_vacuolar_protein_sorting_37_homolog_D_S_cerevisiae_Source_HGNC_Symbol_Acc_18287_VPS37D	Hmag_211815
HG_13917	Hmag_218089	Hmag_216005	Hmag_206871	Hmag_226251	Hmag_214754	Hmag_223009	Rcul_t17683	Hmag_219179	Hmag_203451	Hmag_214611	Hmag_213357
HG_4623	Adig_24151	Xtro_000855	Ggal_012678	Drer_073869_PDZ_domain_containing_RING_finger_3b_Source_ZFIN_Acc_ZDB_GENE_071022_4_pdzrn3b	Ggal_015497	Ggal_030056	Ctel_51984	Hmag_222815	Cele_016846_C50F7_6_Protein_C50F7_6_C50F7_6_mRNA_complete_cds_Source_RefSeq_mRNA_Acc_NM_068861	Tspi_316978511	Lgig_164582	Rcul_t07214	Pfuc_3876_1_08757_t1	Mmar_MMa13769	Bflo_260813995	Spur_027528_Pdzrn4	Drer_060182_PDZ_domain_containing_4_Source_ZFIN_Acc_ZDB_GENE_050208_15_pdzd4	Acar_00011215	Hrob_76719	Smim_80516_PREDICTED_similar_to_PDZ_domain_containing_RING_finger_protein_4_Ligand_of_Numb_protein_X_4_SEMACAP3_like_protein_Tribolium_castaneum_gi_91082571_ref_XP_966550_9e_35_150	Rcul_t08643	Hsap_Ensmbl0067840_PDZ_domain_containing_4_Source_HGNC_Symbol_Acc_21167_PDZD4	Xtro_001614	Drer_090564_PDZ_domain_containing_4_Source_HGNC_Symbol_Acc_21167_PDZD4_2_of_2	Acar_00014673	Tcas_270015011	Skow_12077m	Hsap_Ensmbl0165966_PDZ_domain_containing_ring_finger_4_Source_HGNC_Symbol_Acc_30552_PDZRN4	Xtro_014827	Acar_00016133	Drer_045687_PDZ_domain_containing_ring_finger_4_Source_ZFIN_Acc_ZDB_GENE_041210_237_pdzrn4	Drer_086878_Uncharacterized_protein_Source_UniProtKB_TrEMBL_Acc_H9GYT3_CABZ01095157_1	Sman_141520	Isca_ISCW021636-PA	Cgig_03210_PDZ_domain_containing_RING_finger_protein_3_Source_UniProtKB_TrEMBL_Acc_K1PSI6	Sjap_0008830	Hrob_167884	Cgig_03208_PDZ_domain_containing_RING_finger_protein_3_Source_UniProtKB_TrEMBL_Acc_K1PD99	Lgig_234023	Cgig_03209	Cgig_11256_PDZ_domain_containing_RING_finger_protein_4_Source_UniProtKB_TrEMBL_Acc_K1QDW8	Pfuc_3876_1_08755_t1	Lgig_164580	Rcul_t08645	Drer_073757_PDZ_domain_containing_RING_finger_3a_Source_ZFIN_Acc_ZDB_GENE_090313_307_pdzrn3a	Dpul_330920	Dmel_0024728_Slip1_Slip1_Source_FlyBase_0024728	Spur_019594_Spur_019594	Sjap_0085340	Hsap_Ensmbl0267915_PDZ_domain_containing_4_Source_HGNC_Symbol_Acc_21167_PDZD4	Bflo_260813999	Gsal_4677_e3_ubiquitin_protein_ligase_pdzrn3	Hrob_181020	Sjap_0085310	Sjap_0085320	Sjap_0085330
HG_18187	Hmag_233314	Skow_39522m	Nvec_29746_Toxin_22	Skow_14444m	Skow_14424m	Skow_14435m	Nvec_30340_	Lgig_147208
HG_22106	Hmag_221284	Hmag_211154	Hmag_208595	Dmel_0033951_CG10139	Tcas_270016658	Znev_04070
HG_3780	Drer_053027_Uncharacterized_protein_Source_UniProtKB_TrEMBL_Acc_F1Q8Q5_FP016247_1	Drer_069197_Uncharacterized_protein_Source_UniProtKB_TrEMBL_Acc_E7F5K0_BX908759_1	Drer_034910_si_ch211_152f2_2_Source_ZFIN_Acc_ZDB_GENE_121214_75_si_ch211_152f2_2	Drer_057844_zgc_171470_Source_ZFIN_Acc_ZDB_GENE_080204_4_zgc_171470	Drer_089894_Uncharacterized_protein_Source_UniProtKB_TrEMBL_Acc_E7F8Z2_CABZ01058865_2	Drer_034098_Uncharacterized_protein_Source_UniProtKB_TrEMBL_Acc_F1R8Q7_CABZ01058865_1	Drer_096623_si_ch211_1f22_13_Source_ZFIN_Acc_ZDB_GENE_121214_68_si_ch211_1f22_13	Drer_096570_si_dkey_27j5_7_Source_ZFIN_Acc_ZDB_GENE_121214_123_si_dkey_27j5_7	Drer_070223_Uncharacterized_protein_Source_UniProtKB_TrEMBL_Acc_E7EXX0_CABZ01058865_2	Drer_094157_si_dkey_27j5_10_Source_ZFIN_Acc_ZDB_GENE_121214_151_si_dkey_27j5_10	Hsap_Ensmbl0012124_CD22_molecule_Source_HGNC_Symbol_Acc_1643_CD22	Drer_043426_Uncharacterized_protein_Source_UniProtKB_TrEMBL_Acc_E7F4H5_CABZ01058867_1	Drer_055277_Uncharacterized_protein_Source_UniProtKB_TrEMBL_Acc_F1RCZ6_CR548631_2	Drer_062309_si_ch211_1f22_14_Source_ZFIN_Acc_ZDB_GENE_121214_69_si_ch211_1f22_14	Drer_096534_si_dkey_27j5_8_Source_ZFIN_Acc_ZDB_GENE_121214_156_si_dkey_27j5_8	Drer_090329_Uncharacterized_protein_Source_UniProtKB_TrEMBL_Acc_E7EZS8_CR790369_2	Drer_092322_si_ch211_152f2_1_Source_ZFIN_Acc_ZDB_GENE_121214_70_si_ch211_152f2_1	Xtro_059564	Drer_096574_si_ch211_152f2_4_Source_ZFIN_Acc_ZDB_GENE_121214_86_si_ch211_152f2_4	Hmag_215727	Drer_094524_si_ch211_1f22_11_Source_ZFIN_Acc_ZDB_GENE_121214_66_si_ch211_1f22_11	Drer_096507_si_ch211_1f22_8_Source_ZFIN_Acc_ZDB_GENE_121214_83_si_ch211_1f22_8	Drer_096543_si_ch211_1f22_7_Source_ZFIN_Acc_ZDB_GENE_121214_167_si_ch211_1f22_7	Drer_096670_si_ch211_1f22_16_Source_ZFIN_Acc_ZDB_GENE_121214_59_si_ch211_1f22_16	Drer_096523_si_ch73_94k4_5_Source_ZFIN_Acc_ZDB_GENE_121214_94_si_ch73_94k4_5	Drer_093845_si_ch211_1f22_12_Source_ZFIN_Acc_ZDB_GENE_121214_103_si_ch211_1f22_12	Drer_096619_si_ch211_1f22_10_Source_ZFIN_Acc_ZDB_GENE_121214_82_si_ch211_1f22_10	Lgig_229571	Acar_00019337	Drer_086301_si_dkey_27j5_6_Source_ZFIN_Acc_ZDB_GENE_121214_157_si_dkey_27j5_6	Hrob_159794	Pfuc_30326_1_69952_t1	Drer_020812_si_ch73_177h5_2_Source_ZFIN_Acc_ZDB_GENE_081104_247_si_ch73_177h5_2	Hmag_215731	Drer_053005_cd22_molecule_Source_ZFIN_Acc_ZDB_GENE_050522_521_cd22	Pfuc_15569_1_18230_t1	Drer_093880_Uncharacterized_protein_Source_UniProtKB_TrEMBL_Acc_E9QFJ4_CABZ01058873_4	Drer_089993_Uncharacterized_protein_Source_UniProtKB_TrEMBL_Acc_F1QTL8_CR788255_1	Drer_087148_Uncharacterized_protein_Source_UniProtKB_TrEMBL_Acc_F1QT76_CR790369_1	Drer_034092_sc_d0284_Source_ZFIN_Acc_ZDB_GENE_080327_4_sc_d0284	Drer_088451_Uncharacterized_protein_Source_UniProtKB_TrEMBL_Acc_F1QCY3_CABZ01058868_2	Drer_054655_si_ch211_1f22_5_Source_ZFIN_Acc_ZDB_GENE_121214_105_si_ch211_1f22_5	Drer_089316_Uncharacterized_protein_Source_UniProtKB_TrEMBL_Acc_F1QED9_CABZ01058873_2	Drer_089710_Uncharacterized_protein_Source_UniProtKB_TrEMBL_Acc_F1R1M8_CABZ01058873_3	Drer_096634_si_ch73_94k4_1_Source_ZFIN_Acc_ZDB_GENE_121214_110_si_ch73_94k4_1	Drer_091074_Uncharacterized_protein_Source_UniProtKB_TrEMBL_Acc_E7F8F8_CABZ01043557_1	Drer_043445_si_ch211_152f2_3_Source_ZFIN_Acc_ZDB_GENE_121214_85_si_ch211_152f2_3	Drer_096671_si_ch73_94k4_3_Source_ZFIN_Acc_ZDB_GENE_121214_91_si_ch73_94k4_3	Drer_086166_si_ch211_286b5_9_Source_ZFIN_Acc_ZDB_GENE_121214_63_si_ch211_286b5_9	Drer_094391_si_ch211_1f22_3_Source_ZFIN_Acc_ZDB_GENE_121214_89_si_ch211_1f22_3	Drer_096621_si_ch211_1f22_4_Source_ZFIN_Acc_ZDB_GENE_121214_107_si_ch211_1f22_4	Drer_034466_Uncharacterized_protein_Source_UniProtKB_TrEMBL_Acc_F1QHS2_CABZ01058873_1	Drer_096656_si_ch211_1f22_6_Source_ZFIN_Acc_ZDB_GENE_121214_119_si_ch211_1f22_6	Acar_00003171	Drer_096625_si_ch211_286b5_8_Source_ZFIN_Acc_ZDB_GENE_121214_73_si_ch211_286b5_8	Drer_017984_zgc_172106_Source_ZFIN_Acc_ZDB_GENE_080204_42_zgc_172106	Drer_057850_Uncharacterized_protein_Source_UniProtKB_TrEMBL_Acc_E7FD44_CABZ01058868_1	Drer_096650_si_dkey_27j5_11_Source_ZFIN_Acc_ZDB_GENE_121214_127_si_dkey_27j5_11	Drer_096576_si_ch211_286b5_6_Source_ZFIN_Acc_ZDB_GENE_121214_216_si_ch211_286b5_6	Drer_076539_si_ch211_53m15_1_Source_ZFIN_Acc_ZDB_GENE_100921_17_si_ch211_53m15_1	Drer_096585_si_ch211_1f22_9_Source_ZFIN_Acc_ZDB_GENE_121214_139_si_ch211_1f22_9	Drer_090519_Uncharacterized_protein_Source_UniProtKB_TrEMBL_Acc_E7F0Q8_CT027682_3	Sjap_0314540	Drer_088761_Uncharacterized_protein_Source_UniProtKB_TrEMBL_Acc_E7EXE5_CABZ01058871_1	Drer_088940_Uncharacterized_protein_Source_UniProtKB_TrEMBL_Acc_E7EZT2_CT027682_1	Drer_089281_Uncharacterized_protein_Source_UniProtKB_TrEMBL_Acc_E7EY08_CT027682_2	Drer_094928_si_ch211_53m15_2_Source_ZFIN_Acc_ZDB_GENE_100922_24_si_ch211_53m15_2
HG_14459	Smim_61720_PREDICTED_similar_to_NAD_ADP_ribosyltransferase_3_like_protein_Strongylocentrotus_purpuratus_gi_115921060_ref_XP_793640_0_0_723	Pfuc_4440_1_23576_t1	Cgig_06111	Tcas_270002243	Csav_009069	Dpul_225615	Dpul_247289	Znev_02560	Dpul_310125	Nvec_50447_ProQ
HG_23122	Adig_07600	Adig_15020	Adig_17732	Adig_14747	Skow_11441m	Adig_20287
HG_20410	Sjap_0045700	Sman_023670_Putative_tar_rna_binding_protein_Trbp_Source_UniProtKB_TrEMBL_Acc_G4VFT7	Gsal_15243_risc_loading_complex_subunit_tarbp2_like	Hmic_0616700	Emul_02585	Egra_04592	Hmag_211643
HG_48656	Adig_17154	Pfuc_11461_1_03084_t1	Pfuc_1604_1_58590_t1
HG_12217	Hmag_227353	Hmag_211637	Ctel_192767	Hmag_200899	Dpul_112337	Hmag_226083	Hmag_222082	Hmag_207559	Dpul_259829	Bsch_g8872	Hmag_230119	Ctel_190012	Hmag_212898
HG_46655	Dpul_344845	Nvec_9689_	Nvec_4500_A1_Propeptide
HG_11168	Cint_004934	Csav_002354	Cgig_26976_C16orf88_like_protein_Source_UniProtKB_TrEMBL_Acc_K1QT20	Pfuc_24074_1_69608_t1	Lgig_232363	Nvec_20358_	Ggal_029151	Hsap_Ensmbl0103550_lysine_rich_nucleolar_protein_1_Source_HGNC_Symbol_Acc_34404_KNOP1	Drer_077721_lysine_rich_nucleolar_protein_1_Source_ZFIN_Acc_ZDB_GENE_090313_76_knop1	Adig_07828	Bflo_260824111	Acar_00001696	Hmag_200631	Skow_05647m	Ctel_226420
HG_40588	Isca_ISCW024789-PA	Hmag_208428	Hmag_204505
HG_27998	Skow_03951m	Nvec_48490_	Nvec_20024_Atracotoxin	Nvec_57472_	Nvec_6928_
HG_43090	Nvec_13967_	Skow_32437m	Skow_32438m
HG_9494	Cgig_14695	Pfuc_78846_1_56571_t1	Lgig_203775	Ctel_117465	Hrob_83983	Tcas_270006826	Drer_071040_small_integral_membrane_protein_8_Source_ZFIN_Acc_ZDB_GENE_050522_423_smim8	Acar_00014910	Ggal_025447	Xtro_053789	Spur_009984_Spur_009984	Skow_21143m	Dpul_301142	Znev_05563	Smar_015674	Hmag_212496	Dmel_0052448_CG32448	Odio_011511001	Hsap_Ensmbl0111850_small_integral_membrane_protein_8_Source_HGNC_Symbol_Acc_21401_SMIM8	Hsap_Ensmbl0226524_RP1_102H19_8
HG_34114	Nvec_43848_	Skow_10530m	Nvec_43849_	Bflo_260835322
HG_71189	Hmag_225899	Bflo_260823556
HG_31474	Pfuc_26824_1_11801_t1	Nvec_4990_Collagen	Nvec_23624_Collagen	Nvec_6518_Ery_res_leader1
HG_8949	Cgig_11743_DNAation_factor_subunit_beta_Source_UniProtKB_TrEMBL_Acc_K1P4N7	Skow_13693m	Bflo_260813046	Drer_009748_DNA_fragmentation_factor_beta_polypeptide_caspase_activated_DNase_Source_ZFIN_Acc_ZDB_GENE_030826_4_dffb	Xtro_013294	Xtro_013293	Hsap_Ensmbl0169598_DNA_fragmentation_factor_40kDa_beta_polypeptide_caspase_activated_DNase_Source_HGNC_Symbol_Acc_2773_DFFB	Acar_00008022	Adig_23534	Znev_06376	Ggal_001440	Ggal_039739	Pfuc_20035_1_54629_t1	Tcas_270012197	Ctel_220983	Isca_ISCW018943-PA	Dmel_0028406_Drep_4_DNA_fragmentation_factor_related_protein_4_Source_FlyBase_0028406	Pfuc_1899_1_37175_t1	Hmag_232412	Dpul_102355	Lgig_132464	Nvec_1467_CIDE_N
HG_9412	Acar_00000700	Xtro_019997	Bflo_260804981	Pfuc_1613_1_37068_t1	Smim_5913_PREDICTED_moesin_like_Saccoglossus_kowalevskii_gi_291244507_ref_XP_002742138_9e_42_174	Znev_12863	Cele_008555_F07C6_4_Protein_F07C6_4_isoform_e_M02B1_4_mRNA_complete_cds_Source_RefSeq_mRNA_Acc_NM_001268746	Drer_070571_chromosome_1_open_reading_frame_106_Source_HGNC_Symbol_Acc_25599_C11H1orf106_1_of_2	Hmag_218120	Tspi_316976282	Tcas_270016368	Hsap_Ensmbl0163362_chromosome_1_open_reading_frame_106_Source_HGNC_Symbol_Acc_25599_C1orf106	Acar_00020756	Acar_00009878	Nvec_26457_Band_41	Adig_20782	Hrob_184603	Dmel_0036476_CG6945	Drer_078155_chromosome_1_open_reading_frame_106_Source_HGNC_Symbol_Acc_25599_C8H1orf106_2_of_2	Mmar_MMa31629
HG_19595	Adig_18910	Nvec_33902_Metallothionein	Nvec_17898_Entericidin	Adig_11638	Nvec_22728_	Nvec_28041_	Spur_020085_Spur_020085
HG_18169	Hmag_215961	Lgig_89258	Hmag_202090	Hmag_201092	Adig_13561	Hmag_220505	Hmag_203143	Lgig_167353
HG_9107	Nvec_8127_RVT_1	Nvec_13410_	Nvec_44297_RVT_1	Nvec_29181_TFIIS_M	Nvec_7563_zf_CCHC	Nvec_17009_zf_CCHC	Nvec_51203_DivIVA	Nvec_14477_zf_CCHC	Nvec_20746_zf_CCHC	Nvec_41527_zf_CCHC	Lgig_155663	Pfuc_11398_1_68330_t1	Pfuc_10201_1_10093_t1	Nvec_52218_zf_CCHC	Nvec_13242_	Nvec_10863_	Nvec_5762_	Nvec_42620_DivIVA	Nvec_34944_DUF1087	Nvec_19982_	Skow_25534m
HG_16168	Nvec_46486_RNA_pol_Rpb2_1	Nvec_53197_TP2	Nvec_26160_	Nvec_53199_	Nvec_35847_	Adig_17015	Skow_25432m	Nvec_7674_	Nvec_28008_
HG_4086	Bsch_g36183	Bsch_g13123	Bsch_g32733	Bsch_g20618	Bsch_g56137	Bsch_g56739	Bsch_g26742	Bsch_g6614	Bsch_g22639	Bsch_g53240	Bsch_g62213	Bsch_g29690	Bsch_g36182	Bsch_g47457	Bsch_g66734	Bsch_g24097	Bsch_g55247	Bsch_g22551	Bsch_g28294	Bsch_g45685	Bsch_g9987	Bsch_g68973	Bsch_g41403	Bsch_g71030	Bsch_g28671	Bsch_g45686	Hmag_200751	Bsch_g48681	Bsch_g9114	Bsch_g36552	Bsch_g43087	Bsch_g33243	Hmag_223071	Bsch_g25101	Bsch_g67725	Bsch_g50599	Hmag_215567	Hmag_212144	Hmag_224059	Bsch_g50988	Bsch_g48735	Smim_14708_PREDICTED_THAP_domain_containing_protein_5_like_Acyrthosiphon_pisum_gi_328697230_ref_XP_003240276_2e_09_58_5	Bsch_g19600	Bsch_g36548	Bsch_g45684	Bsch_g48682	Bsch_g26428	Bsch_g56625	Bsch_g22412	Bsch_g28614	Bsch_g28295	Bsch_g51630	Bsch_g55834	Hmag_230264	Bsch_g57173	Hmag_213389	Hmag_215283	Bsch_g48665	Bsch_g6650	Hmag_220066	Bsch_g66934	Hmag_201386	Hmag_222849
HG_16473	Cgig_23720	Lgig_81063	Lgig_79149	Hmag_215492	Lgig_158514	Nvec_55829_	Lgig_159319	Hmag_212196	Mmar_MMa38863
HG_48638	Adig_13925	Pfuc_44183_1_12543_t1	Pfuc_62095_1_27519_t1
HG_55372	Hmag_220529	Csav_019514
HG_13761	Bsch_g14961	Cint_009923	Spur_008114_Spur_008114	Csav_015984	Skow_25890m	Cgig_12092	Adig_13154	Bsch_g35008	Lgig_204744	Ctel_225281	Pfuc_62150_1_12970_t1
HG_46468	Adig_00138	Adig_06880	Smim_81889_serine_threonine_protein_kinase_PITSLRE_putative_Pediculus_humanus_corporis_gi_242011543_ref_XP_002426508_2e_14_75_1
HG_11591	Nvec_32051_	Nvec_30276_	Adig_24208	Nvec_5534_Peptidase_C48	Nvec_19346_ATP_synt_E_2	Lgig_163124	Nvec_17150_Peptidase_S51	Nvec_16951_Ribosomal_S20p	Nvec_10966_Peptidase_C48	Nvec_5688_Clavanin	Nvec_48812_AFP	Nvec_41228_DUF1014	Nvec_17151_	Nvec_41918_DUF834
HG_6788	Mmar_MMa55494	Adig_03466	Pfuc_8139_1_45814_t1	Cgig_05232	Cgig_07390	Pfuc_27690_1_11866_t1	Adig_10755	Mmar_MMa08772	Mmar_MMa10340	Mmar_MMa07198	Mmar_MMa20867	Mmar_MMa49804	Pfuc_11501_1_46385_t1	Tcas_270004783	Adig_11611	Mmar_MMa27779	Cgig_14225	Smar_010016	Mmar_MMa06385	Mmar_MMa44220	Lgig_157131	Mmar_MMa00956	Smim_29017_protein_GT_like_Arabidopsis_thaliana_gi_15217472_ref_NP_174594_5e_04_48_5	Dmel_0033767_CG13148	Drer_096714_si_dkey_66i24_7_Source_ZFIN_Acc_ZDB_GENE_130603_106_si_dkey_66i24_7	Smim_29013_putative_DNA_binding_protein_Gt_Oryza_sativa_Japonica_Group_gi_49388398_dbj_BAD25534_9e_06_52_0	Drer_096602_si_ch1073_357b18_4_Source_ZFIN_Acc_ZDB_GENE_121214_213_si_ch1073_357b18_4	Smar_004670	Mmar_MMa52768	Nvec_2199_	Mmar_MMa03163	Mmar_MMa54990	Mmar_MMa30276	Smar_013988
HG_8006	Nvec_8828_	Ctel_142514	Nvec_19440_	Nvec_17892_Cerato_platanin	Nvec_22589_	Nvec_13313_	Nvec_2327_HTH_1	Nvec_11115_	Nvec_45891_	Nvec_18693_	Nvec_5229_	Nvec_52456_	Nvec_30593_	Nvec_21093_	Nvec_47764_	Nvec_59235_	Nvec_24974_	Nvec_528_	Nvec_30691_	Nvec_11427_	Nvec_41802_	Nvec_32059_	Nvec_54056_	Nvec_15932_	Nvec_58825_MIB_HERC2	Nvec_35270_Jacalin
HG_10334	Hmag_209597	Hmag_231999	Hmag_219088	Hmag_203885	Skow_18181m	Hmag_200024	Hmag_217161	Hmag_212547	Hmag_220083	Hmag_204819	Hmag_201875	Hmag_206899	Hmag_208915	Hmag_201001	Hmag_202084	Hmag_228441	Hmag_205774
HG_10029	Skow_29566m	Adig_24734	Adig_00733	Ctel_194236	Bflo_260797128	Adig_18020	Hrob_167481	Skow_29569m	Hrob_177268	Nvec_56573_	Hmag_204516	Adig_00650	Adig_14789	Nvec_55379_SAM_2	Nvec_51699_SAM_2	Nvec_22638_	Nvec_56572_	Nvec_44425_SAM_1
HG_44362	Lgig_69623	Nvec_57214_Osteopontin	Nvec_42314_
HG_45242	Lgig_176862	Nvec_23069_	Nvec_749_
HG_44057	Hmag_228514	Lgig_170350	Lgig_237157
HG_9777	Cele_012662_Y39A1C_1_Protein_Y39A1C_1_Y39A1C_1_mRNA_complete_cds_Source_RefSeq_mRNA_Acc_NM_066990	Bmal_170579067	Rcul_t04811	Dmel_0032860_CG15130	Odio_000052001	Bflo_260809293	Lgig_174311	Ggal_008725	Ggal_038344	Drer_069423_transmembrane_inner_ear_Source_ZFIN_Acc_ZDB_GENE_061207_9_tmie	Skow_05102m	Dpul_46173	Xtro_007953	Nvec_33569_	Hsap_Ensmbl0181585_transmembrane_inner_ear_Source_HGNC_Symbol_Acc_30800_TMIE	Adig_01239	Tcas_270012088	Isca_ISCW016944-PA	Acar_00005025
HG_9953	Skow_15815m	Spur_006238_Kiaa1109L	Spur_007873_Hypp_29	Spur_006716_Hypp_491	Spur_006694_Hypp_1675	Spur_002062_Spur_002062	Spur_009369_1_Spur_009369_1	Ctel_98341	Bflo_260786819	Spur_016908_Hypp_851	Nvec_15121_	Spur_007874_Hypp_1749	Spur_000945_Spur_000945	Spur_007164_Spur_007164	Spur_011654_Spur_011654	Spur_013743_Spur_013743	Spur_022511_Spur_022511	Spur_023095_Spur_023095
HG_36064	Lgig_160354	Lgig_160358	Lgig_160355	Nvec_5631_
HG_32641	Bmal_170587858	Nvec_67_Ribosomal_S13_N	Bmal_170587856	Isca_ISCW013064-PA
HG_19915	Nvec_45127_Myosin_tail_2	Acar_00011077	Dpul_270410	Avag_38829001	Avag_63829001	Avag_03881001	Avag_40588001
HG_23737	Nvec_8284_C1_3	Nvec_13358_	Hmag_202422	Skow_21669m	Skow_21672m	Nvec_55164_
HG_4762	Lgig_166258	Smar_012800	Cele_006970_zag_1_Protein_ZAG_1_zag_1_mRNA_complete_cds_Source_RefSeq_mRNA_Acc_NM_068023	Isca_ISCW015893-PA	Bmal_170588909	Hrob_136591	Dpul_225224	Xtro_025489	Mmar_MMa31104	Xtro_025487	Dmel_0004606_zfh1_Zn_finger_homeodomain_1_Source_FlyBase_0004606	Bflo_260794248	Skow_38766m	Hrob_94258	Avag_12657001	Hmic_0621400	Mmar_MMa32551	Cgig_07234_Zinc_finger_protein_1_Source_UniProtKB_TrEMBL_Acc_K1PUC1	Spur_022242_Smad_ip	Pfuc_5240_1_45153_t1	Tcas_270000858	Ggal_011738	Acar_00007249	Ggal_020312	Xtro_000500	Drer_078416_zinc_finger_E_box_binding_homeobox_2b_Source_ZFIN_Acc_ZDB_GENE_080717_1_zeb2b	Znev_15056	Drer_013207_zinc_finger_E_box_binding_homeobox_1b_Source_ZFIN_Acc_ZDB_GENE_010621_1_zeb1b	Hsap_Ensmbl0148516_zinc_finger_E_box_binding_homeobox_1_Source_HGNC_Symbol_Acc_11642_ZEB1	Egra_01749	Emul_04221	Drer_016788_zinc_finger_E_box_binding_homeobox_1a_Source_ZFIN_Acc_ZDB_GENE_070912_124_zeb1a	Csav_003412	Hsap_Ensmbl0169554_zinc_finger_E_box_binding_homeobox_2_Source_HGNC_Symbol_Acc_14881_ZEB2	Bsch_g49006	Bsch_g9759	Cint_014234	Avag_36111001	Mmar_MMa45594	Smim_5625_transcription_factor_putative_Ixodes_scapularis_gi_241025813_ref_XP_002406198_2e_84_294	Tspi_316975702	Sjap_0067900	Rcul_t26439	Rcul_t22459	Pfuc_19646_1_18659_t1	Pfuc_157673_1_42817_t1	Acar_00021654	Drer_062338_zinc_finger_E_box_binding_homeobox_2a_Source_ZFIN_Acc_ZDB_GENE_070912_553_zeb2a	Hrob_184649	Sman_166560_Transcription_factor_putative_Source_UniProtKB_TrEMBL_Acc_C4QJB0	Bmal_170588911	Nvec_4115_Homeobox	Tspi_316960148	Smim_46674_transcription_factor_putative_Ixodes_scapularis_gi_241025813_ref_XP_002406198_4e_05_47_0
HG_22583	Cint_022576	Cgig_25066	Pfuc_10868_1_02983_t1	Lgig_237598	Nvec_17140_	Pfuc_39349_1_26881_t1
HG_8547	Avag_10960001	Skow_28561m	Lgig_195517	Drer_042620_zgc_162356_Source_ZFIN_Acc_ZDB_GENE_090507_1_zgc_162356	Bflo_260835019	Bflo_260835021	Bflo_260835025	Cgig_13076_Glutathione_S_transferase_A_Source_UniProtKB_TrEMBL_Acc_K1QBB4	Ctel_222011	Skow_28564m	Avag_10761001	Cgig_19456_Glutathione_S_transferase_A_Source_UniProtKB_TrEMBL_Acc_K1R6D4	Bflo_260835017	Cgig_13077_Glutathione_S_transferase_A_Source_UniProtKB_TrEMBL_Acc_K1QJ85	Bflo_260824976	Hmag_212004	Cgig_24197_Glutathione_S_transferase_A_Source_UniProtKB_TrEMBL_Acc_K1QYK7	Bflo_260824974	Pfuc_78_1_43462_t1	Avag_26585001	Avag_25975001	Pfuc_78_1_43458_t1
HG_749	Cgig_26362_Solute_carrier_family_35_member_E1_like_protein_Source_UniProtKB_TrEMBL_Acc_K1QY62	Pfuc_3138_1_30346_t1	Cgig_03560_Arrestin_domain_containing_protein_2_Source_UniProtKB_TrEMBL_Acc_K1PS26	Adig_07524	Adig_24520	Adig_19483	Cgig_00196	Cgig_13968	Cgig_04569	Cgig_25522	Cgig_00317	Cgig_19095	Cgig_21513	Cgig_21912	Cgig_25969	Cgig_28057	Cgig_21897	Cgig_21974	Cgig_02679	Cgig_09011_Alstrom_syndrome_protein_1_Source_UniProtKB_TrEMBL_Acc_K1QQ92	Cgig_22665	Cgig_13981	Cgig_25322	Cgig_12445	Cgig_20554	Cgig_19813	Cgig_06180	Cgig_02105_Protein_mab_21_Source_UniProtKB_TrEMBL_Acc_K1PFC0	Cgig_02477	Cgig_11922	Cgig_21916	Cgig_00861	Cgig_07282	Cgig_03124	Cgig_15098	Cgig_03580	Cgig_24234	Cgig_15101	Cgig_15095	Cgig_14351	Cgig_26369	Cgig_08649	Cgig_05071_Protein_mab_21_Source_UniProtKB_TrEMBL_Acc_K1QF40	Cgig_18442_Protein_mab_21_Source_UniProtKB_TrEMBL_Acc_K1QSL0	Cgig_03701	Cgig_15701	Cgig_13161_Protein_mab_21_Source_UniProtKB_TrEMBL_Acc_K1RF82	Cgig_19096	Cgig_15443	Cgig_24613	Cgig_28177	Cgig_13983	Cgig_04651	Cgig_21578	Cgig_06277	Cgig_18536	Cgig_17940	Cgig_06275	Cgig_24951	Cgig_18973	Cgig_10772	Pfuc_9736_1_46090_t1	Pfuc_2538_1_23012_t1	Cgig_26367	Pfuc_2589_1_44422_t1	Pfuc_5091_1_52444_t1	Pfuc_23563_1_11548_t1	Pfuc_5729_1_38204_t1	Pfuc_13397_1_53941_t1	Cgig_19318	Pfuc_24446_1_47669_t1	Pfuc_8088_1_24332_t1	Cgig_05664	Pfuc_4505_1_08916_t1	Pfuc_41471_1_70410_t1	Pfuc_1010_1_29526_t1	Pfuc_7656_1_45701_t1	Pfuc_13276_1_61176_t1	Pfuc_6438_1_45433_t1	Pfuc_10995_1_03000_t1	Cgig_05665	Pfuc_4440_1_23574_t1	Pfuc_36567_1_70196_t1	Pfuc_6484_1_38350_t1	Cgig_00482	Pfuc_2798_1_15947_t1	Pfuc_3466_1_66696_t1	Pfuc_9566_1_60627_t1	Pfuc_8159_1_17252_t1	Pfuc_4505_1_08915_t1	Pfuc_38646_1_41085_t1	Pfuc_1995_1_22816_t1	Pfuc_3213_1_23237_t1	Pfuc_3467_1_23332_t1	Pfuc_11169_1_53661_t1	Pfuc_5904_1_52647_t1	Pfuc_27088_1_47820_t1	Pfuc_9660_1_46071_t1	Cgig_09050	Pfuc_32496_1_12105_t1	Pfuc_3645_1_44717_t1	Pfuc_4505_1_08912_t1	Pfuc_12752_1_39389_t1	Pfuc_708_1_00446_t1	Pfuc_3467_1_23330_t1	Pfuc_39923_1_12393_t1	Pfuc_1700_1_51390_t1	Cgig_13162	Pfuc_5729_1_38202_t1	Pfuc_9736_1_46089_t1	Pfuc_3360_1_51959_t1	Pfuc_37485_1_34021_t1	Pfuc_36557_1_41014_t1	Pfuc_9784_1_46101_t1	Pfuc_1245_1_65920_t1	Pfuc_12867_1_68559_t1	Pfuc_26187_1_62418_t1	Pfuc_5729_1_38201_t1	Pfuc_27027_1_40653_t1	Pfuc_31631_1_70023_t1	Pfuc_17260_1_47074_t1	Pfuc_7383_1_38527_t1	Pfuc_3466_1_66699_t1	Pfuc_4672_1_16466_t1	Pfuc_1749_1_44130_t1	Pfuc_3380_1_51974_t1	Pfuc_3467_1_23333_t1	Pfuc_44199_1_70507_t1	Pfuc_29630_1_55310_t1	Pfuc_12491_1_17861_t1	Pfuc_2538_1_23011_t1	Pfuc_838_1_00513_t1	Cgig_15988	Pfuc_16003_1_68918_t1	Pfuc_82875_1_71182_t1	Pfuc_6619_1_24046_t1	Pfuc_452_1_43675_t1	Pfuc_4351_1_30666_t1	Pfuc_11032_1_60848_t1	Pfuc_4505_1_08913_t1	Pfuc_23859_1_04340_t1	Pfuc_3645_1_44716_t1	Pfuc_112983_1_57044_t1	Pfuc_4531_1_23602_t1	Pfuc_27667_1_33633_t1	Pfuc_37465_1_05007_t1	Pfuc_43396_1_41288_t1	Pfuc_1245_1_65921_t1	Pfuc_96854_1_20831_t1	Pfuc_4029_1_30587_t1	Pfuc_29494_1_40767_t1	Pfuc_13105_1_10560_t1	Pfuc_11909_1_68428_t1	Pfuc_614_1_22230_t1	Pfuc_3138_1_30347_t1	Pfuc_614_1_22229_t1	Cgig_21975	Pfuc_3467_1_23334_t1	Pfuc_4505_1_08914_t1	Cgig_21281	Adig_02716	Cgig_26360	Pfuc_1161_1_36848_t1	Pfuc_1646_1_29794_t1	Pfuc_10106_1_60733_t1	Cgig_12059	Adig_11265	Cgig_09938_Protein_mab_21_Source_UniProtKB_TrEMBL_Acc_K1PUK9	Pfuc_1161_1_36850_t1	Pfuc_24724_1_47679_t1	Adig_24165	Adig_24423	Pfuc_16753_1_18387_t2	Cgig_21043	Pfuc_19771_1_54611_t1	Cgig_19097	Cgig_26368	Pfuc_24334_1_33424_t1	Ctel_224084	Pfuc_117605_1_06433_t1	Adig_13853	Cgig_01240	Skow_32374m	Pfuc_5920_1_23920_t1	Cgig_18745	Cgig_15866	Pfuc_39009_1_70296_t1	Pfuc_56788_1_34606_t1	Pfuc_7383_1_38525_t2	Pfuc_88088_1_49391_t1	Pfuc_8731_1_67920_t1	Tcas_270013492	Cgig_06830	Pfuc_3467_1_23331_t1	Cgig_07373	Pfuc_9270_1_02733_t1	Cgig_15989	Pfuc_33677_1_40922_t1	Pfuc_13276_1_61177_t1	Pfuc_10615_1_17655_t1	Pfuc_1931_1_08177_t1	Pfuc_6581_1_31249_t1	Pfuc_32534_1_55433_t1	Pfuc_232311_1_50213_t1	Pfuc_3380_1_51973_t1	Pfuc_9285_1_17462_t1	Pfuc_13105_1_10559_t1	Pfuc_203823_1_21471_t1	Pfuc_16753_1_18387_t1	Pfuc_130787_1_35470_t1	Pfuc_20806_1_40252_t1	Pfuc_22510_1_62153_t1	Pfuc_28647_1_69886_t1
HG_22342	Bmal_170585187	Lgig_144440	Nvec_26159_	Skow_46329m	Skow_46328m	Skow_40115m
HG_18182	Nvec_3140_C1_3	Nvec_50705_	Nvec_28570_Stig1	Nvec_11118_PSI	Lgig_169718	Skow_27159m	Nvec_40368_SASP_gamma	Pfuc_296726_1_14392_t1
HG_53458	Hmag_220016	Skow_21293m
HG_20036	Cele_019763_galt_1_Protein_GALT_1_galt_1_mRNA_complete_cds_Source_RefSeq_mRNA_Acc_NM_072144	Hmic_0232400	Hrob_173518	Egra_02065	Emul_02954	Pfuc_13546_1_39512_t1	Nvec_40214_Toxin_13
HG_48651	Nvec_53260_	Skow_09274m	Skow_26064m
HG_10388	Skow_23099m	Skow_38170m	Skow_17915m	Adig_15718	Cgig_14594_E3_ubiquitin_protein_ligase_RSP5_Source_UniProtKB_TrEMBL_Acc_K1R5P4	Skow_01341m	Skow_29910m	Skow_20724m	Lgig_147634	Smim_5673_dumpy_Drosophila_melanogaster_gi_221472639_ref_NP_787974_4_0_008_48_1	Skow_03573m	Skow_20721m	Skow_23179m	Skow_37488m	Skow_22899m	Skow_20725m	Skow_46092m
HG_44618	Skow_29783m	Skow_33519m	Hmag_205958
HG_13028	Cint_023670	Bflo_260816614	Ggal_001615	Nvec_29438_TPR_2	Cint_019957	Skow_34635m	Xtro_045941	Adig_20920	Acar_00007688	Drer_091221_tetratricopeptide_repeat_domain_34_Source_HGNC_Symbol_Acc_34297_TTC34	Ggal_039672	Hsap_Ensmbl0215912_tetratricopeptide_repeat_domain_34_Source_HGNC_Symbol_Acc_34297_TTC34
HG_13164	Nvec_6867_ATP_synt_E_2	Nvec_20801_Sas10_Utp3	Nvec_44106_	Nvec_43149_	Nvec_27502_Seryl_tRNA_N	Pfuc_1527_1_07996_t1	Nvec_58442_Ribosomal_L9_C	Nvec_48162_	Nvec_37444_	Nvec_39246_ATP_synt_E_2	Nvec_6978_	Pfuc_33256_1_12140_t1
HG_7358	Nvec_20319_IncA	Ctel_203582	Hmag_207035	Hmag_207548	Hmag_210257	Hmag_206897	Hmag_228744	Hmag_201821	Hmag_206879	Hmag_230378	Hmag_208702	Hmag_205098	Hmag_201218	Hmag_224444	Hmag_203426	Hmag_215956	Hmag_205287	Hmag_205631	Hmag_202535	Hmag_227054	Hmag_200500	Hmag_221719	Hmag_205114	Hmag_221072	Hmag_233225	Hmag_210699	Hmag_206410	Hmag_212660	Hmag_213880	Hmag_223349
HG_6691	Ctel_222637	Lgig_234511	Cint_015048	Cint_017282	Dmel_0033738_CG8830	Ggal_016052	Xtro_022931	Bflo_260828462	Ggal_027866	Cgig_10164_Ubiquitin_carboxyl_terminal_hydrolase_Source_UniProtKB_TrEMBL_Acc_K1PUL3	Smar_005693	Dpul_254730	Znev_13704	Skow_45613m	Hmag_217337	Avag_02943001	Isca_ISCW018513-PA	Hsap_Ensmbl0118369_ubiquitin_specific_peptidase_35_Source_HGNC_Symbol_Acc_20061_USP35	Acar_00012202	Drer_075798_ubiquitin_specific_peptidase_38_Source_HGNC_Symbol_Acc_20067_USP38	Pfuc_7719_1_09620_t1	Csav_013643	Hsap_Ensmbl0170185_ubiquitin_specific_peptidase_38_Source_HGNC_Symbol_Acc_20067_USP38	Pfuc_5520_1_59790_t1	Xtro_038065	Spur_011524_Usp38_1	Avag_00529001	Spur_006393_Usp38	Acar_00002841	Pfuc_252443_1_21583_t1	Dpul_109864	Hrob_188820	Acar_00019630	Hmag_217335
HG_48072	Lgig_89004	Nvec_41039_DUF1508	Nvec_22396_
HG_28801	Hmag_229644	Skow_19960m	Skow_19961m	Hrob_172023	Spur_018118_Spur_018118
HG_40101	Hmag_221319	Lgig_116380	Pfuc_18529_1_40068_t1
HG_21959	Hmag_211247	Hmag_224805	Rcul_t35593	Hmag_218009	Hmag_205807	Hmag_214590
HG_25751	Nvec_1617_	Nvec_15315_Ank	Nvec_41631_Ank	Smim_81711_PREDICTED_similar_to_CG10632_CG10632_PB_Tribolium_castaneum_gi_189235454_ref_XP_971569_5e_17_85_9	Nvec_43197_HTH_psq
HG_17727	Bsch_g36824	Cint_013736	Csav_010442	Csav_010457	Cint_026006	Csav_000973	Cint_026005	Adig_05859
HG_18574	Hmag_203164	Nvec_30515_Lyase_8	Nvec_11625_HemN_C	Hmag_203165	Adig_24072	Avag_37320001	Hmag_228899	Nvec_37566_
HG_54866	Ctel_217802	Nvec_15152_CO_deh_flav_C
HG_1201	Nvec_458_DUF19	Hmag_230109	Nvec_9641_MAT1	Hmag_204107	Hmag_231983	Nvec_23671_Tetraspannin	Nvec_37769_Endonuclease_5	Ctel_214721	Adig_01066	Nvec_9498_	Nvec_51101_	Nvec_2310_Borrelia_orfA	Nvec_40105_La	Nvec_42064_Queuosine_synth	Nvec_18699_Queuosine_synth	Nvec_18050_Queuosine_synth	Nvec_56698_	Nvec_27266_GBP_C	Nvec_43624_	Hmag_221079	Hmag_212771	Nvec_6826_	Dpul_315037	Hmag_231982	Hmag_230930	Hmag_233272	Nvec_12750_CX	Hmag_204791	Hmag_216380	Cgig_09590	Hmag_215323	Hmag_232604	Ctel_194964	Hmag_206407	Ctel_195759	Nvec_27331_	Nvec_48523_Choline_kin_N	Nvec_19533_UME	Nvec_21261_APSES	Ctel_209160	Nvec_42359_Choline_kin_N	Hmag_203320	Nvec_59189_Choline_kin_N	Rcul_t00595	Hmag_232318	Rcul_t29237	Rcul_t25036	Hmag_216281	Hmag_212985	Nvec_5817_DpmII	Nvec_6955_Borrelia_orfA	Nvec_16936_Borrelia_orfA	Nvec_40921_Choline_kin_N	Nvec_9521_	Dpul_253237	Rcul_t11954	Nvec_34066_Queuosine_synth	Nvec_53558_Queuosine_synth	Hmag_213031	Hmag_231819	Hmag_211038	Hmag_234373	Hmag_226344	Hmag_224758	Hmag_230931	Isca_ISCW006805-PA	Pfuc_1312_1_51267_t1	Hmag_205789	Rcul_t06442	Hmag_202731	Hmag_207169	Rcul_t23311	Hmag_206989	Smim_16375_PREDICTED_similar_to_pantothenate_kinase_4_Hydra_magnipapillata_gi_221132604_ref_XP_002155967_4e_13_73_9	Nvec_9961_Borrelia_orfA	Nvec_2295_C1_1	Nvec_14631_	Hmag_230642	Hmag_226623	Hmag_216518	Smim_23309_PREDICTED_similar_to_Aof2_protein_Hydra_magnipapillata_gi_221109683_ref_XP_002169587_3e_10_65_1	Nvec_57848_Ribosomal_L30_N	Hmag_207145	Rcul_t00908	Nvec_45878_Sec8_exocyst	Nvec_34656_Ribosomal_L30_N	Nvec_25314_Choline_kin_N	Nvec_26747_CX	Hmag_205245	Hmag_203966	Hmag_209721	Hmag_226607	Smim_27735_PREDICTED_similar_to_Aof2_protein_Hydra_magnipapillata_gi_221109683_ref_XP_002169587_1e_07_57_8	Hmag_220711	Hmag_201840	Hmag_204790	Hmag_203115	Rcul_t11956	Hmag_224968	Nvec_1448_Sec8_exocyst	Hmag_203319	Hmag_206990	Hmag_218069	Hmag_228470	Hmag_216280	Hmag_202502	Hmag_210795	Hmag_205418	Rcul_t26805	Rcul_t27568	Hmag_218446	Dpul_243790	Hmag_210722	Hmag_219059	Hmag_226343	Hmag_225961	Hmag_218954	Hmag_225330	Rcul_t30991	Hmag_207144	Hmag_223473	Hmag_202846	Hmag_205620	Hmag_220526	Hmag_225962	Hmag_207168	Hmag_206632	Hmag_232962	Hmag_204711	Hmag_233315	Hmag_233227	Smim_77133_PREDICTED_similar_to_Uncharacterized_protein_K02A2_6_Hydra_magnipapillata_gi_221128923_ref_XP_002157625_9e_04_44_3	Hmag_207210	Gsal_10021_integrator_complex_subunit_partial	Hmag_216862	Hmag_201207	Hmag_226292	Rcul_t42344
HG_14605	Adig_00374	Adig_01371	Adig_15620	Ctel_216763	Adig_07687	Nvec_5070_TPR_2	Adig_07685	Adig_07686	Adig_16231	Adig_06938
HG_20259	Cgig_07934	Lgig_157954	Spur_003198_Spur_003198	Spur_028246_Spur_028246	Nvec_55296_DUF1154	Bflo_260799108	Skow_38422m
HG_22291	Ctel_227268	Hmag_225147	Hmag_220897	Hmag_218094	Ctel_202406	Mmar_MMa42061
HG_11965	Pfuc_18277_1_54479_t1	Hmag_202003	Pfuc_10222_1_60749_t1	Pfuc_2235_1_58848_t1	Pfuc_62699_1_56338_t1	Pfuc_88688_1_71324_t1	Pfuc_2495_1_22993_t1	Pfuc_16924_1_69026_t1	Pfuc_2495_1_22991_t1	Pfuc_172333_1_06741_t1	Pfuc_1039_1_43890_t1	Pfuc_36504_1_12255_t1	Pfuc_79299_1_05937_t1	Pfuc_3224_1_23250_t1
HG_12981	Adig_17943	Hmag_219876	Adig_24381	Nvec_25596_	Nvec_36653_ACBP	Adig_13748	Isca_ISCW008781-PA	Adig_09814	Adig_19381	Nvec_26636_	Adig_20929	Adig_24444
HG_10708	Hmag_220503	Hmag_209804	Hmag_204874	Cgig_00201	Cgig_26796	Hmag_211942	Hmag_211944	Hmag_211943	Hmag_213868	Hmag_207335	Hmag_207336	Hmag_202352	Hmag_202351	Hmag_201807	Hmag_205616	Hmag_200764
HG_15147	Mmar_MMa02206	Skow_12195m	Mmar_MMa08906	Mmar_MMa54750	Mmar_MMa20298	Isca_ISCW005653-PA	Hmag_231293	Mmar_MMa47093	Mmar_MMa42452	Mmar_MMa15172
HG_46568	Adig_03927	Nvec_48526_	Lgig_229791
HG_12571	Spur_014720_Spur_014720	Spur_022343_Spur_022343	Nvec_36776_Pkinase	Spur_006802_Spur_006802	Nvec_36775_BLYB	Spur_013694_Spur_013694	Spur_000201_Hnmtl	Spur_007331_Spur_007331	Spur_005320_Spur_005320	Spur_026701_Spur_026701	Spur_006135_Spur_006135	Spur_028345_Spur_028345	Spur_028634_Spur_028634
HG_11281	Skow_24043m	Xtro_059882	Skow_13244m	Skow_20009m	Bmal_170591614	Hsap_Ensmbl0163207_involucrin_Source_HGNC_Symbol_Acc_6187_IVL	Lgig_133703	Skow_45149m	Skow_45146m	Skow_45141m	Skow_45144m	Skow_01486m	Hmag_228855	Skow_45142m	Smar_003439
HG_40839	Hmag_223580	Hmag_223579	Hrob_171358
HG_7044	Bsch_g58115	Csav_004081	Csav_004080	Pfuc_5945_1_16797_t1	Skow_16079m	Hsap_Ensmbl0124145_syndecan_4_Source_HGNC_Symbol_Acc_10661_SDC4	Ggal_000792	Cgig_04071_Syndecan_Source_UniProtKB_TrEMBL_Acc_K1PC01	Cgig_04072_Syndecan_Source_UniProtKB_TrEMBL_Acc_K1PIE7	Acar_00000838	Drer_088962_syndecan_3_Source_ZFIN_Acc_ZDB_GENE_030131_9021_sdc3	Acar_00012197	Ggal_006255	Ggal_026538	Xtro_015457	Acar_00010280	Drer_059906_syndecan_4_Source_ZFIN_Acc_ZDB_GENE_061111_1_sdc4	Xtro_019527	Hmag_224712	Drer_002731_syndecan_2_Source_ZFIN_Acc_ZDB_GENE_021206_3_sdc2	Ggal_025732	Acar_00004211	Ggal_030197	Hsap_Ensmbl0162512_syndecan_3_Source_HGNC_Symbol_Acc_10660_SDC3	Hrob_161598	Xtro_061357	Nvec_3979_Syndecan	Hsap_Ensmbl0169439_syndecan_2_Source_HGNC_Symbol_Acc_10659_SDC2	Adig_21515	Hrob_161417	Nvec_50645_Syndecan	Adig_22301
HG_44293	Hmag_220591	Ctel_91786	Ctel_59525
HG_34437	Nvec_12397_Extensin_2	Avag_06054001	Avag_42774001	Bflo_260828402
HG_75401	Nvec_7689_	Spur_012781_Hypp_2049
HG_64978	Skow_14020m	Hmag_229894
HG_31556	Hmag_221331	Hmag_226426	Hmag_221025	Smar_014342
HG_22957	Nvec_2745_	Znev_18157	Nvec_8896_	Nvec_45223_	Lgig_176786	Hmag_227368
HG_856	Spur_012786_Bmp5_6_7_8	Hmag_226579	Cint_003120	Bsch_g52691	Bsch_g57100	Tcas_270001480	Bsch_g31651	Bsch_g25901	Bsch_g27789	Bsch_g69480	Hmag_202050	Bsch_g37020	Hmag_209354	Bsch_g65161	Hmag_226297	Hmag_212125	Bsch_g61847	Bsch_g57360	Bsch_g41079	Tcas_270016627	Bsch_g37822	Bsch_g42272	Bsch_g16324	Bsch_g29856	Bsch_g40781	Bsch_g34969	Bsch_g14846	Bsch_g25900	Bsch_g55957	Bsch_g27732	Bsch_g67657	Bsch_g65160	Bsch_g41808	Bsch_g66717	Bsch_g34796	Bsch_g59190	Bsch_g18233	Bsch_g50314	Bsch_g18474	Bsch_g45190	Hmag_201966	Hmag_233409	Bsch_g54124	Cint_026977	Smim_6852_THAP_domain_containing_protein_Caligus_clemensi_gi_225717868_gb_ACO14780_1e_19_87_8	Cint_016478	Smim_66891_THAP_domain_containing_protein_Caligus_clemensi_gi_225717868_gb_ACO14780_1e_21_97_8	Lgig_238630	Drer_056213_THAP_domain_containing_6_Source_HGNC_Symbol_Acc_23189_THAP6_2_of_2	Smim_42034_THAP_domain_containing_protein_6_Lepeophtheirus_salmonis_gi_290462539_gb_ADD24317_8e_10_61_2	Bsch_g39288	Hmag_221268	Smim_26770_THAP_domain_containing_protein_6_Lepeophtheirus_salmonis_gi_290462539_gb_ADD24317_2e_12_71_6	Bsch_g32312	Isca_ISCW024440-PA	Drer_055690_Uncharacterized_protein_Source_UniProtKB_TrEMBL_Acc_E7F1I0_CU655961_1	Mmar_MMa52852	Isca_ISCW009276-PA	Bsch_g58000	Hmag_212758	Dpul_314979	Acar_00003123	Drer_088213_THAP_domain_containing_9_Source_HGNC_Symbol_Acc_23192_THAP9_2_of_3	Tcas_270012884	Tcas_270016157	Drer_088720_THAP_domain_containing_9_Source_HGNC_Symbol_Acc_23192_THAP9_3_of_3	Drer_039583_THAP_domain_containing_9_Source_HGNC_Symbol_Acc_23192_THAP9_1_of_3	Hmag_208832	Tcas_270016247	Hmag_211554	Bsch_g36736	Bsch_g36198	Bsch_g34020	Bsch_g44689	Bsch_g28582	Bsch_g35882	Hmag_231301	Tcas_270015993	Hmag_222855	Hmag_229578	Hmag_206861	Smim_56233_PREDICTED_THAP_domain_containing_protein_9_like_Acyrthosiphon_pisum_gi_328700219_ref_XP_003241184_1e_87_288	Spur_026775_Thap9L	Hmag_204989	Hmag_201474	Cint_027275	Cint_026972	Smim_64018_PREDICTED_similar_to_THAP_domain_containing_protein_9_Hydra_magnipapillata_gi_221127859_ref_XP_002159486_6e_71_242	Bsch_g52865	Hmag_223147	Hmag_201534	Hmag_202447	Tcas_270004570	Hmag_226427	Ctel_206270	Ctel_129409	Ctel_189147	Hmag_219613	Ctel_200991	Hmag_201071	Ctel_185073	Ctel_146756	Smim_58443_PREDICTED_THAP_domain_containing_protein_9_like_Acyrthosiphon_pisum_gi_328700219_ref_XP_003241184_2e_33_130	Smim_g56198_t1_THAP_domain_containing_protein_9_Camponotus_floridanus_gi_307173098_gb_EFN64217_2e_91_303	Hmag_200075	Tcas_270016121	Hmag_228647	Tcas_270012886	Isca_ISCW004302-PA	Hmag_220237	Hmag_226475	Hmag_208674	Hmag_226446	Spur_022455_Spur_022455	Bsch_g280	Isca_ISCW009248-PA	Hmag_224131	Ggal_037233	Hmag_208947	Hmag_222596	Hmag_211555	Ctel_46899	Ctel_193892	Spur_005387_Spur_005387	Isca_ISCW024573-PA	Hmag_208820	Dpul_250224	Dpul_329186	Ctel_194610	Isca_ISCW010784-PA	Ctel_39725	Ctel_195474	Dpul_109560	Tcas_270015867	Ctel_38048	Smar_007722	Bsch_g52306	Bsch_g28320	Bsch_g42505	Bsch_g61193	Ctel_100147	Smim_g57367_t1_PREDICTED_THAP_domain_containing_protein_9_like_Acyrthosiphon_pisum_gi_328699643_ref_XP_003241001_8e_22_102	Hmag_214180	Bsch_g52963	Bsch_g41753	Bsch_g58027	Bsch_g61240	Bsch_g67903	Bsch_g55794	Spur_015109_Thap9_1	Hmag_212586	Spur_018946_TpaseL_11	Isca_ISCW024374-PA	Tcas_270002506	Spur_022444_TpaseL_13	Isca_ISCW012177-PA	Bsch_g32703	Hmag_201315	Ctel_208146	Bsch_g56153	Hmag_212587	Hmag_223293	Hmag_226445	Tcas_270015186	Lgig_163766	Isca_ISCW012175-PA	Adig_24404	Cint_029610	Dpul_261546	Hmag_220806	Isca_ISCW004781-PA	Hmag_210267	Smim_58557_THAP_domain_containing_protein_9_Harpegnathos_saltator_gi_307213068_gb_EFN88598_2e_16_86_7	Hmag_203935	Tcas_270015371	Hmag_211289	Hmag_210866	Hmag_208502	Smim_56239_hypothetical_protein_TcasGA2_TC002001_Tribolium_castaneum_gi_270016247_gb_EFA12693_2e_06_52_0	Hmag_223607	Hmag_200581	Hmag_204089	Hmag_217289	Isca_ISCW023048-PA	Tcas_270012883	Spur_006439_Spur_006439	Tcas_270000992	Tcas_270015962	Tcas_270015976
HG_19605	Hmag_224749	Hmag_201522	Hmag_223853	Hmag_201521	Ctel_70092	Hmag_224806	Hmag_206634
HG_26275	Ctel_223421	Adig_06473	Skow_43323m	Pfuc_5975_1_59905_t1	Lgig_155792
HG_59456	Nvec_8905_FYVE	Ggal_035382
HG_16724	Nvec_58922	Isca_ISCW010320-PA	Mmar_MMa50228	Rcul_t34013	Bmal_170593173	Tspi_316962933	Tspi_316970845	Tspi_316970900	Tspi_316961606
HG_13948	Hmag_223663	Hmag_218081	Hmag_223661	Hmag_200014	Hmag_226299	Ctel_216833	Hmag_221288	Hmag_221290	Hmag_226298	Hmag_232618	Ctel_193378
HG_8428	Bsch_g5747	Drer_063249_mitochondrial_ribosomal_protein_L9_Source_ZFIN_Acc_ZDB_GENE_070717_4_mrpl9	Dpul_231414	Odio_003705001	Tcas_270010740	Hmag_212212	Rcul_t45018	Tspi_316969993	Smar_006656	Smim_9130_AGAP000950_PA_Anopheles_gambiae_str_PEST_gi_333466493_gb_EAA04926_5_4e_52_179	Znev_08077	Dmel_0038319_mRpL9_mitochondrial_ribosomal_protein_L9_Source_FlyBase_0038319	Avag_30863001	Ctel_212057	Acar_00008748	Avag_46628001	Ctel_228821	Hsap_Ensmbl0143436_mitochondrial_ribosomal_protein_L9_Source_HGNC_Symbol_Acc_14277_MRPL9	Cgig_12755_39S_ribosomal_protein_L9_mitochondrial_Source_UniProtKB_TrEMBL_Acc_K1P3R7	Skow_20674m	Bflo_260832026	Spur_009545_Spur_009545	Isca_ISCW018023-PA	Acar_00019600
HG_17330	Ctel_199354	Nvec_29176_	Hmag_229367	Lgig_86312	Lgig_141419	Lgig_105675	Lgig_119824	Nvec_16642_
HG_20272	Spur_010504_Spur_010504	Adig_01573	Smar_015314	Nvec_31142_	Smar_002563	Nvec_3273_Neuromodulin	Nvec_44085_
HG_15096	Cgig_10409	Pfuc_4378_1_52249_t1	Lgig_231887	Bflo_260790797	Skow_44703m	Ctel_228363	Drer_068916_protein_phosphatase_1_regulatory_subunit_35_Source_HGNC_Symbol_Acc_28320_PPP1R35	Hsap_Ensmbl0160813_protein_phosphatase_1_regulatory_subunit_35_Source_HGNC_Symbol_Acc_28320_PPP1R35	Xtro_059065	Nvec_336_RNA_pol_delta
HG_10721	Nvec_6487_	Nvec_3909_Collagen	Nvec_9863_	Nvec_14035_	Nvec_58929_Halo_GVPC	Hrob_153805	Ctel_187859	Nvec_51822_	Bflo_260817222	Nvec_33160_Collagen	Nvec_15780_Collagen	Hmag_205370	Nvec_47355_Halo_GVPC	Bflo_260803788	Nvec_47042_	Avag_06309001
HG_14280	Avag_52800001	Hmag_220666	Avag_40695001	Avag_36783001	Hmag_201709	Hmag_228379	Hmag_228972	Hmag_214703	Hmag_206987	Avag_50731001	Avag_63678001
HG_45324	Nvec_3036_Metallothionein	Drer_088233_Uncharacterized_protein_Source_UniProtKB_TrEMBL_Acc_E7F7L3_CT025771_1	Hmag_212646
[truncated: 186,364 more chars]
