# Supplementary material for: Reconstruction of the ancestral metazoan genome reveals an increase in genomic novelty
Source: Nat Commun. 2018 Apr 30;9:1730. doi: 10.1038/s41467-018-04136-5 (PMC5928047; doi:10.1038/s41467-018-04136-5)
Supplement: Supplementary file 13 — Supplementary Data 10 [file 41467_2018_4136_MOESM13_ESM.zip › Node 5 - Planulozoa/Planulozoa Novel annotated genes.out]

HG_22130	
Nvec_7400_	Nvec_41877_Agenet	Nvec_22907_	

HG_11876	
Nvec_35757_Extensin_2	Nvec_20355_	

HG_15058	
Cgig_03405	
Nvec_20111_Flagellin_C	Nvec_41685_	

HG_13226	
Hsap_Ensmbl0179979_cysteine_rich_PAK1_inhibitor_Source_HGNC_Symbol_Acc_26619_CRIPAK	
Nvec_59310	

HG_8024	
Hsap_Ensmbl0157060_SHC_SH2_domain_binding_protein_1_like_Source_HGNC_Symbol_Acc_16788_SHCBP1L	Hsap_Ensmbl0171241_SHC_SH2_domain_binding_protein_1_Source_HGNC_Symbol_Acc_29547_SHCBP1	
Dmel_0032848_nesd_nessun_dorma_Source_FlyBase_0032848	
Drer_052167_SHC_SH2_domain_binding_protein_1_Source_ZFIN_Acc_ZDB_GENE_030131_5865_shcbp1	
Spur_008698_Shc1	
Smim_61230_SHC_SH2_domain_binding_protein_putative_Ixodes_scapularis_gi_241860951_ref_XP_002416305_7e_73_249	
Nvec_14879_	

HG_12241	
Smim_g20792_t1_PREDICTED_THAP_domain_containing_protein_5_like_Acyrthosiphon_pisum_gi_328697230_ref_XP_003240276_3e_17_84_7	Smim_62831_CG10631_Drosophila_melanogaster_gi_24585316_ref_NP_609998_0_003_43_5	Smim_45144_PREDICTED_similar_to_vasa_partial_Hydra_magnipapillata_gi_221125234_ref_XP_002165797_5e_05_48_5	

HG_7052	
Cgig_24600	
Nvec_52468_	Nvec_51362_Disintegrin	Nvec_39930_Keratin_B2	Nvec_55608_	

HG_35807	
Nvec_16738_DUF217	

HG_41082	
Nvec_30404_	

HG_34107	
Nvec_18132_Collagen	Nvec_53555_	

HG_64817	
Nvec_46036_PSRT	

HG_9801	
Hsap_Ensmbl0127311_helicase_DNA_B_Source_HGNC_Symbol_Acc_17196_HELB	
Cgig_14406_DNA_helicase_B_Source_UniProtKB_TrEMBL_Acc_K1QRU1	Cgig_18271	
Drer_053127_helicase_DNA_B_Source_ZFIN_Acc_ZDB_GENE_030729_16_helb	
Spur_028303_HelbL	Spur_002729_Helb	Spur_022782_HelbL_1	Spur_002728_Hypp_368	Spur_025007_Hypp_2762	Spur_022338_Spur_022338	
Nvec_44753_	

HG_22868	
Nvec_25001_AlkA_N	Nvec_4767_DUF1422	Nvec_1593_DUF140	

HG_5359	
Nvec_57959_CAT	Nvec_29904_	Nvec_44515_CAT	Nvec_33141_CAT	Nvec_17845_CAT	Nvec_39980_CAT	Nvec_49979_CAT	Nvec_29601_CAT	Nvec_41223_CAT	Nvec_56892_CAT	Nvec_1990_CAT	Nvec_57879_CAT	Nvec_52898_CAT	Nvec_29527_CAT	Nvec_59369_CAT	Nvec_21066_CAT	Nvec_8691_	Nvec_10380_CAT	Nvec_10826_CAT	Nvec_46865_CAT	Nvec_31517_	Nvec_57536_CAT	Nvec_29234_CAT	Nvec_46296_CAT	Nvec_33782_	Nvec_55135_CAT	Nvec_14147_CAT	Nvec_1155_CAT	Nvec_8259_CAT	Nvec_52150_CAT	Nvec_5667_CAT	Nvec_53971_	

HG_20867	
This group of homology does not contain any annotated genome

HG_28010	
Nvec_39648_DUF1110	

HG_15924	
Nvec_32230_Keratin_B2	

HG_17587	
This group of homology does not contain any annotated genome

HG_20626	
This group of homology does not contain any annotated genome

HG_18298	
Nvec_40840_ABC_3	

HG_12907	
Nvec_48487_RWP_RK	Nvec_20186_hATC	Nvec_41207_	Nvec_56381_hATC	Nvec_9632_hATC	Nvec_57054_	Nvec_303_SURF6	Nvec_32710_	Nvec_33282_	Nvec_38595_Bunya_NS_S	

HG_13923	
Spur_000188_Spur_000188	
Smim_69505_WD40_repeat_containing_protein_Microcoleus_vaginatus_FGP_gi_334116546_ref_ZP_08490638_1e_04_52_4	
Nvec_48980_DNA_gyraseA_C	

HG_12738	
Spur_025745_Fbxl20L	Spur_002800_Spur_002800	Spur_025746_Spur_025746	Spur_014443_Hypp_2149	Spur_022458_Spur_022458	Spur_019485_Hypp_2446	
Nvec_11751_Peptidase_C23	Nvec_29224_	

HG_19242	
Nvec_556_	Nvec_31764_	

HG_11753	
Cgig_06728	
Drer_027738_si_ch211_13c6_2_Source_ZFIN_Acc_ZDB_GENE_060503_666_si_ch211_13c6_2	Drer_091631_si_ch211_197h24_6_Source_ZFIN_Acc_ZDB_GENE_030131_1361_si_ch211_197h24_6	
Spur_024466_Hypp_215	
Smim_1698_PREDICTED_Zn_finger_U1_like_5_Ciona_intestinalis_gi_198421763_ref_XP_002124793_4e_05_56_2	

HG_10873	
Nvec_36746_	

HG_48188	
This group of homology does not contain any annotated genome

HG_10399	
Hsap_Ensmbl0152082_mitotic_spindle_organizing_protein_2B_Source_HGNC_Symbol_Acc_25886_MZT2B	Hsap_Ensmbl0173272_mitotic_spindle_organizing_protein_2A_Source_HGNC_Symbol_Acc_33187_MZT2A	
Cgig_08755	
Drer_057928_mitotic_spindle_organizing_protein_2B_Source_ZFIN_Acc_ZDB_GENE_040801_87_mzt2b	
Spur_020172_Spur_020172	

HG_7335	
Drer_090093_Uncharacterized_protein_Source_UniProtKB_TrEMBL_Acc_F1REP8_CABZ01104063_1	
Nvec_943_	Nvec_33545_	Nvec_51416_	Nvec_42873_DB	Nvec_4085_	Nvec_37449_DB	Nvec_22313_DB	Nvec_1402_	Nvec_27739_DUF402	Nvec_13820_	Nvec_17207_DB	Nvec_16564_	Nvec_46095_	Nvec_23688_DUF402	Nvec_49078_	Nvec_7553_	Nvec_33297_	Nvec_24540_	Nvec_30520_DUF1568	Nvec_38640_	Nvec_17825_	Nvec_23548_	Nvec_9459_Transp_Tc5_C	

HG_11174	
Spur_012634_Spur_012634	
Nvec_42318_	Nvec_19120_	Nvec_9594_Extensin_2	Nvec_48013_Keratin_B2	Nvec_442_CHCH	Nvec_39594_CHCH	Nvec_45624_	Nvec_2136_F5_F8_type_C	Nvec_51411_	

HG_45235	
Nvec_22709_	Nvec_52592_	

HG_595	
Nvec_11579_BRF1	Nvec_44693_	

HG_10053	
Hsap_Ensmbl0176386_cell_division_cycle_26_Source_HGNC_Symbol_Acc_17839_CDC26	
Cgig_27544_Anaphase_promoting_complex_subunit_CDC26_Source_UniProtKB_TrEMBL_Acc_K1R476	
Drer_077815_cell_division_cycle_26_homolog_Source_ZFIN_Acc_ZDB_GENE_040822_18_cdc26	
Spur_004262_Spur_004262	
Nvec_6513_	

HG_41812	
This group of homology does not contain any annotated genome

HG_39002	
Nvec_19932_	Nvec_19219_	

HG_6410	
Hsap_Ensmbl0156427_fibroblast_growth_factor_18_Source_HGNC_Symbol_Acc_3674_FGF18	Hsap_Ensmbl0158815_fibroblast_growth_factor_17_Source_HGNC_Symbol_Acc_3673_FGF17	
Cele_001185_egl_17_Protein_EGL_17_egl_17_mRNA_complete_cds_Source_RefSeq_mRNA_Acc_NM_075706	
Drer_037677_fibroblast_growth_factor_24_Source_ZFIN_Acc_ZDB_GENE_030708_1_fgf24	Drer_003399_fibroblast_growth_factor_8a_Source_ZFIN_Acc_ZDB_GENE_990415_72_fgf8a	Drer_088048_fibroblast_growth_factor_18a_Source_ZFIN_Acc_ZDB_GENE_030714_1_fgf18a	Drer_043962_fibroblast_growth_factor_18b_Source_ZFIN_Acc_ZDB_GENE_050221_4_fgf18b	Drer_039615_fibroblast_growth_factor_8_b_Source_ZFIN_Acc_ZDB_GENE_010122_1_fgf8b	Drer_023520_fibroblast_growth_factor_17_Source_ZFIN_Acc_ZDB_GENE_040621_1_fgf17	
Nvec_6719_	Nvec_6718_	

HG_5391	
Hsap_Ensmbl0133895_multiple_endocrine_neoplasia_I_Source_HGNC_Symbol_Acc_7010_MEN1	Hsap_LRG_509_multiple_endocrine_neoplasia_I_Source_HGNC_Symbol_Acc_7010_LRG_509	
Dmel_0031885_Mnn1_Menin_1_Source_FlyBase_0031885	
Cgig_02230_Menin_Source_UniProtKB_TrEMBL_Acc_K1P0F7	
Drer_058021_multiple_endocrine_neoplasia_type_1_Source_ZFIN_Acc_ZDB_GENE_991110_12_men1	Drer_089456_multiple_endocrine_neoplasia_type_1_Source_ZFIN_Acc_ZDB_GENE_991110_12_men1	
Spur_018899_Men1	Spur_022464_Men1_1	
Smim_15475_AF395538_multiple_endocrine_neoplasia_type_Lymnaea_stagnalis_gi_14718646_gb_AAK72969_AF395538_2e_61_210	Smim_15468_PREDICTED_menin_like_Bombus_terrestris_gi_340713103_ref_XP_003395088_4e_14_75_1	
Sman_163760	
Gsal_4438_achain_crystal_structure_of_menin_reveals_the_binding_site_for_mixed_lineage_leukemia_protein	Gsal_11934_multiple_endocrine_neoplasia_i	
Nvec_51641_	

HG_31754	
Nvec_26279_S_antigen	Nvec_56335_RBM1CTR	

HG_27627	
Nvec_2647_	Nvec_714_	Nvec_9110_DUF321	

HG_36121	
Nvec_57852	Nvec_1033_Rpr2	

HG_23625	
Nvec_344_	

HG_19224	
Cele_007227_C01G6_5_Protein_C01G6_5_C01G6_5_mRNA_complete_cds_Source_RefSeq_mRNA_Acc_NM_063576	
Nvec_40508_FHA	

HG_21760	
Nvec_45572_Seryl_tRNA_N	Nvec_25550_	

HG_20029	
This group of homology does not contain any annotated genome

HG_22061	
Smim_23068_PREDICTED_similar_to_piggyBac_transposase_Uribo1_Hydra_magnipapillata_gi_221121248_ref_XP_002155850_2e_10_65_1	

HG_46748	
Smim_22300_bkm_protein_putative_Toxoplasma_gondii_GT1_gi_221487711_gb_EEE25943_0_010_41_6	

HG_8210	
Hsap_Ensmbl0106609_transmembrane_protein_248_Source_HGNC_Symbol_Acc_25476_TMEM248	Hsap_Ensmbl0149932_transmembrane_protein_219_Source_HGNC_Symbol_Acc_25201_TMEM219	
Cgig_04211_UPF0458_protein_C7orf42_like_protein_Source_UniProtKB_TrEMBL_Acc_K1Q349	
Drer_018825_transmembrane_protein_248_Source_ZFIN_Acc_ZDB_GENE_050320_103_tmem248	Drer_074226_zgc_158398_Source_ZFIN_Acc_ZDB_GENE_070820_3_zgc_158398	
Spur_024428_C7orf42	
Smim_72431_UPF0458_protein_C7orf42_homolog_Mus_musculus_gi_124487091_ref_NP_001074863_4e_26_113	

HG_10686	
This group of homology does not contain any annotated genome

HG_45627	
This group of homology does not contain any annotated genome

HG_6775	
This group of homology does not contain any annotated genome

HG_33978	
Nvec_42091_E_MAP_115	

HG_33906	
Nvec_49266_	

HG_34448	
Nvec_50202_HC2	

HG_40471	
This group of homology does not contain any annotated genome

HG_28761	
Nvec_34599_	Nvec_38729_PAD_porph	Nvec_34596_	Nvec_3275_PAD_porph	

HG_30615	
This group of homology does not contain any annotated genome

HG_32342	
Cele_010566_K04G2_7_Protein_K04G2_7_isoform_a_Source_RefSeq_mRNA_Acc_NM_059815	
Nvec_24633_Transposase_8	

HG_19921	
Nvec_24192_Drf_FH1	

HG_1238	
Hsap_Ensmbl0185585_olfactomedin_like_2A_Source_HGNC_Symbol_Acc_27270_OLFML2A	Hsap_Ensmbl0034971_myocilin_trabecular_meshwork_inducible_glucocorticoid_response_Source_HGNC_Symbol_Acc_7610_MYOC	Hsap_Ensmbl0186417_gliomedin_Source_HGNC_Symbol_Acc_29514_GLDN	Hsap_Ensmbl0105088_olfactomedin_2_Source_HGNC_Symbol_Acc_17189_OLFM2	Hsap_Ensmbl0162745_olfactomedin_like_2B_Source_HGNC_Symbol_Acc_24558_OLFML2B	Hsap_Ensmbl0116774_olfactomedin_like_3_Source_HGNC_Symbol_Acc_24956_OLFML3	Hsap_Ensmbl0102837_olfactomedin_4_Source_HGNC_Symbol_Acc_17190_OLFM4	Hsap_Ensmbl0130558_olfactomedin_1_Source_HGNC_Symbol_Acc_17187_OLFM1	Hsap_Ensmbl0118733_olfactomedin_3_Source_HGNC_Symbol_Acc_17990_OLFM3	
Dmel_0030887_CG6867	Dmel_0051437_CG31437	
Cgig_27595_Noelin_3_Source_UniProtKB_TrEMBL_Acc_K1RKQ0	
Cele_000583_cof_2_Protein_COF_2_cof_2_mRNA_complete_cds_Source_RefSeq_mRNA_Acc_NM_059403	Cele_006845_unc_122_Protein_UNC_122_unc_122_mRNA_complete_cds_Source_RefSeq_mRNA_Acc_NM_061197	Cele_008543_F07A5_4_Protein_F07A5_4_F07A5_4_mRNA_complete_cds_Source_RefSeq_mRNA_Acc_NM_059681	
Drer_075899_Uncharacterized_protein_Source_UniProtKB_TrEMBL_Acc_E7F0W8_CU467642_1	Drer_005648_olfactomedin_like_2A_Source_ZFIN_Acc_ZDB_GENE_081105_107_olfml2a	Drer_039941_Uncharacterized_protein_Source_UniProtKB_TrEMBL_Acc_H9GXH7_CABZ01074367_1	Drer_005716_olfactomedin_like_2Ba_Source_ZFIN_Acc_ZDB_GENE_041014_329_olfml2ba	Drer_021480_olfactomedin_like_2Bb_Source_ZFIN_Acc_ZDB_GENE_070912_266_olfml2bb	Drer_018270_olfactomedin_1a_Source_ZFIN_Acc_ZDB_GENE_040718_194_olfm1a	Drer_077847_olfactomedin_2a_Source_ZFIN_Acc_ZDB_GENE_040426_2882_olfm2a	Drer_071493_olfactomedin_3a_Source_ZFIN_Acc_ZDB_GENE_080219_11_olfm3a	Drer_007015_olfactomedin_2b_Source_ZFIN_Acc_ZDB_GENE_040426_2402_olfm2b	Drer_039174_olfactomedin_3b_Source_ZFIN_Acc_ZDB_GENE_070912_606_olfm3b	Drer_021789_myocilin_Source_ZFIN_Acc_ZDB_GENE_050425_2_myoc	Drer_089130_Uncharacterized_protein_Source_UniProtKB_TrEMBL_Acc_F1R4L6_CABZ01084618_1	Drer_076795_Uncharacterized_protein_Source_UniProtKB_TrEMBL_Acc_E7F711_CABZ01084615_1	Drer_061576_collomin_Source_ZFIN_Acc_ZDB_GENE_050119_4_colm	Drer_061852_olfactomedin_like_3a_Source_ZFIN_Acc_ZDB_GENE_060825_31_olfml3a	Drer_062171_olfactomedin_like_3b_Source_ZFIN_Acc_ZDB_GENE_050302_161_olfml3b	Drer_062494_Uncharacterized_protein_Source_UniProtKB_TrEMBL_Acc_E7F3K6_BX294190_1	Drer_086688_olfactomedin_4_Source_HGNC_Symbol_Acc_17190_OLFM4_4_of_8	Drer_041960_olfactomedin_4_Source_HGNC_Symbol_Acc_17190_OLFM4_2_of_8	Drer_087625_olfactomedin_4_Source_HGNC_Symbol_Acc_17190_OLFM4_7_of_8	Drer_086947_olfactomedin_4_Source_HGNC_Symbol_Acc_17190_OLFM4_5_of_8	Drer_014053_olfactomedin_1b_Source_ZFIN_Acc_ZDB_GENE_040801_228_olfm1b	Drer_087569_olfactomedin_4_Source_HGNC_Symbol_Acc_17190_OLFM4_6_of_8	
Spur_011016_ColmL	Spur_023924_Olf_1_Amassin_3_Source_UniProtKB_TrEMBL_Acc_Q1PS63	Spur_026884_Olf_2	Spur_006351_Olf_Amassin_4_Source_UniProtKB_TrEMBL_Acc_Q1PS62	Spur_021526_Ams_Amassin_Source_UniProtKB_TrEMBL_Acc_Q86RA9	Spur_003389_OlfL	Spur_023926_Ams2_Amassin_2_Source_UniProtKB_TrEMBL_Acc_Q1PS64	
Smim_73780_colmedin_putative_Pediculus_humanus_corporis_gi_242010709_ref_XP_002426102_1e_124_387	

HG_26214	
This group of homology does not contain any annotated genome

HG_20388	
Nvec_58725_	Nvec_35605_Treacle	

HG_16397	
Cgig_05569	Cgig_11433	Cgig_11453	

HG_20316	
Nvec_23361_	Nvec_35221_	Nvec_44985_YhjQ	Nvec_57849_	Nvec_53618_DHquinase_I	

HG_16461	
Spur_020921_Hypp_1005	
Nvec_52387_	Nvec_19332_	

HG_10837	
Nvec_16496_	Nvec_3365_	Nvec_14323_Protamine_P1	Nvec_11897_	Nvec_7064_	Nvec_17663_	Nvec_51634_	Nvec_16092_FixQ	Nvec_4664_DSPc	Nvec_5782_	Nvec_8816_	Nvec_30250_	Nvec_38905_	Nvec_27637_	Nvec_21364_Homeobox	

HG_8405	
Hsap_Ensmbl0173905_golgi_integral_membrane_protein_4_Source_HGNC_Symbol_Acc_15448_GOLIM4	
Dmel_0260742_CG12213	
Cgig_14123_Golgi_integral_membrane_protein_4_Source_UniProtKB_TrEMBL_Acc_K1PP50	
Drer_076498_golgi_integral_membrane_protein_4a_Source_ZFIN_Acc_ZDB_GENE_041026_2_golim4a	Drer_014545_golgi_integral_membrane_protein_4b_Source_ZFIN_Acc_ZDB_GENE_050327_74_golim4b	
Spur_004120_Spur_004120	
Smim_60208_golgi_integral_membrane_protein_4b_Danio_rerio_gi_225543582_ref_NP_001014371_1e_11_75_1	
Nvec_28574_KE2	

HG_15035	
Cgig_00944	Cgig_14056	

HG_14460	
Cgig_02410	Cgig_18782_Sentrin_specific_protease_2_Source_UniProtKB_TrEMBL_Acc_K1R204	Cgig_11099	
Spur_010286_Exo1L	Spur_025861_Spur_025861	Spur_025409_Spur_025409	Spur_016151_Spur_016151	Spur_003199_Spur_003199	Spur_005752_Spur_005752	

HG_12564	
Hsap_Ensmbl0146707_POM121_and_ZP3_fusion_Source_HGNC_Symbol_Acc_9203_POMZP3	Hsap_Ensmbl0196313_POM121_transmembrane_nucleoporin_Source_HGNC_Symbol_Acc_19702_POM121	Hsap_Ensmbl0262122_POM121_transmembrane_nucleoporin_Source_HGNC_Symbol_Acc_19702_POM121	Hsap_Ensmbl0158553_POM121_transmembrane_nucleoporin_like_2_Source_HGNC_Symbol_Acc_13973_POM121L2	Hsap_Ensmbl0272391_cDNA_FLJ56876_highly_similar_to_Nuclear_envelope_pore_membrane_protein_POM_121_Source_UniProtKB_TrEMBL_Acc_B4DDR5_AC211429_1	Hsap_Ensmbl0135213_POM121_transmembrane_nucleoporin_C_Source_HGNC_Symbol_Acc_34005_POM121C	Hsap_Ensmbl0221900_POM121_transmembrane_nucleoporin_like_12_Source_HGNC_Symbol_Acc_25369_POM121L12	Hsap_Ensmbl0185823_nuclear_pore_associated_protein_1_Source_HGNC_Symbol_Acc_1190_NPAP1	
Drer_055113_POM121_membrane_glycoprotein_rat_Source_ZFIN_Acc_ZDB_GENE_030131_6557_pom121	

HG_13275	
Nvec_41255_	

HG_10732	
Cgig_07269	
Smim_50699_transcription_factor_Id_partial_Podocoryna_carnea_gi_26984176_gb_AAN85109_3e_04_46_2	
Nvec_15078_	Nvec_3962_HLH	Nvec_23659_HLH	

HG_44350	
Nvec_15837_	Nvec_43966_DUF1610	

HG_42285	
Nvec_50178_F5_F8_type_C	Nvec_3625_NOSIC	

HG_43165	
Nvec_34202_	Nvec_13251_	

HG_899	
Dmel_0033750_CG13151	
Drer_074962_Uncharacterized_protein_Source_UniProtKB_TrEMBL_Acc_E7EXJ9_CABZ01072083_1	
Smim_g29310_t1_transposase_Aphis_gossypii_gi_315308148_gb_ADU04477_4e_151_461	Smim_36043_transposase_Pectinophora_gossypiella_gi_283855668_gb_ADB45159_1e_30_124	Smim_g63144_t1_transposase_Aphis_gossypii_gi_315308148_gb_ADU04477_8e_121_380	Smim_g29913_t1_transposase_Aphis_gossypii_gi_315308148_gb_ADU04477_7e_121_380	Smim_g65549_t1_transposase_Aphis_gossypii_gi_315308148_gb_ADU04477_2e_173_514	Smim_g51883_t1_transposase_Aphis_gossypii_gi_315308148_gb_ADU04477_5e_115_357	Smim_g9024_t1_transposase_Aphis_gossypii_gi_315308148_gb_ADU04477_3e_174_516	Smim_72079_transposase_Heliothis_virescens_gi_89520371_gb_ABD76335_2e_32_129	Smim_g41329_t1_transposase_Aphis_gossypii_gi_315308148_gb_ADU04477_5e_76_253	Smim_g55522_t1_transposase_Aphis_gossypii_gi_315308148_gb_ADU04477_4e_68_230	Smim_g14777_t1_transposase_Aphis_gossypii_gi_315308148_gb_ADU04477_3e_125_386	Smim_g73430_t1_transposase_Aphis_gossypii_gi_315308148_gb_ADU04477_3e_126_390	Smim_g70324_t1_transposase_Aphis_gossypii_gi_315308148_gb_ADU04477_8e_152_460	Smim_g11427_t1_transposase_Aphis_gossypii_gi_315308148_gb_ADU04477_9e_153_461	Smim_52171_yabusame_Bombyx_mori_gi_42600556_dbj_BAD11136_3e_17_80_1	Smim_g41063_t1_transposase_Aphis_gossypii_gi_315308148_gb_ADU04477_9e_153_459	Smim_g60859_t1_transposase_Aphis_gossypii_gi_315308148_gb_ADU04477_9e_97_308	Smim_g33284_t1_transposase_Aphis_gossypii_gi_315308148_gb_ADU04477_9e_129_395	Smim_7137_transposase_Aphis_gossypii_gi_315308148_gb_ADU04477_2e_68_228	Smim_g44652_t1_transposase_Aphis_gossypii_gi_315308148_gb_ADU04477_4e_77_251	Smim_g43255_t1_transposase_Aphis_gossypii_gi_315308148_gb_ADU04477_9e_36_137	Smim_61487_transposase_Aphis_gossypii_gi_315308148_gb_ADU04477_1e_51_183	Smim_g22572_t1_PREDICTED_piggyBac_transposable_element_derived_protein_4_like_Xenopus_Silurana_tropicalis_gi_301629922_ref_XP_002944081_4e_36_142	Smim_30584_transposase_Heliothis_virescens_gi_89520371_gb_ABD76335_2e_37_141	Smim_42025_transposase_Ctenoplusia_agnata_gi_317408132_gb_ADV17598_5e_09_60_1	Smim_34062_PREDICTED_piggyBac_transposable_element_derived_protein_4_like_Xenopus_Silurana_tropicalis_gi_301629922_ref_XP_002944081_7e_27_110	Smim_60726_PREDICTED_similar_to_piggyBac_transposable_element_derived_4_Hydra_magnipapillata_gi_221111136_ref_XP_002168689_5e_18_83_2	Smim_41842_PREDICTED_piggyBac_transposable_element_derived_protein_4_like_Xenopus_Silurana_tropicalis_gi_301629922_ref_XP_002944081_1e_17_84_7	Smim_42807_putative_transposase_yabusame_W_Bombyx_mori_gi_41016738_dbj_BAD07480_3e_10_65_9	Smim_41151_7_transmembrane_receptor_Trichinella_spiralis_gi_339243929_ref_XP_003377890_4e_04_46_2	Smim_15841_15841	Smim_g12209_t1_transposase_Heliothis_virescens_gi_89520371_gb_ABD76335_7e_04_48_9	Smim_28684_yabusame_Bombyx_mori_gi_42600556_dbj_BAD11136_2e_10_60_5	Smim_34133_transposase_Heliothis_virescens_gi_89520371_gb_ABD76335_1e_14_77_4	Smim_8906_PREDICTED_hypothetical_protein_LOC100572723_Acyrthosiphon_pisum_gi_328700618_ref_XP_003241329_7e_07_52_8	Smim_35551_transposase_Aphis_gossypii_gi_315308148_gb_ADU04477_3e_06_50_8	Smim_38194_putative_transposase_yabusame_W_Bombyx_mori_gi_41016738_dbj_BAD07480_2e_06_53_1	Smim_g50449_t1_gene_g50449_t1	Smim_g65816_t1_transposase_Aphis_gossypii_gi_315308148_gb_ADU04477_1e_08_63_2	

HG_5957	
Hsap_Ensmbl0130222_growth_arrest_and_DNA_damage_inducible_gamma_Source_HGNC_Symbol_Acc_4097_GADD45G	Hsap_Ensmbl0116717_growth_arrest_and_DNA_damage_inducible_alpha_Source_HGNC_Symbol_Acc_4095_GADD45A	Hsap_Ensmbl0099860_growth_arrest_and_DNA_damage_inducible_beta_Source_HGNC_Symbol_Acc_4096_GADD45B	
Dmel_0033153_Gadd45_Gadd45_Source_FlyBase_0033153	
Cgig_09157	Cgig_09158_Growth_arrest_and_DNA_damage_inducible_protein_GADD45_alpha_Source_UniProtKB_TrEMBL_Acc_K1QS04	Cgig_12922_Growth_arrest_and_DNA_damage_inducible_protein_GADD45_gamma_Source_UniProtKB_TrEMBL_Acc_K1R235	Cgig_22727_Growth_arrest_and_DNA_damage_inducible_protein_GADD45_alpha_Source_UniProtKB_TrEMBL_Acc_K1RTZ8	Cgig_22728_Growth_arrest_and_DNA_damage_inducible_protein_GADD45_alpha_Source_UniProtKB_TrEMBL_Acc_K1QMN1	
Drer_044676_growth_arrest_and_DNA_damage_inducible_gamma_Source_HGNC_Symbol_Acc_4097_GADD45G_3_of_3	Drer_069991_growth_arrest_and_DNA_damage_inducible_alpha_b_Source_ZFIN_Acc_ZDB_GENE_040704_60_gadd45ab	Drer_016725_growth_arrest_and_DNA_damage_inducible_gamma_Source_HGNC_Symbol_Acc_4097_GADD45G_1_of_3	Drer_027744_growth_arrest_and_DNA_damage_inducible_beta_a_Source_ZFIN_Acc_ZDB_GENE_040426_1971_gadd45ba	Drer_043581_growth_arrest_and_DNA_damage_inducible_alpha_a_Source_ZFIN_Acc_ZDB_GENE_040426_1501_gadd45aa	Drer_013576_growth_arrest_and_DNA_damage_inducible_beta_b_Source_ZFIN_Acc_ZDB_GENE_050223_1_gadd45bb	Drer_019417_growth_arrest_and_DNA_damage_inducible_gamma_Source_ZFIN_Acc_ZDB_GENE_040426_1882_gadd45g	
Spur_026064_GadD45	
Nvec_19199_	Nvec_3513_	

HG_33991	
Nvec_45302_	

HG_40453	
Nvec_59658_	Nvec_41398_	

HG_26847	
Hsap_Ensmbl0163206_sperm_mitochondria_associated_cysteine_rich_protein_Source_HGNC_Symbol_Acc_6962_SMCP	

HG_31549	
This group of homology does not contain any annotated genome

HG_40043	
Cgig_02737_HCLS1_binding_protein_3_Source_UniProtKB_TrEMBL_Acc_K1PZZ7	Cgig_25859_HCLS1_binding_protein_3_Source_UniProtKB_TrEMBL_Acc_K1PQ60	

HG_23797	
This group of homology does not contain any annotated genome

HG_8858	
Nvec_23344_	Nvec_16495_	Nvec_4180_	Nvec_3994_RIIa	Nvec_15922_DEAD	Nvec_45208_	Nvec_34836_	Nvec_27542_	Nvec_7130_Toxin_18	Nvec_4182_	Nvec_20298_	

HG_65336	
Nvec_2315_	

HG_63504	
Nvec_13009_	

HG_65400	
Nvec_56138_	

HG_4903	
Drer_074797_Uncharacterized_protein_Source_UniProtKB_TrEMBL_Acc_H9GXZ0_CT027690_2	Drer_086185_Uncharacterized_protein_Source_UniProtKB_TrEMBL_Acc_F1QWZ7_CR318620_1	Drer_070049_si_ch73_366i20_1_Source_ZFIN_Acc_ZDB_GENE_070912_338_si_ch73_366i20_1	Drer_075611_Uncharacterized_protein_Source_UniProtKB_TrEMBL_Acc_F1Q8F8_CR318629_1	Drer_086767_Uncharacterized_protein_Source_UniProtKB_TrEMBL_Acc_F1Q8N3_BX957252_1	Drer_089246_si_ch73_134f24_1_Source_ZFIN_Acc_ZDB_GENE_091204_108_si_ch73_134f24_1	Drer_087047_Uncharacterized_protein_Source_UniProtKB_TrEMBL_Acc_F1QRS3_CU929328_1	Drer_091327_Uncharacterized_protein_Source_UniProtKB_TrEMBL_Acc_F1QTX3_BX649516_1	Drer_068915_si_ch211_182e10_4_Source_ZFIN_Acc_ZDB_GENE_041014_76_si_ch211_182e10_4	Drer_070661_si_ch211_182e10_4_Source_ZFIN_Acc_ZDB_GENE_041014_76_si_ch211_182e10_4	Drer_075148_Uncharacterized_protein_Source_UniProtKB_TrEMBL_Acc_H9GY15_CABZ01033874_1	Drer_037342_Uncharacterized_protein_Source_UniProtKB_TrEMBL_Acc_F1Q6L9_BX255896_1	Drer_079042_si_ch211_166e11_5_Source_ZFIN_Acc_ZDB_GENE_070912_142_si_ch211_166e11_5	Drer_077989_Uncharacterized_protein_Source_UniProtKB_TrEMBL_Acc_F1R4C7_CABZ01081674_1	Drer_088529_si_dkey_146m20_1_Source_ZFIN_Acc_ZDB_GENE_041210_341_si_dkey_146m20_1	Drer_088613_Uncharacterized_protein_Source_UniProtKB_TrEMBL_Acc_H9GZ97_CABZ01006178_1	Drer_091480_Uncharacterized_protein_Source_UniProtKB_TrEMBL_Acc_H9GZC4_CR354372_1	Drer_089295_Uncharacterized_protein_Source_UniProtKB_TrEMBL_Acc_F1QHJ9_BX255962_1	Drer_088126_Uncharacterized_protein_Source_UniProtKB_TrEMBL_Acc_F1QDA9_BX119963_2	Drer_067688_si_dkeyp_101e12_1_Source_ZFIN_Acc_ZDB_GENE_091113_32_si_dkeyp_101e12_1	Drer_089794_si_dkeyp_101e12_1_Source_ZFIN_Acc_ZDB_GENE_091113_32_si_dkeyp_101e12_1	Drer_095621_si_ch73_366i20_1_Source_ZFIN_Acc_ZDB_GENE_070912_338_si_ch73_366i20_1	Drer_091590_si_ch211_170p16_1_Source_ZFIN_Acc_ZDB_GENE_070912_152_si_ch211_170p16_1	Drer_089185_si_ch73_264i18_2_Source_ZFIN_Acc_ZDB_GENE_091204_6_si_ch73_264i18_2	Drer_093811_si_dkeyp_2c8_3_Source_ZFIN_Acc_ZDB_GENE_081031_97_si_dkeyp_2c8_3	Drer_095137_si_dkey_88l16_2_Source_ZFIN_Acc_ZDB_GENE_091113_59_si_dkey_88l16_2	Drer_068325_si_dkey_21n10_3_Source_ZFIN_Acc_ZDB_GENE_070912_444_si_dkey_21n10_3	Drer_087621_Uncharacterized_protein_Source_UniProtKB_TrEMBL_Acc_F1RC42_AL928837_1	Drer_039596_Uncharacterized_protein_Source_UniProtKB_TrEMBL_Acc_E7F8S8_CABZ01031613_1	Drer_070757_si_ch211_155i14_1_Source_ZFIN_Acc_ZDB_GENE_040724_246_si_ch211_155i14_1	Drer_086989_Uncharacterized_protein_Source_UniProtKB_TrEMBL_Acc_F1QT30_CR388145_2	Drer_075428_si_dkey_225i9_4_Source_ZFIN_Acc_ZDB_GENE_131125_28_si_dkey_225i9_4	Drer_077572_si_ch211_193k19_2_Source_ZFIN_Acc_ZDB_GENE_060503_203_si_ch211_193k19_2	Drer_075537_si_dkey_57l19_1_Source_ZFIN_Acc_ZDB_GENE_060503_171_si_dkey_57l19_1	Drer_075065_si_ch211_249o11_5_Source_ZFIN_Acc_ZDB_GENE_131127_165_si_ch211_249o11_5	Drer_073793_Uncharacterized_protein_Source_UniProtKB_TrEMBL_Acc_F1R9I7_BX927234_2	Drer_088089_Uncharacterized_protein_Source_UniProtKB_TrEMBL_Acc_E7F5W8_BX005073_1	Drer_078551_zgc_171242_Source_ZFIN_Acc_ZDB_GENE_071004_79_zgc_171242	Drer_090120_si_dkey_248g21_1_Source_ZFIN_Acc_ZDB_GENE_131119_67_si_dkey_248g21_1	Drer_092949_si_ch73_366i20_1_Source_ZFIN_Acc_ZDB_GENE_070912_338_si_ch73_366i20_1	Drer_095252_si_dkey_40h20_1_Source_ZFIN_Acc_ZDB_GENE_091113_44_si_dkey_40h20_1	Drer_095893_si_dkey_85n7_7_Source_ZFIN_Acc_ZDB_GENE_110408_52_si_dkey_85n7_7	Drer_088585_Uncharacterized_protein_Source_UniProtKB_TrEMBL_Acc_F1QMA0_CR536621_1	Drer_090700_si_dkey_13m3_2_Source_ZFIN_Acc_ZDB_GENE_121214_42_si_dkey_13m3_2	Drer_089500_Uncharacterized_protein_Source_UniProtKB_TrEMBL_Acc_F1QEH7_AL935128_1	Drer_088964_Uncharacterized_protein_Source_UniProtKB_TrEMBL_Acc_F1R1M2_CR382381_1	Drer_071864_si_ch73_134f24_1_Source_ZFIN_Acc_ZDB_GENE_091204_108_si_ch73_134f24_1	Drer_096050_si_ch211_117l17_4_Source_ZFIN_Acc_ZDB_GENE_110913_102_si_ch211_117l17_4	
Nvec_49885_Phi_29_GP4	

HG_16379	
Spur_016054_Hypp_810	

HG_18139	
This group of homology does not contain any annotated genome

HG_5014	
Hsap_Ensmbl0116663_F_box_protein_6_Source_HGNC_Symbol_Acc_13585_FBXO6	Hsap_Ensmbl0269190_F_box_protein_17_Source_HGNC_Symbol_Acc_18754_FBXO17	Hsap_Ensmbl0161243_F_box_protein_27_Source_HGNC_Symbol_Acc_18753_FBXO27	Hsap_Ensmbl0188505_non_specific_cytotoxic_cell_receptor_protein_1_homolog_zebrafish_Source_HGNC_Symbol_Acc_33739_NCCRP1	Hsap_Ensmbl0132879_F_box_protein_44_Source_HGNC_Symbol_Acc_24847_FBXO44	Hsap_Ensmbl0116661_F_box_protein_2_Source_HGNC_Symbol_Acc_13581_FBXO2	
Cele_007574_C14B1_3_Protein_C14B1_3_C14B1_3_mRNA_complete_cds_Source_RefSeq_mRNA_Acc_NM_065347	
Drer_071044_zgc_153722_Source_ZFIN_Acc_ZDB_GENE_060929_84_zgc_153722	Drer_037645_zgc_173570_Source_ZFIN_Acc_ZDB_GENE_080218_15_zgc_173570	Drer_092166_si_dkey_147f3_8_Source_ZFIN_Acc_ZDB_GENE_061009_32_si_dkey_147f3_8	Drer_071045_si_rp71_1k13_6_Source_ZFIN_Acc_ZDB_GENE_090312_52_si_rp71_1k13_6	Drer_070355_zgc_175088_Source_ZFIN_Acc_ZDB_GENE_080204_124_zgc_175088	Drer_057884_zgc_114174_Source_ZFIN_Acc_ZDB_GENE_050626_103_zgc_114174	Drer_071029_si_dkey_147f3_4_Source_ZFIN_Acc_ZDB_GENE_061009_29_si_dkey_147f3_4	Drer_092077_si_dkey_147f3_4_Source_ZFIN_Acc_ZDB_GENE_061009_29_si_dkey_147f3_4	Drer_012035_zgc_100832_Source_ZFIN_Acc_ZDB_GENE_040801_53_zgc_100832	Drer_057899_zgc_114081_Source_ZFIN_Acc_ZDB_GENE_050913_78_zgc_114081	Drer_022623_F_box_protein_44_Source_ZFIN_Acc_ZDB_GENE_041212_85_fbxo44	Drer_035326_nonspecific_cytotoxic_cell_receptor_protein_1_Source_ZFIN_Acc_ZDB_GENE_000210_13_nccrp1	
Spur_008977_Fbxo6	
Smim_8034_F_box_containing_protein_putative_Ixodes_scapularis_gi_241121675_ref_XP_002403297_4e_34_130	

HG_18203	
Nvec_53859_	Nvec_10922_UPF0203	Nvec_8958_NUMOD1	Nvec_39584_	Nvec_54243_	Nvec_53858_	Nvec_31273_	

HG_20434	
Nvec_55129_	Nvec_45000_Cuticle_2	Nvec_9635_Cuticle_2	

HG_20570	
Nvec_2399_	

HG_12377	
Cele_007425_C08B6_4_Protein_C08B6_4_isoform_b_Source_RefSeq_mRNA_Acc_NM_001028464	Cele_011196_R10D12_15_Protein_R10D12_15_R10D12_15_mRNA_complete_cds_Source_RefSeq_mRNA_Acc_NM_074071	Cele_012057_T26F2_1_Protein_R10D12_15_R10D12_15_mRNA_complete_cds_Source_RefSeq_mRNA_Acc_NM_074071	Cele_020270_T05H4_7_Protein_T05H4_7_T05H4_7_mRNA_complete_cds_Source_RefSeq_mRNA_Acc_NM_072227	Cele_021737_Y50D4A_3_Protein_Y50D4A_3_Y50D4A_3_mRNA_complete_cds_Source_RefSeq_mRNA_Acc_NM_070990	

HG_20160	
Cgig_00202	Cgig_04380	Cgig_18242	Cgig_13168	
Nvec_48727_	Nvec_30370_	

HG_10681	
Nvec_37798_Sec15	Nvec_1509_SRR	Nvec_27357_MFMR	Nvec_7934_	Nvec_12841_Amelogenin	Nvec_30271_CM_2	Nvec_31092_	Nvec_30692_REV	Nvec_38143_Neuromodulin	Nvec_22889_Adeno_VII	Nvec_43967_	Nvec_43763_	

HG_10376	
Nvec_9955_MpPF2	Nvec_6412_Extensin_2	Nvec_57397_	

HG_44437	
Nvec_42948_FtsX	

HG_10440	
Cgig_19037	
Nvec_11961_	

HG_6920	
Hsap_Ensmbl0131943_chromosome_19_open_reading_frame_12_Source_HGNC_Symbol_Acc_25443_C19orf12	
Dmel_0023530_CG3740	Dmel_0037562_CG11671	
Drer_088500_chromosome_19_open_reading_frame_12_Source_HGNC_Symbol_Acc_25443_C7H19orf12_2_of_3	Drer_092703_chromosome_19_open_reading_frame_12_Source_HGNC_Symbol_Acc_25443_C7H19orf12_3_of_3	Drer_058857_chromosome_19_open_reading_frame_12_Source_HGNC_Symbol_Acc_25443_C18H19orf12_1_of_3	
Spur_001714_Spur_001714	Spur_001715_01715	
Smim_28370_AGAP000432_PA_Anopheles_gambiae_str_PEST_gi_31203437_ref_XP_310667_2e_26_105	
Nvec_29892_	

HG_43388	
This group of homology does not contain any annotated genome

HG_40709	
This group of homology does not contain any annotated genome

HG_33973	
Nvec_31694_	

HG_31900	
Nvec_48444_Death	Nvec_32858_DUF59	Nvec_57932_Death	

HG_27981	
Nvec_57587_	Nvec_57586_	

HG_23538	
Nvec_685_	

HG_5338	
This group of homology does not contain any annotated genome

HG_23369	
Spur_018919_Hypp_2410	
Nvec_1879_	

HG_17682	
Spur_007016_Hypp_1693	Spur_022143_Hypp_1039	Spur_024796_Spur_024796	Spur_006948_Spur_006948	Spur_006192_Spur_006192	

HG_16497	
This group of homology does not contain any annotated genome

HG_4542	
This group of homology does not contain any annotated genome

HG_18393	
This group of homology does not contain any annotated genome

HG_18016	
Cgig_02712	Cgig_15164	Cgig_04491	Cgig_18318	

HG_16015	
Cgig_23875_Putative_ATP_dependent_RNA_helicase_TDRD9_Source_UniProtKB_TrEMBL_Acc_K1RSC6	
Smim_1586_PREDICTED_putative_ATP_dependent_RNA_helicase_TDRD9_like_Monodelphis_domestica_gi_334310996_ref_XP_001373065_8e_30_125	

HG_49501	
Nvec_34281_	Nvec_57262_	

HG_7179	
This group of homology does not contain any annotated genome

HG_43539	
This group of homology does not contain any annotated genome

HG_42723	
This group of homology does not contain any annotated genome

HG_7314	
Hsap_Ensmbl0157625_TGF_beta_activated_kinase_1_MAP3K7_binding_protein_3_Source_HGNC_Symbol_Acc_30681_TAB3	Hsap_Ensmbl0055208_TGF_beta_activated_kinase_1_MAP3K7_binding_protein_2_Source_HGNC_Symbol_Acc_17075_TAB2	
Dmel_0086358_Tab2_TAK1_associated_binding_protein_2_Source_FlyBase_0086358	
Cgig_08373_Mitogen_activated_protein_kinase_kinase_kinase_7_interacting_protein_3_like_protein_Source_UniProtKB_TrEMBL_Acc_K1QDE1	
Drer_062063_TGF_beta_activated_kinase_1_MAP3K7_binding_protein_3_Source_ZFIN_Acc_ZDB_GENE_060503_408_tab3	Drer_021509_TGF_beta_activated_kinase_1_MAP3K7_binding_protein_2_Source_ZFIN_Acc_ZDB_GENE_040426_933_tab2	
Spur_003955_Tab2_3	
Smim_80090_NFkB_activating_protein_isoform_B_Homo_sapiens_gi_37538058_gb_AAQ92939_3e_24_115	Smim_32737_PREDICTED_TGF_beta_activated_kinase_and_MAP3K7_binding_protein_Monodelphis_domestica_gi_126310679_ref_XP_001370832_3e_09_67_4	

HG_44314	
Nvec_18989_TLP_20	

HG_41538	
Nvec_39649_DUF81	Nvec_25328_	

HG_35851	
This group of homology does not contain any annotated genome

HG_6254	
Nvec_35887_	Nvec_44095_	Nvec_45306_	Nvec_45173_	Nvec_3840_MANEC	Nvec_27474_MANEC	Nvec_26886_	Nvec_25377_Phospholip_A2_2	Nvec_26219_MANEC	Nvec_59209	Nvec_15741_MANEC	Nvec_38303_Fz	Nvec_5142_	Nvec_59784_EGF	

HG_27658	
Nvec_11455_	

HG_33545	
Nvec_7344_FLO_LFY	

HG_31785	
Spur_018044_Ubr4_1	Spur_000516_Ubr4_4	
Smim_79454_Protein_purity_of_essence_Acromyrmex_echinatior_gi_332024978_gb_EGI65165_6e_29_126	

HG_27722	
Nvec_43608_	Nvec_26394_Plasmodium_HRP	Nvec_30153_	

HG_19834	
Hsap_Ensmbl0173809_tudor_domain_containing_12_Source_HGNC_Symbol_Acc_25044_TDRD12	
Drer_075217_tudor_domain_containing_12_Source_HGNC_Symbol_Acc_25044_TDRD12	

HG_17938	
Nvec_42803_CagY_M	

HG_28023	
This group of homology does not contain any annotated genome

HG_25383	
This group of homology does not contain any annotated genome

HG_9114	
Hsap_Ensmbl0030110_BCL2_antagonist_killer_1_Source_HGNC_Symbol_Acc_949_BAK1	
Sman_131280_Putative_bcl_2_homologous_antagonist_killer_Bak_Source_UniProtKB_TrEMBL_Acc_G4VKX7	Sman_095190_Putative_apoptosis_regulator_bax_Source_UniProtKB_TrEMBL_Acc_G4VRL9	
Gsal_3462_bcl2_associated_x_protein	
Nvec_27835_Bcl_2	

HG_18303	
Nvec_40706_Extensin_2	Nvec_17117_	

HG_22125	
This group of homology does not contain any annotated genome

HG_16374	
Nvec_26567_	

HG_22092	
This group of homology does not contain any annotated genome

HG_11766	
This group of homology does not contain any annotated genome

HG_8054	
Hsap_Ensmbl0143337_torsin_A_interacting_protein_1_Source_HGNC_Symbol_Acc_29456_TOR1AIP1	Hsap_Ensmbl0169905_torsin_A_interacting_protein_2_Source_HGNC_Symbol_Acc_24055_TOR1AIP2	
Drer_069102_zgc_112962_Source_ZFIN_Acc_ZDB_GENE_050410_15_zgc_112962	Drer_094336_si_dkeyp_82a1_6_Source_ZFIN_Acc_ZDB_GENE_081105_150_si_dkeyp_82a1_6	
Spur_001954_Tor1	Spur_014307_Spur_014307	
Nvec_47922_	

HG_7814	
Dmel_0030964_Pvf1_PDGF_and_VEGF_related_factor_1_Source_FlyBase_0030964	
Cgig_11420_Vascular_endothelial_growth_factor_D_Source_UniProtKB_TrEMBL_Acc_K1PIK4	
Cele_004249_pvf_1_Protein_PVF_1_pvf_1_mRNA_complete_cds_Source_RefSeq_mRNA_Acc_NM_065060	
Spur_014978_Vegf	
Smim_1726_VEGF183_protein_putative_Ixodes_scapularis_gi_241706655_ref_XP_002411998_5e_29_116	Smim_40613_VEGF183_protein_putative_Ixodes_scapularis_gi_241706655_ref_XP_002411998_3e_51_181	Smim_80857_VEGF183_protein_putative_Ixodes_scapularis_gi_241706655_ref_XP_002411998_2e_04_47_4	

HG_10235	
Nvec_45915_CRAM_rpt	Nvec_13629_Extensin_2	Nvec_38532_CRAM_rpt	

HG_48160	
This group of homology does not contain any annotated genome

HG_32888	
Nvec_42338_dDENN	Nvec_48327_	Nvec_41788_	

HG_36134	
Nvec_52562_	Nvec_11276_Metallothio_5	

HG_6408	
This group of homology does not contain any annotated genome

HG_70666	
Nvec_55861_Transposase_27	

HG_32237	
Nvec_15253_	

HG_63827	
Nvec_47631_Amb_V_allergen	

HG_5348	
Hsap_Ensmbl0124214_staufen_double_stranded_RNA_binding_protein_1_Source_HGNC_Symbol_Acc_11370_STAU1	Hsap_Ensmbl0040341_staufen_double_stranded_RNA_binding_protein_2_Source_HGNC_Symbol_Acc_11371_STAU2	
Dmel_0003520_stau_staufen_Source_FlyBase_0003520	
Cgig_15882_Double_stranded_RNA_binding_protein_Staufen_like_protein_2_Source_UniProtKB_TrEMBL_Acc_K1RF87	
Cele_018857_stau_1_Protein_STAU_1_stau_1_mRNA_complete_cds_Source_RefSeq_mRNA_Acc_NM_075795	
Drer_026801_staufen_RNA_binding_protein_homolog_2_Drosophila_Source_ZFIN_Acc_ZDB_GENE_040426_687_stau2	Drer_044182_staufen_RNA_binding_protein_homolog_1_Drosophila_Source_ZFIN_Acc_ZDB_GENE_030131_6372_stau1	
Spur_023200_Staufen1	Spur_010068_Staufen2	
Smim_70962_PREDICTED_Double_stranded_RNA_binding_protein_Staufen_homolog_like_Saccoglossus_kowalevskii_gi_291222217_ref_XP_002731114_4e_173_523	
Nvec_50149_	

HG_17815	
Nvec_569_Big_1	Nvec_59256	Nvec_49924_	

HG_22589	
This group of homology does not contain any annotated genome

HG_26381	
This group of homology does not contain any annotated genome

HG_20516	
Nvec_58709_CRA_rpt	

HG_22179	
Nvec_17656_TIR	

HG_16597	
Nvec_29418_	

HG_16525	
This group of homology does not contain any annotated genome

HG_8513	
Nvec_35622_	Nvec_50285_SAP	Nvec_44935_SAP	Nvec_5311_GnsAB	Nvec_21784_	Nvec_48760_bZIP_1	Nvec_484_bZIP_1	Nvec_13675_SAP	Nvec_12214_SAP	Nvec_15978_FCH	Nvec_6901_	Nvec_58411_SKIP_SNW	Nvec_13234_PSI	Nvec_48665_CM1	Nvec_58220	Nvec_39314_	Nvec_1193_Nucleoplasmin	Nvec_36543_Filo_VP24	Nvec_8060_	Nvec_12918_Adeno_E3A	Nvec_57279_Adeno_E3A	

HG_13644	
Cgig_13945_Ankyrin_repeat_domain_containing_protein_55_Source_UniProtKB_TrEMBL_Acc_K1PQ61	
Nvec_40572_Ank	Nvec_27684_DUF1660	

HG_11884	
Spur_017017_Spur_017017	

HG_15066	
Hsap_Ensmbl0215193_peroxisomal_biogenesis_factor_26_Source_HGNC_Symbol_Acc_22965_PEX26	
Drer_073858_peroxisomal_biogenesis_factor_26_Source_ZFIN_Acc_ZDB_GENE_030131_6584_pex26	
Spur_024904_Hypp_2757	

HG_12218	
This group of homology does not contain any annotated genome

HG_7453	
Hsap_Ensmbl0070413_DiGeorge_syndrome_critical_region_gene_2_Source_HGNC_Symbol_Acc_2845_DGCR2	
Dmel_0259823_CG42404	Dmel_0052647_CG32647	
Cgig_17511_Integral_membrane_protein_DGCR2_IDD_Source_UniProtKB_TrEMBL_Acc_K1RE17	
Drer_042962_DiGeorge_syndrome_critical_region_gene_2_Source_ZFIN_Acc_ZDB_GENE_040718_404_dgcr2	
Spur_017842_Clect_VWFtypeC	

HG_15130	
Nvec_33573_	Nvec_2616_Na_trans_assoc	

HG_47600	
This group of homology does not contain any annotated genome

HG_12185	
Cgig_12994	Cgig_13901	Cgig_12995	Cgig_26829_Tankyrase_1_Source_UniProtKB_TrEMBL_Acc_K1QCT6	

HG_38937	
Nvec_3148_Keratin_B2	

HG_11233	
Cgig_16639_Cytochrome_P450_1A1_Source_UniProtKB_TrEMBL_Acc_K1QXC3	Cgig_01178	Cgig_06287	Cgig_28280	

HG_7148	
Hsap_Ensmbl0079432_capicua_transcriptional_repressor_Source_HGNC_Symbol_Acc_14214_CIC	
Dmel_0262582_cic_capicua_Source_FlyBase_0262582	
Cgig_15746_Capicua_like_protein_Source_UniProtKB_TrEMBL_Acc_K1S2U7	
Cele_001560_gei_3_Protein_GEI_3_isoform_a_Source_RefSeq_mRNA_Acc_NM_001083303	
Drer_055502_capicua_homolog_b_Drosophila_Source_ZFIN_Acc_ZDB_GENE_030131_1966_cicb	Drer_071150_capicua_homolog_a_Drosophila_Source_ZFIN_Acc_ZDB_GENE_060503_700_cica	
Spur_024185_Spur_024185	
Smim_79965_capicua_protein_putative_Pediculus_humanus_corporis_gi_242005681_ref_XP_002423691_2e_163_554	
Nvec_29576_	Nvec_27371_	

HG_39238	
Nvec_52045_DUF1605	Nvec_31886_	

HG_45261	
Nvec_43809_PSGP	Nvec_19342_Keratin_B2	

HG_27999	
Nvec_50256_	Nvec_35934_HC2	

HG_34356	
Nvec_34958_PkinA_anch	Nvec_41002_NCD3G	

HG_26806	
This group of homology does not contain any annotated genome

HG_26468	
Smim_52839_TBC1_domain_family_member_15_Ascaris_suum_gi_324505166_gb_ADY42226_8e_12_71_6	
Nvec_27100_	

HG_9809	
Nvec_35022_S_antigen	Nvec_11359_	

HG_9341	
Cgig_15326_Actin_binding_LIM_protein_1_Source_UniProtKB_TrEMBL_Acc_K1R4C2	Cgig_17519	
Spur_008027_Spur_008027	
Smim_26636_ablim_putative_Pediculus_humanus_corporis_gi_242017898_ref_XP_002429421_1e_32_129	
Sman_029520_Villin_putative_Source_UniProtKB_TrEMBL_Acc_G4LW89	
Gsal_881_actin_binding_lim_protein_2_like	

HG_65672	
This group of homology does not contain any annotated genome

HG_19596	
Nvec_28042_	

HG_17933	
Nvec_59540_Amelogenin	Nvec_23780_	

HG_23346	
This group of homology does not contain any annotated genome

HG_23651	
Nvec_39684_Tom7	

HG_55816	
This group of homology does not contain any annotated genome

HG_14883	
Sman_014610_Putative_eggshell_protein_Source_UniProtKB_Swiss_Prot_Acc_P08016	
Nvec_34084_	

HG_19114	
This group of homology does not contain any annotated genome

HG_8708	
Hsap_Ensmbl0132952_ubiquitin_specific_peptidase_like_1_Source_HGNC_Symbol_Acc_20294_USPL1	
Cgig_14719_Ubiquitin_specific_peptidase_like_protein_1_Source_UniProtKB_TrEMBL_Acc_K1QAR6	
Drer_034825_ubiquitin_specific_peptidase_like_1_Source_ZFIN_Acc_ZDB_GENE_040930_7_uspl1	
Spur_008924_Hypp_563	
Smim_50928_PREDICTED_ubiquitin_specific_peptidase_like_protein_like_Ailuropoda_melanoleuca_gi_301757908_ref_XP_002914801_1e_23_115	
Nvec_30744_UCH	

HG_21650	
This group of homology does not contain any annotated genome

HG_12915	
Cgig_23557	Cgig_23096_Enterin_neuropeptide_Source_UniProtKB_TrEMBL_Acc_K1R0I1	Cgig_00211	Cgig_05496	Cgig_13557	Cgig_09545	Cgig_25147	
Nvec_16609_PHD	

HG_7865	
Cgig_21326_Protein_htrL_Source_UniProtKB_TrEMBL_Acc_K1R3V3	Cgig_23083	Cgig_03019	Cgig_06309	Cgig_02975	Cgig_11077	Cgig_18524	Cgig_24741	Cgig_23497	Cgig_11136	Cgig_10650	Cgig_08365	
Nvec_46291_	

HG_16474	
Spur_003978_Spur_003978	

HG_22361	
Nvec_18024_	

HG_8240	
Cgig_07404	Cgig_22834_Poly_ADP_ribose_polymerase_12_Source_UniProtKB_TrEMBL_Acc_K1RCU3	
Nvec_50276_	

HG_45589	
This group of homology does not contain any annotated genome

HG_46702	
Nvec_41467_Plasmodium_HRP	Nvec_44359_	

HG_12400	
Spur_025537_MethsynthII	
Nvec_37648_	Nvec_41833_	

HG_10230	
This group of homology does not contain any annotated genome

HG_39115	
Nvec_52687_Myb_DNA_binding	

HG_40466	
Nvec_36780_GST_C	Nvec_40327_	

HG_5663	
Hsap_Ensmbl0124827_glial_cells_missing_homolog_2_Drosophila_Source_HGNC_Symbol_Acc_4198_GCM2	Hsap_Ensmbl0137270_glial_cells_missing_homolog_1_Drosophila_Source_HGNC_Symbol_Acc_4197_GCM1	
Dmel_0014179_gcm_glial_cells_missing_Source_FlyBase_0014179	Dmel_0019809_gcm2_gcm2_Source_FlyBase_0019809	
Cgig_19940_Transcription_factor_glial_cells_missing_Source_UniProtKB_TrEMBL_Acc_K1PSK2	
Drer_045413_glial_cells_missing_homolog_2_Drosophila_Source_ZFIN_Acc_ZDB_GENE_050127_1_gcm2	
Spur_006462_Gcm_Glial_cells_missing_like_protein_Source_UniProtKB_TrEMBL_Acc_Q8MMJ4	
Smim_76891_PREDICTED_similar_to_AGAP007783_PA_Tribolium_castaneum_gi_189237867_ref_XP_975103_9e_48_166	
Sman_171130_Glial_cells_missing_related_Source_UniProtKB_TrEMBL_Acc_G4VCV4	Sman_152660_Glial_cells_missing_related_Source_UniProtKB_TrEMBL_Acc_G4LYB5	
Gsal_8391_transcription_factor_glial_cells_missing	Gsal_11367_transcription_factor_glial_cells_missing	
Nvec_48151_	Nvec_1491_	

HG_34474	
This group of homology does not contain any annotated genome

HG_40120	
This group of homology does not contain any annotated genome

HG_9448	
This group of homology does not contain any annotated genome

HG_64228	
Nvec_56706_	

HG_71131	
This group of homology does not contain any annotated genome

HG_63484	
Nvec_38058_TP2	

HG_27120	
Nvec_47490_WSC	Nvec_33492_PKD	

HG_22584	
Nvec_23667_	Nvec_33370_Pentapeptide_2	

HG_12969	
Cgig_12529	
Spur_024980_Spur_024980	
Nvec_32866_Occludin_ELL	

HG_729	
Smim_24401_Mariner_Mos1_transposase_Acromyrmex_echinatior_gi_332022758_gb_EGI63032_3e_17_80_9	Smim_75981_Mariner_Mos1_transposase_Acromyrmex_echinatior_gi_332024872_gb_EGI65060_5e_09_57_0	Smim_6691_Mariner_Mos1_transposase_Acromyrmex_echinatior_gi_332022758_gb_EGI63032_5e_08_53_9	Smim_63085_Histone_lysine_N_methyltransferase_SETMAR_Camponotus_floridanus_gi_307187010_gb_EFN72328_1e_06_49_7	Smim_64763_Histone_lysine_N_methyltransferase_SETMAR_Camponotus_floridanus_gi_307180535_gb_EFN68500_5e_07_52_4	

HG_20278	
Nvec_32621_Arv1	Nvec_40994_	Nvec_55275_	Nvec_58899_CBM_1	

HG_13608	
Nvec_10061_Gemini_C4	Nvec_18499_	Nvec_37280_	Nvec_5346_	Nvec_47039_	Nvec_50556_TES	Nvec_13823_	Nvec_16218_	Nvec_56364_NADH5_C	

HG_8259	
This group of homology does not contain any annotated genome

HG_16215	
Nvec_47898_Extensin_2	Nvec_37477_	

HG_15166	
Nvec_19941_	Nvec_36537_	Nvec_33390_	Nvec_21386_NinE	Nvec_42819_	

HG_2998	
Hsap_Ensmbl0165659_dachshund_homolog_1_Drosophila_Source_HGNC_Symbol_Acc_2663_DACH1	Hsap_Ensmbl0126733_dachshund_homolog_2_Drosophila_Source_HGNC_Symbol_Acc_16814_DACH2	
Dmel_0005677_dac_dachshund_Source_FlyBase_0005677	
Cgig_23953_Dachshund_like_protein_1_Source_UniProtKB_TrEMBL_Acc_K1PU52	
Cele_000895_dac_1_Protein_DAC_1_isoform_a_dac_1_mRNA_complete_cds_Source_RefSeq_mRNA_Acc_NM_001025958	
Drer_034785_dachshund_b_Source_ZFIN_Acc_ZDB_GENE_020402_4_dachb	Drer_003142_dachshund_c_Source_ZFIN_Acc_ZDB_GENE_020402_5_dachc	Drer_069440_dachshund_d_Source_ZFIN_Acc_ZDB_GENE_070427_2_dachd	Drer_010132_dachshund_a_Source_ZFIN_Acc_ZDB_GENE_020402_3_dacha	
Spur_018581_Dach1	Spur_028061_Dac	
Smim_33180_Dac_proteinatoda_triangulosa_gi_14279720_gb_AAK58706_2e_113_343	Smim_33155_dachshund_putative_Ixodes_scapularis_gi_241625095_ref_XP_002407755_2e_63_207	Smim_10087_dachshund_putative_Ixodes_scapularis_gi_241625095_ref_XP_002407755_3e_62_203	Smim_10084_dachshund_protein_Acanthoscurria_geniculata_gi_229614606_emb_CAS89751_2e_47_170	
Sman_196410_Putative_dachshund_homolog_Source_UniProtKB_TrEMBL_Acc_G4V5D7	
Gsal_5070_dachshund_homolog_1	
Nvec_38620_	Nvec_30443_	

HG_7199	
Cgig_13059	

HG_10694	
Nvec_25624_PHD	Nvec_12499_	Nvec_21635_Lysine_decarbox	Nvec_2440_	Nvec_46958_DUF1349	Nvec_59523	Nvec_8750_Neuromodulin	Nvec_11810_SLR1_BP	Nvec_15119_BAP	Nvec_21189_PCI	Nvec_37907_	Nvec_21943_Ran_BP1	Nvec_44666_	Nvec_52897_	Nvec_7715_	

HG_48178	
Spur_007268_Spur_007268	Spur_007269_Hypp_1710	

HG_13165	
This group of homology does not contain any annotated genome

HG_31849	
Spur_024897_CoilL	Spur_026242_CoilL_1	

HG_26906	
Nvec_53317_	Nvec_26944_Conotoxin	

HG_28569	
Drer_054527_Uncharacterized_protein_Source_UniProtKB_TrEMBL_Acc_F1QLT8_CU459094_1	Drer_087099_si_ch73_106k19_5_Source_ZFIN_Acc_ZDB_GENE_030131_1230_si_ch73_106k19_5	
Spur_010594_Hypp_1926	
Nvec_54999_DUF992	

HG_27994	
This group of homology does not contain any annotated genome

HG_31439	
Cgig_10143	
Nvec_30063_DUF1328	

HG_26801	
Nvec_287_Pentapeptide	

HG_26399	
Nvec_54588_Trp_dioxygenase	

HG_27207	
Dmel_0031023_CG14200	

HG_64820	
Nvec_39109_PT	

HG_28054	
Nvec_16775_	

HG_19591	
This group of homology does not contain any annotated genome

HG_1042	
Cgig_26106_Putative_nuclease_HARBI1_Source_UniProtKB_TrEMBL_Acc_K1RYJ1	Cgig_04594	Cgig_02797	Cgig_17495_Putative_transcription_factor_PML_Source_UniProtKB_TrEMBL_Acc_K1QEI8	Cgig_23174_MACRO_domain_containing_protein_2_Source_UniProtKB_TrEMBL_Acc_K1R0M5	Cgig_10056	Cgig_00169	Cgig_15801_Three_prime_repair_exonuclease_1_Source_UniProtKB_TrEMBL_Acc_K1QS63	Cgig_28203	Cgig_05615	Cgig_19341	Cgig_10993	Cgig_06453_Three_prime_repair_exonuclease_1_Source_UniProtKB_TrEMBL_Acc_K1R8K7	Cgig_00330	Cgig_07419	Cgig_00444	Cgig_06091	Cgig_10653	Cgig_03661_DNA_polymerase_III_polC_type_Source_UniProtKB_TrEMBL_Acc_K1Q962	Cgig_17848	Cgig_24936	Cgig_19197	Cgig_02260	Cgig_11329_Maternal_protein_exuperantia_1_Source_UniProtKB_TrEMBL_Acc_K1PBA7	Cgig_10651	Cgig_04492	Cgig_27989	Cgig_20705	Cgig_11629_B_cell_receptor_CD22_Source_UniProtKB_TrEMBL_Acc_K1RQL4	Cgig_00937	Cgig_06446	Cgig_12603	Cgig_14405	Cgig_10223	Cgig_22202	Cgig_05616	Cgig_11859	Cgig_11860	Cgig_22802	Cgig_07687	Cgig_07541	Cgig_01057	Cgig_17240_DNA_polymerase_III_polC_type_Source_UniProtKB_TrEMBL_Acc_K1QP39	Cgig_09307	Cgig_08463	Cgig_11602	Cgig_27990_Putative_transcription_factor_PML_Source_UniProtKB_TrEMBL_Acc_K1REL4	Cgig_16156	Cgig_05953	Cgig_12138	Cgig_17241	Cgig_24950	Cgig_23867	Cgig_01058	Cgig_12821_Putative_transcription_factor_PML_Source_UniProtKB_TrEMBL_Acc_K1PWM1	Cgig_28249_DNA_polymerase_III_polC_type_Source_UniProtKB_TrEMBL_Acc_K1Q618	Cgig_27115	Cgig_22960	Cgig_09308	Cgig_28428	Cgig_27289_Putative_transcription_factor_PML_Source_UniProtKB_TrEMBL_Acc_K1S6X0	Cgig_12700	Cgig_12904	Cgig_16676	Cgig_02259	Cgig_01274	Cgig_23699	Cgig_21880	Cgig_22203	Cgig_10654	Cgig_16157	Cgig_19591	Cgig_19343	Cgig_02436	Cgig_10472	Cgig_19383	Cgig_04990	Cgig_14423	Cgig_14526	Cgig_08458	Cgig_14354	Cgig_24949	Cgig_27201	Cgig_12706	Cgig_28739	
Drer_092584_si_ch1073_385f13_3_Source_ZFIN_Acc_ZDB_GENE_131127_357_si_ch1073_385f13_3	Drer_093773_si_ch1073_296i8_2_Source_ZFIN_Acc_ZDB_GENE_110411_9_si_ch1073_296i8_2	
Nvec_26840_	Nvec_4849_Pox_H7	

HG_20429	
This group of homology does not contain any annotated genome

HG_20565	
Hsap_Ensmbl0144278_UDP_N_acetyl_alpha_D_galactosamine_polypeptide_N_acetylgalactosaminyltransferase_13_GalNAc_T13_Source_HGNC_Symbol_Acc_23242_GALNT13	
Spur_012465_Spur_012465	
Nvec_22820_	Nvec_18692_	Nvec_7485_DUF1582	Nvec_22819_ROKNT	

HG_17318	
Nvec_45382_	Nvec_23186_Cornifin	

HG_16502	
Nvec_51158_VWD	Nvec_10913_Plasmodium_HRP	Nvec_38954_	Nvec_19970_	

HG_18165	
Nvec_8395_Arm	

HG_20396	
This group of homology does not contain any annotated genome

HG_11282	
Hsap_Ensmbl0196683_translocase_of_outer_mitochondrial_membrane_7_homolog_yeast_Source_HGNC_Symbol_Acc_21648_TOMM7	
Dmel_0033357_Tom7_Translocase_of_outer_membrane_7_Source_FlyBase_0033357	
Cele_022783_tomm_7_Protein_TOMM_7_tomm_7_mRNA_complete_cds_Source_RefSeq_mRNA_Acc_NM_066305	
Drer_067717_translocase_of_outer_mitochondrial_membrane_7_homolog_yeast_Source_ZFIN_Acc_ZDB_GENE_060825_115_tomm7	
Smim_54800_translocase_of_outer_mitochondrial_membrane_7_homolog_Nasonia_vitripennis_gi_240849643_ref_NP_001155867_5e_17_75_5	

HG_11210	
Spur_027961_Hypp_1220	
Nvec_53520_	Nvec_14151_	

HG_34679	
This group of homology does not contain any annotated genome

HG_31967	
Nvec_15225_	

HG_9499	
Nvec_4880_	Nvec_57836_	Nvec_11565_	Nvec_17052_	Nvec_13354_	Nvec_30088_	Nvec_22305_	Nvec_29618_	Nvec_845_	Nvec_17436_	Nvec_11700_	Nvec_44252_	Nvec_46195_Mpv17_PMP22	

HG_32911	
Spur_015151_Hypp_2193	Spur_008753_Mib1_1	

HG_9722	
Hsap_Ensmbl0172167_Mdm2_transformed_3T3_cell_double_minute_2_p53_binding_protein_mouse_binding_protein_104kDa_Source_HGNC_Symbol_Acc_7417_MTBP	
Cgig_17546_Mdm2_binding_protein_Source_UniProtKB_TrEMBL_Acc_K1RIL5	
Drer_090447_Mdm2_transformed_3T3_cell_double_minute_2_p53_binding_protein_mouse_binding_protein_104kDa_Source_HGNC_Symbol_Acc_7417_MTBP	
Spur_002958_Spur_002958	Spur_002959_Spur_002959	Spur_000249_Mtbpl	Spur_002960_Spur_002960	
Nvec_24598_Protamine_3	

HG_31621	
Cgig_02466_Sushi_nidogen_and_EGF_like_domain_containing_protein_1_Source_UniProtKB_TrEMBL_Acc_K1PEG7	
Nvec_43873_	

HG_26309	
Nvec_52315_	

HG_23733	
Nvec_460_YGGT	

HG_17846	
Nvec_34532_	

HG_22379	
Nvec_35581_	

HG_17910	
Spur_009568_Hypp_1857	
Nvec_3165_	

HG_23395	
This group of homology does not contain any annotated genome

HG_17741	
Spur_015014_Mcm3apL_2	
Smim_15573_15573	
Nvec_29806_	

HG_14796	
Nvec_31306_	Nvec_47248_Ribonuc_red_lgN	Nvec_601_TSP_1	Nvec_53373_Chordopox_A15	Nvec_43649_	Nvec_19483_	Nvec_14600_	

HG_24034	
Smim_37262_cAMP_dependent_protein_kinase_inhibitor_beta_putative_Pediculus_humanus_corporis_gi_242020179_ref_XP_002430533_2e_07_52_4	
Nvec_4540_	

HG_15981	
Hsap_Ensmbl0170903_Myb_SANT_like_DNA_binding_domain_containing_4_with_coiled_coils_Source_HGNC_Symbol_Acc_29383_MSANTD4	
Drer_018040_Myb_SANT_like_DNA_binding_domain_containing_4_with_coiled_coils_Source_ZFIN_Acc_ZDB_GENE_121023_2_msantd4	
Spur_004054_Hypp_1496	
Nvec_50018_	

HG_8533	
Spur_020733_Hypp_2521	
Nvec_57599_	Nvec_6317_RVT_2	Nvec_55111_Phage_integrase	Nvec_55531_Phage_integrase	Nvec_30545_Phage_integrase	Nvec_29308_Phage_integrase	Nvec_52517_Phage_integr_N	Nvec_3705_Phage_integr_N	Nvec_20342_Phage_integr_N	Nvec_29313_Phage_integr_N	Nvec_50085_BRAP2	Nvec_30365_Phage_integr_N	Nvec_54500_	Nvec_33856_Phage_integrase	Nvec_41027_	Nvec_43110_	Nvec_17899_	

HG_18147	
Cgig_25213	
Nvec_35435_ABC_tran	Nvec_33246_	

HG_19027	
This group of homology does not contain any annotated genome

HG_23154	
Nvec_26352_	

HG_8357	
Hsap_Ensmbl0145901_TNFAIP3_interacting_protein_1_Source_HGNC_Symbol_Acc_16903_TNIP1	Hsap_Ensmbl0050730_TNFAIP3_interacting_protein_3_Source_HGNC_Symbol_Acc_19315_TNIP3	
Drer_015653_TNFAIP3_interacting_protein_1_Source_ZFIN_Acc_ZDB_GENE_070112_1502_tnip1	Drer_088612_Uncharacterized_protein_Source_UniProtKB_TrEMBL_Acc_E7FDI2_CU468142_1	
Spur_000477_Hypp_304	
Nvec_33687_Filament	Nvec_50526_	

HG_20273	
Dmel_0032656_CG5674	
Smim_72601_CG5674_isoform_B_Drosophila_melanogaster_gi_24584887_ref_NP_724077_0_001_47_0	
Nvec_4336_	

HG_12723	
Nvec_55255_DSL	Nvec_46707_DSL	Nvec_42367_	Nvec_37770_	

HG_8404	
Hsap_Ensmbl0137221_tight_junction_associated_protein_1_peripheral_Source_HGNC_Symbol_Acc_17949_TJAP1	
Dmel_0259224_CG42324	
Cgig_11727_Tight_junction_associated_protein_1_Source_UniProtKB_TrEMBL_Acc_K1PID0	
Drer_010681_tight_junction_associated_protein_1_peripheral_Source_ZFIN_Acc_ZDB_GENE_081107_47_tjap1	
Spur_020068_Hypp_960	
Smim_57525_Brain_enriched_guanylate_kinase_associated_protein_Harpegnathos_saltator_gi_307214681_gb_EFN89610_2e_63_221	Smim_4808_Brain_enriched_guanylate_kinase_associated_protein_Acromyrmex_echinatior_gi_332023722_gb_EGI63946_7e_43_165	
Nvec_16340_	

HG_8228	
Nvec_15183_	Nvec_46258_Vicilin_N	Nvec_4354_	Nvec_54606_	

HG_13129	
Dmel_0029728_CG2861	
Spur_017589_Hypp_2345	Spur_017588_Hypp_136	Spur_022278_Spur_022278	Spur_017590_Hypp_2346	

HG_48206	
Nvec_52285_	

HG_49222	
Nvec_26089_	

HG_41428	
Cgig_20983	

HG_40684	
This group of homology does not contain any annotated genome

HG_34725	
This group of homology does not contain any annotated genome

HG_34451	
Nvec_12333_Acyl_transf_3	Nvec_16985_	

HG_6114	
Nvec_16469_EGF	Nvec_44311_EGF	Nvec_38959_EGF	Nvec_55780_EGF	Nvec_41738_EGF	Nvec_24583_EGF	Nvec_43632_EGF	Nvec_56451_EGF	Nvec_52354_EGF	Nvec_22511_EGF	Nvec_53139_EGF	Nvec_24013_EGF	Nvec_44403_EGF	Nvec_8544_EGF	Nvec_49785_EGF	Nvec_16414_	Nvec_12709_	Nvec_51796_PKD	Nvec_50022_PKD	Nvec_21031_	Nvec_1083_	Nvec_32494_OAR	Nvec_17309_	Nvec_30917_	Nvec_45293_	Nvec_43633_	Nvec_43433_	Nvec_42174_	Nvec_56088_	Nvec_43695_Toxin_1	Nvec_497_PRE_C2HC	

HG_75110	
Nvec_24450_zf_C3HC4	

HG_64920	
Nvec_59680_Extensin_2	

HG_27443	
Spur_020608_Hypp_981	
Nvec_52219_Glug	

HG_32450	
Nvec_27780_Flavi_NS2A	Nvec_46604_	

HG_65157	
Nvec_15095_	

HG_23610	
Nvec_44828_MASE2	Nvec_30249_Extensin_2	

HG_20834	
Spur_007130_Hypp_506	
Nvec_51020_BDV_P10	Nvec_57716_Phage_fiber_2	Nvec_14962_	Nvec_3175_	Nvec_35343_	

HG_7885	
Hsap_Ensmbl0139146_family_with_sequence_similarity_60_member_A_Source_HGNC_Symbol_Acc_30702_FAM60A	
Dmel_0029738_CG4068	
Cgig_16499_Protein_FAM60A_Source_UniProtKB_TrEMBL_Acc_K1QAY9	
Drer_032653_family_with_sequence_similarity_60_member_A_Source_ZFIN_Acc_ZDB_GENE_041210_166_fam60a	Drer_078118_family_with_sequence_similarity_60_member_A_like_Source_ZFIN_Acc_ZDB_GENE_031114_2_fam60al	
Spur_016396_Fam60a	
Smim_42077_protein_FAM60A_putative_Pediculus_humanus_corporis_gi_242023042_ref_XP_002431945_7e_11_64_7	
Nvec_31777_Homeobox	Nvec_32154_	Nvec_41988_	Nvec_36527_	

HG_8172	
Hsap_Ensmbl0143633_chromosome_1_open_reading_frame_131_Source_HGNC_Symbol_Acc_25332_C1orf131	
Dmel_0030291_CG1738	
Cgig_13401	
Drer_078606_chromosome_1_open_reading_frame_131_Source_HGNC_Symbol_Acc_25332_C20H1orf131	
Spur_006743_Spur_006743	
Smim_65419_AGAP013489_PA_Anopheles_gambiae_str_PEST_gi_333469926_gb_EGK97451_3e_11_65_9	
Nvec_42421_	

HG_14673	
Sman_169310	

HG_16128	
Smim_20404_AGAP012074_PA_Anopheles_gambiae_str_PEST_gi_57908197_ref_XP_552131_8e_09_61_2	Smim_3230_AGAP002753_PA_Anopheles_gambiae_str_PEST_gi_333467979_gb_EAA07873_3_2e_08_57_4	Smim_33397_AGAP002753_PA_Anopheles_gambiae_str_PEST_gi_333467979_gb_EAA07873_3_2e_06_54_7	Smim_35677_35677	

HG_18160	
Nvec_24802_Phage_fiber_C	Nvec_38650_	Nvec_30372_	

HG_14127	
Drer_090122_Uncharacterized_protein_Source_UniProtKB_TrEMBL_Acc_E7F830_CABZ01081897_1	
Nvec_52505_DUF963	Nvec_28110_	Nvec_45456_DUF963	Nvec_36867_	Nvec_50792_	Nvec_23384_	Nvec_24669_	

HG_20014	
Smim_44178_PREDICTED_CG15270_like_Saccoglossus_kowalevskii_gi_291229598_ref_XP_002734760_3e_08_59_7	

HG_12431	
Cgig_03998_Pancreatic_secretory_granule_membrane_major_glycoprotein_GP2_Source_UniProtKB_TrEMBL_Acc_K1QS30	Cgig_27720	

HG_6784	
Hsap_Ensmbl0144567_family_with_sequence_similarity_134_member_A_Source_HGNC_Symbol_Acc_28450_FAM134A	Hsap_LRG_363_family_with_sequence_similarity_134_member_B_Source_HGNC_Symbol_Acc_25964_LRG_363	Hsap_Ensmbl0141699_family_with_sequence_similarity_134_member_C_Source_HGNC_Symbol_Acc_27258_FAM134C	Hsap_Ensmbl0154153_family_with_sequence_similarity_134_member_B_Source_HGNC_Symbol_Acc_25964_FAM134B	
Cgig_03871	
Drer_059804_family_with_sequence_similarity_134_member_C_Source_ZFIN_Acc_ZDB_GENE_080520_1_fam134c	Drer_063270_family_with_sequence_similarity_134_member_A_Source_ZFIN_Acc_ZDB_GENE_061215_128_fam134a	Drer_079059_Uncharacterized_protein_Source_UniProtKB_TrEMBL_Acc_E7F444_BX323064_1	
Spur_008555_Fam134cL	
Smim_73856_PREDICTED_protein_FAM134C_like_isoform_Nomascus_leucogenys_gi_332260901_ref_XP_003279519_2e_10_65_5	

HG_10125	
Spur_027348_CelL	
Nvec_59636_Ins_element1	Nvec_30813_Drf_FH1	

HG_6655	
Spur_016182_Spur_016182	
Nvec_49619_C4dic_mal_tran	Nvec_49058_	

HG_7030	
Hsap_Ensmbl0196123_KIAA0895_like_Source_HGNC_Symbol_Acc_34408_KIAA0895L	Hsap_Ensmbl0164542_KIAA0895_Source_HGNC_Symbol_Acc_22206_KIAA0895	
Cgig_10103	Cgig_26497	
Drer_059529_Uncharacterized_protein_Source_UniProtKB_TrEMBL_Acc_E7F2R7_BX255936_1	Drer_057227_si_dkey_222b8_4_Source_ZFIN_Acc_ZDB_GENE_060503_438_si_dkey_222b8_4	
Spur_001717_Kiaa0895L	Spur_013177_Kiaa0895L_1	

HG_9773	
Hsap_Ensmbl0152291_trans_golgi_network_protein_2_Source_HGNC_Symbol_Acc_15450_TGOLN2	
Cele_011742_T12G3_7_Protein_T12G3_7_T12G3_7_mRNA_complete_cds_Source_RefSeq_mRNA_Acc_NM_001268676	
Smim_22335_trans_golgi_network_integral_membrane_protein_TGN38_putative_Ixodes_scapularis_gi_241116718_ref_XP_002401572_2e_14_83_6	

HG_72452	
This group of homology does not contain any annotated genome

HG_27561	
Smim_39824_PREDICTED_ubiquitin_specific_protease_8_like_Saccoglossus_kowalevskii_gi_291225440_ref_XP_002732713_7e_27_122	

HG_29016	
This group of homology does not contain any annotated genome

HG_17777	
Cgig_19989	

HG_23359	
Nvec_9175_	Nvec_11889_	

HG_23423	
Nvec_15411_	Nvec_26218_Disintegrin	Nvec_22_Disintegrin	

HG_8367	
Smim_38465_PREDICTED_RNA_polymerase_II_associated_protein_3_like_Danio_rerio_gi_326666382_ref_XP_003198257_3e_09_57_4	
Nvec_57561_fn3	Nvec_20570_YEATS	Nvec_21278_	Nvec_32932_	Nvec_11786_Complex1_LYR	Nvec_38979_I_set	Nvec_2245_	Nvec_39818_	Nvec_53529_	Nvec_11876_	Nvec_4605_	Nvec_46193_	Nvec_31597_	Nvec_31135_	Nvec_53262_	Nvec_1818_	Nvec_21470_	Nvec_25975_	Nvec_25177_	Nvec_9522_	Nvec_44077_	Nvec_47876_	

HG_16382	
Nvec_41753_Ectoine_synth	

HG_14109	
Nvec_10648_7TM_7TMR_HD	Nvec_7505_	

HG_8238	
Hsap_Ensmbl0072952_murine_retrovirus_integration_site_1_homolog_Source_HGNC_Symbol_Acc_7237_MRVI1	
Cgig_06014_Lymphoid_restricted_membrane_protein_Source_UniProtKB_TrEMBL_Acc_K1QFY7	
Drer_074602_murine_retrovirus_integration_site_1_homolog_Source_ZFIN_Acc_ZDB_GENE_120221_4_mrvi1	Drer_088584_si_ch73_352p18_4_Source_ZFIN_Acc_ZDB_GENE_110411_101_si_ch73_352p18_4	Drer_095855_si_ch211_163l21_11_Source_ZFIN_Acc_ZDB_GENE_110411_142_si_ch211_163l21_11	
Spur_020157_Lrmp	
Smim_66832_3_lymphoid_retiricted_membrane_protein_jaw1_putative_Ixodes_scapularis_gi_241605147_ref_XP_002405503_2e_37_143	Smim_41943_lymphoid_retiricted_membrane_protein_jaw1_putative_Ixodes_scapularis_gi_241605147_ref_XP_002405503_1e_21_92_0	

HG_7483	
Hsap_Ensmbl0152022_Lix1_homolog_mouse_like_Source_HGNC_Symbol_Acc_28715_LIX1L	Hsap_Ensmbl0271601_AC243547_1	Hsap_Ensmbl0145721_Lix1_homolog_chicken_Source_HGNC_Symbol_Acc_18581_LIX1	
Dmel_0032230_lft_lowfat_Source_FlyBase_0032230	
Drer_063244_Lix1_homolog_mouse_like_Source_ZFIN_Acc_ZDB_GENE_060503_777_lix1l	Drer_052154_Lix1_homolog_chicken_Source_ZFIN_Acc_ZDB_GENE_060526_123_lix1	
Spur_024039_Lix1L	
Smim_19454_AGAP009016_PA_Anopheles_gambiae_str_PEST_gi_158299716_ref_XP_319761_3_3e_20_87_4	
Nvec_22788_	

HG_10589	
Nvec_19149_	

HG_15125	
Nvec_31308_	

HG_16005	
Cgig_10296_Crossover_junction_endonuclease_MUS81_Source_UniProtKB_TrEMBL_Acc_K1P5Q1	Cgig_00358	Cgig_10297	

HG_12485	
Nvec_30519_Biopterin_H	Nvec_38499_TP2	Nvec_38639_Avirulence	Nvec_46128_VQ	Nvec_4066_	Nvec_25267_AbfB	Nvec_51519_	Nvec_57222_	Nvec_46096_	Nvec_33296_	Nvec_50905_	

HG_11228	
Nvec_31514_	Nvec_41109_	Nvec_44937_	Nvec_35111_	Nvec_44323_	Nvec_28056_	Nvec_27658_NIR_SIR_ferr	Nvec_20607_	Nvec_26070_	Nvec_20676_	Nvec_6178_	Nvec_29474_	Nvec_50097_	Nvec_23776_	

HG_11195	
This group of homology does not contain any annotated genome

HG_2936	
Hsap_Ensmbl0181541_mab_21_like_2_C_elegans_Source_HGNC_Symbol_Acc_6758_MAB21L2	Hsap_Ensmbl0180660_mab_21_like_1_C_elegans_Source_HGNC_Symbol_Acc_6757_MAB21L1	Hsap_Ensmbl0173212_mab_21_like_3_C_elegans_Source_HGNC_Symbol_Acc_26787_MAB21L3	Hsap_Ensmbl0164430_Mab_21_domain_containing_1_Source_HGNC_Symbol_Acc_21367_MB21D1	
Dmel_0027546_CG4766	Dmel_0029003_mab_21_mab_21_Source_FlyBase_0029003	
Cgig_22555_Protein_mab_21_like_2_B_Source_UniProtKB_TrEMBL_Acc_K1R2P9	
Cele_003112_mab_21_Protein_MAB_21_mab_21_mRNA_complete_cds_Source_RefSeq_mRNA_Acc_NM_065539	
Drer_015266_mab_21_like_2_Source_ZFIN_Acc_ZDB_GENE_011101_3_mab21l2	Drer_055089_mab_21_like_1_Source_ZFIN_Acc_ZDB_GENE_020516_1_mab21l1	Drer_076013_mab_21_like_3_Source_ZFIN_Acc_ZDB_GENE_070912_242_mab21l3	Drer_021572_Mab_21_domain_containing_1_Source_ZFIN_Acc_ZDB_GENE_090313_23_mb21d1	
Spur_001059_Mab21l2	
Smim_42920_cell_fate_determining_protein_mab21l2_putative_Ixodes_scapularis_gi_242001058_ref_XP_002435172_0_0_691	Smim_82396_cell_fate_determining_protein_mab21l2_putative_Ixodes_scapularis_gi_242001058_ref_XP_002435172_0_0_689	
Sman_000950_Mab_21_like_Source_UniProtKB_TrEMBL_Acc_G4V5S6	
Gsal_11393_protein_mab_21_like_1	
Nvec_30809_Mab_21	Nvec_43199_Mab_21	Nvec_9402_	Nvec_9403_	Nvec_19235_Mad3_like	

HG_45256	
Nvec_37218_Keratin_B2	

HG_3047	
Drer_090511_Uncharacterized_protein_Source_UniProtKB_TrEMBL_Acc_E7EYP6_CABZ01048092_1	
Nvec_54632_TPR_1	Nvec_25844_	Nvec_21377_	Nvec_42458_	Nvec_23412_Extensin_2	Nvec_7058_Collagen	Nvec_19623_	Nvec_35985_Sushi	Nvec_23514_	

HG_6382	
Nvec_20919_WSC	Nvec_32406_VWA	Nvec_25135_VWA	Nvec_32032_PAN	Nvec_58331	Nvec_37647_	Nvec_17451_	Nvec_15889_	Nvec_55472_HS1_rep	

HG_44440	
Nvec_55764_	Nvec_7481_	

HG_41118	
Spur_017711_Hypp_138	Spur_012285_Hypp_680	
Nvec_35733_Plasmodium_HRP	

HG_40543	
Nvec_25060_	

HG_31703	
This group of homology does not contain any annotated genome

HG_27712	
Nvec_50708_	

HG_70369	
Nvec_46939_	

HG_65498	
Nvec_57302_	

HG_35021	
Nvec_38055_zf_CW	Nvec_3111_	Nvec_18080_	

HG_64715	
Nvec_7081_Extensin_2	

HG_31196	
This group of homology does not contain any annotated genome

HG_8867	
This group of homology does not contain any annotated genome

HG_9330	
Nvec_28939_	

HG_22766	
Nvec_18022_	

HG_25301	
Smim_57532_UDP_GalNAc_beta_3_N_acetylgalactosaminyltransferase_Xenopus_Silurana_tropicalis_gi_58332116_ref_NP_001011210_2e_14_79_0	

HG_21781	
Nvec_28687_SWIM	

HG_14878	
Nvec_19034_Metallothio	

HG_20355	
Nvec_58073_CBM_14	

HG_57128	
Nvec_44079_Keratin_B2	

HG_23131	
Spur_011323_Hypp_3066	
Nvec_26841_	Nvec_57611_	

HG_7854	
Hsap_Ensmbl0175920_docking_protein_7_Source_HGNC_Symbol_Acc_26594_DOK7	
Cele_017463_F14D12_1_Protein_F14D12_1_isoform_a_F14D12_1_mRNA_complete_cds_Source_RefSeq_mRNA_Acc_NM_076545	
Drer_060236_docking_protein_7_Source_ZFIN_Acc_ZDB_GENE_090312_103_dok7	Drer_088164_docking_protein_7_Source_HGNC_Symbol_Acc_26594_DOK7_2_of_2	
Spur_017357_Hypp_877	
Smim_77795_hypothetical_protein_IscW_ISCW011197_Ixodes_scapularis_gi_241685907_ref_XP_002411668_4e_29_130	Smim_80022_hypothetical_protein_IscW_ISCW011197_Ixodes_scapularis_gi_241685907_ref_XP_002411668_7e_24_116	
Nvec_29493_PH	

HG_14532	
This group of homology does not contain any annotated genome

HG_13178	
Hsap_Ensmbl0160049_DNA_fragmentation_factor_45kDa_alpha_polypeptide_Source_HGNC_Symbol_Acc_2772_DFFA	
Cgig_26428_DNAation_factor_subunit_alpha_Source_UniProtKB_TrEMBL_Acc_K1RJK1	
Drer_055770_DNA_fragmentation_factor_alpha_polypeptide_Source_ZFIN_Acc_ZDB_GENE_040718_376_dffa	

HG_7813	
Spur_005114_TpaseL_33	Spur_023740_Thap9	
Smim_37080_Transposable_element_P_transposase_Camponotus_floridanus_gi_307186167_gb_EFN71883_3e_48_176	Smim_75725_Transposable_element_P_transposase_Camponotus_floridanus_gi_307186167_gb_EFN71883_9e_23_103	

HG_12298	
Smim_48396_GK17953_Drosophila_willistoni_gi_195442045_ref_XP_002068771_0_007_47_0	
Nvec_21989_Spectrin	Nvec_30168_	Nvec_16927_bZIP_1	Nvec_916_GatB_Yqey	

HG_14122	
This group of homology does not contain any annotated genome

HG_13106	
Nvec_33264_	Nvec_20793_	Nvec_22340_	Nvec_48322_	Nvec_6981_	Nvec_13837_	Nvec_9819_	Nvec_27567_	Nvec_37817_	

HG_11410	
This group of homology does not contain any annotated genome

HG_45302	
Nvec_41614_	Nvec_24183_DM	

HG_6753	
Spur_016579_Spur_016579	Spur_003323_Spur_003323	Spur_001574_Spur_001574	Spur_011825_Spur_011825	Spur_006625_Spur_006625	
Nvec_35792_His_leader	Nvec_20920_	

HG_44494	
Nvec_57782	Nvec_18767_	

HG_33927	
Nvec_48725_	Nvec_50328_	

HG_11000	
This group of homology does not contain any annotated genome

HG_70825	
Gsal_3826_hypothetical_protein	
Nvec_50724_N_methyl	

HG_31588	
Nvec_1800_LEA_4	

HG_64938	
This group of homology does not contain any annotated genome

HG_64769	
Nvec_40869_	

HG_9613	
Nvec_41030_	Nvec_38322_Neuroparsin	Nvec_33344_	Nvec_57818	Nvec_27856_	

HG_26476	
Nvec_13021_	Nvec_55550_PLAC8	Nvec_18648_	Nvec_14521_	

HG_27356	
Nvec_22050_	

HG_838	
Cgig_11837_Complement_C1q_tumor_necrosis_factor_related_protein_5_Source_UniProtKB_TrEMBL_Acc_K1Q4Z6	Cgig_11836_Complement_C1q_tumor_necrosis_factor_related_protein_5_Source_UniProtKB_TrEMBL_Acc_K1PXF3	
Spur_015552_Cntnap2L_1	
Nvec_29692_ig	Nvec_41051_	Nvec_25208_PAN	Nvec_2259_	Nvec_23390_	

HG_19773	
Nvec_59161	Nvec_10098_NADH5_C	Nvec_32048_NADH5_C	Nvec_53468_E_MAP_115	

HG_26371	
This group of homology does not contain any annotated genome

HG_17941	
Nvec_21886_	

HG_22338	
This group of homology does not contain any annotated genome

HG_14619	
Nvec_38004_CXCXC	

HG_16515	
Nvec_27880_Activin_recp	Nvec_18322_	

HG_8600	
Hsap_Ensmbl0128268_mannosyl_beta_1_4_glycoprotein_beta_1_4_N_acetylglucosaminyltransferase_Source_HGNC_Symbol_Acc_7046_MGAT3	
Dmel_0051849_CG31849	
Drer_038069_mannosyl_beta_1_4_glycoprotein_beta_1_4_N_acetylglucosaminyltransferase_a_Source_ZFIN_Acc_ZDB_GENE_050522_249_mgat3a	Drer_036619_Uncharacterized_protein_Source_UniProtKB_TrEMBL_Acc_E7F3U6_CABZ01084569_1	
Smim_69889_beta_4_mannosyl_glycoprotein_4_beta_N_acetylglucosaminyltransferase_putative_Ixodes_scapularis_gi_241626062_ref_XP_002409609_2e_22_100	Smim_69865_beta_4_mannosyl_glycoprotein_4_beta_N_acetylglucosaminyltransferase_putative_Ixodes_scapularis_gi_241626062_ref_XP_002409609_4e_13_75_1	
Nvec_52289_SH3_1	Nvec_56837_	Nvec_59184_Glyco_transf_17	Nvec_45740_	Nvec_59258_	

HG_7493	
Hsap_Ensmbl0186193_suppressor_APC_domain_containing_2_Source_HGNC_Symbol_Acc_28055_SAPCD2	
Dmel_0035057_CG3880	
Cgig_06409	
Cele_020134_T01B6_1_Protein_T01B6_1_T01B6_1_mRNA_complete_cds_Source_RefSeq_mRNA_Acc_NM_076021	
Spur_015834_Spur_015834	
Smim_71623_PREDICTED_protein_C9orf140_like_Apis_mellifera_gi_328788995_ref_XP_396790_3_4e_77_257	
Nvec_21683_Fe_dep_repress	

HG_53485	
Nvec_13421_Harpin	

HG_12890	
Spur_020126_Zcchc3	

HG_48068	
Smim_15662_Uhu_Drosophila_heteroneura_gi_7462_emb_CAA44763_5e_09_58_5	

HG_7323	
Nvec_53881_LSPR	Nvec_2633_Drf_FH1	Nvec_54733_	Nvec_7115_	Nvec_43678_Ribonuclease_BN	

HG_10038	
Hsap_Ensmbl0158292_G_protein_coupled_receptor_153_Source_HGNC_Symbol_Acc_23618_GPR153	Hsap_Ensmbl0250510_G_protein_coupled_receptor_162_Source_HGNC_Symbol_Acc_16693_GPR162	Hsap_Ensmbl0269830_G_protein_coupled_receptor_162_Source_HGNC_Symbol_Acc_16693_GPR162	
Drer_059988_G_protein_coupled_receptor_153_Source_ZFIN_Acc_ZDB_GENE_050823_7_gpr153	Drer_087601_G_protein_coupled_receptor_153_Source_HGNC_Symbol_Acc_23618_GPR153_2_of_2	
Spur_025811_Gpr153L	
Nvec_17915_7tm_1	Nvec_43513_7tm_1	

HG_43114	
This group of homology does not contain any annotated genome

HG_35772	
Nvec_11363_Transposase_11	

HG_32996	
Nvec_31690_	Nvec_47681_	

HG_7018	
This group of homology does not contain any annotated genome

HG_34482	
This group of homology does not contain any annotated genome

HG_34105	
Nvec_56130_	

HG_8877	
Nvec_17491_	Nvec_42679_7tm_1	Nvec_13884_LRR_1	Nvec_13886_7tm_1	Nvec_13885_7tm_1	Nvec_13883_7tm_1	Nvec_47473_LRR_1	Nvec_17493_	Nvec_55414_7tm_1	Nvec_33819_	Nvec_9691_7tm_1	Nvec_27413_7tm_1	Nvec_13974_7tm_1	Nvec_426_7tm_1	Nvec_30318_7tm_1	Nvec_15051_7tm_1	Nvec_51246_	Nvec_33644_	Nvec_53513_Flavi_NS2B	Nvec_57851_	

HG_65662	
This group of homology does not contain any annotated genome

HG_71244	
Nvec_59433	

HG_64710	
Nvec_54783_	

HG_17585	
This group of homology does not contain any annotated genome

HG_17513	
Nvec_10326_CBM_14	

HG_356	Nvec_26979_THF_D
HG_CYH_C	Nvec_52635_THF_D
HG_CYH_C	
Nvec_602_TSP_1	Nvec_39336_Kinesin	Nvec_6916_	Nvec_9384_	Nvec_25318_fn3	Nvec_54935_	Nvec_50207_	Nvec_29430_AhpC_TSA	Nvec_215_ALG3	Nvec_5310_	Nvec_58955	Nvec_3948_	Nvec_26979_THF_D
HG_CYH_C	Nvec_14043_Extensin_1	Nvec_9532_	Nvec_5128_	Nvec_42593_Rho_GDI	Nvec_11820_EGF_2	Nvec_11195_	Nvec_34207_	Nvec_42727_	Nvec_19464_	Nvec_16101_RVT_1	Nvec_33167_	Nvec_16697_Collagen	Nvec_33876_EGF	Nvec_45393_Pkinase_Tyr	Nvec_3169_	Nvec_30962_	Nvec_55949_FLYWCH	Nvec_55215_Peptidase_A16_N	Nvec_52560_	Nvec_16131_RhoGEF	Nvec_11146_K_tetra	Nvec_13248_SCP	Nvec_26697_EGF	Nvec_30926_	Nvec_20082_DUF378	Nvec_37260_	Nvec_4934_NAD_binding_2	Nvec_46751_	Nvec_58947_Helicase_C	Nvec_6150_GAT	Nvec_19841_Myb_DNA_binding	Nvec_10448_	Nvec_47984_	Nvec_30603_PKD_channel	Nvec_23874_SSIII	Nvec_58676_FUN14	Nvec_32223_SH3BP5	Nvec_5006_	Nvec_9528_7tm_1	Nvec_40593_UCH	Nvec_53615_GETHR	Nvec_30841_HLH	Nvec_864_Sulfotransfer_1	Nvec_20958_Peptidase_C15	Nvec_39953_Ank	Nvec_29553_	Nvec_29441_MFS_1	Nvec_27679_zf_MYND	Nvec_37805_DoxA	Nvec_32231_PRKCSH	Nvec_17258_DUF791	Nvec_50269_	Nvec_16777_Ribosomal_L15e	Nvec_38317_bZIP_2	Nvec_30687_	Nvec_10325_ubiquitin	Nvec_59631	Nvec_45953_LRR_1	Nvec_34032_7tm_1	Nvec_50666_ig	Nvec_19176_YGGT	Nvec_33325_ShTK	Nvec_15857_	Nvec_53915_	Nvec_51674_	Nvec_24381_MMR_HSR1	Nvec_6296_	Nvec_34374_	Nvec_26639_	Nvec_27641_Ank	Nvec_54325_	Nvec_35778_Dickkopf_N	Nvec_24609_	Nvec_31888_	Nvec_870_7tm_1	Nvec_18544_7tm_1	Nvec_31098_	Nvec_22213_S_antigen	Nvec_53938_Gln_synt_N	Nvec_9530_	Nvec_47507_	Nvec_23266_	Nvec_21148_PAN	Nvec_45327_	Nvec_32080_Plasmid_stabil	Nvec_47784_Ank	Nvec_9475_PAN	Nvec_56072_	Nvec_5051_DUF1193	Nvec_36015_	Nvec_18781_	Nvec_19218_	Nvec_11401_	Nvec_39083_PhaC_N	Nvec_23492_	Nvec_57694_	Nvec_9646_MrpF_PhaF	Nvec_50584_	Nvec_55926_	Nvec_21952_Pertussis_S2S3	Nvec_56445_	Nvec_42773_	Nvec_29112_Mucin	Nvec_36515_UPF0126	Nvec_35393_	Nvec_29161_	Nvec_37138_RnaseA	Nvec_36434_Ins_allergen_rp	Nvec_45527_DEAD	Nvec_10695_Pollen_Ole_e_I	Nvec_56846_	Nvec_11991_	Nvec_45437_Ribosomal_L15e	Nvec_58084	Nvec_20517_Nuclease_act	Nvec_58410_Umbravirus_LDM	Nvec_23451_	Nvec_14808_	Nvec_1174_	Nvec_40646_eIF_5a	Nvec_11390_	Nvec_45526_	Nvec_55232_	Nvec_16421_HD_ZIP_N	Nvec_38298_	Nvec_26141_	Nvec_34031_	Nvec_630_Pox_F17	Nvec_2317_	Nvec_28553_	Nvec_55180_	Nvec_24394_	Nvec_15218_	Nvec_39352_	Nvec_47451_	Nvec_44008_	Nvec_7053_	Nvec_18680_	Nvec_8821_	Nvec_31524_	Nvec_38187_	Nvec_8089_	Nvec_38234_RuvB_C	Nvec_47765_	Nvec_51037_	Nvec_29812_	Nvec_3614_	Nvec_43062_	Nvec_12289_	Nvec_38748_	Nvec_45805_	Nvec_9135_	Nvec_4559_ICAM_N	Nvec_40501_	Nvec_45470_	Nvec_6458_	Nvec_39081_Pertussis_S2S3	Nvec_34092_RuvB_C	Nvec_22691_	Nvec_53012_	Nvec_24893_RuvB_C	Nvec_20088_OAD_gamma	Nvec_31947_	Nvec_58623	Nvec_8947_	Nvec_34337_	Nvec_6860_zf_C3HC4	Nvec_7275_	Nvec_42734_	Nvec_36672_	Nvec_12438_	Nvec_35502_	Nvec_56924_	Nvec_34721_	Nvec_2599_	Nvec_40658_	Nvec_47238_	Nvec_16821_	Nvec_11965_	Nvec_20344_	Nvec_11969_Papilloma_E5	Nvec_40404_	Nvec_34444_Cadherin	Nvec_26370_Drf_FH1	Nvec_16384_Ribosomal_L15e	Nvec_36183_	Nvec_29872_	Nvec_54353_RuvB_C	Nvec_3444_	Nvec_29238_	Nvec_43776_	Nvec_3301_	Nvec_19756_	Nvec_8359_	Nvec_54894_RuvB_C	Nvec_21132_	Nvec_47738_	Nvec_39984_RadC	Nvec_58459	Nvec_16764_ACPS	Nvec_31275_	Nvec_13723_	Nvec_50510_	Nvec_1601_RuvB_C	Nvec_17152_	Nvec_32541_	Nvec_27070_	Nvec_49124_	Nvec_23148_DUF1491	Nvec_3825_Pheromone	Nvec_31001_	Nvec_38562_	Nvec_52635_THF_D
HG_CYH_C	Nvec_36066_	Nvec_21736_	Nvec_59114_	Nvec_4398_	Nvec_43854_Ribosomal_L15e	Nvec_41059_	Nvec_8047_	Nvec_742_	Nvec_46370_	Nvec_15016_Peptidase_C9	Nvec_46709_	Nvec_16112_	Nvec_10723_Chromo	Nvec_40612_	Nvec_16601_	Nvec_49381_RuvB_C	Nvec_55896_	Nvec_48664_	Nvec_44994_	Nvec_26894_	Nvec_21601_Ribosomal_L15e	Nvec_49985_RuvB_C	Nvec_47856_	Nvec_9574_	Nvec_49074_	Nvec_44811_Toxin_33	Nvec_15111_	Nvec_52605_UPF0004	Nvec_3784_ICAM_N	Nvec_39345_	Nvec_35514_	Nvec_45312_	Nvec_57559_	Nvec_35652_	Nvec_54223_	Nvec_25766_	Nvec_32717_	Nvec_58128_	Nvec_10073_	Nvec_40754_	Nvec_16324_	Nvec_29380_	Nvec_26142_	Nvec_12_	Nvec_24481_	Nvec_35826_	Nvec_51064_	Nvec_18481_	Nvec_18550_DUF987	Nvec_24766_Plasmid_stabil	Nvec_47286_DUF485	Nvec_58783	Nvec_19170_	Nvec_1908_	Nvec_57210_	Nvec_39857_	Nvec_32162_Ras	Nvec_54385_	Nvec_27082_	Nvec_52037_	Nvec_3664_	Nvec_47049_Ribosomal_L15e	Nvec_44687_	Nvec_39698_Rho_RNA_bind	Nvec_15771_VQ	Nvec_44633_	Nvec_13637_	Nvec_6524_	Nvec_33205_Mucin	Nvec_2218_	Nvec_2945_NADH_dehy_S2_C	Nvec_16892_TIL	Nvec_3996_Connexin	Nvec_39914_	Nvec_21764_TPP_enzyme_N	Nvec_28284_	Nvec_59645	Nvec_41957_	Nvec_8444_BRE	Nvec_23906_	Nvec_38326_	Nvec_260_	Nvec_8316_	Nvec_16558_SoxE	Nvec_9470_	Nvec_39283_ADK	Nvec_51213_	Nvec_9649_	Nvec_40524_Ribosomal_S18	Nvec_53936_	Nvec_22087_	Nvec_37089_Ribosomal_S9	Nvec_21115_Swi3	Nvec_50527_	Nvec_54599_	Nvec_5713_	Nvec_46352_L71	Nvec_15003_WAP	Nvec_49986_	Nvec_6624_	Nvec_1194_	Nvec_3953_	Nvec_31071_	Nvec_44336_	Nvec_35069_	Nvec_35911_	Nvec_16696_	Nvec_1765_	Nvec_7176_	Nvec_24558_	Nvec_46514_	Nvec_30004_	Nvec_9512_	Nvec_24739_	Nvec_42173_	Nvec_12755_	Nvec_5500_	Nvec_48746_fn3	Nvec_33062_DUF485	Nvec_27625_	Nvec_49291_Herpes_UL69	Nvec_19974_	Nvec_45699_	Nvec_57198_	Nvec_26519_DUF1242	Nvec_42061_CcoS	Nvec_41303_DUF485	Nvec_43222_	Nvec_55047_	Nvec_3135_KorB_C	Nvec_30119_VWC	Nvec_33209_	Nvec_21249_Fels1	Nvec_18337_	Nvec_12188_	Nvec_33488_	Nvec_25252_	Nvec_941_	Nvec_2981_	Nvec_51647_	Nvec_31853_	Nvec_10590_DUF485	Nvec_25779_DUF485	Nvec_37689_	Nvec_40752_Ribosomal_L15e	Nvec_51067_UPF0126	Nvec_32638_	Nvec_18572_	Nvec_6704_	Nvec_45494_	Nvec_43936_	Nvec_5028_Fels1	Nvec_12526_	Nvec_89_	Nvec_9504_	Nvec_58254_	Nvec_48954_	Nvec_56405_Fels1	Nvec_26034_	Nvec_23182_	Nvec_37530_	Nvec_1082_	Nvec_38061_DUF995	Nvec_526_GRP	Nvec_44654_	Nvec_13002_Ribonuc_2_5A	Nvec_37859_	Nvec_13275_Phycoerythr_ab	Nvec_48002_	Nvec_41195_	Nvec_10308_WRKY	Nvec_20066_Trefoil	Nvec_29407_TP2	Nvec_13762_	Nvec_15912_Antimicrobial17	Nvec_54767_	Nvec_20562_	Nvec_21414_	Nvec_21639_	Nvec_24815_	Nvec_27607_DUF454	Nvec_55115_	Nvec_8090_	

HG_12977	
Hsap_Ensmbl0230873_stathmin_domain_containing_1_Source_HGNC_Symbol_Acc_44668_STMND1	
Drer_074630_Uncharacterized_protein_Source_UniProtKB_TrEMBL_Acc_E7F2D4_CU856207_1	
Spur_008203_Hypp_1772	

HG_11687	
Spur_015650_Kidins220L_2	
Smim_76640_PREDICTED_similar_to_CG30387_CG30387_PB_Tribolium_castaneum_gi_189240819_ref_XP_001811729_2e_59_227	
Sman_149290	
Gsal_4485_kinase_d_interacting_substrate_of_220_kda_like	Gsal_9680_kinase_d_interacting_substrate_of_220_kda	Gsal_8617_hypothetical_protein	
Nvec_10579_Extensin_2	

HG_16190	
This group of homology does not contain any annotated genome

HG_48660	
This group of homology does not contain any annotated genome

HG_38635	
Nvec_22651_	

HG_43642	
Nvec_36433_Ank	

HG_34738	
Drer_035694_starmaker_Source_ZFIN_Acc_ZDB_GENE_031112_4_stm	
Spur_009284_Hypp_574	
Nvec_13150_DDE	

HG_6546	
Cgig_23597	
Nvec_3565_ASC	Nvec_58638	Nvec_29334_	Nvec_58940	Nvec_15958_	Nvec_31685_DUF1540	Nvec_25326_DUF771	Nvec_51773_	Nvec_2989_	Nvec_56745_	Nvec_29387_	Nvec_59359	Nvec_13861_Collagen	Nvec_5518_	Nvec_49627_	Nvec_6745_	Nvec_51540_	Nvec_32294_	Nvec_56166_	Nvec_17416_	Nvec_41891_	Nvec_41524_	Nvec_22946_	Nvec_18921_	Nvec_38594_	Nvec_35532_Peptidase_S49	Nvec_40721_	Nvec_38965_	Nvec_32269_	Nvec_32329_	Nvec_56462_	Nvec_5697_	Nvec_58735_	Nvec_28794_	Nvec_52205_	

HG_43401	
Cgig_04866_Equinatoxin_5_Source_UniProtKB_TrEMBL_Acc_K1PX89	

HG_6634	
Drer_078007_Uncharacterized_protein_Source_UniProtKB_TrEMBL_Acc_F1QI43_BX936298_1	

HG_28505	
This group of homology does not contain any annotated genome

HG_27625	
Nvec_13813_GETHR	Nvec_11117_GETHR	Nvec_18505_GETHR	

HG_64933	
Nvec_19929_	

HG_1443	
Nvec_15308_7tm_1	Nvec_13851_PIR	Nvec_5783_PIR	Nvec_44771_	Nvec_33985_	Nvec_44125_	Nvec_17058_	Nvec_11445_	Nvec_33533_	Nvec_52685_	Nvec_4733_	Nvec_43643_	Nvec_38503_	Nvec_34312_	Nvec_15505_	Nvec_5681_	Nvec_47627_	Nvec_10351_	Nvec_46371_	Nvec_33084_	Nvec_17766_	Nvec_28567_	Nvec_9238_	Nvec_32056_	Nvec_34719_	Nvec_47885_	Nvec_41645_	Nvec_12800_	Nvec_24922_	Nvec_16051_	Nvec_11790_	Nvec_50639_	Nvec_6603_	Nvec_4248_	Nvec_51659_	Nvec_36155_	Nvec_25500_	Nvec_32350_DUF1566	Nvec_18931_	Nvec_50669_	Nvec_52776_	Nvec_38121_	Nvec_52949_	Nvec_32132_	Nvec_475_	Nvec_25196_	Nvec_10473_	Nvec_10005_	Nvec_23623_	Nvec_44634_	Nvec_58315_	Nvec_33129_	Nvec_21931_	Nvec_45290_	Nvec_21068_	Nvec_58490_	Nvec_23570_	Nvec_18918_	Nvec_19522_	Nvec_57473_	Nvec_55177_	Nvec_8867_	Nvec_17260_	Nvec_47215_	Nvec_18099_	Nvec_57439_	Nvec_7341_	Nvec_55468_	Nvec_31721_	Nvec_50508_	Nvec_57646_	Nvec_22066_	Nvec_2444_	Nvec_17579_	Nvec_22938_	Nvec_4290_	Nvec_21050_	Nvec_39309_	Nvec_57444_	Nvec_54749_	Nvec_38315_	Nvec_51149_	Nvec_47718_	Nvec_43860_	Nvec_39635_	Nvec_42309_	Nvec_9443_	Nvec_41123_	Nvec_36034_	

HG_27287	
This group of homology does not contain any annotated genome

HG_27520	
Cgig_21965	
Nvec_19136_Pyridox_oxidase	

HG_22679	
Nvec_2330_	Nvec_29918_	

HG_21727	
This group of homology does not contain any annotated genome

HG_26166	
This group of homology does not contain any annotated genome

HG_19632	
Nvec_12339_	Nvec_35558_	Nvec_32268_	

HG_18206	
Nvec_331_F5_F8_type_C	

HG_20573	
This group of homology does not contain any annotated genome

HG_15156	
This group of homology does not contain any annotated genome

HG_14171	
This group of homology does not contain any annotated genome

HG_11323	
Hsap_Ensmbl0066855_mitochondrial_fission_regulator_1_Source_HGNC_Symbol_Acc_29510_MTFR1	Hsap_Ensmbl0146410_mitochondrial_fission_regulator_2_Source_HGNC_Symbol_Acc_21115_MTFR2	
Drer_045304_mitochondrial_fission_regulator_1_Source_ZFIN_Acc_ZDB_GENE_041212_86_mtfr1	
Nvec_5350_	

HG_6829	
Hsap_Ensmbl0136802_leucine_rich_repeat_containing_8_family_member_A_Source_HGNC_Symbol_Acc_19027_LRRC8A	Hsap_Ensmbl0197147_leucine_rich_repeat_containing_8_family_member_B_Source_HGNC_Symbol_Acc_30692_LRRC8B	Hsap_Ensmbl0171492_leucine_rich_repeat_containing_8_family_member_D_Source_HGNC_Symbol_Acc_16992_LRRC8D	Hsap_Ensmbl0171017_leucine_rich_repeat_containing_8_family_member_E_Source_HGNC_Symbol_Acc_26272_LRRC8E	Hsap_Ensmbl0171488_leucine_rich_repeat_containing_8_family_member_C_Source_HGNC_Symbol_Acc_25075_LRRC8C	Hsap_Ensmbl0271949_Uncharacterized_protein_Source_UniProtKB_TrEMBL_Acc_A6NED7_RP11_302M6_4	
Drer_078283_leucine_rich_repeat_containing_8_family_member_E_Source_HGNC_Symbol_Acc_26272_LRRC8E	Drer_044146_leucine_rich_repeat_containing_8_family_member_Db_Source_ZFIN_Acc_ZDB_GENE_061013_487_lrrc8db	Drer_052155_leucine_rich_repeat_containing_8_family_member_A_Source_HGNC_Symbol_Acc_19027_LRRC8A_2_of_2	Drer_032188_leucine_rich_repeat_containing_8_family_member_A_Source_ZFIN_Acc_ZDB_GENE_030131_5853_lrrc8a	Drer_062113_leucine_rich_repeat_containing_8_family_member_Da_Source_ZFIN_Acc_ZDB_GENE_061009_26_lrrc8da	Drer_059718_leucine_rich_repeat_containing_8_family_member_C_Source_ZFIN_Acc_ZDB_GENE_030131_2965_lrrc8c	Drer_017720_leucine_rich_repeats_and_IQ_motif_containing_4_Source_HGNC_Symbol_Acc_34298_LRRIQ4	
Nvec_19622_	

HG_10033	
Hsap_Ensmbl0104237_retinitis_pigmentosa_1_autosomal_dominant_Source_HGNC_Symbol_Acc_10263_RP1	Hsap_Ensmbl0183638_retinitis_pigmentosa_1_like_1_Source_HGNC_Symbol_Acc_15946_RP1L1	
Cele_017860_F27C1_13_Protein_F27C1_13_F27C1_13_mRNA_complete_cds_Source_RefSeq_mRNA_Acc_NM_059200	
Drer_089458_retinitis_pigmentosa_1_like_1_Source_ZFIN_Acc_ZDB_GENE_120711_1_rp1l1	Drer_077687_retinitis_pigmentosa_1_autosomal_dominant_Source_ZFIN_Acc_ZDB_GENE_070912_612_rp1	Drer_088377_retinitis_pigmentosa_1_like_1_Source_HGNC_Symbol_Acc_15946_RP1L1_1_of_2	Drer_086360_retinitis_pigmentosa_1_autosomal_dominant_Source_HGNC_Symbol_Acc_10263_RP1_2_of_2	
Spur_028894_Rp1	
Nvec_7840_S_antigen	

HG_7204	
Hsap_Ensmbl0187773_family_with_sequence_similarity_69_member_C_Source_HGNC_Symbol_Acc_31729_FAM69C	
Dmel_0035179_CG12038	
Cgig_04201	Cgig_04200	
Cele_016902_C53D5_1_Protein_C53D5_1_isoform_b_Source_RefSeq_mRNA_Acc_NM_058312	
Drer_045457_family_with_sequence_similarity_69_member_C_Source_ZFIN_Acc_ZDB_GENE_030131_8001_fam69c	
Spur_001425_C18orf51L	
Nvec_17652_Choline_kinase	Nvec_30820_	

HG_35872	
This group of homology does not contain any annotated genome

HG_34582	
This group of homology does not contain any annotated genome

HG_33397	
Nvec_30512_GLTT	Nvec_8728_C4dic_mal_tran	

HG_41180	
This group of homology does not contain any annotated genome

HG_8975	
Hsap_Ensmbl0082497_SERTA_domain_containing_4_Source_HGNC_Symbol_Acc_25236_SERTAD4	
Dmel_0023526_CG2865	
Drer_089795_SERTA_domain_containing_4_Source_HGNC_Symbol_Acc_25236_SERTAD4	
Smim_60094_PREDICTED_similar_to_GA15493_PA_Tribolium_castaneum_gi_91081521_ref_XP_974765_2e_08_63_2	Smim_27845_PREDICTED_similar_to_GA15493_PA_Tribolium_castaneum_gi_91081521_ref_XP_974765_4e_12_74_7	

HG_34100	
Nvec_22393_	Nvec_22764_	Nvec_21013_FeS	

HG_26622	
Nvec_34340_	Nvec_554_	

HG_23605	
Nvec_51843_VAR1	

HG_22556	
Nvec_30241_	

HG_71070	
This group of homology does not contain any annotated genome

HG_14668	
Cgig_03314_Disintegrin_and_metalloproteinase_domain_containing_protein_10_Source_UniProtKB_TrEMBL_Acc_K1PZ19	Cgig_03689	Cgig_03691	Cgig_03692	
Nvec_37964_Bowman_Birk_leg	

HG_20386	
Nvec_1189_	Nvec_29622_	

HG_13788	
Hsap_Ensmbl0137492_protein_kinase_interferon_inducible_double_stranded_RNA_dependent_inhibitor_repressor_of_P58_repressor_Source_HGNC_Symbol_Acc_9440_PRKRIR	
Drer_042489_protein_kinase_interferon_inducible_double_stranded_RNA_dependent_inhibitor_repressor_of_P58_repressor_a_Source_ZFIN_Acc_ZDB_GENE_040426_2045_prkrira	Drer_020964_protein_kinase_interferon_inducible_double_stranded_RNA_dependent_inhibitor_repressor_of_P58_repressor_b_Source_ZFIN_Acc_ZDB_GENE_040718_429_prkrirb	Drer_042492_protein_kinase_interferon_inducible_double_stranded_RNA_dependent_inhibitor_repressor_of_P58_repressor_Source_HGNC_Symbol_Acc_9440_PRKRIR_3_of_3	
Smim_2000_DSC_Lymnaea_stagnalis_gi_46395310_dbj_BAD16592_7e_12_75_1	

HG_16395	
This group of homology does not contain any annotated genome

HG_18155	
Smim_6568_PREDICTED_kinesin_like_protein_KIF19_like_Saccoglossus_kowalevskii_gi_291230623_ref_XP_002735267_3e_22_102	
Nvec_24652_Kinesin	Nvec_11585_TPR_MLP1_2	Nvec_1325_PTSIIA_gutA	Nvec_54045_	

HG_11956	
Hsap_Ensmbl0129810_shugoshin_like_1_S_pombe_Source_HGNC_Symbol_Acc_25088_SGOL1	
Drer_069916_shugoshin_like_1_S_pombe_Source_HGNC_Symbol_Acc_25088_SGOL1	Drer_092651_si_dkey_57a22_11_Source_ZFIN_Acc_ZDB_GENE_081104_423_si_dkey_57a22_11	
Spur_010447_Spur_010447	

HG_47913	
This group of homology does not contain any annotated genome

HG_48624	
This group of homology does not contain any annotated genome

HG_11305	
Spur_016141_Spur_016141	
Smim_21961_PREDICTED_hypothetical_protein_Tribolium_castaneum_gi_91078456_ref_XP_976128_3e_14_74_3	
Nvec_20040_DUF293	Nvec_43772_DUF243	

HG_13032	
Nvec_28071_GETHR	Nvec_49716_	Nvec_16641_	

HG_10392	
Hsap_Ensmbl0123240_optineurin_Source_HGNC_Symbol_Acc_17142_OPTN	
Dmel_0041205_key_kenny_Source_FlyBase_0041205	
Cgig_16288_NF_kappa_B_essential_modulator_Source_UniProtKB_TrEMBL_Acc_K1Q2D0	
Drer_002663_optineurin_Source_ZFIN_Acc_ZDB_GENE_030131_8103_optn	
Spur_008118_OptnL	
Smim_60155_PREDICTED_inhibitor_of_kappa_light_polypeptide_gene_enhancer_in_B_cells_kinase_gamma_like_Saccoglossus_kowalevskii_gi_291240763_ref_XP_002740268_1e_11_75_9	
Nvec_35536_zf_C2H2	

HG_44317	
Nvec_48800_	

HG_45028	
This group of homology does not contain any annotated genome

HG_45164	
Nvec_51202_ThiS	Nvec_32758_	

HG_6732	
Nvec_19679_	Nvec_35566_	Nvec_9920_	Nvec_47955_	Nvec_51456_	Nvec_22893_SWIM	Nvec_59400_UPF0160	Nvec_4752_	

HG_41098	
This group of homology does not contain any annotated genome

HG_27725	
This group of homology does not contain any annotated genome

HG_30667	
This group of homology does not contain any annotated genome

HG_27556	
Drer_045481_gamma_secretase_activating_protein_Source_ZFIN_Acc_ZDB_GENE_041210_216_gsap	
Nvec_58449	

HG_9457	
Nvec_59582	Nvec_54847_Peptidase_S24	Nvec_406_	Nvec_2305_Peptidase_S24	Nvec_51472_Peptidase_S24	Nvec_43603_Peptidase_S24	Nvec_19300_Peptidase_S24	Nvec_54741_Peptidase_S24	Nvec_7646_	Nvec_4241_Peptidase_S24	Nvec_28867_	Nvec_55266_	

HG_5631	
Spur_005468_Spur_005468	
Nvec_396_DUF217	Nvec_43986_	

HG_30498	
This group of homology does not contain any annotated genome

HG_9369	
This group of homology does not contain any annotated genome

HG_32017	
Nvec_8754_	Nvec_19324_	

HG_8573	
Dmel_0035574_Gef64C_Guanine_nucleotide_exchange_factor_GEF64C_Source_FlyBase_0035574	
Cgig_24930_Myosin_M_heavy_chain_Source_UniProtKB_TrEMBL_Acc_K1QIU7	
Drer_074034_si_dkey_91i10_2_Source_ZFIN_Acc_ZDB_GENE_050208_441_si_dkey_91i10_2	
Smim_66687_rho_GTPase_guanine_nucleotide_exchange_factor_GEF64C_Drosophila_melanogaster_gi_17978539_gb_AAL47186_5e_176_588	Smim_27535_Rho_RAC_guanine_nucleotide_exchange_factor_putative_Pediculus_humanus_corporis_gi_242013572_ref_XP_002427478_3e_161_548	
Nvec_26138_RhoGEF	Nvec_6649_	

HG_17731	
Cgig_22892_Feeding_circuit_activating_peptide_Source_UniProtKB_TrEMBL_Acc_K1S1J9	
Nvec_18607_	

HG_23313	
Hsap_Ensmbl0114405_chromosome_3_open_reading_frame_14_Source_HGNC_Symbol_Acc_25024_C3orf14	
Drer_086324_chromosome_3_open_reading_frame_14_Source_HGNC_Symbol_Acc_25024_C11H3orf14	
Spur_003483_Spur_003483	

HG_23008	
Nvec_8391_Dynamin_N	Nvec_42510_MMR_HSR1	

HG_57582	
Nvec_37551_Transposase_8	

HG_20673	
This group of homology does not contain any annotated genome

HG_18137	
Nvec_18417_	Nvec_19371_C_tripleX	Nvec_12737_C_tripleX	Nvec_59145_Keratin_B2	

HG_21079	
Nvec_10420_	Nvec_6659_HC2	Nvec_35839_NOA36	Nvec_19628_DUF1542	Nvec_48481_	Nvec_47559_Antimicrobial_9	

HG_16377	
Cgig_03794	Cgig_03795	
Nvec_35840_7TMR_DISM_7TM	Nvec_48728_	

HG_8356	
Hsap_Ensmbl0243897_EGF_like_domain_multiple_8_Source_HGNC_Symbol_Acc_13944_EGFL8	Hsap_Ensmbl0242038_EGF_like_domain_multiple_8_Source_HGNC_Symbol_Acc_13944_EGFL8	Hsap_Ensmbl0239974_EGF_like_domain_multiple_8_Source_HGNC_Symbol_Acc_13944_EGFL8	Hsap_Ensmbl0172889_EGF_like_domain_multiple_7_Source_HGNC_Symbol_Acc_20594_EGFL7	
Dmel_0035539_slow_slowdown_Source_FlyBase_0035539	
Cgig_28323_EGF_like_domain_containing_protein_8_Source_UniProtKB_TrEMBL_Acc_K1RRP1	
Drer_043376_EGF_like_domain_multiple_7_Source_ZFIN_Acc_ZDB_GENE_040429_2_egfl7	
Spur_000047_Egfl	Spur_023809_Spur_023809	
Smim_6165_EGF_like_domain_multiple_8_Xenopus_Silurana_tropicalis_gi_118404042_ref_NP_001072194_2e_27_110	
Nvec_43565_EGF	

HG_17257	
Nvec_54238_Apolipoprotein	

HG_16272	
Gsal_3024_hypothetical_protein	
Nvec_23606_VirB	Nvec_25018_Drf_FH1	Nvec_57176_Pentapeptide_2	Nvec_25017_VirB	

HG_8227	
Nvec_51571_	Nvec_4670_	Nvec_53390_Pox_A32	Nvec_11846_Collagen	Nvec_10146_Collagen	Nvec_56315_Collagen	Nvec_17746_	Nvec_43240_	Nvec_55286_PP1	Nvec_56576_	Nvec_10732_Collagen	Nvec_31101_Collagen	Nvec_11354_Collagen	Nvec_7441_Collagen	Nvec_30187_ShlB	Nvec_16274_PKD	Nvec_23396_PKD	Nvec_30583_	Nvec_10731_	Nvec_44649_Orthopox_F6	Nvec_27986_COX4_pro	Nvec_17952_	Nvec_54698_	Nvec_46502_	

HG_20094	
Smim_3821_zinc_finger_protein_346_Danio_rerio_gi_126215530_ref_NP_001075218_5e_12_73_9	Smim_63013_PREDICTED_zinc_finger_protein_347_like_Saccoglossus_kowalevskii_gi_291240174_ref_XP_002739995_7e_12_75_1	Smim_81341_ZN346_XENLA_RecName_Full_Zinc_finger_protein_346_AltName_Full_Double_stranded_RNA_binding_protein_ZFa_Short_DsRBP_ZFa_Short_ZFa_AltName_Full_Just_another_zinc_finger_protein_Short_Protein_jaz_gi_82177220_sp_Q8AVN9_ZN346_XENLA_1e_09_68_2	Smim_73639_PREDICTED_zinc_finger_matrin_type_protein_4_like_Xenopus_Silurana_tropicalis_gi_301613994_ref_XP_002936484_3e_06_57_0	Smim_2498_Zinc_finger_protein_346_Harpegnathos_saltator_gi_307207669_gb_EFN85306_7e_09_63_5	

HG_45725	
Nvec_10665_PT	Nvec_57048_S_antigen	

HG_11254	
Nvec_46556_CDtoxinA	Nvec_47251_	Nvec_58446	Nvec_35204_Bombesin	Nvec_35203_Bombesin	

HG_7431	
This group of homology does not contain any annotated genome

HG_39564	
This group of homology does not contain any annotated genome

HG_178	Nvec_37380_THF_D
HG_CYH_C	
Nvec_39998_Peptidase_C1	Nvec_36328_	Nvec_22253_Pkinase	Nvec_46599_	Nvec_11212_	Nvec_17334_WD40	Nvec_29024_	Nvec_40233_Ion_trans_2	Nvec_25787_Asparaginase_2	Nvec_19129_	Nvec_2034_	Nvec_34511_	Nvec_23438_zf_CCHC	Nvec_16975_MFS_1	Nvec_1431_	Nvec_8470_	Nvec_23072_	Nvec_29317_Sushi	Nvec_22826_F5_F8_type_C	Nvec_23498_	Nvec_5361_	Nvec_36475_	Nvec_18494_	Nvec_59743_	Nvec_474_dsrm	Nvec_30420_Sushi	Nvec_29783_PA14	Nvec_44112_PA14	Nvec_55825_Arch_fla_DE	Nvec_50247_OAR	Nvec_4779_	Nvec_16070_IncA	Nvec_51315_OmpA	Nvec_45218_tRNA_m1G_MT	Nvec_46866_	Nvec_20292_DUF495	Nvec_10218_	Nvec_19859_CBM_5_12	Nvec_47012_ScdA_N	Nvec_7259_ResIII	Nvec_8103_	Nvec_44615_Ribosomal_L25p	Nvec_590_	Nvec_17392_DUF385	Nvec_47766_Ribosomal_L27	Nvec_48939_	Nvec_53060_ResIII	Nvec_2876_Peptidase_C2	Nvec_32881_DUF75	Nvec_54436_PH	Nvec_30246_IspA	Nvec_23933_DUF615	Nvec_16594_DUF1265	Nvec_49628_CBM_5_12	Nvec_21356_	Nvec_55321_Orn_DAP_Arg_deC	Nvec_5577_	Nvec_51306_Peptidase_C27	Nvec_34044_PHZA_PHZB	Nvec_42714_	Nvec_366_ResIII	Nvec_54671_PHD	Nvec_38667_	Nvec_18258_	Nvec_59553_	Nvec_15632_CBM_5_12	Nvec_3895_ResIII	Nvec_53010_	Nvec_46082_Orn_DAP_Arg_deC	Nvec_50438_Dyp_perox	Nvec_3179_	Nvec_14541_ResIII	Nvec_58628_Tenui_NCP	Nvec_54018_OS_D	Nvec_7382_	Nvec_2787_DUF1265	Nvec_5569_	Nvec_29371_	Nvec_56507_	Nvec_18997_Fumerase_C	Nvec_4866_DUF1509	Nvec_48412_ResIII	Nvec_19182_ResIII	Nvec_55091_DUF1502	Nvec_23692_Ribosomal_S26e	Nvec_24707_	Nvec_15115_ResIII	Nvec_50233_	Nvec_32248_	Nvec_2436_Orn_DAP_Arg_deC	Nvec_16258_DUF917	Nvec_44150_LIM	Nvec_40544_CBM_5_12	Nvec_41792_DUF495	Nvec_45253_ig	Nvec_6355_	Nvec_43547_	Nvec_5647_ResIII	Nvec_55934_	Nvec_20152_CRAL_TRIO_N	Nvec_32374_	Nvec_29713_Lentiviral_Tat	Nvec_19054_Tropomyosin	Nvec_34162_	Nvec_8407_	Nvec_14844_	Nvec_49423_Dicty_CAD	Nvec_11075_	Nvec_50679_Tombus_P19	Nvec_50866_	Nvec_6375_DUF1388	Nvec_33054_DEAD	Nvec_37834_TB	Nvec_19960_TSC22	Nvec_57683	Nvec_56070_	Nvec_29335_	Nvec_27946_DEAD	Nvec_37849_	Nvec_48295_	Nvec_31020_	Nvec_27319_	Nvec_24603_GatB_Yqey	Nvec_48274_LIM	Nvec_16974_LIM	Nvec_23746_	Nvec_31943_ResIII	Nvec_46041_LIM	Nvec_39663_ResIII	Nvec_18996_zf_C4_Topoisom	Nvec_56794_ResIII	Nvec_59009_DEAD	Nvec_27311_DEAD	Nvec_44949_LIM	Nvec_20407_ResIII	Nvec_27544_ResIII	Nvec_56589_zf_C4_Topoisom	Nvec_32075_LIM	Nvec_44861_	Nvec_29795_ResIII	Nvec_23543_	Nvec_30566_zf_C4_Topoisom	Nvec_9872_ResIII	Nvec_35740_	Nvec_3096_	Nvec_13306_PADR1	Nvec_33051_PADR1	Nvec_42615_	Nvec_52418_	Nvec_6028_LIM	Nvec_4087_	Nvec_6669_zf_C4_Topoisom	Nvec_12490_DEAD	Nvec_56935_	Nvec_3753_	Nvec_54647_Phage_tail_S	Nvec_18029_LIM	Nvec_58059_	Nvec_55623_ResIII	Nvec_27173_	Nvec_25592_	Nvec_58744_ResIII	Nvec_31538_	Nvec_57874_LIM	Nvec_12992_LIM	Nvec_42507_ResIII	Nvec_36584_ResIII	Nvec_50794_Cys_knot	Nvec_52692_	Nvec_25283_LIM	Nvec_26626_	Nvec_55881_	Nvec_59334_zf_AN1	Nvec_53991_LIM	Nvec_26900_LIM	Nvec_54543_ResIII	Nvec_38724_DUF1684	Nvec_7073_ResIII	Nvec_22252_C1_1	Nvec_34782_zf_CHY	Nvec_43554_LIM	Nvec_8163_ResIII	Nvec_35441_ResIII	Nvec_5337_ResIII	Nvec_12589_	Nvec_8850_LIM	Nvec_4950_ResIII	Nvec_25687_	Nvec_17486_CheR	Nvec_32373_Cys_knot	Nvec_56953_	Nvec_24924_WHEP_TRS	Nvec_14514_	Nvec_2121_ResIII	Nvec_29698_DUF1610	Nvec_44046_P19Arf_N	Nvec_31030_	Nvec_40444_LIM	Nvec_1473_DUF551	Nvec_48227_DEAD	Nvec_16888_ResIII	Nvec_40361_ResIII	Nvec_46990_Keratin_B2	Nvec_2770_ResIII	Nvec_4092_	Nvec_28796_LIM	Nvec_53550_	Nvec_56228_	Nvec_10610_	Nvec_20194_	Nvec_10205_	Nvec_47739_WCCH	Nvec_58837	Nvec_31605_ResIII	Nvec_35959_	Nvec_31317_	Nvec_48496_ResIII	Nvec_5900_	Nvec_32262_CHAD	Nvec_10798_	Nvec_42624_	Nvec_52975_	Nvec_2879_zf_C4_Topoisom	Nvec_33099_	Nvec_31820_CG_1	Nvec_50667_LIM	Nvec_53052_U79_P34	Nvec_23917_ketoacyl_synt	Nvec_17225_	Nvec_814_LIM	Nvec_21674_LIM	Nvec_37597_ResIII	Nvec_2065_	Nvec_29680_	Nvec_5396_DEAD	Nvec_52263_	Nvec_24572_	Nvec_21868_	Nvec_1328_PHZA_PHZB	Nvec_53009_	Nvec_45035_DUF1287	Nvec_36888_	Nvec_691_LIM	Nvec_42687_UPF0262	Nvec_27146_LIM	Nvec_7068_ResIII	Nvec_27760_	Nvec_16039_	Nvec_56648_zf_C4_Topoisom	Nvec_36310_DEAD	Nvec_11642_LIM	Nvec_52039_	Nvec_22559_	Nvec_48293_	Nvec_21172_LIM	Nvec_23497_	Nvec_27423_ResIII	Nvec_3287_	Nvec_35587_	Nvec_30957_DEAD	Nvec_15365_U79_P34	Nvec_44664_	Nvec_37605_LIM	Nvec_41497_	Nvec_19858_DEAD	Nvec_5789_LIM	Nvec_28107_	Nvec_21910_	Nvec_35739_	Nvec_49506_LIM	Nvec_53156_	Nvec_59747_	Nvec_33555_LIM	Nvec_50726_zf_CCHC	Nvec_3379_NHase_beta	Nvec_5118_zf_C4_Topoisom	Nvec_30086_LIM	Nvec_29629_	Nvec_23273_ResIII	Nvec_55762_LIM	Nvec_43440_PADR1	Nvec_26838_	Nvec_38419_ResIII	Nvec_57402_DEAD	Nvec_33487_Transposase_8	Nvec_12136_ResIII	Nvec_2283_LIM	Nvec_1076_Phage_tail_S	Nvec_21028_LIM	Nvec_25342_C1_1	Nvec_5592_	Nvec_20530_	Nvec_53226_ResIII	Nvec_13843_PADR1	Nvec_34879_DUF1287	Nvec_51277_	Nvec_40687_PADR1	Nvec_5505_ResIII	Nvec_16256_LIM	Nvec_21218_C1_1	Nvec_29109_C1_1	Nvec_51131_ResIII	Nvec_55740_C1_1	Nvec_17387_Cerato_platanin	Nvec_44640_LIM	Nvec_56636_Toxin_4	Nvec_25765_	Nvec_56579_	Nvec_38051_LIM	Nvec_13016_ResIII	Nvec_5721_DUF1644	Nvec_56271_	Nvec_16351_LIM	Nvec_42858_	Nvec_15851_zf_C4_Topoisom	Nvec_38936_	Nvec_31160_FeThRed_B	Nvec_59731_ResIII	Nvec_13172_	Nvec_44063_LIM	Nvec_29775_	Nvec_27256_DUF1265	Nvec_52546_ResIII	Nvec_56349_LIM	Nvec_53861_LIM	Nvec_15299_LIM	Nvec_45955_SMC_hinge	Nvec_48959_	Nvec_25225_DEAD	Nvec_3087_	Nvec_22875_Transposase_8	Nvec_16849_RmlD_sub_bind	Nvec_49508_ResIII	Nvec_48331_	Nvec_49438_LIM	Nvec_23457_	Nvec_12261_	Nvec_56699_ResIII	Nvec_37416_ResIII	Nvec_30355_	Nvec_38997_ResIII	Nvec_44503_	Nvec_40263_zf_TAZ	Nvec_12073_LIM	Nvec_34841_ResIII	Nvec_29289_	Nvec_38784_Apo_VLDL_II	Nvec_30288_P19Arf_N	Nvec_9659_ResIII	Nvec_38850_ResIII	Nvec_23107_ResIII	Nvec_43900_ResIII	Nvec_43215_ResIII	Nvec_14134_Hormone_3	Nvec_51652_	Nvec_41929_ResIII	Nvec_27649_ResIII	Nvec_35990_ResIII	Nvec_8787_Hydrolase	Nvec_30614_DUF1265	Nvec_9087_	Nvec_30838_ResIII	Nvec_41732_LIM	Nvec_41458_	Nvec_27882_Cob_adeno_trans	Nvec_41935_	Nvec_204_ResIII	Nvec_3854_	Nvec_45555_	Nvec_36713_ResIII	Nvec_48910_LIM	Nvec_45754_ResIII	Nvec_24587_ResIII	Nvec_14412_	Nvec_28194_ResIII	Nvec_12717_CheR	Nvec_15875_	Nvec_44412_DUF1070	Nvec_20971_	Nvec_46734_	Nvec_53789_ResIII	Nvec_23847_Steroid_dh	Nvec_39466_	Nvec_7430_LIM	Nvec_19499_	Nvec_26374_	Nvec_34067_SPAN_X	Nvec_46403_	Nvec_45084_	Nvec_17591_	Nvec_10713_Peptidase_C32	Nvec_5333_	Nvec_4714_Cuticle_2	Nvec_11769_Complex1_17_2kD	Nvec_15676_ResIII	Nvec_34786_DUF1610	Nvec_51435_Hydrolase	Nvec_24616_	Nvec_49754_DUF1281	Nvec_12984_zf_C4_Topoisom	Nvec_13165_	Nvec_46105_C1_1	Nvec_58867_Bombesin	Nvec_19979_Mo_co_dimer	Nvec_23236_	Nvec_58231	Nvec_24250_ResIII	Nvec_39895_	Nvec_7013_	Nvec_4101_SRP19	Nvec_45979_XdhC_CoxI	Nvec_2405_PADR1	Nvec_7273_	Nvec_2525_	Nvec_44247_	Nvec_39579_	Nvec_17407_PADR1	Nvec_45057_Rhabdo_NV	Nvec_52159_	Nvec_55327_	Nvec_51278_	Nvec_12230_PADR1	Nvec_3900_DUF1070	Nvec_22140_	Nvec_7702_	Nvec_44763_	Nvec_37320_GP46	Nvec_54801_	Nvec_46840_S_methyl_trans	Nvec_14930_	Nvec_7352_RmlD_sub_bind	Nvec_42053_	Nvec_56193_RolB_RolC	Nvec_11510_MGDG_synth	Nvec_53507_DUF1610	Nvec_4780_	Nvec_9992_Dyp_perox	Nvec_6408_Keratin_B2	Nvec_59126_zf_A20	Nvec_28291_DUF1131	Nvec_2266_PADR1	Nvec_11219_PADR1	Nvec_42341_DUF701	Nvec_53418_zf_CCHC	Nvec_24295_DUF1070	Nvec_515_	Nvec_59381	Nvec_57684	Nvec_29567_Polysacc_deac_1	Nvec_14515_ScdA_N	Nvec_1074_ScdA_N	Nvec_49730_DUF59	Nvec_23353_	Nvec_30839_NOG1	Nvec_54646_WCCH	Nvec_2282_PHZA_PHZB	Nvec_44330_	Nvec_25341_	Nvec_58318_K_box	Nvec_39624_	Nvec_6689_CBM_5_12	Nvec_54893_CheR	Nvec_23533_	Nvec_15548_DUF385	Nvec_59466	Nvec_42184_PHZA_PHZB	Nvec_52771_DUF58	Nvec_16247_Flu_B_NS1	Nvec_30830_PTN_MK_N	Nvec_19214_	Nvec_12996_PHZA_PHZB	Nvec_33650_	Nvec_51239_tRNA_m1G_MT	Nvec_3463_	Nvec_15473_	Nvec_51174_	Nvec_28120_ScdA_N	Nvec_43009_NHase_beta	Nvec_50080_	Nvec_34474_Mrr_cat	Nvec_17301_	Nvec_53706_	Nvec_17313_	Nvec_41892_	Nvec_35832_	Nvec_33055_	Nvec_44056_Fumerase_C	Nvec_46790_	Nvec_15677_PaRep2a	Nvec_53424_	Nvec_29261_Mrr_cat	Nvec_32733_PHZA_PHZB	Nvec_11477_	Nvec_37646_Cob_adeno_trans	Nvec_58554_TAF	Nvec_31681_	Nvec_24706_	Nvec_57414_SIP1	Nvec_24233_	Nvec_31537_	Nvec_29079_	Nvec_21814_DUF1323	Nvec_13548_SpoVS	Nvec_52599_	Nvec_22344_	Nvec_22698_Rhabdo_NV	Nvec_28765_	Nvec_50528_Flavi_propep	Nvec_50162_	Nvec_42721_	Nvec_51670_	Nvec_31859_DUF1131	Nvec_22935_ScdA_N	Nvec_18715_Orn_DAP_Arg_deC	Nvec_4610_	Nvec_12460_DUF1702	Nvec_16527_	Nvec_13443_	Nvec_58191_DUF1131	Nvec_56588_Polysacc_deac_1	Nvec_33728_DUF58	Nvec_21975_	Nvec_40200_Ribosomal_L27	Nvec_48399_	Nvec_8035_Complex1_17_2kD	Nvec_54926_	Nvec_55648_NCD3G	Nvec_11429_Shikimate_DH	Nvec_34232_	Nvec_36556_	Nvec_41128_CBM_5_12	Nvec_23741_	Nvec_43097_	Nvec_36719_Mrr_cat	Nvec_9956_Polysacc_deac_1	Nvec_15258_	Nvec_13339_RmlD_sub_bind	Nvec_33001_	Nvec_45966_CBM_5_12	Nvec_9610_	Nvec_50138_	Nvec_12169_	Nvec_42621_L_lactis_RepB_C	Nvec_22294_	Nvec_21767_	Nvec_57720_DUF222	Nvec_8615_	Nvec_28121_	Nvec_20005_	Nvec_10461_	Nvec_56486_	Nvec_45196_DUF58	Nvec_28345_	Nvec_6134_DUF1099	Nvec_18206_tRNA_m1G_MT	Nvec_37380_THF_D
HG_CYH_C	Nvec_48491_	Nvec_39729_B12_binding_2	Nvec_26392_	Nvec_958_	Nvec_15839_CDO_I	Nvec_38466_DUF59	Nvec_37756_DUF59	Nvec_39559_	Nvec_29159_OmpA	Nvec_5979_	Nvec_40837_	Nvec_17386_	Nvec_50516_	Nvec_45664_Rhabdo_NV	Nvec_58708_DCP2	Nvec_22272_HNF_1_N	Nvec_13849_	Nvec_52561_	Nvec_39616_	Nvec_9071_	Nvec_18342_tRNA_m1G_MT	Nvec_43172_	Nvec_27543_Flag1_repress	Nvec_45880_DUF59	Nvec_58547_	Nvec_32296_	Nvec_41934_	Nvec_40128_	Nvec_22330_	Nvec_32191_GSH_S_ATP	Nvec_44912_ROK	Nvec_27442_	Nvec_49472_BDS_I_II	Nvec_989_	Nvec_38095_	Nvec_42449_	Nvec_50163_	Nvec_38161_	Nvec_6828_Spo0M	Nvec_20087_DUF1131	Nvec_451_DUF801	Nvec_39526_	Nvec_16988_DUF59	Nvec_24201_DUF59	Nvec_37571_	Nvec_8697_DUF1131	Nvec_43400_	Nvec_57600_	Nvec_8788_	Nvec_52920_	Nvec_21729_Ribosomal_L27	Nvec_29532_Herpes_UL1	Nvec_35917_	Nvec_58115	Nvec_15845_	Nvec_10434_	Nvec_26223_	Nvec_19904_Retro_M	Nvec_2601_	Nvec_18477_	Nvec_1574_K_box	Nvec_13509_Acylphosphatase	Nvec_46224_	Nvec_37299_Transposase_34	Nvec_34839_Urease_gamma	Nvec_55095_	Nvec_3875_	Nvec_54244_Toxin_24	Nvec_49187_	Nvec_10265_	Nvec_14195_	Nvec_29368_	Nvec_9799_Ribosomal_L27	Nvec_44463_	Nvec_2956_	Nvec_49743_	Nvec_14653_	Nvec_31854_	Nvec_55452_ScdA_N	Nvec_42255_DUF1131	Nvec_41647_	Nvec_52719_GatB_Yqey	Nvec_59371_Ribosomal_L27	Nvec_41498_	Nvec_12489_	Nvec_35232_	Nvec_28861_	Nvec_13337_DUF385	Nvec_18901_Cob_adeno_trans	Nvec_38166_DUF1058	Nvec_7048_	Nvec_51489_Rhabdo_NV	Nvec_59524_zf_UBP	Nvec_368_WCCH	Nvec_3468_	Nvec_14637_WCCH	Nvec_35477_zf_TAZ	Nvec_49680_WCCH	Nvec_32978_GATA	Nvec_547_zf_MYM	Nvec_13959_WCCH	Nvec_45316_	Nvec_4224_	Nvec_30602_	Nvec_1008_DUF59	Nvec_2553_	Nvec_34051_	Nvec_48707_	Nvec_52168_	Nvec_21089_DUF1502	Nvec_15256_	Nvec_59403_	Nvec_24037_	Nvec_10023_DUF1502	Nvec_47810_	Nvec_23736_Rhabdo_NV	Nvec_29634_Endonuclease_7	Nvec_37982_	Nvec_30064_SPC22	Nvec_59509_Protamine_P1	Nvec_5053_	Nvec_16943_	Nvec_32513_	Nvec_27786_Ribosomal_L27	Nvec_28573_	Nvec_17902_	Nvec_26215_ABA_WDS	Nvec_25801_	Nvec_1531_	Nvec_32497_	Nvec_39710_	Nvec_17146_	Nvec_1201_	Nvec_33904_	Nvec_8295_	Nvec_20917_	Nvec_16401_	Nvec_21272_LEA_4	Nvec_19165_DUF1010	Nvec_52910_	Nvec_850_	Nvec_6404_	Nvec_22276_	Nvec_22422_	Nvec_23994_	Nvec_28293_PRKCSH	Nvec_7087_DUF348	

HG_38684	
This group of homology does not contain any annotated genome

HG_45210	
Nvec_52891_MAP	Nvec_43196_	

HG_7302	
This group of homology does not contain any annotated genome

HG_31970	
Nvec_34597_	

HG_8897	
Smim_47359_hypothetical_protein_Trichomonas_vaginalis_G3_gi_123362961_ref_XP_001296087_1e_05_52_8	
Nvec_37528_Cornifin	Nvec_53705_Cornifin	Nvec_71_	Nvec_43028_Cornifin	Nvec_17000_ABC2_membrane	Nvec_23_ABC2_membrane	Nvec_46800_	Nvec_53388_7TMR_DISM_7TM	Nvec_54363_	Nvec_56659_ABC2_membrane	

HG_6201	
Cele_021499_Y40C7B_3_Protein_Y40C7B_3_Y40C7B_3_mRNA_complete_cds_Source_RefSeq_mRNA_Acc_NM_078399	
Nvec_27279_RpoE2	

HG_33087	
Smim_82349_serine_threonine_protein_kinase_Cherax_quadricarinatus_gi_342326354_gb_AEL23092_6e_06_48_5	
Nvec_57944_OmpH	

HG_27433	
Nvec_1817_	Nvec_22853_	Nvec_24355_SAM_2	

HG_8856	
Cgig_11657	Cgig_11314	
Drer_093509_si_ch211_135f11_6_Source_ZFIN_Acc_ZDB_GENE_060526_33_si_ch211_135f11_6	
Smim_27291_PREDICTED_similar_to_predicted_protein_partial_Hydra_magnipapillata_gi_221119451_ref_XP_002168241_2e_23_106	Smim_76499_PREDICTED_similar_to_predicted_protein_partial_Hydra_magnipapillata_gi_221119451_ref_XP_002168241_9e_14_73_9	Smim_27289_PREDICTED_similar_to_lin_9_homolog_C_elegans_Hydra_magnipapillata_gi_221106896_ref_XP_002169877_2e_06_52_8	

HG_65452	
Nvec_19649_Keratin_B2	

HG_23367	
Nvec_24256_Keratin_B2	Nvec_781_Keratin_B2	

HG_19376	
Cgig_28419	
Nvec_31564_ubiquitin	

HG_16528	
Nvec_4303_Defensin_beta	

HG_17544	
This group of homology does not contain any annotated genome

HG_16359	
This group of homology does not contain any annotated genome

HG_17375	
Cgig_26700_Receptor_interacting_serine_threonine_protein_kinase_4_Source_UniProtKB_TrEMBL_Acc_K1RM28	Cgig_01359	
Spur_017568_Ankrd50L	Spur_019554_Hypp_2448	

HG_14117	
Nvec_21864_Pentapeptide	

HG_15133	
Spur_019762_Spur_019762	
Nvec_15990_zf_CCCH	

HG_45538	
Nvec_46215_DUF444	

HG_6871	
Drer_070898_si_ch211_262h13_3_Source_ZFIN_Acc_ZDB_GENE_050208_532_si_ch211_262h13_3	Drer_097681_si_ch211_244k5_1_Source_ZFIN_Acc_ZDB_GENE_131127_43_si_ch211_244k5_1	
Smim_56692_Si_ch211_262h13_3_protein_Danio_rerio_gi_156230813_gb_AAI52521_4e_12_70_5	

HG_39546	
Nvec_37391_	

HG_10115	
Cgig_27798	Cgig_14608	Cgig_13802	

HG_644	
Cgig_07472	Cgig_28281	Cgig_05742	Cgig_25963	
Nvec_49453_	Nvec_31839_Exo_endo_phos	Nvec_29231_	Nvec_19591_rve	Nvec_38271_	Nvec_49370_rve	Nvec_11707_rve	Nvec_9972_rve	Nvec_22383_Herpes_BLRF2	Nvec_51105_	Nvec_23695_	Nvec_15193_rve	Nvec_14783_rve	Nvec_4263_	Nvec_59606_rve	Nvec_56215_	Nvec_40863_RVT_1	Nvec_53509_	Nvec_10513_	Nvec_41895_rve	Nvec_37802_RnaseH	Nvec_23813_RVT_1	Nvec_58483_Ribosomal_L27	Nvec_52987_RBM1CTR	Nvec_31110_	Nvec_22587_LTXXQ	Nvec_50685_Herpes_BLRF2	Nvec_14571_LTXXQ	Nvec_19590_RVT_thumb	Nvec_45498_Herpes_BLRF2	Nvec_15162_LTXXQ	Nvec_5732_LTXXQ	Nvec_11082_RnaseH	Nvec_20170_RVT_1	Nvec_46234_Herpes_BLRF2	Nvec_43706_RVP	Nvec_10514_	Nvec_3261_	Nvec_26813_RnaseH	Nvec_32893_	Nvec_46869_RnaseH	Nvec_36449_RnaseH	Nvec_4858_RnaseH	Nvec_23176_RnaseH	Nvec_10032_	Nvec_46098_RnaseH	Nvec_1289_Ribosomal_L27	Nvec_22574_RVP	Nvec_44556_RVP	Nvec_18035_Triadin	Nvec_25123_LEA_4	Nvec_25574_Gp_FAR_1	Nvec_41523_bZIP_1	Nvec_34002_	Nvec_5693_	Nvec_7574_RVP	Nvec_59421_RVT_1	Nvec_56039_	Nvec_47409_Ldl_recept_a	Nvec_33359_DGPF	Nvec_56925_RVP	Nvec_9065_YopE	Nvec_51839_Gp_FAR_1	Nvec_48400_	Nvec_9407_DCX	Nvec_8085_	Nvec_55545_RVT_1	Nvec_45051_	Nvec_27011_	Nvec_8231_	Nvec_45203_	Nvec_15579_VWA_CoxE	Nvec_46728_	Nvec_9406_Pneumo_att_G	Nvec_44047_	Nvec_3491_	Nvec_5564_	Nvec_48606_	Nvec_45677_	Nvec_35511_RVT_1	Nvec_11071_zf_MYM	Nvec_58092_	Nvec_59444	Nvec_42657_	Nvec_18057_Ribonuc_L_PSP	Nvec_38556_RVP	Nvec_32503_	Nvec_25749_	Nvec_49608_	Nvec_42651_	Nvec_57853_	Nvec_14489_DUF789	Nvec_49125_	Nvec_58024	Nvec_54022_UPF0058	Nvec_30110_TFIIF_beta	Nvec_58109_Methylase_S	Nvec_8662_MTH865	Nvec_8436_Cor1	Nvec_52393_LEA_4	Nvec_54241_YaeQ	Nvec_26855_	Nvec_20973_TFIIF_beta	Nvec_45224_	Nvec_2629_	Nvec_14372_	Nvec_7472_	Nvec_50368_	Nvec_19671_	Nvec_36728_ArsD	Nvec_37869_	Nvec_4440_RBM1CTR	Nvec_56118_RBM1CTR	Nvec_24416_	Nvec_45486_	Nvec_15431_	Nvec_3253_Ldl_recept_a	Nvec_32715_	

HG_33953	
Nvec_22874_Extensin_2	

HG_75154	
Nvec_27148_	

HG_9426	
Hsap_Ensmbl0146802_transmembrane_protein_168_Source_HGNC_Symbol_Acc_25826_TMEM168	
Cgig_08125	
Drer_062168_transmembrane_protein_168b_Source_ZFIN_Acc_ZDB_GENE_090406_3_tmem168b	Drer_068705_transmembrane_protein_168a_Source_ZFIN_Acc_ZDB_GENE_050419_97_tmem168a	
Spur_013101_Tmem168	
Nvec_59661_PMP22_Claudin	

HG_23654	
Nvec_43122_	Nvec_9060_	

HG_23244	
Nvec_17220_Prothymosin	Nvec_25884_Prothymosin	Nvec_13196_VSP	

HG_11869	
This group of homology does not contain any annotated genome

HG_8413	
Hsap_Ensmbl0265690_RP11_5A19_5	Hsap_Ensmbl0135722_F_box_and_leucine_rich_repeat_protein_8_Source_HGNC_Symbol_Acc_17875_FBXL8	
Cgig_28863_F_box_LRR_repeat_protein_8_Source_UniProtKB_TrEMBL_Acc_K1RMQ6	
Spur_011268_Fbxl8_1	Spur_012543_Fbxl8	
Nvec_48329_	

HG_20058	
This group of homology does not contain any annotated genome

HG_16067	
This group of homology does not contain any annotated genome

HG_16300	
Hsap_Ensmbl0168653_NADH_dehydrogenase_ubiquinone_Fe_S_protein_5_15kDa_NADH_coenzyme_Q_reductase_Source_HGNC_Symbol_Acc_7712_NDUFS5	
Drer_006290_NADH_dehydrogenase_ubiquinone_Fe_S_protein_5_Source_ZFIN_Acc_ZDB_GENE_050522_437_ndufs5	
Spur_015997_Ndufs5	

HG_6978	
Gsal_3206_zinc_finger_bed_domain_containing_protein_1_like	Gsal_1236_hypothetical_protein	

HG_48199	
Nvec_58298_Vicilin_N	Nvec_522_MAP1B_neuraxin	

HG_15082	
Cgig_06853	
Nvec_14299_	

HG_10338	
Smim_69815_piggyBac_transposable_element_derived_protein_3_Trichinella_spiralis_gi_339243215_ref_XP_003377533_1e_08_57_8	

HG_11218	
Cgig_15840_Helicase_domino_Source_UniProtKB_TrEMBL_Acc_K1QQY7	
Sman_148830	
Gsal_5037_isoform_d	

HG_7441	
This group of homology does not contain any annotated genome

HG_10474	
Nvec_24311_	Nvec_41470_	Nvec_27793_Alpha_GJ	Nvec_51325_	Nvec_36476_	

HG_10402	
Cgig_10285	Cgig_21588	
Spur_015028_Spur_015028	

HG_35831	
This group of homology does not contain any annotated genome

HG_33935	
This group of homology does not contain any annotated genome

HG_44092	
Smim_61924_PREDICTED_predicted_protein_like_Saccoglossus_kowalevskii_gi_291243441_ref_XP_002741611_8e_06_54_3	
Nvec_28462_FYRC	

HG_40364	
Nvec_3455_	

HG_5924	
Nvec_51179_VWA	Nvec_58974_	Nvec_44205_	Nvec_27121_CBM_14	Nvec_55194_Protamine_P1	Nvec_25417_	Nvec_9655_VWA	Nvec_27119_CBM_14	Nvec_1610_	Nvec_43444_WSC	Nvec_27777_WSC	Nvec_2148_WSC	Nvec_41393_WSC	Nvec_1612_	Nvec_32278_	Nvec_27118_WSC	Nvec_40786_WSC	Nvec_220_	Nvec_30979_WSC	Nvec_5265_Peptidase_C35	Nvec_45131_	Nvec_41394_ShTK	Nvec_10505_	Nvec_12432_	Nvec_24470_	Nvec_38764_CBM_14	Nvec_14445_	Nvec_3930_	Nvec_27164_CBM_14	Nvec_44060_CBM_14	

HG_64946	
This group of homology does not contain any annotated genome

HG_65657	
Nvec_21248_BofA	

HG_9709	
This group of homology does not contain any annotated genome

HG_9241	
Hsap_Ensmbl0138434_sperm_specific_antigen_2_Source_HGNC_Symbol_Acc_11319_SSFA2	
Dmel_0015522_olf186_M_olf186_M_Source_FlyBase_0015522	
Drer_053311_thymocyte_expressed_positive_selection_associated_1_Source_ZFIN_Acc_ZDB_GENE_120727_10_tespa1	Drer_038938_sperm_specific_antigen_2_Source_ZFIN_Acc_ZDB_GENE_090824_1_ssfa2	

HG_28003	
Nvec_35459_	Nvec_36039_	

HG_17813	
Nvec_10135_	Nvec_45416_	Nvec_21803_	

HG_16595	
Nvec_40892_	

HG_18186	
Nvec_23636_	Nvec_28820_Sec23_BS	

HG_23121	
Cgig_07247	
Nvec_58462_Got1	

HG_10697	
Nvec_9415_7tm_1	Nvec_21032_	Nvec_3635_	Nvec_33148_7tm_1	Nvec_29211_7tm_1	Nvec_46574_	Nvec_25450_7tm_1	Nvec_51617_	Nvec_1798_7tm_1	Nvec_44375_	Nvec_29212_7tm_1	Nvec_19641_7tm_1	Nvec_34538_NMN_transporter	Nvec_51180_CitD	

HG_11336	
Hsap_Ensmbl0268570_family_with_sequence_similarity_199_X_linked_Source_HGNC_Symbol_Acc_25195_FAM199X	
Cgig_21324	
Drer_009982_family_with_sequence_similarity_199_X_linked_Source_ZFIN_Acc_ZDB_GENE_040808_24_fam199x	
Smim_81045_chromosome_X_open_reading_frame_39_isoform_CRA_d_Homo_sapiens_gi_119623165_gb_EAX02760_1e_16_86_7	
Nvec_5459_DUF1138	

HG_46413	
This group of homology does not contain any annotated genome

HG_28805	
Nvec_25330_	Nvec_52545_SecM	Nvec_14062_	Nvec_14959_	

HG_31747	
Nvec_25672_	

HG_41193	
This group of homology does not contain any annotated genome

HG_26876	
Nvec_6679_Keratin_B2	Nvec_23143_Keratin_B2	Nvec_7422_Keratin_B2	

HG_72478	
This group of homology does not contain any annotated genome

HG_6406	
Spur_001049_Pkc1_2	Spur_013503_Htr7L_1	Spur_025870_Spur_025870	Spur_025871_Hypp_2806	Spur_015217_Hypp_2198	Spur_026929_Gpr101L_6	Spur_028517_Drd4L	Spur_028644_Drd2L_25	Spur_020557_Hypp_2512	Spur_001626_Drd2L_6	Spur_022527_Spur_022527	Spur_017994_Hypp_2364	Spur_001625_Chrm3L_2	Spur_001627_Gpr101L	Spur_017655_Gpr101L_2	Spur_017268_Hypp_2315	Spur_007415_Gpr101L_1	Spur_017907_Gpr101L_3	Spur_017908_Gpr101L_4	Spur_028642_Drd4L_1	Spur_021390_Gpr101L_5	Spur_004234_Hypp_1509	Spur_028206_Gpr101L_7	Spur_019922_Hypp_2472	Spur_015218_Hypp_2199	Spur_010887_Hypp_631	Spur_028645_HtrL_1	Spur_021776_Adra2bL	Spur_028643_OpsL	Spur_017269_Adra2aL	Spur_002192_Spur_002192	Spur_004232_Spur_004232	Spur_004233_Spur_004233	
Nvec_1068_7tm_1	

HG_9741	
Nvec_18661_Keratin_B2	

HG_70951	
This group of homology does not contain any annotated genome

HG_33402	
This group of homology does not contain any annotated genome

HG_34113	
Nvec_57005_	Nvec_57004_	

HG_22738	
Cele_007282_clec_223_Protein_CLEC_223_clec_223_mRNA_complete_cds_Source_RefSeq_mRNA_Acc_NM_073462	
Drer_091178_Uncharacterized_protein_Source_UniProtKB_TrEMBL_Acc_F1QQD7_AL929193_1	
Nvec_41434_Keratin_B2	Nvec_3316_Keratin_B2	

HG_5346	
Hsap_Ensmbl0127418_fibroblast_growth_factor_receptor_like_1_Source_HGNC_Symbol_Acc_3693_FGFRL1	
Cgig_12395_Fibroblast_growth_factor_receptor_like_1_Source_UniProtKB_TrEMBL_Acc_K1QW26	Cgig_03453_Fibroblast_growth_factor_receptor_like_1_Source_UniProtKB_TrEMBL_Acc_K1QJ89	
Drer_032617_fibroblast_growth_factor_receptor_like_1a_Source_ZFIN_Acc_ZDB_GENE_040128_2_fgfrl1a	Drer_075027_fibroblast_growth_factor_receptor_1b_like_Source_ZFIN_Acc_ZDB_GENE_091204_406_fgfr1bl	Drer_052556_fibroblast_growth_factor_receptor_like_1b_Source_ZFIN_Acc_ZDB_GENE_050201_3_fgfrl1b	Drer_004782_fibroblast_growth_factor_receptor_3_Source_ZFIN_Acc_ZDB_GENE_000816_1_fgfr3	
Spur_020680_FgfrL_Fibroblast_growth_factor_receptor_like_protein_Source_UniProtKB_TrEMBL_Acc_D2T1S8	Spur_020681_Fgfrl1	Spur_028282_Spur_028282	
Smim_45285_fibroblast_growth_factor_receptor_like_precursor_Xenopus_Silurana_tropicalis_gi_58332080_ref_NP_001011189_2e_78_263	Smim_25021_fibroblast_growth_factor_receptor_like_precursor_Strongylocentrotus_purpuratus_gi_285026414_ref_NP_001165523_8e_71_239	Smim_82599_PREDICTED_fibroblast_growth_factor_receptor_like_like_Anolis_carolinensis_gi_327287324_ref_XP_003228379_2e_53_197	Smim_4346_Fibroblast_growth_factor_receptor_like_1b_Danio_rerio_gi_190339260_gb_AAI62498_5e_06_53_1	
Nvec_44830_I_set	Nvec_47260_ig	

HG_23618	
Nvec_34530_	

HG_9436	
Nvec_22132_	

HG_65670	
This group of homology does not contain any annotated genome

HG_17931	
Drer_091743_Uncharacterized_protein_Source_UniProtKB_TrEMBL_Acc_E7FEL6_CABZ01074712_1	
Spur_027150_Spur_027150	

HG_17626	
Nvec_42612_	Nvec_46046_DUF164	Nvec_26116_	

HG_23344	
This group of homology does not contain any annotated genome

HG_19184	
Spur_004084_Spur_004084	Spur_004083_Spur_004083	Spur_018180_Spur_018180	
Nvec_48405_	Nvec_49079_DUF1393	

HG_63123	
Nvec_30469_	

HG_20632	
Spur_012023_Hypp_2013	
Nvec_2651_	

HG_16472	
Cgig_23520	
Spur_006133_Hypp_1634	
Nvec_37103_DUF164	

HG_49517	
Nvec_47591_	

HG_4157	
This group of homology does not contain any annotated genome

HG_14640	
This group of homology does not contain any annotated genome

HG_12439	
Cgig_09447	
Nvec_37399_Transposase_11	Nvec_38479_	

HG_11695	
Hsap_Ensmbl0137804_nucleolar_and_spindle_associated_protein_1_Source_HGNC_Symbol_Acc_18538_NUSAP1	
Drer_002403_nucleolar_and_spindle_associated_protein_1_Source_ZFIN_Acc_ZDB_GENE_030827_5_nusap1	
Spur_010420_Nusap1L	
Nvec_55836_	

HG_13591	
Nvec_17423_	

HG_11318	
Hsap_Ensmbl0172209_G_protein_coupled_receptor_22_Source_HGNC_Symbol_Acc_4477_GPR22	
Cgig_07584_Putative_G_protein_coupled_receptor_22_Source_UniProtKB_TrEMBL_Acc_K1R3Q9	
Drer_045383_G_protein_coupled_receptor_22_Source_HGNC_Symbol_Acc_4477_GPR22_2_of_2	Drer_004592_G_protein_coupled_receptor_22_Source_ZFIN_Acc_ZDB_GENE_041210_48_gpr22	
Spur_003808_Gpr22	
Nvec_9335_7tm_1	

HG_45515	
Nvec_25518_SNF7	Nvec_7652_SNF7	

HG_46298	
Nvec_44161_	

HG_12165	
Nvec_58599_	Nvec_10367_	Nvec_53585_DUF531	Nvec_34838_	Nvec_58671	

HG_44225	
Nvec_32340_Drf_FH1	

HG_45241	
Nvec_29776_	

HG_9977	
This group of homology does not contain any annotated genome

HG_33866	
This group of homology does not contain any annotated genome

HG_27979	
Spur_009341_Hypp_1843	Spur_026451_Hypp_2844	
Nvec_20127_HRM	

HG_9936	
Cgig_12622_Proton_coupled_amino_acid_transporter_4_Source_UniProtKB_TrEMBL_Acc_K1RWG2	Cgig_14485_Vesicular_inhibitory_amino_acid_transporter_Source_UniProtKB_TrEMBL_Acc_K1RMH4	
Spur_022045_Slc36a1	

HG_31319	
Nvec_14204_	

HG_5717	
Hsap_Ensmbl0138172_calcium_homeostasis_modulator_2_Source_HGNC_Symbol_Acc_23493_CALHM2	Hsap_Ensmbl0178033_family_with_sequence_similarity_26_member_E_Source_HGNC_Symbol_Acc_21568_FAM26E	Hsap_Ensmbl0185933_calcium_homeostasis_modulator_1_Source_HGNC_Symbol_Acc_23494_CALHM1	Hsap_Ensmbl0183128_calcium_homeostasis_modulator_3_Source_HGNC_Symbol_Acc_23458_CALHM3	Hsap_Ensmbl0164451_family_with_sequence_similarity_26_member_D_Source_HGNC_Symbol_Acc_21094_FAM26D	Hsap_Ensmbl0188820_family_with_sequence_similarity_26_member_F_Source_HGNC_Symbol_Acc_33391_FAM26F	
Cele_016626_clhm_1_Protein_CLHM_1_clhm_1_mRNA_complete_cds_Source_RefSeq_mRNA_Acc_NM_063002	
Drer_074179_calcium_homeostasis_modulator_2_Source_HGNC_Symbol_Acc_23493_CALHM2_2_of_2	Drer_012726_family_with_sequence_similarity_26_member_E_Source_HGNC_Symbol_Acc_21568_FAM26E_1_of_2	Drer_039482_calcium_homeostasis_modulator_2_Source_ZFIN_Acc_ZDB_GENE_030616_561_calhm2	Drer_041980_family_with_sequence_similarity_26_member_F_Source_ZFIN_Acc_ZDB_GENE_061201_60_fam26f	Drer_077021_calcium_homeostasis_modulator_1_Source_ZFIN_Acc_ZDB_GENE_081107_71_calhm1	Drer_005314_calcium_homeostasis_modulator_1_Source_HGNC_Symbol_Acc_23494_CALHM1_1_of_2	Drer_074947_family_with_sequence_similarity_26_member_E_Source_ZFIN_Acc_ZDB_GENE_070410_4_fam26e	Drer_079602_calcium_homeostasis_modulator_3_Source_ZFIN_Acc_ZDB_GENE_081107_70_calhm3	
Smim_27032_CBN_CLHM_protein_Caenorhabditis_brenneri_gi_341890169_gb_EGT46104_1e_43_160	
Nvec_14262_DUF999	

HG_5629	
Cgig_26723_Paired_box_pox_meso_protein_Source_UniProtKB_TrEMBL_Acc_K1RVV3	Cgig_23865	

HG_33182	
Nvec_14973_THAP	

HG_8788	
Nvec_55714_LicD	Nvec_51309_LicD	Nvec_12744_	Nvec_40155_	Nvec_5424_	Nvec_399_Glycos_transf_2	Nvec_23950_Glycos_transf_2	Nvec_19202_	Nvec_18864_	Nvec_29985_	

HG_28480	
Nvec_15161_MAP1B_neuraxin	

HG_58885	
Gsal_5514_hypothetical_protein	

HG_62771	
This group of homology does not contain any annotated genome

HG_23631	
Nvec_29415_	

HG_9034	
Cgig_26285_UDP_glucuronic_acid_decarboxylase_1_Source_UniProtKB_TrEMBL_Acc_K1QRB7	
Spur_027926_EpimL	
Smim_53840_PREDICTED_similar_to_HrEpiB_Strongylocentrotus_purpuratus_gi_72180965_ref_XP_784659_3e_117_350	
Nvec_45640_Epimerase	

HG_13847	
Nvec_19086_	Nvec_21801_	Nvec_19085_	Nvec_39686_ETC_C1_NDUFA4	Nvec_13577_	Nvec_14997_	

HG_62225	
Nvec_24788_Pentapeptide_2	

HG_8706	
Hsap_Ensmbl0184232_OAF_homolog_Drosophila_Source_HGNC_Symbol_Acc_28752_OAF	
Dmel_0011818_oaf_out_at_first_Source_FlyBase_0011818	
Cgig_10387_Out_at_first_protein_Source_UniProtKB_TrEMBL_Acc_K1PV67	
Drer_075851_OAF_homolog_a_Drosophila_Source_ZFIN_Acc_ZDB_GENE_090917_1_oafa	Drer_077107_OAF_homolog_Drosophila_Source_HGNC_Symbol_Acc_28752_OAF_2_of_2	
Spur_015869_Oaf	
Smim_77100_PREDICTED_Out_at_first_protein_like_Saccoglossus_kowalevskii_gi_291237925_ref_XP_002738882_2e_106_320	
Nvec_27570_DNA_ligase_A_C	

HG_13678	
Hsap_Ensmbl0113716_HMG_box_domain_containing_3_Source_HGNC_Symbol_Acc_28982_HMGXB3	
Drer_077823_HMG_box_domain_containing_3_Source_HGNC_Symbol_Acc_28982_HMGXB3	
Nvec_43696_	Nvec_43697_	Nvec_41284_	Nvec_37745_DUF1610	

HG_14694	
This group of homology does not contain any annotated genome

HG_16285	
Hsap_Ensmbl0177548_rabaptin_RAB_GTPase_binding_effector_protein_2_Source_HGNC_Symbol_Acc_24817_RABEP2	
Drer_061213_rabaptin_RAB_GTPase_binding_effector_protein_2_Source_ZFIN_Acc_ZDB_GENE_070112_572_rabep2	
Nvec_18597_	

HG_11846	
Dmel_0041582_tamo_tamo_Source_FlyBase_0041582	
Smim_67091_spermatogenesis_associated_protein_tamozhennic_putative_Ixodes_scapularis_gi_241855281_ref_XP_002416007_3e_22_105	Smim_67110_Protein_tamozhennic_Harpegnathos_saltator_gi_307202244_gb_EFN81728_5e_16_81_3	
Nvec_15006_Stig1	

HG_7646	
Cgig_23755	Cgig_14324	Cgig_01887	Cgig_12422	Cgig_08797	Cgig_18315	Cgig_15375	
Drer_093234_si_dkey_65l23_2_Source_ZFIN_Acc_ZDB_GENE_091112_12_si_dkey_65l23_2	Drer_097937_si_dkey_172k15_5_Source_ZFIN_Acc_ZDB_GENE_131127_219_si_dkey_172k15_5	Drer_091897_si_dkey_187a12_4_Source_ZFIN_Acc_ZDB_GENE_090313_205_si_dkey_187a12_4	
Smim_13822_Si_ch211_262h13_3_protein_Danio_rerio_gi_156230813_gb_AAI52521_1e_12_73_6	Smim_7278_uncharacterized_protein_LOC100006143_Danio_rerio_gi_153792746_ref_NP_001093569_1e_08_59_3	

HG_14212	
This group of homology does not contain any annotated genome

HG_48650	
This group of homology does not contain any annotated genome

HG_54232	
This group of homology does not contain any annotated genome

HG_42921	
Nvec_30374_	

HG_6633	
This group of homology does not contain any annotated genome

HG_40751	
Drer_077239_endonuclease_domain_containing_1_Source_HGNC_Symbol_Acc_29129_ENDOD1_13_of_15	Drer_070242_endonuclease_domain_containing_1_Source_HGNC_Symbol_Acc_29129_ENDOD1_6_of_15	

HG_74884	
Nvec_51592_	

HG_33679	
Cgig_17088	
Nvec_48856_PQ_loop	

HG_41293	
Nvec_2669_Strep_his_triad	

HG_9663	
This group of homology does not contain any annotated genome

HG_5573	
Hsap_Ensmbl0125834_serine_threonine_kinase_35_Source_HGNC_Symbol_Acc_16254_STK35	Hsap_Ensmbl0175087_PDLIM1_interacting_kinase_1_like_Source_HGNC_Symbol_Acc_18981_PDIK1L	
Drer_042000_si_ch211_63o20_7_Source_ZFIN_Acc_ZDB_GENE_041001_194_si_ch211_63o20_7	Drer_086899_serine_threonine_kinase_35_Source_ZFIN_Acc_ZDB_GENE_061103_553_stk35	Drer_057497_serine_threonine_kinase_35_like_Source_ZFIN_Acc_ZDB_GENE_041212_52_stk35l	Drer_056509_PDLIM1_interacting_kinase_1_like_Source_ZFIN_Acc_ZDB_GENE_051113_236_pdik1l	Drer_086856_serine_threonine_kinase_35_Source_ZFIN_Acc_ZDB_GENE_061103_553_stk35	
Spur_003710_Clik1	

HG_31911	
Nvec_33690_Fer4	

HG_26566	
Spur_002149_Spur_002149	
Nvec_27089_BAH	

HG_5532	
This group of homology does not contain any annotated genome

HG_21958	
Nvec_34310_	Nvec_37547_	

HG_28293	
Nvec_1292_	

HG_27341	
Cgig_10988	

HG_19863	
Smim_55246_hypothetical_protein_Trypanosoma_brucei_brucei_strain_927_4_GUTat10_gi_71745392_ref_XP_827326_0_004_48_1	
Nvec_15435_Fic	

HG_23613	
Spur_017084_Hypp_2304	Spur_016083_Hypp_2245	Spur_005444_Hypp_3081	Spur_010047_Hypp_1894	
Nvec_7557_L27	

HG_15966	
Hsap_Ensmbl0127452_F_box_and_leucine_rich_repeat_protein_12_Source_HGNC_Symbol_Acc_13611_FBXL12	
Spur_006332_Fbxl12	

HG_8298	
Spur_013620_Sd	Spur_006016_Nlr203	Spur_017251_SdL	Spur_017250_Spur_017250	
Smim_56868_PREDICTED_probable_C_5rol_desaturase_like_Acyrthosiphon_pisum_gi_193704582_ref_XP_001947459_1e_60_207	Smim_37244_PREDICTED_probable_C_5rol_desaturase_like_Acyrthosiphon_pisum_gi_193704582_ref_XP_001947459_2e_62_213	
Nvec_29528_Sterol_desat	Nvec_4164_	

HG_5139	
Hsap_Ensmbl0129744_ADP_ribosyltransferase_1_Source_HGNC_Symbol_Acc_723_ART1	Hsap_Ensmbl0111339_ADP_ribosyltransferase_4_Dombrock_blood_group_Source_HGNC_Symbol_Acc_726_ART4	Hsap_Ensmbl0167311_ADP_ribosyltransferase_5_Source_HGNC_Symbol_Acc_24049_ART5	Hsap_Ensmbl0156219_ADP_ribosyltransferase_3_Source_HGNC_Symbol_Acc_725_ART3	
Drer_078178_ADP_ribosyltransferase_4_Dombrock_blood_group_Source_ZFIN_Acc_ZDB_GENE_070725_5_art4	Drer_076545_Uncharacterized_protein_Source_UniProtKB_TrEMBL_Acc_E7FAX9_CABZ01019905_2	Drer_079210_Uncharacterized_protein_Source_UniProtKB_TrEMBL_Acc_E7F7W4_CABZ01019904_1	Drer_091149_si_ch211_51i16_3_Source_ZFIN_Acc_ZDB_GENE_131127_411_si_ch211_51i16_3	Drer_040229_Uncharacterized_protein_Source_UniProtKB_TrEMBL_Acc_F1R281_CABZ01019905_1	Drer_094959_si_ch73_379f5_5_Source_ZFIN_Acc_ZDB_GENE_091204_256_si_ch73_379f5_5	Drer_002797_Uncharacterized_protein_Source_UniProtKB_TrEMBL_Acc_F1QNN1_BX908804_1	Drer_076211_Uncharacterized_protein_Source_UniProtKB_TrEMBL_Acc_F1QCL6_CR846080_3	Drer_039104_Uncharacterized_protein_Source_UniProtKB_TrEMBL_Acc_E7FB85_CABZ01064699_1	Drer_073835_si_ch211_51i16_1_Source_ZFIN_Acc_ZDB_GENE_131127_39_si_ch211_51i16_1	Drer_090501_Uncharacterized_protein_Source_UniProtKB_TrEMBL_Acc_F1R337_CR846080_5	Drer_079154_Uncharacterized_protein_Source_UniProtKB_TrEMBL_Acc_F1QMP6_CR846080_4	Drer_079185_si_ch211_163m16_7_Source_ZFIN_Acc_ZDB_GENE_110411_152_si_ch211_163m16_7	
Nvec_48080_	

HG_23203	
This group of homology does not contain any annotated genome

HG_14845	
Cgig_04375	
Smim_61868_putative_GPCR_type_octopamine_beta_receptor_partial_Schistocerca_gregaria_gi_291278187_gb_ADD91575_3e_06_52_0	Smim_55603_G_protein_coupled_receptor_54_Mugil_cephalus_gi_110564281_gb_ABG76790_2e_06_53_1	

HG_47993	
This group of homology does not contain any annotated genome

HG_61053	
Nvec_25364_	

HG_12980	
Nvec_12083_	Nvec_21495_	Nvec_32575_SNF7	Nvec_56175_RRM_1	Nvec_17685_Baculo_PEP_C	Nvec_1390_	Nvec_50084_	Nvec_8537_	Nvec_33831_	

HG_14266	
Nvec_47054_	

HG_13691	
Cgig_24211_Latrophilin_1_Source_UniProtKB_TrEMBL_Acc_K1QLF7	
Spur_005929_Hypp_1618	
Nvec_44377_Extensin_2	

HG_13281	
Nvec_27911_	Nvec_27913_	Nvec_8722_	Nvec_16135_	Nvec_19769_	Nvec_40224_	Nvec_19718_	Nvec_48932_	Nvec_8072_Gal_Lectin	Nvec_59585_	

HG_7156	
Hsap_Ensmbl0160181_trefoil_factor_2_Source_HGNC_Symbol_Acc_11756_TFF2	Hsap_Ensmbl0160182_trefoil_factor_1_Source_HGNC_Symbol_Acc_11755_TFF1	Hsap_Ensmbl0160180_trefoil_factor_3_intestinal_Source_HGNC_Symbol_Acc_11757_TFF3	
Nvec_11002_Trefoil	

HG_42565	
Nvec_24809_	Nvec_43232_Morbilli_P	

HG_7115	
Cgig_14711_Spermatogenesis_associated_protein_18_like_protein_Source_UniProtKB_TrEMBL_Acc_K1QSE6	
Drer_052343_spermatogenesis_associated_18_Source_ZFIN_Acc_ZDB_GENE_050522_306_spata18	
Spur_025630_Adcy10	Spur_000809_Spur_000809	
Sman_075140	
Gsal_6321_mitochondria_eating_protein	
Nvec_43531_TPR_MLP1_2	

HG_43035	
Nvec_41925_MutS_I	Nvec_6022_	

HG_5856	
Hsap_Ensmbl0177764_zinc_finger_CCHC_domain_containing_3_Source_HGNC_Symbol_Acc_16230_ZCCHC3	

HG_27974	
Hsap_Ensmbl0255072_phosphatidylinositol_glycan_anchor_biosynthesis_class_Y_Source_HGNC_Symbol_Acc_28213_PIGY	

HG_25427	
Nvec_20878_	

HG_32097	
This group of homology does not contain any annotated genome

HG_25258	
Cgig_10607_JmjC_domain_containing_protein_8_Source_UniProtKB_TrEMBL_Acc_K1PPF3	Cgig_20030	
Nvec_15760_	

HG_25322	
Spur_010905_Hypp_632	
Nvec_56816_	Nvec_54318_TPR_2	

HG_23257	
Spur_009723_Sgarp2	Spur_013235_Hypp_709	

HG_23393	
Nvec_5131_Rick_17kDa_Anti	Nvec_925_Rick_17kDa_Anti	

HG_22610	
Nvec_2130_fn2	Nvec_45993_TEP1_N	Nvec_49425_	Nvec_18409_DM	Nvec_55713_zf_C3HC4	

HG_14963	
This group of homology does not contain any annotated genome

HG_14079	
Hsap_Ensmbl0182645_coiled_coil_domain_containing_172_Source_HGNC_Symbol_Acc_30524_CCDC172	
Cgig_14380	
Drer_039937_coiled_coil_domain_containing_172_Source_ZFIN_Acc_ZDB_GENE_090313_1_ccdc172	
Spur_015913_Spur_015913	
Nvec_19607_	

HG_48445	
Nvec_52278_Ery_res_leader1	Nvec_48811_	

HG_39846	
Nvec_52073_	

HG_41667	
This group of homology does not contain any annotated genome

HG_5671	
Spur_001472_Spur_001472	
Nvec_5537_	Nvec_490_C1_1	

HG_6514	
Dmel_0261838_pre_mod_mdg4_Z	
Smim_42141_Mod_mdg4_h53_6_Culex_quinquefasciatus_gi_170030624_ref_XP_001843188_2e_05_45_8	

HG_27715	
Nvec_34105_Extensin_2	Nvec_4064_	

HG_31673	
Nvec_36993_	

HG_5325	
Cgig_26142	Cgig_02727	Cgig_02728	Cgig_19099	Cgig_26764	Cgig_13812	
Spur_010106_Kiaa1529L_1	
Nvec_29071_BofA	

HG_23408	
Nvec_21942_C4dic_mal_tran	Nvec_20908_C4dic_mal_tran	

HG_26392	
Drer_093389_coiled_coil_alpha_helical_rod_protein_1_Source_HGNC_Symbol_Acc_13930_CCHCR1_2_of_2	
Nvec_44702_Pox_A_type_inc	

HG_14809	
Nvec_24234_	

HG_17793	
Hsap_Ensmbl0164627_kinesin_family_member_6_Source_HGNC_Symbol_Acc_21202_KIF6	
Spur_021223_Spur_021223	

HG_23375	
This group of homology does not contain any annotated genome

HG_15656	
Nvec_21165_LRR_1	

HG_22254	
This group of homology does not contain any annotated genome

HG_18094	
Nvec_9833_Chordopox_G2	Nvec_22241_	Nvec_46842_	

HG_14840	
Cgig_13621	
Spur_006274_Hypp_3078	
Nvec_4869_Coprinus_mating	

HG_48668	
Nvec_1164_Pkinase	

HG_56451	
Spur_021679_Kiaa1055L	

HG_10879	
This group of homology does not contain any annotated genome

HG_17311	
Cgig_25133	
Nvec_1242_DUF590	Nvec_16788_	

HG_13791	
Nvec_32490_	

HG_8402	
Dmel_0052507_CG32507	
Nvec_43473_	

HG_8226	
Hsap_Ensmbl0125841_neurensin_2_Source_HGNC_Symbol_Acc_16229_NRSN2	Hsap_Ensmbl0152954_neurensin_1_Source_HGNC_Symbol_Acc_17881_NRSN1	
Cgig_13926_Neurensin_1_Source_UniProtKB_TrEMBL_Acc_K1S3A9	
Drer_044719_neurensin_1_Source_ZFIN_Acc_ZDB_GENE_030131_7491_nrsn1	Drer_056572_neurensin_2_Source_HGNC_Symbol_Acc_16229_NRSN2	
Smim_22039_neurensin_Danio_rerio_gi_41152394_ref_NP_956253_4e_19_91_3	Smim_8091_PREDICTED_neurensin_Taeniopygia_guttata_gi_224045700_ref_XP_002192110_2e_18_88_2	
Nvec_4151_DUF1035	

HG_15310	
This group of homology does not contain any annotated genome

HG_47683	
Nvec_1297_	Nvec_5613_	

HG_6879	
Hsap_Ensmbl0041988_THAP_domain_containing_apoptosis_associated_protein_3_Source_HGNC_Symbol_Acc_20855_THAP3	Hsap_Ensmbl0258064_Uncharacterized_protein_Source_UniProtKB_TrEMBL_Acc_F8VRH5_RP11_293I14_2	Hsap_Ensmbl0131931_THAP_domain_containing_apoptosis_associated_protein_1_Source_HGNC_Symbol_Acc_20856_THAP1	Hsap_Ensmbl0177683_THAP_domain_containing_5_Source_HGNC_Symbol_Acc_23188_THAP5	
Drer_041080_THAP_domain_containing_apoptosis_associated_protein_3_Source_ZFIN_Acc_ZDB_GENE_050327_4_thap3	Drer_059020_THAP_domain_containing_apoptosis_associated_protein_1_Source_ZFIN_Acc_ZDB_GENE_060519_9_thap1	Drer_076437_zgc_163143_Source_ZFIN_Acc_ZDB_GENE_070410_143_zgc_163143	Drer_070458_zgc_153292_Source_ZFIN_Acc_ZDB_GENE_060929_1098_zgc_153292	Drer_097546_si_ch211_253b1_6_Source_ZFIN_Acc_ZDB_GENE_050309_209_si_ch211_253b1_6	
Spur_013871_Thap2	Spur_013870_Hypp_2112	
Smim_24405_A_Chain_A_Solution_Structure_Of_The_Thap_Zinc_Finger_Of_Thap1_In_Complex_With_Its_Dna_Target_gi_284055344_pdb_2KO0_A_5e_21_88_6	Smim_35102_PREDICTED_similar_to_THAP_domain_containing_apoptosis_associated_protein_partial_Hydra_magnipapillata_gi_221102939_ref_XP_002165546_7e_37_138	Smim_36149_PREDICTED_THAP_domain_containing_protein_like_Acyrthosiphon_pisum_gi_328701054_ref_XP_003241479_3e_13_68_6	Smim_24022_THAP_domain_containing_protein_Rattus_norvegicus_gi_56605758_ref_NP_001008341_3e_21_92_4	Smim_33474_A_Chain_A_Solution_Structure_Of_The_Thap_Zinc_Finger_Of_Thap1_In_Complex_With_Its_Dna_Target_gi_284055344_pdb_2KO0_A_4e_04_42_0	

HG_15141	
Nvec_54259_Retinin_C	Nvec_28914_	Nvec_44635_Plasmodium_HRP	

HG_13004	
This group of homology does not contain any annotated genome

HG_41954	
Nvec_41666_	

HG_45136	
This group of homology does not contain any annotated genome

HG_7301	
Gsal_117_hypothetical_protein	
Nvec_11573_	Nvec_907_RVT_1	Nvec_21609_Peptidase_M23	Nvec_7760_Peptidase_M23	Nvec_10873_Exo_endo_phos	Nvec_14103_RVT_1	Nvec_55618_RVT_1	Nvec_27204_RVT_1	Nvec_30116_	Nvec_46783_Exo_endo_phos	Nvec_43881_	Nvec_23685_	Nvec_48674_	Nvec_14102_Exo_endo_phos	Nvec_40043_	Nvec_12105_	Nvec_49501_Endonuclease_7	Nvec_42231_	Nvec_29294_	Nvec_29615_OstA	Nvec_44553_	Nvec_57967	Nvec_52149_	Nvec_49021_WAP	Nvec_16310_	Nvec_15112_	Nvec_25416_	Nvec_23684_	

HG_74966	
Nvec_16385_Phage_tail_L	

HG_7213	
Hsap_Ensmbl0163444_transmembrane_protein_183A_Source_HGNC_Symbol_Acc_20173_TMEM183A	
Dmel_0033813_fsd_fates_shifted_Source_FlyBase_0033813	
Cgig_20465	
Drer_044899_transmembrane_protein_183A_Source_ZFIN_Acc_ZDB_GENE_050327_5_tmem183a	
Spur_025908_Tmem183a	
Smim_57265_transmembrane_protein_183_Latrodectus_hesperus_gi_318087566_gb_ADV40373_6e_103_313	
Nvec_28016_F_box	

HG_35962	
Nvec_53327_	Nvec_26062_	

HG_45200	
Nvec_24704_COX2	

HG_44151	
This group of homology does not contain any annotated genome

HG_39280	
Smim_23674_hypothetical_protein_BRAFLDRAFT_85673_Branchiostoma_floridae_gi_260806474_ref_XP_002598109_2e_10_66_6	
Nvec_3772_EGF	

HG_26817	
Cele_015022_B0205_8_Protein_B0205_8_B0205_8_mRNA_complete_cds_Source_RefSeq_mRNA_Acc_NM_060407	
Nvec_30527_	

HG_27423	
This group of homology does not contain any annotated genome

HG_25663	
Nvec_1878_DUF1103	Nvec_5438_MCPsignal	Nvec_3701_	

HG_32092	
This group of homology does not contain any annotated genome

HG_67033	
Spur_014326_Spur_014326	
Nvec_50824_EGF_CA	

HG_23357	
Nvec_50127_	

HG_20950	
Nvec_53918_Flavin_Reduct	

HG_3881	
This group of homology does not contain any annotated genome

HG_12998	
Cgig_08857	
Nvec_17200_	

HG_18109	
Cgig_16683_Schlafen_family_member_13_Source_UniProtKB_TrEMBL_Acc_K1PI90	

HG_23252	
This group of homology does not contain any annotated genome

HG_16413	
Nvec_4846_	Nvec_15927_fn2	Nvec_11799_Keratin_B2	Nvec_59044	Nvec_28365_	Nvec_59726_Keratin_B2	

HG_10925	
Nvec_37228_DUF1048	Nvec_16164_	Nvec_24455_Chromadorea_ALT	Nvec_16707_	

HG_15059	
Cgig_12471	
Nvec_5381_PAN	Nvec_22369_	Nvec_31933_PAN	Nvec_17989_PAN	Nvec_1230_PAN	Nvec_37451_	Nvec_44995_PAN	Nvec_54453_PAN	Nvec_14832_PAN	

HG_13299	
Dmel_0260392_CG42518	
Drer_097407_si_ch211_162e15_3_Source_ZFIN_Acc_ZDB_GENE_131121_530_si_ch211_162e15_3	
Smim_31899_CG42518_isoform_A_Drosophila_melanogaster_gi_281363642_ref_NP_001163187_4e_08_54_3	

HG_14179	
Nvec_18324_YTV	

HG_16003	
Nvec_42695_ShTK	

HG_14107	
Nvec_16372_MgtE_N	Nvec_13149_	Nvec_56408_	Nvec_2250_MgtE_N	

HG_43768	
Sman_007780	
Nvec_9865_DUF1392	

HG_6782	
Hsap_Ensmbl0132300_pentatricopeptide_repeat_domain_3_Source_HGNC_Symbol_Acc_24717_PTCD3	
Dmel_0033816_CG4679	
Cele_022464_Y110A7A_19_Protein_Y110A7A_19_Y110A7A_19_mRNA_complete_cds_Source_RefSeq_mRNA_Acc_NM_059135	
Drer_057494_pentatricopeptide_repeat_domain_3_Source_ZFIN_Acc_ZDB_GENE_030131_6849_ptcd3	
Spur_025284_Spur_025284	Spur_025283_Spur_025283	Spur_019931_Ptcd3	
Smim_31910_PREDICTED_pentatricopeptide_repeat_containing_protein_3_mitochondrial_like_Monodelphis_domestica_gi_334313343_ref_XP_001379505_5e_21_97_1	Smim_31902_AGAP009772_PA_Anopheles_gambiae_str_PEST_gi_158298676_ref_XP_318858_4_4e_07_54_3	Smim_5372_PREDICTED_protein_PTCD3_homolog_mitochondrial_like_Acyrthosiphon_pisum_gi_193669272_ref_XP_001950432_5e_08_58_9	

HG_6694	
Hsap_Ensmbl0173933_RNA_binding_motif_protein_4_Source_HGNC_Symbol_Acc_9901_RBM4	Hsap_Ensmbl0173914_RNA_binding_motif_protein_4B_Source_HGNC_Symbol_Acc_28842_RBM4B	Hsap_Ensmbl0239306_RNA_binding_motif_protein_14_Source_HGNC_Symbol_Acc_14219_RBM14	Hsap_Ensmbl0248643_RBM14_RBM4_readthrough_Source_HGNC_Symbol_Acc_38840_RBM14_RBM4	
Dmel_0039730_CG7903	
Drer_036386_RNA_binding_motif_protein_4_1_Source_ZFIN_Acc_ZDB_GENE_030131_3902_rbm4_1	Drer_055080_RNA_binding_motif_protein_4_2_Source_ZFIN_Acc_ZDB_GENE_030131_3019_rbm4_2	
Spur_022878_Rbm14	

HG_12242	
Cgig_15228	
Spur_017225_Spur_017225	Spur_009837_Spur_009837	
Nvec_53331_Phage_tail_S	Nvec_3682_efhand	Nvec_13676_Spindle_assoc	

HG_44543	
Nvec_38292_	Nvec_34329_	

HG_45254	
Nvec_18623_HC2	Nvec_286_M	

HG_40782	
Nvec_48231_TUDOR	Nvec_13389_	

HG_34518	
Nvec_27313_	

HG_33943	
This group of homology does not contain any annotated genome

HG_34413	
Nvec_16699_Drf_FH1	

HG_9730	
Hsap_Ensmbl0135535_CD164_molecule_sialomucin_Source_HGNC_Symbol_Acc_1632_CD164	Hsap_Ensmbl0174950_CD164_sialomucin_like_2_Source_HGNC_Symbol_Acc_32043_CD164L2	
Dmel_0045823_vsg_visgun_Source_FlyBase_0045823	
Drer_013628_CD164_molecule_sialomucin_Source_ZFIN_Acc_ZDB_GENE_030131_1598_cd164	Drer_096327_CD164_sialomucin_like_2_Source_ZFIN_Acc_ZDB_GENE_120215_174_cd164l2	

HG_64954	
Nvec_3808_Melittin	

HG_65529	
Nvec_4347_CXCXC	

HG_22869	
Nvec_51260_	Nvec_32864_	Nvec_38471_Krr1	

HG_65496	
Nvec_28074_Helicase_C	

HG_28011	
Nvec_19001_MBOAT	

HG_8494	
Hsap_Ensmbl0163866_small_integral_membrane_protein_12_Source_HGNC_Symbol_Acc_25154_SMIM12	
Dmel_0085257_CG34228	
Drer_070358_small_integral_membrane_protein_12_Source_ZFIN_Acc_ZDB_GENE_050320_101_smim12	
Spur_012204_Spur_012204	
Drer_070358_small_integral_membrane_protein_12_Source_ZFIN_Acc_ZDB_GENE_050320_101_smim12	Hsap_Ensmbl0163866_small_integral_membrane_protein_12_Source_HGNC_Symbol_Acc_25154_SMIM12	Smim_8019_TPA_inf_hypothetical_conserved_protein_857_Amblyomma_variegatum_gi_325303286_tpg_DAA34779_2e_28_107	Smim_29149_TPA_inf_hypothetical_conserved_protein_857_Amblyomma_variegatum_gi_325303286_tpg_DAA34779_3e_26_102	
Nvec_33277_CcmD	

HG_15997	
Nvec_20379_	Nvec_16521_	

HG_20699	
Nvec_1136_HC2	Nvec_59073	Nvec_38700_	

HG_16636	
Nvec_40771_	Nvec_6501_HLH	

HG_22523	
Hsap_Ensmbl0163808_kinesin_family_member_15_Source_HGNC_Symbol_Acc_17273_KIF15	
Nvec_23024_	Nvec_160_PRP1_N	

HG_19243	
Nvec_39498_	

HG_18058	
Nvec_59618	

HG_14804	
This group of homology does not contain any annotated genome

HG_16298	
Dmel_0028573_prc_pericardin_Source_FlyBase_0028573	
Spur_001243_PcrdL	
Nvec_28289_Adeno_E4_34	

HG_18194	
Hsap_Ensmbl0099338_catsper_channel_auxiliary_subunit_gamma_Source_HGNC_Symbol_Acc_25243_CATSPERG	
Nvec_29950_A2M_comp	

HG_20353	
Spur_009916_Spur_009916	
Nvec_6491_Vicilin_N	Nvec_18254_	Nvec_3931_GA	Nvec_3417_	

HG_11923	
This group of homology does not contain any annotated genome

HG_16193	
Nvec_39328_Laminin_G_2	

HG_15241	
Nvec_39764_YscO	Nvec_47294_Vicilin_N	Nvec_33651_	Nvec_28231_	

HG_3906	
Hsap_Ensmbl0167971_CASK_interacting_protein_1_Source_HGNC_Symbol_Acc_20879_CASKIN1	Hsap_Ensmbl0177303_CASK_interacting_protein_2_Source_HGNC_Symbol_Acc_18200_CASKIN2	
Dmel_0033987_ckn_caskin_Source_FlyBase_0033987	
Cgig_19162_Caskin_1_Source_UniProtKB_TrEMBL_Acc_K1QS43	
Cele_016725_C46H3_2_Protein_C46H3_2_isoform_a_Source_RefSeq_mRNA_Acc_NM_001029304	
Drer_043818_CASK_interacting_protein_2_Source_HGNC_Symbol_Acc_18200_CASKIN2_2_of_4	Drer_020489_CASK_interacting_protein_1_Source_HGNC_Symbol_Acc_20879_CASKIN1_1_of_2	Drer_046107_CASK_interacting_protein_1_Source_HGNC_Symbol_Acc_20879_CASKIN1_2_of_2	Drer_090611_CASK_interacting_protein_2_Source_HGNC_Symbol_Acc_18200_CASKIN2_4_of_4	Drer_068462_CASK_interacting_protein_2_Source_HGNC_Symbol_Acc_18200_CASKIN2_3_of_4	Drer_019669_CASK_interacting_protein_2_Source_HGNC_Symbol_Acc_18200_CASKIN2_1_of_4	
Spur_014167_CaskL	
Smim_25032_ANKS1A_protein_Homo_sapiens_gi_116283379_gb_AAH22396_4e_23_99_0	Smim_21042_PREDICTED_similar_to_GA11625_PA_Tribolium_castaneum_gi_91079380_ref_XP_970959_2e_78_278	Smim_58180_PREDICTED_similar_to_GA11625_PA_Tribolium_castaneum_gi_91079380_ref_XP_970959_2e_85_294	
Sman_138910	
Gsal_558_ankyrin_repeat_containing	

HG_6889	
Hsap_Ensmbl0163946_family_with_sequence_similarity_208_member_A_Source_HGNC_Symbol_Acc_30314_FAM208A	Hsap_Ensmbl0133863_testis_expressed_15_Source_HGNC_Symbol_Acc_11738_TEX15	
Cgig_06336	Cgig_18069	
Drer_089893_Uncharacterized_protein_Source_UniProtKB_TrEMBL_Acc_E7F306_CABZ01044611_1	Drer_013346_family_with_sequence_similarity_208_member_Ab_Source_ZFIN_Acc_ZDB_GENE_090311_29_fam208ab	Drer_088654_testis_expressed_15_Source_ZFIN_Acc_ZDB_GENE_091204_395_tex15	Drer_074168_family_with_sequence_similarity_208_member_B_Source_ZFIN_Acc_ZDB_GENE_041111_225_fam208b	
Nvec_12106_	

HG_45710	
This group of homology does not contain any annotated genome

HG_38702	
Nvec_6741_WD40	Nvec_12629_	

HG_32876	
Cele_021087_W08E12_6_Protein_W08E12_6_W08E12_6_mRNA_complete_cds_Source_RefSeq_mRNA_Acc_NM_067911	

HG_1745	
Smim_g13618_t1_PREDICTED_similar_to_Rab11_protein_Hydra_magnipapillata_gi_221119156_ref_XP_002159779_4e_35_149	Smim_71005_PREDICTED_THAP_domain_containing_protein_9_like_Acyrthosiphon_pisum_gi_328697130_ref_XP_003240244_3e_23_112	Smim_g59458_t1_PREDICTED_THAP_domain_containing_protein_9_like_Acyrthosiphon_pisum_gi_328697130_ref_XP_003240244_3e_25_120	Smim_37611_PREDICTED_similar_to_Rab11_protein_Hydra_magnipapillata_gi_221119156_ref_XP_002159779_2e_23_109	Smim_2016_PREDICTED_similar_to_tyrosine_kinase_receptor_partial_Hydra_magnipapillata_gi_221122440_ref_XP_002167688_1e_08_60_8	Smim_7342_PREDICTED_similar_to_longevity_assurance_gene_Hydra_magnipapillata_gi_221119512_ref_XP_002158882_5e_04_46_2	Smim_45143_PREDICTED_similar_to_longevity_assurance_gene_Hydra_magnipapillata_gi_221119512_ref_XP_002158882_6e_07_55_1	Smim_59515_PREDICTED_similar_to_LOC553536_protein_Hydra_magnipapillata_gi_221124563_ref_XP_002168480_0_006_43_5	Smim_7341_hypothetical_protein_TcasGA2_TC010280_Tribolium_castaneum_gi_270016307_gb_EFA12753_2e_10_66_6	Smim_35391_PREDICTED_similar_to_tyrosine_kinase_receptor_partial_Hydra_magnipapillata_gi_221122440_ref_XP_002167688_0_001_46_6	Smim_35206_PREDICTED_similar_to_LOC553536_protein_Hydra_magnipapillata_gi_221124563_ref_XP_002168480_1e_06_53_5	Smim_g65346_t1_hypothetical_protein_IscW_ISCW013101_Ixodes_scapularis_gi_241692167_ref_XP_002400849_9e_27_114	Smim_3720_PREDICTED_vacuolar_protein_sorting_associated_protein_54_isoform_Monodelphis_domestica_gi_126303784_ref_XP_001374881_0_001_45_8	Smim_63492_hypothetical_protein_TcasGA2_TC010280_Tribolium_castaneum_gi_270016307_gb_EFA12753_1e_08_58_2	Smim_50517_hypothetical_protein_TcasGA2_TC010280_Tribolium_castaneum_gi_270016307_gb_EFA12753_8e_06_52_0	Smim_g30144_t1_gene_g30144_t1	

HG_31586	
Cgig_24512_Serine_protein_kinase_ATM_Source_UniProtKB_TrEMBL_Acc_K1QN38	
Nvec_36481_DUF922	Nvec_52144_DUF280	

HG_34057	
Nvec_46762_	

HG_6122	
Hsap_Ensmbl0171150_suppressor_of_cytokine_signaling_5_Source_HGNC_Symbol_Acc_16852_SOCS5	Hsap_Ensmbl0180008_suppressor_of_cytokine_signaling_4_Source_HGNC_Symbol_Acc_19392_SOCS4	
Dmel_0041184_Socs36E_Suppressor_of_cytokine_signaling_at_36E_Source_FlyBase_0041184	
Cgig_16621_Suppressor_of_cytokine_signaling_5_Source_UniProtKB_TrEMBL_Acc_K1R8A6	
Drer_074493_suppressor_of_cytokine_signaling_9_Source_ZFIN_Acc_ZDB_GENE_030131_4065_socs9	Drer_078509_suppressor_of_cytokine_signaling_4_Source_ZFIN_Acc_ZDB_GENE_070720_4_socs4	Drer_062745_suppressor_of_cytokine_signaling_5b_Source_ZFIN_Acc_ZDB_GENE_080722_18_socs5b	Drer_061573_suppressor_of_cytokine_signaling_5a_Source_ZFIN_Acc_ZDB_GENE_061013_408_socs5a	Drer_089873_suppressor_of_cytokine_signaling_1b_Source_ZFIN_Acc_ZDB_GENE_090313_141_socs1b	
Spur_026496_Socs4_5	
Smim_80043_cytokine_inducible_SH2_like_protein_Glyptapanteles_flavicoxis_gi_190702400_gb_ACE75292_3e_71_235	
Gsal_1244_suppressor_of_cytokine_signaling_4	
Nvec_37681_SH2	

HG_31209	
Spur_012847_Hypp_81	Spur_002229_Slc29a3L	

HG_27354	
Nvec_12612_	Nvec_57937	

HG_16449	
Hsap_Ensmbl0120669_spermatogenesis_and_oogenesis_specific_basic_helix_loop_helix_2_Source_HGNC_Symbol_Acc_26026_SOHLH2	Hsap_Ensmbl0165643_spermatogenesis_and_oogenesis_specific_basic_helix_loop_helix_1_Source_HGNC_Symbol_Acc_27845_SOHLH1	
Cgig_15420_Spermatogenesis_and_oogenesis_specific_basic_helix_loop_helix_containing_protein_2_Source_UniProtKB_TrEMBL_Acc_K1QEG9	
Nvec_34297_	

HG_18176	
Spur_017570_Hypp_2343	
Nvec_9551_	Nvec_48520_	Nvec_31554_	Nvec_55797_HC2	Nvec_40012_	

HG_20166	
Cgig_11000	

HG_16344	
Cgig_04633	
Drer_095783_si_dkey_249d8_1_Source_ZFIN_Acc_ZDB_GENE_110411_157_si_dkey_249d8_1	
Nvec_8968_zf_LSD1	

HG_15159	
Hsap_Ensmbl0170085_SUMO_interacting_motifs_containing_1_Source_HGNC_Symbol_Acc_24779_SIMC1	
Drer_089939_SUMO_interacting_motifs_containing_1_Source_HGNC_Symbol_Acc_24779_SIMC1	
Spur_008995_Hypp_564	
Nvec_22056_	

HG_58091	
Nvec_52767_ATP_synt_B	

HG_16175	
Hsap_Ensmbl0197980_leucine_glutamate_and_lysine_rich_1_Source_HGNC_Symbol_Acc_33765_LEKR1	
Drer_091468_Uncharacterized_protein_Source_UniProtKB_TrEMBL_Acc_E7F7K6_CR626874_1	
Nvec_15785_	

HG_12447	
Hsap_Ensmbl0171476_HOP_homeobox_Source_HGNC_Symbol_Acc_24961_HOPX	
Cgig_09529_Homeodomain_only_protein_Source_UniProtKB_TrEMBL_Acc_K1PRV1	
Drer_089368_HOP_homeobox_Source_ZFIN_Acc_ZDB_GENE_031016_2_hopx	
Spur_026958_Spur_026958	

HG_49492	
Nvec_29818_zf_AD	

HG_7811	
This group of homology does not contain any annotated genome

HG_44579	
Spur_025117_Hypp_225	Spur_002330_Hypp_352	
Nvec_4355_DUF1421	

HG_13222	
Nvec_949_Extensin_2	

HG_10582	
Cgig_11066	Cgig_07800	
Nvec_5737_DED	

HG_7506	
Cgig_05503	
Spur_022029_Spur_022029	
Nvec_58319_Herpes_BFRF1	Nvec_50154_	Nvec_57140_	Nvec_44313_	

HG_10172	
This group of homology does not contain any annotated genome

HG_45490	
Smim_49483_phospholipase_C_gamma_putative_Ixodes_scapularis_gi_241033212_ref_XP_002406591_3e_18_87_4	
Nvec_10269_	

HG_40577	
This group of homology does not contain any annotated genome

HG_33738	
Nvec_41709_	Nvec_20789_GATA	Nvec_9478_	

HG_2620	
Drer_040197_protein_tyrosine_kinase_2b_Source_ZFIN_Acc_ZDB_GENE_031114_5_ptk2_2	
Smim_58174_Focal_adhesion_kinase_Acromyrmex_echinatior_gi_332027624_gb_EGI67694_2e_19_88_2	
Nvec_1646_	Nvec_41191_PadR	

HG_30857	
Spur_012415_Spur_012415	

HG_34513	
Spur_014137_Spur_014137	
Nvec_43202_	Nvec_13632_	

HG_32448	
Nvec_17462_DUF1168	Nvec_47135_	

HG_117	
This group of homology does not contain any annotated genome

HG_5562	
Nvec_45503_LEA_4	

HG_30583	
Nvec_40331_GCC2_GCC3	

HG_19922	
Nvec_5836_	

HG_34070	
Nvec_26832_	

HG_26110	
Nvec_48871_WD40	Nvec_4074_	Nvec_1145_AalphaY_MDB	

HG_65081	
Nvec_9012_MobA_MobL	

HG_14904	
Hsap_Ensmbl0166317_synaptopodin_2_like_Source_HGNC_Symbol_Acc_23532_SYNPO2L	
Drer_078696_synaptopodin_2_like_b_Source_ZFIN_Acc_ZDB_GENE_090828_5_synpo2lb	Drer_077293_synaptopodin_2_like_Source_HGNC_Symbol_Acc_23532_SYNPO2L_1_of_2	
Smim_81493_synaptopodin_putative_Ixodes_scapularis_gi_241621629_ref_XP_002408827_5e_25_103	
Nvec_39388_	

HG_63185	
Nvec_33789_	

HG_3957	
Hsap_Ensmbl0138771_shroom_family_member_3_Source_HGNC_Symbol_Acc_30422_SHROOM3	Hsap_Ensmbl0158352_shroom_family_member_4_Source_HGNC_Symbol_Acc_29215_SHROOM4	Hsap_Ensmbl0146950_shroom_family_member_2_Source_HGNC_Symbol_Acc_630_SHROOM2	Hsap_Ensmbl0164403_shroom_family_member_1_Source_HGNC_Symbol_Acc_24084_SHROOM1	
Dmel_0085408_Shroom_Shroom_Source_FlyBase_0085408	
Cgig_22245_Protein_Shroom3_Source_UniProtKB_TrEMBL_Acc_K1Q6G9	
Cele_015155_B0353_1_Protein_B0353_1_isoform_b_Source_RefSeq_mRNA_Acc_NM_001129201	Cele_021903_Y55B1AL_1_Protein_Y55B1AL_1_Y55B1AL_1_mRNA_complete_cds_Source_RefSeq_mRNA_Acc_NM_064810	
Drer_076416_shroom_family_member_2_Source_HGNC_Symbol_Acc_630_SHROOM2_2_of_2	Drer_076371_shroom_family_member_2_Source_HGNC_Symbol_Acc_630_SHROOM2_1_of_2	Drer_079900_shroom_family_member_4_Source_ZFIN_Acc_ZDB_GENE_041111_246_shroom4	Drer_094181_shroom_family_member_1_Source_ZFIN_Acc_ZDB_GENE_091204_385_shroom1	Drer_090422_shroom_family_member_3_Source_HGNC_Symbol_Acc_30422_SHROOM3	Drer_078705_shroom_family_member_3_Source_ZFIN_Acc_ZDB_GENE_120817_1_shroom3	
Spur_004466_Shroom4L	
Smim_81804_PREDICTED_similar_to_Protein_Shroom_Tribolium_castaneum_gi_189235905_ref_XP_001808038_1e_27_127	

HG_18294	
Nvec_48529_NADH5_C	

HG_7491	
Dmel_0030841_CG8568	Dmel_0051516_CG31516	Dmel_0054038_CG34038	Dmel_0039718_CG15517	
Cgig_28476	Cgig_01847	Cgig_01848	
Cele_015633_C09D4_2_Protein_C09D4_2_C09D4_2_mRNA_complete_cds_Source_RefSeq_mRNA_Acc_NM_059210	
Smim_76402_PREDICTED_CG8568_like_Saccoglossus_kowalevskii_gi_291225456_ref_XP_002732721_2e_31_122	

HG_15100	
Nvec_49803_S_antigen	

HG_10259	
Cgig_11457_Low_density_lipoprotein_receptor_related_protein_2_Source_UniProtKB_TrEMBL_Acc_K1Q7C5	
Cele_010200_F57C7_4_Protein_F57C7_4_F57C7_4_mRNA_complete_cds_Source_RefSeq_mRNA_Acc_NM_077373	
Nvec_23862_	Nvec_37853_REJ	Nvec_11478_Toxin_11	Nvec_46527_	Nvec_33970_	Nvec_35799_	Nvec_48120_	

HG_44351	
This group of homology does not contain any annotated genome

HG_27969	
Nvec_36284_Pkinase	Nvec_29500_	Nvec_45388_	Nvec_42058_	

HG_36463	
Nvec_12427_	

HG_33992	
Nvec_30178_	

HG_9806	
Hsap_Ensmbl0140807_naked_cuticle_homolog_1_Drosophila_Source_HGNC_Symbol_Acc_17045_NKD1	
Dmel_0002945_nkd_naked_cuticle_Source_FlyBase_0002945	
Drer_020053_naked_cuticle_homolog_1_Drosophila_Source_ZFIN_Acc_ZDB_GENE_061108_3_nkd1	Drer_055271_naked_cuticle_homolog_2a_Source_ZFIN_Acc_ZDB_GENE_071130_1_nkd2a	Drer_013174_naked_cuticle_homolog_3_Source_ZFIN_Acc_ZDB_GENE_060503_63_nkd3	
Spur_002983_Nkd2	

HG_33205	
Nvec_12611_	

HG_31309	
This group of homology does not contain any annotated genome

HG_9718	
Nvec_49237_GAT	Nvec_50160_Keratin_B2	Nvec_36564_	Nvec_55932_	Nvec_16077_	Nvec_49306_Herpes_US9	Nvec_14240_	Nvec_14241_	Nvec_1636_	Nvec_36443_	Nvec_15561_Protamine_P2	Nvec_9327_DUF1128	Nvec_10705_	Nvec_5684_PQ_loop	Nvec_1590_	Nvec_58831_	

HG_27285	
Spur_014363_Spur_014363	
Nvec_6163_	

HG_65506	
This group of homology does not contain any annotated genome

HG_31204	
Smim_40002_PREDICTED_hypothetical_protein_LOC100631389_Amphimedon_queenslandica_gi_340370999_ref_XP_003384033_5e_07_52_0	
Nvec_6567_	

HG_9162	
Hsap_Ensmbl0120159_caspase_activity_and_apoptosis_inhibitor_1_Source_HGNC_Symbol_Acc_25834_CAAP1	
Dmel_0052176_CG32176	
Drer_079652_Uncharacterized_protein_Source_UniProtKB_TrEMBL_Acc_E7F2J7_FP236812_4	
Spur_001239_Spur_001239	
Smim_74141_PREDICTED_uncharacterized_protein_C9orf82_homolog_Ornithorhynchus_anatinus_gi_149413022_ref_XP_001506049_1e_07_59_7	

HG_63810	
This group of homology does not contain any annotated genome

HG_22436	
This group of homology does not contain any annotated genome

HG_15733	
Nvec_2375_Pentapeptide_2	

HG_17396	
Hsap_Ensmbl0164292_Rho_related_BTB_domain_containing_3_Source_HGNC_Symbol_Acc_18757_RHOBTB3	
Drer_090036_Rho_related_BTB_domain_containing_3_Source_HGNC_Symbol_Acc_18757_RHOBTB3	
Spur_016346_Spur_016346	
Nvec_26196_BACK	

HG_48609	
Smim_60716_60716	

HG_18035	
Drer_075258_zgc_112970_Source_ZFIN_Acc_ZDB_GENE_050327_83_zgc_112970	Drer_058052_Uncharacterized_protein_Source_UniProtKB_TrEMBL_Acc_F1RBV8_CR388145_1	Drer_068713_si_dkey_14o1_20_Source_ZFIN_Acc_ZDB_GENE_081105_46_si_dkey_14o1_20	Drer_095369_zgc_112966_Source_ZFIN_Acc_ZDB_GENE_050320_137_zgc_112966	Drer_054611_Uncharacterized_protein_Source_UniProtKB_TrEMBL_Acc_E7FC56_CABZ01032352_1	Drer_067599_Uncharacterized_protein_Source_UniProtKB_TrEMBL_Acc_E7FCV1_CR936371_2	Drer_070899_zgc_112966_Source_ZFIN_Acc_ZDB_GENE_050320_137_zgc_112966	

HG_17460	
Nvec_15168_Keratin_B2	Nvec_55244_YTV	Nvec_32176_Keratin_B2	Nvec_37929_	Nvec_45233_	Nvec_39143_	Nvec_7318_YTV	

HG_18171	
Nvec_923_Glyco_hydro_88	

HG_45728	
Nvec_50197_	

HG_7604	
Nvec_42698_SH3_1	Nvec_26471_	

HG_39800	
This group of homology does not contain any annotated genome

HG_42573	
Nvec_6597_	

HG_45180	
This group of homology does not contain any annotated genome

HG_34613	
This group of homology does not contain any annotated genome

HG_25709	
Hsap_Ensmbl0163530_developmental_pluripotency_associated_2_Source_HGNC_Symbol_Acc_19197_DPPA2	
Cgig_13550	
Nvec_35814_	Nvec_23605_	

HG_65696	
Nvec_21131_MttA_Hcf106	

HG_26861	
Cgig_27243	
Nvec_2269_	

HG_19958	
Cgig_28294	
Spur_014268_Spur_014268	

HG_31322	
Nvec_7149_CTV_P6	

HG_28042	
Drer_091187_ubiquitin_interaction_motif_containing_1_Source_HGNC_Symbol_Acc_30298_UIMC1_2_of_2	Drer_089679_ubiquitin_interaction_motif_containing_1_Source_HGNC_Symbol_Acc_30298_UIMC1_1_of_2	
Nvec_17138_	

HG_65286	
Nvec_55446_Sec7	

HG_9404	
Spur_012310_Spur_012310	Spur_004812_Spur_004812	

HG_26210	
Spur_021274_PkdL	
Smim_52879_hypothetical_protein_IscW_ISCW000316_Ixodes_scapularis_gi_240978504_ref_XP_002402963_6e_28_120	
Nvec_50559_PKD	

HG_20384	
Nvec_19689_VWA	

HG_13714	
Gsal_5468_uncharacterized_protein_loc101175600	

HG_4166	
Hsap_Ensmbl0119326_catenin_cadherin_associated_protein_alpha_like_1_Source_HGNC_Symbol_Acc_2512_CTNNAL1	
Dmel_0029105_alpha_catenin_related_alpha_catenin_related_Source_FlyBase_0029105	
Cgig_25243_Alpha_catulin_Source_UniProtKB_TrEMBL_Acc_K1R8L9	Cgig_03164_Alpha_catulin_Source_UniProtKB_TrEMBL_Acc_K1PDB7	
Cele_000832_ctn_1_Protein_CTN_1_isoform_a_Source_RefSeq_mRNA_Acc_NM_058607	
Drer_018162_catenin_cadherin_associated_protein_alpha_like_1_Source_ZFIN_Acc_ZDB_GENE_060503_507_ctnnal1	
Spur_007302_CtnaL1	Spur_016146_Spur_016146	Spur_017431_Spur_017431	Spur_007547_Spur_007547	
Smim_18660_PREDICTED_alpha_catulin_like_isoform_Bombus_terrestris_gi_340709559_ref_XP_003393373_9e_109_341	Smim_22955_Alpha_catulin_Harpegnathos_saltator_gi_307213678_gb_EFN89034_5e_75_253	Smim_18662_Alpha_catulin_Harpegnathos_saltator_gi_307213678_gb_EFN89034_2e_38_146	Smim_18679_PREDICTED_alpha_catulin_putative_like_Saccoglossus_kowalevskii_gi_291233455_ref_XP_002736668_1e_44_163	Smim_22954_PREDICTED_alpha_catulin_like_isoform_Bombus_terrestris_gi_340709559_ref_XP_003393373_8e_05_48_1	
Nvec_7721_	

HG_14730	
Nvec_45459_RVT_1	Nvec_36959_	Nvec_42927_Spore_permease	Nvec_44204_	Nvec_32664_PetG	Nvec_33317_DUF1317	Nvec_52496_PDGF_N	

HG_7928	
Spur_017408_Spur_017408	
Nvec_31557_	Nvec_19083_	Nvec_12774_	Nvec_18957_zf_TAZ	Nvec_5777_	

HG_45605	
Nvec_30210_	

HG_7155	
Spur_006243_Hypp_471	

HG_40659	
This group of homology does not contain any annotated genome

HG_45162	
Nvec_51550_	Nvec_6610_	

HG_9945	
This group of homology does not contain any annotated genome

HG_2608	
Hsap_Ensmbl0175073_valosin_containing_protein_p97_p47_complex_interacting_protein_1_Source_HGNC_Symbol_Acc_30897_VCPIP1	
Cgig_12737	
Drer_060177_valosin_containing_protein_p97_p47_complex_interacting_protein_1_Source_ZFIN_Acc_ZDB_GENE_070912_613_vcpip1	
Spur_019436_Vcpip1	
Smim_33037_PREDICTED_deubiquitinating_protein_VCIP135_like_Meleagris_gallopavo_gi_326917710_ref_XP_003205139_8e_82_287	
Nvec_9456_OTU	

HG_64967	
Nvec_10884_Antimicrobial11	

HG_27723	
Nvec_44859_	

HG_17939	
Nvec_47998_YTV	Nvec_18837_Extensin_2	Nvec_37124_	Nvec_9696_Adeno_VII	

HG_23657	
Nvec_21315_	Nvec_21316_	

HG_32015	
Nvec_11172_LTXXQ	

HG_63910	
This group of homology does not contain any annotated genome

HG_15938	
Hsap_Ensmbl0204296_chromosome_6_open_reading_frame_10_Source_HGNC_Symbol_Acc_13922_C6orf10	Hsap_Ensmbl0206310_chromosome_6_open_reading_frame_10_Source_HGNC_Symbol_Acc_13922_C6orf10	Hsap_Ensmbl0226892_chromosome_6_open_reading_frame_10_Source_HGNC_Symbol_Acc_13922_C6orf10	Hsap_Ensmbl0234280_chromosome_6_open_reading_frame_10_Source_HGNC_Symbol_Acc_13922_C6orf10	Hsap_Ensmbl0232106_chromosome_6_open_reading_frame_10_Source_HGNC_Symbol_Acc_13922_C6orf10	Hsap_Ensmbl0206245_chromosome_6_open_reading_frame_10_Source_HGNC_Symbol_Acc_13922_C6orf10	Hsap_Ensmbl0236672_chromosome_6_open_reading_frame_10_Source_HGNC_Symbol_Acc_13922_C6orf10	Hsap_Ensmbl0237881_chromosome_6_open_reading_frame_10_Source_HGNC_Symbol_Acc_13922_C6orf10	
Nvec_22208_PAAR_motif	

HG_16785	
This group of homology does not contain any annotated genome

HG_14817	
Smim_52963_52963	
Nvec_5256_EGF_2	

HG_348	
This group of homology does not contain any annotated genome

HG_18304	
Nvec_23025_	

HG_23142	
Cgig_09342	Cgig_09343	
Nvec_40918_DMAP_binding	

HG_11767	
Cgig_13024	
Nvec_12343_OmpH	Nvec_14255_	Nvec_44414_	

HG_20430	
Nvec_58268_Extensin_2	Nvec_40674_Extensin_2	Nvec_39819_Extensin_2	Nvec_10635_	

HG_12783	
Nvec_14370_MyTH4	Nvec_57805_Myotub_related	Nvec_55476_	Nvec_47229_	

HG_7479	
Hsap_Ensmbl0135956_transmembrane_protein_127_Source_HGNC_Symbol_Acc_26038_TMEM127	
Cgig_02725	
Drer_030981_transmembrane_protein_127_Source_ZFIN_Acc_ZDB_GENE_050522_97_tmem127	
Spur_026956_Tmem127	
Smim_33573_PREDICTED_similar_to_transmembrane_protein_127_Ciona_intestinalis_gi_198431195_ref_XP_002125368_7e_05_47_4	

HG_10646	
Smim_39891_putative_Niemann_Pick_type_C1_domain_containing_protein_Latrodectus_hesperus_gi_318087546_gb_ADV40363_2e_23_105	
Nvec_30703_Plasmodium_HRP	Nvec_53464_HET	

HG_10710	
Hsap_Ensmbl0141979_Uncharacterized_protein_Source_UniProtKB_TrEMBL_Acc_B8ZZF3_CTD_3222D19_2	Hsap_Ensmbl0105085_mediator_complex_subunit_26_Source_HGNC_Symbol_Acc_2376_MED26	
Drer_090826_mediator_complex_subunit_26_Source_HGNC_Symbol_Acc_2376_MED26	
Spur_008904_Hypp_1812	

HG_7438	
Smim_25171_Zinc_finger_protein_KIAA0543_Harpegnathos_saltator_gi_307204576_gb_EFN83239_6e_07_58_9	Smim_3834_PREDICTED_similar_to_calcium_channel_voltage_dependent_alpha2_delta_subunit_partial_Hydra_magnipapillata_gi_221117044_ref_XP_002168351_7e_05_49_3	

HG_34408	
Nvec_39564_	

HG_25809	
Nvec_19049_	Nvec_13635_	Nvec_2291_	

HG_34680	
This group of homology does not contain any annotated genome

HG_72427	
This group of homology does not contain any annotated genome

HG_5277	
This group of homology does not contain any annotated genome

HG_71201	
This group of homology does not contain any annotated genome

HG_8483	
Cgig_20188	Cgig_23617	
Nvec_12877_	Nvec_6904_NifT	Nvec_37159_	Nvec_946_	Nvec_21134_PAN	Nvec_18357_Phage_integrase	Nvec_44273_	Nvec_46992_	Nvec_13267_	Nvec_29314_	Nvec_49914_DUF640	Nvec_22295_	Nvec_16050_zf_RanBP	Nvec_58596_	Nvec_1348_DUF294	Nvec_194_	

HG_23229	
Hsap_Ensmbl0198825_inositol_polyphosphate_5_phosphatase_F_Source_HGNC_Symbol_Acc_17054_INPP5F	

HG_15815	
Nvec_11518_	Nvec_20143_	

HG_9109	
This group of homology does not contain any annotated genome

HG_16493	
Hsap_Ensmbl0215853_repetin_Source_HGNC_Symbol_Acc_26809_RPTN	Hsap_Ensmbl0143520_filaggrin_family_member_2_Source_HGNC_Symbol_Acc_33276_FLG2	Hsap_Ensmbl0197915_hornerin_Source_HGNC_Symbol_Acc_20846_HRNR	Hsap_Ensmbl0159450_trichohyalin_Source_HGNC_Symbol_Acc_11791_TCHH	Hsap_Ensmbl0182898_trichohyalin_like_1_Source_HGNC_Symbol_Acc_31796_TCHHL1	Hsap_Ensmbl0143631_filaggrin_Source_HGNC_Symbol_Acc_3748_FLG	
Nvec_28064_DUF1174	

HG_13950	
Gsal_5495_glutamate	

HG_11749	
Hsap_Ensmbl0196900_chromosome_5_open_reading_frame_48_Source_HGNC_Symbol_Acc_33767_C5orf48	
Cgig_14873	
Spur_017895_Spur_017895	

HG_11885	
Spur_018789_Hypp_921	
Nvec_35154_LTXXQ	Nvec_23201_	

HG_48489	
Nvec_3662_Cu_oxidase_3	Nvec_42135_	

HG_11644	
Cgig_05241	
Nvec_48438_	

HG_7470	
Smim_5922_PREDICTED_similar_to_tyrosine_kinase_receptor_Hydra_magnipapillata_gi_221132566_ref_XP_002168140_3e_06_57_4	Smim_5896_hypothetical_protein_BRAFLDRAFT_79791_Branchiostoma_floridae_gi_260806191_ref_XP_002597968_1e_05_54_7	

HG_7165	
Spur_011458_Spur_011458	
Nvec_55925_Homeobox	Nvec_7748_DUF229	Nvec_47982_	Nvec_19978_DUF229	Nvec_50053_	Nvec_36566_	Nvec_33291_	Nvec_50054_	Nvec_15535_	Nvec_27990_DUF229	Nvec_55924_DUF229	Nvec_10283_	Nvec_55271_SspH	Nvec_37933_	Nvec_50594_	

HG_42824	
This group of homology does not contain any annotated genome

HG_44246	
Nvec_3956_	

HG_35888	
Nvec_35902_DUF567	

HG_10113	
Nvec_24931_	Nvec_13191_	

HG_45126	
Nvec_20602_	Nvec_28579_	

HG_9996	
Cgig_06701_Thrombospondin_1_Source_UniProtKB_TrEMBL_Acc_K1PV46	
Spur_028543_Spur_028543	
Smim_4191_Acetylcholine_receptor_subunit_alpha_like_Camponotus_floridanus_gi_307172610_gb_EFN63969_1e_50_201	
Nvec_38160_Toxin_29	

HG_7300	
Hsap_Ensmbl0120256_low_density_lipoprotein_receptor_related_protein_11_Source_HGNC_Symbol_Acc_16936_LRP11	
Dmel_0027550_CG6495	
Cgig_21213_Low_density_lipoprotein_receptor_related_protein_11_Source_UniProtKB_TrEMBL_Acc_K1RDU0	
Drer_034076_low_density_lipoprotein_receptor_related_protein_11_Source_ZFIN_Acc_ZDB_GENE_030131_7847_lrp11	Drer_023673_serine_peptidase_inhibitor_Kunitz_type_1_a_Source_ZFIN_Acc_ZDB_GENE_040426_2169_spint1a	
Spur_024175_Hypp_210	
Smim_30813_Low_density_lipoprotein_receptor_related_protein_11_Acromyrmex_echinatior_gi_332016985_gb_EGI57787_1e_05_54_3	
Nvec_6520_MANEC	

HG_74956	
Nvec_35170_	

HG_7036	
Spur_012197_Hypp_675	Spur_021019_Fn3f_29	
Nvec_7099_Secretin_N_2	

HG_36494	
Nvec_22291_	

HG_34662	
Spur_003601_Spur_003601	Spur_028510_B7L5	Spur_028300_B7L4	

HG_31814	
Nvec_37668_	Nvec_45023_Mucin	

HG_26943	
Nvec_41491_Kazal_1	

HG_32525	
Nvec_33502_	

HG_26469	
Nvec_47292_DUF1187	

HG_6111	
Hsap_Ensmbl0011114_BTB_POZ_domain_containing_7_Source_HGNC_Symbol_Acc_18269_BTBD7	
Dmel_0030701_CG16952	
Cgig_15072_BTB_POZ_domain_containing_protein_7_Source_UniProtKB_TrEMBL_Acc_K1QXP5	
Cele_016540_C39F7_5_Protein_C39F7_5_C39F7_5_mRNA_complete_cds_Source_RefSeq_mRNA_Acc_NM_070997	
Drer_003069_BTB_POZ_domain_containing_7_Source_ZFIN_Acc_ZDB_GENE_030131_4477_btbd7	
Spur_004528_Btbd7	
Smim_64651_PREDICTED_BTB_POZ_domain_containing_protein_7_like_Apis_mellifera_gi_328780927_ref_XP_395457_3_9e_165_506	
Nvec_40807_	

HG_19935	
Nvec_1784_CBM_14	

HG_9141	
Nvec_9034_	Nvec_46162_	Nvec_46888_	Nvec_57594_	Nvec_28081_ig	Nvec_42222_ig	Nvec_17699_CsbD	Nvec_41248_	Nvec_41598_HLH	Nvec_13292_CsbD	Nvec_13721_C1_1	Nvec_5263_C1_1	Nvec_29029_C1_1	Nvec_48571_	Nvec_42024_DUF1268	Nvec_39085_	Nvec_42388_	

HG_19830	
Nvec_51236_	Nvec_40433_	

HG_21515	
Nvec_13781_	

HG_22298	
Spur_019481_Spur_019481	

HG_22226	
Nvec_5164_FYRN	Nvec_43292_FYRN	Nvec_48580_FYRN	Nvec_35214_FYRN	Nvec_44395_	

HG_3792	
Hsap_Ensmbl0131669_ninjurin_1_Source_HGNC_Symbol_Acc_7824_NINJ1	Hsap_Ensmbl0171840_ninjurin_2_Source_HGNC_Symbol_Acc_7825_NINJ2	
Dmel_0036101_NijA_Ninjurin_A_Source_FlyBase_0036101	Dmel_0038079_CG14394	Dmel_0036822_CG11637	
Cgig_06311_Ninjurin_1_Source_UniProtKB_TrEMBL_Acc_K1QFG6	Cgig_13211_Ninjurin_1_Source_UniProtKB_TrEMBL_Acc_K1QZ13	
Drer_079824_ninjurin_2_Source_ZFIN_Acc_ZDB_GENE_100422_19_ninj2	Drer_077942_ninjurin_1_Source_HGNC_Symbol_Acc_7824_NINJ1	
Spur_014144_Ninj1L	
Smim_45382_CG14394_isoform_F_Drosophila_melanogaster_gi_221379049_ref_NP_001138042_7e_32_120	Smim_46037_Ninjurin_putative_Ixodes_scapularis_gi_241171136_ref_XP_002410594_3e_45_157	Smim_46032_CG14394_isoform_D_Drosophila_melanogaster_gi_161078238_ref_NP_001097762_2e_35_129	Smim_83754_PREDICTED_ninjurin_like_isoform_Acyrthosiphon_pisum_gi_328701277_ref_XP_001950948_3e_15_77_8	Smim_83757_Ninjurin_putative_Ixodes_scapularis_gi_241171136_ref_XP_002410594_5e_26_105	Smim_45364_PREDICTED_ninjurin_like_Meleagris_gallopavo_gi_326912287_ref_XP_003202485_1e_15_77_0	
Nvec_9468_Ninjurin	

HG_20192	
Hsap_Ensmbl0136861_CDK5_regulatory_subunit_associated_protein_2_Source_HGNC_Symbol_Acc_18672_CDK5RAP2	
Dmel_0013765_cnn_centrosomin_Source_FlyBase_0013765	

HG_11626	
This group of homology does not contain any annotated genome

HG_13217	
Spur_022258_Spur_022258	
Nvec_16636_EGF	

HG_10882	
Smim_81374_PREDICTED_similar_to_AGAP006347_PA_Tribolium_castaneum_gi_189233823_ref_XP_971780_1e_07_57_4	
Sman_191500	
Gsal_10809_potassium_channel	
Nvec_3747_	

HG_6781	
Hsap_Ensmbl0147655_R_spondin_2_Source_HGNC_Symbol_Acc_28583_RSPO2	Hsap_Ensmbl0101282_R_spondin_4_Source_HGNC_Symbol_Acc_16175_RSPO4	Hsap_Ensmbl0169218_R_spondin_1_Source_HGNC_Symbol_Acc_21679_RSPO1	Hsap_Ensmbl0146374_R_spondin_3_Source_HGNC_Symbol_Acc_20866_RSPO3	
Cgig_21271_R_spondin_3_Source_UniProtKB_TrEMBL_Acc_K1RH35	
Drer_079570_R_spondin_2_Source_ZFIN_Acc_ZDB_GENE_060503_667_rspo2	Drer_039957_R_spondin_homolog_Xenopus_laevis_Source_ZFIN_Acc_ZDB_GENE_040718_44_rspo1	Drer_070081_R_spondin_3_homolog_Xenopus_laevis_Source_ZFIN_Acc_ZDB_GENE_030131_9814_rspo3	Drer_038593_R_spondin_family_member_4_Source_ZFIN_Acc_ZDB_GENE_110103_2_rspo4	
Spur_026056_Rspo3	

HG_7624	
Spur_016925_Spur_016925	
Nvec_39183_LEA_4	Nvec_24443_	

HG_34508	
This group of homology does not contain any annotated genome

HG_25909	
This group of homology does not contain any annotated genome

HG_9641	
Cgig_27193_Coiled_coil_domain_containing_protein_18_Source_UniProtKB_TrEMBL_Acc_K1QHJ9	
Drer_078822_coiled_coil_domain_containing_18_Source_HGNC_Symbol_Acc_30370_CCDC18	Drer_096360_si_ch73_389b16_1_Source_ZFIN_Acc_ZDB_GENE_120215_152_si_ch73_389b16_1	
Spur_015652_Sara_Ny_SAR41	Spur_011068_Ccdc18	Spur_015651_Spur_015651	
Nvec_21400_	Nvec_59688_K_box	Nvec_45297_SlyX	

HG_5551	
Hsap_Ensmbl0243509_tumor_necrosis_factor_receptor_superfamily_member_6b_decoy_Source_HGNC_Symbol_Acc_11921_TNFRSF6B	Hsap_Ensmbl0146072_tumor_necrosis_factor_receptor_superfamily_member_21_Source_HGNC_Symbol_Acc_13469_TNFRSF21	Hsap_Ensmbl0164761_tumor_necrosis_factor_receptor_superfamily_member_11b_Source_HGNC_Symbol_Acc_11909_TNFRSF11B	Hsap_Ensmbl0028137_tumor_necrosis_factor_receptor_superfamily_member_1B_Source_HGNC_Symbol_Acc_11917_TNFRSF1B	
Drer_001807_tumor_necrosis_factor_receptor_superfamily_member_21_Source_ZFIN_Acc_ZDB_GENE_030131_5971_tnfrsf21	Drer_034243_tumor_necrosis_factor_receptor_superfamily_member_11b_Source_ZFIN_Acc_ZDB_GENE_081104_76_tnfrsf11b	Drer_087225_Uncharacterized_protein_Source_UniProtKB_TrEMBL_Acc_E7F5J4_CU856681_1	

HG_9289	
Nvec_324_	

HG_21979	
Nvec_59269_	

HG_9424	
Hsap_Ensmbl0110200_anaphase_promoting_complex_subunit_15_Source_HGNC_Symbol_Acc_24531_ANAPC15	
Dmel_0033104_CG15237	
Cgig_11977	
Drer_060472_anaphase_promoting_complex_subunit_15_Source_ZFIN_Acc_ZDB_GENE_060825_43_anapc15	

HG_19812	
This group of homology does not contain any annotated genome

HG_8493	
This group of homology does not contain any annotated genome

HG_20448	
Hsap_Ensmbl0108666_chromosome_17_open_reading_frame_75_Source_HGNC_Symbol_Acc_30173_C17orf75	
Drer_061257_chromosome_17_open_reading_frame_75_Source_HGNC_Symbol_Acc_30173_C3H17orf75	
Spur_006700_Spur_006700	
Nvec_57128_	

HG_18353	
Drer_069540_si_dkey_30c15_2_Source_ZFIN_Acc_ZDB_GENE_060503_543_si_dkey_30c15_2	
Nvec_58482_CcmH	Nvec_37235_FixQ	

HG_16593	
This group of homology does not contain any annotated genome

HG_20207	
Nvec_48790_	Nvec_8333_BRCT	

HG_18184	
Spur_026421_Hypp_2840	
Nvec_50151_	

HG_13504	
Cgig_18222_Histone_lysine_N_methyltransferase_MLL3_Source_UniProtKB_TrEMBL_Acc_K1RJD9	
Sman_056930	Sman_193610	Sman_056940	
Gsal_14649_histone_lysine_n_methyltransferase_mll3	Gsal_10979_histone_lysine_n_methyltransferase_partial	Gsal_9427_g_protein_coupled_receptor	

HG_12455	
Spur_000125_Spur_000125	
Smim_65634_neuronal_cell_adhesion_molecule_putative_Ixodes_scapularis_gi_241631838_ref_XP_002410294_8e_56_198	
Sman_172070_Putative_immunoglobulin_domain_superfamily_Sensory_guidance_protein_Source_UniProtKB_TrEMBL_Acc_G4V9E1	
Gsal_13039_sjchgc02149_protein	Gsal_10444_immunoglobulin_domain_superfamily_sensory_guidance_protein	

HG_48107	
This group of homology does not contain any annotated genome

HG_10149	
Nvec_43504_Urotensin_II	Nvec_49460_	Nvec_57306_	Nvec_31271_Extensin_2	Nvec_48771_	Nvec_26145_	Nvec_10433_Keratin_B2	Nvec_55923_	Nvec_21724_	Nvec_20609_Keratin_B2	Nvec_59160_	Nvec_38575_	Nvec_53523_	Nvec_7959_	

HG_45298	
Nvec_30892_	Nvec_30893_	

HG_44651	
Nvec_36068_	

HG_6718	
Cele_021436_Y39A3B_1_Protein_Y39A3B_1_Y39A3B_1_mRNA_complete_cds_Source_RefSeq_mRNA_Acc_NM_065089	
Smim_65261_putative_aminopeptidase_Tolypothrix_sp_PCC_7601_gi_86371263_gb_ABC94741_3e_24_112	
Nvec_23321_	Nvec_38159_Peptidase_M28	Nvec_35004_	

HG_35811	
Nvec_23577_TerC	Nvec_12913_Hormone_2	Nvec_19881_	

HG_33915	
Nvec_39689_S_antigen	Nvec_4615_	

HG_44000	
Nvec_9941_	Nvec_36076_Ins134_P3_kin	

HG_66927	
This group of homology does not contain any annotated genome

HG_35337	
This group of homology does not contain any annotated genome

HG_41055	
This group of homology does not contain any annotated genome

HG_9924	
Hsap_Ensmbl0141750_SH3_and_cysteine_rich_domain_2_Source_HGNC_Symbol_Acc_23990_STAC2	Hsap_Ensmbl0144681_SH3_and_cysteine_rich_domain_Source_HGNC_Symbol_Acc_11353_STAC	Hsap_Ensmbl0185482_SH3_and_cysteine_rich_domain_3_Source_HGNC_Symbol_Acc_28423_STAC3	
Drer_074004_SH3_and_cysteine_rich_domain_Source_HGNC_Symbol_Acc_11353_STAC	Drer_079996_SH3_and_cysteine_rich_domain_3_Source_ZFIN_Acc_ZDB_GENE_040801_248_stac3	

HG_27585	
Cgig_26090	

HG_75011	
Nvec_18581_	

HG_5617	
Dmel_0051195_CG31195	
Cgig_23194	Cgig_11072	Cgig_27607	Cgig_11073	
Smim_4702_Probable_G_protein_coupled_receptor_158_Camponotus_floridanus_gi_307173251_gb_EFN64304_0_0_922	
Sman_149390_Fras1_related_extracellular_matrix_protein_Source_UniProtKB_TrEMBL_Acc_G4VMJ6	
Gsal_2303_probable_g_protein_coupled_receptor_158	Gsal_6912_fras1_related_extracellular_matrix_protein_2	Gsal_7382_fras1_related_extracellular_matrix_protein_2	

HG_4862	
Hsap_Ensmbl0053108_follistatin_like_4_Source_HGNC_Symbol_Acc_21389_FSTL4	Hsap_Ensmbl0168843_follistatin_like_5_Source_HGNC_Symbol_Acc_21386_FSTL5	
Cgig_02240_Follistatin_related_protein_5_Source_UniProtKB_TrEMBL_Acc_K1Q0W8	Cgig_07223_Agrin_Source_UniProtKB_TrEMBL_Acc_K1PEE6	
Cele_006942_wrk_1_Protein_WRK_1_isoform_d_wrk_1_mRNA_complete_cds_Source_RefSeq_mRNA_Acc_NM_001029479	
Drer_044319_follistatin_like_4_Source_ZFIN_Acc_ZDB_GENE_070127_3_fstl4	Drer_040198_follistatin_like_5_Source_ZFIN_Acc_ZDB_GENE_070127_1_fstl5	Drer_086731_follistatin_like_1_Source_HGNC_Symbol_Acc_3972_FSTL1_3_of_3	
Spur_023543_Fstl5	Spur_011453_Spur_011453	Spur_003441_Spur_003441	
Smim_68285_cell_adhesion_molecule_putative_Ixodes_scapularis_gi_242002284_ref_XP_002435785_0_0_1117	Smim_83878_cell_adhesion_molecule_putative_Ixodes_scapularis_gi_242002284_ref_XP_002435785_0_0_1198	
Nvec_32992_PAN	

HG_8864	
Hsap_Ensmbl0175274_tumor_protein_p53_inducible_protein_11_Source_HGNC_Symbol_Acc_16842_TP53I11	
Cgig_27358	
Cele_021185_Y9C12A_1_Protein_Y9C12A_1_Y9C12A_1_mRNA_complete_cds_Source_RefSeq_mRNA_Acc_NM_075740	
Drer_069430_tumor_protein_p53_inducible_protein_11a_Source_ZFIN_Acc_ZDB_GENE_050306_58_tp53i11a	Drer_006025_tumor_protein_p53_inducible_protein_11b_Source_ZFIN_Acc_ZDB_GENE_030131_6328_tp53i11b	
Spur_000996_Hypp_3007	
Smim_2456_3_PREDICTED_Trp53_inducible_protein_11_like_Saccoglossus_kowalevskii_gi_291233989_ref_XP_002736935_9e_23_100	Smim_58133_PREDICTED_tumor_protein_p53_inducible_protein_11_like_Anolis_carolinensis_gi_327259703_ref_XP_003214675_3e_29_117	

HG_67195	
This group of homology does not contain any annotated genome

HG_23752	
This group of homology does not contain any annotated genome

HG_8823	
Cgig_20986	Cgig_07377_Conodipine_M_alpha_chain_Source_UniProtKB_TrEMBL_Acc_K1P827	Cgig_25563	Cgig_11888	
Nvec_2486_	

HG_23206	
Nvec_34005_	Nvec_52406_	

HG_23173	
This group of homology does not contain any annotated genome

HG_16470	
Nvec_48059_	Nvec_50987_DUF1012	Nvec_31811_Keratin_B2	Nvec_1080_Desmo_N	Nvec_6952_	Nvec_49377_	

HG_15044	
Hsap_Ensmbl0173706_heart_development_protein_with_EGF_like_domains_1_Source_HGNC_Symbol_Acc_29227_HEG1	Hsap_Ensmbl0173702_mucin_13_cell_surface_associated_Source_HGNC_Symbol_Acc_7511_MUC13	
Drer_018441_heart_of_glass_Source_ZFIN_Acc_ZDB_GENE_040714_1_heg	Drer_091834_si_ch211_198m17_1_Source_ZFIN_Acc_ZDB_GENE_131127_451_si_ch211_198m17_1	
Nvec_42694_EGF_CA	

HG_3368	
Hsap_Ensmbl0125266_ephrin_B2_Source_HGNC_Symbol_Acc_3227_EFNB2	Hsap_Ensmbl0090776_ephrin_B1_Source_HGNC_Symbol_Acc_3226_EFNB1	Hsap_Ensmbl0108947_ephrin_B3_Source_HGNC_Symbol_Acc_3228_EFNB3	
Dmel_0040324_Ephrin_Ephrin_Source_FlyBase_0040324	
Cgig_04935_Myotrophin_like_protein_Source_UniProtKB_TrEMBL_Acc_K1RDV2	
Cele_006869_vab_2_Protein_VAB_2_vab_2_mRNA_complete_cds_Source_RefSeq_mRNA_Acc_NM_068011	Cele_001163_efn_2_Protein_EFN_2_efn_2_mRNA_complete_cds_Source_RefSeq_mRNA_Acc_NM_069554	Cele_001164_efn_3_Protein_EFN_3_efn_3_mRNA_complete_cds_Source_RefSeq_mRNA_Acc_NM_077849	Cele_001165_efn_4_Protein_EFN_4_efn_4_mRNA_complete_cds_Source_RefSeq_mRNA_Acc_NM_067546	
Drer_007723_ephrin_B1_Source_ZFIN_Acc_ZDB_GENE_010618_2_efnb1	Drer_003783_ephrin_B2b_Source_ZFIN_Acc_ZDB_GENE_010618_1_efnb2b	Drer_020164_ephrin_B2a_Source_ZFIN_Acc_ZDB_GENE_990415_67_efnb2a	Drer_042277_ephrin_B3b_Source_ZFIN_Acc_ZDB_GENE_010618_3_efnb3b	Drer_044029_ephrin_B3a_Source_ZFIN_Acc_ZDB_GENE_100316_1_efnb3a	
Spur_023757_Ephrin	
Smim_40051_ephrin_putative_Ixodes_scapularis_gi_242001248_ref_XP_002435267_4e_32_123	
Nvec_49774_	Nvec_58259	

HG_10026	
Nvec_27099_DUF1103	Nvec_36131_His_leader	

HG_44295	
This group of homology does not contain any annotated genome

HG_33149	
Smim_11503_11503	

HG_9387	
Hsap_Ensmbl0103061_solute_carrier_family_7_member_6_opposite_strand_Source_HGNC_Symbol_Acc_25807_SLC7A6OS	
Dmel_0004811_fs_2_ltoPP43_female_sterile_2_ltoPP43_Source_FlyBase_0004811	
Drer_010596_solute_carrier_family_7_member_6_opposite_strand_Source_ZFIN_Acc_ZDB_GENE_041114_32_slc7a6os	
Spur_026239_Spur_026239	
Smim_2053_probable_RNA_polymerase_II_nuclear_localization_protein_SLC7A6OS_Danio_rerio_gi_55925217_ref_NP_001007345_2e_16_85_5	
Nvec_53904_Cyto_heme_lyase	

HG_63618	
Nvec_55061_Defensin_beta	

HG_64770	
This group of homology does not contain any annotated genome

HG_5344	
Nvec_27667_Peptidase_C5	Nvec_48207_Peptidase_C5	Nvec_38413_Peptidase_C5	Nvec_50542_Peptidase_C5	Nvec_10450_Peptidase_C5	Nvec_5102_Peptidase_C5	Nvec_33097_	Nvec_30667_	Nvec_20719_	Nvec_59598	Nvec_12032_	

HG_22854	
Sman_017710_Putative_rab_Source_UniProtKB_TrEMBL_Acc_G4VP59	
Gsal_14342_rab11_family_interacting_protein_3	

HG_8462	
Spur_017632_Spur_017632	
Nvec_11190_	Nvec_4744_Extensin_2	Nvec_51491_YTV	

HG_23155	
This group of homology does not contain any annotated genome

HG_16621	
Nvec_51241_	Nvec_34458_	Nvec_13975_SGS	Nvec_30163_	Nvec_38150_	

HG_20274	
Cgig_09549	

HG_48617	
Nvec_12836_	

HG_8069	
Nvec_23152_	Nvec_10453_Antimicrobial12	Nvec_51715_	Nvec_31264_Gemini_AC4_5	Nvec_5401_DUF652	Nvec_38102_	Nvec_39275_C1_1	Nvec_9058_Gemini_AC4_5	Nvec_51080_Disintegrin	Nvec_41317_	Nvec_24115_	Nvec_34802_SBP	Nvec_57606_	Nvec_48973_	Nvec_8480_	Nvec_20461_	Nvec_146_DUF836	Nvec_45601_	Nvec_37048_Phage_tube	Nvec_57172_	Nvec_57498_Gene66	Nvec_47316_	Nvec_51596_DUF652	Nvec_40926_	Nvec_50231_	

HG_6986	
Cele_018540_btb_21_Protein_BTB_21_btb_21_mRNA_complete_cds_Source_RefSeq_mRNA_Acc_NM_071661	Cele_001963_btb_1_Protein_BTB_1_btb_1_mRNA_complete_cds_Source_RefSeq_mRNA_Acc_NM_064771	Cele_010194_btb_19_Protein_BTB_19_btb_19_mRNA_complete_cds_Source_RefSeq_mRNA_Acc_NM_064614	Cele_018200_btb_17_Protein_BTB_17_btb_17_mRNA_complete_cds_Source_RefSeq_mRNA_Acc_NM_182200	Cele_010193_btb_20_Protein_BTB_20_btb_20_mRNA_complete_cds_Source_RefSeq_mRNA_Acc_NM_064615	Cele_015594_btb_15_Protein_BTB_15_btb_15_mRNA_complete_cds_Source_RefSeq_mRNA_Acc_NM_061610	Cele_018195_btb_16_Protein_BTB_16_btb_16_mRNA_complete_cds_Source_RefSeq_mRNA_Acc_NM_062098	Cele_018201_btb_18_Protein_BTB_18_btb_18_mRNA_complete_cds_Source_RefSeq_mRNA_Acc_NM_182266	Cele_013275_btb_14_Protein_BTB_14_btb_14_mRNA_complete_cds_Source_RefSeq_mRNA_Acc_NM_064225	Cele_018438_btb_6_Protein_BTB_6_btb_6_mRNA_complete_cds_Source_RefSeq_mRNA_Acc_NM_061653	Cele_020802_btb_2_Protein_BTB_2_btb_2_mRNA_complete_cds_Source_RefSeq_mRNA_Acc_NM_182195	Cele_019313_btb_10_Protein_BTB_10_btb_10_mRNA_complete_cds_Source_RefSeq_mRNA_Acc_NM_061501	Cele_022555_btb_12_Protein_BTB_12_btb_12_mRNA_complete_cds_Source_RefSeq_mRNA_Acc_NM_061627	Cele_018437_btb_8_Protein_BTB_8_btb_8_mRNA_complete_cds_Source_RefSeq_mRNA_Acc_NM_061656	Cele_018443_btb_7_Protein_BTB_7_btb_7_mRNA_complete_cds_Source_RefSeq_mRNA_Acc_NM_061652	Cele_022561_btb_13_Protein_BTB_13_btb_13_mRNA_complete_cds_Source_RefSeq_mRNA_Acc_NM_061626	Cele_019700_btb_11_Protein_BTB_11_btb_11_mRNA_complete_cds_Source_RefSeq_mRNA_Acc_NM_061489	Cele_015013_btb_3_Protein_BTB_3_btb_3_mRNA_complete_cds_Source_RefSeq_mRNA_Acc_NM_061761	Cele_018435_btb_9_Protein_BTB_9_btb_9_mRNA_complete_cds_Source_RefSeq_mRNA_Acc_NM_061658	Cele_009945_bath_38_Protein_BATH_38_bath_38_mRNA_complete_cds_Source_RefSeq_mRNA_Acc_NM_063771	Cele_021042_btb_5_Protein_BTB_5_btb_5_mRNA_complete_cds_Source_RefSeq_mRNA_Acc_NM_064732	Cele_013569_bath_36_Protein_BATH_36_bath_36_mRNA_complete_cds_Source_RefSeq_mRNA_Acc_NM_074349	Cele_019142_btb_4_Protein_BTB_4_btb_4_mRNA_complete_cds_Source_RefSeq_mRNA_Acc_NM_061758	Cele_044346_Y59E9AL_8_Protein_Y59E9AL_8_21ur_13395_mRNA_complete_cds_Source_RefSeq_mRNA_Acc_NM_001028368	Cele_011198_R10E4_1_Protein_R10E4_1_R10E4_1_mRNA_complete_cds_Source_RefSeq_mRNA_Acc_NM_065453	Cele_012825_Y43F8C_3_Protein_Y43F8C_3_Y43F8C_3_mRNA_complete_cds_Source_RefSeq_mRNA_Acc_NM_075402	Cele_011189_R10D12_8_Protein_R10D12_8_R10D12_8_mRNA_complete_cds_Source_RefSeq_mRNA_Acc_NM_074062	

HG_7185	
Cgig_20604	Cgig_00367	Cgig_10599	Cgig_26118	Cgig_26117_Zinc_finger_and_BTB_domain_containing_protein_40_Source_UniProtKB_TrEMBL_Acc_K1QTI6	Cgig_02182_Cytochrome_P450_20A1_Source_UniProtKB_TrEMBL_Acc_K1PF41	
Nvec_17620_CRAL_TRIO	

HG_13161	
Cgig_24728	
Nvec_33493_	

HG_45157	
This group of homology does not contain any annotated genome

HG_2509	
Smim_58549_hypothetical_protein_IscW_ISCW013194_Ixodes_scapularis_gi_241687766_ref_XP_002412846_3e_09_60_1	Smim_28503_hypothetical_protein_IscW_ISCW013194_Ixodes_scapularis_gi_241687766_ref_XP_002412846_9e_05_45_8	Smim_41311_PREDICTED_similar_to_tetratricopeptide_repeat_domain_25_partial_Hydra_magnipapillata_gi_221120658_ref_XP_002158237_2e_10_64_3	Smim_82358_PREDICTED_similar_to_calcium_channel_voltage_dependent_alpha2_delta_subunit_partial_Hydra_magnipapillata_gi_221117044_ref_XP_002168351_6e_15_78_6	Smim_1797_zinc_knuckle_protein_Trichinella_spiralis_gi_339241105_ref_XP_003376478_1e_12_75_5	Smim_g41131_t1_PREDICTED_similar_to_calcium_channel_voltage_dependent_alpha2_delta_subunit_partial_Hydra_magnipapillata_gi_221117044_ref_XP_002168351_5e_17_87_0	Smim_37124_PREDICTED_similar_to_calcium_channel_voltage_dependent_alpha2_delta_subunit_partial_Hydra_magnipapillata_gi_221117044_ref_XP_002168351_1e_07_57_4	Smim_21286_hypothetical_protein_TcasGA2_TC011273_Tribolium_castaneum_gi_270000995_gb_EEZ97442_2e_04_44_7	

HG_35099	
Nvec_45576_LRR_1	Nvec_55120_DUF854	Nvec_614_	

HG_28870	
Nvec_19220_	

HG_27549	
This group of homology does not contain any annotated genome

HG_27613	
This group of homology does not contain any annotated genome

HG_33098	
This group of homology does not contain any annotated genome

HG_33162	
Nvec_9291_ALF	Nvec_9292_Ribosomal_L30_N	Nvec_46506_DUF827	

HG_32210	
Nvec_19130_	

HG_25443	
Nvec_24224_Lectin_C	Nvec_40672_	Nvec_24136_	

HG_23683	
Nvec_51380_DUF438	

HG_14948	
Hsap_Ensmbl0132286_translocase_of_inner_mitochondrial_membrane_10_homolog_B_yeast_Source_HGNC_Symbol_Acc_4022_TIMM10B	Hsap_Ensmbl0265264_Fracture_callus_1_homolog_Rat_cDNA_FLJ11268_fis_clone_PLACE1009186_highly_similar_to_Mitochondrial_import_inner_membrane_translocase_subunit_Tim9B_cDNA_FLJ92024_Homo_sapiens_fracture_callus_1_homolog_rat_FXC1_mRNA_Source_UniProtKB_TrEMBL_Acc_B2R4A9_TIMM10B	
Drer_043898_translocase_of_inner_mitochondrial_membrane_10_homolog_B_yeast_Source_ZFIN_Acc_ZDB_GENE_050417_370_timm10b	
Spur_011862_Spur_011862	Spur_008843_Spur_008843	
Nvec_48729_	

HG_23442	
Nvec_49394_Plasmodium_HRP	Nvec_3045_	Nvec_29408_	Nvec_2358_Protamine_P2	

HG_14779	
Spur_014174_Spur_014174	

HG_18571	
This group of homology does not contain any annotated genome

HG_17691	
Spur_021479_Spur_021479	
Nvec_55423_SlyX	Nvec_35430_Vicilin_N	

HG_13794	
This group of homology does not contain any annotated genome

HG_18025	
Nvec_39301_DUF234	Nvec_49347_	Nvec_56419_	

HG_11898	
Nvec_35881_DUF718	Nvec_18705_DUF718	Nvec_45558_DUF718	

HG_18161	
Hsap_Ensmbl0233041_proline_histidine_glycine_rich_1_Source_HGNC_Symbol_Acc_37226_PHGR1	
Nvec_13494_	Nvec_20301_Drf_FH1	Nvec_1918_Drf_FH1	

HG_12263	
Drer_058375_synaptonemal_complex_central_element_protein_2_Source_ZFIN_Acc_ZDB_GENE_050512_1_syce2	
Spur_009376_Spur_009376	
Nvec_19778_	Nvec_1267_	Nvec_35354_	Nvec_6682_	

HG_10367	
Cgig_12543_Spermatogenesis_associated_serine_rich_protein_1_Source_UniProtKB_TrEMBL_Acc_K1PHP1	
Spur_019198_Spur_019198	
Sman_168940_Putative_nad_dependent_epimerase_dehydratase_Source_UniProtKB_TrEMBL_Acc_G4V873	

HG_6455	
Smim_51941_Mariner_Mos1_transposase_Acromyrmex_echinatior_gi_332027573_gb_EGI67646_5e_10_60_8	

HG_9661	
Nvec_29863_	Nvec_28047_	Nvec_49193_Exo_endo_phos	Nvec_59377_Exo_endo_phos	Nvec_32863_Exo_endo_phos	Nvec_576_RVT_1	Nvec_44280_	Nvec_24651_SBBP	Nvec_35561_Exo_endo_phos	Nvec_1713_	Nvec_5603_	Nvec_16210_PHD	Nvec_25392_PHD	Nvec_31418_	Nvec_49192_	Nvec_39995_	Nvec_25892_PADR1	Nvec_23738_	

HG_71911	
Nvec_16570_Metallothio_Pro	

HG_64975	
Nvec_15314_DoxX	

HG_31248	
Nvec_5204_Peptidase_A16_N	

HG_33313	
Nvec_21037_	Nvec_20535_	

HG_19674	
This group of homology does not contain any annotated genome

HG_18489	
Hsap_Ensmbl0164615_calcium_modulating_ligand_Source_HGNC_Symbol_Acc_1471_CAMLG	
Drer_045207_calcium_modulating_ligand_Source_ZFIN_Acc_ZDB_GENE_040426_2407_camlg	

HG_9227	
Hsap_Ensmbl0168772_CXXC_finger_protein_4_Source_HGNC_Symbol_Acc_24593_CXXC4	Hsap_Ensmbl0171604_CXXC_finger_protein_5_Source_HGNC_Symbol_Acc_26943_CXXC5	
Drer_078865_CXXC_finger_5a_Source_ZFIN_Acc_ZDB_GENE_030131_3178_cxxc5a	Drer_075735_Uncharacterized_protein_Source_UniProtKB_TrEMBL_Acc_E7F708_FP102779_1	Drer_077817_CXXC_finger_4_Source_ZFIN_Acc_ZDB_GENE_090313_179_cxxc4	Drer_079298_Uncharacterized_protein_Source_UniProtKB_TrEMBL_Acc_H9GY28_CABZ01081359_1	
Smim_67780_AGAP007178_PA_Anopheles_gambiae_str_PEST_gi_158286125_ref_XP_001688025_1e_13_81_3	
Nvec_7554_zf_CXXC	

HG_23424	
Dmel_0051556_CG31556	
Nvec_12618_S_antigen	

HG_63139	
This group of homology does not contain any annotated genome

HG_24030	
This group of homology does not contain any annotated genome

HG_60153	
Nvec_1064_Vicilin_N	

HG_16142	
Spur_021265_Hypp_2543	
Nvec_52753_zf_CCHC	Nvec_49130_	Nvec_3605_	Nvec_35115_zf_CCHC	Nvec_29277_DUF983	Nvec_55324_zf_CCHC	Nvec_47547_	Nvec_45444_	

HG_3708	
Hsap_Ensmbl0093167_leucine_rich_repeat_in_FLII_interacting_protein_2_Source_HGNC_Symbol_Acc_6703_LRRFIP2	Hsap_Ensmbl0124831_leucine_rich_repeat_in_FLII_interacting_protein_1_Source_HGNC_Symbol_Acc_6702_LRRFIP1	
Dmel_0030699_CG8578	
Cgig_09002_Leucine_rich_repeat_flightless_interacting_protein_2_Source_UniProtKB_TrEMBL_Acc_K1PCM9	
Cele_018998_flap_1_Protein_FLAP_1_isoform_b_flap_1_mRNA_complete_cds_Source_RefSeq_mRNA_Acc_NM_171879	
Drer_095170_leucine_rich_repeat_in_FLII_interacting_protein_1b_Source_ZFIN_Acc_ZDB_GENE_050208_324_lrrfip1b	Drer_010400_leucine_rich_repeat_in_FLII_interacting_protein_2_Source_ZFIN_Acc_ZDB_GENE_030131_7781_lrrfip2	Drer_030012_leucine_rich_repeat_in_FLII_interacting_protein_1a_Source_ZFIN_Acc_ZDB_GENE_030131_99_lrrfip1a	
Spur_014742_Lrrfip2	Spur_013658_Spur_013658	
Smim_24763_Leucine_rich_repeat_flightless_interacting_protein_Camponotus_floridanus_gi_307188162_gb_EFN72994_1e_83_270	Smim_39793_leucine_rich_repeat_in_flii_interacting_protein_putative_Ixodes_scapularis_gi_241171665_ref_XP_002410685_4e_32_125	Smim_39799_PREDICTED_leucine_rich_repeat_flightless_interacting_protein_isoform_4_Canis_lupus_familiaris_gi_73989718_ref_XP_859424_1e_17_83_2	
Gsal_11345_leucine_rich_repeat_flightless_interacting_protein_2_like	
Nvec_21673_Troponin	

HG_11124	
This group of homology does not contain any annotated genome

HG_7154	
Hsap_Ensmbl0171467_zinc_finger_protein_318_Source_HGNC_Symbol_Acc_13578_ZNF318	
Dmel_0027866_CG9776	
Cgig_00865	Cgig_00864	
Drer_090054_Uncharacterized_protein_Source_UniProtKB_TrEMBL_Acc_E7EYC3_CU571336_2	Drer_007204_si_ch211_195b21_5_Source_ZFIN_Acc_ZDB_GENE_030131_954_si_ch211_195b21_5	
Spur_005307_Zinc318L	
Smim_54678_PREDICTED_zinc_finger_protein_318_like_Anolis_carolinensis_gi_327262365_ref_XP_003215995_6e_27_130	
Nvec_19205_	

HG_9985	
Nvec_52498_Chromate_transp	

HG_7201	
Hsap_Ensmbl0101546_ribosome_binding_factor_A_putative_Source_HGNC_Symbol_Acc_26120_RBFA	Hsap_Ensmbl0267127_Protein_RBFADN_Source_UniProtKB_TrEMBL_Acc_K7EIM0_RP11_795F19_5	
Dmel_0030704_CG15916	
Cgig_28839_Putative_ribosome_binding_factor_A_mitochondrial_Source_UniProtKB_TrEMBL_Acc_K1R0J4	
Cele_007731_C25G4_3_Protein_C25G4_3_isoform_a_Source_RefSeq_mRNA_Acc_NM_001268715	
Drer_073705_ribosome_binding_factor_A_Source_ZFIN_Acc_ZDB_GENE_070410_83_rbfa	
Spur_020797_C18orf22	
Smim_45921_PREDICTED_putative_ribosome_binding_factor_A_mitochondrial_like_Acyrthosiphon_pisum_gi_328703526_ref_XP_001947038_3e_23_104	

HG_33946	
Spur_018641_Hypp_2397	Spur_002906_Hypp_1417	
Nvec_7945_CorC_HlyC	

HG_35199	
Spur_008350_Hypp_545	

HG_28529	
This group of homology does not contain any annotated genome

HG_27954	
Nvec_47534_	

HG_25889	
Gsal_12852_retrotransposable_element_tf2_155_kda_protein_type_1_like	Gsal_3824_retrotransposable_element_tf2_155_kda_protein_type_1_like	Gsal_13847_hypothetical_protein	Gsal_13850_hypothetical_protein	

HG_2051	
Drer_070800_zgc_109744_Source_ZFIN_Acc_ZDB_GENE_050809_146_zgc_109744	
Spur_014321_Hypp_749	Spur_014335_Hypp_98	Spur_007482_Hypp_25	Spur_019724_Hypp_157	Spur_018265_Hypp_141	Spur_010074_Hypp_61	Spur_009667_Hypp_53	Spur_013058_Hypp_2066	
Smim_41421_PREDICTED_hypothetical_protein_LOC100634192_Amphimedon_queenslandica_gi_340376991_ref_XP_003387014_6e_51_205	
Gsal_6264_uncharacterized_protein_loc100888157	

HG_30655	
This group of homology does not contain any annotated genome

HG_458	
Nvec_5302_	Nvec_4034_Exo_endo_phos	Nvec_47011_Exo_endo_phos	Nvec_16338_PHD	Nvec_23216_ATP_synt_Eps	

HG_5549	
Hsap_Ensmbl0269342_three_prime_repair_exonuclease_2_Source_HGNC_Symbol_Acc_12270_TREX2	Hsap_Ensmbl0183479_three_prime_repair_exonuclease_2_Source_HGNC_Symbol_Acc_12270_TREX2	Hsap_Ensmbl0213689_three_prime_repair_exonuclease_1_Source_HGNC_Symbol_Acc_12269_TREX1	
Dmel_0031484_CG3165	
Cgig_21187_Three_prime_repair_exonuclease_1_Source_UniProtKB_TrEMBL_Acc_K1RNI4	
Spur_021331_trex2	Spur_009490_Spur_009490	Spur_021298_trex2L	Spur_021332_trex2L_1	
Smim_82227_PREDICTED_similar_to_three_prime_repair_exonuclease_Tribolium_castaneum_gi_91079959_ref_XP_969470_1e_27_116	Smim_6066_PREDICTED_Three_prime_repair_exonuclease_like_Saccoglossus_kowalevskii_gi_291234393_ref_XP_002737131_6e_30_129	
Sman_146310	
Nvec_1985_	

HG_27239	
Nvec_1910_7tm_1	

HG_5081	
Hsap_Ensmbl0197753_lipoma_HMGIC_fusion_partner_like_5_Source_HGNC_Symbol_Acc_21253_LHFPL5	Hsap_Ensmbl0187416_lipoma_HMGIC_fusion_partner_like_3_Source_HGNC_Symbol_Acc_6589_LHFPL3	Hsap_Ensmbl0156959_lipoma_HMGIC_fusion_partner_like_4_Source_HGNC_Symbol_Acc_29568_LHFPL4	
Dmel_0262624_Tmhs_Tetraspan_membrane_protein_in_hair_cell_stereocilia_ortholog_Source_FlyBase_0262624	
Cgig_10443_Angiopoietin_4_Source_UniProtKB_TrEMBL_Acc_K1PXI0	Cgig_06175_Lipoma_HMGIC_fusion_partner_like_3_protein_Source_UniProtKB_TrEMBL_Acc_K1QS92	Cgig_00536_Lipoma_HMGIC_fusion_partner_like_3_protein_Source_UniProtKB_TrEMBL_Acc_K1Q2M6	
Cele_009155_F26D10_11_Protein_F26D10_11_F26D10_11_mRNA_complete_cds_Source_RefSeq_mRNA_Acc_NM_070665	
Drer_021595_lipoma_HMGIC_fusion_partner_like_3_Source_ZFIN_Acc_ZDB_GENE_040801_180_lhfpl3	Drer_045023_lipoma_HMGIC_fusion_partner_like_5a_Source_ZFIN_Acc_ZDB_GENE_110131_8_lhfpl5a	Drer_076943_lipoma_HMGIC_fusion_partner_like_4b_Source_ZFIN_Acc_ZDB_GENE_110216_4_lhfpl4b	Drer_056458_lipoma_HMGIC_fusion_partner_like_5b_Source_ZFIN_Acc_ZDB_GENE_080220_51_lhfpl5b	Drer_078998_lipoma_HMGIC_fusion_partner_like_4a_Source_ZFIN_Acc_ZDB_GENE_111017_1_lhfpl4a	
Spur_024104_Lhfpl3	
Smim_29212_PREDICTED_similar_to_CG12026_CG12026_PA_Tribolium_castaneum_gi_91086645_ref_XP_967184_2e_96_295	Smim_25932_PREDICTED_lipoma_HMGIC_fusion_partner_like_3_protein_like_Acyrthosiphon_pisum_gi_193638898_ref_XP_001944253_1e_37_139	

HG_62715	
Nvec_49522_WXG100	

HG_8931	
Dmel_0037235_CG1103	
Cgig_15321	
Cele_235279_Y67D8C_22	
Smim_67705_ACYPI007380_Acyrthosiphon_pisum_gi_239788742_dbj_BAH71037_2e_26_108	Smim_67701_ACYPI007380_Acyrthosiphon_pisum_gi_239788742_dbj_BAH71037_4e_09_58_5	Smim_3264_Tetratricopeptide_repeat_protein_4_Camponotus_floridanus_gi_307177367_gb_EFN66540_2e_06_54_3	

HG_28014	
Nvec_20350_	

HG_19656	
This group of homology does not contain any annotated genome

HG_23406	
Nvec_36164_	

HG_8667	
Hsap_Ensmbl0144120_transmembrane_protein_177_Source_HGNC_Symbol_Acc_28143_TMEM177	
Dmel_0053506_CG33506	
Drer_069301_transmembrane_protein_177_Source_ZFIN_Acc_ZDB_GENE_030131_993_tmem177	
Spur_005887_Tmem177	
Smim_66008_Transmembrane_protein_177_Acromyrmex_echinatior_gi_332019781_gb_EGI60242_7e_40_150	
Nvec_42946_Peptidase_M48	Nvec_45251_	

HG_28150	
Nvec_30799_	Nvec_40420_	

HG_17486	
This group of homology does not contain any annotated genome

HG_22421	
Nvec_38269_	Nvec_26780_	

HG_17550	
Smim_18795_serine_threonine_protein_phosphatase_putative_Ixodes_scapularis_gi_241999938_ref_XP_002434612_6e_120_375	
Nvec_49265_efhand	

HG_12942	
Hsap_Ensmbl0106605_biliverdin_reductase_A_Source_HGNC_Symbol_Acc_1062_BLVRA	
Cgig_21729_Biliverdin_reductase_A_Source_UniProtKB_TrEMBL_Acc_K1R0U7	
Drer_059857_biliverdin_reductase_A_Source_ZFIN_Acc_ZDB_GENE_060929_312_blvra	
Nvec_56179_	Nvec_15985_	

HG_15413	
Sman_116960	Sman_073820	Sman_095400	
Nvec_492_	Nvec_18079_	

HG_11516	
Hsap_Ensmbl0176055_metallo_beta_lactamase_domain_containing_2_Source_HGNC_Symbol_Acc_33711_MBLAC2	
Drer_059689_metallo_beta_lactamase_domain_containing_2_Source_ZFIN_Acc_ZDB_GENE_081104_313_mblac2	
Nvec_11841_Ras	Nvec_30226_Lactamase_B	Nvec_30227_Lactamase_B	Nvec_46101_Lactamase_B	

HG_14123	
Nvec_6138_7tm_1	Nvec_42101_Tryp_alpha_amyl	Nvec_36759_Tryp_alpha_amyl	Nvec_39821_Fun_ATP_synt_8	Nvec_43562_Oxidored_q2	

HG_45713	
This group of homology does not contain any annotated genome

HG_6641	
Nvec_13198_	Nvec_21595_	Nvec_3101_	Nvec_30151_	Nvec_18501_	Nvec_55903_	Nvec_11155_	Nvec_22288_	Nvec_12371_	Nvec_2758_	Nvec_3190_	Nvec_44123_	Nvec_15034_	Nvec_2573_	Nvec_47608_	Nvec_35946_	Nvec_3687_	Nvec_44523_DUF265	Nvec_24981_DUF265	Nvec_26591_	Nvec_56604_	Nvec_46395_	Nvec_2274_	Nvec_42473_	Nvec_6366_	Nvec_23889_	Nvec_8288_	Nvec_13689_	Nvec_49704_	Nvec_41566_	Nvec_37937_	Nvec_29304_	Nvec_34866_	Nvec_48883_	

HG_45270	
Nvec_37606_	

HG_33928	
Nvec_41612_OstA	Nvec_40663_	

HG_32879	
Nvec_24153_I_LWEQ	Nvec_46134_	

HG_36125	
This group of homology does not contain any annotated genome

HG_19879	
This group of homology does not contain any annotated genome

HG_25597	
Gsal_9010_pre_mrna_splicing_factor_prp46_like	
Nvec_5194_	

HG_25830	
Nvec_44049_EGF_CA	

HG_34091	
Nvec_38305_CW_binding_1	Nvec_5658_	

HG_9413	
Cele_011760_T13H5_6_Protein_T13H5_6_T13H5_6_mRNA_complete_cds_Source_RefSeq_mRNA_Acc_NM_063400	
Nvec_16227_	Nvec_4542_	Nvec_34572_DUF798	Nvec_11485_Cytochrom_B561	Nvec_23115_	Nvec_10812_	Nvec_1656_	Nvec_16281_	Nvec_11592_	Nvec_34785_NAC	Nvec_54253_	Nvec_33204_Put_DNA_bind_N	Nvec_54095_	Nvec_6734_	Nvec_24273_	Nvec_39780_	Nvec_47967_	

HG_27083	
Cgig_01135	Cgig_09605	
Spur_017941_Hypp_2362	
Nvec_55700_tRNA_bind	

HG_23355	
Nvec_37127_DUF352	Nvec_55632_Vicilin_N	

HG_18179	
Nvec_41181_DUF164	

HG_5106	
Hsap_Ensmbl0180875_gremlin_2_DAN_family_BMP_antagonist_Source_HGNC_Symbol_Acc_17655_GREM2	Hsap_Ensmbl0166923_gremlin_1_DAN_family_BMP_antagonist_Source_HGNC_Symbol_Acc_2001_GREM1	Hsap_Ensmbl0147869_cerberus_1_DAN_family_BMP_antagonist_Source_HGNC_Symbol_Acc_1862_CER1	Hsap_Ensmbl0179284_DAN_domain_family_member_5_BMP_antagonist_Source_HGNC_Symbol_Acc_26780_DAND5	
Cele_009389_F35B12_10_Protein_F35B12_10_isoform_c_Source_RefSeq_mRNA_Acc_NM_001269411	
Drer_070612_gremlin_1_DAN_family_BMP_antagonist_Source_HGNC_Symbol_Acc_2001_GREM1_2_of_3	Drer_005001_gremlin_2_cysteine_knot_superfamily_Source_ZFIN_Acc_ZDB_GENE_030911_9_grem2	Drer_090720_gremlin_1_homolog_a_cysteine_knot_superfamily_Xenopus_laevis_Source_ZFIN_Acc_ZDB_GENE_040625_1_grem1a	Drer_056057_gremlin_2_DAN_family_BMP_antagonist_Source_HGNC_Symbol_Acc_17655_GREM2_2_of_2	Drer_036471_DAN_domain_family_member_5_Source_ZFIN_Acc_ZDB_GENE_040421_2_dand5	
Spur_020330_Grm	Spur_019983_Dan	
Smim_28326_PREDICTED_gremlin_Canis_lupus_familiaris_gi_57089463_ref_XP_547488_4e_27_113	
Nvec_57158_DAN	

HG_8177	
This group of homology does not contain any annotated genome

HG_13940	
Hsap_Ensmbl0172782_fatty_acid_desaturase_6_Source_HGNC_Symbol_Acc_30459_FADS6	
Drer_091503_Uncharacterized_protein_Source_UniProtKB_TrEMBL_Acc_E7EXJ4_CABZ01073954_1	
Nvec_52821_	

HG_3847	
Spur_022925_TpaseL_15	Spur_005179_Hypp_1569	Spur_003143_Hypp_1435	Spur_023721_TpaseL_16	Spur_004153_Spur_004153	Spur_008463_Spur_008463	Spur_018763_TpaseL_10	Spur_000108_Spur_000108	Spur_012458_Hypp_686	
Nvec_55808_Pentaxin	Nvec_48254_Exo_endo_phos	Nvec_18916_GPS	Nvec_41696_Transposase_5	Nvec_25895_Transposase_5	Nvec_47952_Transposase_5	Nvec_16036_	Nvec_13471_Transposase_5	Nvec_42739_7tm_1	Nvec_23518_DDE	Nvec_59721_DDE	Nvec_31914_	Nvec_59224_Transposase_5	Nvec_24340_Transposase_5	Nvec_36767_Transposase_5	Nvec_19848_DDE	Nvec_55919_DUF1106	Nvec_19801_Transposase_5	Nvec_48021_Transposase_5	Nvec_40423_CENP_B_N	Nvec_11432_	Nvec_1307_Filament	Nvec_39067_	Nvec_53759_Transposase_5	Nvec_47877_Transposase_5	Nvec_40376_	Nvec_562_	Nvec_13688_	Nvec_21697_Transposase_5	Nvec_5278_CbiC	Nvec_19707_	Nvec_42497_	Nvec_14176_	Nvec_6435_	Nvec_46864_Transposase_5	Nvec_45947_CENP_B_N	Nvec_429_	Nvec_8369_CENP_B_N	Nvec_31774_	Nvec_21787_7tm_1	Nvec_47803_	Nvec_47393_Remorin_C	Nvec_27196_	Nvec_8809_	Nvec_18634_CENP_B_N	Nvec_18497_DUF1472	Nvec_59205	Nvec_46821_Ribosomal_L34	Nvec_10544_	Nvec_42527_	Nvec_14236_	Nvec_48020_GATA	Nvec_56552_	Nvec_37462_	

HG_12891	
This group of homology does not contain any annotated genome

HG_4310	
Hsap_Ensmbl0123989_chondroitin_polymerizing_factor_Source_HGNC_Symbol_Acc_24291_CHPF	Hsap_Ensmbl0033100_chondroitin_polymerizing_factor_2_Source_HGNC_Symbol_Acc_29270_CHPF2	
Dmel_0263005_CG43313	
Cgig_15223_Chondroitin_sulfate_synthase_2_Source_UniProtKB_TrEMBL_Acc_K1QTT0	
Cele_003253_mig_22_Protein_MIG_22_isoform_a_Source_RefSeq_mRNA_Acc_NM_066533	
Drer_078392_chondroitin_polymerizing_factor_a_Source_ZFIN_Acc_ZDB_GENE_100504_2_chpfa	Drer_059961_chondroitin_polymerizing_factor_2_Source_ZFIN_Acc_ZDB_GENE_030131_7797_chpf2	Drer_078037_chondroitin_polymerizing_factor_b_Source_ZFIN_Acc_ZDB_GENE_100504_1_chpfb	
Spur_007672_Css2	
Smim_69702_PREDICTED_chondroitin_sulfate_synthase_like_Acyrthosiphon_pisum_gi_193627442_ref_XP_001946198_0_0_555	
Nvec_49135_	

HG_13297	
Hsap_Ensmbl0158480_spermatogenesis_associated_2_Source_HGNC_Symbol_Acc_14681_SPATA2	Hsap_Ensmbl0158792_spermatogenesis_associated_2_like_Source_HGNC_Symbol_Acc_28393_SPATA2L	
Drer_063250_spermatogenesis_associated_2_Source_ZFIN_Acc_ZDB_GENE_070822_5_spata2	Drer_068814_spermatogenesis_associated_2_like_Source_ZFIN_Acc_ZDB_GENE_070705_402_spata2l	Drer_088428_Uncharacterized_protein_Source_UniProtKB_TrEMBL_Acc_E7EZ65_CT027744_3	

HG_10449	
Hsap_Ensmbl0165655_zinc_finger_protein_503_Source_HGNC_Symbol_Acc_23589_ZNF503	Hsap_Ensmbl0183779_zinc_finger_protein_703_Source_HGNC_Symbol_Acc_25883_ZNF703	
Drer_018492_zinc_finger_protein_503_Source_ZFIN_Acc_ZDB_GENE_031113_5_znf503	Drer_035563_zinc_finger_protein_703_Source_ZFIN_Acc_ZDB_GENE_010717_1_znf703	Drer_067720_Uncharacterized_protein_Source_UniProtKB_TrEMBL_Acc_E7FAL5_CABZ01075125_1	
Nvec_29805_	

HG_6965	
Hsap_Ensmbl0106034_cadherin_like_and_PC_esterase_domain_containing_1_Source_HGNC_Symbol_Acc_26159_CPED1	
Cgig_20074	
Drer_045747_cadherin_like_and_PC_esterase_domain_containing_1_Source_ZFIN_Acc_ZDB_GENE_041210_247_cped1	
Spur_003412_C7orf58L	
Smim_55070_PREDICTED_uncharacterized_protein_C7orf58_like_Meleagris_gallopavo_gi_326911348_ref_XP_003202022_8e_57_199	Smim_55066_PREDICTED_uncharacterized_protein_C7orf58_like_Monodelphis_domestica_gi_334348585_ref_XP_001365093_9e_06_50_4	Smim_55076_PREDICTED_uncharacterized_protein_C7orf58_like_isoform_Pan_troglodytes_gi_114615647_ref_XP_001143591_4e_18_87_4	Smim_55061_PREDICTED_similar_to_VCRP9432_Strongylocentrotus_purpuratus_gi_115687317_ref_XP_798152_3e_13_72_8	Smim_55053_PREDICTED_similar_to_VCRP9432_Strongylocentrotus_purpuratus_gi_115687317_ref_XP_798152_6e_18_86_3	
Nvec_23693_Ery_res_leader2	Nvec_57271_	

HG_48069	
This group of homology does not contain any annotated genome

HG_7340	
Nvec_24456_Lipase_chap	Nvec_3511_	Nvec_32647_Glyco_hydro_11	Nvec_19250_SOCS_box	Nvec_58529_	Nvec_41350_	

HG_13120	
Nvec_43662_Ant_C	

HG_10070	
Hsap_Ensmbl0103175_WAP_four_disulfide_core_domain_1_Source_HGNC_Symbol_Acc_15466_WFDC1	
Drer_058003_WAP_four_disulfide_core_domain_1_Source_ZFIN_Acc_ZDB_GENE_070112_352_wfdc1	
Smim_21825_PREDICTED_WAP_four_disulfide_core_domain_protein_like_Xenopus_Silurana_tropicalis_gi_301610928_ref_XP_002934998_3e_16_82_8	

HG_33805	
Nvec_7609_	Nvec_42460_Peptidase_C16	

HG_33941	
Nvec_45509_PX	Nvec_34343_	

HG_33467	
Cgig_08590	
Smim_923_denovo_path1_hypothetical_protein_Plasmodium_berghei_strain_ANKA_gi_68071329_ref_XP_677578_5e_10_59_7	
Nvec_29425_	Nvec_31855_	

HG_64888	
This group of homology does not contain any annotated genome

HG_28524	
This group of homology does not contain any annotated genome

HG_34411	
This group of homology does not contain any annotated genome

HG_9093	
Smim_7179_PREDICTED_neoverrucotoxin_subunit_beta_like_Danio_rerio_gi_326665540_ref_XP_688767_5_2e_10_70_1	Smim_60789_PREDICTED_stonustoxin_subunit_beta_Danio_rerio_gi_125843101_ref_XP_001334297_7e_09_65_5	Smim_7132_PREDICTED_neoverrucotoxin_subunit_beta_like_Danio_rerio_gi_326665540_ref_XP_688767_5_6e_09_65_9	Smim_14367_PREDICTED_neoverrucotoxin_subunit_beta_like_Danio_rerio_gi_326665540_ref_XP_688767_5_1e_05_55_5	Smim_54152_uncharacterized_protein_LOC791500_precursor_Danio_rerio_gi_115529413_ref_NP_001070235_0_001_48_5	Smim_54118_predicted_protein_Laccaria_bicolor_S238N_H82_gi_170117515_ref_XP_001889944_3e_11_72_8	Smim_7130_patoxin_a_subunit_Pterois_antennata_gi_328671576_dbj_BAK18812_0_002_47_4	Smim_7147_hypothetical_protein_BRAFLDRAFT_75504_Branchiostoma_floridae_gi_260812722_ref_XP_002601069_9e_06_50_8	Smim_7131_7131	

HG_23747	
Nvec_21008_Insulin	Nvec_14479_Insulin	

HG_22698	
This group of homology does not contain any annotated genome

HG_26185	
This group of homology does not contain any annotated genome

HG_9140	
Hsap_Ensmbl0172428_myeloma_overexpressed_2_Source_HGNC_Symbol_Acc_21314_MYEOV2	
Dmel_0040754_CG17059	
Cgig_04281	Cgig_16611	
Drer_045296_myeloma_overexpressed_2_Source_ZFIN_Acc_ZDB_GENE_040426_1883_myeov2	
Spur_024310_Myeov2L	

HG_23642	
Nvec_32851_RtxA	Nvec_58372_	Nvec_39254_GRP	

HG_17586	
This group of homology does not contain any annotated genome

HG_22183	
Nvec_28246_M	Nvec_57931_Vicilin_N	Nvec_23370_Sulfate_transp	Nvec_44848_COQ7	Nvec_23585_	

HG_16296	
Nvec_37443_	

HG_20351	
Nvec_7172_	

HG_48597	
This group of homology does not contain any annotated genome

HG_17240	
Spur_001302_Spur_001302	
Smim_83067_osbpl1a_putative_Pediculus_humanus_corporis_gi_242020883_ref_XP_002430880_2e_28_118	

HG_10736	
Hsap_Ensmbl0164746_chromosome_7_open_reading_frame_57_Source_HGNC_Symbol_Acc_22247_C7orf57	
Cgig_18358	
Drer_090872_si_dkey_276j7_1_Source_ZFIN_Acc_ZDB_GENE_060720_44_si_dkey_276j7_1	
Sman_100350	

HG_13207	
Nvec_38399_DUF81	

HG_11278	
Hsap_Ensmbl0183978_cytochrome_c_oxidase_assembly_factor_3_Source_HGNC_Symbol_Acc_24990_COA3	
Dmel_0261353_CG42630	
Cele_018046_F35D11_5_Protein_F35D11_5_F35D11_5_mRNA_complete_cds_Source_RefSeq_mRNA_Acc_NM_062409	
Drer_074312_cytochrome_C_oxidase_assembly_factor_3_Source_ZFIN_Acc_ZDB_GENE_060810_187_coa3	Drer_097456_cytochrome_c_oxidase_assembly_factor_3_Source_HGNC_Symbol_Acc_24990_COA3_2_of_2	
Smim_25368_AGAP012129_PA_Anopheles_gambiae_str_PEST_gi_118792585_ref_XP_320403_3_4e_04_44_7	

HG_11206	
Dmel_0040102_lectin_24Db_lectin_24Db_Source_FlyBase_0040102	Dmel_0040107_lectin_21Ca_lectin_21Ca_Source_FlyBase_0040107	Dmel_0053533_lectin_37Db_lectin_37Db_Source_FlyBase_0053533	Dmel_0031273_CG2839	Dmel_0031373_CG15358	Dmel_0259230_lectin_22C_lectin_22C_Source_FlyBase_0259230	Dmel_0040503_CG7763	Dmel_0040106_lectin_21Cb_lectin_21Cb_Source_FlyBase_0040106	Dmel_0031910_CG15818	Dmel_0040104_lectin_24A_lectin_24A_Source_FlyBase_0040104	Dmel_0040097_lectin_30A_lectin_30A_Source_FlyBase_0040097	Dmel_0015583_Acp29AB_Accessory_gland_specific_peptide_29AB_Source_FlyBase_0015583	Dmel_0040098_lectin_29Ca_lectin_29Ca_Source_FlyBase_0040098	Dmel_0264341_CG43797	
Nvec_6779_Lectin_C	

HG_12222	
Spur_025218_Spur_025218	

HG_10157	
Nvec_40627_DUF959	

HG_48082	
Nvec_20813_	

HG_10052	
Hsap_Ensmbl0206043_chromosome_18_open_reading_frame_63_Source_HGNC_Symbol_Acc_40037_C18orf63	
Cgig_09067	
Cele_017674_F21F3_4_Protein_F21F3_4_F21F3_4_mRNA_complete_cds_Source_RefSeq_mRNA_Acc_NM_059070	
Drer_089979_chromosome_18_open_reading_frame_63_Source_HGNC_Symbol_Acc_40037_C24H18orf63	
Spur_024624_Hypp_1118	

HG_34739	
Nvec_44896_	Nvec_44895_	

HG_6434	
Hsap_Ensmbl0099849_Ras_association_RalGDS_AF_6_domain_family_N_terminal_member_7_Source_HGNC_Symbol_Acc_1166_RASSF7	Hsap_Ensmbl0123094_Ras_association_RalGDS_AF_6_domain_family_N_terminal_member_8_Source_HGNC_Symbol_Acc_13232_RASSF8	
Dmel_0261986_RASSF8	
Cgig_17472_Ras_association_domain_containing_protein_8_Source_UniProtKB_TrEMBL_Acc_K1R9M7	
Cele_019403_K05B2_2_Protein_K05B2_2_isoform_a_Source_RefSeq_mRNA_Acc_NM_001038466	
Drer_045485_Ras_association_RalGDS_AF_6_domain_family_8b_Source_ZFIN_Acc_ZDB_GENE_040426_1338_rassf8b	Drer_045596_Uncharacterized_protein_Source_UniProtKB_TrEMBL_Acc_E7EZE7_CABZ01003826_1	Drer_079917_Ras_association_RalGDS_AF_6_domain_family_N_terminal_member_7a_Source_ZFIN_Acc_ZDB_GENE_091013_3_rassf7a	Drer_003193_Ras_association_RalGDS_AF_6_domain_family_N_terminal_member_7b_Source_ZFIN_Acc_ZDB_GENE_030429_1_rassf7b	Drer_090577_Ras_association_RalGDS_AF_6_domain_family_N_terminal_member_8_Source_HGNC_Symbol_Acc_13232_RASSF8_3_of_3	Drer_094325_Ras_association_RalGDS_AF_6_domain_family_N_terminal_member_7_Source_HGNC_Symbol_Acc_1166_RASSF7_3_of_3	
Spur_020529_Rassf8	
Smim_18444_PREDICTED_ras_association_domain_containing_protein_8_like_Acyrthosiphon_pisum_gi_328714985_ref_XP_001946770_2e_64_230	
Gsal_5897_ras_association_domain_containing_protein_8	

HG_31584	
Nvec_24780_Linker_histone	

HG_9464	
Hsap_Ensmbl0250722_selenoprotein_P_plasma_1_Source_HGNC_Symbol_Acc_10751_SEPP1	
Drer_079727_selenoprotein_P_plasma_1b_Source_ZFIN_Acc_ZDB_GENE_030311_2_sepp1b	Drer_093549_selenoprotein_P_plasma_1a_Source_ZFIN_Acc_ZDB_GENE_030311_1_sepp1a	
Smim_20437_selenoprotein_P_precursor_putative_Ixodes_scapularis_gi_241638528_ref_XP_002410766_1e_26_116	

HG_5198	
Cgig_04420	Cgig_09581	Cgig_26141	Cgig_17626	Cgig_25883	Cgig_09200	Cgig_15131	Cgig_17285	Cgig_19913	Cgig_14399	Cgig_16635	
Nvec_38541_	Nvec_8707_zf_AD	Nvec_28363_	Nvec_1983_	Nvec_57520_	Nvec_29816_	Nvec_4262_	

HG_23729	
This group of homology does not contain any annotated genome

HG_27521	
Nvec_37398_FHA	Nvec_26233_	Nvec_17850_	Nvec_32792_	

HG_19633	
Nvec_51220_	Nvec_51219_	Nvec_3917_	

HG_27111	
Nvec_59277_	Nvec_58600	Nvec_44274_	

HG_7988	
Cgig_04065	

HG_16447	
Cgig_15292	
Spur_018370_Spur_018370	
Nvec_52671_SPAN_X	

HG_23214	
Cgig_16096	
Spur_024641_Spur_024641	
Nvec_52917_	

HG_17222	
Nvec_25374_DUF1087	Nvec_49396_	Nvec_42710_	

HG_13871	
Nvec_8514_Astacin	Nvec_56087_Extensin_2	Nvec_10020_Extensin_2	Nvec_14751_DUF1602	Nvec_24332_	Nvec_20183_Astacin	Nvec_51459_	Nvec_2925_	

HG_22060	
Gsal_807_ankyrin_unc44	

HG_10718	
Hsap_Ensmbl0178645_chromosome_10_open_reading_frame_53_Source_HGNC_Symbol_Acc_27421_C10orf53	
Drer_069363_chromosome_10_open_reading_frame_53_Source_HGNC_Symbol_Acc_27421_C13H10orf53	
Spur_002386_Spur_002386	

HG_10854	
Nvec_42660_	Nvec_53460_	

HG_7906	
Nvec_35724_	Nvec_2230_	Nvec_1903_	Nvec_38053_	Nvec_34414_	Nvec_54507_	Nvec_21707_	Nvec_19542_	Nvec_51245_	Nvec_3766_Moricin	Nvec_45109_	Nvec_27738_	Nvec_52929_	Nvec_54219_Toxin_8	Nvec_53884_	Nvec_45670_	Nvec_6381_	Nvec_49591_	

HG_14036	
This group of homology does not contain any annotated genome

HG_3260	
Hsap_Ensmbl0214655_zinc_finger_SWIM_type_containing_8_Source_HGNC_Symbol_Acc_23528_ZSWIM8	
Dmel_0085430_CG34401	
Cgig_11150	
Cele_004140_ebax_1_Protein_PQN_55_pqn_55_mRNA_complete_cds_Source_RefSeq_mRNA_Acc_NM_069487	
Drer_069397_zinc_finger_SWIM_type_containing_8_Source_ZFIN_Acc_ZDB_GENE_050320_59_zswim8	
Spur_025573_Kiaa0913L	
Smim_81820_PREDICTED_zinc_finger_SWIM_domain_containing_protein_KIAA0913_like_Bombus_terrestris_gi_340713063_ref_XP_003395071_0_0_901	Smim_81842_zinc_finger_protein_putative_Ixodes_scapularis_gi_241999390_ref_XP_002434338_0_0_737	
Sman_132000_Putative_zinc_finger_protein_Source_UniProtKB_TrEMBL_Acc_G4VNY4	
Gsal_1153_zinc_finger_swim_domain_containing_protein_kiaa0913_like	Gsal_14927_zinc_finger_protein	Gsal_1159_zinc_finger_protein	
Nvec_1031_	

HG_45593	
Nvec_24760_PT	Nvec_37005_SAA	

HG_27985	
Spur_024154_Spur_024154	
Nvec_55269_C_tripleX	Nvec_23888_	Nvec_51680_	Nvec_50504_	

HG_1479	
This group of homology does not contain any annotated genome

HG_35053	
Nvec_12305_NAF1	Nvec_6473_	

HG_8687	
Dmel_0033608_CG13220	
Cele_007492_C09G9_1_Protein_C09G9_1_isoform_a_C09G9_1_mRNA_complete_cds_Source_RefSeq_mRNA_Acc_NM_069135	
Spur_000562_Spur_000562	

HG_1614	
Cgig_21440	Cgig_05069	Cgig_26737	Cgig_11367	Cgig_22958	Cgig_23697	Cgig_22605	
Nvec_14689_	Nvec_12932_zf_C2H2	Nvec_12457_zf_C2H2	Nvec_33542_	Nvec_49695_Homeobox	Nvec_44272_	Nvec_208_zf_C2H2	Nvec_33272_Homeobox	Nvec_42852_	Nvec_9299_	Nvec_43564_zf_C2H2	Nvec_42010_Homeobox	Nvec_29214_Homeobox	Nvec_29977_IL8	Nvec_30010_SMC_hinge	Nvec_8349_	Nvec_3975_Sigma70_ECF	Nvec_32997_	Nvec_36299_CryBP1	Nvec_45552_TraC	Nvec_47638_PPV_E2_N	Nvec_27141_zf_CW	Nvec_38480_	Nvec_58629_Homeobox	Nvec_42761_	Nvec_36300_	Nvec_31173_	Nvec_49888_FlaG	Nvec_16969_	Nvec_35197_SAP	Nvec_36118_	Nvec_59251_	Nvec_2872_	Nvec_43517_	Nvec_21350_	Nvec_16141_	

HG_15718	
Nvec_24048_	

HG_26180	
Nvec_55297_Drf_FH1	Nvec_2888_	Nvec_52204_DltD_N	

HG_20556	
This group of homology does not contain any annotated genome

HG_64232	
This group of homology does not contain any annotated genome

HG_19510	
Nvec_19454_	

HG_62167	
This group of homology does not contain any annotated genome

HG_23027	
This group of homology does not contain any annotated genome

HG_15990	
Drer_070622_Uncharacterized_protein_Source_UniProtKB_TrEMBL_Acc_H9GXR8_CABZ01064972_1	Drer_088172_Uncharacterized_protein_Source_UniProtKB_TrEMBL_Acc_F1QVC1_CABZ01056518_1	Drer_091311_Uncharacterized_protein_Source_UniProtKB_TrEMBL_Acc_H9GZA6_CABZ01064973_1	

HG_20387	
Spur_005879_Hypp_1612	

HG_16396	
Nvec_6868_DUF116	Nvec_28308_	

HG_13853	
This group of homology does not contain any annotated genome

HG_16019	
Nvec_48483_SH3_1	Nvec_19294_	

HG_11788	
Dmel_0040513_kappaB_Ras_kappaB_Ras_Source_FlyBase_0040513	
Drer_033548_NFKB_inhibitor_interacting_Ras_like_1_Source_ZFIN_Acc_ZDB_GENE_040718_215_nkiras1	
Sman_059690_Putative_kappa_B_ras_Source_UniProtKB_TrEMBL_Acc_G4VMD8	
Gsal_7993_nf_kappa_b_inhibitor_interacting_ras_like_protein_2	
Nvec_33574_	

HG_13612	
This group of homology does not contain any annotated genome

HG_10836	
Dmel_0028408_Drep_2_DNA_fragmentation_factor_related_protein_2_Source_FlyBase_0028408	Dmel_0024732_Drep_1_DNA_fragmentation_factor_related_protein_1_Source_FlyBase_0024732	Dmel_0028407_Drep_3_DNA_fragmentation_factor_related_protein_3_Source_FlyBase_0028407	
Smim_52905_PREDICTED_similar_to_AGAP005254_PA_Tribolium_castaneum_gi_189241153_ref_XP_974468_3e_64_217	

HG_12258	
This group of homology does not contain any annotated genome

HG_11683	
Hsap_Ensmbl0257961_Homo_sapiens_Rho_GTPase_activating_protein_27_ARHGAP27_transcript_variant_4_mRNA_Source_RefSeq_mRNA_Acc_NM_001282290_AC003070_1	
Cgig_06391	
Spur_001746_Spur_001746	
Nvec_11165_SH3_1	

HG_12322	
Nvec_43320_	Nvec_49625_DPPIV_N	Nvec_43075_FA_desaturase	Nvec_53530_	Nvec_55475_VQ	Nvec_43611_FA_desaturase	Nvec_33137_	

HG_46760	
Nvec_44561_	

HG_41911	
Nvec_15409_	

HG_41606	
This group of homology does not contain any annotated genome

HG_33959	
This group of homology does not contain any annotated genome

HG_38631	
Nvec_10121_	

HG_31958	
Drer_097993_sushi_domain_containing_1_Source_HGNC_Symbol_Acc_25413_SUSD1_3_of_3	Drer_026313_CD97_molecule_Source_HGNC_Symbol_Acc_1711_CD97_1_of_4	Drer_097138_si_ch211_191c10_3_Source_ZFIN_Acc_ZDB_GENE_131127_492_si_ch211_191c10_3	

HG_28847	
Nvec_13343_	

HG_34396	
Nvec_17322_	

HG_33613	
Sman_165150	

HG_9474	
Hsap_Ensmbl0172586_coiled_coil_helix_coiled_coil_helix_domain_containing_1_Source_HGNC_Symbol_Acc_23518_CHCHD1	
Dmel_0040666_CG12848	
Drer_029100_coiled_coil_helix_coiled_coil_helix_domain_containing_1_Source_ZFIN_Acc_ZDB_GENE_060810_176_chchd1	
Spur_009700_Spur_009700	
Smim_66740_CG12848_partial_Drosophila_yakuba_gi_33328859_gb_AAQ09836_8e_12_64_7	
Sman_203180	
Gsal_12864_coiled_coil_helix_coiled_coil_helix_domain_containing_1	
Nvec_12820_CHCH	

HG_64729	
Nvec_15220_VAR1	

HG_27693	
Nvec_58802_Gag_spuma	

HG_5296	
Nvec_27754_	Nvec_4592_Ribosomal_S30AE	Nvec_23053_	Nvec_17978_DUF1399	

HG_22949	
Nvec_19051_	Nvec_47412_	

HG_31274	
Nvec_16361_	Nvec_26986_RepA1_leader	

HG_23724	
Nvec_9221_Cornifin	Nvec_34912_	Nvec_46676_UPF0259	Nvec_33411_7tm_1	Nvec_42576_VlpA_repeat	

HG_63503	
Nvec_45406_7tm_2	

HG_18612	
Nvec_7529_Toxin_29	Nvec_30078_	Nvec_26161_Herpes_LP	Nvec_23973_	Nvec_42526_	Nvec_3418_E_raikovi_mat	

HG_8373	
This group of homology does not contain any annotated genome

HG_24025	
This group of homology does not contain any annotated genome

HG_18202	
Dmel_0259699_CG42353	

HG_16032	
Cgig_09583_Rhodopsin_GQ_coupled_Source_UniProtKB_TrEMBL_Acc_K1Q7K6	
Spur_003105_Hypp_1433	
Nvec_13098_7tm_1	

HG_46606	
Nvec_12595_	Nvec_44924_	

HG_12440	
Dmel_0025335_CG4585	
Cgig_06642	
Smim_62499_PREDICTED_similar_to_CG4585_CG4585_PA_Tribolium_castaneum_gi_189235507_ref_XP_001809330_5e_53_187	

HG_14031	
Nvec_36505_	Nvec_58272_DUF326	

HG_40539	
This group of homology does not contain any annotated genome

HG_43451	
This group of homology does not contain any annotated genome

HG_9886	
Cgig_17924	
Smim_37334_Sel1_domain_protein_repeat_containing_protein_Desulfonatronospira_thiodismutans_ASO3_gi_298528495_ref_ZP_07015899_4e_11_65_5	
Gsal_13744_uncharacterized_protein_loc100888314	
Nvec_42364_	Nvec_7257_	

HG_33667	
Cgig_16646_Putative_palmitoyltransferase_ZDHHC16_Source_UniProtKB_TrEMBL_Acc_K1QAC3	
Nvec_3947_	

HG_9933	
Spur_011929_Hypp_2008	
Nvec_40203_	Nvec_890_	

HG_9757	
Nvec_35200_	

HG_75278	
Spur_007716_Spur_007716	
Nvec_39644_	

HG_33426	
Nvec_18642_CsrA	

HG_25779	
This group of homology does not contain any annotated genome

HG_26659	
Nvec_19389_ABC1	Nvec_37197_Myosin_N	

HG_6130	
Hsap_Ensmbl0011201_Kallmann_syndrome_1_sequence_Source_HGNC_Symbol_Acc_6211_KAL1	
Dmel_0039155_Kal1_Kallmann_syndrome_1_ortholog_Source_FlyBase_0039155	
Cgig_20702_Anosmin_1_Source_UniProtKB_TrEMBL_Acc_K1REC0	Cgig_03665_Anosmin_1_Source_UniProtKB_TrEMBL_Acc_K1Q7S9	
Cele_002181_kal_1_Protein_KAL_1_kal_1_mRNA_complete_cds_Source_RefSeq_mRNA_Acc_NM_061067	
Drer_012896_Kallmann_syndrome_1a_sequence_Source_ZFIN_Acc_ZDB_GENE_000201_9_kal1a	Drer_004932_Kallmann_syndrome_1b_sequence_Source_ZFIN_Acc_ZDB_GENE_000201_13_kal1b	Drer_087064_Uncharacterized_protein_Source_UniProtKB_TrEMBL_Acc_F1R2L9_CABZ01086942_1	
Spur_028470_KmanL	
Smim_15855_PREDICTED_anosmin_Sus_scrofa_gi_335305681_ref_XP_001925105_0_002_43_5	
Sman_198240_Putative_anosmin_Source_UniProtKB_TrEMBL_Acc_G4VJZ3	Sman_142500_Putative_anosmin_Source_UniProtKB_TrEMBL_Acc_G4VE76	
Gsal_9590_kalm_chick_ame_full_anosmin_1_ame_full_kallmann_syndrome_protein_homolog_flags_precursor	

HG_35153	
Spur_025659_FanccL_1	Spur_001940_FanccL	
Nvec_17028_	

HG_26795	
Cele_021578_Y46B2A_3_Protein_Y46B2A_3_Y46B2A_3_mRNA_complete_cds_Source_RefSeq_mRNA_Acc_NM_061434	
Nvec_15601_Toxin_16	Nvec_46637_Toxin_16	

HG_9804	
Cgig_21364_Spermatogenesis_associated_protein_1_Source_UniProtKB_TrEMBL_Acc_K1S5U0	
Drer_094327_Uncharacterized_protein_Source_UniProtKB_TrEMBL_Acc_F1R6D6_CR848761_1	
Spur_023355_Spur_023355	
Smim_5665_PREDICTED_spermatogenesis_associated_like_Saccoglossus_kowalevskii_gi_291227387_ref_XP_002733667_7e_24_115	
Gsal_4834_hypothetical_protein_putative_homolog_to_CAPTEDRAFT_149845_Capitella_teleta	
Nvec_44458_Filament	

HG_9628	
Hsap_Ensmbl0263186_keratin_associated_protein_16_1_Source_HGNC_Symbol_Acc_18916_KRTAP16_1	Hsap_Ensmbl0272651_keratin_associated_protein_10_8_Source_HGNC_Symbol_Acc_20525_KRTAP10_8	Hsap_Ensmbl0273351_keratin_associated_protein_10_4_Source_HGNC_Symbol_Acc_20521_KRTAP10_4	Hsap_Ensmbl0215454_keratin_associated_protein_10_4_Source_HGNC_Symbol_Acc_20521_KRTAP10_4	Hsap_Ensmbl0221837_keratin_associated_protein_10_9_Source_HGNC_Symbol_Acc_22971_KRTAP10_9	Hsap_Ensmbl0205445_keratin_associated_protein_10_2_Source_HGNC_Symbol_Acc_22967_KRTAP10_2	Hsap_Ensmbl0273412_keratin_associated_protein_10_11_Source_HGNC_Symbol_Acc_20528_KRTAP10_11	Hsap_Ensmbl0272804_AP001067_1	Hsap_Ensmbl0189169_keratin_associated_protein_10_12_Source_HGNC_Symbol_Acc_20533_KRTAP10_12	Hsap_Ensmbl0205441_keratin_associated_protein_10_7_Source_HGNC_Symbol_Acc_22970_KRTAP10_7	Hsap_Ensmbl0273322_keratin_associated_protein_10_5_Source_HGNC_Symbol_Acc_22969_KRTAP10_5	Hsap_Ensmbl0273054_keratin_associated_protein_10_3_Source_HGNC_Symbol_Acc_22968_KRTAP10_3	Hsap_Ensmbl0241123_keratin_associated_protein_10_5_Source_HGNC_Symbol_Acc_22969_KRTAP10_5	Hsap_Ensmbl0262542_keratin_associated_protein_29_1_Source_HGNC_Symbol_Acc_34211_KRTAP29_1	Hsap_Ensmbl0215455_keratin_associated_protein_10_1_Source_HGNC_Symbol_Acc_22966_KRTAP10_1	Hsap_Ensmbl0188155_keratin_associated_protein_10_6_Source_HGNC_Symbol_Acc_20523_KRTAP10_6	Hsap_Ensmbl0272961_keratin_associated_protein_10_6_Source_HGNC_Symbol_Acc_20523_KRTAP10_6	Hsap_Ensmbl0221859_keratin_associated_protein_10_10_Source_HGNC_Symbol_Acc_22972_KRTAP10_10	
Nvec_9510_Keratin_B2	

HG_19787	
Drer_069189_si_dkey_242h9_3_Source_ZFIN_Acc_ZDB_GENE_060503_347_si_dkey_242h9_3	

HG_5538	
Gsal_7754_protein	Gsal_2002_protein	
Nvec_14386_Ion_trans_2	Nvec_30326_	Nvec_44231_Ion_trans_2	Nvec_11379_Ion_trans_2	Nvec_11800_Ion_trans_2	Nvec_34706_Ion_trans_2	Nvec_52304_	Nvec_19154_	Nvec_55970_Ion_trans_2	Nvec_23962_	Nvec_49514_Ion_trans_2	Nvec_31965_	Nvec_44301_CXC	Nvec_10528_	Nvec_11798_FeoB_C	Nvec_27663_VPEP	Nvec_32911_	Nvec_7482_	

HG_26144	
Cgig_09066	
Nvec_36521_	

HG_17786	
Nvec_1061_Extensin_2	

HG_23673	
Nvec_43335_	Nvec_16106_	Nvec_8780_	Nvec_29612_	

HG_17714	
This group of homology does not contain any annotated genome

HG_14833	
Nvec_5015_Peptidase_A16_N	Nvec_12901_	Nvec_15666_DUF1252	Nvec_25970_Peptidase_A16_N	Nvec_50405_Remorin_C	

HG_16496	
Nvec_44979_PkinA_anch	

HG_23094	
This group of homology does not contain any annotated genome

HG_12768	
This group of homology does not contain any annotated genome

HG_18320	
This group of homology does not contain any annotated genome

HG_16391	
Cgig_04991	

HG_12527	
Smim_40596_Histone_lysine_N_methyltransferase_SETMAR_Camponotus_floridanus_gi_307175129_gb_EFN65244_7e_13_66_2	

HG_7643	
Dmel_0036227_CG17826	Dmel_0051077_CG31077	
Cgig_26598_Chondroitin_proteoglycan_2_Source_UniProtKB_TrEMBL_Acc_K1QYL3	Cgig_22842	
Nvec_2441_CBM_14	

HG_7514	
Nvec_19045_	

HG_6671	
Nvec_33380_Herpes_capsid	

HG_1948	
This group of homology does not contain any annotated genome

HG_34424	
This group of homology does not contain any annotated genome

HG_64829	
This group of homology does not contain any annotated genome

HG_25961	
Nvec_14639_	

HG_27552	
Cgig_23510	
Spur_014981_Hypp_105	

HG_66387	
Nvec_5206_OmpA	

HG_1351	
Hsap_Ensmbl0137875_BCL2_like_10_apoptosis_facilitator_Source_HGNC_Symbol_Acc_993_BCL2L10	Hsap_Ensmbl0143384_myeloid_cell_leukemia_sequence_1_BCL2_related_Source_HGNC_Symbol_Acc_6943_MCL1	
Cgig_06540_Bcl_2_like_protein_1_Source_UniProtKB_TrEMBL_Acc_K1QHH5	Cgig_06542_Apoptosis_regulator_Bcl_2_Source_UniProtKB_TrEMBL_Acc_K1R9D6	
Drer_008363_myeloid_cell_leukemia_sequence_1b_Source_ZFIN_Acc_ZDB_GENE_030825_1_mcl1b	Drer_026766_BCL2_like_10_apoptosis_facilitator_Source_ZFIN_Acc_ZDB_GENE_030825_2_bcl2l10	Drer_009779_myeloid_cell_leukemia_sequence_1a_Source_ZFIN_Acc_ZDB_GENE_000511_7_mcl1a	
Spur_010786_Mcl	

HG_27078	
Cgig_06531	
Nvec_8976_	Nvec_51784_	Nvec_43719_zf_U1	Nvec_56903_	

HG_4937	
Spur_020496_PolypL_952	Spur_010768_RtL_24	
Nvec_19895_PHD	Nvec_22184_PHD	Nvec_270_PHD	Nvec_42667_Ribosomal_S9	Nvec_33679_	

HG_23414	
Nvec_5198_	Nvec_39820_PKD	

HG_20638	
Smim_10840_biorientation_of_chromosomes_in_cell_division_protein_Danio_rerio_gi_115749602_ref_NP_001070180_6e_04_47_4	

HG_63570	
Nvec_11637_	

HG_23245	
Nvec_32850_GRP	Nvec_48474_	Nvec_58371	

HG_4293	
Spur_014960_Hypp_769	Spur_020327_Hypp_970	
Nvec_4521_TPR_2	Nvec_32582_	

HG_21790	
This group of homology does not contain any annotated genome

HG_14951	
Cele_007598_C15A11_4_Protein_C15A11_4_C15A11_4_mRNA_complete_cds_Source_RefSeq_mRNA_Acc_NM_059688	Cele_007599_C15A11_7_Protein_C15A11_7_isoform_a_C15A11_7_mRNA_complete_cds_Source_RefSeq_mRNA_Acc_NM_059691	Cele_017806_F26A1_8_Protein_F26A1_8_F26A1_8_mRNA_complete_cds_Source_RefSeq_mRNA_Acc_NM_065596	Cele_017804_F26A1_6_Protein_F26A1_6_F26A1_6_mRNA_complete_cds_Source_RefSeq_mRNA_Acc_NM_065593	Cele_017805_F26A1_7_Protein_F26A1_7_F26A1_7_mRNA_complete_cds_Source_RefSeq_mRNA_Acc_NM_065595	

HG_23140	
Cgig_09074	

HG_45721	
Spur_006590_Hypp_486	
Nvec_7781_	

HG_44672	
Nvec_25625_	

HG_11250	
Dmel_0003751_trk_trunk_Source_FlyBase_0003751	
Cgig_25349_Protein_trunk_Source_UniProtKB_TrEMBL_Acc_K1RXQ7	
Nvec_4951_	Nvec_16552_	

HG_33767	
Hsap_Ensmbl0159588_coiled_coil_domain_containing_17_Source_HGNC_Symbol_Acc_26574_CCDC17	
Nvec_31279_PI3K_C2	

HG_1675	
Hsap_Ensmbl0156869_ferric_chelate_reductase_1_Source_HGNC_Symbol_Acc_27622_FRRS1	
Dmel_0034067_CG8399	
Cgig_24840_Putative_ferric_chelate_reductase_1_Source_UniProtKB_TrEMBL_Acc_K1RP14	Cgig_15384_Putative_ferric_chelate_reductase_1_like_protein_Source_UniProtKB_TrEMBL_Acc_K1QC66	Cgig_23580_Ferric_chelate_reductase_1_Source_UniProtKB_TrEMBL_Acc_K1RGR1	Cgig_25208_Putative_ferric_chelate_reductase_1_like_protein_Source_UniProtKB_TrEMBL_Acc_K1RDF5	Cgig_01974	Cgig_26143_Putative_ferric_chelate_reductase_1_Source_UniProtKB_TrEMBL_Acc_K1QTJ9	
Cele_007339_C05D12_1_Protein_C05D12_1_C05D12_1_mRNA_complete_cds_Source_RefSeq_mRNA_Acc_NM_064031	Cele_077490_M03A1_8_Protein_M03A1_8_M03A1_8_mRNA_complete_cds_Source_RefSeq_mRNA_Acc_NM_001129152	Cele_009081_F23B12_4_Protein_F23B12_4_isoform_c_F23B12_4_mRNA_complete_cds_Source_RefSeq_mRNA_Acc_NM_001269656	
Drer_069022_ferric_chelate_reductase_1a_Source_ZFIN_Acc_ZDB_GENE_070705_45_frrs1a	Drer_077605_ferric_chelate_reductase_1_Source_HGNC_Symbol_Acc_27622_FRRS1_5_of_5	Drer_076183_ferric_chelate_reductase_1a_Source_ZFIN_Acc_ZDB_GENE_070705_45_frrs1a	Drer_061481_ferric_chelate_reductase_1_Source_HGNC_Symbol_Acc_27622_FRRS1_2_of_5	
Spur_026165_Reeler_Ccp	Spur_016188_ReelerL_4	Spur_015603_ReelerL_2	Spur_015604_ReelerL_3	Spur_002367_ReelerL_1	
Smim_9085_AGAP005170_PA_Anopheles_gambiae_str_PEST_gi_158292702_ref_XP_314066_4_2e_104_337	
Sman_196110_Ceramidase_Source_UniProtKB_TrEMBL_Acc_G4VNB4	
Nvec_3043_	

HG_70970	
Nvec_22836_	

HG_72425	
This group of homology does not contain any annotated genome

HG_32405	
Sman_160340_Putative_translation_initiation_factor_IF_2_Source_UniProtKB_TrEMBL_Acc_G4VT98	
Nvec_14511_Keratin_B2	Nvec_11301_	Nvec_22071_Keratin_B2	

HG_8971	
This group of homology does not contain any annotated genome

HG_28109	
This group of homology does not contain any annotated genome

HG_64706	
Nvec_33238_	

HG_19815	
Cgig_08530_Ubiquitin_conjugating_enzyme_E2_U_Source_UniProtKB_TrEMBL_Acc_K1QM65	
Nvec_26411_GAS2	

HG_9170	
Hsap_Ensmbl0260230_ferric_chelate_reductase_1_like_Source_HGNC_Symbol_Acc_1362_FRRS1L	
Cele_016627_C44B7_5_Protein_C44B7_5_C44B7_5_mRNA_complete_cds_Source_RefSeq_mRNA_Acc_NM_063003	
Drer_055069_ferric_chelate_reductase_1_like_Source_HGNC_Symbol_Acc_1362_FRRS1L	
Nvec_3046_	

HG_5419	
Hsap_Ensmbl0139722_vacuolar_protein_sorting_37_homolog_B_S_cerevisiae_Source_HGNC_Symbol_Acc_25754_VPS37B	Hsap_Ensmbl0167987_vacuolar_protein_sorting_37_homolog_C_S_cerevisiae_Source_HGNC_Symbol_Acc_26097_VPS37C	Hsap_Ensmbl0176428_vacuolar_protein_sorting_37_homolog_D_S_cerevisiae_Source_HGNC_Symbol_Acc_18287_VPS37D	Hsap_Ensmbl0262018_vacuolar_protein_sorting_37_homolog_D_S_cerevisiae_Source_HGNC_Symbol_Acc_18287_VPS37D	
Dmel_0037299_CG1115	
Cgig_07138_Vacuolar_protein_sorting_associated_protein_37C_Source_UniProtKB_TrEMBL_Acc_K1PM68	
Cele_016990_vps_37_Protein_VPS_37_vps_37_mRNA_complete_cds_Source_RefSeq_mRNA_Acc_NM_072073	
Drer_039319_vacuolar_protein_sorting_37_homolog_B_S_cerevisiae_Source_ZFIN_Acc_ZDB_GENE_060526_254_vps37b	Drer_031836_vacuolar_protein_sorting_37_homolog_C_S_cerevisiae_Source_HGNC_Symbol_Acc_26097_VPS37C	Drer_097055_vacuolar_protein_sorting_37_homolog_D_S_cerevisiae_Source_HGNC_Symbol_Acc_18287_VPS37D	Drer_028391_vacuolar_protein_sorting_37_homolog_B_S_cerevisiae_Source_HGNC_Symbol_Acc_25754_VPS37B_1_of_2	
Spur_016956_Vps37hb	
Smim_2286_vacuolar_protein_sorting_protein_putative_Ixodes_scapularis_gi_241111850_ref_XP_002399406_3e_38_143	Smim_64729_vacuolar_protein_sorting_protein_putative_Ixodes_scapularis_gi_241111850_ref_XP_002399406_1e_59_195	
Nvec_18353_Mod_r	

HG_13917	
This group of homology does not contain any annotated genome

HG_4623	
Hsap_Ensmbl0067840_PDZ_domain_containing_4_Source_HGNC_Symbol_Acc_21167_PDZD4	Hsap_Ensmbl0165966_PDZ_domain_containing_ring_finger_4_Source_HGNC_Symbol_Acc_30552_PDZRN4	Hsap_Ensmbl0267915_PDZ_domain_containing_4_Source_HGNC_Symbol_Acc_21167_PDZD4	
Dmel_0024728_Slip1_Slip1_Source_FlyBase_0024728	
Cgig_03210_PDZ_domain_containing_RING_finger_protein_3_Source_UniProtKB_TrEMBL_Acc_K1PSI6	Cgig_03208_PDZ_domain_containing_RING_finger_protein_3_Source_UniProtKB_TrEMBL_Acc_K1PD99	Cgig_03209	Cgig_11256_PDZ_domain_containing_RING_finger_protein_4_Source_UniProtKB_TrEMBL_Acc_K1QDW8	
Cele_016846_C50F7_6_Protein_C50F7_6_C50F7_6_mRNA_complete_cds_Source_RefSeq_mRNA_Acc_NM_068861	
Drer_073869_PDZ_domain_containing_RING_finger_3b_Source_ZFIN_Acc_ZDB_GENE_071022_4_pdzrn3b	Drer_060182_PDZ_domain_containing_4_Source_ZFIN_Acc_ZDB_GENE_050208_15_pdzd4	Drer_090564_PDZ_domain_containing_4_Source_HGNC_Symbol_Acc_21167_PDZD4_2_of_2	Drer_045687_PDZ_domain_containing_ring_finger_4_Source_ZFIN_Acc_ZDB_GENE_041210_237_pdzrn4	Drer_086878_Uncharacterized_protein_Source_UniProtKB_TrEMBL_Acc_H9GYT3_CABZ01095157_1	Drer_073757_PDZ_domain_containing_RING_finger_3a_Source_ZFIN_Acc_ZDB_GENE_090313_307_pdzrn3a	
Spur_027528_Pdzrn4	Spur_019594_Spur_019594	
Smim_80516_PREDICTED_similar_to_PDZ_domain_containing_RING_finger_protein_4_Ligand_of_Numb_protein_X_4_SEMACAP3_like_protein_Tribolium_castaneum_gi_91082571_ref_XP_966550_9e_35_150	
Sman_141520	
Gsal_4677_e3_ubiquitin_protein_ligase_pdzrn3	

HG_18187	
Nvec_29746_Toxin_22	Nvec_30340_	

HG_22106	
Dmel_0033951_CG10139	

HG_3780	
Hsap_Ensmbl0012124_CD22_molecule_Source_HGNC_Symbol_Acc_1643_CD22	
Drer_053027_Uncharacterized_protein_Source_UniProtKB_TrEMBL_Acc_F1Q8Q5_FP016247_1	Drer_069197_Uncharacterized_protein_Source_UniProtKB_TrEMBL_Acc_E7F5K0_BX908759_1	Drer_034910_si_ch211_152f2_2_Source_ZFIN_Acc_ZDB_GENE_121214_75_si_ch211_152f2_2	Drer_057844_zgc_171470_Source_ZFIN_Acc_ZDB_GENE_080204_4_zgc_171470	Drer_089894_Uncharacterized_protein_Source_UniProtKB_TrEMBL_Acc_E7F8Z2_CABZ01058865_2	Drer_034098_Uncharacterized_protein_Source_UniProtKB_TrEMBL_Acc_F1R8Q7_CABZ01058865_1	Drer_096623_si_ch211_1f22_13_Source_ZFIN_Acc_ZDB_GENE_121214_68_si_ch211_1f22_13	Drer_096570_si_dkey_27j5_7_Source_ZFIN_Acc_ZDB_GENE_121214_123_si_dkey_27j5_7	Drer_070223_Uncharacterized_protein_Source_UniProtKB_TrEMBL_Acc_E7EXX0_CABZ01058865_2	Drer_094157_si_dkey_27j5_10_Source_ZFIN_Acc_ZDB_GENE_121214_151_si_dkey_27j5_10	Drer_043426_Uncharacterized_protein_Source_UniProtKB_TrEMBL_Acc_E7F4H5_CABZ01058867_1	Drer_055277_Uncharacterized_protein_Source_UniProtKB_TrEMBL_Acc_F1RCZ6_CR548631_2	Drer_062309_si_ch211_1f22_14_Source_ZFIN_Acc_ZDB_GENE_121214_69_si_ch211_1f22_14	Drer_096534_si_dkey_27j5_8_Source_ZFIN_Acc_ZDB_GENE_121214_156_si_dkey_27j5_8	Drer_090329_Uncharacterized_protein_Source_UniProtKB_TrEMBL_Acc_E7EZS8_CR790369_2	Drer_092322_si_ch211_152f2_1_Source_ZFIN_Acc_ZDB_GENE_121214_70_si_ch211_152f2_1	Drer_096574_si_ch211_152f2_4_Source_ZFIN_Acc_ZDB_GENE_121214_86_si_ch211_152f2_4	Drer_094524_si_ch211_1f22_11_Source_ZFIN_Acc_ZDB_GENE_121214_66_si_ch211_1f22_11	Drer_096507_si_ch211_1f22_8_Source_ZFIN_Acc_ZDB_GENE_121214_83_si_ch211_1f22_8	Drer_096543_si_ch211_1f22_7_Source_ZFIN_Acc_ZDB_GENE_121214_167_si_ch211_1f22_7	Drer_096670_si_ch211_1f22_16_Source_ZFIN_Acc_ZDB_GENE_121214_59_si_ch211_1f22_16	Drer_096523_si_ch73_94k4_5_Source_ZFIN_Acc_ZDB_GENE_121214_94_si_ch73_94k4_5	Drer_093845_si_ch211_1f22_12_Source_ZFIN_Acc_ZDB_GENE_121214_103_si_ch211_1f22_12	Drer_096619_si_ch211_1f22_10_Source_ZFIN_Acc_ZDB_GENE_121214_82_si_ch211_1f22_10	Drer_086301_si_dkey_27j5_6_Source_ZFIN_Acc_ZDB_GENE_121214_157_si_dkey_27j5_6	Drer_020812_si_ch73_177h5_2_Source_ZFIN_Acc_ZDB_GENE_081104_247_si_ch73_177h5_2	Drer_053005_cd22_molecule_Source_ZFIN_Acc_ZDB_GENE_050522_521_cd22	Drer_093880_Uncharacterized_protein_Source_UniProtKB_TrEMBL_Acc_E9QFJ4_CABZ01058873_4	Drer_089993_Uncharacterized_protein_Source_UniProtKB_TrEMBL_Acc_F1QTL8_CR788255_1	Drer_087148_Uncharacterized_protein_Source_UniProtKB_TrEMBL_Acc_F1QT76_CR790369_1	Drer_034092_sc_d0284_Source_ZFIN_Acc_ZDB_GENE_080327_4_sc_d0284	Drer_088451_Uncharacterized_protein_Source_UniProtKB_TrEMBL_Acc_F1QCY3_CABZ01058868_2	Drer_054655_si_ch211_1f22_5_Source_ZFIN_Acc_ZDB_GENE_121214_105_si_ch211_1f22_5	Drer_089316_Uncharacterized_protein_Source_UniProtKB_TrEMBL_Acc_F1QED9_CABZ01058873_2	Drer_089710_Uncharacterized_protein_Source_UniProtKB_TrEMBL_Acc_F1R1M8_CABZ01058873_3	Drer_096634_si_ch73_94k4_1_Source_ZFIN_Acc_ZDB_GENE_121214_110_si_ch73_94k4_1	Drer_091074_Uncharacterized_protein_Source_UniProtKB_TrEMBL_Acc_E7F8F8_CABZ01043557_1	Drer_043445_si_ch211_152f2_3_Source_ZFIN_Acc_ZDB_GENE_121214_85_si_ch211_152f2_3	Drer_096671_si_ch73_94k4_3_Source_ZFIN_Acc_ZDB_GENE_121214_91_si_ch73_94k4_3	Drer_086166_si_ch211_286b5_9_Source_ZFIN_Acc_ZDB_GENE_121214_63_si_ch211_286b5_9	Drer_094391_si_ch211_1f22_3_Source_ZFIN_Acc_ZDB_GENE_121214_89_si_ch211_1f22_3	Drer_096621_si_ch211_1f22_4_Source_ZFIN_Acc_ZDB_GENE_121214_107_si_ch211_1f22_4	Drer_034466_Uncharacterized_protein_Source_UniProtKB_TrEMBL_Acc_F1QHS2_CABZ01058873_1	Drer_096656_si_ch211_1f22_6_Source_ZFIN_Acc_ZDB_GENE_121214_119_si_ch211_1f22_6	Drer_096625_si_ch211_286b5_8_Source_ZFIN_Acc_ZDB_GENE_121214_73_si_ch211_286b5_8	Drer_017984_zgc_172106_Source_ZFIN_Acc_ZDB_GENE_080204_42_zgc_172106	Drer_057850_Uncharacterized_protein_Source_UniProtKB_TrEMBL_Acc_E7FD44_CABZ01058868_1	Drer_096650_si_dkey_27j5_11_Source_ZFIN_Acc_ZDB_GENE_121214_127_si_dkey_27j5_11	Drer_096576_si_ch211_286b5_6_Source_ZFIN_Acc_ZDB_GENE_121214_216_si_ch211_286b5_6	Drer_076539_si_ch211_53m15_1_Source_ZFIN_Acc_ZDB_GENE_100921_17_si_ch211_53m15_1	Drer_096585_si_ch211_1f22_9_Source_ZFIN_Acc_ZDB_GENE_121214_139_si_ch211_1f22_9	Drer_090519_Uncharacterized_protein_Source_UniProtKB_TrEMBL_Acc_E7F0Q8_CT027682_3	Drer_088761_Uncharacterized_protein_Source_UniProtKB_TrEMBL_Acc_E7EXE5_CABZ01058871_1	Drer_088940_Uncharacterized_protein_Source_UniProtKB_TrEMBL_Acc_E7EZT2_CT027682_1	Drer_089281_Uncharacterized_protein_Source_UniProtKB_TrEMBL_Acc_E7EY08_CT027682_2	Drer_094928_si_ch211_53m15_2_Source_ZFIN_Acc_ZDB_GENE_100922_24_si_ch211_53m15_2	

HG_14459	
Cgig_06111	
Smim_61720_PREDICTED_similar_to_NAD_ADP_ribosyltransferase_3_like_protein_Strongylocentrotus_purpuratus_gi_115921060_ref_XP_793640_0_0_723	
Nvec_50447_ProQ	

HG_23122	
This group of homology does not contain any annotated genome

HG_20410	
Sman_023670_Putative_tar_rna_binding_protein_Trbp_Source_UniProtKB_TrEMBL_Acc_G4VFT7	
Gsal_15243_risc_loading_complex_subunit_tarbp2_like	

HG_48656	
This group of homology does not contain any annotated genome

HG_12217	
This group of homology does not contain any annotated genome

HG_46655	
Nvec_9689_	Nvec_4500_A1_Propeptide	

HG_11168	
Hsap_Ensmbl0103550_lysine_rich_nucleolar_protein_1_Source_HGNC_Symbol_Acc_34404_KNOP1	
Cgig_26976_C16orf88_like_protein_Source_UniProtKB_TrEMBL_Acc_K1QT20	
Drer_077721_lysine_rich_nucleolar_protein_1_Source_ZFIN_Acc_ZDB_GENE_090313_76_knop1	
Nvec_20358_	

HG_40588	
This group of homology does not contain any annotated genome

HG_27998	
Nvec_48490_	Nvec_20024_Atracotoxin	Nvec_57472_	Nvec_6928_	

HG_43090	
Nvec_13967_	

HG_9494	
Hsap_Ensmbl0111850_small_integral_membrane_protein_8_Source_HGNC_Symbol_Acc_21401_SMIM8	Hsap_Ensmbl0226524_RP1_102H19_8	
Dmel_0052448_CG32448	
Cgig_14695	
Drer_071040_small_integral_membrane_protein_8_Source_ZFIN_Acc_ZDB_GENE_050522_423_smim8	
Spur_009984_Spur_009984	
Drer_071040_small_integral_membrane_protein_8_Source_ZFIN_Acc_ZDB_GENE_050522_423_smim8	Hsap_Ensmbl0111850_small_integral_membrane_protein_8_Source_HGNC_Symbol_Acc_21401_SMIM8	

HG_34114	
Nvec_43848_	Nvec_43849_	

HG_71189	
This group of homology does not contain any annotated genome

HG_31474	
Nvec_4990_Collagen	Nvec_23624_Collagen	Nvec_6518_Ery_res_leader1	

HG_8949	
Hsap_Ensmbl0169598_DNA_fragmentation_factor_40kDa_beta_polypeptide_caspase_activated_DNase_Source_HGNC_Symbol_Acc_2773_DFFB	
Dmel_0028406_Drep_4_DNA_fragmentation_factor_related_protein_4_Source_FlyBase_0028406	
Cgig_11743_DNAation_factor_subunit_beta_Source_UniProtKB_TrEMBL_Acc_K1P4N7	
Drer_009748_DNA_fragmentation_factor_beta_polypeptide_caspase_activated_DNase_Source_ZFIN_Acc_ZDB_GENE_030826_4_dffb	
Nvec_1467_CIDE_N	

HG_9412	
Hsap_Ensmbl0163362_chromosome_1_open_reading_frame_106_Source_HGNC_Symbol_Acc_25599_C1orf106	
Dmel_0036476_CG6945	
Cele_008555_F07C6_4_Protein_F07C6_4_isoform_e_M02B1_4_mRNA_complete_cds_Source_RefSeq_mRNA_Acc_NM_001268746	
Drer_070571_chromosome_1_open_reading_frame_106_Source_HGNC_Symbol_Acc_25599_C11H1orf106_1_of_2	Drer_078155_chromosome_1_open_reading_frame_106_Source_HGNC_Symbol_Acc_25599_C8H1orf106_2_of_2	
Smim_5913_PREDICTED_moesin_like_Saccoglossus_kowalevskii_gi_291244507_ref_XP_002742138_9e_42_174	
Nvec_26457_Band_41	

HG_19595	
Spur_020085_Spur_020085	
Nvec_33902_Metallothionein	Nvec_17898_Entericidin	Nvec_22728_	Nvec_28041_	

HG_18169	
This group of homology does not contain any annotated genome

HG_9107	
Nvec_8127_RVT_1	Nvec_13410_	Nvec_44297_RVT_1	Nvec_29181_TFIIS_M	Nvec_7563_zf_CCHC	Nvec_17009_zf_CCHC	Nvec_51203_DivIVA	Nvec_14477_zf_CCHC	Nvec_20746_zf_CCHC	Nvec_41527_zf_CCHC	Nvec_52218_zf_CCHC	Nvec_13242_	Nvec_10863_	Nvec_5762_	Nvec_42620_DivIVA	Nvec_34944_DUF1087	Nvec_19982_	

HG_16168	
Nvec_46486_RNA_pol_Rpb2_1	Nvec_53197_TP2	Nvec_26160_	Nvec_53199_	Nvec_35847_	Nvec_7674_	Nvec_28008_	

HG_4086	
Smim_14708_PREDICTED_THAP_domain_containing_protein_5_like_Acyrthosiphon_pisum_gi_328697230_ref_XP_003240276_2e_09_58_5	

HG_16473	
Cgig_23720	
Nvec_55829_	

HG_48638	
This group of homology does not contain any annotated genome

HG_55372	
This group of homology does not contain any annotated genome

HG_13761	
Cgig_12092	
Spur_008114_Spur_008114	

HG_46468	
Smim_81889_serine_threonine_protein_kinase_PITSLRE_putative_Pediculus_humanus_corporis_gi_242011543_ref_XP_002426508_2e_14_75_1	

HG_11591	
Nvec_32051_	Nvec_30276_	Nvec_5534_Peptidase_C48	Nvec_19346_ATP_synt_E_2	Nvec_17150_Peptidase_S51	Nvec_16951_Ribosomal_S20p	Nvec_10966_Peptidase_C48	Nvec_5688_Clavanin	Nvec_48812_AFP	Nvec_41228_DUF1014	Nvec_17151_	Nvec_41918_DUF834	

HG_6788	
Dmel_0033767_CG13148	
Cgig_05232	Cgig_07390	Cgig_14225	
Drer_096714_si_dkey_66i24_7_Source_ZFIN_Acc_ZDB_GENE_130603_106_si_dkey_66i24_7	Drer_096602_si_ch1073_357b18_4_Source_ZFIN_Acc_ZDB_GENE_121214_213_si_ch1073_357b18_4	
Smim_29017_protein_GT_like_Arabidopsis_thaliana_gi_15217472_ref_NP_174594_5e_04_48_5	Smim_29013_putative_DNA_binding_protein_Gt_Oryza_sativa_Japonica_Group_gi_49388398_dbj_BAD25534_9e_06_52_0	
Nvec_2199_	

HG_8006	
Nvec_8828_	Nvec_19440_	Nvec_17892_Cerato_platanin	Nvec_22589_	Nvec_13313_	Nvec_2327_HTH_1	Nvec_11115_	Nvec_45891_	Nvec_18693_	Nvec_5229_	Nvec_52456_	Nvec_30593_	Nvec_21093_	Nvec_47764_	Nvec_59235_	Nvec_24974_	Nvec_528_	Nvec_30691_	Nvec_11427_	Nvec_41802_	Nvec_32059_	Nvec_54056_	Nvec_15932_	Nvec_58825_MIB_HERC2	Nvec_35270_Jacalin	

HG_10334	
This group of homology does not contain any annotated genome

HG_10029	
Nvec_56573_	Nvec_55379_SAM_2	Nvec_51699_SAM_2	Nvec_22638_	Nvec_56572_	Nvec_44425_SAM_1	

HG_44362	
Nvec_57214_Osteopontin	Nvec_42314_	

HG_45242	
Nvec_23069_	Nvec_749_	

HG_44057	
This group of homology does not contain any annotated genome

HG_9777	
Hsap_Ensmbl0181585_transmembrane_inner_ear_Source_HGNC_Symbol_Acc_30800_TMIE	
Dmel_0032860_CG15130	
Cele_012662_Y39A1C_1_Protein_Y39A1C_1_Y39A1C_1_mRNA_complete_cds_Source_RefSeq_mRNA_Acc_NM_066990	
Drer_069423_transmembrane_inner_ear_Source_ZFIN_Acc_ZDB_GENE_061207_9_tmie	
Nvec_33569_	

HG_9953	
Spur_006238_Kiaa1109L	Spur_007873_Hypp_29	Spur_006716_Hypp_491	Spur_006694_Hypp_1675	Spur_002062_Spur_002062	Spur_009369_1_Spur_009369_1	Spur_016908_Hypp_851	Spur_007874_Hypp_1749	Spur_000945_Spur_000945	Spur_007164_Spur_007164	Spur_011654_Spur_011654	Spur_013743_Spur_013743	Spur_022511_Spur_022511	Spur_023095_Spur_023095	
Nvec_15121_	

HG_36064	
Nvec_5631_	

HG_32641	
Nvec_67_Ribosomal_S13_N	

HG_19915	
Nvec_45127_Myosin_tail_2	

HG_23737	
Nvec_8284_C1_3	Nvec_13358_	Nvec_55164_	

HG_4762	
Hsap_Ensmbl0148516_zinc_finger_E_box_binding_homeobox_1_Source_HGNC_Symbol_Acc_11642_ZEB1	Hsap_Ensmbl0169554_zinc_finger_E_box_binding_homeobox_2_Source_HGNC_Symbol_Acc_14881_ZEB2	
Dmel_0004606_zfh1_Zn_finger_homeodomain_1_Source_FlyBase_0004606	
Cgig_07234_Zinc_finger_protein_1_Source_UniProtKB_TrEMBL_Acc_K1PUC1	
Cele_006970_zag_1_Protein_ZAG_1_zag_1_mRNA_complete_cds_Source_RefSeq_mRNA_Acc_NM_068023	
Drer_078416_zinc_finger_E_box_binding_homeobox_2b_Source_ZFIN_Acc_ZDB_GENE_080717_1_zeb2b	Drer_013207_zinc_finger_E_box_binding_homeobox_1b_Source_ZFIN_Acc_ZDB_GENE_010621_1_zeb1b	Drer_016788_zinc_finger_E_box_binding_homeobox_1a_Source_ZFIN_Acc_ZDB_GENE_070912_124_zeb1a	Drer_062338_zinc_finger_E_box_binding_homeobox_2a_Source_ZFIN_Acc_ZDB_GENE_070912_553_zeb2a	
Spur_022242_Smad_ip	
Smim_5625_transcription_factor_putative_Ixodes_scapularis_gi_241025813_ref_XP_002406198_2e_84_294	Smim_46674_transcription_factor_putative_Ixodes_scapularis_gi_241025813_ref_XP_002406198_4e_05_47_0	
Sman_166560_Transcription_factor_putative_Source_UniProtKB_TrEMBL_Acc_C4QJB0	
Nvec_4115_Homeobox	

HG_22583	
Cgig_25066	
Nvec_17140_	

HG_8547	
Cgig_13076_Glutathione_S_transferase_A_Source_UniProtKB_TrEMBL_Acc_K1QBB4	Cgig_19456_Glutathione_S_transferase_A_Source_UniProtKB_TrEMBL_Acc_K1R6D4	Cgig_13077_Glutathione_S_transferase_A_Source_UniProtKB_TrEMBL_Acc_K1QJ85	Cgig_24197_Glutathione_S_transferase_A_Source_UniProtKB_TrEMBL_Acc_K1QYK7	
Drer_042620_zgc_162356_Source_ZFIN_Acc_ZDB_GENE_090507_1_zgc_162356	

HG_749	
Cgig_26362_Solute_carrier_family_35_member_E1_like_protein_Source_UniProtKB_TrEMBL_Acc_K1QY62	Cgig_03560_Arrestin_domain_containing_protein_2_Source_UniProtKB_TrEMBL_Acc_K1PS26	Cgig_00196	Cgig_13968	Cgig_04569	Cgig_25522	Cgig_00317	Cgig_19095	Cgig_21513	Cgig_21912	Cgig_25969	Cgig_28057	Cgig_21897	Cgig_21974	Cgig_02679	Cgig_09011_Alstrom_syndrome_protein_1_Source_UniProtKB_TrEMBL_Acc_K1QQ92	Cgig_22665	Cgig_13981	Cgig_25322	Cgig_12445	Cgig_20554	Cgig_19813	Cgig_06180	Cgig_02105_Protein_mab_21_Source_UniProtKB_TrEMBL_Acc_K1PFC0	Cgig_02477	Cgig_11922	Cgig_21916	Cgig_00861	Cgig_07282	Cgig_03124	Cgig_15098	Cgig_03580	Cgig_24234	Cgig_15101	Cgig_15095	Cgig_14351	Cgig_26369	Cgig_08649	Cgig_05071_Protein_mab_21_Source_UniProtKB_TrEMBL_Acc_K1QF40	Cgig_18442_Protein_mab_21_Source_UniProtKB_TrEMBL_Acc_K1QSL0	Cgig_03701	Cgig_15701	Cgig_13161_Protein_mab_21_Source_UniProtKB_TrEMBL_Acc_K1RF82	Cgig_19096	Cgig_15443	Cgig_24613	Cgig_28177	Cgig_13983	Cgig_04651	Cgig_21578	Cgig_06277	Cgig_18536	Cgig_17940	Cgig_06275	Cgig_24951	Cgig_18973	Cgig_10772	Cgig_26367	Cgig_19318	Cgig_05664	Cgig_05665	Cgig_00482	Cgig_09050	Cgig_13162	Cgig_15988	Cgig_21975	Cgig_21281	Cgig_26360	Cgig_12059	Cgig_09938_Protein_mab_21_Source_UniProtKB_TrEMBL_Acc_K1PUK9	Cgig_21043	Cgig_19097	Cgig_26368	Cgig_01240	Cgig_18745	Cgig_15866	Cgig_06830	Cgig_07373	Cgig_15989	

HG_22342	
Nvec_26159_	

HG_18182	
Nvec_3140_C1_3	Nvec_50705_	Nvec_28570_Stig1	Nvec_11118_PSI	Nvec_40368_SASP_gamma	

HG_53458	
This group of homology does not contain any annotated genome

HG_20036	
Cele_019763_galt_1_Protein_GALT_1_galt_1_mRNA_complete_cds_Source_RefSeq_mRNA_Acc_NM_072144	
Nvec_40214_Toxin_13	

HG_48651	
Nvec_53260_	

HG_10388	
Cgig_14594_E3_ubiquitin_protein_ligase_RSP5_Source_UniProtKB_TrEMBL_Acc_K1R5P4	
Smim_5673_dumpy_Drosophila_melanogaster_gi_221472639_ref_NP_787974_4_0_008_48_1	

HG_44618	
This group of homology does not contain any annotated genome

HG_13028	
Hsap_Ensmbl0215912_tetratricopeptide_repeat_domain_34_Source_HGNC_Symbol_Acc_34297_TTC34	
Drer_091221_tetratricopeptide_repeat_domain_34_Source_HGNC_Symbol_Acc_34297_TTC34	
Nvec_29438_TPR_2	

HG_13164	
Nvec_6867_ATP_synt_E_2	Nvec_20801_Sas10_Utp3	Nvec_44106_	Nvec_43149_	Nvec_27502_Seryl_tRNA_N	Nvec_58442_Ribosomal_L9_C	Nvec_48162_	Nvec_37444_	Nvec_39246_ATP_synt_E_2	Nvec_6978_	

HG_7358	
Nvec_20319_IncA	

HG_6691	
Hsap_Ensmbl0118369_ubiquitin_specific_peptidase_35_Source_HGNC_Symbol_Acc_20061_USP35	Hsap_Ensmbl0170185_ubiquitin_specific_peptidase_38_Source_HGNC_Symbol_Acc_20067_USP38	
Dmel_0033738_CG8830	
Cgig_10164_Ubiquitin_carboxyl_terminal_hydrolase_Source_UniProtKB_TrEMBL_Acc_K1PUL3	
Drer_075798_ubiquitin_specific_peptidase_38_Source_HGNC_Symbol_Acc_20067_USP38	
Spur_011524_Usp38_1	Spur_006393_Usp38	

HG_48072	
Nvec_41039_DUF1508	Nvec_22396_	

HG_28801	
Spur_018118_Spur_018118	

HG_40101	
This group of homology does not contain any annotated genome

HG_21959	
This group of homology does not contain any annotated genome

HG_25751	
Smim_81711_PREDICTED_similar_to_CG10632_CG10632_PB_Tribolium_castaneum_gi_189235454_ref_XP_971569_5e_17_85_9	
Nvec_1617_	Nvec_15315_Ank	Nvec_41631_Ank	Nvec_43197_HTH_psq	

HG_17727	
This group of homology does not contain any annotated genome

HG_18574	
Nvec_30515_Lyase_8	Nvec_11625_HemN_C	Nvec_37566_	

HG_54866	
Nvec_15152_CO_deh_flav_C	

HG_1201	
Cgig_09590	
Smim_16375_PREDICTED_similar_to_pantothenate_kinase_4_Hydra_magnipapillata_gi_221132604_ref_XP_002155967_4e_13_73_9	Smim_23309_PREDICTED_similar_to_Aof2_protein_Hydra_magnipapillata_gi_221109683_ref_XP_002169587_3e_10_65_1	Smim_27735_PREDICTED_similar_to_Aof2_protein_Hydra_magnipapillata_gi_221109683_ref_XP_002169587_1e_07_57_8	Smim_77133_PREDICTED_similar_to_Uncharacterized_protein_K02A2_6_Hydra_magnipapillata_gi_221128923_ref_XP_002157625_9e_04_44_3	
Gsal_10021_integrator_complex_subunit_partial	
Nvec_458_DUF19	Nvec_9641_MAT1	Nvec_23671_Tetraspannin	Nvec_37769_Endonuclease_5	Nvec_9498_	Nvec_51101_	Nvec_2310_Borrelia_orfA	Nvec_40105_La	Nvec_42064_Queuosine_synth	Nvec_18699_Queuosine_synth	Nvec_18050_Queuosine_synth	Nvec_56698_	Nvec_27266_GBP_C	Nvec_43624_	Nvec_6826_	Nvec_12750_CX	Nvec_27331_	Nvec_48523_Choline_kin_N	Nvec_19533_UME	Nvec_21261_APSES	Nvec_42359_Choline_kin_N	Nvec_59189_Choline_kin_N	Nvec_5817_DpmII	Nvec_6955_Borrelia_orfA	Nvec_16936_Borrelia_orfA	Nvec_40921_Choline_kin_N	Nvec_9521_	Nvec_34066_Queuosine_synth	Nvec_53558_Queuosine_synth	Nvec_9961_Borrelia_orfA	Nvec_2295_C1_1	Nvec_14631_	Nvec_57848_Ribosomal_L30_N	Nvec_45878_Sec8_exocyst	Nvec_34656_Ribosomal_L30_N	Nvec_25314_Choline_kin_N	Nvec_26747_CX	Nvec_1448_Sec8_exocyst	

HG_14605	
Nvec_5070_TPR_2	

HG_20259	
Cgig_07934	
Spur_003198_Spur_003198	Spur_028246_Spur_028246	
Nvec_55296_DUF1154	

HG_22291	
This group of homology does not contain any annotated genome

HG_11965	
This group of homology does not contain any annotated genome

HG_12981	
Nvec_25596_	Nvec_36653_ACBP	Nvec_26636_	

HG_10708	
Cgig_00201	Cgig_26796	

HG_15147	
This group of homology does not contain any annotated genome

HG_46568	
Nvec_48526_	

HG_12571	
Spur_014720_Spur_014720	Spur_022343_Spur_022343	Spur_006802_Spur_006802	Spur_013694_Spur_013694	Spur_000201_Hnmtl	Spur_007331_Spur_007331	Spur_005320_Spur_005320	Spur_026701_Spur_026701	Spur_006135_Spur_006135	Spur_028345_Spur_028345	Spur_028634_Spur_028634	
Nvec_36776_Pkinase	Nvec_36775_BLYB	

HG_11281	
Hsap_Ensmbl0163207_involucrin_Source_HGNC_Symbol_Acc_6187_IVL	

HG_40839	
This group of homology does not contain any annotated genome

HG_7044	
Hsap_Ensmbl0124145_syndecan_4_Source_HGNC_Symbol_Acc_10661_SDC4	Hsap_Ensmbl0162512_syndecan_3_Source_HGNC_Symbol_Acc_10660_SDC3	Hsap_Ensmbl0169439_syndecan_2_Source_HGNC_Symbol_Acc_10659_SDC2	
Cgig_04071_Syndecan_Source_UniProtKB_TrEMBL_Acc_K1PC01	Cgig_04072_Syndecan_Source_UniProtKB_TrEMBL_Acc_K1PIE7	
Drer_088962_syndecan_3_Source_ZFIN_Acc_ZDB_GENE_030131_9021_sdc3	Drer_059906_syndecan_4_Source_ZFIN_Acc_ZDB_GENE_061111_1_sdc4	Drer_002731_syndecan_2_Source_ZFIN_Acc_ZDB_GENE_021206_3_sdc2	
Nvec_3979_Syndecan	Nvec_50645_Syndecan	

HG_44293	
This group of homology does not contain any annotated genome

HG_34437	
Nvec_12397_Extensin_2	

HG_75401	
Spur_012781_Hypp_2049	
Nvec_7689_	

HG_64978	
This group of homology does not contain any annotated genome

HG_31556	
This group of homology does not contain any annotated genome

HG_22957	
Nvec_2745_	Nvec_8896_	Nvec_45223_	

HG_856	
Drer_056213_THAP_domain_containing_6_Source_HGNC_Symbol_Acc_23189_THAP6_2_of_2	Drer_055690_Uncharacterized_protein_Source_UniProtKB_TrEMBL_Acc_E7F1I0_CU655961_1	Drer_088213_THAP_domain_containing_9_Source_HGNC_Symbol_Acc_23192_THAP9_2_of_3	Drer_088720_THAP_domain_containing_9_Source_HGNC_Symbol_Acc_23192_THAP9_3_of_3	Drer_039583_THAP_domain_containing_9_Source_HGNC_Symbol_Acc_23192_THAP9_1_of_3	
Spur_012786_Bmp5_6_7_8	Spur_026775_Thap9L	Spur_022455_Spur_022455	Spur_005387_Spur_005387	Spur_015109_Thap9_1	Spur_018946_TpaseL_11	Spur_022444_TpaseL_13	Spur_006439_Spur_006439	
Smim_6852_THAP_domain_containing_protein_Caligus_clemensi_gi_225717868_gb_ACO14780_1e_19_87_8	Smim_66891_THAP_domain_containing_protein_Caligus_clemensi_gi_225717868_gb_ACO14780_1e_21_97_8	Smim_42034_THAP_domain_containing_protein_6_Lepeophtheirus_salmonis_gi_290462539_gb_ADD24317_8e_10_61_2	Smim_26770_THAP_domain_containing_protein_6_Lepeophtheirus_salmonis_gi_290462539_gb_ADD24317_2e_12_71_6	Smim_56233_PREDICTED_THAP_domain_containing_protein_9_like_Acyrthosiphon_pisum_gi_328700219_ref_XP_003241184_1e_87_288	Smim_64018_PREDICTED_similar_to_THAP_domain_containing_protein_9_Hydra_magnipapillata_gi_221127859_ref_XP_002159486_6e_71_242	Smim_58443_PREDICTED_THAP_domain_containing_protein_9_like_Acyrthosiphon_pisum_gi_328700219_ref_XP_003241184_2e_33_130	Smim_g56198_t1_THAP_domain_containing_protein_9_Camponotus_floridanus_gi_307173098_gb_EFN64217_2e_91_303	Smim_g57367_t1_PREDICTED_THAP_domain_containing_protein_9_like_Acyrthosiphon_pisum_gi_328699643_ref_XP_003241001_8e_22_102	Smim_58557_THAP_domain_containing_protein_9_Harpegnathos_saltator_gi_307213068_gb_EFN88598_2e_16_86_7	Smim_56239_hypothetical_protein_TcasGA2_TC002001_Tribolium_castaneum_gi_270016247_gb_EFA12693_2e_06_52_0	

HG_19605	
This group of homology does not contain any annotated genome

HG_26275	
This group of homology does not contain any annotated genome

HG_59456	
Nvec_8905_FYVE	

HG_16724	
Nvec_58922	

HG_13948	
This group of homology does not contain any annotated genome

HG_8428	
Hsap_Ensmbl0143436_mitochondrial_ribosomal_protein_L9_Source_HGNC_Symbol_Acc_14277_MRPL9	
Dmel_0038319_mRpL9_mitochondrial_ribosomal_protein_L9_Source_FlyBase_0038319	
Cgig_12755_39S_ribosomal_protein_L9_mitochondrial_Source_UniProtKB_TrEMBL_Acc_K1P3R7	
Drer_063249_mitochondrial_ribosomal_protein_L9_Source_ZFIN_Acc_ZDB_GENE_070717_4_mrpl9	
Spur_009545_Spur_009545	
Smim_9130_AGAP000950_PA_Anopheles_gambiae_str_PEST_gi_333466493_gb_EAA04926_5_4e_52_179	

HG_17330	
Nvec_29176_	Nvec_16642_	

HG_20272	
Spur_010504_Spur_010504	
Nvec_31142_	Nvec_3273_Neuromodulin	Nvec_44085_	

HG_15096	
Hsap_Ensmbl0160813_protein_phosphatase_1_regulatory_subunit_35_Source_HGNC_Symbol_Acc_28320_PPP1R35	
Cgig_10409	
Drer_068916_protein_phosphatase_1_regulatory_subunit_35_Source_HGNC_Symbol_Acc_28320_PPP1R35	
Nvec_336_RNA_pol_delta	

HG_10721	
Nvec_6487_	Nvec_3909_Collagen	Nvec_9863_	Nvec_14035_	Nvec_58929_Halo_GVPC	Nvec_51822_	Nvec_33160_Collagen	Nvec_15780_Collagen	Nvec_47355_Halo_GVPC	Nvec_47042_	

HG_14280	
This group of homology does not contain any annotated genome

HG_45324	
Drer_088233_Uncharacterized_protein_Source_UniProtKB_TrEMBL_Acc_E7F7L3_CT025771_1	
Nvec_3036_Metallothionein	

HG_7327	
Nvec_3556_	Nvec_46926_	Nvec_45010_Chromadorea_ALT	Nvec_54560_	Nvec_59037_	Nvec_7167_	Nvec_16237_	Nvec_4925_	Nvec_11905_	Nvec_16185_	Nvec_35546_	Nvec_4046_	Nvec_6074_	Nvec_29763_	Nvec_27549_Chitin_bind_4	Nvec_37701_	Nvec_54293_	Nvec_40866_DKCLD	Nvec_35545_	Nvec_42204_	Nvec_33114_	Nvec_35544_	Nvec_51939_	Nvec_9765_	Nvec_18852_Chitin_bind_4	Nvec_12201_	Nvec_4533_	Nvec_51605_	Nvec_16184_	

HG_6484	
Hsap_Ensmbl0165730_storkhead_box_1_Source_HGNC_Symbol_Acc_23508_STOX1	Hsap_Ensmbl0173320_storkhead_box_2_Source_HGNC_Symbol_Acc_25450_STOX2	
Cgig_19173_Storkhead_box_protein_1_Source_UniProtKB_TrEMBL_Acc_K1RC94	
Cele_001820_ham_1_Protein_HAM_1_ham_1_mRNA_complete_cds_Source_RefSeq_mRNA_Acc_NM_070000	
Drer_062593_storkhead_box_1_Source_ZFIN_Acc_ZDB_GENE_030925_2_stox1	Drer_070162_storkhead_box_2a_Source_ZFIN_Acc_ZDB_GENE_090313_101_stox2a	Drer_078572_storkhead_box_2_Source_HGNC_Symbol_Acc_25450_STOX2_2_of_2	
Spur_027670_Spur_027670	
Smim_68836_storkhead_box_protein_isoform_b_Homo_sapiens_gi_194328687_ref_NP_001123631_9e_51_178	Smim_23240_Storkhead_box_protein_Camponotus_floridanus_gi_307171497_gb_EFN63338_1e_16_81_3	
Nvec_59005	

HG_43395	
This group of homology does not contain any annotated genome

HG_28499	
Nvec_38544_	

HG_64719	
Nvec_42671_	

HG_36041	
Nvec_43929_TLE_N	Nvec_3306_DUF837	Nvec_9172_	

HG_25787	
Spur_014585_Ftp_Gal_lec	Spur_019438_Gal_lec_Pan	Spur_007310_Spur_007310	
Nvec_14343_PAN	

HG_31369	
Nvec_49764_HSA	

HG_29202	
Nvec_6864_	

HG_28089	
Gsal_12855_hypothetical_protein_putative_homolog_to_NEMVEDRAFT_v1g224920_Nematostella_vectensis	Gsal_792_hypothetical_protein	
Nvec_17560_RHS	Nvec_37318_RHS_repeat	

HG_63429	
This group of homology does not contain any annotated genome

HG_26393	
Spur_017851_Hypp_2358	
Nvec_34422_Geminin	

HG_5166	
This group of homology does not contain any annotated genome

HG_5301	
This group of homology does not contain any annotated genome

HG_53709	
Nvec_10237_Adenine_glyco	

HG_23440	
Nvec_21254_	Nvec_2224_Extensin_2	Nvec_31739_	

HG_20085	
Sman_143480	

HG_11655	
This group of homology does not contain any annotated genome

HG_15142	
Nvec_30497_	Nvec_5535_	

HG_8114	
Hsap_Ensmbl0181061_HIG1_hypoxia_inducible_domain_family_member_1A_Source_HGNC_Symbol_Acc_29527_HIGD1A	Hsap_Ensmbl0214511_HIG1_hypoxia_inducible_domain_family_member_1C_Source_HGNC_Symbol_Acc_28044_HIGD1C	Hsap_Ensmbl0131097_HIG1_hypoxia_inducible_domain_family_member_1B_Source_HGNC_Symbol_Acc_24318_HIGD1B	
Dmel_0033519_CG11825	Dmel_0037890_CG17734	
Drer_022303_hypoxia_induced_gene_1_Source_ZFIN_Acc_ZDB_GENE_030826_15_hig1	
Spur_005268_Higd1A	
Smim_31958_CG17734_isoform_B_Drosophila_melanogaster_gi_24645907_ref_NP_731561_9e_20_85_9	
Nvec_48284_HIG_1_N	

HG_13005	
Cgig_10503	
Spur_012526_Hypp_2038	
Nvec_50015_	

HG_6767	
Hsap_Ensmbl0272939_carcinoembryonic_antigen_related_cell_adhesion_molecule_6_non_specific_cross_reacting_antigen_Source_HGNC_Symbol_Acc_1818_CEACAM6	Hsap_Ensmbl0242221_pregnancy_specific_beta_1_glycoprotein_2_Source_HGNC_Symbol_Acc_9519_PSG2	Hsap_Ensmbl0170848_pregnancy_specific_beta_1_glycoprotein_6_Source_HGNC_Symbol_Acc_9523_PSG6	Hsap_Ensmbl0272684_carcinoembryonic_antigen_related_cell_adhesion_molecule_7_Source_HGNC_Symbol_Acc_1819_CEACAM7	Hsap_Ensmbl0272743_carcinoembryonic_antigen_related_cell_adhesion_molecule_5_Source_HGNC_Symbol_Acc_1817_CEACAM5	Hsap_Ensmbl0231924_pregnancy_specific_beta_1_glycoprotein_1_Source_HGNC_Symbol_Acc_9514_PSG1	Hsap_Ensmbl0221878_pregnancy_specific_beta_1_glycoprotein_7_gene_pseudogene_Source_HGNC_Symbol_Acc_9524_PSG7	Hsap_Ensmbl0079385_carcinoembryonic_antigen_related_cell_adhesion_molecule_1_biliary_glycoprotein_Source_HGNC_Symbol_Acc_1814_CEACAM1	Hsap_Ensmbl0086548_carcinoembryonic_antigen_related_cell_adhesion_molecule_6_non_specific_cross_reacting_antigen_Source_HGNC_Symbol_Acc_1818_CEACAM6	Hsap_Ensmbl0272876_AC243960_1	Hsap_Ensmbl0007129_carcinoembryonic_antigen_related_cell_adhesion_molecule_21_Source_HGNC_Symbol_Acc_28834_CEACAM21	Hsap_Ensmbl0213892_carcinoembryonic_antigen_related_cell_adhesion_molecule_16_Source_HGNC_Symbol_Acc_31948_CEACAM16	Hsap_Ensmbl0183668_pregnancy_specific_beta_1_glycoprotein_9_Source_HGNC_Symbol_Acc_9526_PSG9	Hsap_Ensmbl0204941_pregnancy_specific_beta_1_glycoprotein_5_Source_HGNC_Symbol_Acc_9522_PSG5	Hsap_Ensmbl0243137_pregnancy_specific_beta_1_glycoprotein_4_Source_HGNC_Symbol_Acc_9521_PSG4	Hsap_Ensmbl0124467_pregnancy_specific_beta_1_glycoprotein_8_Source_HGNC_Symbol_Acc_9525_PSG8	Hsap_Ensmbl0221826_pregnancy_specific_beta_1_glycoprotein_3_Source_HGNC_Symbol_Acc_9520_PSG3	Hsap_Ensmbl0124469_carcinoembryonic_antigen_related_cell_adhesion_molecule_8_Source_HGNC_Symbol_Acc_1820_CEACAM8	Hsap_Ensmbl0213822_carcinoembryonic_antigen_related_cell_adhesion_molecule_18_Source_HGNC_Symbol_Acc_31949_CEACAM18	Hsap_Ensmbl0170956_carcinoembryonic_antigen_related_cell_adhesion_molecule_3_Source_HGNC_Symbol_Acc_1815_CEACAM3	Hsap_Ensmbl0273020_Uncharacterized_protein_Source_UniProtKB_TrEMBL_Acc_M0QXV9_CEA	Hsap_Ensmbl0007306_carcinoembryonic_antigen_related_cell_adhesion_molecule_7_Source_HGNC_Symbol_Acc_1819_CEACAM7	Hsap_Ensmbl0105352_carcinoembryonic_antigen_related_cell_adhesion_molecule_4_Source_HGNC_Symbol_Acc_1816_CEACAM4	Hsap_Ensmbl0272708_carcinoembryonic_antigen_related_cell_adhesion_molecule_4_Source_HGNC_Symbol_Acc_1816_CEACAM4	Hsap_Ensmbl0105388_carcinoembryonic_antigen_related_cell_adhesion_molecule_5_Source_HGNC_Symbol_Acc_1817_CEACAM5	Hsap_Ensmbl0272611_carcinoembryonic_antigen_related_cell_adhesion_molecule_3_Source_HGNC_Symbol_Acc_1815_CEACAM3	Hsap_Ensmbl0267881_Uncharacterized_protein_Source_UniProtKB_TrEMBL_Acc_M0QXV9_CEA	Hsap_Ensmbl0243130_pregnancy_specific_beta_1_glycoprotein_11_Source_HGNC_Symbol_Acc_9516_PSG11	
Drer_079372_si_ch211_264f5_6_Source_ZFIN_Acc_ZDB_GENE_081104_208_si_ch211_264f5_6	Drer_089237_V_set_and_immunoglobulin_domain_containing_10_like_Source_HGNC_Symbol_Acc_27111_VSIG10L	
Nvec_1441_I_set	

HG_45306	
Nvec_23985_CRAM_rpt	Nvec_31962_DUF1168	

HG_6902	
Nvec_25942_	Nvec_18204_Phage_integr_N	Nvec_5137_Phage_integrase	Nvec_25237_Phage_integrase	Nvec_31195_PspA_IM30	Nvec_10307_DUF1379	Nvec_9248_	Nvec_29293_Ant_C	Nvec_31148_zf_C2H2	Nvec_54316_Vicilin_N	Nvec_37408_Vicilin_N	Nvec_50607_Vicilin_N	Nvec_25025_	Nvec_1478_GAGE	Nvec_21889_Mak16	Nvec_4357_Vicilin_N	Nvec_6270_Vicilin_N	Nvec_12809_	Nvec_9014_	Nvec_31494_	Nvec_50029_TP2	Nvec_48876_Vicilin_N	Nvec_38623_	Nvec_46481_Ribosomal_L6e	

HG_9885	
Drer_087551_Uncharacterized_protein_Source_UniProtKB_TrEMBL_Acc_E7F8Y8_BX323793_2	Drer_075958_si_dkey_266f7_9_Source_ZFIN_Acc_ZDB_GENE_070705_440_si_dkey_266f7_9	Drer_091559_Uncharacterized_protein_Source_UniProtKB_TrEMBL_Acc_E7F812_BX323793_4	Drer_086487_si_dkey_152b24_7_Source_ZFIN_Acc_ZDB_GENE_100921_77_si_dkey_152b24_7	Drer_095169_si_dkey_152b24_6_Source_ZFIN_Acc_ZDB_GENE_100922_31_si_dkey_152b24_6	Drer_088410_Uncharacterized_protein_Source_UniProtKB_TrEMBL_Acc_E7F6Q4_BX323793_3	Drer_078334_zgc_174938_Source_ZFIN_Acc_ZDB_GENE_070928_44_zgc_174938	Drer_087297_Uncharacterized_protein_Source_UniProtKB_TrEMBL_Acc_E7F8Z8_BX323793_1	Drer_092486_si_dkey_152b24_8_Source_ZFIN_Acc_ZDB_GENE_100922_52_si_dkey_152b24_8	

HG_9932	
Nvec_56392_FARP	Nvec_32848_S_antigen	Nvec_45300_	Nvec_57136_	

HG_33721	
This group of homology does not contain any annotated genome

HG_5930	
Hsap_Ensmbl0158458_neuregulin_2_Source_HGNC_Symbol_Acc_7998_NRG2	Hsap_Ensmbl0157168_neuregulin_1_Source_HGNC_Symbol_Acc_7997_NRG1	
Dmel_0003984_vn_vein_Source_FlyBase_0003984	
Cgig_26269_Pro_neuregulin_2_membrane_bound_isoform_Source_UniProtKB_TrEMBL_Acc_K1PJ78	
Drer_086585_neuregulin_2b_Source_ZFIN_Acc_ZDB_GENE_090205_2_nrg2b	Drer_077818_neuregulin_2a_Source_ZFIN_Acc_ZDB_GENE_070615_10_nrg2a	Drer_068458_neuregulin_1_Source_ZFIN_Acc_ZDB_GENE_050302_113_nrg1	
Spur_002532_Spur_002532	
Smim_17496_PREDICTED_LOW_QUALITY_PROTEIN_pro_neuregulin_membrane_bound_isoform_like_Monodelphis_domestica_gi_334311374_ref_XP_003339602_4e_09_60_1	
Nvec_33923_	

HG_5625	
This group of homology does not contain any annotated genome

HG_25833	
This group of homology does not contain any annotated genome

HG_25359	
This group of homology does not contain any annotated genome

HG_34022	
Nvec_41649_C1_3	Nvec_23810_C1_3	Nvec_16855_C1_3	

HG_71025	
Smim_67632_SJCHGC02966_protein_Schistosoma_japonicum_gi_56752553_gb_AAW24490_2e_23_95_1	

HG_9071	
Hsap_Ensmbl0121542_SEC22_vesicle_trafficking_protein_homolog_A_S_cerevisiae_Source_HGNC_Symbol_Acc_20260_SEC22A	Hsap_Ensmbl0093183_SEC22_vesicle_trafficking_protein_homolog_C_S_cerevisiae_Source_HGNC_Symbol_Acc_16828_SEC22C	
Cgig_23421_Vesicle_trafficking_protein_SEC22a_Source_UniProtKB_TrEMBL_Acc_K1QZM0	
Drer_078328_SEC22_vesicle_trafficking_protein_homolog_A_S_cerevisiae_Source_ZFIN_Acc_ZDB_GENE_030131_3553_sec22a	Drer_063387_SEC22_vesicle_trafficking_protein_homolog_C_S_cerevisiae_Source_ZFIN_Acc_ZDB_GENE_060227_2_sec22c	
Spur_004195_Sec22_2	

HG_67203	
This group of homology does not contain any annotated genome

HG_19672	
This group of homology does not contain any annotated genome

HG_17535	
Spur_006789_Smooth_1	
Sman_125160	
Gsal_3124_smoothened_receptor	
Nvec_20670_	

HG_17366	
Nvec_4828_Peptidase_C48	Nvec_15511_	Nvec_4829_DsrH	Nvec_22663_Thymosin	Nvec_3607_	Nvec_22664_HTH_8	

HG_16414	
This group of homology does not contain any annotated genome

HG_20372	
Dmel_0034261_HPS4_Hermansky_Pudlak_Syndrome_4_ortholog_Source_FlyBase_0034261	

HG_15196	
Nvec_38137_Transposase_5	Nvec_49171_CBFB_NFYA	

HG_325	
Hsap_Ensmbl0257108_NHL_repeat_containing_4_Source_HGNC_Symbol_Acc_26700_NHLRC4	
Cgig_09108_Tripartite_motif_containing_protein_2_Source_UniProtKB_TrEMBL_Acc_K1PCJ1	Cgig_21011_Tripartite_motif_containing_protein_2_Source_UniProtKB_TrEMBL_Acc_K1RLZ2	
Drer_076553_tripartite_motif_containing_32_Source_ZFIN_Acc_ZDB_GENE_060428_1_trim32	
Spur_001391_trim3L_2	Spur_005768_Spur_005768	
Sman_150060	
Nvec_30659_NHL	Nvec_6925_DED	

HG_14075	
Nvec_47526_Churchill	

HG_12412	
Nvec_4895_	Nvec_43577_	Nvec_29807_	Nvec_16785_	Nvec_55639_	Nvec_52382_	

HG_11058	
Dmel_0029810_CG12239	
Nvec_42099_	Nvec_16251_F5_F8_type_C	Nvec_12035_Pentapeptide	Nvec_38039_DUF1529	Nvec_8842_UK	Nvec_26819_L27	Nvec_39652_	Nvec_53196_PerC	Nvec_35928_Transposase_9	Nvec_8939_EBV_NA3	Nvec_10361_	Nvec_16150_NAF	Nvec_42514_Pardaxin	Nvec_49305_	

HG_44544	
This group of homology does not contain any annotated genome

HG_44680	
Nvec_36008_	

HG_46030	
This group of homology does not contain any annotated genome

HG_7208	
This group of homology does not contain any annotated genome

HG_45150	
This group of homology does not contain any annotated genome

HG_34109	
Nvec_13211_Extensin_2	

HG_9483	
Cgig_03768	
Nvec_10417_	

HG_5908	
Hsap_Ensmbl0136153_LIM_domain_7_Source_HGNC_Symbol_Acc_6646_LMO7	Hsap_Ensmbl0064042_LIM_and_calponin_homology_domains_1_Source_HGNC_Symbol_Acc_29191_LIMCH1	
Dmel_0263346_CG43427	
Cele_017904_lim_8_Protein_LIM_8_isoform_c_Source_RefSeq_mRNA_Acc_NM_171173	
Drer_053535_LIM_domain_only_7b_Source_ZFIN_Acc_ZDB_GENE_060825_242_lmo7b	Drer_079060_LIM_and_calponin_homology_domains_1b_Source_ZFIN_Acc_ZDB_GENE_030131_9210_limch1b	Drer_074275_LIM_and_calponin_homology_domains_1a_Source_ZFIN_Acc_ZDB_GENE_090312_153_limch1a	Drer_004930_LIM_domain_only_7a_Source_ZFIN_Acc_ZDB_GENE_030219_74_lmo7a	
Spur_000323_Slc5a3_2	Spur_023916_Spur_023916	Spur_024776_Hypp_1126	
Smim_40406_PREDICTED_similar_to_CG31534_CG31534_PA_Tribolium_castaneum_gi_189233864_ref_XP_972774_1e_41_176	Smim_73059_LIM_domain_only_protein_7_Harpegnathos_saltator_gi_307211863_gb_EFN87810_3e_26_125	
Gsal_8325_lim_domain_only_protein_7_like	
Nvec_9843_LIM	

HG_1818	
Hsap_Ensmbl0184227_acyl_CoA_thioesterase_1_Source_HGNC_Symbol_Acc_33128_ACOT1	Hsap_Ensmbl0136881_bile_acid_CoA_amino_acid_N_acyltransferase_glycine_N_choloyltransferase_Source_HGNC_Symbol_Acc_932_BAAT	Hsap_Ensmbl0119673_acyl_CoA_thioesterase_2_Source_HGNC_Symbol_Acc_18431_ACOT2	Hsap_Ensmbl0177465_acyl_CoA_thioesterase_4_Source_HGNC_Symbol_Acc_19748_ACOT4	Hsap_Ensmbl0205669_acyl_CoA_thioesterase_6_Source_HGNC_Symbol_Acc_33159_ACOT6	
Cgig_01876_Acyl_coenzyme_A_thioesterase_4_Source_UniProtKB_TrEMBL_Acc_K1PRT9	Cgig_01878_Acyl_coenzyme_A_thioesterase_2_mitochondrial_Source_UniProtKB_TrEMBL_Acc_K1Q6T8	Cgig_15631_Acyl_coenzyme_A_amino_acid_N_acyltransferase_2_Source_UniProtKB_TrEMBL_Acc_K1PMD1	Cgig_06588_Acyl_coenzyme_A_amino_acid_N_acyltransferase_2_Source_UniProtKB_TrEMBL_Acc_K1PPT8	Cgig_03876_Bile_acid_CoA_amino_acid_N_acyltransferase_Source_UniProtKB_TrEMBL_Acc_K1PCA8	Cgig_27963	
Cele_019404_K05B2_4_Protein_K05B2_4_K05B2_4_mRNA_complete_cds_Source_RefSeq_mRNA_Acc_NM_076436	Cele_007857_C31H5_6_Protein_C31H5_6_isoform_a_Source_RefSeq_mRNA_Acc_NM_060030	Cele_020989_W03D8_8_Protein_W03D8_8_W03D8_8_mRNA_complete_cds_Source_RefSeq_mRNA_Acc_NM_058646	Cele_020258_T05E7_1_Protein_T05E7_1_T05E7_1_mRNA_complete_cds_Source_RefSeq_mRNA_Acc_NM_059387	
Drer_042513_si_dkey_11e23_3_Source_ZFIN_Acc_ZDB_GENE_041001_181_si_dkey_11e23_3	Drer_058945_si_dkey_288i20_1_Source_ZFIN_Acc_ZDB_GENE_110407_17_si_dkey_288i20_1	Drer_042510_si_dkey_11e23_4_Source_ZFIN_Acc_ZDB_GENE_041001_182_si_dkey_11e23_4	Drer_088524_zgc_77651_Source_ZFIN_Acc_ZDB_GENE_040426_2381_zgc_77651	Drer_040427_zgc_101553_Source_ZFIN_Acc_ZDB_GENE_041114_124_zgc_101553	Drer_033413_si_dkey_183c16_7_Source_ZFIN_Acc_ZDB_GENE_041210_254_si_dkey_183c16_7	Drer_045522_si_dkeyp_89c11_3_Source_ZFIN_Acc_ZDB_GENE_041210_203_si_dkeyp_89c11_3	Drer_069292_si_dkeyp_89c11_1_Source_ZFIN_Acc_ZDB_GENE_041210_201_si_dkeyp_89c11_1	Drer_089159_si_dkeyp_89c11_2_Source_ZFIN_Acc_ZDB_GENE_041210_202_si_dkeyp_89c11_2	
Spur_009629_Acot2	Spur_004703_Acnat2L	Spur_014189_Acot2L	Spur_021989_AcotL	Spur_007069_Slit1bL	Spur_012270_Spur_012270	
Nvec_56162_	Nvec_37296_	Nvec_34138_	

HG_27711	
Nvec_8329_FTR1	

HG_71248	
This group of homology does not contain any annotated genome

HG_6019	
Nvec_21556_	

HG_67088	
Nvec_21213_	

HG_26116	
Spur_013992_Catsper4L	Spur_011252_Spur_011252	
Nvec_58975	

HG_23371	
Nvec_53370_GnRH	Nvec_38992_	Nvec_31368_	Nvec_46576_	

HG_59023	
This group of homology does not contain any annotated genome

HG_14467	
Cgig_14307_Serine_threonine_protein_kinase_CTR1_Source_UniProtKB_TrEMBL_Acc_K1RGP8	Cgig_28788	Cgig_14308	

HG_11924	
Hsap_Ensmbl0203877_ripply_transcriptional_repressor_2_Source_HGNC_Symbol_Acc_21390_RIPPLY2	Hsap_Ensmbl0147223_ripply_transcriptional_repressor_1_Source_HGNC_Symbol_Acc_25117_RIPPLY1	Hsap_Ensmbl0183145_ripply_transcriptional_repressor_3_Source_HGNC_Symbol_Acc_3047_RIPPLY3	
Drer_070535_ripply2_Source_ZFIN_Acc_ZDB_GENE_060113_2_ripply2	Drer_036974_ripply3_Source_ZFIN_Acc_ZDB_GENE_060113_3_ripply3	
Nvec_41654_	

HG_15178	
Nvec_29086_Ricin_B_lectin	Nvec_14338_Spore_permease	

HG_48528	
This group of homology does not contain any annotated genome

HG_12940	
Nvec_32849_Toxin_10	

HG_10739	
Nvec_25788_	Nvec_30279_FeoA	Nvec_37430_	

HG_48664	
Nvec_17141_	

HG_11514	
Hsap_Ensmbl0102543_cytidine_and_dCMP_deaminase_domain_containing_1_Source_HGNC_Symbol_Acc_20299_CDADC1	
Drer_036650_cytidine_and_dCMP_deaminase_domain_containing_1_Source_ZFIN_Acc_ZDB_GENE_041114_163_cdadc1	
Nvec_11980_dCMP_cyt_deam	Nvec_14132_dCMP_cyt_deam	Nvec_2754_dCMP_cyt_deam	

HG_3706	
Hsap_Ensmbl0114378_hyaluronoglucosaminidase_1_Source_HGNC_Symbol_Acc_5320_HYAL1	Hsap_Ensmbl0261855_hyaluronoglucosaminidase_3_Source_HGNC_Symbol_Acc_5322_HYAL3	Hsap_Ensmbl0261921_hyaluronoglucosaminidase_2_Source_HGNC_Symbol_Acc_5321_HYAL2	Hsap_Ensmbl0262208_hyaluronoglucosaminidase_1_Source_HGNC_Symbol_Acc_5320_HYAL1	Hsap_Ensmbl0186792_hyaluronoglucosaminidase_3_Source_HGNC_Symbol_Acc_5322_HYAL3	Hsap_Ensmbl0068001_hyaluronoglucosaminidase_2_Source_HGNC_Symbol_Acc_5321_HYAL2	Hsap_Ensmbl0106304_sperm_adhesion_molecule_1_PH_20_hyaluronidase_zona_pellucida_binding_Source_HGNC_Symbol_Acc_11217_SPAM1	
Cgig_15465_Hyaluronidase_1_Source_UniProtKB_TrEMBL_Acc_K1RBN5	Cgig_15466_Hyaluronidase_4_Source_UniProtKB_TrEMBL_Acc_K1Q4L2	
Cele_011923_chhy_1_Protein_CHHY_1_chhy_1_mRNA_complete_cds_Source_RefSeq_mRNA_Acc_NM_063429	
Drer_059916_hyaluronoglucosaminidase_1_Source_HGNC_Symbol_Acc_5320_HYAL1_1_of_2	Drer_036818_hyaluronoglucosaminidase_3_Source_ZFIN_Acc_ZDB_GENE_081104_366_hyal3	Drer_059931_hyaluronoglucosaminidase_2_Source_HGNC_Symbol_Acc_5321_HYAL2_1_of_3	Drer_077421_hyaluronoglucosaminidase_2_Source_HGNC_Symbol_Acc_5321_HYAL2_3_of_3	Drer_086723_Hyaluronidase_Source_UniProtKB_TrEMBL_Acc_E7EYA4_CU694224_2	Drer_062997_hyaluronoglucosaminidase_2_Source_ZFIN_Acc_ZDB_GENE_050208_414_hyal2	Drer_051823_hyaluronoglucosaminidase_4_Source_ZFIN_Acc_ZDB_GENE_061220_9_hyal4	Drer_004199_sperm_adhesion_molecule_1_Source_ZFIN_Acc_ZDB_GENE_050506_63_spam1	Drer_061044_si_dkey_72l14_3_Source_ZFIN_Acc_ZDB_GENE_060526_332_si_dkey_72l14_3	Drer_038166_hyaluronoglucosaminidase_6_Source_ZFIN_Acc_ZDB_GENE_070112_2372_hyal6	
Spur_019631_Hyal1	Spur_002838_Hyal1_2	Spur_026104_Hyal3	Spur_017150_Spur_017150	Spur_002837_Spur_002837	
Nvec_43079_	Nvec_10982_Glyco_hydro_56	Nvec_49776_	

HG_48085	
This group of homology does not contain any annotated genome

HG_13072	
Nvec_5349_	Nvec_24965_	

HG_40934	
Nvec_38717_Cornifin	

HG_13000	
Nvec_16850_Phage_QLRG	Nvec_48554_	

HG_36469	
Nvec_13892_Protamine_P2	Nvec_13894_	Nvec_52227_AgrD	

HG_146	
Hsap_Ensmbl0163867_zinc_finger_MYM_type_6_Source_HGNC_Symbol_Acc_13050_ZMYM6	Hsap_Ensmbl0236287_zinc_finger_BED_type_containing_5_Source_HGNC_Symbol_Acc_30803_ZBED5	Hsap_Ensmbl0232040_SCAN_domain_containing_3_Source_HGNC_Symbol_Acc_13851_SCAND3	Hsap_Ensmbl0221886_chromosome_5_open_reading_frame_54_Source_HGNC_Symbol_Acc_30804_C5orf54	Hsap_Ensmbl0221909_family_with_sequence_similarity_200_member_A_Source_HGNC_Symbol_Acc_25401_FAM200A	Hsap_Ensmbl0178567_EPM2A_laforin_interacting_protein_1_Source_HGNC_Symbol_Acc_19735_EPM2AIP1	
Drer_091390_KRAB_A_domain_containing_2_Source_HGNC_Symbol_Acc_26989_KRBA2	Drer_054233_Uncharacterized_protein_Source_UniProtKB_TrEMBL_Acc_F1QN10_CR388095_1	Drer_006874_Uncharacterized_protein_Source_UniProtKB_TrEMBL_Acc_F1QNK6_BX664605_1	Drer_036128_Uncharacterized_protein_Source_UniProtKB_TrEMBL_Acc_F1QR84_BX927234_1	Drer_075510_Uncharacterized_protein_Source_UniProtKB_TrEMBL_Acc_F1QE41_AL929580_1	Drer_076812_Uncharacterized_protein_Source_UniProtKB_TrEMBL_Acc_F1QBZ0_CR538726_1	Drer_078791_Uncharacterized_protein_Source_UniProtKB_TrEMBL_Acc_E7EZN9_CABZ01077217_1	Drer_075965_Uncharacterized_protein_Source_UniProtKB_TrEMBL_Acc_F1QTH4_BX908763_1	
Spur_023950_Gtf2ird2_Transposase_Source_UniProtKB_TrEMBL_Acc_A9X5H7	Spur_010020_Gtf2ir2b_Transposase_Source_UniProtKB_TrEMBL_Acc_A9X5H8	Spur_017666_Gtf2ird2L	Spur_008155_Spur_008155	Spur_023901_Spur_023901	Spur_003377_Spur_003377	Spur_007160_Spur_007160	
Smim_g45988_t1_PREDICTED_general_transcription_factor_II_I_repeat_domain_containing_protein_like_Xenopus_Silurana_tropicalis_gi_301613702_ref_XP_002936345_1e_75_266	Smim_g62305_t1_PREDICTED_SCAN_domain_containing_protein_3_like_Acyrthosiphon_pisum_gi_328713452_ref_XP_003245080_1e_162_489	Smim_g75083_t1_PREDICTED_SCAN_domain_containing_protein_3_like_Acyrthosiphon_pisum_gi_328713452_ref_XP_003245080_1e_125_389	Smim_g20244_t1_PREDICTED_SCAN_domain_containing_protein_3_like_Acyrthosiphon_pisum_gi_328713452_ref_XP_003245080_3e_123_384	Smim_g77073_t1_PREDICTED_SCAN_domain_containing_protein_3_like_Acyrthosiphon_pisum_gi_328713452_ref_XP_003245080_4e_125_388	Smim_g60185_t1_PREDICTED_SCAN_domain_containing_protein_3_like_Xenopus_Silurana_tropicalis_gi_301613326_ref_XP_002936159_0_0_1072	Smim_g3112_t1_transposase_Aedes_aegypti_gi_94470467_gb_ABF20544_8e_92_296	Smim_26301_PREDICTED_zinc_finger_BED_domain_containing_protein_5_isoform_Callithrix_jacchus_gi_296217561_ref_XP_002755096_9e_19_89_4	Smim_g9121_t1_SCAN_domain_containing_protein_3_Camponotus_floridanus_gi_307186990_gb_EFN72324_0_0_734	Smim_g23003_t1_SCAN_domain_containing_protein_3_Camponotus_floridanus_gi_307186990_gb_EFN72324_0_0_694	Smim_g20229_t1_SCAN_domain_containing_protein_3_Camponotus_floridanus_gi_307186990_gb_EFN72324_0_0_695	Smim_g40066_t1_SCAN_domain_containing_protein_3_Camponotus_floridanus_gi_307186990_gb_EFN72324_0_0_696	Smim_g9525_t1_SCAN_domain_containing_protein_3_Camponotus_floridanus_gi_307186990_gb_EFN72324_0_0_735	Smim_g57628_t1_SCAN_domain_containing_protein_3_Camponotus_floridanus_gi_307186990_gb_EFN72324_0_0_693	Smim_g75742_t1_PREDICTED_SCAN_domain_containing_protein_3_like_Acyrthosiphon_pisum_gi_328711663_ref_XP_003244600_5e_133_396	Smim_g59919_t1_SCAN_domain_containing_protein_3_Camponotus_floridanus_gi_307186990_gb_EFN72324_0_0_649	Smim_g49697_t1_SCAN_domain_containing_protein_3_Camponotus_floridanus_gi_307186990_gb_EFN72324_0_0_738	Smim_g6008_t1_SCAN_domain_containing_protein_3_Camponotus_floridanus_gi_307186990_gb_EFN72324_0_0_695	Smim_g9523_t1_SCAN_domain_containing_protein_3_Camponotus_floridanus_gi_307186990_gb_EFN72324_0_0_691	Smim_g48406_t1_SCAN_domain_containing_protein_3_Camponotus_floridanus_gi_307186990_gb_EFN72324_0_0_692	Smim_g43380_t1_PREDICTED_SCAN_domain_containing_protein_3_like_Xenopus_Silurana_tropicalis_gi_301613326_ref_XP_002936159_0_0_909	Smim_g75360_t1_PREDICTED_SCAN_domain_containing_protein_3_like_Acyrthosiphon_pisum_gi_328713452_ref_XP_003245080_1e_165_496	Smim_g10016_t1_PREDICTED_SCAN_domain_containing_protein_3_like_Acyrthosiphon_pisum_gi_328713452_ref_XP_003245080_9e_124_382	Smim_g39182_t1_SCAN_domain_containing_protein_3_Camponotus_floridanus_gi_307186990_gb_EFN72324_2e_137_412	Smim_g48787_t1_Anopheles_gambiae_str_PEST_AGAP012527_PA_Anopheles_gambiae_str_PEST_gi_158292905_ref_XP_558399_5_1e_180_534	Smim_g11605_t1_PREDICTED_general_transcription_factor_II_I_repeat_domain_containing_protein_2B_like_Acyrthosiphon_pisum_gi_328700470_ref_XP_003241271_0_0_569	Smim_g26352_t1_PREDICTED_general_transcription_factor_II_I_repeat_domain_containing_protein_2B_like_Acyrthosiphon_pisum_gi_328700470_ref_XP_003241271_2e_179_527	Smim_g36149_t1_PREDICTED_general_transcription_factor_II_I_repeat_domain_containing_protein_2B_like_Acyrthosiphon_pisum_gi_328700470_ref_XP_003241271_2e_177_523	Smim_g27526_t1_PREDICTED_general_transcription_factor_II_I_repeat_domain_containing_protein_2B_like_Acyrthosiphon_pisum_gi_328700470_ref_XP_003241271_0_0_620	Smim_g13775_t1_PREDICTED_general_transcription_factor_II_I_repeat_domain_containing_protein_2B_like_Acyrthosiphon_pisum_gi_328700470_ref_XP_003241271_3e_174_516	Smim_g36163_t1_PREDICTED_general_transcription_factor_II_I_repeat_domain_containing_protein_2B_like_Acyrthosiphon_pisum_gi_328700470_ref_XP_003241271_0_0_637	Smim_g13487_t1_PREDICTED_general_transcription_factor_II_I_repeat_domain_containing_protein_2B_like_Acyrthosiphon_pisum_gi_328700470_ref_XP_003241271_0_0_635	Smim_g58236_t1_SCAN_domain_containing_protein_3_Camponotus_floridanus_gi_307186990_gb_EFN72324_2e_103_323	Smim_g32567_t1_PREDICTED_general_transcription_factor_II_I_repeat_domain_containing_protein_2B_like_Acyrthosiphon_pisum_gi_328700470_ref_XP_003241271_8e_180_529	Smim_g6717_t1_PREDICTED_general_transcription_factor_II_I_repeat_domain_containing_protein_2B_like_Acyrthosiphon_pisum_gi_328700470_ref_XP_003241271_7e_179_529	Smim_g30296_t1_PREDICTED_general_transcription_factor_II_I_repeat_domain_containing_protein_2B_like_Acyrthosiphon_pisum_gi_328700470_ref_XP_003241271_1e_178_529	Smim_g55049_t1_SCAN_domain_containing_protein_3_Camponotus_floridanus_gi_307186990_gb_EFN72324_0_0_652	Smim_g25750_t1_PREDICTED_general_transcription_factor_II_I_repeat_domain_containing_protein_2B_like_Acyrthosiphon_pisum_gi_328700470_ref_XP_003241271_1e_178_529	Smim_g30445_t1_PREDICTED_general_transcription_factor_II_I_repeat_domain_containing_protein_2B_like_Acyrthosiphon_pisum_gi_328700470_ref_XP_003241271_0_0_638	Smim_g44326_t1_PREDICTED_general_transcription_factor_II_I_repeat_domain_containing_protein_like_Anolis_carolinensis_gi_327260864_ref_XP_003215253_5e_93_307	Smim_g10578_t1_PREDICTED_general_transcription_factor_II_I_repeat_domain_containing_protein_like_Xenopus_Silurana_tropicalis_gi_301613702_ref_XP_002936345_3e_101_334	Smim_g68300_t1_PREDICTED_general_transcription_factor_II_I_repeat_domain_containing_protein_2B_like_Acyrthosiphon_pisum_gi_328700470_ref_XP_003241271_0_0_602	Smim_g9476_t1_PREDICTED_general_transcription_factor_II_I_repeat_domain_containing_protein_2B_like_Acyrthosiphon_pisum_gi_328700470_ref_XP_003241271_0_0_608	Smim_g13899_t1_PREDICTED_general_transcription_factor_II_I_repeat_domain_containing_protein_like_Xenopus_Silurana_tropicalis_gi_301613702_ref_XP_002936345_1e_103_342	Smim_g19570_t1_PREDICTED_general_transcription_factor_II_I_repeat_domain_containing_protein_2B_like_Acyrthosiphon_pisum_gi_328700470_ref_XP_003241271_0_0_595	Smim_g74815_t1_PREDICTED_general_transcription_factor_II_I_repeat_domain_containing_protein_2B_like_Acyrthosiphon_pisum_gi_328700470_ref_XP_003241271_2e_152_457	Smim_g39612_t1_PREDICTED_general_transcription_factor_II_I_repeat_domain_containing_protein_2B_like_Acyrthosiphon_pisum_gi_328700470_ref_XP_003241271_6e_172_507	Smim_20296_SCAN_domain_containing_protein_3_Camponotus_floridanus_gi_307186990_gb_EFN72324_2e_47_173	Smim_g48258_t1_PREDICTED_general_transcription_factor_II_I_repeat_domain_containing_protein_2A_like_Xenopus_Silurana_tropicalis_gi_301605844_ref_XP_002932560_3e_76_253	Smim_80039_SCAN_domain_containing_protein_3_Camponotus_floridanus_gi_307186990_gb_EFN72324_4e_48_175	Smim_g46505_t1_Anopheles_gambiae_str_PEST_AGAP012527_PA_Anopheles_gambiae_str_PEST_gi_158292905_ref_XP_558399_5_4e_85_285	Smim_g24809_t1_PREDICTED_general_transcription_factor_II_I_repeat_domain_containing_protein_2A_like_Xenopus_Silurana_tropicalis_gi_301609018_ref_XP_002934073_9e_73_247	Smim_g2342_t1_Anopheles_gambiae_str_PEST_AGAP012527_PA_Anopheles_gambiae_str_PEST_gi_158292905_ref_XP_558399_5_5e_83_283	Smim_g72422_t1_Anopheles_gambiae_str_PEST_AGAP012527_PA_Anopheles_gambiae_str_PEST_gi_158292905_ref_XP_558399_5_1e_82_279	Smim_g37607_t1_Anopheles_gambiae_str_PEST_AGAP012527_PA_Anopheles_gambiae_str_PEST_gi_158292905_ref_XP_558399_5_7e_97_318	Smim_g73776_t1_PREDICTED_general_transcription_factor_II_I_repeat_domain_containing_protein_2A_like_Xenopus_Silurana_tropicalis_gi_301605844_ref_XP_002932560_8e_84_270	Smim_g70815_t1_PREDICTED_general_transcription_factor_II_I_repeat_domain_containing_protein_like_Xenopus_Silurana_tropicalis_gi_301613702_ref_XP_002936345_2e_73_251	Smim_g52041_t1_transposase_Aedes_aegypti_gi_94470467_gb_ABF20544_1e_90_291	Smim_g8269_t1_transposase_Aedes_aegypti_gi_94470467_gb_ABF20544_9e_66_224	Smim_12630_SCAN_domain_containing_protein_3_Camponotus_floridanus_gi_307186990_gb_EFN72324_1e_26_111	Smim_g24605_t1_SCAN_domain_containing_protein_3_Camponotus_floridanus_gi_307186990_gb_EFN72324_0_0_564	Smim_g38760_t1_SCAN_domain_containing_protein_3_Camponotus_floridanus_gi_307186990_gb_EFN72324_3e_37_143	Smim_g26954_t1_SCAN_domain_containing_protein_3_Camponotus_floridanus_gi_307186990_gb_EFN72324_6e_164_482	Smim_g35009_t1_PREDICTED_general_transcription_factor_II_I_repeat_domain_containing_protein_2B_like_Acyrthosiphon_pisum_gi_328700470_ref_XP_003241271_0_0_540	Smim_g52722_t1_PREDICTED_general_transcription_factor_II_I_repeat_domain_containing_protein_2B_like_Acyrthosiphon_pisum_gi_328700470_ref_XP_003241271_0_0_544	Smim_g66285_t1_PREDICTED_general_transcription_factor_II_I_repeat_domain_containing_protein_2B_like_Acyrthosiphon_pisum_gi_328700470_ref_XP_003241271_0_0_538	Smim_g75077_t1_transposase_Aedes_aegypti_gi_94470467_gb_ABF20544_2e_21_98_6	Smim_g38311_t1_PREDICTED_general_transcription_factor_II_I_repeat_domain_containing_protein_2B_like_Acyrthosiphon_pisum_gi_328700470_ref_XP_003241271_0_0_544	Smim_g61380_t1_PREDICTED_general_transcription_factor_II_I_repeat_domain_containing_protein_2B_like_Acyrthosiphon_pisum_gi_328700470_ref_XP_003241271_8e_141_421	Smim_g26645_t1_Anopheles_gambiae_str_PEST_AGAP012527_PA_Anopheles_gambiae_str_PEST_gi_158292905_ref_XP_558399_5_9e_83_275	Smim_g59999_t1_PREDICTED_general_transcription_factor_II_I_repeat_domain_containing_protein_2B_like_Acyrthosiphon_pisum_gi_328700470_ref_XP_003241271_0_0_546	Smim_g19173_t1_PREDICTED_general_transcription_factor_II_I_repeat_domain_containing_protein_2B_like_Acyrthosiphon_pisum_gi_328700470_ref_XP_003241271_0_0_543	Smim_g26622_t1_PREDICTED_general_transcription_factor_II_I_repeat_domain_containing_protein_2A_like_Acyrthosiphon_pisum_gi_328723503_ref_XP_003247859_9e_74_250	Smim_g9033_t1_PREDICTED_general_transcription_factor_II_I_repeat_domain_containing_protein_2A_like_Xenopus_Silurana_tropicalis_gi_301609018_ref_XP_002934073_8e_50_184	Smim_g38308_t1_transposase_Aedes_aegypti_gi_94470467_gb_ABF20544_1e_63_219	Smim_g14587_t1_PREDICTED_general_transcription_factor_II_I_repeat_domain_containing_protein_2B_like_Acyrthosiphon_pisum_gi_328700470_ref_XP_003241271_0_0_540	Smim_26076_PREDICTED_general_transcription_factor_II_I_repeat_domain_containing_protein_like_Anolis_carolinensis_gi_327273878_ref_XP_003221706_8e_45_164	Smim_g368_t1_PREDICTED_general_transcription_factor_II_I_repeat_domain_containing_protein_2A_like_Xenopus_Silurana_tropicalis_gi_301609018_ref_XP_002934073_5e_45_166	Smim_g1460_t1_SCAN_domain_containing_protein_3_Camponotus_floridanus_gi_307186990_gb_EFN72324_2e_73_241	Smim_76324_PREDICTED_SCAN_domain_containing_protein_3_like_Acyrthosiphon_pisum_gi_328697467_ref_XP_003240346_1e_15_80_9	Smim_g24033_t1_SCAN_domain_containing_protein_3_Camponotus_floridanus_gi_307186990_gb_EFN72324_4e_36_144	Smim_g66939_t1_PREDICTED_general_transcription_factor_II_I_repeat_domain_containing_protein_2A_like_Acyrthosiphon_pisum_gi_328723503_ref_XP_003247859_1e_70_244	Smim_g48476_t1_PREDICTED_general_transcription_factor_II_I_repeat_domain_containing_protein_2B_like_Acyrthosiphon_pisum_gi_328700470_ref_XP_003241271_2e_134_406	Smim_62132_PREDICTED_general_transcription_factor_II_I_repeat_domain_containing_protein_2A_like_Acyrthosiphon_pisum_gi_328723503_ref_XP_003247859_6e_13_72_0	Smim_52427_PREDICTED_general_transcription_factor_II_I_repeat_domain_containing_protein_like_Xenopus_Silurana_tropicalis_gi_301623498_ref_XP_002941054_3e_31_124	Smim_g14785_t1_PREDICTED_general_transcription_factor_II_I_repeat_domain_containing_protein_2B_like_Acyrthosiphon_pisum_gi_328700470_ref_XP_003241271_1e_140_419	Smim_g33828_t1_PREDICTED_general_transcription_factor_II_I_repeat_domain_containing_protein_2B_like_Acyrthosiphon_pisum_gi_328700470_ref_XP_003241271_5e_171_499	Smim_g61935_t1_PREDICTED_general_transcription_factor_II_I_repeat_domain_containing_protein_2B_like_Acyrthosiphon_pisum_gi_328700470_ref_XP_003241271_4e_175_510	Smim_g22051_t1_PREDICTED_general_transcription_factor_II_I_repeat_domain_containing_protein_2B_like_Acyrthosiphon_pisum_gi_328700470_ref_XP_003241271_1e_167_498	Smim_g59923_t1_Anopheles_gambiae_str_PEST_AGAP012527_PA_Anopheles_gambiae_str_PEST_gi_158292905_ref_XP_558399_5_4e_80_262	Smim_g77876_t1_PREDICTED_general_transcription_factor_II_I_repeat_domain_containing_protein_2B_like_Acyrthosiphon_pisum_gi_328700470_ref_XP_003241271_8e_111_340	Smim_g73808_t1_PREDICTED_general_transcription_factor_II_I_repeat_domain_containing_protein_2A_like_Acyrthosiphon_pisum_gi_328723503_ref_XP_003247859_2e_70_236	Smim_g40198_t1_PREDICTED_general_transcription_factor_II_I_repeat_domain_containing_protein_2B_like_Acyrthosiphon_pisum_gi_328700470_ref_XP_003241271_3e_108_333	Smim_g32776_t1_PREDICTED_general_transcription_factor_II_I_repeat_domain_containing_protein_2B_like_Acyrthosiphon_pisum_gi_328700470_ref_XP_003241271_1e_103_322	Smim_g29661_t1_PREDICTED_general_transcription_factor_II_I_repeat_domain_containing_protein_2B_like_Acyrthosiphon_pisum_gi_328700470_ref_XP_003241271_9e_134_401	Smim_g47026_t1_PREDICTED_general_transcription_factor_II_I_repeat_domain_containing_protein_2B_like_Acyrthosiphon_pisum_gi_328700470_ref_XP_003241271_3e_130_393	Smim_g74461_t1_PREDICTED_general_transcription_factor_II_I_repeat_domain_containing_protein_2B_like_Acyrthosiphon_pisum_gi_328700470_ref_XP_003241271_7e_134_402	Smim_g48193_t1_PREDICTED_general_transcription_factor_II_I_repeat_domain_containing_protein_2B_like_Acyrthosiphon_pisum_gi_328700470_ref_XP_003241271_3e_134_403	Smim_g67524_t1_PREDICTED_general_transcription_factor_II_I_repeat_domain_containing_protein_2B_like_Acyrthosiphon_pisum_gi_328700470_ref_XP_003241271_2e_86_275	Smim_g13170_t1_PREDICTED_general_transcription_factor_II_I_repeat_domain_containing_protein_2B_like_Acyrthosiphon_pisum_gi_328700470_ref_XP_003241271_8e_95_299	Smim_g20622_t1_PREDICTED_general_transcription_factor_II_I_repeat_domain_containing_protein_2B_like_Acyrthosiphon_pisum_gi_328700470_ref_XP_003241271_2e_129_390	Smim_g54792_t1_PREDICTED_general_transcription_factor_II_I_repeat_domain_containing_protein_2B_like_Acyrthosiphon_pisum_gi_328700470_ref_XP_003241271_1e_132_400	Smim_g40645_t1_PREDICTED_general_transcription_factor_II_I_repeat_domain_containing_protein_2B_like_Acyrthosiphon_pisum_gi_328700470_ref_XP_003241271_2e_128_399	Smim_g42776_t1_PREDICTED_general_transcription_factor_II_I_repeat_domain_containing_protein_2B_like_Acyrthosiphon_pisum_gi_328700470_ref_XP_003241271_6e_105_327	Smim_g18066_t1_PREDICTED_general_transcription_factor_II_I_repeat_domain_containing_protein_2B_like_Acyrthosiphon_pisum_gi_328700470_ref_XP_003241271_3e_121_368	Smim_g22487_t1_PREDICTED_general_transcription_factor_II_I_repeat_domain_containing_protein_2B_like_Acyrthosiphon_pisum_gi_328700470_ref_XP_003241271_1e_120_367	Smim_g59027_t1_PREDICTED_general_transcription_factor_II_I_repeat_domain_containing_protein_like_Xenopus_Silurana_tropicalis_gi_301631257_ref_XP_002944716_7e_48_172	Smim_g24831_t1_PREDICTED_SCAN_domain_containing_protein_3_like_Xenopus_Silurana_tropicalis_gi_301613326_ref_XP_002936159_4e_83_276	Smim_41134_PREDICTED_general_transcription_factor_II_I_repeat_domain_containing_protein_like_Danio_rerio_gi_292619751_ref_XP_002664076_2e_09_63_9	Smim_80993_PREDICTED_general_transcription_factor_II_I_repeat_domain_containing_protein_2A_like_Acyrthosiphon_pisum_gi_328708563_ref_XP_003243729_3e_10_62_4	Smim_67079_PREDICTED_similar_to_tyrosine_kinase_receptor_Hydra_magnipapillata_gi_221129265_ref_XP_002156949_8e_14_75_9	Smim_g76337_t1_transposase_Aedes_aegypti_gi_94470467_gb_ABF20544_6e_36_140	Smim_46115_PREDICTED_general_transcription_factor_II_I_repeat_domain_containing_protein_2A_like_Acyrthosiphon_pisum_gi_328723503_ref_XP_003247859_4e_06_50_8	Smim_63898_PREDICTED_SCAN_domain_containing_protein_3_like_Xenopus_Silurana_tropicalis_gi_301624677_ref_XP_002941627_8e_52_186	Smim_65781_PREDICTED_general_transcription_factor_II_I_repeat_domain_containing_protein_2B_like_Acyrthosiphon_pisum_gi_328700470_ref_XP_003241271_9e_13_69_3	Smim_59522_PREDICTED_SCAN_domain_containing_protein_3_like_Acyrthosiphon_pisum_gi_328711663_ref_XP_003244600_7e_42_152	Smim_81926_PREDICTED_SCAN_domain_containing_protein_3_like_Acyrthosiphon_pisum_gi_328711663_ref_XP_003244600_1e_29_117	Smim_g27062_t1_SCAN_domain_containing_protein_3_Camponotus_floridanus_gi_307186990_gb_EFN72324_4e_21_97_8	Smim_g70735_t1_SCAN_domain_containing_protein_3_Camponotus_floridanus_gi_307186990_gb_EFN72324_1e_38_144	Smim_g54965_t1_transposase_Aedes_aegypti_gi_94470467_gb_ABF20544_1e_43_160	Smim_8203_PREDICTED_similar_to_General_transcription_factor_II_I_repeat_domain_containing_protein_2A_Hydra_magnipapillata_gi_221120644_ref_XP_002156881_1e_27_115	Smim_g58649_t1_SCAN_domain_containing_protein_3_Camponotus_floridanus_gi_307186990_gb_EFN72324_4e_97_305	Smim_g53287_t1_transposase_Aedes_aegypti_gi_94470467_gb_ABF20544_5e_38_145	Smim_25079_PREDICTED_similar_to_Zinc_finger_BED_domain_containing_protein_5_partial_Hydra_magnipapillata_gi_221135939_ref_XP_002170958_2e_14_73_6	Smim_g44908_t1_transposase_Xenopus_Silurana_tropicalis_gi_94470481_gb_ABF20551_2e_53_191	Smim_21069_PREDICTED_SCAN_domain_containing_protein_3_Equus_caballus_gi_149754722_ref_XP_001504928_4e_16_82_4	Smim_61948_zinc_finger_protein_Trichinella_spiralis_gi_339234052_ref_XP_003382143_6e_17_83_6	Smim_28689_PREDICTED_general_transcription_factor_II_I_repeat_domain_containing_protein_2B_like_isoform_Pongo_abelii_gi_297680176_ref_XP_002817878_6e_21_96_3	Smim_4030_PREDICTED_general_transcription_factor_II_I_repeat_domain_containing_protein_like_Xenopus_Silurana_tropicalis_gi_301631257_ref_XP_002944716_2e_17_85_5	Smim_74840_PREDICTED_GTF2I_repeat_domain_containing_Rattus_norvegicus_gi_293352533_ref_XP_213757_3_5e_07_54_3	Smim_69202_transposase_Aedes_aegypti_gi_94470467_gb_ABF20544_6e_19_89_4	Smim_g64801_t1_transposase_Aedes_aegypti_gi_94470467_gb_ABF20544_6e_20_92_4	Smim_48829_transposase_Aedes_aegypti_gi_94470467_gb_ABF20544_2e_07_54_7	Smim_g60651_t1_transposase_Aedes_aegypti_gi_94470467_gb_ABF20544_1e_10_66_6	Smim_74430_PREDICTED_similar_to_General_transcription_factor_II_I_repeat_domain_containing_protein_2A_partial_Hydra_magnipapillata_gi_221136571_ref_XP_002170935_7e_11_65_5	Smim_79610_PREDICTED_similar_to_SCAN_domain_containing_3_partial_Hydra_magnipapillata_gi_221136150_ref_XP_002168758_1e_25_102	Smim_26077_PREDICTED_general_transcription_factor_II_I_repeat_domain_containing_protein_like_Danio_rerio_gi_292619751_ref_XP_002664076_1e_12_70_1	Smim_74590_PREDICTED_general_transcription_factor_II_I_repeat_domain_containing_protein_2A_like_Acyrthosiphon_pisum_gi_328723503_ref_XP_003247859_1e_07_55_1	Smim_14902_PREDICTED_zinc_finger_BED_domain_containing_protein_5_like_Acyrthosiphon_pisum_gi_328697123_ref_XP_003240241_9e_21_94_4	Smim_26541_PREDICTED_SCAN_domain_containing_protein_3_like_Acyrthosiphon_pisum_gi_328711663_ref_XP_003244600_5e_34_130	Smim_67662_SCAN_domain_containing_protein_3_Camponotus_floridanus_gi_307186990_gb_EFN72324_9e_13_71_2	Smim_45369_PREDICTED_SCAN_domain_containing_protein_3_like_Danio_rerio_gi_326671372_ref_XP_003199418_3e_15_78_2	Smim_37868_PREDICTED_similar_to_MEGF11_protein_Hydra_magnipapillata_gi_221122751_ref_XP_002163455_2e_08_58_2	Smim_8081_PREDICTED_general_transcription_factor_II_I_repeat_domain_containing_protein_2A_like_Xenopus_Silurana_tropicalis_gi_301605844_ref_XP_002932560_0_001_43_9	Smim_37932_PREDICTED_general_transcription_factor_II_I_repeat_domain_containing_protein_2A_like_Xenopus_Silurana_tropicalis_gi_301617862_ref_XP_002938350_4e_12_64_7	Smim_67241_PREDICTED_general_transcription_factor_II_I_repeat_domain_containing_protein_2A_like_Xenopus_Silurana_tropicalis_gi_301617862_ref_XP_002938350_1e_04_43_5	Smim_2406_PREDICTED_general_transcription_factor_II_I_repeat_domain_containing_protein_2A_like_Xenopus_Silurana_tropicalis_gi_301605844_ref_XP_002932560_2e_13_72_4	Smim_6907_PREDICTED_zinc_finger_BED_domain_containing_protein_5_like_Acyrthosiphon_pisum_gi_328697123_ref_XP_003240241_2e_06_52_0	Smim_57168_PREDICTED_general_transcription_factor_II_I_repeat_domain_containing_protein_2A_like_Xenopus_Silurana_tropicalis_gi_301609018_ref_XP_002934073_4e_06_50_8	Smim_67248_PREDICTED_SCAN_domain_containing_protein_3_like_Acyrthosiphon_pisum_gi_328709910_ref_XP_001945172_1e_07_58_2	Smim_52415_Zinc_finger_BED_domain_containing_protein_5_Camponotus_floridanus_gi_307189457_gb_EFN73862_5e_08_56_6	Smim_42359_PREDICTED_zinc_finger_BED_domain_containing_protein_5_like_Acyrthosiphon_pisum_gi_328710469_ref_XP_001950797_7e_09_58_5	Smim_3400_PREDICTED_SCAN_domain_containing_protein_3_like_Danio_rerio_gi_326673516_ref_XP_003199905_1e_09_62_0	Smim_74696_transposase_Aedes_aegypti_gi_94470467_gb_ABF20544_4e_14_75_5	Smim_4609_PREDICTED_general_transcription_factor_II_I_repeat_domain_containing_protein_like_Anolis_carolinensis_gi_327273878_ref_XP_003221706_2e_09_61_6	Smim_80037_SCAN_domain_containing_protein_3_Camponotus_floridanus_gi_307186990_gb_EFN72324_9e_09_59_3	Smim_65953_PREDICTED_SCAN_domain_containing_protein_3_like_Acyrthosiphon_pisum_gi_328709910_ref_XP_001945172_4e_07_52_8	Smim_38248_PREDICTED_SCAN_domain_containing_protein_3_like_Xenopus_Silurana_tropicalis_gi_301613326_ref_XP_002936159_8e_09_59_7	Smim_20995_20995	Smim_60453_transposase_Danio_rerio_gi_94470477_gb_ABF20549_4e_10_62_4	Smim_26213_PREDICTED_SCAN_domain_containing_protein_3_like_Acyrthosiphon_pisum_gi_328711663_ref_XP_003244600_2e_09_59_3	Smim_32563_PREDICTED_general_transcription_factor_II_I_repeat_domain_containing_protein_like_Anolis_carolinensis_gi_327273878_ref_XP_003221706_4e_04_45_8	Smim_36744_36744	Smim_58363_transposase_Xenopus_Silurana_tropicalis_gi_94470481_gb_ABF20551_4e_14_73_6	Smim_77810_PREDICTED_SCAN_domain_containing_protein_3_like_Danio_rerio_gi_326673516_ref_XP_003199905_5e_06_52_0	Smim_78056_PREDICTED_general_transcription_factor_II_I_repeat_domain_containing_protein_like_Xenopus_Silurana_tropicalis_gi_301613702_ref_XP_002936345_0_001_43_5	Smim_g75539_t1_gene_g75539_t1	Smim_g50448_t1_gene_g50448_t1	
Gsal_8117_zinc_finger_bed_domain_containing_protein_5	

HG_33347	
Nvec_57911_Drf_FH1	

HG_28645	
This group of homology does not contain any annotated genome

HG_31820	
Nvec_34107_DUF16	

HG_28404	
Hsap_Ensmbl0185499_mucin_1_cell_surface_associated_Source_HGNC_Symbol_Acc_7508_MUC1	

HG_8882	
Nvec_14989_UPF0181	Nvec_59779_Thyroglobulin_1	Nvec_36_E_MAP_115	Nvec_26338_NapE	Nvec_31328_	

HG_27355	
Nvec_47280_DUF655	Nvec_20913_	Nvec_32399_	Nvec_51914_	

HG_27491	
Nvec_8861_Mu_conotoxin	

HG_65374	
Nvec_33849_TrbI	

HG_29010	
This group of homology does not contain any annotated genome

HG_23353	
Nvec_5420_Plasmodium_HRP	Nvec_2733_	Nvec_41840_Omega_Repress	Nvec_55434_Flocculin	

HG_19362	
This group of homology does not contain any annotated genome

HG_57414	
Nvec_26708_	

HG_16514	
Gsal_12495_putative_homolog_to_predicted_protein_Nematostella_vectensis	
Nvec_40032_	Nvec_46841_zf_AN1	Nvec_15014_	

HG_8448	
Cgig_24476	
Cele_018275_F41C3_11_Protein_F41C3_11_F41C3_11_mRNA_complete_cds_Source_RefSeq_mRNA_Acc_NM_062443	

HG_8407	
Cgig_20060_Cat_eye_syndrome_critical_region_protein_6_like_protein_Source_UniProtKB_TrEMBL_Acc_K1RDS6	Cgig_14962	Cgig_05210	Cgig_00415	Cgig_14964	Cgig_20099	
Cele_008760_F13E9_11_Protein_F13E9_11_isoform_a_Source_RefSeq_mRNA_Acc_NM_001276849	
Spur_003498_Hypp_1458	Spur_023209_Hypp_2655	
Smim_17499_PREDICTED_similar_to_F13E9_11b_Hydra_magnipapillata_gi_221104839_ref_XP_002168562_1e_16_85_9	
Nvec_55019_YibE_F	

HG_14208	
Sman_168080	

HG_11568	
Nvec_4485_	Nvec_30031_	Nvec_18920_	

HG_48477	
Nvec_55679_	Nvec_51072_Extensin_2	

HG_45934	
This group of homology does not contain any annotated genome

HG_14175	
Smim_54454_uncharacterized_protein_LOC100003064_Danio_rerio_gi_165972511_ref_NP_001107120_1e_09_68_2	

HG_11327	
Hsap_Ensmbl0138660_adaptor_related_protein_complex_1_associated_regulatory_protein_Source_HGNC_Symbol_Acc_28808_AP1AR	
Cgig_12618_Gamma1_adaptin_brefeldin_A_resistance_protein_Source_UniProtKB_TrEMBL_Acc_K1R3N4	
Drer_031496_Uncharacterized_protein_Source_UniProtKB_TrEMBL_Acc_E7F124_CABZ01003022_1	

HG_44339	
Nvec_23050_	

HG_44403	
Nvec_13179_	

HG_6463	
Hsap_Ensmbl0179846_NTPase_KAP_family_P_loop_domain_containing_1_Source_HGNC_Symbol_Acc_24739_NKPD1	
Drer_075698_Uncharacterized_protein_Source_UniProtKB_TrEMBL_Acc_E7F0N5_BX119916_1	
Smim_76654_PREDICTED_similar_to_CG30387_CG30387_PB_Tribolium_castaneum_gi_189240819_ref_XP_001811729_6e_109_359	
Nvec_46667_	

HG_30858	
Nvec_14694_	

HG_31569	
Spur_019100_Spur_019100	
Nvec_58002_	

HG_32449	
Nvec_19213_	

HG_32103	
Nvec_6476_	Nvec_15897_DUF134	

HG_5145	
Dmel_0039667_CG2010	
Cgig_13801	
Cele_020884_T28B4_1_Protein_T28B4_1_isoform_a_T28B4_1_mRNA_complete_cds_Source_RefSeq_mRNA_Acc_NM_076708	
Smim_22485_F_box_LRR_repeat_protein_Harpegnathos_saltator_gi_307191674_gb_EFN75148_0_0_697	
Sman_176410	
Gsal_14322_f_box_lrr_repeat_protein_7	
Nvec_29471_F_box	Nvec_43342_F_box	Nvec_43663_F_box	Nvec_28962_F_box	Nvec_41994_F_box	Nvec_14328_F_box	Nvec_4015_F_box	Nvec_18522_DUF960	

HG_8392	
This group of homology does not contain any annotated genome

HG_18295	
Spur_012506_Dkk3	

HG_20623	
This group of homology does not contain any annotated genome

HG_8175	
Hsap_Ensmbl0101230_isthmin_1_angiogenesis_inhibitor_Source_HGNC_Symbol_Acc_16213_ISM1	Hsap_Ensmbl0100593_isthmin_2_Source_HGNC_Symbol_Acc_23176_ISM2	
Cgig_04295_Isthmin_1_Source_UniProtKB_TrEMBL_Acc_K1PQT5	
Drer_020541_isthmin_1_Source_ZFIN_Acc_ZDB_GENE_050523_3_ism1	Drer_089691_isthmin_2_Source_HGNC_Symbol_Acc_23176_ISM2_2_of_2	Drer_053859_isthmin_2b_Source_ZFIN_Acc_ZDB_GENE_050523_4_ism2b	
Spur_008552_Ism	
Nvec_15902_AMOP	

HG_13751	
Nvec_52967_zf_CCCH	

HG_15342	
Nvec_29003_	

HG_15037	
Nvec_44745_zf_C2H2	Nvec_53329_	

HG_13510	
Hsap_Ensmbl0073331_alpha_kinase_1_Source_HGNC_Symbol_Acc_20917_ALPK1	
Drer_059741_alpha_kinase_1_Source_HGNC_Symbol_Acc_20917_ALPK1	
Nvec_35122_Alpha_kinase	Nvec_29046_Alpha_kinase	

HG_15173	
Drer_095630_si_ch211_221n20_7_Source_ZFIN_Acc_ZDB_GENE_041014_229_si_ch211_221n20_7	Drer_094944_si_ch211_221n20_7_Source_ZFIN_Acc_ZDB_GENE_041014_229_si_ch211_221n20_7	Drer_095420_si_ch211_14a11_1_Source_ZFIN_Acc_ZDB_GENE_050420_219_si_ch211_14a11_1	Drer_092572_si_ch211_221n20_4_Source_ZFIN_Acc_ZDB_GENE_041014_222_si_ch211_221n20_4	Drer_094056_si_dkey_235d18_6_Source_ZFIN_Acc_ZDB_GENE_041014_226_si_dkey_235d18_6	Drer_095671_si_ch211_221n20_2_Source_ZFIN_Acc_ZDB_GENE_041014_225_si_ch211_221n20_2	Drer_093187_si_ch211_221n20_1_Source_ZFIN_Acc_ZDB_GENE_041014_227_si_ch211_221n20_1	Drer_093457_si_ch211_14a11_2_Source_ZFIN_Acc_ZDB_GENE_050420_151_si_ch211_14a11_2	
Spur_014294_Spur_014294	

HG_48218	
Nvec_11348_	Nvec_35356_	

HG_8005	
Hsap_Ensmbl0148572_nuclear_receptor_binding_factor_2_Source_HGNC_Symbol_Acc_19692_NRBF2	
Cgig_14071_Nuclear_receptor_binding_factor_2_Source_UniProtKB_TrEMBL_Acc_K1QPV9	
Drer_023591_nuclear_receptor_binding_factor_2b_Source_ZFIN_Acc_ZDB_GENE_040718_357_nrbf2b	Drer_044096_nuclear_receptor_binding_factor_2_Source_HGNC_Symbol_Acc_19692_NRBF2_2_of_2	
Spur_015042_Nrbf2L	

HG_13100	
Hsap_Ensmbl0168887_chromosome_2_open_reading_frame_68_Source_HGNC_Symbol_Acc_34353_C2orf68	
Cgig_14603_UPF0561_protein_C2orf68_like_protein_Source_UniProtKB_TrEMBL_Acc_K1QDY1	
Drer_059459_chromosome_2_open_reading_frame_68_Source_HGNC_Symbol_Acc_34353_C5H2orf68	
Spur_027606_Spur_027606	
Nvec_51171_ATP_synt_E	

HG_12292	
Nvec_22617_	Nvec_15262_	Nvec_41428_	

HG_45168	
Nvec_6256_	

HG_6922	
Hsap_Ensmbl0122547_endonuclease_exonuclease_phosphatase_family_domain_containing_1_Source_HGNC_Symbol_Acc_22223_EEPD1	
Cgig_05405	Cgig_20092_Endonuclease_exonuclease_phosphatase_family_domain_containing_protein_1_Source_UniProtKB_TrEMBL_Acc_K1QR81	Cgig_19370	
Drer_071116_endonuclease_exonuclease_phosphatase_family_domain_containing_1_Source_ZFIN_Acc_ZDB_GENE_040426_1831_eepd1	
Spur_001719_Eepd1	Spur_022613_Hypp_3004	
Smim_5840_PREDICTED_endonuclease_exonuclease_phosphatase_family_domain_containing_protein_Nomascus_leucogenys_gi_332239562_ref_XP_003268970_9e_103_333	
Sman_145590	
Gsal_3887_endonuclease_exonuclease_phosphatase_family_domain_containing_protein_1	
Nvec_18221_HHH	

HG_6658	
Hsap_Ensmbl0155629_phosphoinositide_3_kinase_adaptor_protein_1_Source_HGNC_Symbol_Acc_30034_PIK3AP1	Hsap_Ensmbl0153064_B_cell_scaffold_protein_with_ankyrin_repeats_1_Source_HGNC_Symbol_Acc_18233_BANK1	
Cgig_28225_Phosphoinositide_3_kinase_adapter_protein_1_Source_UniProtKB_TrEMBL_Acc_K1S3P1	Cgig_09555	Cgig_11040_Phosphoinositide_3_kinase_adapter_protein_1_Source_UniProtKB_TrEMBL_Acc_K1P572	Cgig_11043_Phosphoinositide_3_kinase_adapter_protein_1_Source_UniProtKB_TrEMBL_Acc_K1PIQ7	Cgig_11046_Phosphoinositide_3_kinase_adapter_protein_1_Source_UniProtKB_TrEMBL_Acc_K1P575	Cgig_11045_Phosphoinositide_3_kinase_adapter_protein_1_Source_UniProtKB_TrEMBL_Acc_K1QB70	Cgig_11044	
Drer_078285_phosphoinositide_3_kinase_adaptor_protein_1_Source_ZFIN_Acc_ZDB_GENE_090313_250_pik3ap1	
Spur_002388_Pik3ap1L	

HG_41881	
Nvec_51561_MHC_I_C	Nvec_32041_MHC_I_C	

HG_45063	
This group of homology does not contain any annotated genome

HG_74893	
Nvec_12953_Defensin_2	

HG_9952	
Spur_027165_Brp44lL	Spur_005937_Hypp_1619	Spur_008124_Hypp_1766	Spur_022217_Hypp_2605	Spur_003342_Hypp_1445	Spur_012714_Hypp_2046	Spur_009157_Hypp_1828	Spur_000605_Hypp_1265	Spur_007453_Hypp_1724	Spur_014901_Spur_014901	Spur_027551_Spur_027551	Spur_027550_Spur_027550	Spur_010432_Spur_010432	Spur_010433_Spur_010433	Spur_014597_Spur_014597	Spur_027660_Spur_027660	Spur_007112_Spur_007112	

HG_25969	
This group of homology does not contain any annotated genome

HG_31992	
Cgig_03149_Usher_syndrome_type_1G_like_protein_Source_UniProtKB_TrEMBL_Acc_K1PSL6	Cgig_13907	

HG_27696	
Smim_22482_PREDICTED_zinc_finger_protein_665_like_Mus_musculus_gi_309267193_ref_XP_003086984_3e_11_71_2	
Nvec_42635_7TMR_DISM_7TM	Nvec_35183_7TMR_DISM_7TM	

HG_4890	
Nvec_6866_Peptidase_C48	Nvec_36931_FabA	Nvec_6949_	

HG_31582	
Spur_027429_Hypp_2903	
Nvec_19815_Pox_A_type_inc	Nvec_38776_Pox_A_type_inc	

HG_62867	
Nvec_22846_AbfB	

HG_23389	
Nvec_34548_Pentapeptide	Nvec_23425_Succ_DH_flav_C	Nvec_54772_Pentapeptide	Nvec_2769_	

HG_8722	
Hsap_Ensmbl0146278_proline_rich_nuclear_receptor_coactivator_1_Source_HGNC_Symbol_Acc_17278_PNRC1	Hsap_Ensmbl0215700_PNRC2	
Drer_043904_proline_rich_nuclear_receptor_coactivator_1_Source_ZFIN_Acc_ZDB_GENE_040724_189_pnrc1	
Spur_009741_Spur_009741	
Smim_17937_PREDICTED_proline_rich_nuclear_receptor_coactivator_like_isoform_Apis_mellifera_gi_110763285_ref_XP_001120799_5e_08_55_8	
Nvec_32418_	

HG_21621	
This group of homology does not contain any annotated genome

HG_20436	
Nvec_59255_aPHC	Nvec_49923_	

HG_15734	
Nvec_47055_	Nvec_17541_DUF638	Nvec_4040_Ricin_B_lectin	Nvec_45485_Ricin_B_lectin	

HG_23043	
Nvec_968_HC2	Nvec_52968_	

HG_11732	
Drer_089978_Uncharacterized_protein_Source_UniProtKB_TrEMBL_Acc_E7FCA7_CABZ01100215_1	
Nvec_4061_	

HG_48167	
This group of homology does not contain any annotated genome

HG_7621	
Nvec_10123_	Nvec_48127_DUF1556	Nvec_19967_Pyr_excise	Nvec_28494_	Nvec_14235_Pyr_excise	Nvec_43198_KIX	Nvec_49518_DUF1410	Nvec_59353_	Nvec_7682_Fer2	Nvec_9937_Fer2	Nvec_16948_C1_4	Nvec_24740_Fer2	Nvec_30921_ADK_lid	Nvec_34516_	Nvec_1596_tRNA_anti	Nvec_34972_	Nvec_39870_Fer2	Nvec_8113_PAM2	Nvec_45089_Fer2	Nvec_38585_	Nvec_27464_	Nvec_22626_	Nvec_59241_	Nvec_23145_	Nvec_19584_	Nvec_47665_	Nvec_39790_Phage_Gp15	

HG_45696	
Nvec_13147_	

HG_44503	
Nvec_8217_	

HG_41727	
This group of homology does not contain any annotated genome

HG_7404	
Gsal_13133_hypothetical_protein	

HG_35871	
Smim_60292_60292	

HG_9462	
Nvec_47590_TSP_3	Nvec_59246_Podocalyxin	Nvec_36288_	Nvec_56092_	Nvec_34130_Spb1_C	Nvec_58872_	Nvec_7128_Usp	Nvec_50014_	Nvec_41889_	

HG_1282	
Hsap_Ensmbl0162267_inter_alpha_trypsin_inhibitor_heavy_chain_3_Source_HGNC_Symbol_Acc_6168_ITIH3	Hsap_Ensmbl0055955_inter_alpha_trypsin_inhibitor_heavy_chain_family_member_4_Source_HGNC_Symbol_Acc_6169_ITIH4	Hsap_Ensmbl0151655_inter_alpha_trypsin_inhibitor_heavy_chain_2_Source_HGNC_Symbol_Acc_6167_ITIH2	Hsap_Ensmbl0055957_inter_alpha_trypsin_inhibitor_heavy_chain_1_Source_HGNC_Symbol_Acc_6166_ITIH1	Hsap_Ensmbl0102313_inter_alpha_trypsin_inhibitor_heavy_chain_family_member_6_Source_HGNC_Symbol_Acc_28907_ITIH6	Hsap_Ensmbl0123243_inter_alpha_trypsin_inhibitor_heavy_chain_family_member_5_Source_HGNC_Symbol_Acc_21449_ITIH5	
Cgig_13971_Inter_alpha_trypsin_inhibitor_heavy_chain_H4_Source_UniProtKB_TrEMBL_Acc_K1R8N0	Cgig_03572_Inter_alpha_trypsin_inhibitor_heavy_chain_H3_Source_UniProtKB_TrEMBL_Acc_K1PXQ1	Cgig_15700_Inter_alpha_trypsin_inhibitor_heavy_chain_H4_Source_UniProtKB_TrEMBL_Acc_K1R591	Cgig_10058_Inter_alpha_trypsin_inhibitor_heavy_chain_H3_Source_UniProtKB_TrEMBL_Acc_K1QDF0	Cgig_08123_Inter_alpha_trypsin_inhibitor_heavy_chain_H3_Source_UniProtKB_TrEMBL_Acc_K1PLE4	Cgig_20182_Inter_alpha_trypsin_inhibitor_heavy_chain_H3_Source_UniProtKB_TrEMBL_Acc_K1QFE2	Cgig_10059_Inter_alpha_trypsin_inhibitor_heavy_chain_H3_Source_UniProtKB_TrEMBL_Acc_K1QJN0	Cgig_17857_Inter_alpha_trypsin_inhibitor_heavy_chain_H3_Source_UniProtKB_TrEMBL_Acc_K1QRW1	
Drer_055053_Uncharacterized_protein_Source_UniProtKB_TrEMBL_Acc_E7FCH6_CR558302_3	Drer_024928_inter_alpha_trypsin_inhibitor_heavy_chain_family_member_4_Source_HGNC_Symbol_Acc_6169_ITIH4	Drer_045516_inter_alpha_globulin_inhibitor_H2_Source_ZFIN_Acc_ZDB_GENE_040426_1942_itih2	Drer_055036_zgc_110377_Source_ZFIN_Acc_ZDB_GENE_050522_262_zgc_110377	Drer_056037_inter_alpha_trypsin_inhibitor_heavy_chain_family_member_6_Source_ZFIN_Acc_ZDB_GENE_050603_1_itih6	Drer_045517_inter_alpha_globulin_inhibitor_H5_Source_ZFIN_Acc_ZDB_GENE_041210_193_itih5	
Spur_025902_Itih_3	Spur_012005_Itih	Spur_019450_Itih_2	Spur_027343_Itih_6	Spur_019451_Spur_019451	Spur_027341_Itih_4	Spur_027342_Itih_5	Spur_003789_Itih3	Spur_019942_Spur_019942	Spur_000385_Spur_000385	Spur_000384_Spur_000384	

HG_71038	
Nvec_4922_CXC	

HG_30274	
Nvec_4910_HECT	Nvec_7305_Extensin_2	

HG_9333	
This group of homology does not contain any annotated genome

HG_9421	
Nvec_48385_	Nvec_14142_	

HG_20828	
Nvec_25029_Collagen	

HG_8490	
This group of homology does not contain any annotated genome

HG_15957	
This group of homology does not contain any annotated genome

HG_20964	
Nvec_7530_	Nvec_49232_	Nvec_9466_	

HG_23435	
Nvec_31152_DUF112	Nvec_57068_NAD4L	Nvec_51940_Glyco_transf_22	Nvec_28426_Sushi	

HG_19275	
Nvec_6997_COX3	

HG_16499	
Dmel_0039760_CG9682	
Nvec_20962_Microvir_J	Nvec_7399_	Nvec_42866_	Nvec_26416_	

HG_1024	
Hsap_Ensmbl0138685_fibroblast_growth_factor_2_basic_Source_HGNC_Symbol_Acc_3676_FGF2	Hsap_Ensmbl0113578_fibroblast_growth_factor_1_acidic_Source_HGNC_Symbol_Acc_3665_FGF1	Hsap_Ensmbl0102678_fibroblast_growth_factor_9_Source_HGNC_Symbol_Acc_3687_FGF9	Hsap_Ensmbl0138675_fibroblast_growth_factor_5_Source_HGNC_Symbol_Acc_3683_FGF5	Hsap_Ensmbl0075388_fibroblast_growth_factor_4_Source_HGNC_Symbol_Acc_3682_FGF4	Hsap_Ensmbl0186895_fibroblast_growth_factor_3_Source_HGNC_Symbol_Acc_3681_FGF3	Hsap_Ensmbl0129682_fibroblast_growth_factor_13_Source_HGNC_Symbol_Acc_3670_FGF13	Hsap_Ensmbl0140285_fibroblast_growth_factor_7_Source_HGNC_Symbol_Acc_3685_FGF7	Hsap_Ensmbl0196468_fibroblast_growth_factor_16_Source_HGNC_Symbol_Acc_3672_FGF16	Hsap_Ensmbl0102466_fibroblast_growth_factor_14_Source_HGNC_Symbol_Acc_3671_FGF14	Hsap_Ensmbl0114279_fibroblast_growth_factor_12_Source_HGNC_Symbol_Acc_3668_FGF12	Hsap_Ensmbl0161958_fibroblast_growth_factor_11_Source_HGNC_Symbol_Acc_3667_FGF11	Hsap_Ensmbl0078579_fibroblast_growth_factor_20_Source_HGNC_Symbol_Acc_3677_FGF20	Hsap_Ensmbl0070388_fibroblast_growth_factor_22_Source_HGNC_Symbol_Acc_3679_FGF22	Hsap_Ensmbl0111241_fibroblast_growth_factor_6_Source_HGNC_Symbol_Acc_3684_FGF6	Hsap_Ensmbl0070193_fibroblast_growth_factor_10_Source_HGNC_Symbol_Acc_3666_FGF10	
Dmel_0014135_bnl_branchless_Source_FlyBase_0014135	
Cele_002881_let_756_Protein_LET_756_let_756_mRNA_complete_cds_Source_RefSeq_mRNA_Acc_NM_066002	
Drer_017542_fibroblast_growth_factor_1a_Source_ZFIN_Acc_ZDB_GENE_040426_1729_fgf1a	Drer_045856_fibroblast_growth_factor_6b_Source_ZFIN_Acc_ZDB_GENE_050201_5_fgf6b	Drer_078625_fibroblast_growth_factor_9_Source_ZFIN_Acc_ZDB_GENE_070424_238_fgf9	Drer_087715_Fibroblast_growth_factor_Source_UniProtKB_TrEMBL_Acc_F6NQK1_BX294175_2	Drer_035377_fibroblast_growth_factor_5_Source_ZFIN_Acc_ZDB_GENE_050201_6_fgf5	Drer_007356_fibroblast_growth_factor_20a_Source_ZFIN_Acc_ZDB_GENE_060110_1_fgf20a	Drer_086070_fibroblast_growth_factor_20b_Source_ZFIN_Acc_ZDB_GENE_060117_5_fgf20b	Drer_042233_fibroblast_growth_factor_16_Source_ZFIN_Acc_ZDB_GENE_060427_3_fgf16	Drer_009351_fibroblast_growth_factor_6a_Source_ZFIN_Acc_ZDB_GENE_980526_559_fgf6a	Drer_068095_fibroblast_growth_factor_4_Source_ZFIN_Acc_ZDB_GENE_001006_1_fgf4	Drer_056633_fibroblast_growth_factor_13b_Source_ZFIN_Acc_ZDB_GENE_040426_1793_fgf13b	Drer_035056_fibroblast_growth_factor_13a_Source_ZFIN_Acc_ZDB_GENE_041114_101_fgf13a	Drer_068094_fibroblast_growth_factor_3_Source_ZFIN_Acc_ZDB_GENE_980526_178_fgf3	Drer_040982_fibroblast_growth_factor_14_Source_ZFIN_Acc_ZDB_GENE_060506_1_fgf14	Drer_069662_fibroblast_growth_factor_11a_Source_ZFIN_Acc_ZDB_GENE_050221_5_fgf11a	Drer_043907_fibroblast_growth_factor_11b_Source_ZFIN_Acc_ZDB_GENE_100316_2_fgf11b	Drer_027957_fibroblast_growth_factor_12a_Source_ZFIN_Acc_ZDB_GENE_050221_6_fgf12a	Drer_076510_fibroblast_growth_factor_22_Source_ZFIN_Acc_ZDB_GENE_050208_380_fgf22	Drer_062542_fibroblast_growth_factor_12b_Source_ZFIN_Acc_ZDB_GENE_060825_134_fgf12b	Drer_030932_fibroblast_growth_factor_10a_Source_ZFIN_Acc_ZDB_GENE_030715_1_fgf10a	Drer_059387_fibroblast_growth_factor_7_Source_ZFIN_Acc_ZDB_GENE_080122_1_fgf7	Drer_042811_fibroblast_growth_factor_1b_Source_ZFIN_Acc_ZDB_GENE_071004_7_fgf1b	Drer_067548_fibroblast_growth_factor_10b_Source_ZFIN_Acc_ZDB_GENE_060828_1_fgf10b	Drer_075031_fibroblast_growth_factor_2_Source_ZFIN_Acc_ZDB_GENE_040318_1_fgf2	
Spur_006242_Fgf9_16_20	
Smim_60103_heparin_binding_growth_factor_putative_Ixodes_scapularis_gi_241559880_ref_XP_002400933_8e_22_92_4	
Nvec_40017_	Nvec_7082_FGF	Nvec_6387_	Nvec_34827_FGF	Nvec_10486_FGF	Nvec_26385_	Nvec_59452	

HG_18323	
Smim_77900_hypothetical_protein_IscW_ISCW022015_Ixodes_scapularis_gi_241747671_ref_XP_002414338_1e_23_100	
Nvec_43972_	

HG_16258	
Nvec_57002_	Nvec_41446_	

HG_7769	
Spur_007395_Lrch3	
Smim_9403_PREDICTED_similar_to_CG6860_CG6860_PA_Tribolium_castaneum_gi_91082255_ref_XP_973064_1e_53_199	
Nvec_28994_	

HG_15611	
Hsap_Ensmbl0143228_NUF2_NDC80_kinetochore_complex_component_Source_HGNC_Symbol_Acc_14621_NUF2	
Drer_034624_NUF2_NDC80_kinetochore_complex_component_homolog_Source_ZFIN_Acc_ZDB_GENE_040426_1121_nuf2	

HG_56037	
Smim_66610_hypothetical_protein_GFP_L7_0730_Glyptapanteles_flavicoxis_gi_190702233_gb_ACE75131_1e_05_49_7	

HG_15273	
Dmel_0036547_CG17032	
Smim_50357_PREDICTED_achatin_I_like_Saccoglossus_kowalevskii_gi_291224308_ref_XP_002732147_4e_20_94_0	

HG_6973	
Dmel_0030439_CG12716	Dmel_0052642_CG32642	
Cgig_02618	
Spur_027842_Spur_027842	
Nvec_37759_	

HG_8103	
Hsap_Ensmbl0139173_transmembrane_protein_117_Source_HGNC_Symbol_Acc_25308_TMEM117	
Cgig_01166	Cgig_22219	
Drer_088356_transmembrane_protein_117_Source_ZFIN_Acc_ZDB_GENE_040426_2809_tmem117	Drer_079797_transmembrane_protein_117_Source_HGNC_Symbol_Acc_25308_TMEM117_1_of_2	
Smim_39116_transmembrane_protein_putative_Ixodes_scapularis_gi_241998830_ref_XP_002434058_1e_46_170	Smim_39114_transmembrane_protein_putative_Ixodes_scapularis_gi_241998830_ref_XP_002434058_3e_60_206	
Nvec_55495_	Nvec_5496_	

HG_45606	
This group of homology does not contain any annotated genome

HG_10424	
Nvec_3193_	Nvec_44423_	Nvec_8068_	Nvec_24191_	

HG_13031	
Hsap_Ensmbl0265303_Uncharacterized_protein_Source_UniProtKB_TrEMBL_Acc_J3QRE1_CTD_2510F5_6	
Drer_087393_proline_rich_11_Source_ZFIN_Acc_ZDB_GENE_091118_97_prr11	
Spur_015177_Prr11	

HG_6932	
Nvec_7775_	

HG_3041	
Gsal_3456_hypothetical_protein_putative_homolog_to_CLF_101204_Clonorchis_sinensis	
Nvec_14425_LRR_1	Nvec_38034_	Nvec_42011_Cleaved_Adhesin	Nvec_23349_	Nvec_49364_zf_C3HC4	Nvec_54546_zf_CCHC	Nvec_20916_zf_C3HC4	Nvec_4811_zf_C3HC4	Nvec_21245_PspB	Nvec_36489_WTF	Nvec_46585_	Nvec_613_	Nvec_14931_	Nvec_13607_	Nvec_47595_	Nvec_49328_DUF1091	Nvec_37109_PBP_dimer	Nvec_54740_DUF1623	Nvec_21974_Ail_Lom	Nvec_17813_CtaG_Cox11	Nvec_6944_IF4E	Nvec_57545_zf_C3HC4	Nvec_1158_Toxin_24	Nvec_31232_	Nvec_36873_HTH_10	Nvec_29919_	Nvec_54964_	Nvec_5039_Dirigent	Nvec_28564_	Nvec_17435_	Nvec_38805_	Nvec_59541_	Nvec_56715_zf_C3HC4	Nvec_37649_	Nvec_35672_zf_C3HC4	Nvec_28995_LicD	Nvec_57862	Nvec_4160_	Nvec_20419_	Nvec_35168_	Nvec_25524_Ribosomal_L34e	Nvec_54069_zf_C3HC4	Nvec_37236_	Nvec_43205_	Nvec_31738_	Nvec_59588_Hormone_4	Nvec_5759_Hormone_4	Nvec_58030_cIII	Nvec_4822_PUF	Nvec_52969_	Nvec_11619_	Nvec_17846_	Nvec_21236_Toxin_8	Nvec_4236_PUF	Nvec_49685_	Nvec_49288_	Nvec_56327_	Nvec_38807_	Nvec_52046_	Nvec_4531_zf_C3HC4	Nvec_52669_zf_C3HC4	Nvec_54592_DUF123	Nvec_7218_	Nvec_18401_	Nvec_38038_	Nvec_24359_zf_C3HC4	Nvec_20201_	Nvec_37989_LRR_adjacent	Nvec_36538_	Nvec_16942_	Nvec_7647_zf_C3HC4	Nvec_57185_	Nvec_21235_	Nvec_25034_	

HG_5743	
Hsap_Ensmbl0121057_A_kinase_PRKA_anchor_protein_1_Source_HGNC_Symbol_Acc_367_AKAP1	
Dmel_0263987_spoon_spoonbill_Source_FlyBase_0263987	
Cgig_15288_A_kinase_anchor_protein_1_mitochondrial_Source_UniProtKB_TrEMBL_Acc_K1Q9L2	
Cele_016977_akap_1_Protein_C56G2_1_isoform_a_Source_RefSeq_mRNA_Acc_NM_171163	
Drer_006062_A_kinase_PRKA_anchor_protein_1b_Source_ZFIN_Acc_ZDB_GENE_030131_6844_akap1b	Drer_089802_A_kinase_PRKA_anchor_protein_1a_Source_ZFIN_Acc_ZDB_GENE_030131_5980_akap1a	
Spur_002839_Akap1	
Smim_79025_KH_domain_containing_protein_C56G2_putative_Pediculus_humanus_corporis_gi_242010558_ref_XP_002426032_7e_92_309	Smim_68781_KH_domain_containing_protein_C56G2_putative_Pediculus_humanus_corporis_gi_242010558_ref_XP_002426032_2e_48_176	Smim_3917_A_kinase_anchor_protein_putative_Ixodes_scapularis_gi_241652783_ref_XP_002410418_6e_23_105	Smim_41736_A_kinase_anchor_protein_putative_Ixodes_scapularis_gi_241652783_ref_XP_002410418_5e_16_78_6	
Nvec_42869_	

HG_9745	
Nvec_21837_	Nvec_39220_	Nvec_2584_SPRY	Nvec_13599_	Nvec_26903_	Nvec_9654_Nop10p	Nvec_11525_	Nvec_30433_	Nvec_196_	Nvec_57985_COX2	Nvec_48478_	Nvec_40372_	Nvec_7262_	Nvec_59617_	Nvec_45680_DUF1174	Nvec_5972_	Nvec_40173_	

HG_1653	
Spur_018735_Itih_1	
Nvec_48548_HPPK	

HG_64727	
Nvec_46011_DNA_ligase_ZBD	

HG_32016	
This group of homology does not contain any annotated genome

HG_5438	
Hsap_Ensmbl0126251_G_protein_coupled_receptor_42_gene_pseudogene_Source_HGNC_Symbol_Acc_4500_GPR42	Hsap_Ensmbl0185897_free_fatty_acid_receptor_3_Source_HGNC_Symbol_Acc_4499_FFAR3	Hsap_Ensmbl0126262_free_fatty_acid_receptor_2_Source_HGNC_Symbol_Acc_4501_FFAR2	Hsap_Ensmbl0126266_free_fatty_acid_receptor_1_Source_HGNC_Symbol_Acc_4498_FFAR1	
Drer_041292_si_ch211_231m23_4_Source_ZFIN_Acc_ZDB_GENE_131127_603_si_ch211_231m23_4	Drer_063088_si_dkey_211g8_6_Source_ZFIN_Acc_ZDB_GENE_060503_813_si_dkey_211g8_6	Drer_059890_Uncharacterized_protein_Source_UniProtKB_TrEMBL_Acc_F1Q7S2_CU855821_1	Drer_097901_si_ch73_90p23_1_Source_ZFIN_Acc_ZDB_GENE_131121_421_si_ch73_90p23_1	Drer_058535_si_dkey_211g8_7_Source_ZFIN_Acc_ZDB_GENE_060503_907_si_dkey_211g8_7	Drer_079661_Uncharacterized_protein_Source_UniProtKB_TrEMBL_Acc_F1RDY9_CU855821_2	Drer_087828_free_fatty_acid_receptor_1_Source_HGNC_Symbol_Acc_4498_FFAR1	

HG_26129	
Nvec_27822_DUF1165	Nvec_46999_	Nvec_38116_APC8	Nvec_12074_APC8	

HG_23007	
Cgig_01195	Cgig_28481	Cgig_04217	

HG_18441	
This group of homology does not contain any annotated genome

HG_12889	
This group of homology does not contain any annotated genome

HG_12953	
Spur_026561_Spur_026561	
Smim_8006_PREDICTED_inverted_formin_like_Nomascus_leucogenys_gi_332254267_ref_XP_003276249_1e_23_102	
Nvec_2848_ANATO	

HG_17256	
Hsap_Ensmbl0124227_ankyrin_repeat_domain_60_Source_HGNC_Symbol_Acc_16217_ANKRD60	

HG_18200	
Nvec_3914_Clathrin	Nvec_23482_Clathrin	Nvec_6420_DUF836	Nvec_11911_	

HG_16135	
Nvec_33315_eRF1_1	

HG_12302	
Cgig_23399_Wall_associated_receptor_kinase_5_Source_UniProtKB_TrEMBL_Acc_K1QSU4	
Cele_009589_F40F11_4_Protein_F40F11_4_F40F11_4_mRNA_complete_cds_Source_RefSeq_mRNA_Acc_NM_069782	
Nvec_30640_EGF_CA	

HG_44675	
Nvec_34277_DUF321	

HG_7502	
Spur_025468_Spur_025468	
Nvec_31529_	Nvec_7711_Lipase_GDSL	Nvec_44646_Lipase_GDSL	Nvec_49612_Lipase_GDSL	Nvec_16950_Lipase_GDSL	Nvec_9581_Lipase_GDSL	Nvec_50095_Lipase_GDSL	Nvec_48442_	

HG_7326	
Cgig_06451	Cgig_04495	Cgig_01355	Cgig_25975	Cgig_03501	Cgig_19957	Cgig_25699	Cgig_03826	Cgig_10121	Cgig_10596	Cgig_03811	Cgig_06581	Cgig_18811	
Drer_075269_si_dkey_20i10_7_Source_ZFIN_Acc_ZDB_GENE_090313_232_si_dkey_20i10_7	
Spur_014328_Spur_014328	
Nvec_48076_	

HG_41007	
This group of homology does not contain any annotated genome

HG_32649	
Nvec_12223_ShTK	Nvec_41258_	

HG_33529	
This group of homology does not contain any annotated genome

HG_70973	
Smim_27977_FMRFamide_precursor_partial_Aplysia_californica_gi_155759_gb_AAA27752_2e_15_87_0	

HG_40094	
This group of homology does not contain any annotated genome

HG_33560	
Spur_026986_Spur_026986	
Nvec_3127_	

HG_31423	
Nvec_959_	Nvec_10302_VDE	Nvec_19757_	

HG_28007	
Nvec_27971_MgtE_N	

HG_34030	
Nvec_15392_	

HG_1251	
Cgig_14586	Cgig_22805	Cgig_19200	Cgig_03276	Cgig_26168	Cgig_08654	Cgig_03586	Cgig_19140	Cgig_14694	Cgig_21195	Cgig_08655	Cgig_25586	Cgig_00899	Cgig_21622	Cgig_26167	Cgig_08656	Cgig_26024	Cgig_26798	Cgig_22691	Cgig_12082	Cgig_21294	Cgig_12083	
Spur_026813_Hypp_2868	Spur_017813_Hypp_2357	Spur_002953_Spur_002953	Spur_027051_Hypp_2883	

HG_17479	
Nvec_46214_A_amylase_inhib	Nvec_43534_A_amylase_inhib	Nvec_45612_zf_C2H2	Nvec_10108_RVP	Nvec_24231_	Nvec_470_	

HG_23430	
Nvec_21164_	

HG_8242	
Hsap_Ensmbl0131149_Gse1_coiled_coil_protein_Source_HGNC_Symbol_Acc_28979_GSE1	
Cgig_10420_Genetic_suppressor_element_1_Source_UniProtKB_TrEMBL_Acc_K1QKH9	
Drer_062020_Gse1_coiled_coil_protein_Source_ZFIN_Acc_ZDB_GENE_030131_9569_gse1	Drer_062199_si_dkey_217l24_1_Source_ZFIN_Acc_ZDB_GENE_131121_4_si_dkey_217l24_1	
Spur_021615_Spur_021615	
Smim_5837_PREDICTED_similar_to_LOC397870_protein_Strongylocentrotus_purpuratus_gi_115889534_ref_XP_785028_1e_17_95_9	Smim_5832_PREDICTED_genetic_suppressor_element_like_Equus_caballus_gi_338723101_ref_XP_001502543_3_4e_06_57_0	Smim_68674_PREDICTED_genetic_suppressor_element_like_Equus_caballus_gi_338723101_ref_XP_001502543_3_0_001_44_3	
Nvec_14696_ETS_PEA3_N	

HG_60095	
This group of homology does not contain any annotated genome

HG_11509	
Cgig_01225	

HG_14116	
Nvec_19234_Extensin_2	

HG_6895	
Cgig_11585_Sushi_von_Willebrand_factor_type_A_EGF_and_pentraxin_domain_containing_protein_1_Source_UniProtKB_TrEMBL_Acc_K1P4U8	Cgig_04670_Limulus_clotting_factor_C_Source_UniProtKB_TrEMBL_Acc_K1Q4H9	Cgig_00989	Cgig_03221	Cgig_09934	Cgig_02301	Cgig_02490	Cgig_02489	Cgig_19319	Cgig_19317	Cgig_05177	Cgig_27797	Cgig_13501	Cgig_04237	Cgig_12925	Cgig_22683	Cgig_28076	Cgig_13500	Cgig_19378	Cgig_19377	Cgig_04668	Cgig_19320	Cgig_24485	Cgig_08363	
Nvec_2542_	

HG_8025	
This group of homology does not contain any annotated genome

HG_7182	
Hsap_Ensmbl0103260_meteorin_glial_cell_differentiation_regulator_Source_HGNC_Symbol_Acc_14151_METRN	Hsap_Ensmbl0176845_meteorin_glial_cell_differentiation_regulator_like_Source_HGNC_Symbol_Acc_27584_METRNL	
Drer_030367_meteorin_glial_cell_differentiation_regulator_Source_ZFIN_Acc_ZDB_GENE_050102_1_metrn	Drer_052555_meteorin_glial_cell_differentiation_regulator_like_Source_ZFIN_Acc_ZDB_GENE_040426_1917_metrnl	Drer_007289_meteorin_glial_cell_differentiation_regulator_like_Source_HGNC_Symbol_Acc_27584_METRNL_1_of_2	
Spur_020390_Spur_020390	Spur_010084_Spur_010084	
Smim_41046_PREDICTED_similar_to_meteorin_Tribolium_castaneum_gi_91078226_ref_XP_969763_2e_51_180	Smim_13616_PREDICTED_similar_to_meteorin_Tribolium_castaneum_gi_91078226_ref_XP_969763_4e_48_172	Smim_28803_PREDICTED_similar_to_meteorin_Tribolium_castaneum_gi_91078226_ref_XP_969763_1e_48_173	
Nvec_34821_	

HG_10114	
Nvec_14358_	Nvec_27782_Borrelia_orfA	Nvec_21625_VAR1	Nvec_28166_Borrelia_orfA	

HG_3051	
Hsap_Ensmbl0120149_msh_homeobox_2_Source_HGNC_Symbol_Acc_7392_MSX2	Hsap_Ensmbl0163132_msh_homeobox_1_Source_HGNC_Symbol_Acc_7391_MSX1	
Dmel_0000492_Dr_Drop_Source_FlyBase_0000492	
Cgig_23979_Homeobox_protein_XHOX_7_1_Source_UniProtKB_TrEMBL_Acc_K1QPR6	Cgig_13606_Homeobox_protein_GHOX_7_Source_UniProtKB_TrEMBL_Acc_K1QKW3	
Cele_006881_vab_15_Protein_VAB_15_vab_15_mRNA_complete_cds_Source_RefSeq_mRNA_Acc_NM_077247	
Drer_056697_muscle_segment_homeobox_A_Source_ZFIN_Acc_ZDB_GENE_980526_322_msxa	Drer_007641_muscle_segment_homeobox_E_Source_ZFIN_Acc_ZDB_GENE_980526_312_msxe	Drer_006982_muscle_segment_homeobox_D_Source_ZFIN_Acc_ZDB_GENE_980526_492_msxd	Drer_008886_muscle_segment_homeobox_B_Source_ZFIN_Acc_ZDB_GENE_980526_26_msxb	Drer_015674_muscle_segment_homeobox_C_Source_ZFIN_Acc_ZDB_GENE_980526_306_msxc	
Spur_022049_Msx_Hox_8_homolog_Source_UniProtKB_TrEMBL_Acc_Q9TX94	Spur_020565_Msxl	
Smim_59029_homeobox_protein_MSX_putative_Ixodes_scapularis_gi_242002026_ref_XP_002435656_4e_44_150	
Sman_144380_Msx_family_homeobox_protein_Source_UniProtKB_TrEMBL_Acc_G4VFQ3	
Gsal_4547_msh_homeobox_1	Gsal_12409_msx3_protein	
Nvec_52868_Homeobox	

HG_45263	
Nvec_36072_	Nvec_7717_	

HG_9796	
Dmel_0032681_CG10283	
Cgig_10130	
Spur_025165_Spur_025165	
Smim_69687_PREDICTED_similar_to_GH02263p_Tribolium_castaneum_gi_91079776_ref_XP_967502_1e_45_174	

HG_2723	
This group of homology does not contain any annotated genome

HG_9931	
Nvec_9441_	

HG_31815	
Nvec_44156_Extensin_2	Nvec_5696_	

HG_22878	
This group of homology does not contain any annotated genome

HG_9409	
Dmel_0032286_CG7300	
Nvec_43620_	Nvec_48143_Sialidase	Nvec_41161_TSP_1	Nvec_53092_TT_ORF2	Nvec_58862_VirK	Nvec_46868_	Nvec_48814_	Nvec_39651_	Nvec_10907_WSC	Nvec_20123_	

HG_8478	
Hsap_Ensmbl0123545_NADH_dehydrogenase_ubiquinone_complex_I_assembly_factor_4_Source_HGNC_Symbol_Acc_21034_NDUFAF4	
Dmel_0037777_CG11722	
Cgig_17522	
Drer_077859_NADH_dehydrogenase_ubiquinone_1_alpha_subcomplex_assembly_factor_4_Source_ZFIN_Acc_ZDB_GENE_060810_114_ndufaf4	
Spur_009469_Spur_009469	

HG_62247	
Nvec_6560_F_box	

HG_16781	
This group of homology does not contain any annotated genome

HG_17492	
Nvec_19416_	Nvec_21760_	

HG_44639	
Nvec_29121_Toxin_12	

HG_54013	
Nvec_18008_Drf_FH1	

HG_11048	
Nvec_46957_fn3	

HG_44670	
Nvec_29907_	

HG_40942	
Nvec_55298_THAP	

HG_43108	
This group of homology does not contain any annotated genome

HG_6452	
Hsap_Ensmbl0154856_adenomatosis_polyposis_coli_down_regulated_1_Source_HGNC_Symbol_Acc_15718_APCDD1	Hsap_Ensmbl0198768_adenomatosis_polyposis_coli_down_regulated_1_like_Source_HGNC_Symbol_Acc_26892_APCDD1L	
Cgig_24488_Protein_APCDD1_Source_UniProtKB_TrEMBL_Acc_K1R052	
Drer_075557_adenomatosis_polyposis_coli_down_regulated_1_like_Source_ZFIN_Acc_ZDB_GENE_121022_3_apcdd1l	Drer_089509_adenomatosis_polyposis_coli_down_regulated_1_Source_HGNC_Symbol_Acc_15718_APCDD1	
Spur_025791_Apcdd1	Spur_003351_Spur_003351	Spur_001932_Spur_001932	
Smim_10419_PREDICTED_protein_APCDD1_like_partial_Anolis_carolinensis_gi_327278063_ref_XP_003223782_1e_41_158	Smim_10420_protein_APCDD1_precursor_Xenopus_Silurana_tropicalis_gi_52345994_ref_NP_001005044_1e_17_87_8	
Gsal_7451_protein_apcdd1	
Nvec_53805_	

HG_40194	
Nvec_39841_LamB	

HG_71953	
Nvec_23720_GARS_C	

HG_32508	
Nvec_35971_RRM_1	Nvec_14034_	

HG_75304	
Nvec_42531_DoxX	

HG_32339	
Nvec_25335_	

HG_28484	
This group of homology does not contain any annotated genome

HG_9441	
Nvec_39362_	Nvec_39359_	

HG_27532	
This group of homology does not contain any annotated genome

HG_65246	
Nvec_27102_Lysine_decarbox	

HG_64671	
Nvec_19972_Sod_Fe_N	

HG_4847	
Cgig_27242	Cgig_25708	
Smim_46107_uncharacterized_protein_LOC100322888_Tribolium_castaneum_gi_282165752_ref_NP_001164117_2e_80_258	
Nvec_16922_DUF1647	

HG_71133	
This group of homology does not contain any annotated genome

HG_9048	
Cgig_02407	
Drer_076988_zinc_finger_protein_839_Source_ZFIN_Acc_ZDB_GENE_030131_4936_znf839	
Smim_52228_PREDICTED_zinc_finger_protein_839_like_Meleagris_gallopavo_gi_326921060_ref_XP_003206782_7e_04_50_1	

HG_20754	
Hsap_Ensmbl0159239_chromosome_2_open_reading_frame_81_Source_HGNC_Symbol_Acc_34350_C2orf81	Hsap_Ensmbl0137309_high_mobility_group_AT_hook_1_Source_HGNC_Symbol_Acc_5010_HMGA1	
Drer_028335_high_mobility_group_AT_hook_1a_Source_ZFIN_Acc_ZDB_GENE_010502_1_hmga1a	Drer_070951_high_mobility_group_AT_hook_1b_Source_ZFIN_Acc_ZDB_GENE_061013_204_hmga1b	
Nvec_55382_AT_hook	

HG_22650	
Smim_69244_Bruton_s_tyrosine_kinase_like_protein_Suberites_domuncula_gi_32450904_gb_AAP82507_2e_05_52_4	
Nvec_59682	

HG_23361	
This group of homology does not contain any annotated genome

HG_20585	
Gsal_12516_hypothetical_protein	
Nvec_20252_	Nvec_21016_	

HG_16458	
This group of homology does not contain any annotated genome

HG_16522	
Nvec_55_Plasmodium_HRP	Nvec_51130_Plasmodium_HRP	Nvec_40981_Kringle	

HG_18113	
Hsap_Ensmbl0140067_family_with_sequence_similarity_181_member_A_Source_HGNC_Symbol_Acc_20491_FAM181A	
Nvec_19997_B12_binding_2	

HG_63140	
Nvec_4281_Cornifin	

HG_16217	
Cele_000606_col_17_Protein_COL_17_col_17_mRNA_complete_cds_Source_RefSeq_mRNA_Acc_NM_062477	
Drer_076224_si_dkey_11f4_16_Source_ZFIN_Acc_ZDB_GENE_070912_357_si_dkey_11f4_16	
Nvec_12904_	Nvec_9656_7tm_1	Nvec_18510_	Nvec_52979_	Nvec_38458_MerC	Nvec_18509_	Nvec_13585_	

HG_14457	
Hsap_Ensmbl0268791_Uncharacterized_protein_Source_UniProtKB_TrEMBL_Acc_M0QXP9_AC093323_1	
Drer_088179_CABZ01073405_1	

HG_15168	
This group of homology does not contain any annotated genome

HG_11745	
Cgig_11745_Buccalin_Source_UniProtKB_TrEMBL_Acc_K1PIC3	
Nvec_49634_RTC_insert	

HG_16112	
Spur_017419_Spur_017419	Spur_008675_Hypp_556	
Nvec_53461_Amelogenin	

HG_8035	
Hsap_Ensmbl0187866_family_with_sequence_similarity_122A_Source_HGNC_Symbol_Acc_23490_FAM122A	Hsap_Ensmbl0156504_family_with_sequence_similarity_122B_Source_HGNC_Symbol_Acc_30490_FAM122B	Hsap_Ensmbl0156500_family_with_sequence_similarity_122C_Source_HGNC_Symbol_Acc_25202_FAM122C	
Dmel_0031895_CG4497	
Cgig_25780	
Drer_036500_family_with_sequence_similarity_122B_Source_ZFIN_Acc_ZDB_GENE_040801_204_fam122b	
Spur_006972_Spur_006972	Spur_015462_Spur_015462	

HG_48485	
Nvec_38886_	

HG_256	
Nvec_11713_F5_F8_type_C	Nvec_472_Cas1p	Nvec_57012_IncA	Nvec_27016_NUDIX	Nvec_19920_	Nvec_29339_	Nvec_3856_	Nvec_7181_C2	Nvec_23070_	Nvec_50868_	Nvec_58064_	Nvec_10504_MBOAT	Nvec_25594_	Nvec_43830_NUDIX	Nvec_16971_zf_C2H2	Nvec_35962_	Nvec_4582_Sas10_Utp3	Nvec_31443_	Nvec_46401_	Nvec_59170_RVT_1	Nvec_11057_Cornichon	Nvec_41371_	Nvec_22144_	Nvec_30353_	Nvec_20528_	Nvec_20223_IncA	Nvec_59711_	Nvec_49497_WSC	Nvec_372_CBM_2	Nvec_58746_RA	Nvec_20653_Sialidase	Nvec_38938_	Nvec_47656_	Nvec_7076_IncA	Nvec_3749_	Nvec_28026_ATP_synt_F	Nvec_27023_IncA	Nvec_32878_IncA	Nvec_4562_	Nvec_37772_	Nvec_34779_IncA	Nvec_18070_V_ATPase_G	Nvec_52973_	Nvec_40355_IncA	Nvec_5510_IncA	Nvec_19891_Keratin	Nvec_50795_TAFH	Nvec_21432_IncA	Nvec_41922_DUF828	Nvec_12814_IncA	Nvec_42319_	Nvec_53286_IncA	Nvec_28298_IncA	Nvec_5731_OAR	Nvec_43835_SRCR	Nvec_53356_OAR	Nvec_29133_	Nvec_34514_	Nvec_15804_Toxin_28	Nvec_59695_ATP_synt_F	Nvec_47822_	Nvec_33646_	Nvec_39880_OAR	Nvec_10457_IncA	Nvec_8695_VirJ	Nvec_19507_OAR	Nvec_20855_IncA	Nvec_31743_IncA	Nvec_58395_IncA	Nvec_29563_IncA	Nvec_12492_IncA	Nvec_10191_	Nvec_47226_	Nvec_9681_IncA	Nvec_4633_IncA	Nvec_57825	Nvec_52805_Herpes_BFRF1	Nvec_27940_IncA	Nvec_11550_	Nvec_1244_CbiZ	Nvec_34048_IncA	Nvec_53864_Herpes_US9	Nvec_42842_	Nvec_11645_Herpes_US9	Nvec_1333_IncA	Nvec_24526_	Nvec_34791_IncA	Nvec_39666_Fe_ADH	Nvec_19211_	Nvec_8783_Herpes_capsid	Nvec_4862_IncA	Nvec_6351_IncA	Nvec_44232_	Nvec_4044_IncA	Nvec_31571_	Nvec_30080_	Nvec_51308_ATP_synt_F	Nvec_12279_ATP_synt_F	Nvec_43217_NUMOD3	Nvec_13349_Ribosomal_L12	Nvec_37766_IncA	Nvec_55883_	Nvec_29696_Herpes_US9	Nvec_56950_	Nvec_34579_IncA	Nvec_25908_TAFH	Nvec_26969_ATP_synt_F	Nvec_21990_DUF828	Nvec_29115_OAR	Nvec_48312_OAR	Nvec_999_DUF1279	Nvec_14512_IncA	Nvec_39423_IncA	Nvec_873_DUF1269	Nvec_58630_IncA	Nvec_11476_OAR	Nvec_15118_IncA	Nvec_27323_	Nvec_42509_DUF533	Nvec_7881_Gastrin	Nvec_21353_	Nvec_43174_	Nvec_27142_	Nvec_52983_GntP_permease	Nvec_5590_	Nvec_46501_OAR	Nvec_58552_UbiD	Nvec_2785_ATP_synt_F	Nvec_47602_	Nvec_8101_	Nvec_28436_ATP_synt_F	Nvec_27074_	Nvec_5902_	Nvec_32501_Ribosomal_L12	Nvec_44107_IncA	Nvec_20147_ATP_synt_F	Nvec_28104_	Nvec_14157_IncA	Nvec_13333_Herpes_capsid	Nvec_13175_	Nvec_4035_DUF1279	Nvec_59013_DoxX	Nvec_24713_	Nvec_22799_OAR	Nvec_13304_IncA	Nvec_23870_ATP_synt_F	Nvec_44642_DUF828	Nvec_16238_Nucleos_tra2_C	Nvec_9374_IncA	Nvec_56090_BenE	Nvec_39571_	Nvec_10772_TAFH	Nvec_34694_IncA	Nvec_59338_ATP_synt_F	Nvec_29421_N_methyl	Nvec_16260_Ribosomal_L12	Nvec_13265_IncA	Nvec_59750_	Nvec_57758_Flagellin_IN	Nvec_32246_	Nvec_50236_	Nvec_45530_DnaB_C	Nvec_24460_DUF1393	Nvec_17284_IncA	Nvec_58516_IncA	Nvec_35743_	Nvec_41557_OAR	Nvec_27647_IncA	Nvec_40325_Herpes_US9	Nvec_16898_IncA	Nvec_24097_	Nvec_37905_DUF1090	Nvec_35421_IncA	Nvec_54650_IncA	Nvec_7032_IncA	Nvec_19185_DUF1269	Nvec_53050_DUF1269	Nvec_27385_	Nvec_12140_ATP_synt_F	Nvec_40685_NPIP	Nvec_20970_IncA	Nvec_38002_IncA	Nvec_34762_IncA	Nvec_12594_	Nvec_1073_Ribosomal_L12	Nvec_5262_IncA	Nvec_21215_DUF1279	Nvec_33959_Herpes_US9	Nvec_29123_ATP_synt_F	Nvec_24063_OAR	Nvec_39087_ATP_synt_DE_N	Nvec_57227_	Nvec_15001_Calx_beta	Nvec_53653_IncA	Nvec_59745_	Nvec_6358_	Nvec_26720_	Nvec_57163_3HCDH_N	Nvec_30655_DUF1279	Nvec_26622_	Nvec_39368_THUMP	Nvec_37395_Herpes_capsid	Nvec_18994_Tim17	Nvec_14810_	Nvec_53951_	Nvec_2017_DUF77	Nvec_1579_	Nvec_27885_Cytadhesin_P30	Nvec_47037_	Nvec_10369_	Nvec_18078_CBFNT	Nvec_36195_Pentaxin	Nvec_53685_bZIP_2	Nvec_8313_Tim17	Nvec_57351_	Nvec_30815_Sas10_Utp3	Nvec_13012_TrbC	Nvec_31035_	Nvec_11154_Flagellin_IN	Nvec_5571_	Nvec_18435_Beta_elim_lyase	Nvec_34369_Herpes_US9	Nvec_30425_OAR	Nvec_44618_Flagellin_IN	Nvec_39945_Flagellin_IN	Nvec_54874_Toxin_28	Nvec_5747_NAF1	Nvec_392_Flagellin_IN	Nvec_44197_Flagellin_IN	Nvec_15041_	Nvec_45370_Flagellin_IN	Nvec_32378_DUF591	Nvec_55560_	Nvec_22493_Toxin_28	Nvec_10025_GLYCAM_1	Nvec_571_Herpes_US9	Nvec_14945_Herpes_US9	Nvec_35830_	Nvec_50297_Flagellin_IN	Nvec_20013_	Nvec_17511_Flagellin_IN	Nvec_30286_DUF321	Nvec_22296_	Nvec_16618_UcrQ	Nvec_19157_FLO_LFY	Nvec_21986_Flagellin_IN	Nvec_34513_	Nvec_38773_Flagellin_IN	Nvec_50028_DUF1484	Nvec_44116_	Nvec_34352_Flagellin_IN	Nvec_21888_	Nvec_59696_Flagellin_IN	Nvec_38422_Baculo_PEP_C	Nvec_5895_	Nvec_52224_DUF1484	Nvec_27254_Toxin_28	Nvec_44919_Flagellin_IN	Nvec_59724	Nvec_15359_Herpes_US9	Nvec_13929_VKOR	Nvec_43132_	Nvec_23494_	Nvec_17553_RecR	Nvec_4581_Herpes_US9	Nvec_21817_Tim17	Nvec_27695_	Nvec_55565_EIIBC_GUT_C	Nvec_29185_CobU	Nvec_34381_Flagellin_IN	Nvec_7380_	Nvec_54843_Transgly_assoc	Nvec_14193_	Nvec_4043_	Nvec_16127_Tim17	Nvec_54539_Pentaxin	Nvec_43579_	Nvec_42981_Toxin_28	Nvec_26706_Herpes_US9	Nvec_19210_	Nvec_39191_Herpes_US9	Nvec_11806_DUF77	Nvec_39086_Herpes_capsid	Nvec_34269_IncA	Nvec_50843_Dala_Dala_lig_N	Nvec_1434_	Nvec_56577_	Nvec_54737_Toxin_28	Nvec_31540_	Nvec_30539_	Nvec_26684_DUF1279	Nvec_51408_	Nvec_19933_MR_MLE_N	Nvec_21759_Granulin	Nvec_8852_	Nvec_33061_Fer2	Nvec_433_DUF883	Nvec_23676_DUF904	Nvec_44391_DUF1070	Nvec_42280_	Nvec_44831_	Nvec_58755_DUF536	Nvec_11043_Fer2	Nvec_39244_NUMOD3	Nvec_15915_Fer2	Nvec_6329_	Nvec_30992_	Nvec_1641_	Nvec_52830_	Nvec_31679_	Nvec_11449_RtcR	Nvec_21816_DUF1279	Nvec_53913_Bombolitin	Nvec_58137_DUF536	Nvec_19764_E_MAP_115	Nvec_4429_DUF1279	Nvec_31662_	Nvec_35145_	Nvec_31513_Transgly_assoc	Nvec_33561_Transgly_assoc	Nvec_56849_E_MAP_115	Nvec_15124_E_MAP_115	Nvec_1335_E_MAP_115	Nvec_41765_Transgly_assoc	Nvec_40208_DUF1212	Nvec_33648_	Nvec_4222_DUF1279	Nvec_775_bZIP_2	Nvec_42844_	Nvec_38193_DUF1279	Nvec_29183_DUF1279	Nvec_58514_DUF1279	Nvec_29565_DUF1279	Nvec_40080_DUF1267	Nvec_15806_GLYCAM_1	Nvec_19216_	Nvec_7883_Adeno_PIX	Nvec_37465_UPF0075	Nvec_24319_DUF1279	Nvec_3290_	Nvec_52542_DUF1279	Nvec_56962_	Nvec_15318_DUF1279	Nvec_30740_DUF1279	Nvec_59011_DUF1279	Nvec_10796_	Nvec_31573_	Nvec_36761_DUF1279	Nvec_45510_DUF1279	Nvec_4793_DUF1279	Nvec_37967_DUF1279	Nvec_13542_GvpG	Nvec_4184_DUF1279	Nvec_13335_DUF1279	Nvec_33326_DUF1279	Nvec_58632_Flp_Fap	Nvec_27018_DUF1279	Nvec_58549_	Nvec_54541_bZIP_1	Nvec_48040_	Nvec_40932_GvpG	Nvec_56646_Phage_GP20	Nvec_25475_DUF1279	Nvec_57265_HTH_8	Nvec_22332_bZIP_2	Nvec_47816_	Nvec_23872_DUF1279	Nvec_2285_IncA	Nvec_38721_Methionine_synt	Nvec_370_DUF1279	Nvec_2772_DUF1279	Nvec_5649_DUF1212	Nvec_1332_FeoB_N	Nvec_32773_DUF1279	Nvec_29337_	Nvec_449_Adeno_PIX	Nvec_42708_	Nvec_23744_	Nvec_24711_	Nvec_31603_DUF1279	Nvec_47658_	Nvec_41373_	Nvec_54449_bZIP_2	Nvec_23011_Mo_nitro_C	Nvec_31492_DUF1279	Nvec_35158_GLYCAM_1	Nvec_56226_	Nvec_14395_	Nvec_19033_GLYCAM_1	Nvec_23351_	Nvec_53284_DUF1279	Nvec_51543_DUF881	Nvec_746_DUF1279	Nvec_7269_DUF1279	Nvec_55885_	Nvec_39573_	Nvec_10613_	Nvec_592_DUF1279	Nvec_23540_	Nvec_2048_DUF1279	Nvec_20149_DUF837	Nvec_41375_	Nvec_45968_DUF1279	Nvec_34046_DUF1279	Nvec_28152_DUF1279	Nvec_3093_	Nvec_43095_DUF1279	Nvec_13006_DUF1279	Nvec_21175_GLYCAM_1	Nvec_59698_Flp_Fap	Nvec_40357_GLYCAM_1	Nvec_24807_DUF1279	Nvec_5897_	Nvec_46829_DUF1279	Nvec_46204_bZIP_2	Nvec_8165_DUF1279	Nvec_58835	Nvec_2658_CHASE3	Nvec_35437_DUF1212	Nvec_34504_DUF1279	Nvec_3751_	Nvec_23346_	Nvec_51672_	Nvec_32959_Phage_GP20	Nvec_10565_DUF1279	Nvec_40741_UreF	Nvec_43035_	Nvec_15367_DUF1212	Nvec_40001_DUF1279	Nvec_80_DUF1640	Nvec_52514_DUF1086	Nvec_29514_MotA_ExbB	Nvec_38995_Phage_Nu1	Nvec_50251_Transgly_assoc	Nvec_1253_TraD	Nvec_8785_UreF	Nvec_49499_Ribosomal_S9	Nvec_51765_CHASE3	Nvec_24168_bZIP_2	Nvec_42386_Flp_Fap	Nvec_14179_E_MAP_115	Nvec_36330_	Nvec_58062_	Nvec_33739_Shugoshin_N	Nvec_44506_	Nvec_50383_Transgly_assoc	Nvec_23087_	Nvec_16040_	Nvec_38377_Transgly_assoc	Nvec_12816_PDT	Nvec_3882_	Nvec_50141_	Nvec_32085_bZIP_1	Nvec_52695_	Nvec_54551_DUF1515	Nvec_19224_G5	Nvec_9869_E_MAP_115	Nvec_49574_IncA	Nvec_43940_Phage_GPL	Nvec_44109_bZIP_2	Nvec_14652_E_MAP_115	Nvec_48289_	Nvec_4136_DUF1541	Nvec_2836_	Nvec_57174_DUF1658	Nvec_27439_bZIP_1	Nvec_39608_	Nvec_41554_	Nvec_13014_DUF837	Nvec_43037_DUF837	Nvec_9259_bZIP_1	Nvec_46854_	Nvec_58931_DUF837	Nvec_28105_	Nvec_29677_	Nvec_27321_	Nvec_12426_E_MAP_115	Nvec_47224_	Nvec_31033_	Nvec_53944_G5	Nvec_20119_	Nvec_36339_Adeno_PIX	Nvec_35737_	Nvec_42182_Adeno_E4	Nvec_35107_	Nvec_59336_DUF827	Nvec_54725_	Nvec_25632_	Nvec_39612_	Nvec_12592_	Nvec_10459_DUF591	Nvec_11369_bZIP_2	Nvec_53508_Shugoshin_N	Nvec_38790_E_MAP_115	Nvec_5708_	Nvec_15430_	Nvec_5384_	Nvec_17223_	Nvec_30423_Filament	Nvec_29131_	Nvec_30427_bZIP_2	Nvec_48218_	Nvec_19060_	Nvec_23103_	Nvec_14999_E_MAP_115	Nvec_50442_	Nvec_53781_Keratin_B2	Nvec_38610_	Nvec_53880_	Nvec_31323_	Nvec_30562_	Nvec_41306_Ribosomal_L19e	Nvec_38496_	Nvec_3652_	Nvec_36125_DUF321	Nvec_25167_DUF321	Nvec_15564_	Nvec_20498_	Nvec_13460_	Nvec_17983_	Nvec_4848_	Nvec_35706_ig	Nvec_21566_	Nvec_35125_	Nvec_22588_	Nvec_27278_	Nvec_3338_TPX2	Nvec_51196_	Nvec_7476_	

HG_40209	
Drer_076330_dual_specificity_phosphatase_12_Source_ZFIN_Acc_ZDB_GENE_050626_91_dusp12	

HG_27996	
Nvec_50451_Avirulence	

HG_36049	
Nvec_45033_	Nvec_59458_Extensin_2	Nvec_59459_	

HG_40481	
Nvec_16133_	

HG_25859	
Nvec_35872_NTR	Nvec_20030_NTR	

HG_9900	
Hsap_Ensmbl0185480_PARP1_binding_protein_Source_HGNC_Symbol_Acc_26074_PARPBP	
Cgig_20326_UPF0419_protein_C12orf48_like_protein_Source_UniProtKB_TrEMBL_Acc_K1R3C1	
Drer_029944_PARP1_binding_protein_Source_ZFIN_Acc_ZDB_GENE_060421_5714_parpbp	
Spur_028867_C12orf48L	
Gsal_8403_parp1_binding_protein	
Nvec_53036_	

HG_19867	
This group of homology does not contain any annotated genome

HG_4791	
Nvec_26103_	Nvec_40601_VWA_CoxE	Nvec_22411_Kinesin	Nvec_47025_	Nvec_50158_Toxin_16	Nvec_54513_Mod_r	Nvec_33447_7tm_1	Nvec_59668_	Nvec_34739_DUF360	Nvec_56221_AOX	Nvec_26643_DUF922	Nvec_28294_RVT_1	Nvec_45908_	Nvec_27022_RVT_1	Nvec_25235_RVT_1	Nvec_42536_RVT_1	Nvec_53007_RVT_thumb	Nvec_44554_SpdB	Nvec_53171_SpdB	Nvec_27877_M	Nvec_25212_SpdB	Nvec_56627_Adeno_E4	Nvec_20479_Collagen	Nvec_16669_Phage_integrase	Nvec_18904_Phage_integrase	Nvec_27552_Phage_integrase	Nvec_21279_	Nvec_14015_Phage_integrase	Nvec_26403_PHB_acc	Nvec_44394_PHB_acc	Nvec_38925_PHB_acc	Nvec_43994_	Nvec_15396_Plasmod_Pvs28	Nvec_30834_RVT_thumb	Nvec_35784_	Nvec_24969_DUF645	Nvec_30047_	Nvec_7759_	Nvec_59065_Neural_ProG_Cyt	Nvec_39582_Toxin_16	Nvec_6120_	

HG_19698	
Nvec_41939_	

HG_9419	
Hsap_Ensmbl0178104_phosphodiesterase_4D_interacting_protein_Source_HGNC_Symbol_Acc_15580_PDE4DIP	Hsap_Ensmbl0264708_Phosphodiesterase_4D_interacting_protein_Source_UniProtKB_TrEMBL_Acc_I1VE15_PDE4DIP	
Drer_024219_CDK5_regulatory_subunit_associated_protein_2_Source_HGNC_Symbol_Acc_18672_CDK5RAP2	Drer_054723_phosphodiesterase_4D_interacting_protein_Source_HGNC_Symbol_Acc_15580_PDE4DIP	Drer_087596_si_ch73_95l15_5_Source_ZFIN_Acc_ZDB_GENE_030131_3481_si_ch73_95l15_5	
Smim_76999_centrosomin_Culex_quinquefasciatus_gi_170052667_ref_XP_001862326_2e_11_73_9	
Nvec_4013_Spindle_assoc	

HG_17930	
Nvec_40193_Paramecium_SA	Nvec_8336_Plasmodium_HRP	

HG_18577	
This group of homology does not contain any annotated genome

HG_1239	
Dmel_0036203_Muc68D_Mucin_68D_Source_FlyBase_0036203	Dmel_0259748_CG42397	Dmel_0036228_obst_G_obstructor_G_Source_FlyBase_0036228	Dmel_0036362_CG10725	Dmel_0027600_obst_B_obstructor_B_Source_FlyBase_0027600	Dmel_0031737_obst_E_obstructor_E_Source_FlyBase_0031737	Dmel_0036229_CG7248	Dmel_0036226_CG7252	Dmel_0022770_Peritrophin_A_Peritrophin_A_Source_FlyBase_0022770	Dmel_0036940_obst_J_obstructor_J_Source_FlyBase_0036940	Dmel_0036361_CG10154	Dmel_0036363_CG10140	Dmel_0031097_obst_A_obstructor_A_Source_FlyBase_0031097	Dmel_0026077_Gasp_Gasp_Source_FlyBase_0026077	Dmel_0264488_CG43896	Dmel_0035607_CG4835	Dmel_0262986_CG43294	Dmel_0036947_obst_F_obstructor_F_Source_FlyBase_0036947	
Cele_004154_pqn_72_Protein_PQN_72_isoform_b_pqn_72_mRNA_complete_cds_Source_RefSeq_mRNA_Acc_NM_001129055	
Smim_46526_peritrophic_membrane_protein_Holotrichia_oblita_gi_237825127_gb_ACR20468_2e_56_215	Smim_46254_peritrophin_A_putative_Ixodes_scapularis_gi_241731250_ref_XP_002413846_1e_40_144	Smim_71875_peritrophic_matrix_protein_14_precursor_Tribolium_castaneum_gi_270297196_ref_NP_001161929_2e_119_419	Smim_76678_PREDICTED_similar_to_AGAP012133_PA_Tribolium_castaneum_gi_189236888_ref_XP_967419_3e_30_127	Smim_52668_vesicle_coat_complex_COPII_subunit_SFB3_putative_Ixodes_scapularis_gi_241731243_ref_XP_002413843_2e_112_337	Smim_37709_obstructor_A_Drosophila_melanogaster_gi_24643464_ref_NP_608378_2e_45_161	Smim_81333_peritrophin_Mamestra_configurata_gi_30692103_gb_AAP33177_5e_72_278	Smim_35066_vesicle_coat_complex_COPII_subunit_SFB3_putative_Ixodes_scapularis_gi_241731243_ref_XP_002413843_1e_93_288	Smim_75341_cuticular_protein_analogous_to_peritrophins_3_A1_precursor_Acyrthosiphon_pisum_gi_253795461_ref_NP_001156724_6e_18_88_6	Smim_46617_mucin_68E_Drosophila_melanogaster_gi_45553073_ref_NP_996064_5e_15_90_9	Smim_24466_cuticular_protein_analogous_to_peritrophins_3_C5_isoform_precursor_Tribolium_castaneum_gi_121583754_ref_NP_001073569_1e_98_298	Smim_46793_aggregate_spider_glue_Nephila_clavipes_gi_209165353_gb_ACI41238_1e_17_88_2	Smim_46242_cuticular_protein_analogous_to_peritrophins_3_C_precursor_Apis_mellifera_gi_288869506_ref_NP_001165860_1e_46_178	Smim_52666_peritrophin_A_putative_Ixodes_scapularis_gi_241731247_ref_XP_002413845_3e_85_266	Smim_81274_AGAP006795_PA_Anopheles_gambiae_str_PEST_gi_158286828_ref_XP_308952_3_4e_13_71_6	

HG_23343	
Nvec_2091_Extensin_2	Nvec_1406_	Nvec_16661_	Nvec_4208_	

HG_20221	
Cgig_04024	
Nvec_12076_CHCH	Nvec_59484_CHCH	Nvec_54038_CHCH	

HG_4404	
Cgig_13426	
Cele_013833_ZC15_5_Protein_ZC15_5_ZC15_5_mRNA_complete_cds_Source_RefSeq_mRNA_Acc_NM_075513	

HG_7299	
Smim_33933_PREDICTED_similar_to_Plasmodium_falciparum_trophozoite_antigen_r45_like_protein_Hydra_magnipapillata_gi_221116457_ref_XP_002156815_5e_12_67_8	

HG_13044	
Nvec_27185_	Nvec_41245_	

HG_14060	
Nvec_25003_	Nvec_22175_HemolysinCabind	Nvec_24863_HemolysinCabind	Nvec_44731_WD40	Nvec_8215_FeoB_N	Nvec_19617_	

HG_44329	
This group of homology does not contain any annotated genome

HG_10332	
This group of homology does not contain any annotated genome

HG_44296	
Nvec_52676_DUF1610	

HG_27906	
This group of homology does not contain any annotated genome

HG_34471	
Gsal_3521_type_4_fimbrial_assembly_protein_pilc_like	Gsal_3547_hypothetical_protein	
Nvec_24919_GSPII_F	

HG_4898	
This group of homology does not contain any annotated genome

HG_6028	
Nvec_40809_	Nvec_7886_Cbl_N3	Nvec_242_AFP	Nvec_25952_	Nvec_44022_	

HG_6116	
Hsap_Ensmbl0151967_schwannomin_interacting_protein_1_Source_HGNC_Symbol_Acc_15678_SCHIP1	
Dmel_0032221_CG5375	
Cgig_23443_Schwannomin_interacting_protein_1_Source_UniProtKB_TrEMBL_Acc_K1Q7H1	
Cele_018074_F35H12_1_Protein_F35H12_1_F35H12_1_mRNA_complete_cds_Source_RefSeq_mRNA_Acc_NM_075779	
Drer_035175_schwannomin_interacting_protein_1_Source_ZFIN_Acc_ZDB_GENE_050417_466_schip1	Drer_038981_schwannomin_interacting_protein_1_Source_HGNC_Symbol_Acc_15678_SCHIP1	
Spur_018787_Schip1	
Smim_37879_PREDICTED_similar_to_rho_associated_protein_kinase_Tribolium_castaneum_gi_189237841_ref_XP_974666_5e_54_211	
Nvec_30972_IQ	

HG_28512	
Nvec_49312_Mucin	

HG_9363	
Drer_091516_PR_domain_containing_15_Source_ZFIN_Acc_ZDB_GENE_080618_4_prdm15	Drer_087972_PR_domain_containing_15_Source_ZFIN_Acc_ZDB_GENE_080618_4_prdm15	Drer_053592_PR_domain_containing_1b_with_ZNF_domain_Source_ZFIN_Acc_ZDB_GENE_080618_2_prdm1b	Drer_074468_PR_domain_containing_11_Source_ZFIN_Acc_ZDB_GENE_061221_1_prdm11	Drer_005382_PR_domain_containing_9_Source_ZFIN_Acc_ZDB_GENE_040426_1319_prdm9	
Spur_016789_Spur_016789	Spur_022082_Hypp_2597	
Smim_43455_putative_positive_regulatory_Domain_B_lymphocyte_induced_maturation_protein_version_A_Daphnia_pulex_gi_321468510_gb_EFX79494_3e_27_112	
Nvec_4976_SET	

HG_65587	
Spur_021183_Spur_021183	
Nvec_4039_Herpes_US9	

HG_22614	
Nvec_38545_	Nvec_58888_Protamine_P1	

HG_23397	
Nvec_58618_DUF1211	

HG_8391	
Dmel_0086855_CG17078	
Drer_068569_Uncharacterized_protein_Source_UniProtKB_TrEMBL_Acc_F1Q9E7_CT027576_1	Drer_055263_Uncharacterized_protein_Source_UniProtKB_TrEMBL_Acc_F1R883_BX511172_1	Drer_077346_Uncharacterized_protein_Source_UniProtKB_TrEMBL_Acc_F1R4N5_CABZ01064799_1	Drer_078927_Uncharacterized_protein_Source_UniProtKB_TrEMBL_Acc_F1Q741_CT573252_1	Drer_088863_Uncharacterized_protein_Source_UniProtKB_TrEMBL_Acc_F1QLE7_BX936412_1	Drer_057102_Uncharacterized_protein_Source_UniProtKB_TrEMBL_Acc_F1QDT2_BX957274_1	Drer_078583_Uncharacterized_protein_Source_UniProtKB_TrEMBL_Acc_F1R6E1_CR376825_1	Drer_089864_Uncharacterized_protein_Source_UniProtKB_TrEMBL_Acc_F1Q8N7_BX323573_1	Drer_054974_Uncharacterized_protein_Source_UniProtKB_TrEMBL_Acc_H9GXH1_CR388087_1	Drer_090688_Uncharacterized_protein_Source_UniProtKB_TrEMBL_Acc_F1QZH4_BX323994_1	Drer_002872_zgc_113210_Source_ZFIN_Acc_ZDB_GENE_050320_83_zgc_113210	Drer_096458_si_dkey_26h11_2_Source_ZFIN_Acc_ZDB_GENE_120709_94_si_dkey_26h11_2	Drer_096437_si_dkey_26h11_1_Source_ZFIN_Acc_ZDB_GENE_120709_74_si_dkey_26h11_1	
Spur_022310_Hypp_2606	Spur_015518_Hypp_2218	

HG_4728	
Nvec_17142_	Nvec_39313_	Nvec_31550_	Nvec_19153_	Nvec_52298_	Nvec_25940_	Nvec_44918_	Nvec_29768_	Nvec_24795_	Nvec_46365_	Nvec_59506	Nvec_4174_	Nvec_975_	

HG_59490	
Cele_009853_arrd_27_Protein_ARRD_27_arrd_27_mRNA_complete_cds_Source_RefSeq_mRNA_Acc_NM_001029521	

HG_8174	
Dmel_0261016_clos_closca_Source_FlyBase_0261016	Dmel_0005390_fs_1_M3_female_sterile_1_M3_Source_FlyBase_0005390	
Spur_013543_Hypp_2088	

HG_15268	
This group of homology does not contain any annotated genome

HG_22171	
Nvec_11582_	Nvec_165_	Nvec_15779_	Nvec_30054_	

HG_15027	
Spur_001644_Hypp_1340	Spur_027838_GagpL_7	Spur_028488_GagpL_8	Spur_014713_Spur_014713	Spur_019546_GagpL_3	Spur_014714_GagpL_1	Spur_013267_Hypp_2077	Spur_027837_Spur_027837	Spur_024851_Spur_024851	

HG_7290	
This group of homology does not contain any annotated genome

HG_8004	
Smim_36808_PREDICTED_similar_to_Os02g0236500_Hydra_magnipapillata_gi_221107164_ref_XP_002169191_1e_12_74_3	

HG_10314	
This group of homology does not contain any annotated genome

HG_45158	
Nvec_34476_	Nvec_42700_	

HG_10040	
This group of homology does not contain any annotated genome

HG_41397	
Gsal_8910_vesicle_docking_protein_p115	

HG_40445	
This group of homology does not contain any annotated genome

HG_27719	
Nvec_39770_TolA	Nvec_9039_M	

HG_32862	
Cgig_12662	
Nvec_39784_WH2	Nvec_10535_Extensin_2	

HG_35333	
Spur_009306_Hypp_1842	
Nvec_27160_GtrA	Nvec_21624_	Nvec_706_	

HG_28871	
Nvec_20942_	Nvec_28295_	Nvec_50698_	

HG_23717	
Nvec_32745_CRF_BP	Nvec_14699_VAR1	

HG_28292	
Spur_012938_Hypp_697	
Smim_5864_protein_tyrosine_phosphatse_n18_putative_Ixodes_scapularis_gi_241133587_ref_XP_002404533_1e_20_103	

HG_8850	
Nvec_1052_	Nvec_11392_WAP	Nvec_21382_Ail_Lom	

HG_9429	
Hsap_Ensmbl0133641_chromosome_12_open_reading_frame_29_Source_HGNC_Symbol_Acc_25322_C12orf29	
Cgig_14298	
Drer_045785_chromosome_12_open_reading_frame_29_Source_HGNC_Symbol_Acc_25322_C25H12orf29	

HG_71046	
This group of homology does not contain any annotated genome

HG_23612	
Nvec_47157_	Nvec_6966_	

HG_17797	
Hsap_Ensmbl0150977_Rab_interacting_lysosomal_protein_like_2_Source_HGNC_Symbol_Acc_28787_RILPL2	
Drer_024818_Rab_interacting_lysosomal_protein_like_2_Source_ZFIN_Acc_ZDB_GENE_030131_6682_rilpl2	

HG_25203	
This group of homology does not contain any annotated genome

HG_16740	
Drer_043536_si_dkey_86e18_1_Source_ZFIN_Acc_ZDB_GENE_041014_18_si_dkey_86e18_1	
Smim_40425_Si_dkey_86e18_protein_Danio_rerio_gi_126631341_gb_AAI33988_3e_26_108	

HG_15386	
Nvec_1214_	Nvec_32211_	Nvec_36424_	Nvec_24699_	Nvec_2276_	Nvec_34775_	Nvec_59347_	Nvec_15282_	

HG_16097	
This group of homology does not contain any annotated genome

HG_3483	
Hsap_Ensmbl0168116_KIAA1586_Source_HGNC_Symbol_Acc_21360_KIAA1586	Hsap_Ensmbl0112200_zinc_finger_protein_451_Source_HGNC_Symbol_Acc_21091_ZNF451	

HG_10842	
Nvec_6580_SAC3_GANP	Nvec_5851_	Nvec_37997_Chordopox_A13L	Nvec_25484_TENA_THI_4	Nvec_2417_IFP_35_N	

HG_11248	
Cele_009259_hpo_34_Protein_HPO_34_isoform_b_Source_RefSeq_mRNA_Acc_NM_077522	
Nvec_56565_FAINT	Nvec_1323_	Nvec_54891_FAINT	Nvec_23331_FAINT	Nvec_25875_FAINT	Nvec_42442_Keratin_B2	

HG_7268	
Nvec_25269_	Nvec_31040_PAN	Nvec_54952_7tm_1	Nvec_27533_	Nvec_33425_	Nvec_31024_7tm_1	Nvec_38248_7tm_1	Nvec_48755_7tm_1	Nvec_6927_7tm_1	Nvec_56368_	Nvec_53651_7tm_1	Nvec_27921_	Nvec_33332_	Nvec_38710_7tm_1	Nvec_14984_7tm_1	Nvec_27727_7tm_1	Nvec_51024_7tm_1	Nvec_53815_	Nvec_59349_DUF1201	Nvec_51663_Phage_min_tail	Nvec_12703_	Nvec_5434_	Nvec_8118_7tm_1	Nvec_4680_ATP_synt_H	Nvec_28759_PAN	Nvec_57378_	

HG_10601	
Nvec_35253_Extensin_2	Nvec_10489_	Nvec_8352_	

HG_45309	
This group of homology does not contain any annotated genome

HG_11312	
Cgig_05738	Cgig_13165	Cgig_05739	Cgig_09964	

HG_45276	
Nvec_1951_	Nvec_59237_	

HG_45340	
This group of homology does not contain any annotated genome

HG_35861	
This group of homology does not contain any annotated genome

HG_70968	
This group of homology does not contain any annotated genome

HG_33555	
Nvec_24206_	

HG_35451	
Nvec_27662_Pentapeptide_2	

HG_65687	
Nvec_58274_Toluene_X	

HG_25667	
Nvec_8719_SEA	

HG_64871	
Nvec_16217_	

HG_1708	
Spur_006024_Igf_5	Spur_021725_Fn3_Igf_16	Spur_010512_Hypp_1922	Spur_024019_NephL	Spur_013978_Igf_18	Spur_021905_Hypp_2587	Spur_024882_Fn3_Igf_26	Spur_010125_Fn3_Igf_2	Spur_000406_Fn3_Igf	Spur_000532_Igf_13	Spur_015001_Nphs1L_1	Spur_020291_Igf_4	Spur_027951_Fn3_Igf_6	Spur_012352_Igf_6	Spur_000533_Igf_21	Spur_025431_Hypp_1149	Spur_007323_Fn3_Igf_32	Spur_016160_Hypp_2249	Spur_015844_Fn3_Igf_9	Spur_015273_Hypp_777	Spur_021747_Igf_20	Spur_003427_Hypp_1452	Spur_006087_Fn3_Igf_31	Spur_012350_Igf_14	Spur_004501_Fn3_Igf_28	Spur_025433_Fn3_Igf_44	Spur_009024_Hypp_565	Spur_006022_Igf_15	Spur_025432_Igf_9	Spur_019665_Hypp_941	Spur_015581_Igf_11	Spur_012355_Igf_16	Spur_021904_Igf_22	Spur_015585_Nphs1L_2	Spur_004428_Hypp_1522	Spur_010123_Igf_10	Spur_025429_Spur_025429	Spur_012351_Hypp_683	Spur_022647_Igf_7	Spur_025430_Hypp_1148	Spur_018029_TspN_Tsp1	Spur_025677_NphsL_5	Spur_021745_Fn3_Igf_40	Spur_026750_Hypp_2866	Spur_021748_Hypp_2575	Spur_007904_Hypp_1753	Spur_022494_Nphs1L	Spur_023243_Nphs1L_4	Spur_009608_Hypp_52	Spur_015584_Hypp_791	Spur_017022_Fn3_Igf_14	Spur_012354_Igf_3	Spur_007717_Hypp_526	Spur_005549_Spur_005549	Spur_012530_Fn3_Igf_8	Spur_010124_Fn3_Igf_1	Spur_010122_Hypp_1899	Spur_028401_Fn3_Ig	Spur_024440_Srcr205	Spur_015846_Fn3_Igf_10	Spur_005899_Fn3_Igf_7	Spur_008387_Fn3_Igf_33	Spur_008772_Hypp_559	Spur_027952_Fn3_Igf_27	Spur_016889_Nphs1L_3	Spur_016888_Hypp_849	Spur_024881_Fn3_Egff_6	Spur_001092_Fn3_Igf_43	Spur_026163_Hypp_2823	Spur_016138_Hypp_2248	Spur_024482_Fn3_Igf_11	Spur_027203_Fn3f_70	Spur_009570_Hypp_1858	Spur_022055_Spur_022055	Spur_026161_Fn3_Igf_4	Spur_009571_Fn3_Igf_35	Spur_027955_Hypp_1219	Spur_027956_Igf_8	Spur_015583_Hypp_790	Spur_015582_Spur_015582	Spur_004931_Hypp_1553	Spur_008771_Fn3_Igf_34	Spur_009576_Igf	Spur_017023_Hypp_2299	Spur_006023_Hypp_1625	Spur_021746_Hypp_2574	Spur_006025_Spur_006025	Spur_011857_Spur_011857	Spur_017889_Fn3_Igf_39	Spur_018030_Fn3_Igf_15	Spur_014031_Fn3f_64	Spur_016159_Hypp_815	Spur_023242_Hypp_2659	Spur_004544_Spur_004544	Spur_027217_Hypp_2895	Spur_027450_Spur_027450	Spur_023244_Hypp_2660	Spur_004507_Hypp_418	Spur_012353_Spur_012353	Spur_028889_Spur_028889	Spur_014032_Spur_014032	Spur_008763_Spur_008763	Spur_017577_Spur_017577	Spur_006086_Spur_006086	Spur_026162_Spur_026162	Spur_015845_Spur_015845	Spur_027449_Spur_027449	Spur_000407_Spur_000407	Spur_028936_Spur_028936	

HG_9156	
Hsap_Ensmbl0142252_gem_nuclear_organelle_associated_protein_7_Source_HGNC_Symbol_Acc_20045_GEMIN7	
Cgig_24403_Gem_associated_protein_7_Source_UniProtKB_TrEMBL_Acc_K1PZX2	
Cele_007702_C24H11_5_Protein_C24H11_5_isoform_a_C24H11_5_mRNA_complete_cds_Source_RefSeq_mRNA_Acc_NM_067123	
Drer_041011_gem_nuclear_organelle_associated_protein_7_Source_HGNC_Symbol_Acc_20045_GEMIN7	
Spur_011229_Spur_011229	
Smim_44853_gem_associated_protein_7_Mus_musculus_gi_21312380_ref_NP_081465_2e_07_52_4	
Nvec_47180_Ribonuc_L_PSP	

HG_23425	
Nvec_59430_Extensin_2	

HG_14898	
This group of homology does not contain any annotated genome

HG_8360	
Hsap_Ensmbl0186566_G_patch_domain_containing_8_Source_HGNC_Symbol_Acc_29066_GPATCH8	Hsap_Ensmbl0170396_zinc_finger_protein_804A_Source_HGNC_Symbol_Acc_21711_ZNF804A	Hsap_Ensmbl0182348_zinc_finger_protein_804B_Source_HGNC_Symbol_Acc_21958_ZNF804B	
Drer_027079_zinc_finger_protein_804A_Source_ZFIN_Acc_ZDB_GENE_070912_632_znf804a	Drer_086290_zinc_finger_protein_804B_Source_ZFIN_Acc_ZDB_GENE_100922_265_znf804b	Drer_059768_G_patch_domain_containing_8_Source_ZFIN_Acc_ZDB_GENE_030131_6966_gpatch8	

HG_20239	
Nvec_38759_	

HG_3942	
This group of homology does not contain any annotated genome

HG_3678	
Gsal_8280_zinc_finger_bed_domain_containing_protein_1_like	

HG_20303	
Nvec_47874_Keratin_B2	Nvec_6577_E_raikovi_mat	Nvec_26943_	Nvec_25375_	

HG_10824	
Nvec_10751_TNFR_c6	Nvec_50339_TNFR_c6	Nvec_58407_TNFR_c6	Nvec_12699_TNFR_c6	Nvec_46358_	Nvec_32064_	

HG_12487	
Nvec_34673_UK	

HG_11671	
Smim_g76439_t1_Zinc_finger_BED_domain_containing_protein_4_Camponotus_floridanus_gi_307181054_gb_EFN68823_1e_71_244	Smim_g68867_t1_Zinc_finger_BED_domain_containing_protein_4_Camponotus_floridanus_gi_307181054_gb_EFN68823_8e_72_245	Smim_g65027_t1_Zinc_finger_BED_domain_containing_protein_4_Camponotus_floridanus_gi_307181054_gb_EFN68823_5e_76_256	Smim_g46010_t1_Zinc_finger_BED_domain_containing_protein_4_Camponotus_floridanus_gi_307181054_gb_EFN68823_1e_74_253	Smim_g18760_t1_Zinc_finger_BED_domain_containing_protein_4_Camponotus_floridanus_gi_307181054_gb_EFN68823_3e_75_254	Smim_g54561_t1_Zinc_finger_BED_domain_containing_protein_4_Camponotus_floridanus_gi_307181054_gb_EFN68823_6e_71_243	Smim_g33020_t1_Zinc_finger_BED_domain_containing_protein_4_Camponotus_floridanus_gi_307181054_gb_EFN68823_6e_71_242	Smim_g60657_t1_Zinc_finger_BED_domain_containing_protein_4_Camponotus_floridanus_gi_307181054_gb_EFN68823_1e_70_241	Smim_g49872_t1_Zinc_finger_BED_domain_containing_protein_4_Camponotus_floridanus_gi_307181054_gb_EFN68823_2e_77_256	Smim_g21329_t1_Zinc_finger_BED_domain_containing_protein_4_Camponotus_floridanus_gi_307181054_gb_EFN68823_4e_67_237	

HG_39845	
Nvec_9348_	

HG_2665	
Cgig_09243	Cgig_05656	Cgig_09019	
Drer_079278_zgc_174877_Source_ZFIN_Acc_ZDB_GENE_041008_66_zgc_174877	
Spur_020169_trpm2L	Spur_000450_Kctd1	Spur_016869_Kctd1_1	Spur_003969_Spur_003969	Spur_022126_Kctd1_3	Spur_025800_Spur_025800	Spur_021568_Kctd1L_7	Spur_021567_Kctd1L_6	Spur_011982_Kctd1L_3	Spur_007659_Kctd1L_1	Spur_013973_Spur_013973	Spur_008550_Spur_008550	Spur_014475_Kctd1L_4	Spur_019643_Kctd1L_5	Spur_020321_Kctd1_2	Spur_025801_Kctd1L	Spur_007921_Kctd1L_2	Spur_027557_Spur_027557	Spur_008399_Spur_008399	Spur_007073_Spur_007073	Spur_013256_Spur_013256	Spur_017445_ImcvL	Spur_011432_Spur_011432	Spur_005948_Spur_005948	Spur_001039_Spur_001039	Spur_028930_Spur_028930	Spur_002776_Spur_002776	Spur_016541_Hypp_2264	Spur_021569_Spur_021569	
Smim_12521_potassium_channel_tetramerisation_domain_containing_isoform_CRA_d_Homo_sapiens_gi_119621631_gb_EAX01226_9e_45_180	
Nvec_34114_Transthyretin	Nvec_52208_	Nvec_16956_	Nvec_56314_DUF454	

HG_44137	
This group of homology does not contain any annotated genome

HG_40545	
Nvec_9505_	

HG_75389	
Nvec_5687_	

HG_7001	
Nvec_19529_	

HG_27955	
Nvec_22198_Borrelia_orfA	

HG_34417	
This group of homology does not contain any annotated genome

HG_32416	
Nvec_14188_	Nvec_41159_DeoC	

HG_71451	
Nvec_54127_Keratin_B2	

HG_438	
Dmel_0033579_CG13229	Dmel_0035331_DmsR_1_Dromyosuppressin_receptor_1_Source_FlyBase_0035331	Dmel_0264002_DmsR_2_Dromyosuppressin_receptor_2_Source_FlyBase_0264002	Dmel_0029768_SPR_Sex_peptide_receptor_Source_FlyBase_0029768	Dmel_0029723_Proc_R_Proctolin_receptor_Source_FlyBase_0029723	Dmel_0053639_CG33639	
Cgig_17918_FMRFamide_receptor_Source_UniProtKB_TrEMBL_Acc_K1QQB7	Cgig_13411_FMRFamide_receptor_Source_UniProtKB_TrEMBL_Acc_K1QRX6	Cgig_15694_FMRFamide_receptor_Source_UniProtKB_TrEMBL_Acc_K1QYY1	Cgig_21881	Cgig_13338	Cgig_16734_FMRFamide_receptor_Source_UniProtKB_TrEMBL_Acc_K1RED3	Cgig_24329_Thyrotropin_releasing_hormone_receptor_Source_UniProtKB_TrEMBL_Acc_K1RNC7	Cgig_19750_B1_bradykinin_receptor_Source_UniProtKB_TrEMBL_Acc_K1PY24	Cgig_11273_FMRFamide_receptor_Source_UniProtKB_TrEMBL_Acc_K1R9Q0	Cgig_10767	Cgig_11275_FMRFamide_receptor_Source_UniProtKB_TrEMBL_Acc_K1RLL1	Cgig_11276_FMRFamide_receptor_Source_UniProtKB_TrEMBL_Acc_K1S509	Cgig_24630	Cgig_10766_FMRFamide_receptor_Source_UniProtKB_TrEMBL_Acc_K1QRN6	Cgig_11274_FMRFamide_receptor_Source_UniProtKB_TrEMBL_Acc_K1RFH2	Cgig_23599_FMRFamide_receptor_Source_UniProtKB_TrEMBL_Acc_K1S6F1	Cgig_15693_FMRFamide_receptor_Source_UniProtKB_TrEMBL_Acc_K1QRM4	Cgig_14887_FMRFamide_receptor_Source_UniProtKB_TrEMBL_Acc_K1PU61	Cgig_09383_FMRFamide_receptor_Source_UniProtKB_TrEMBL_Acc_K1QP43	Cgig_07270_FMRFamide_receptor_Source_UniProtKB_TrEMBL_Acc_K1QEK0	Cgig_13409	Cgig_16235	Cgig_26310_5_hydroxytryptamine_receptor_2B_Source_UniProtKB_TrEMBL_Acc_K1PR53	Cgig_28887_FMRFamide_receptor_Source_UniProtKB_TrEMBL_Acc_K1R0P6	Cgig_27532_FMRFamide_receptor_Source_UniProtKB_TrEMBL_Acc_K1QXU7	Cgig_26295_FMRFamide_receptor_Source_UniProtKB_TrEMBL_Acc_K1QRE0	Cgig_26297_FMRFamide_receptor_Source_UniProtKB_TrEMBL_Acc_K1PJC8	Cgig_27381_FMRFamide_receptor_Source_UniProtKB_TrEMBL_Acc_K1QLH3	Cgig_19164_FMRFamide_receptor_Source_UniProtKB_TrEMBL_Acc_K1Q537	Cgig_13725_Putative_G_protein_coupled_receptor_C02B8_5_Source_UniProtKB_TrEMBL_Acc_K1PPC0	Cgig_19406_FMRFamide_receptor_Source_UniProtKB_TrEMBL_Acc_K1QLX8	Cgig_09809	Cgig_08436	Cgig_25138	Cgig_11059	
Cele_015263_B0563_6_Protein_B0563_6_isoform_c_B0563_6_mRNA_complete_cds_Source_RefSeq_mRNA_Acc_NM_001129618	Cele_001175_egl_6_Protein_EGL_6_isoform_b_Source_RefSeq_mRNA_Acc_NM_001270103	Cele_007951_dmsr_8_Protein_DMSR_8_dmsr_8_mRNA_complete_cds_Source_RefSeq_mRNA_Acc_NM_073296	Cele_016428_dmsr_7_Protein_DMSR_7_dmsr_7_mRNA_complete_cds_Source_RefSeq_mRNA_Acc_NM_072030	Cele_010191_dmsr_1_Protein_DMSR_1_isoform_a_Source_RefSeq_mRNA_Acc_NM_171541	Cele_012962_dmsr_5_Protein_DMSR_5_dmsr_5_mRNA_complete_cds_Source_RefSeq_mRNA_Acc_NM_067012	Cele_012993_dmsr_3_Protein_DMSR_3_dmsr_3_mRNA_complete_cds_Source_RefSeq_mRNA_Acc_NM_064417	Cele_017038_dmsr_4_Protein_DMSR_4_dmsr_4_mRNA_complete_cds_Source_RefSeq_mRNA_Acc_NM_061315	Cele_013222_dmsr_6_Protein_DMSR_6_dmsr_6_mRNA_complete_cds_Source_RefSeq_mRNA_Acc_NM_064603	Cele_021275_dmsr_2_Protein_DMSR_2_dmsr_2_mRNA_complete_cds_Source_RefSeq_mRNA_Acc_NM_058591	Cele_018728_frpr_8_Protein_FRPR_8_frpr_8_mRNA_complete_cds_Source_RefSeq_mRNA_Acc_NM_077069	Cele_010986_sprr_1_Protein_SPRR_1_sprr_1_mRNA_complete_cds_Source_RefSeq_mRNA_Acc_NM_078154	Cele_019019_frpr_10_Protein_FRPR_10_frpr_10_mRNA_complete_cds_Source_RefSeq_mRNA_Acc_NM_068931	Cele_007146_B0334_6_Protein_B0334_6_B0334_6_mRNA_complete_cds_Source_RefSeq_mRNA_Acc_NM_064058	Cele_021510_frpr_19_Protein_FRPR_19_frpr_19_mRNA_complete_cds_Source_RefSeq_mRNA_Acc_NM_067734	Cele_007346_frpr_2_Protein_FRPR_2_frpr_2_mRNA_complete_cds_Source_RefSeq_mRNA_Acc_NM_077753	Cele_015323_frpr_1_Protein_FRPR_1_frpr_1_mRNA_complete_cds_Source_RefSeq_mRNA_Acc_NM_076967	Cele_016149_frpr_3_Protein_FRPR_3_frpr_3_mRNA_complete_cds_Source_RefSeq_mRNA_Acc_NM_072603	Cele_018191_frpr_7_Protein_FRPR_7_frpr_7_mRNA_complete_cds_Source_RefSeq_mRNA_Acc_NM_078441	Cele_007483_C09F12_3_Protein_C09F12_3_C09F12_3_mRNA_complete_cds_Source_RefSeq_mRNA_Acc_NM_001029214	Cele_009629_sprr_2_Protein_SPRR_2_sprr_2_mRNA_complete_cds_Source_RefSeq_mRNA_Acc_NM_078054	Cele_022086_sprr_3_Protein_SPRR_3_21ur_12508_mRNA_complete_cds_Source_RefSeq_mRNA_Acc_NM_067817	Cele_010448_K01A6_6_Protein_K01A6_6_isoform_b_Source_RefSeq_mRNA_Acc_NM_001268653	Cele_014998_AH9_1_Protein_AH9_1_AH9_1_mRNA_complete_cds_Source_RefSeq_mRNA_Acc_NM_076013	Cele_013496_Y70D2A_1_Protein_Y70D2A_1_Y70D2A_1_mRNA_complete_cds_Source_RefSeq_mRNA_Acc_NM_078075	Cele_015921_C17H11_1_Protein_C17H11_1_C17H11_1_mRNA_complete_cds_Source_RefSeq_mRNA_Acc_NM_076978	
Smim_4577_7_transmembrane_receptor_putative_Ixodes_scapularis_gi_241651328_ref_XP_002411271_3e_143_422	Smim_74326_class_A_rhodopsin_like_G_protein_coupled_receptor_GPRmys_putative_Pediculus_humanus_corporis_gi_242013230_ref_XP_002427317_3e_99_311	Smim_36617_putative_myosuppressin_receptor_Daphnia_pulex_gi_321475448_gb_EFX86411_3e_108_338	Smim_75786_class_A_rhodopsin_like_G_protein_coupled_receptor_GPRnna13_putative_Pediculus_humanus_corporis_gi_242011920_ref_XP_002426691_3e_105_330	Smim_65977_putative_myosuppressin_receptor_Daphnia_pulex_gi_321475448_gb_EFX86411_2e_98_311	Smim_16326_class_A_rhodopsin_like_G_protein_coupled_receptor_GPRnna13_putative_Pediculus_humanus_corporis_gi_242011920_ref_XP_002426691_3e_110_345	Smim_20006_sex_peptide_receptor_Bemisia_tabaci_gi_341575566_gb_AEK80440_2e_171_496	Smim_14231_class_A_rhodopsin_like_G_protein_coupled_receptor_GPRfmr_putative_Pediculus_humanus_corporis_gi_242012809_ref_XP_002427119_3e_98_306	Smim_74330_transmembrane_domains_containing_protein_Ixodes_scapularis_gi_241242880_ref_XP_002402026_1e_17_82_0	
Sman_149170_Putative_dro_myosuppressin_receptor_Source_UniProtKB_TrEMBL_Acc_G4VH92	Sman_173010_Putative_dro_myosuppressin_receptor_Source_UniProtKB_TrEMBL_Acc_G4V9Z6	Sman_128710_Putative_neuropeptide_F_like_receptor_Source_UniProtKB_TrEMBL_Acc_G4VC66	Sman_149580_Peptide_FMRFamide_somatostatin_like_receptor_putative_Source_UniProtKB_TrEMBL_Acc_G4LXZ6	
Gsal_8397_neuromedin_u_receptor_1_like	Gsal_1701_fmrfamide_receptor_like	Gsal_6438_dro_myosuppressin_receptor	Gsal_8903_sex_peptide_receptor	Gsal_7011_fmrfamide_receptor	

HG_8860	
Hsap_Ensmbl0139233_LLP_homolog_long_term_synaptic_facilitation_Aplysia_Source_HGNC_Symbol_Acc_28229_LLPH	
Dmel_0035541_CG15019	
Drer_055360_LLP_homolog_long_term_synaptic_facilitation_Aplysia_Source_HGNC_Symbol_Acc_28229_LLPH	
Smim_71571_PREDICTED_protein_LLP_homolog_Apis_mellifera_gi_328779231_ref_XP_003249613_3e_09_57_0	Smim_71570_PREDICTED_protein_LLP_homolog_Apis_mellifera_gi_328779231_ref_XP_003249613_1e_05_46_2	
Nvec_20134_SASP_gamma	

HG_9703	
Hsap_Ensmbl0163430_follistatin_like_1_Source_HGNC_Symbol_Acc_3972_FSTL1	
Drer_039576_follistatin_like_1b_Source_ZFIN_Acc_ZDB_GENE_030131_3029_fstl1b	Drer_015559_follistatin_like_1a_Source_ZFIN_Acc_ZDB_GENE_030131_4148_fstl1a	
Nvec_36847_	

HG_54964	
This group of homology does not contain any annotated genome

HG_18021	
Cgig_03624	Cgig_06117	Cgig_06118	Cgig_04677	

HG_39899	
This group of homology does not contain any annotated genome

HG_12364	
Hsap_LRG_98_recombination_activating_gene_1_Source_HGNC_Symbol_Acc_9831_LRG_98	Hsap_Ensmbl0166349_recombination_activating_gene_1_Source_HGNC_Symbol_Acc_9831_RAG1	
Drer_052122_recombination_activating_gene_1_Source_ZFIN_Acc_ZDB_GENE_990415_234_rag1	
Spur_015136_Rag1l4	Spur_027600_Rag1l	
Nvec_27629_zf_piccolo	

HG_13003	
Nvec_38089_Hexapep	Nvec_13610_	

HG_44665	
Nvec_31258_	

HG_45376	
This group of homology does not contain any annotated genome

HG_3235	
Hsap_Ensmbl0196132_myelin_transcription_factor_1_Source_HGNC_Symbol_Acc_7622_MYT1	Hsap_Ensmbl0186487_myelin_transcription_factor_1_like_Source_HGNC_Symbol_Acc_7623_MYT1L	
Dmel_0263772_CG43689	
Cgig_22679_Myelin_transcription_factor_1_Source_UniProtKB_TrEMBL_Acc_K1QWR8	Cgig_22678_Myelin_transcription_factor_1_like_protein_Source_UniProtKB_TrEMBL_Acc_K1QMR4	
Cele_009939_ztf_11_Protein_ZTF_11_isoform_b_ztf_11_mRNA_complete_cds_Source_RefSeq_mRNA_Acc_NM_001264317	
Drer_089464_myelin_transcription_factor_1b_Source_ZFIN_Acc_ZDB_GENE_090313_67_myt1b	Drer_074030_myelin_transcription_factor_1a_Source_ZFIN_Acc_ZDB_GENE_030131_3885_myt1a	Drer_091410_suppression_of_tumorigenicity_18_breast_carcinoma_zinc_finger_protein_Source_ZFIN_Acc_ZDB_GENE_041008_121_st18	Drer_008209_myelin_transcription_factor_1_like_a_Source_ZFIN_Acc_ZDB_GENE_041001_172_myt1la	Drer_006212_myelin_transcription_factor_1_like_Source_HGNC_Symbol_Acc_7623_MYT1L_1_of_2	
Spur_023941_Myt1	Spur_002689_Myt1_2	
Smim_48099_Myelin_transcription_factor_Camponotus_floridanus_gi_307190255_gb_EFN74362_2e_18_94_0	Smim_54369_Myelin_transcription_factor_Camponotus_floridanus_gi_307190255_gb_EFN74362_3e_31_126	Smim_54370_myelin_transcription_factor_myt1_putative_Pediculus_humanus_corporis_gi_242005011_ref_XP_002423368_4e_24_104	Smim_48113_myelin_transcription_factor_myt1_putative_Pediculus_humanus_corporis_gi_242005011_ref_XP_002423368_2e_27_115	Smim_54345_PREDICTED_myelin_transcription_factor_like_isoform_Monodelphis_domestica_gi_334312007_ref_XP_001372256_7e_09_60_5	Smim_48103_48103	Smim_54340_54340	Smim_54363_54363	
Sman_168610_Putative_myelin_transcription_factor_1_myt1_Source_UniProtKB_TrEMBL_Acc_G4VQW7	
Gsal_7429_myelin_transcription_factor_1_like	
Nvec_55125_zf_C2HC	

HG_6441	
Hsap_Ensmbl0116981_5_nucleotidase_cytosolic_IA_Source_HGNC_Symbol_Acc_17819_NT5C1A	Hsap_Ensmbl0185013_5_nucleotidase_cytosolic_IB_Source_HGNC_Symbol_Acc_17818_NT5C1B	Hsap_Ensmbl0250741_NT5C1B_RDH14_readthrough_Source_HGNC_Symbol_Acc_38831_NT5C1B_RDH14	
Drer_035883_5_nucleotidase_cytosolic_IA_Source_ZFIN_Acc_ZDB_GENE_070705_423_nt5c1a	Drer_033742_5_nucleotidase_cytosolic_IB_b_Source_ZFIN_Acc_ZDB_GENE_030131_7205_nt5c1bb	Drer_070590_5_nucleotidase_cytosolic_IA_Source_HGNC_Symbol_Acc_17819_NT5C1A_2_of_2	Drer_018153_5_nucleotidase_cytosolic_IB_a_Source_ZFIN_Acc_ZDB_GENE_070424_103_nt5c1ba	Drer_086627_Uncharacterized_protein_Source_UniProtKB_TrEMBL_Acc_E7FAF2_CABZ01003826_1	
Nvec_7582_5_nucleotidase	Nvec_41727_	

HG_33960	
Nvec_42807_MSSP	Nvec_4330_UVR	

HG_6224	
Hsap_Ensmbl0120659_tumor_necrosis_factor_ligand_superfamily_member_11_Source_HGNC_Symbol_Acc_11926_TNFSF11	Hsap_Ensmbl0121858_tumor_necrosis_factor_ligand_superfamily_member_10_Source_HGNC_Symbol_Acc_11925_TNFSF10	
Cgig_18788_Tumor_necrosis_factor_ligand_superfamily_member_10_Source_UniProtKB_TrEMBL_Acc_K1R207	
Drer_032746_tumor_necrosis_factor_ligand_superfamily_member_10_like_3_Source_ZFIN_Acc_ZDB_GENE_070606_1_tnfsf10l3	Drer_068141_tumor_necrosis_factor_ligand_superfamily_member_11_Source_ZFIN_Acc_ZDB_GENE_090805_2_tnfsf11	Drer_076274_tumor_necrosis_factor_ligand_superfamily_member_6_like_LOC798119_mRNA_Source_RefSeq_mRNA_Acc_NM_001281995_TNFSF14	Drer_057241_tumor_necrosis_factor_ligand_superfamily_member_10_Source_ZFIN_Acc_ZDB_GENE_040718_335_tnfsf10	Drer_004196_tumor_necrosis_factor_ligand_superfamily_member_10_like_Source_ZFIN_Acc_ZDB_GENE_010801_1_tnfsf10l	Drer_058068_tumor_necrosis_factor_ligand_superfamily_member_10_like_4_Source_ZFIN_Acc_ZDB_GENE_050227_6_tnfsf10l4	
Nvec_38206_	

HG_2046	
Cgig_01459_Gustatory_receptor_trehalose_1_Source_UniProtKB_TrEMBL_Acc_K1PIP4	
Nvec_22963_	Nvec_43628_	Nvec_16219_	Nvec_34158_	Nvec_32120_7tm_1	Nvec_42889_7tm_1	Nvec_737_7tm_1	Nvec_45843_	Nvec_17494_	Nvec_32583_	Nvec_3432_7tm_1	Nvec_29193_	Nvec_49523_7tm_1	Nvec_24032_	Nvec_53140_F5_F8_type_C	Nvec_17122_	Nvec_11711_7tm_1	Nvec_10086_7tm_1	Nvec_31955_	Nvec_10090_7tm_1	Nvec_22054_	Nvec_11434_	Nvec_48904_7tm_1	Nvec_38590_7tm_1	Nvec_11519_	Nvec_21870_	Nvec_21871_	Nvec_27025_7tm_1	Nvec_34206_	Nvec_11456_7tm_1	Nvec_28918_	Nvec_6776_7tm_1	Nvec_1871_	Nvec_29899_7tm_1	Nvec_24825_7tm_1	Nvec_39978_7tm_1	Nvec_55646_7tm_1	Nvec_25298_	Nvec_26667_7tm_1	Nvec_12944_	Nvec_43636_7tm_1	Nvec_55160_7tm_1	Nvec_4340_	Nvec_29529_7tm_1	Nvec_38861_7tm_1	Nvec_4394_7tm_1	Nvec_51251_	Nvec_10569_7tm_1	Nvec_14979_7tm_1	Nvec_50321_7tm_1	Nvec_2720_7tm_1	Nvec_43935_7tm_1	Nvec_50323_7tm_1	Nvec_45532_7tm_1	Nvec_24207_	Nvec_7410_7tm_1	Nvec_50322_7tm_1	Nvec_50324_7tm_1	Nvec_29064_	Nvec_57623_7tm_1	Nvec_20365_7tm_1	Nvec_43635_7tm_1	Nvec_18418_	Nvec_21075_	Nvec_25932_	Nvec_45531_7tm_1	Nvec_2603_	Nvec_14455_	Nvec_43831_7tm_1	Nvec_14205_7tm_1	Nvec_39151_7tm_1	Nvec_57809_	Nvec_51250_	Nvec_42524_	Nvec_50450_7tm_1	Nvec_21777_7tm_1	Nvec_17191_7tm_1	Nvec_28267_	Nvec_29065_	Nvec_25503_7tm_1	Nvec_26668_	Nvec_35593_7tm_1	Nvec_51877_	Nvec_11861_	Nvec_14758_	Nvec_2881_	Nvec_47120_	

HG_2222	
Cgig_03065	Cgig_16606	Cgig_06073	Cgig_00310	Cgig_03511_Histone_lysine_N_methyltransferase_SETD8_A_Source_UniProtKB_TrEMBL_Acc_K1R6F8	
Spur_000802_Hypp_314	Spur_026517_Hypp_245	Spur_016448_Hypp_129	Spur_009808_Hypp_57	Spur_026518_Spur_026518	Spur_002278_Prg4_2	Spur_008643_Hypp_34	Spur_024917_Hypp_1130	Spur_021519_Hypp_2559	

HG_26237	
Nvec_4661_MSSP	Nvec_42898_	Nvec_3877_	

HG_5340	
Spur_023755_Hypp_2685	Spur_023754_Adora2bL_6	Spur_015847_Hypp_2234	Spur_013306_Adora2aL_6	Spur_004581_Adora2aL_3	Spur_004754_Hypp_1541	Spur_002599_Taar1L	Spur_028231_Taar1L_4	Spur_007575_Taar1L_2	Spur_018600_Adora2bL_5	Spur_004752_Adora2aL_4	Spur_004579_Adora2bL_2	Spur_004574_Hrh2L_5	Spur_007917_Spur_007917	Spur_007574_Hypp_1731	Spur_013623_Adra1aL_3	Spur_009587_Taar4L	Spur_007467_Taar6L	Spur_004569_Spur_004569	Spur_004580_Adora2bL_3	Spur_012437_Adora2bL_4	Spur_012438_Adora2aL_5	Spur_009202_Spur_009202	Spur_004578_Adora2bL	Spur_001503_Hrh2L_2	Spur_012435_Hrh2L_6	Spur_004571_Hrh2_3	Spur_001504_Hrh2L_3	Spur_012436_Hrh2L_7	Spur_010431_Adora2aL_1	Spur_027549_Adora2aL_7	Spur_022436_Adrb2L_16	Spur_004058_Adrb2L	Spur_009088_Adora2bL_1	Spur_004577_Adora2aL_2	Spur_004576_Adora2aL	Spur_012434_Spur_012434	Spur_004573_Spur_004573	Spur_004572_Spur_004572	Spur_004568_Hrh2L_4	Spur_004753_Spur_004753	Spur_004570_Spur_004570	Spur_004755_Spur_004755	
Nvec_39556_	Nvec_15844_7tm_1	Nvec_41118_7tm_1	Nvec_57038_7tm_1	

HG_19703	
This group of homology does not contain any annotated genome

HG_22509	
Nvec_38763_	Nvec_14416_	Nvec_26587_Cyanate_lyase	Nvec_3369_	Nvec_34700_Seryl_tRNA_N	

HG_17638	
This group of homology does not contain any annotated genome

HG_4836	
Cgig_22174_Amidase_Source_UniProtKB_TrEMBL_Acc_K1QFU8	Cgig_00994_Amidase_Source_UniProtKB_TrEMBL_Acc_K1Q2A1	Cgig_00545_Amidase_Source_UniProtKB_TrEMBL_Acc_K1PFJ6	Cgig_22967_Amidase_Source_UniProtKB_TrEMBL_Acc_K1QX82	Cgig_21174	Cgig_22173	
Spur_017349_Amds_3	Spur_017354_AmidL_2	Spur_020324_AmidL_3	Spur_005666_AmidL_1	Spur_011410_Amds	Spur_002810_AmidL	Spur_016178_Amds_2	Spur_024523_Amds_4	Spur_012937_Amds_1	Spur_008634_Spur_008634	Spur_019230_Spur_019230	
Nvec_2042_Amidase	Nvec_20217_Amidase	Nvec_1176_Amidase	Nvec_36461_	

HG_9125	
Nvec_50358_DSL	Nvec_23397_DSL	Nvec_48751_WSC	Nvec_58971_WSC	Nvec_30903_WSC	Nvec_39636_WSC	Nvec_13193_	

HG_24300	
Nvec_26491_	

HG_16517	
Nvec_20000_	Nvec_694_	

HG_20644	
This group of homology does not contain any annotated genome

HG_4280	
Smim_7735_PREDICTED_uncharacterized_protein_C11orf46_homolog_Ornithorhynchus_anatinus_gi_149409675_ref_XP_001505799_5e_11_69_7	Smim_15111_PREDICTED_similar_to_amyotrophic_lateral_sclerosis_juvenile_chromosome_region_candidate_8_Hydra_magnipapillata_gi_221122961_ref_XP_002164821_6e_07_60_1	Smim_83436_PREDICTED_similar_to_amyotrophic_lateral_sclerosis_juvenile_chromosome_region_candidate_8_Hydra_magnipapillata_gi_221122961_ref_XP_002164821_2e_07_57_8	Smim_39097_PREDICTED_hypothetical_protein_partial_Strongylocentrotus_purpuratus_gi_115764896_ref_XP_001198405_9e_24_110	Smim_20462_centromere_protein_B_putative_Ixodes_scapularis_gi_241855151_ref_XP_002415997_3e_07_57_4	Smim_73140_centromere_protein_B_putative_Ixodes_scapularis_gi_241855151_ref_XP_002415997_2e_04_50_8	Smim_34930_PREDICTED_hypothetical_protein_LOC100573858_Acyrthosiphon_pisum_gi_328703138_ref_XP_003242103_4e_22_98_2	Smim_81181_PREDICTED_hypothetical_protein_LOC100573858_Acyrthosiphon_pisum_gi_328703138_ref_XP_003242103_7e_22_97_1	Smim_9784_PREDICTED_hypothetical_protein_LOC100573858_Acyrthosiphon_pisum_gi_328703138_ref_XP_003242103_2e_18_87_0	Smim_g2461_t1_PREDICTED_hypothetical_protein_LOC100569436_Acyrthosiphon_pisum_gi_328697808_ref_XP_003240444_1e_17_85_1	Smim_60893_PREDICTED_hypothetical_protein_LOC100569436_Acyrthosiphon_pisum_gi_328697808_ref_XP_003240444_3e_26_109	Smim_83437_PREDICTED_hypothetical_protein_LOC100573858_Acyrthosiphon_pisum_gi_328703138_ref_XP_003242103_6e_17_86_3	Smim_33774_PREDICTED_hypothetical_protein_LOC100574499_Acyrthosiphon_pisum_gi_328696819_ref_XP_003240139_2e_14_78_6	Smim_15131_zinc_finger_protein_putative_Ixodes_scapularis_gi_241567450_ref_XP_002402298_2e_04_48_1	Smim_51473_zinc_finger_protein_putative_Ixodes_scapularis_gi_241567450_ref_XP_002402298_2e_10_69_7	Smim_45485_hypothetical_protein_IscW_ISCW005118_Ixodes_scapularis_gi_241998076_ref_XP_002433681_2e_09_58_9	Smim_75297_PREDICTED_hypothetical_protein_LOC100573858_Acyrthosiphon_pisum_gi_328703138_ref_XP_003242103_3e_11_66_6	Smim_20573_PREDICTED_hypothetical_protein_LOC100573858_Acyrthosiphon_pisum_gi_328703138_ref_XP_003242103_8e_10_61_6	Smim_60895_PREDICTED_hypothetical_protein_LOC100573858_Acyrthosiphon_pisum_gi_328703138_ref_XP_003242103_5e_21_94_4	Smim_83435_PREDICTED_hypothetical_protein_LOC100574197_Acyrthosiphon_pisum_gi_328700091_ref_XP_003241147_3e_16_77_8	Smim_5741_PREDICTED_hypothetical_protein_LOC100573858_Acyrthosiphon_pisum_gi_328703138_ref_XP_003242103_2e_10_63_2	

HG_14893	
Nvec_10412_	Nvec_39108_	
