# Supplementary material for: Reconstruction of the ancestral metazoan genome reveals an increase in genomic novelty
Source: Nat Commun. 2018 Apr 30;9:1730. doi: 10.1038/s41467-018-04136-5 (PMC5928047; doi:10.1038/s41467-018-04136-5)
Supplement: Supplementary file 13 — Supplementary Data 10 [file 41467_2018_4136_MOESM13_ESM.zip › Node 5 - Planulozoa/Planulozoa Novel Core all genes IDs.out]

HG_3260	Adig_09954	Smim_81820_PREDICTED_zinc_finger_SWIM_domain_containing_protein_KIAA0913_like_Bombus_terrestris_gi_340713063_ref_XP_003395071_0_0_901	Nvec_1031_	Spur_025573_Kiaa0913L	Tspi_316975777	Bsch_g57774	Bsch_g31206	Lgig_209983	Bsch_g44888	Dpul_45613	Bsch_g50615	Acar_00009342	Xtro_022022	Hsap_Ensmbl0214655_zinc_finger_SWIM_type_containing_8_Source_HGNC_Symbol_Acc_23528_ZSWIM8	Drer_069397_zinc_finger_SWIM_type_containing_8_Source_ZFIN_Acc_ZDB_GENE_050320_59_zswim8	Hmag_213222	Dmel_0085430_CG34401	Csav_000731	Csav_000728	Tcas_270001092	Znev_11091	Skow_32948m	Hrob_190028	Cgig_11150	Bflo_260802696	Isca_ISCW018619-PA	Avag_21493001	Avag_48693001	Ctel_164592	Bmal_170588845	Sman_132000_Putative_zinc_finger_protein_Source_UniProtKB_TrEMBL_Acc_G4VNY4	Smar_009705	Cele_004140_ebax_1_Protein_PQN_55_pqn_55_mRNA_complete_cds_Source_RefSeq_mRNA_Acc_NM_069487	Ctel_185729	Egra_05035	Emul_02103	Bsch_g61182	Gsal_1153_zinc_finger_swim_domain_containing_protein_kiaa0913_like	Hmic_0011400	Pfuc_56751_1_41664_t1	Pfuc_30484_1_69965_t1	Csav_000733	Sjap_0065480	Pfuc_9880_1_53442_t1	Bsch_g45722	Bsch_g44338	Cint_023824	Csav_000730	Csav_000732	Cint_000135	Bsch_g44339	Ggal_008229	Pfuc_6482_1_45438_t1	Rcul_t15567	Hmag_213224	Sjap_0082870	Mmar_MMa11387	Smim_81842_zinc_finger_protein_putative_Ixodes_scapularis_gi_241999390_ref_XP_002434338_0_0_737	Ggal_039580	Rcul_t27022	Gsal_14927_zinc_finger_protein	Ctel_47830	Sjap_0099730	Mmar_MMa55670	Cint_023823	Ctel_102661	Mmar_MMa55204	Csav_000729	Sjap_0102430	Pfuc_24223_1_33412_t1	Pfuc_112861_1_71628_t1	Gsal_1159_zinc_finger_protein	Sjap_0113600	Hmag_210010
