# Supplementary material for: Reconstruction of the ancestral metazoan genome reveals an increase in genomic novelty
Source: Nat Commun. 2018 Apr 30;9:1730. doi: 10.1038/s41467-018-04136-5 (PMC5928047; doi:10.1038/s41467-018-04136-5)
Supplement: Supplementary file 13 — Supplementary Data 10 [file 41467_2018_4136_MOESM13_ESM.zip › Node 5 - Planulozoa/Planulozoa Novel Core annotated genes.out]

HG_3260	
Hsap_Ensmbl0214655_zinc_finger_SWIM_type_containing_8_Source_HGNC_Symbol_Acc_23528_ZSWIM8	
Dmel_0085430_CG34401	
Cgig_11150	
Cele_004140_ebax_1_Protein_PQN_55_pqn_55_mRNA_complete_cds_Source_RefSeq_mRNA_Acc_NM_069487	
Drer_069397_zinc_finger_SWIM_type_containing_8_Source_ZFIN_Acc_ZDB_GENE_050320_59_zswim8	
Spur_025573_Kiaa0913L	
Smim_81820_PREDICTED_zinc_finger_SWIM_domain_containing_protein_KIAA0913_like_Bombus_terrestris_gi_340713063_ref_XP_003395071_0_0_901	Smim_81842_zinc_finger_protein_putative_Ixodes_scapularis_gi_241999390_ref_XP_002434338_0_0_737	
Sman_132000_Putative_zinc_finger_protein_Source_UniProtKB_TrEMBL_Acc_G4VNY4	
Gsal_1153_zinc_finger_swim_domain_containing_protein_kiaa0913_like	Gsal_14927_zinc_finger_protein	Gsal_1159_zinc_finger_protein	
Nvec_1031_	
