# Supplementary material for: Reconstruction of the ancestral metazoan genome reveals an increase in genomic novelty
Source: Nat Commun. 2018 Apr 30;9:1730. doi: 10.1038/s41467-018-04136-5 (PMC5928047; doi:10.1038/s41467-018-04136-5)
Supplement: Supplementary file 13 — Supplementary Data 10 [file 41467_2018_4136_MOESM13_ESM.zip › Node 6 - Bilateria/Bilateria Losses all genes IDs.out]

HG_48134	Aque_206983	Tadh_62816	Nvec_21371_ParBc
HG_33878	Adig_00996	Sros_11257T0	Adig_17468	Sros_00460T0
HG_30925	Bnat_88377_estExt_fgenesh1_pg_C_310097	Rfil_569339714	Adig_19340	Adig_23764
HG_30515	Bnat_66790_fgenesh1_pg_2_180	Scer_YCL036W_Protein_of_unknown_function_identified_as_a_high_copy_suppressor_of_a_dbp5_mutation_Source_SGD_Acc_S000000541_GFD2_SGD	Scer_YDR514C_Protein_of_unknown_function_that_localizes_to_mitochondria_overexpression_of_YDR514C_affects_endocytic_protein_trafficking_Source_SGD_Acc_S000002922	Nvec_44236_
HG_28492	Adig_00998	Adig_08361	Nvec_21275_	Aque_224812
HG_23748	OcarG_5497	Mbre_27561	Hmag_218373
HG_25339	Amac_06527T0	Amac_15430T0	Pbac_3462133	Hmag_222178	OcarG_8711
HG_15209	Ehux_439928_estExtDG_fgenesh_newKGs_kg_C_1130003	Ehux_314090_fgenesh_newKGs_pm_162_2	Smoe_230257_fgenesh1_pm_C_scaffold_4000007	Atri_00004_15	Atha_AT4G17420_1_Tryptophan_RNA_binding_attenuator_protein_like	Sros_10404T0	Sros_12989T0	Nvec_26893_DUF124	Atha_AT5G47420_1_Tryptophan_RNA_binding_attenuator_protein_like
HG_60067	Ttra_09886T0_09886	Nvec_9084_
HG_11038	Aque_224947	OcarG_4895	Adig_20468	Nvec_11732_	Hmag_230433	Nvec_41331_DUF295
HG_39412	Cfra_g1641	Sarc_g2706	Nvec_42239_PGAM
HG_43370	Mley_ML030231a	Pbac_3465817	Nvec_42395_Vicilin_N
HG_75197	Nvec_31829_	Aque_224600
HG_72108	Aque_226225	Nvec_45720_
HG_49524	Nvec_5921_Lipoprotein_9	Aque_207301	OcarG_6403
HG_8122	Mley_ML02316a	Ehux_248628_gm1_68800005	Ehux_249435_gm1_78000001	Ppat_127281_e_gw1_64_33_1	Bnat_87497_estExt_fgenesh1_pg_C_210038	Sros_12174T0	Smoe_161470_estExt_Genewise1_C_1160044	Hmag_221812	Atha_AT5G42370_2_Calcineurin_like_metallo_phosphoesterase_superfamily_protein	Atri_00022_41	Tadh_54771	Cfra_g2295	Cow_08627T0	Mbre_23508	Hmag_221811	Bnat_146640_aug1_118_g21348	Ehux_216454_gm1_6900176	Rfil_5694074194114_partial_Reticulomyxa_filosa	Nvec_58650	Sarc_g19597	Sarc_g4202	Sarc_g21903	Adig_23647	Rfil_569410839_phosphodiesterase_alkaline_phosphatase_D_like_protein_partial_Reticulomyxa_filosa	Bnat_140179_aug1_54_g14887
HG_27914	Rfil_569375910_chromosome_partitioning_ATPase_Reticulomyxa_filosa	Hmag_213849	Rfil_569331394	Rfil_569327298_chromosome_partitioning_protein_ParA_Reticulomyxa_filosa	Rfil_569427311
HG_24044	Aque_210801	Aque_211557	Falb_02468T0_02468	OcarG_8730	Hmag_203679	Mbre_31552
HG_48593	Mbre_11663	Nvec_24238_RecR	Sros_07619T0
HG_7386	Aque_206100	Aque_207533	Aque_208245	Nvec_19634_LRR_1	Aque_221021	Aque_204685	Aque_221027	Aque_208322	Aque_208678	Aque_210783	Aque_208832	Aque_211403	Aque_202876	Aque_209331	Aque_211407	Aque_229049	Aque_203195	Aque_229046	Aque_209737	Aque_201559	Aque_221023	Aque_201302	Aque_208536	Aque_207323	Aque_207047	Aque_201459	Aque_211727	Aque_215276	Aque_209077
HG_15340	Adig_00045	Adig_09296	OcarG_3688	OcarG_3687	Adig_19043	Adig_01645
HG_47505	Ehux_100734_fgeneshEH_pg_25_109	Ehux_244653_gm1_42800016	Hmag_218438
HG_43060	Cfra_g6178	Sarc_g16084	Adig_06807
HG_33581	Ttra_12334T0_12334	Ehux_105244_fgeneshEH_pg_66_86	Ehux_106380_fgeneshEH_pg_78_12	Adig_19468
HG_32396	Mley_ML12782a	Rfil_569356247	Adig_14086	Nvec_51163_Adeno_PIX
HG_14683	Hmag_227723	Hmag_212051	Hmag_215471	Hmag_219277	Hmag_216496	Hmag_216178	Hmag_229667	Hmag_216635	Hmag_210808	OcarG_9990
HG_7845	Hmag_206446	Hmag_211313	Hmag_212984	Mley_ML221323a	Hmag_204237	Hmag_221757	Hmag_200948	Hmag_200145	Hmag_208439	Hmag_205839	Hmag_200670	Hmag_201606	Hmag_202989	Hmag_210017	Hmag_200242	Hmag_214240	Hmag_203788	Hmag_208515	Hmag_205782	Hmag_230983	Hmag_203190	Hmag_211837	Hmag_200531	Hmag_208539	Hmag_203196	Hmag_202802	Hmag_209736
HG_15017	Cfra_g4045	Sarc_g18817	Spun_02671T0	Adig_13248	Tadh_52196	Nvec_46109_	Cow_04790T0	Ttra_00540T0_00540	Mbre_29908	Sros_06465T0
HG_6744	Nvec_41403_	Aque_213651	Nvec_12399_DUF885	Adig_02399	Aque_230276	Adig_17933	Nvec_57197_Transposase_21	Nvec_52646_Transposase_21	Nvec_1152_zf_C3HC4	Nvec_4904_Transposase_21	Nvec_32593_CXCXC	Nvec_41184_Sperm_Ag_HE2	Nvec_22551_TNFR_c6	Nvec_34662_Transposase_21	Nvec_26528_Destabilase	Nvec_57162_DUF1086	Nvec_22733_Ribosomal_S27	Nvec_11266_Destabilase	Adig_10090	Nvec_10726_DUF636	Aque_212876	Aque_215646	Nvec_11945_EURL	Aque_204287	Nvec_59223_DUF101	Nvec_38398_NOSIC	Aque_214824	Ppat_69357_scaf_22000219
HG_28861	Hmag_202694	Aque_228187	Adig_10742	Nvec_9389_	Ttra_10247T0_10247
HG_66744	Adig_11675	Tadh_53655
HG_19852	OcarG_7933	Hmag_226263	Spun_03680T0	Scer_YMR265C_Putative_protein_of_unknown_function_Source_SGD_Acc_S000004878
HG_1119	Mbre_28923	Mbre_25375	OcarG_5219	OcarG_7669	OcarG_3646	Sros_09257T0	Sros_10239T0	Sros_10163T0	Sros_00233T0	Sros_07902T0	Sros_08407T0	Sros_09128T0	Sros_03474T0	Sros_11443T0	Sros_10193T0	Sros_09158T0	Sros_00070T0	Sros_05412T0	Sros_06961T0	Mbre_10450	Sros_00320T0	Sros_01856T0	Sros_11911T0	Sros_09278T0	Sros_10383T0	Sros_07808T0	Sros_02831T0	Sros_08405T0	Sros_09126T0	Sros_08146T0	Sros_09726T0	Sros_10236T0	Sros_06775T0	Sros_11265T0	Sros_02796T0	Sros_10353T0	Sros_10000T0	Sros_12707T0	Sros_10027T0	Sros_08998T0	Sros_10390T0	Sros_08428T0	Sros_10042T0	Sros_10248T0	Sros_09124T0	Sros_10189T0	Sros_10385T0	Sros_10604T0	Sros_10262T0	Mbre_27170	Sros_00098T0	Sros_00871T0	Sros_06052T0	Sros_06299T0	Sros_04241T0	Sros_04616T0	Sros_08355T0	Mbre_36839	Sros_07401T0	Sros_08245T0	Sros_09261T0	Sros_10089T0	Sros_10925T0	Sros_11906T0	Bnat_72473_fgenesh1_pg_20_33	Sros_12860T0	Sros_08736T0	Sros_09145T0	Sros_12981T0	Sros_11141T0	Sros_02595T0	Sros_10227T0	Mbre_37485	Sros_06012T0	Sros_08820T0	Sros_10894T0	Sros_10258T0	Sros_09230T0	Sros_04279T0	Sros_08692T0	Sros_05302T0	Sros_06013T0	Sros_02677T0	Sros_09258T0	Sros_11439T0	Sros_09035T0	Sros_05988T0	Sros_09231T0	Sros_09263T1	Sros_09263T0	Sros_05182T0	OcarG_555	Sros_05193T0	Sros_08210T0	Sros_08601T0	Mbre_37923	Sros_04724T0	Mbre_37167	Sros_03128T0	Mbre_28586	Sros_11146T0	Sros_02604T0	Mbre_2396	Mbre_32799	Ehux_225325_gm1_12400018	Sros_13192T0	Sros_07821T0	Sros_05565T0	Sros_05421T0	Mbre_37707	Sros_10165T0	Mbre_36426	OcarG_11025	Mbre_16016	Sros_01420T0	Sros_11440T0	Ehux_208560_gm1_3500341	Ehux_219792_gm1_8800026	Crei_151921_Chlre2_kg_scaffold_42000001	Sros_02937T0	Ehux_63336_e_gw1_15_49_1	Mbre_29827	Mbre_3240	Mbre_22889	Sros_00107T0	Sros_06029T0	Sros_02955T0	Sros_06477T0	Adig_24648	Mbre_36929	OcarG_5563	OcarG_2419	Sros_12446T0	Sros_12445T0	Sros_02797T0	Sros_11147T0
HG_10937	Adig_09131	Adig_18216	Adig_18214	Adig_09331	Nvec_26648_Strep_SA_rep	Mley_ML279818a	Mley_ML305526a	Mley_ML218939a	Mley_ML46081a	Mley_ML126211a	Mley_ML234553a	Mley_ML17722a	Mley_ML27468a	Mley_ML00218a	Mley_ML22307a	Mley_ML034322a
HG_48211	Hmag_228785	Hmag_229391	OcarG_6669
HG_6295	Hmag_222571	Nvec_44712_	Adig_07385	Nvec_44710_	Hmag_207740	Hmag_214390	Adig_07252	Adig_09823	Adig_05862	Adig_23508	Nvec_30831_Pyridoxal_deC	Nvec_29832_	Nvec_39405_Pyridoxal_deC	Mley_ML073233a	Mley_ML05678a	Adig_00594	Adig_19316	Adig_21283	Adig_08306	Adig_19666	Adig_07386	Nvec_20279_	Mley_ML073232a	Hmag_222566	Hmag_214389	Mley_ML398325a	Nvec_32834_	Hmag_222570	Hmag_204345	Nvec_43280_	Adig_03491	Adig_17237	Adig_22033	Hmag_222572	Hmag_207738	Hmag_214392	Nvec_23658_	Nvec_1823_
HG_64692	Hmag_212571	Mley_ML08502a
HG_16648	Atha_ATMG00285_1_NAD2A_NAD2_1_NAD2_NADH_dehydrogenase_2A	Adig_02258	Atha_AT2G07689_1_NADH_Ubiquinone_plastoquinone_complex_I_protein	Nvec_57616_Oxidored_q1	Atri_00001_545	Smoe_138433_e_gw1_213_3_1	Hmag_200987	Atri_04080_1	Atri_05677_1
HG_23246	Nvec_26627_SAM_1	Nvec_483_SAM_1	Nvec_27563_SAM_2	Nvec_55922_SAM_1	Rfil_569378486	Sarc_g3924
HG_15422	Adig_12395	Nvec_25401_DUF669	Mley_ML166414a	OcarG_1599	Pbac_3464361
HG_12131	Rfil_569426863	Sros_04526T0	Bnat_91332_estExt_fgenesh1_pg_C_970004	Sros_03318T0	Ttra_12300T0_12300	Mbre_25635	Bnat_77153_fgenesh1_pg_46_30	Mbre_31270	Rfil_569357586_Reticulomyxa_filosa	Mley_ML073257a	Nvec_49379_FxsA	Rfil_5693947198462_partial_Reticulomyxa_filosa	Rfil_5693895979737_partial_Reticulomyxa_filosa
HG_38681	Bnat_47591_estExt_Genewise1_C_160025	Bnat_53140_estExt_Genewise1Plus_C_160024	Hmag_232509
HG_43311	Nvec_46632_Toxin_22	Pbac_3476295	Nvec_25643_Toxin_22
HG_26519	Adig_13219	OcarG_5524	Adig_13490	Nvec_5976_Nucleoplasmin	Nvec_17698_Neuromodulin
HG_19816	Cow_05765T0	Adig_12167	Aque_212573	Hmag_217806	Adig_24005	Ttra_00841T0_00841	Adig_09387
HG_30405	Aque_222977	Hmag_228857
HG_24003	Nvec_11854_Neuromodulin	Hmag_207680	Nvec_11853_	Mbre_12242	Mley_ML18899a	Nvec_34463_
HG_14114	Rfil_569436728_TPR_repeat_containing_protein_partial_Reticulomyxa_filosa	Hmag_208859	Hmag_213376	Hmag_224126	Hmag_219908	Sros_12165T0	Hmag_216028	Hmag_217581	Hmag_214374	Hmag_216006	Rfil_569367308_TPR_repeat_containing_protein_Reticulomyxa_filosa
HG_43944	Adig_14205	Tadh_56712	Adig_19951
HG_25652	Cfra_g768	Sros_04920T0	Hmag_207815	Aque_203053	Sarc_g13241
HG_12505	Cow_07457T0	Spun_06065T0	Sros_03241T0	Sros_03110T0	Mbre_22347	Adig_10333	Falb_02090T0_02090	Scer_YMR123W_V_ATPase_assembly_factor_functions_with_other_V_ATPase_assembly_factors_in_the_ER_to_efficiently_assemble_the_V_ATPase_membrane_sector_V0_Source_SGD_Acc_S000004730_PKR1_SGD	Tadh_53649	Sarc_g24450	Ttra_04067T0_04067	Bnat_138306_aug1_44_g13014
HG_10881	Sros_02411T0	Nvec_59206_	Adig_07061	Nvec_40836_	Nvec_5098_Pox_A14	Hmag_220723	Nvec_16013_DUF1248	Hmag_220724	Aque_219080	Hmag_224040	Nvec_16288_Dabb	Hmag_230340	Hmag_209324	Sarc_g17396	Nvec_38126_	Nvec_49566_
HG_10061	Hmag_231680	Hmag_230139	Hmag_229550	Hmag_210164	Hmag_230692	Hmag_200257	Tadh_60440	Hmag_209327	Hmag_215497	Hmag_213026	Hmag_207690	Hmag_210314	Hmag_214569	Hmag_214023	Hmag_218191	Hmag_210712	Hmag_226235
HG_21906	Bnat_88771_estExt_fgenesh1_pg_C_380011	Nvec_27932_Ribosomal_L9_N	Sros_07103T0	Aque_213447	Falb_00660T0_00660	Tadh_52240
HG_28072	Hmag_221223	Tadh_54836	Tadh_54837	Tadh_54838	Tadh_63786
HG_19337	Tadh_56748	Tadh_56749	Nvec_39639_	Adig_14998	Adig_18611	Nvec_39637_SAA	Tadh_56747
HG_48998	Mley_ML010612a	Mley_ML12959a	Nvec_42672_DUF755
HG_10863	Adig_20335	Adig_23208	Adig_14616	Adig_07110	Adig_13821	OcarG_9825	Adig_24142	Adig_23441	Adig_23621	Adig_18973	Adig_23619	Adig_19120	Sarc_g14209	Ehux_217630_gm1_7400210	Ttra_12419T0_12419	Sarc_g11506
HG_11028	Bnat_54151_estExt_Genewise1Plus_C_290052	Adig_23135	Rfil_569356037	Rfil_569428334	Rfil_569429441	Rfil_569424287	Ehux_455141_estExtDG_Genemark1_C_1340035	Rfil_569351037	Rfil_569355073	Rfil_569432192	Rfil_569360562_TRAP_related_protein_Reticulomyxa_filosa	Rfil_569364023	Rfil_569425537	Rfil_569377248	Rfil_569377249
HG_9948	OcarG_5050	Bnat_87931_estExt_fgenesh1_pg_C_260036	Spun_04637T0	Adig_19785	Adig_13142	Ehux_452040_estExtDG_Genemark1_C_550121	Amac_14855T0	Rfil_569432131	Pbac_3460317	Amac_15327T0	Nvec_58980_	Nvec_58979_	Amac_15328T0	Pbac_3465702	Pbac_3471781	Pbac_3467789
HG_36047	Nvec_56739_	Aque_208568	Aque_202816	Aque_202118
HG_18575	Hmag_214436	Smoe_418867_fgenesh2_pg_C_scaffold_40000020	Smoe_447374_estExt_fgenesh2_pg_C_890043	Smoe_444125_estExt_fgenesh2_pg_C_400043	Smoe_426622_fgenesh2_pg_C_scaffold_84000093	Smoe_426620_fgenesh2_pg_C_scaffold_84000091	Smoe_428880_fgenesh2_pg_C_scaffold_108000046	Smoe_426621_fgenesh2_pg_C_scaffold_84000092
HG_22397	Nvec_40784_TGF_beta	Adig_12274	Nvec_32300_	Adig_06184	Adig_22927	Tadh_60096
HG_21581	Nvec_10758_	Pbac_3462344	Mley_ML00087a	Adig_12538	Hmag_219658
HG_17285	Bnat_76194_fgenesh1_pg_39_125	Bnat_135221_aug1_28_g9929	Ehux_203258_gm1_1800317	Ehux_117787_fgeneshEH_pg_360_26	Ehux_211062_gm1_4600234	Bnat_90490_estExt_fgenesh1_pg_C_710093	Ehux_107077_fgeneshEH_pg_87_42	Nvec_45052_
HG_12331	Adig_01243	Tadh_61090	Hmag_229001	Aque_229527
HG_2684	Nvec_42285_	Nvec_30907_THAP	Nvec_18495_	Nvec_23335_PARP	Nvec_20412_TUDOR	Nvec_18748_F5_F8_type_C	Nvec_50745_CBM_10	Nvec_13145_Ribosomal_L30	Nvec_1486_CUB	Nvec_6259_	Nvec_43283_	Nvec_16705_	Nvec_978_	Nvec_13146_Laminin_G_2	Nvec_18714_	Nvec_49406_Prion_octapep	Nvec_2831_	Nvec_15855_BNR	Nvec_18841_	Nvec_19621_	Nvec_30759_	Nvec_2_	Nvec_29464_	Nvec_34653_	Nvec_10141_	Nvec_29750_	Nvec_28440_	Nvec_11149_	Nvec_50803_	Nvec_13917_	Nvec_58555_	Nvec_12698_	Nvec_41140_	Nvec_3177_	Nvec_30528_	Nvec_33868_	Nvec_58066_	Nvec_38229_	Nvec_38464_	Nvec_9108_	Nvec_32157_	Nvec_40044_	Nvec_44737_	Nvec_39702_	Nvec_16134_	Nvec_14843_	Nvec_8980_Endonuclease_7	Nvec_10493_Keratin_B2	Nvec_46681_AT_hook	Nvec_11874_	Nvec_47671_	Nvec_17551_	Nvec_53127_DUF1010	Nvec_47756_	Nvec_19776_	Nvec_10813_	Nvec_55291_DUF1534	Nvec_27798_	Nvec_11576_	Nvec_50805_	Nvec_49949_	Nvec_4129_	Nvec_57315_	Nvec_31156_	Nvec_2861_	Nvec_45675_	Nvec_10501_	Nvec_47971_	Nvec_23134_	Nvec_26493_	Nvec_55261_	Nvec_48934_	Nvec_8898_WSC	Nvec_51391_	Nvec_44907_	Nvec_20647_	Nvec_4902_	Nvec_3779_	Nvec_3453_	Nvec_7250_	Nvec_48623_	Nvec_34716_	Sarc_g14456	Nvec_57771_
HG_41856	Hmag_218034	Sarc_g10586	Hmag_214054
HG_75169	Nvec_28060_Peptidase_U57	Aque_208386
HG_63858	Nvec_57398_	Sarc_g11953
HG_1501	Hmag_221056	Hmag_219865	Aque_217515	Aque_216111	Aque_221887	Aque_216110	Adig_01630	Nvec_9274_	Adig_09017	Hmag_221055	Adig_24575	Hmag_205995	Aque_222619	Hmag_215803	Hmag_205091	Aque_203034	Aque_204149	Aque_215388	Aque_217137	Aque_224182	Aque_211031	Aque_208654	Aque_229281	Aque_211719	Aque_207913	Aque_211720	Aque_215389	Aque_220006	Hmag_224474	Aque_224604	Aque_206559	Aque_215387	Aque_219950	Adig_02213	Adig_02214	Aque_220007	Aque_228314	Aque_221126	Aque_217192	Aque_217955	Aque_204129	Aque_224358	Aque_227147	Aque_214086	Aque_228912	Aque_225015	Aque_220008	Aque_223766	Aque_217208	Aque_224997	Aque_224345	Aque_224995	Aque_221784	Aque_216112	Aque_225003	Aque_224996	Aque_200276	Aque_217161	Aque_219596	Aque_211411	Aque_212532	Aque_225014	Aque_227938	Aque_224998	Aque_201805	Aque_205843	Aque_207530	Aque_206513	Aque_217339	Aque_204874	Aque_207009	Aque_217338	Aque_204036	Aque_205216	Aque_204017	Aque_204420	Aque_204603	Aque_203517	Aque_203347	Aque_221886	Aque_227818	Aque_206498	Aque_221127	Aque_206497	Aque_206499	Aque_207008	Aque_202132	Aque_224974	Aque_217340	Aque_201622	Aque_214953	Aque_216713	Aque_216074	Aque_217209	Aque_216712	Aque_225000
HG_25460	Bnat_79118_fgenesh1_pg_59_123	Hmag_233900	Hmag_210435	Hmag_210436	Hmag_218485
HG_18211	Cow_00469T0	Ttra_10933T0_10933	Bnat_131328_aug1_14_g6036	Sros_04764T0	Sros_04762T0	Adig_21593	Adig_10680	Nvec_18173_
HG_13980	Aque_224887	Nvec_2010_Ribosomal_L32p	Adig_08768	Sros_02511T0	Amac_07556T0	Amac_16932T0	Hmag_215070	Falb_02161T0_02161	Scer_YCR003W_Mitochondrial_ribosomal_protein_of_the_large_subunit_Source_SGD_Acc_S000000596_MRPL32_SGD
HG_13603	Bnat_76711_fgenesh1_pg_43_38	Adig_14388	Sros_08528T0	Amac_07407T0	Spun_00335T0	Nvec_15739_	Hmag_230703	Aque_224086	Mley_ML088815a	Nvec_14892_	Amac_08306T0
HG_10248	Nvec_26166_Mito_carr	Bnat_56044_estExt_Genewise1Plus_C_810035	Ehux_443814_estExtDG_fgenesh_newKGs_kg_C_2690008	Crei_129736_estExt_gwp_1H_C_190219	Ppat_177750_260011	Ppat_174601_70341	Smoe_418548_fgenesh2_pg_C_scaffold_38000146	Atri_00039_118	Atha_AT2G33255_1_Haloacid_dehalogenase_like_hydrolase_HAD_superfamily_protein	Amac_08305T0	Scer_YOR131C_Putative_protein_of_unknown_function_non_essential_gene_overexpression_causes_a_cell_cycle_delay_or_arrest_Source_SGD_Acc_S000005657	Aque_224860	Smoe_93629_e_gw1_14_518_1	Sros_01596T0	Crei_146441_Chlre2_kg_scaffold_1000265	Sarc_g3304	Amac_07406T0
HG_40958	Aque_214792	Aque_209717	Hmag_230098
HG_9958	Bnat_90766_estExt_fgenesh1_pg_C_790001	Sros_02882T1	Sros_02882T0	Cow_08825T0	Spun_04086T0	Cfra_g2623	Sarc_g6036	Cfra_g5172	Aque_222416	Nvec_42985_MRJP	Mbre_29211	Amac_05026T0	Tadh_61807	Crei_189770_estExt_fgenesh2_pg_C_10180	Falb_02227T0_02227	Rfil_569376225	Ttra_10886T0_10886
HG_26668	Aque_210940	Ehux_120402_fgeneshEH_pg_627_2	Ehux_215169_gm1_6400100	Aque_218299	Nvec_56119_DUF1541
HG_36042	Nvec_30933_TPR_MLP1_2	Spun_04341T0	Mbre_10811	Sros_11162T0
HG_9015	Cfra_g5977	Ehux_436528_estExtDG_fgenesh_newKGs_kg_C_450020	Nvec_43524_ICL	Atri_00004_237	Atri_00004_242	Atha_AT3G21720_1_ICL_isocitrate_lyase	Spun_01920T0	Atri_00004_241	Smoe_420727_fgenesh2_pg_C_scaffold_47000201	Ppat_137303_e_gw1_136_92_1	Sarc_g24329	Ppat_189731_1360145	Cow_07140T0	Amac_07713T0	Amac_09790T0	Scer_YER065C_Isocitrate_lyase_catalyzes_the_formation_of_succinate_and_glyoxylate_from_isocitrate_a_key_reaction_of_the_glyoxylate_cycle_expression_of_ICL1_is_induced_by_growth_on_ethanol_and_repressed_by_growth_on_glucose_Source_SGD_Acc_S000000867_ICL1_SGD	Scer_YPR006C_2_methylisocitrate_lyase_of_the_mitochondrial_matrix_functions_in_the_methylcitrate_cycle_to_catalyze_the_conversion_of_2_methylisocitrate_to_succinate_and_pyruvate_ICL2_transcription_is_repressed_by_glucose_and_induced_by_ethanol_Source_SGD_Acc_S000006210_ICL2_SGD	Rfil_569412666_isocitrate_lyase_partial_Reticulomyxa_filosa
HG_12841	Bnat_89562_estExt_fgenesh1_pg_C_510123	Adig_02186	Nvec_36815_	OcarG_4485	Hmag_225718	Aque_225859	Tadh_59842	Sarc_g8483	Falb_02925T0_02925
HG_13078	Ttra_04307T0_04307_succinyl_diaminopimelate_desuccinylase_479_aa	Cfra_g6000	Sarc_g16006	Ttra_02509T0_02509_succinyl_diaminopimelate_desuccinylase_477_aa	Rfil_569423068	Sarc_g6075	Cfra_g350	Sarc_g21459	Rfil_5694060874646_Reticulomyxa_filosa	Rfil_569339054_succinyl_diaminopimelate_desuccinylase_partial_Reticulomyxa_filosa	Nvec_9197_ITAM	Sarc_g20832
HG_35554	Ehux_102794_fgeneshEH_pg_43_90	Ehux_119839_fgeneshEH_pg_533_6	Tadh_56503	Adig_24196
HG_33079	Cfra_g3947	Sarc_g3666	Sarc_g9666	Adig_17028
HG_8455	Tadh_60603	Aque_224863	Aque_203938	Aque_202746	Hmag_229924	Aque_224132	Hmag_229923	Adig_15574	Aque_205945	Nvec_37502_GRIP	Aque_209984	Aque_207704	Aque_203405	OcarG_2164	Aque_208403	Aque_205344	Aque_202615	Aque_206702	Aque_204729	Aque_208543	Aque_207702	Aque_209987
HG_22374	Aque_210336	Hmag_214315	Hmag_204507	Hmag_214396	Hmag_230074	Hmag_206499
HG_7395	Spun_08251T0	Smoe_414099_fgenesh2_pg_C_scaffold_22000226	Nvec_45252_DIT1_PvcA	Smoe_143086_estExt_Genewise1_C_51020	Smoe_135294_e_gw1_134_4_1	Smoe_103672_e_gw1_28_24_1	Smoe_130445_e_gw1_101_11_1	Smoe_88143_e_gw1_9_29_1	Smoe_99593_e_gw1_22_23_1	Smoe_103512_e_gw1_28_27_1	Smoe_99913_e_gw1_22_17_1	Smoe_103412_e_gw1_28_20_1	Smoe_407933_fgenesh2_pg_C_scaffold_7000564	Smoe_103384_e_gw1_28_17_1	Smoe_103714_e_gw1_28_22_1	Smoe_414085_fgenesh2_pg_C_scaffold_22000212	Smoe_2703_gw1_28_23_1	Smoe_103565_e_gw1_28_25_1	Scer_YDR403W_Sporulation_specific_enzyme_required_for_spore_wall_maturation_involved_in_the_production_of_a_soluble_LL_dityrosine_containing_precursor_of_the_spore_wall_transcripts_accumulate_at_the_time_of_prospore_enclosure_Source_SGD_Acc_S000002811_DIT1_SGD	Smoe_99883_e_gw1_22_20_1	Smoe_103975_e_gw1_28_26_1	Smoe_99577_e_gw1_22_22_1	Smoe_99656_e_gw1_22_47_1	Smoe_410977_fgenesh2_pg_C_scaffold_14000030	Smoe_418146_fgenesh2_pg_C_scaffold_37000038	Smoe_407938_fgenesh2_pg_C_scaffold_7000569	Smoe_403268_fgenesh2_pg_C_scaffold_1000105	Smoe_415874_fgenesh2_pg_C_scaffold_28000293	Smoe_414072_fgenesh2_pg_C_scaffold_22000199
HG_43939	OcarG_273	Hmag_220846	OcarG_1690
HG_12349	Hmag_233500	Ttra_09801T0_09801_extracellular_solute_binding_protein_family_3_430_aa	Hmag_219711	Hmag_225991	Hmag_219709	Hmag_217720	Hmag_204631	Hmag_218565	Hmag_217721	Hmag_217714	Hmag_208928	Hmag_202059	Hmag_225085
HG_10517	Adig_21599	Nvec_19255_	Aque_220737	Aque_227848	Aque_209592	Nvec_5061_Cucumo_2B	Aque_221523	Aque_203601	Aque_206998	Aque_211708	Aque_210677	Aque_200370	Ppat_165030_810078	Nvec_36349_	Aque_210679	Aque_210676
HG_30654	Adig_06538	Nvec_32251_MFS_1	Nvec_16881_	Rfil_569429269_major_facilitator_transporter_Reticulomyxa_filosa
HG_6036	Nvec_3187_WD40	Nvec_45193_	Nvec_36637_	Nvec_34347_	Nvec_16186_TENA_THI_4	Nvec_55663_Albicidin_res	Nvec_33638_adh_short	Aque_212771	Nvec_39734_	Nvec_18224_Maf	Nvec_35813_	Nvec_7097_	Nvec_59648_Albicidin_res	Nvec_32919_Albicidin_res	Nvec_46465_Albicidin_res	Nvec_20924_Albicidin_res	Nvec_16706_	Nvec_29138_Albicidin_res	Nvec_20341_Albicidin_res	Nvec_55960_	Nvec_11990_	Nvec_13328_Albicidin_res	Nvec_1931_Albicidin_res	Nvec_52220_	Nvec_48257_	Nvec_32194_	Nvec_44722_	Nvec_1480_	Nvec_50563_	Nvec_51574_	Nvec_54789_Chitin_synth_1	Nvec_49369_	Nvec_4694_	Nvec_53588_	Nvec_2423_	Nvec_17708_	Nvec_381_	Nvec_5875_	Nvec_50479_	Nvec_48950_	Nvec_5828_
HG_19791	Nvec_13287_Cu2_monoox_C	Adig_24730	Tadh_60151	Aque_230126
HG_13998	Cow_02274T0	Nvec_13694_	Adig_18949	Adig_04767	Adig_07713	Adig_15613	Adig_10469	Adig_16075	Adig_12653	Adig_07155	Nvec_57982
HG_64200	Crei_110424_e_gwH_1110_6_1	Nvec_29151_PDH
HG_47785	Ehux_220384_gm1_9100021	Ehux_227972_gm1_14300058	Nvec_13692_
HG_44768	Tadh_62443	Tadh_62799	Nvec_37233_Ins_allergen_rp
HG_9349	Bnat_85597_estExt_fgenesh1_pg_C_50022	Adig_21639	Adig_03137	Sarc_g7197	Adig_22047	Adig_03136	Adig_21176	Adig_02821	Adig_10453	Adig_04856	Adig_10452	Mley_ML233313a	Adig_12671	Mley_ML09084a	Ehux_214257_gm1_6000195	Mley_ML327425a	Mley_ML001914a	Hmag_215368	Sarc_g16085	Sarc_g6201
HG_71093	Hmag_213859	Tadh_63055
HG_24234	Tadh_51463	Tadh_54103	Tadh_57780	Tadh_54102	Nvec_2665_	Tadh_54101
HG_18483	OcarG_6185	OcarG_3963	Nvec_11095_
HG_17121	Bnat_87196_estExt_fgenesh1_pg_C_170184	Atha_AT3G09960_1_Calcineurin_like_metallo_phosphoesterase_superfamily_protein	Atha_AT3G09970_1_Calcineurin_like_metallo_phosphoesterase_superfamily_protein	Ppat_135304_e_gw1_118_67_1	Smoe_130493_e_gw1_101_156_1	Atri_00040_182	Sros_01069T0	Nvec_1044_Metallophos
HG_11802	Cfra_g177	Spun_08434T0	Amac_10610T0	Crei_126905_estExt_gwp_1H_C_30409	Ppat_161103_290205	Smoe_172602_estExt_Genewise1Plus_C_180750	Atri_00039_27	Atha_AT3G24030_1_hydroxyethylthiazole_kinase_family_protein	Scer_YPL214C_Bifunctional_enzyme_with_thiamine_phosphate_pyrophosphorylase_and_4_methyl_5_beta_hydroxyethylthiazole_kinase_activities_required_for_thiamine_biosynthesis_GFP_fusion_protein_localizes_to_the_cytoplasm_in_a_punctate_pattern_Source_SGD_Acc_S000006135_THI6_SGD	Adig_21027	Smoe_172611_estExt_Genewise1Plus_C_190007	Aque_226381	Ppat_158166_e_gw1_5151_1_1	Bnat_147452_aug1_161_g22160
HG_44886	Crei_125421_e_gwW_1242_4_1	Nvec_4008_Fer4	Aque_209616
HG_28523	Adig_04909	Adig_21172	Nvec_47082_	Nvec_16295_AraC_E_bind	Tadh_53646
HG_25337	Nvec_52127_Rick_17kDa_Anti	Cfra_g7060	Nvec_52038_	Rfil_569428458	Sarc_g15740
HG_22866	Tadh_62442	Tadh_62781	Tadh_52884	Tadh_61733	Nvec_9929_MTS	Tadh_62441
HG_14978	Tadh_52685	Nvec_42782_	Aque_218852
HG_24352	Mbre_23105	Sros_04385T0	Mbre_31831	Nvec_32538_	Sros_08279T0	Sros_11118T0
HG_20045	Cow_06713T0	Aque_224256	Aque_200802	Sros_07311T0	Crei_150727_Chlre2_kg_scaffold_31000093	Hmag_215365	Aque_224255
HG_12326	Nvec_56545_Exonuc_X_T	Nvec_49723_	Nvec_45523_	Nvec_50886_Nop10p	Nvec_50683_Nop10p	Nvec_15216_Exonuc_X_T	Nvec_21765_Exonuc_X_T	Ehux_211484_gm1_4800089	Nvec_58913	Nvec_49722_	Nvec_16115_	Nvec_47548_	Nvec_22721_
HG_44699	Nvec_17338_LRR_2	Crei_141396_Chlre2_kg_scaffold_7000223	Crei_186548_estExt_fgenesh2_pg_C_70223
HG_35208	Adig_01202	Adig_11239	Aque_200216	Aque_226869
HG_4690	Nvec_49457_	Nvec_19262_Laminin_EGF	Adig_14041	Nvec_48283_ABC_3	Nvec_21157_Laminin_EGF	Adig_07527	Adig_09135	Adig_16808	Adig_08005	Adig_07384	Adig_22189	Adig_20769	Adig_10972	Adig_21687	Adig_12777	Adig_06760	Nvec_33107_	Nvec_31615_GCC2_GCC3	Adig_17196	Nvec_49900_GETHR	Nvec_17940_Laminin_EGF	Nvec_29542_Laminin_EGF	Nvec_41336_Laminin_EGF	Adig_00004	Adig_04321	Adig_00780	Adig_08142	Adig_12908	Adig_02336	Adig_06830	Adig_04766	Adig_02532	Adig_04083	Adig_21333	Adig_12892	Adig_07550	Adig_03988	Adig_02564	Adig_04081	Adig_15391	Nvec_6620_	Nvec_14890_GCC2_GCC3	Nvec_6883_	OcarG_4401	Adig_11954	Nvec_34124_	Nvec_29188_	Nvec_37842_GCC2_GCC3	Nvec_48324_GCC2_GCC3	Adig_17650	Nvec_30627_	Nvec_29186_	Nvec_29709_NCD3G	Nvec_9585_	Nvec_7174_
HG_28400	Hmag_216633	Aque_201557	Aque_212715	Aque_201431
HG_25455	Ehux_438972_estExtDG_fgenesh_newKGs_kg_C_890065	Ehux_450354_estExtDG_Genemark1_C_250079	Ehux_123499_fgeneshEH_pg_2439_1	Ehux_441457_estExtDG_fgenesh_newKGs_kg_C_1530038	Nvec_39836_
HG_31173	Adig_00174	Nvec_45585_Swi3	OcarG_3155	Nvec_27837_Vicilin_N
HG_23454	Tadh_56834	Adig_21431	Adig_03210	Aque_224905	Adig_06907	Adig_17449
HG_20742	Mley_ML41278a	Nvec_46247_	Mley_ML00761a	Mley_ML12887a	Mley_ML02605a	Mley_ML018037a	Mley_ML05977a
HG_20268	Hmag_215459	Aque_200951	Nvec_32629_V_ATPase_G
HG_20027	Adig_24726	Aque_204433	Aque_225987	Aque_222224	Aque_212344	Aque_207210	Aque_210391
HG_48642	Adig_15091	Aque_218619	Sros_07728T0
HG_6958	Ehux_113825_fgeneshEH_pg_200_24	Ppat_123916_e_gw1_47_57_1	Ppat_233884_estExt_fgenesh2_pg_C_1090026	Smoe_62951_gw1_12_663_1	Ppat_126133_e_gw1_58_43_1	Atha_AT2G21340_1_MATE_efflux_family_protein	Atha_AT4G39030_1_EDS5_SID1_MATE_efflux_family_protein	Smoe_77854_e_gw1_2_290_1	Ppat_190193_1420095	Smoe_52757_gw1_43_400_1	Ehux_108608_fgeneshEH_pg_105_95	Crei_143831_Chlre2_kg_scaffold_9000062	Atri_00001_206	Smoe_164302_estExt_Genewise1Plus_C_02007	Atri_00001_220	Smoe_416486_fgenesh2_pg_C_scaffold_31000001	Bnat_38643_e_gw1_27_108_1	Ehux_238380_gm1_26900046	Ehux_208127_gm1_3400237	Ehux_197215_gm1_500394	Ehux_445733_estExtDG_fgenesh_newKGs_kg_C_5060003	Ehux_441877_estExtDG_fgenesh_newKGs_kg_C_1660026	Ehux_196605_gm1_400727	Ehux_226444_gm1_13200095	Ehux_224967_gm1_12000139	Ehux_248163_gm1_63800006	Nvec_47809_	Ehux_227000_gm1_13600004	Ehux_194843_gm1_101143	Smoe_404187_fgenesh2_pg_C_scaffold_2000175	Ppat_167353_1430088	Smoe_404191_fgenesh2_pg_C_scaffold_2000179
HG_64746	Adig_04266	Tadh_62183
HG_35052	Amac_15935T0	Amac_06763T0	Ttra_04600T0_04600	Nvec_29951_Sod_Fe_C
HG_17959	Cfra_g2444	Cfra_g6853	Cfra_g3299	Sarc_g15074	Nvec_703_	Sros_13245T0	Mbre_26972	Nvec_52398_
HG_19991	Bnat_24116_gw1_40_40_1	Adig_00727	Adig_11429	Aque_228054	Ehux_105898_fgeneshEH_pg_72_82
HG_463	Hmag_202646	Hmag_215072	Hmag_205575	Hmag_229448	Hmag_220465	Hmag_212817	Hmag_201655	Hmag_201892	Hmag_229194	Hmag_201138	Hmag_202075	Hmag_212221	Hmag_212738	Hmag_210429	Hmag_215822	Cow_07861T0	Hmag_200439	Hmag_200815	Hmag_229025	Hmag_208675	Hmag_200577	Hmag_202063	Hmag_229686	Hmag_207201	Hmag_201267	Hmag_204008	Hmag_204007	Hmag_200210	Hmag_230153	Hmag_215004	Hmag_205345	Hmag_222304	Hmag_219516	Hmag_204087	Hmag_208692	Hmag_204120	Hmag_230427	Hmag_202034	Hmag_229023	Hmag_217854	Hmag_230937	Hmag_200772	Hmag_206112	Hmag_204739	Hmag_216840	Hmag_225002	Hmag_202149	Hmag_208700	Hmag_202148	Hmag_208311	Hmag_203520	Hmag_211212	Hmag_211282	Hmag_219894	Hmag_203571	Hmag_221752	Hmag_213050	Hmag_200155	Hmag_201290	Hmag_229781	Hmag_222514	Hmag_201720	Hmag_206573	Hmag_200157	Hmag_204117	Hmag_200578	Hmag_214291	Hmag_200814	Hmag_229195	Hmag_221777	Hmag_231494	Hmag_201121	Hmag_210430	Hmag_216841	Hmag_205290	Hmag_201791	Hmag_206539	Hmag_201879	Hmag_203864	Hmag_206570	Hmag_201904	Hmag_208099	Hmag_211904	Hmag_201456	Hmag_229908	Hmag_212328	Hmag_212819	Hmag_200119	Hmag_209817	Hmag_230713	Hmag_201761	Hmag_206538	Hmag_200908	Hmag_213891	Hmag_202280	Hmag_205036	Hmag_201136	Hmag_219861	Hmag_200037	Hmag_213401	Hmag_203179	Hmag_221718	Hmag_201383	Hmag_205632	Hmag_205596	Hmag_209656	Hmag_221929	Hmag_203961	Hmag_203783	Hmag_203962	Hmag_220905	Hmag_219245	Hmag_201293	Hmag_215334	Hmag_215835	Hmag_202324	Hmag_216396	Hmag_215426	Hmag_201482	Hmag_207514	Hmag_203300	Hmag_222954	Hmag_215746	Hmag_205595	Hmag_205684	Hmag_207743	Hmag_200473	Hmag_217855	Hmag_211903	Hmag_210254	Hmag_200850	Hmag_207887	Hmag_203314	Hmag_201484	Hmag_203346	Ehux_354107_fgenesh_newKGs_kg_25_104_jgi_JGI_CAHO8069_rev	Hmag_201316	Hmag_201654	Hmag_202254	Hmag_202258	Hmag_203178	Hmag_207766	Hmag_208396	Hmag_209832	Hmag_225600	Hmag_215049	Hmag_201048	Hmag_200118	Hmag_212222	Hmag_212203	Hmag_215860	Hmag_206229	Hmag_200276	Hmag_201018	Hmag_231632	Hmag_201203	Hmag_209674	Hmag_200002	Hmag_217314	Hmag_214290	Hmag_217200	Hmag_200343	Hmag_216888	Hmag_200376	Hmag_200576	Hmag_201929	Hmag_201037	Hmag_224440	Hmag_213878	Hmag_223551	Hmag_212204	Hmag_222712	Hmag_200046	Hmag_227062	Hmag_201572	Hmag_212209	Hmag_212373	Hmag_212372	Hmag_232500	Hmag_225327	Hmag_229907	Hmag_200099	Hmag_201598	Hmag_201197	Hmag_225326	Hmag_222137	Hmag_201210	Hmag_202517	Hmag_200793	Hmag_210069	Hmag_211818	Hmag_216504	Hmag_215862	Hmag_206761	Hmag_202534	Hmag_214629	Hmag_211819	Hmag_218659	Hmag_222185	Hmag_206478	Hmag_209906	Hmag_201905	Hmag_231631	Hmag_223342	Hmag_227063	Hmag_203663	Hmag_200113	Hmag_205242	Hmag_201760	Hmag_207155	Hmag_200377	Hmag_202507	Hmag_215427	Hmag_221753	Hmag_208691	Hmag_202259	Hmag_201483	Hmag_201878	Hmag_207886	Hmag_222513	Hmag_201093	Hmag_201120	Hmag_227199	Hmag_218109	Hmag_229780	Hmag_204342	Hmag_201034	Hmag_201135	Hmag_200697	Hmag_201893	Hmag_201620	Hmag_204129	Hmag_203647	Hmag_204046	Hmag_208395	Hmag_205037	Hmag_217150	Hmag_200224	Hmag_201211	Hmag_201266	Hmag_208676	Hmag_205285	Hmag_207981	Hmag_208312	Hmag_200352	Hmag_200100	Hmag_204341	Hmag_216395	Hmag_201254	Hmag_201253	Hmag_223139	Hmag_200635	Hmag_200196	Hmag_202028	Hmag_202765	Hmag_213829	Hmag_204464	Hmag_200254	Hmag_201516	Hmag_201019	Hmag_206167	Hmag_201202	Hmag_202395	Hmag_217254	Hmag_214251	Hmag_200047	Hmag_222985	Hmag_201049	Hmag_223140	Hmag_203524	Hmag_201515	Hmag_227051	Hmag_207980	Hmag_219912	Hmag_200107	Hmag_200006	Hmag_204338	Hmag_201512	Hmag_201908	Hmag_214249	Hmag_213837	Hmag_215420	Hmag_208736	Hmag_200689	Hmag_201514	Hmag_207546	Hmag_207376	Hmag_206762	Hmag_210711	Hmag_200440	Hmag_224443	Hmag_216503	Hmag_201513	Hmag_221815	Hmag_231699	Hmag_213818	Hmag_207154	Hmag_221816	Hmag_202394	Hmag_200351	Hmag_220906	Hmag_205683	Hmag_211800	Hmag_205576	Hmag_213890	Hmag_214250	Hmag_216394	Hmag_200223	Hmag_218658	Hmag_211675	Hmag_225694	Hmag_207515	Hmag_206537	Hmag_214878	Hmag_204121	Hmag_211283	Hmag_230152	Hmag_213879	Hmag_222303	Hmag_229193	Hmag_202409	Hmag_209228
HG_16733	Adig_06715	Nvec_12626_	Hmag_233858	Tadh_60634	OcarG_314	Sros_02197T0	Sros_00724T0	Mbre_33062	Mley_ML08823a
HG_13137	Cfra_g6358	Aque_226690	Ppat_59086_fgenesh1_pm_scaffold_144000003	Sros_09818T0	Ppat_110617_estExt_fgenesh1_kg_C_3950001	Cow_01484T0	Atha_AT2G31490_1_unknown_protein_Has_55_Blast_hits_to_55_proteins_in_15_species_Archae_0_Bacteria_0_Metazoa_0_Fungi_0_Plants_55_Viruses_0_Other_Eukaryotes_0_source_NCBI_BLink	Falb_05234T0_05234	Adig_20643	Smoe_271126_estExt_fgenesh1_kg_C_260019	Atri_00011_47	Ttra_03519T0_03519
HG_11031	Bnat_55349_estExt_Genewise1Plus_C_560091	Sarc_g5972	Mbre_32342	Cfra_g3667	Sros_00686T0	Spun_00127T0	Amac_06765T0	Cow_05885T0	Scer_YIR034C_Saccharopine_dehydrogenase_NAD_L_lysine_forming_catalyzes_the_conversion_of_saccharopine_to_L_lysine_which_is_the_final_step_in_the_lysine_biosynthesis_pathway_also_has_mRNA_binding_activity_Source_SGD_Acc_S000001473_LYS1_SGD	Amac_15933T0	Ttra_09950T0_09950_saccharopine_dehydrogenase_385_aa	Ttra_11058T0_11058	Nvec_20980_AlaDh_PNT_N	Adig_02979	Rfil_569331433_putative_saccharopine_dehydrogenase_partial_Reticulomyxa_filosa
HG_9545	Nvec_57365_	Ppat_87604_scaf_159000051	Ppat_80956_scaf_90000098	Ppat_230145_scaf_92000018	Ppat_70729_scaf_29000096	Ppat_87485_scaf_158000041	Ppat_95502_scaf_281000059	Ppat_66837_scaf_12000122	Ppat_231338_scaf_129000051	Ppat_69220_scaf_22000082	Ppat_75786_scaf_55000049	Ppat_82611_scaf_104000110	Ppat_96223_scaf_298000021	Ppat_96224_scaf_298000022	Ppat_66838_scaf_12000123	Ppat_64696_scaf_3000148	Ppat_89847_scaf_189000008	Ppat_64697_scaf_3000149	Ppat_95501_scaf_281000058	Ppat_67739_scaf_15000271
HG_26740	Ehux_200728_gm1_1200394	Ehux_229018_gm1_15200052	Nvec_16535_ShTK	Ehux_111209_fgeneshEH_pg_147_55	Ehux_212198_gm1_5100261
HG_30562	Bnat_68841_fgenesh1_pg_7_136	Mbre_10463	Hmag_220431	Sros_07070T0
HG_24024	Adig_04755	Hmag_211836	Mley_ML00695a	Pbac_3475073	Mley_ML216348a	Mley_ML07427a
HG_13665	Bnat_89902_estExt_fgenesh1_pg_C_570112	Adig_11905	Adig_03226	Adig_14901	Adig_13898	Nvec_46449_	Adig_01322	Adig_02792	Nvec_36366_	Adig_21826	Adig_11234
HG_39838	Adig_08479	Amac_03647T0	Amac_04965T0
HG_10238	Ppat_185246_810095	Crei_144137_Chlre2_kg_scaffold_10000017	Crei_187951_estExt_fgenesh2_pg_C_20204	Atri_00018_124	Nvec_38032_	Ppat_111073_e_gw1_1_676_1	Crei_135133_estExt_gwp_1W_C_90094	Atri_00001_166	Crei_94907_fgenesh1_est_C_scaffold_17000014	Atha_AT5G66040_1_STR16_sulfurtransferase_protein_16	Atha_AT4G35770_1_SEN1_ATSEN1_DIN1_Rhodanese_Cell_cycle_control_phosphatase_superfamily_protein	Smoe_92035_e_gw1_12_506_1	Atha_AT2G17850_1_Rhodanese_Cell_cycle_control_phosphatase_superfamily_protein	Atha_AT5G66170_2_STR18_sulfurtransferase_18	Atha_AT2G21045_1_Rhodanese_Cell_cycle_control_phosphatase_superfamily_protein	Smoe_402869_fgenesh2_pg_C_scaffold_0000874	Crei_151557_Chlre2_kg_scaffold_37000143
HG_7167	Aque_228108	Aque_222877	Aque_228600	Nvec_48260_	Aque_213989	Aque_208551	Aque_204164	Aque_206454	Aque_229110	Aque_205346	Aque_224285	Aque_228599	Aque_214004	Nvec_47850_	Nvec_52501_	Aque_218006	Aque_226003	Aque_209349	Aque_212872	Aque_228107	Aque_221299	Aque_208711	Aque_224284	Aque_220093	Aque_218022	Aque_213988	Aque_208570	Aque_214666	Aque_213869	Aque_226017	Aque_204464
HG_43009	Cfra_g5313	Sarc_g8024	Adig_00580
HG_33497	Mley_ML016338a	Adig_07023	Adig_21213	Mley_ML154138a
HG_34377	Crei_187568_estExt_fgenesh2_pg_C_60366	Adig_23216	Mley_ML10222a	Nvec_30729_
HG_30713	Adig_10573	Adig_15829	Nvec_35403_Lectin_C	Ttra_10562T0_10562
HG_9096	Hmag_204759	Hmag_216786	Hmag_203162	Hmag_206087	Hmag_208062	Hmag_203614	Hmag_205161	Hmag_232885	Hmag_210558	Hmag_226442	Hmag_218552	Hmag_225006	Hmag_216438	Ehux_105552_fgeneshEH_pg_69_76	Hmag_207137	Hmag_223855	Hmag_210543	Hmag_202712	Hmag_213440	Hmag_230371	Hmag_208061
HG_23777	Hmag_215958	Aque_222412
HG_9231	Smoe_98212_e_gw1_20_113_1	Smoe_81998_e_gw1_4_256_1	Ppat_72785_scaf_38000170	Atri_00007_295	Ppat_214061_estExt_Genewise1_C_970066	Atha_AT4G15440_1_HPL1_CYP74B2_hydroperoxide_lyase_1	Smoe_133317_e_gw1_118_29_1	Smoe_271334_estExt_fgenesh1_kg_C_380015	Smoe_228572_fgenesh1_kg_C_scaffold_38000017	Smoe_177201_estExt_Genewise1Plus_C_380386	Smoe_446021_estExt_fgenesh2_pg_C_630172	Smoe_177485_estExt_Genewise1Plus_C_400042	Adig_20154	Tadh_63647	Atri_00007_294	Smoe_413157_fgenesh2_pg_C_scaffold_20000018	Smoe_98717_e_gw1_20_297_1	Atha_AT5G42650_1_AOS_CYP74A_DDE2_allene_oxide_synthase	Atri_00059_204	Ppat_211723_estExt_Genewise1_C_720199	Smoe_92382_e_gw1_13_341_1
HG_14599	Adig_01418	Nvec_58211_ANF_receptor	Nvec_4140_ANF_receptor	Ppat_173263_4310017	Ppat_170496_2460054	Ppat_164675_740096	Smoe_423282_fgenesh2_pg_C_scaffold_60000220	Smoe_437212_estExt_fgenesh2_pg_C_00019	Ppat_159475_130080	Ppat_71106_scaf_31000058
HG_18086	Mley_ML1541110a	Mley_ML46751a	Adig_02221	Adig_22211	Crei_150442_Chlre2_kg_scaffold_34000158	Crei_172427_fgenesh2_pg_C_scaffold_18000093	Pbac_3466047	Mley_ML1541111a
HG_11887	Nvec_24759_Neur_chan_LBD	Amac_16066T0	Amac_08851T0	Amac_08861T0	Amac_16354T0	Amac_16352T0	Amac_16337T0	Amac_16330T0	Amac_08879T0	Amac_16313T0	Amac_16331T0	Amac_08853T0	Amac_16350T0	Nvec_58754_PucR
HG_16013	Nvec_55367_Granulin	Adig_03240	Sros_09523T0	Adig_22641	Adig_03241	Nvec_7500_	Hmag_231005	Adig_17879
HG_13373	Mley_ML022310a	Pbac_3462298	Nvec_14656_LEA_4	Pbac_3476489	Pbac_3472869	Pbac_3467686	Pbac_3473747	Pbac_3473877	Pbac_3465797	Pbac_3475049	Pbac_3462570	Pbac_3465008
HG_12421	Adig_18989	Mley_ML002228a	Mley_ML29271a	Mley_ML460811a	Pbac_3465239	Pbac_3465361	Mley_ML200221a	Pbac_3461506	Pbac_3476915	Pbac_3473709	Pbac_3477026	Pbac_3473556	Pbac_3477343
HG_10661	Bnat_91981_estExt_fgenesh1_pg_C_1450003	Tadh_57168	Tadh_57165	Tadh_62532	Hmag_210071	Hmag_210070	Hmag_210072	Tadh_57167	Tadh_57164	Tadh_57163	Tadh_62535	Tadh_57166	Tadh_62534	Hmag_212098	Tadh_62533	Tadh_57169
HG_10082	Pbac_3460524	Nvec_22470_CENP_B_N	Nvec_34450_	Nvec_13767_CENP_B_N	Nvec_47896_	Nvec_12776_	Nvec_23085_	Nvec_14270_	Nvec_7578_CTP_transf_2	Nvec_11196_	Nvec_54901_VWA	Nvec_13088_CENP_B_N	Nvec_42498_DUF58	Nvec_2732_	Nvec_15689_	Nvec_35306_RS4NT	Nvec_51541_	Nvec_37519_
HG_34118	Nvec_18246_SRF_TF	Nvec_54077_SRF_TF	Nvec_4809_SRF_TF	Sarc_g10922
HG_27720	Rfil_569436826	Nvec_10720_ATP_synt_DE	Sros_02979T0	Sros_03022T0	Sros_02980T0
HG_31237	Nvec_45200_3_5_exonuc	Nvec_8065_3_5_exonuc	Ehux_95020_fgeneshEH_pg_1_291	Nvec_8066_
HG_14540	Ppat_65133_scaf_4000248	Crei_173525_fgenesh2_pg_C_scaffold_22000049	Ehux_222436_gm1_10300088	Ehux_245889_gm1_48100012	Nvec_38989_	Nvec_49238_Metallothionein	Ehux_106708_fgeneshEH_pg_81_31	Ehux_201294_gm1_1300467	Ehux_356621_fgenesh_newKGs_kg_50_97_EST_ALL_fasta_Contig2617	Ehux_364615_fgenesh_newKGs_kg_168_66_EST_ALL_fasta_Contig2617
HG_42808	Adig_08840	Cow_00989T0	Nvec_23466_
HG_33356	Aque_219881	Aque_212089	Adig_15520
HG_13747	Hmag_232128	Hmag_210530	Hmag_217014	Hmag_232347	Hmag_211535	Hmag_219968	Hmag_232333	Hmag_221315	Mley_ML17531a	Mley_ML16135a	Hmag_228743
HG_46518	Adig_01704	Aque_219286
HG_6881	Adig_00728	Nvec_25447_	Adig_00566	Adig_21559	Adig_20623	Adig_16322	Adig_09018	Adig_01987	Adig_09837	Adig_01986	Adig_09290	Adig_00730	Nvec_26014_Pex2_Pex12	Nvec_52889_Pex2_Pex12	Adig_05670	Adig_09019	Adig_18603	Adig_11651	Adig_17515	Adig_09288	Adig_00729	Adig_09289	Adig_13447	Nvec_5017_	Ttra_03896T0_03896	Nvec_42905_Competence	Nvec_26013_	Nvec_30182_	Nvec_30718_XPA_N	Adig_05669	Adig_02856	Adig_24425	Adig_09838
HG_20071	Nvec_38168_Lectin_C	Nvec_56974_	Adig_10797	Adig_19197	Adig_21017	Aque_215740
HG_44589	Pbac_3470376	Nvec_23098_	Nvec_54403_FlgM
HG_539	Nvec_52935_	Nvec_4535_F5_F8_type_C	Nvec_36986_	Nvec_5079_fn3	Nvec_26467_PKD	Nvec_9586_	Hmag_231220	Nvec_15424_PAN	Nvec_23439_Pyr_redox_2	Hmag_210950	Nvec_25338_	Nvec_51232_	Nvec_12581_	Pbac_3479536	Nvec_45072_Kazal_2	Nvec_11435_	Nvec_33077_R3H	Hmag_214574	Hmag_219276	Nvec_28627_	Nvec_22715_SAM_PNT	Nvec_12743_	Nvec_34296_	Nvec_44839_RVT_1	Nvec_38415_	Nvec_23845_IL6	Nvec_40851_TSP_1	Hmag_208547	Nvec_38851_RVT_1	Nvec_8488_Kelch_1	Hmag_220587	Nvec_19927_Neur_chan_LBD	Hmag_213574	Nvec_42543_	Nvec_35901_AT_hook	Nvec_18135_Cytochrom_B561	Nvec_50521_MFS_1	Nvec_7784_	Hmag_225548	Nvec_24004_EGF	Nvec_51100_	Nvec_321_	Nvec_4088_	Adig_04912	Nvec_35564_	Hmag_226014	Nvec_18980_DUF274	Nvec_40532_	Nvec_55799_Na_trans_assoc	Mley_ML23951a	Nvec_58849_zf_piccolo	Nvec_42757_	Nvec_24866_Pepsin_I3	Nvec_33176_JmjC	Nvec_49463_RVT_1	Nvec_670_Pepsin_I3	Pbac_3463228	Nvec_26931_Pepsin_I3	Nvec_40883_RVT_1	Nvec_48849_Pepsin_I3	Hmag_201899	Nvec_25522_Saccharop_dh_N	Nvec_8184_Pepsin_I3	Nvec_49270_RVT_1	Nvec_57132_RVT_1	Nvec_3911_Pepsin_I3	Nvec_7666_Cps15	Nvec_20527_Pepsin_I3	Nvec_17994_	Nvec_56667_Pepsin_I3	Nvec_25248_	Nvec_31296_Pepsin_I3	Nvec_1913_Arf	Nvec_56510_	Nvec_19741_RVT_1	Nvec_52203_Borrelia_orfA	Pbac_3460385	Nvec_53797_	Nvec_9582_	Nvec_47983_	Nvec_39194_Pepsin_I3	Nvec_59163_JmjC	Nvec_33517_JmjC	Nvec_29901_JmjC	Nvec_57052_JmjC	Nvec_28413_	Nvec_54591_	Nvec_15400_	Adig_19145	Nvec_37768_SpoVG	Nvec_31231_	Nvec_42756_	Nvec_37548_	Nvec_847_	Nvec_3833_Borrelia_orfA	Nvec_20649_SpoIIP	Nvec_28927_	Nvec_5822_	Nvec_32620_RVT_1	Nvec_37265_	Nvec_36972_	Nvec_21807_JmjC	Nvec_20299_JmjC	Nvec_15850_	Pbac_3465512	Nvec_53043_JmjC	Nvec_26264_SAM_PNT	Nvec_41821_Borrelia_orfA	Nvec_13523_	Nvec_52187_HNF_1A_C	Nvec_56949_	Nvec_21145_MucBP	Nvec_30130_Cadherin	Nvec_28037_	Nvec_5169_	Nvec_47093_	Nvec_54123_	Nvec_51880_	Nvec_17583_	Nvec_48672_	Nvec_29610_Extensin_2	Hmag_232195	Nvec_44560_DUF1086	Nvec_21276_	Nvec_47266_	Nvec_51787_	Nvec_1357_JmjC	Nvec_40861_	Nvec_28503_	Nvec_1672_JmjC	Nvec_33335_	Nvec_14130_	Nvec_57839_	Nvec_30426_CXC	Nvec_45885_efhand	Nvec_59036_	Nvec_915_GIY_YIG	Nvec_42976_Pepsin_I3	Nvec_30749_FARP	Nvec_21500_GIY_YIG	Nvec_46948_	Nvec_29837_MobC	Nvec_23192_JmjC	Nvec_15283_JmjC	Hmag_232111	Nvec_44652_	Nvec_6974_	Nvec_5834_	Nvec_48457_	Nvec_58809_CXC	Nvec_15660_	Nvec_49493_CXC	Nvec_37137_	Nvec_14229_VAR1	Nvec_22334_VAR1	Nvec_2565_	Nvec_22454_Ribosomal_L35p	Nvec_7561_	Nvec_32026_GIY_YIG	Nvec_44373_GIY_YIG	Nvec_51868_GIY_YIG	Hmag_228271	Nvec_54135_	Nvec_46186_zf_RanBP	Nvec_32105_	Nvec_12778_GIY_YIG	Nvec_14129_	Nvec_12437_	Nvec_30287_CXC	Nvec_59117_Neur_chan_LBD	Nvec_57534_	Nvec_49268_GIY_YIG	Nvec_21499_GIY_YIG	Nvec_26474_	Nvec_55138_	Nvec_22829_GIY_YIG	Nvec_17905_Antimicrobial18	Nvec_47721_	Nvec_14905_GIY_YIG	Nvec_50895_GIY_YIG	Nvec_39811_DUF1299	Nvec_778_	Nvec_50098_DUF573	Nvec_57512_DUF573	Nvec_15659_DUF1299	Nvec_14996_	Nvec_18136_SpoIIP	Nvec_44405_Extensin_2	Nvec_31940_DUF1299	Nvec_25309_	Nvec_10462_DUF1299	Nvec_37767_	Nvec_49845_	Nvec_28588_SAM_PNT	Nvec_13519_	Pbac_3473796	Hmag_204079	Hmag_214816	Hmag_214817	Hmag_214815	Nvec_1108_DUF573	Nvec_6154_GIY_YIG	Nvec_37107_GIY_YIG	Nvec_5170_	Nvec_47185_GIY_YIG	Nvec_3621_GIY_YIG	Nvec_21374_GIY_YIG	Nvec_47697_GIY_YIG	Nvec_11630_GIY_YIG	Pbac_3467383	Nvec_45553_CXC	Nvec_56666_Toxin_R_bind_N	Nvec_48041_GIY_YIG	Nvec_18145_GIY_YIG	Pbac_3469681	Nvec_20648_GIY_YIG	Pbac_3479700	Nvec_30111_	Nvec_53485_	Hmag_209748	Nvec_9674_Antimicrobial_1	Hmag_210134	Hmag_203343	Nvec_49269_	Pbac_3465776	Nvec_54433_Phospholip_A2_1	Pbac_3470277	Nvec_25076_DUF573	Hmag_229223	Nvec_14000_DUF1213	Hmag_226599	Nvec_12851_	Nvec_30871_	Nvec_3437_	Nvec_14769_DUF1299	Nvec_44834_	Pbac_3470728	Nvec_11929_	Nvec_54700_	Nvec_10296_	Nvec_54565_	Nvec_45707_	Nvec_36607_Vicilin_N	Nvec_16617_Vicilin_N	Nvec_22299_Protamine_P2	Nvec_40929_Attractin	Nvec_26677_AT_hook	Nvec_3924_E_MAP_115	Nvec_25279_	Nvec_44782_	Nvec_26305_Integrase_Zn	Nvec_24124_DUF1213	Nvec_54983_	Nvec_36612_	Nvec_14001_	Nvec_17321_	Nvec_26968_TF_Otx	Nvec_57689_	Nvec_23385_	Nvec_37485_	Nvec_35664_	Nvec_58569_	Nvec_18687_	Nvec_4300_EGF_CA	Nvec_48281_	Nvec_4014_	Nvec_37513_	Nvec_35179_	Nvec_55746_	Pbac_3479000	Pbac_3476388	Pbac_3468887
HG_29178	Nvec_13259_Mur_ligase_C	Smoe_133115_e_gw1_116_9_1	Ppat_165627_920004	Nvec_5686_Mur_ligase_C	Ppat_104254_scaf_10201000001
HG_69431	Ehux_200277_gm1_1100449	Hmag_210191
HG_26297	Sros_06637T0	Mbre_27814	Hmag_219864	Adig_08391	Sros_07111T0
HG_8593	Ehux_109840_fgeneshEH_pg_125_39	Ehux_238264_gm1_26400048	Ehux_449321_estExtDG_Genemark1_C_150196	Ehux_460293_estExtDG_Genemark1_C_9870003	Ehux_238517_gm1_27200001	Ehux_98964_fgeneshEH_pg_16_190	Ehux_466763_estExtDG_fgeneshEH_pg_C_1150001	Ehux_243101_gm1_37700037	Ehux_212847_gm1_5500085	Ehux_250250_gm1_89400001	Ehux_243194_gm1_38000027	Ehux_119582_fgeneshEH_pg_501_12	Ehux_251832_gm1_118900002	Ehux_237400_gm1_25000023	Ehux_224379_gm1_11700102	Ehux_249372_gm1_77100003	Ehux_232975_gm1_18700001	Ehux_194516_gm1_100816	Ehux_240101_gm1_30200020	Ehux_254762_gm1_270700001	Ehux_199934_gm1_1100106	Ehux_206936_gm1_2800088	Nvec_36041_
HG_10574	Nvec_43647_VPS9	Adig_15759	Ttra_00807T0_00807	Cfra_g1961	Pbac_3461908	OcarG_752	Sarc_g20309	Sarc_g2813	Sarc_g8064	Aque_219867	Aque_213665	Adig_07661	Sarc_g20308
HG_40223	Hmag_210604	Hmag_203349	Cow_05366T0
HG_75372	Nvec_52740_CbiA	Rfil_569360751_plasmid_partition_protein_A_partial_Reticulomyxa_filosa
HG_1803	Adig_00077	Adig_20654	Adig_20653	Adig_00078	Adig_20655	Adig_13597	Nvec_28600_EGF_CA	Nvec_24529_Lectin_C	OcarG_2179	Adig_02561	Adig_06330	Adig_24357	Adig_16395	Adig_05033	Adig_14476	Adig_08090	Adig_08092	Adig_19272	Adig_08091	Adig_03448	Adig_20308	Adig_20019	Adig_19275	Adig_21999	OcarG_3248	Nvec_13997_EGF_CA	Adig_08096	Adig_03875	Nvec_30470_	OcarG_10458	Adig_08280	Adig_07120	Adig_19577	Adig_24157	Adig_18435	Nvec_9563_Kazal_1	Nvec_7030_Kazal_2	Adig_03874	Adig_22782	Adig_23202	Adig_04890	Nvec_13131_	Adig_13745	Adig_11636	Adig_22834	Adig_19278	Adig_00367	Adig_13140	Adig_12781	Adig_07571	Adig_06679	Adig_13618	Adig_03334	Nvec_17430_Kazal_1	Adig_00079	Adig_07119	Adig_11494	Adig_14958	Nvec_7359_	Nvec_23568_	Adig_15005	Adig_23494	OcarG_7637	Nvec_54034_Tctex_1	Nvec_30471_	Adig_21907	Adig_16573	Adig_22021	Adig_23915	Nvec_11371_PAN	Adig_13115	Adig_24222	Adig_13619	Adig_19273	Adig_12734	Adig_24625	Adig_16504	Adig_07726	Adig_17717	Adig_11635	Adig_17556	Adig_21319	Adig_19347	Adig_11248	Adig_09117	Adig_24475	Adig_03067	Adig_02682	Adig_23600	Adig_04576	Adig_19701	Adig_16873	Adig_23069	Nvec_47073_CXCXC	Adig_21066	Adig_00672	Nvec_26962_	Hmag_207931	Nvec_49569_	Nvec_17557_	Nvec_46272_	Nvec_27842_	Adig_14957	Adig_16377	Nvec_53045_	Nvec_11598_Kazal_2	Nvec_43306_FNIP	Nvec_2077_	Nvec_34547_
HG_60634	Mley_ML15047a	Hmag_208290
HG_22036	Hmag_212792	Hmag_228430	Aque_208243	Hmag_231112	Hmag_204712	Hmag_231238
HG_14043	Hmag_228411	Hmag_212260	Hmag_213553	Mley_ML34635a	Hmag_217785	Hmag_208638	Hmag_213554	Hmag_224448	Hmag_208773	Hmag_203001	Hmag_224451
HG_46103	Hmag_218044	Adig_01720	OcarG_1862
HG_9534	Spun_04228T0	Amac_07701T0	Amac_09805T0	Scer_YJR144W_Protein_with_a_role_in_mitochondrial_DNA_recombinational_repair_binds_to_and_catalyzes_the_annealing_of_single_stranded_mtDNA_oligomerizes_to_form_rings_and_filaments_related_to_Rad52_type_recombination_proteins_with_limited_overall_similarity_b_ring_conserved_functionally_important_residues_component_of_the_mitochondrial_nucleoid_required_for_the_repair_of_oxidative_mtDNA_damage_Source_SGD_Acc_S000003905_MGM101_SGD	Aque_206765	Aque_227378	Tadh_55661	Nvec_37067_Mgm101p	Mley_ML220721a	Adig_14125	Pbac_3466824	Spun_01818T0	Adig_17214	Amac_13571T0	Mley_ML050811a	Nvec_54571_
HG_27100	Adig_21762	Hmag_203092	Nvec_51160_MIP	Tadh_54083	Adig_15174
HG_17557	Hmag_213887	Hmag_212393	Hmag_232344	Hmag_212392	Hmag_227385	Hmag_232345	Hmag_232346	Mley_ML005126a
HG_24019	Adig_03652	Adig_14584	Adig_21417	Adig_06019	OcarG_9648	OcarG_9647
HG_22259	Adig_23409	Adig_14134	Adig_14136	Adig_14135	Adig_14137	OcarG_10453
HG_23275	Nvec_29754_	Tadh_62074	Tadh_62776	Sarc_g24933	Tadh_62502	Tadh_62403
HG_44735	Adig_17105	Adig_08921	Mley_ML14658a
HG_6055	Ehux_253051_gm1_154400003	Ehux_210449_gm1_4300214	Ehux_252306_gm1_130000005	Ehux_236956_gm1_24300005	Ehux_242454_gm1_36000029	Ehux_255834_gm1_395200001	Ehux_194829_gm1_101129	Ehux_244863_gm1_43600011	Ehux_255718_gm1_380400002	Ehux_208793_gm1_3600195	Ehux_201699_gm1_1400392	Ehux_248614_gm1_68600010	Ehux_233270_gm1_19000017	Ehux_233141_gm1_18800071	Ehux_120111_fgeneshEH_pg_578_3	Ehux_252450_gm1_134900002	Nvec_33041_3HCDH	Ehux_225298_gm1_12300161	Ehux_257636_gm1_647500001	Ehux_256508_gm1_489900001	Ehux_260653_gm1_1147900001	Ehux_209945_gm1_4000333	Ehux_204392_gm1_2100279	Ehux_207535_gm1_3100321	Ehux_228921_gm1_15100092	Ehux_229809_gm1_15800103	Ehux_222243_gm1_10200086	Ehux_236834_gm1_24100022	Ehux_241796_gm1_34300008	Ehux_217087_gm1_7200100	Ehux_241977_gm1_34800028	Ehux_258838_gm1_825100001	Ehux_258271_gm1_739500001	Ehux_252085_gm1_124400005	Ehux_236498_gm1_23500062	Ehux_256314_gm1_463200001	Ehux_197717_gm1_700027	Ehux_250263_gm1_89500008	Ehux_211530_gm1_4800135	Ehux_222184_gm1_10200027	Ehux_245928_gm1_48300002
HG_33620	Mley_ML047942a	Hmag_204873	Hmag_203803	Hmag_214550
HG_64736	Nvec_6222_zf_C2H2	Sarc_g16969
HG_22956	Cfra_g4240	Amac_08832T0	Amac_16371T0	Amac_03458T0	Amac_04779T0	Nvec_7949_Na_Ca_ex
HG_8933	Cfra_g765	Sarc_g5096	Sarc_g18682	Aque_219975	Hmag_211093	Nvec_20431_	Adig_09173	Tadh_56126	Hmag_211092	Sros_08026T0	Cow_05566T0	Pbac_3469500	Adig_21261	Scer_YKR065C_Constituent_of_the_Translocase_of_the_Inner_Mitochondrial_membrane_TIM23_complex_proposed_alternatively_to_be_a_component_of_the_import_motor_PAM_complex_or_to_interact_with_and_modulate_the_core_TIM23_complex_Source_SGD_Acc_S000001773_PAM17_SGD	Mley_ML04272a	Spun_05723T0
HG_20376	Adig_03731	Adig_08097	Adig_14527	Aque_228899	Tadh_56080	Nvec_6277_	Adig_04151
HG_13842	Atha_AT5G08580_1_Calcium_binding_EF_hand_family_protein	Atha_AT4G27790_1_Calcium_binding_EF_hand_family_protein	Atri_00036_26	Smoe_93701_e_gw1_14_837_1	Atri_00009_364	Ppat_151326_e_gw1_334_14_1	Ppat_61095_fgenesh1_pm_scaffold_319000002	Hmag_204502	Ppat_158872_70168	Ppat_97751_scaf_334000014	Atri_00121_9
HG_48686	Adig_24092	Nvec_49823_	Aque_225763
HG_12488	Adig_09875	Adig_06479	Adig_13835	Adig_08221	Adig_01880	Adig_01879	Adig_06480	Adig_08220	Nvec_21252_Fibrinogen_C	Nvec_9160_EGF	OcarG_10048	Nvec_46976_PAN	Nvec_29530_
HG_48614	Adig_11006	Adig_16313	Sros_08207T0
HG_3701	Mbre_37540	Nvec_49279_	Nvec_22741_	Nvec_22868_	Nvec_47578_	Nvec_24276_Extensin_2	Adig_23116	Adig_23506	Adig_11233	Nvec_30324_	Adig_23018	Adig_10319	Adig_02067	Adig_18842	Adig_11714	Adig_11433	Adig_10417	Adig_17607	Nvec_4989_Fibrinogen_C	Adig_23505	Nvec_24277_EGF	Nvec_39056_	Adig_13810	Adig_22260	Nvec_184_PAN	Nvec_10008_Fibrinogen_C	Adig_00626	Adig_21947	Adig_24389	Nvec_15637_	Nvec_44760_PAN	Nvec_3871_PAN	Nvec_22740_	Nvec_22739_	Nvec_20311_PAN	Nvec_54151_PAN	Adig_00623	Adig_21777	Adig_03042	Adig_10418	Adig_21558	Nvec_20470_	Nvec_43360_Fibrinogen_C	Nvec_2600_Fibrinogen_C	Nvec_24499_Fibrinogen_C	Nvec_43078_	Nvec_49990_PAN	Nvec_22737_	Nvec_26283_Omega_toxin	Nvec_14499_PUF	Nvec_47426_	Nvec_39055_	Nvec_57834_	Nvec_9306_Fibrinogen_C	Nvec_39058_	Nvec_46682_Fibrinogen_C	Nvec_4656_PAN	Nvec_41153_	Nvec_15072_EGF	Nvec_33668_DUF1590	Hmag_214457	Nvec_29042_PAN	Nvec_49654_PAN	Nvec_29834_	Nvec_27999_	Nvec_56146_	Nvec_18405_C1_1	Nvec_47456_
HG_46580	Adig_04838	Nvec_4198_	Tadh_58124
HG_42716	Cfra_g977	Sarc_g12408	Hmag_212183
HG_34723	Mley_ML01805a	Nvec_49701_	Nvec_15470_	Nvec_44146_
HG_33674	Nvec_44500_DUF1693	Hmag_220707	Hmag_220706	Spun_00144T0
HG_30826	Nvec_38795_M	Adig_10605	Adig_10606	Ttra_03868T0_03868
HG_32248	OcarG_922	Adig_04486	Hmag_208950	Nvec_40339_
HG_33023	Rfil_569433037	Nvec_19463_	Rfil_5694153910798_Reticulomyxa_filosa	Rfil_569380130
HG_71147	Hmag_220931	Aque_225415
HG_19007	Hmag_221695	Mley_ML021139a	Adig_04390	Nvec_17636_RPE65	Pbac_3469619	Pbac_3470174	Hmag_216951
HG_704	Smoe_413731_fgenesh2_pg_C_scaffold_21000220	Ehux_104193_fgeneshEH_pg_57_91	Ehux_198911_gm1_900103	Hmag_220699	Atha_AT3G61810_1_Glycosyl_hydrolase_family_17_protein	Smoe_94863_e_gw1_16_402_1	Atha_AT3G13560_1_O_Glycosyl_hydrolases_family_17_protein	Smoe_438073_estExt_fgenesh2_pg_C_10833	Ppat_25096_gw1_26_84_1	Ppat_56975_fgenesh1_pm_scaffold_51000003	Smoe_233394_fgenesh1_pm_C_scaffold_42000006	Smoe_79527_e_gw1_3_719_1	Ppat_196989_2800036	Atha_AT5G56590_1_O_Glycosyl_hydrolases_family_17_protein	Smoe_171231_estExt_Genewise1Plus_C_130905	Smoe_437861_estExt_fgenesh2_pg_C_10311	Ppat_113399_e_gw1_6_320_1	Atri_00056_134	Smoe_89756_e_gw1_10_488_1	Smoe_437767_estExt_fgenesh2_pg_C_10068	Smoe_86140_e_gw1_7_603_1	Atha_AT3G57270_1_BG1_beta_1_3_glucanase_1	Atri_00107_2	Atha_AT2G01630_1_O_Glycosyl_hydrolases_family_17_protein	Atha_AT2G16230_1_O_Glycosyl_hydrolases_family_17_protein	Atha_AT1G30080_1_Glycosyl_hydrolase_superfamily_protein	Smoe_231117_fgenesh1_pm_C_scaffold_10000022	Smoe_32959_gw1_42_266_1	Smoe_76256_e_gw1_1_376_1	Atha_AT5G42720_1_Glycosyl_hydrolase_family_17_protein	Smoe_102512_e_gw1_26_604_1	Atri_00058_241	Ppat_167530_1500012	Ppat_110742_e_gw1_1_150_1	Atha_AT1G32860_1_Glycosyl_hydrolase_superfamily_protein	Smoe_73476_e_gw1_0_2333_1	Atri_00100_5	Atri_00022_205	Atri_00117_41	Atri_00060_125	Ppat_131016_e_gw1_85_46_1	Smoe_233178_fgenesh1_pm_C_scaffold_38000001	Ppat_218702_estExt_Genewise1_C_1620027	Ppat_122478_e_gw1_40_164_1	Atha_AT3G15800_1_Glycosyl_hydrolase_superfamily_protein	Smoe_267465_estExt_fgenesh1_pm_C_150063	Atha_AT5G42100_1_ATBG_PPAP_ATBG_PAP_BG_PPAP_beta_1_3_glucanase_putative	Atri_00131_43	Atha_AT3G57240_1_BG3_beta_1_3_glucanase_3	Atha_AT2G27500_1_Glycosyl_hydrolase_superfamily_protein	Atha_AT4G18340_1_Glycosyl_hydrolase_superfamily_protein	Ppat_189861_1380053	Atri_00068_92	Smoe_96745_e_gw1_18_147_1	Atha_AT1G66250_1_O_Glycosyl_hydrolases_family_17_protein	Atri_00078_6	Ppat_65557_scaf_7000025	Atri_00053_129	Atha_AT1G77780_1_Glycosyl_hydrolase_superfamily_protein	Atha_AT4G29360_1_O_Glycosyl_hydrolases_family_17_protein	Ppat_75622_scaf_54000068	Ppat_160804_260100	Atha_AT1G11820_2_O_Glycosyl_hydrolases_family_17_protein	Smoe_156981_estExt_Genewise1_C_650033	Atha_AT4G16260_1_Glycosyl_hydrolase_superfamily_protein	Atha_AT5G20390_1_Glycosyl_hydrolase_superfamily_protein	Atri_00012_142	Atha_AT4G26830_1_O_Glycosyl_hydrolases_family_17_protein	Ppat_60671_fgenesh1_pm_scaffold_270000010	Ppat_192933_1900018	Smoe_85067_e_gw1_6_273_1	Smoe_403265_fgenesh2_pg_C_scaffold_1000102	Smoe_34417_gw1_4_720_1	Ppat_99807_scaf_399000006	Atri_00059_38	Ppat_14679_gw1_70_63_1	Atri_00053_128	Smoe_66564_gw1_4_1422_1	Smoe_34456_gw1_52_162_1	Ppat_163193_530026	Ppat_59275_fgenesh1_pm_scaffold_157000002	Atha_AT3G23770_1_O_Glycosyl_hydrolases_family_17_protein	Ppat_90481_scaf_197000089	Ppat_91949_scaf_218000001	Atri_00037_110	Smoe_84311_e_gw1_6_51_1	Atri_00112_29	Atri_03830_1	Ppat_214139_estExt_Genewise1_C_980038	Atha_AT2G05790_1_O_Glycosyl_hydrolases_family_17_protein	Ppat_150189_e_gw1_312_61_1	Atha_AT2G26600_1_Glycosyl_hydrolase_superfamily_protein	Atha_AT2G19440_1_O_Glycosyl_hydrolases_family_17_protein	Smoe_76182_e_gw1_1_1691_1	Atha_AT1G77790_1_Glycosyl_hydrolase_superfamily_protein	Atha_AT4G31140_1_O_Glycosyl_hydrolases_family_17_protein	Atri_00117_38	Atha_AT3G55780_1_Glycosyl_hydrolase_superfamily_protein	Atha_AT5G55180_2_O_Glycosyl_hydrolases_family_17_protein	Ppat_172885_3890025	Smoe_413735_fgenesh2_pg_C_scaffold_21000224	Ppat_147889_e_gw1_268_10_1	Atha_AT3G57260_1_BGL2_PR2_BG2_PR_2_beta_1_3_glucanase_2	Atha_AT2G39640_1_glycosyl_hydrolase_family_17_protein	Smoe_230318_fgenesh1_pm_C_scaffold_4000068	Atri_00025_307	Atha_AT3G07320_1_O_Glycosyl_hydrolases_family_17_protein	Atha_AT5G20870_1_O_Glycosyl_hydrolases_family_17_protein	Ppat_61203_fgenesh1_pm_scaffold_334000007	Atha_AT4G34480_1_O_Glycosyl_hydrolases_family_17_protein	Smoe_105037_e_gw1_30_391_1	Atri_00053_134	Atha_AT1G33220_1_Glycosyl_hydrolase_superfamily_protein	Atri_00031_24	Atha_AT4G14080_1_MEE48_O_Glycosyl_hydrolases_family_17_protein	Atha_AT5G24318_1_O_Glycosyl_hydrolases_family_17_protein	Atri_00044_126	Atri_00104_30	Atha_AT4G17180_1_O_Glycosyl_hydrolases_family_17_protein	Atha_AT5G18220_1_O_Glycosyl_hydrolases_family_17_protein	Atha_AT5G58090_1_O_Glycosyl_hydrolases_family_17_protein	Ppat_60798_fgenesh1_pm_scaffold_284000001	Atri_00004_66	Atha_AT3G04010_1_O_Glycosyl_hydrolases_family_17_protein	Atha_AT1G64760_1_O_Glycosyl_hydrolases_family_17_protein	Atri_00061_135	Atha_AT3G24330_1_O_Glycosyl_hydrolases_family_17_protein	Atri_00009_360	Atha_AT3G46570_1_Glycosyl_hydrolase_superfamily_protein	Atha_AT3G55430_1_O_Glycosyl_hydrolases_family_17_protein	Atha_AT5G64790_1_O_Glycosyl_hydrolases_family_17_protein	Smoe_82448_e_gw1_4_1411_1	Atri_00156_7	Smoe_75479_e_gw1_0_544_1	Atri_00053_131	Smoe_236210_fgenesh1_pm_C_scaffold_115000006	Ppat_107800_1970015	Smoe_442025_estExt_fgenesh2_pg_C_210063	Atri_00053_130	Smoe_440863_estExt_fgenesh2_pg_C_130001	Smoe_121433_e_gw1_65_148_1	Atri_00007_3	Smoe_163389_estExt_Genewise1_C_1950029	Atha_AT5G20330_1_BETAG4_beta_1_3_glucanase_4	Smoe_402967_fgenesh2_pg_C_scaffold_0000972	Atha_AT5G20560_1_Glycosyl_hydrolase_superfamily_protein	Ppat_105138_270027	Atha_AT5G20340_1_BG5_beta_1_3_glucanase_5	Atri_00012_144	Atri_00044_127	Ppat_175736_140017	Atha_AT5G58480_1_O_Glycosyl_hydrolases_family_17_protein	Atri_00104_31	Ppat_61200_fgenesh1_pm_scaffold_334000004	Atri_00013_130	Atri_00156_8	Smoe_79013_e_gw1_2_1221_1	Atri_00013_137	Atha_AT1G66870_1_Carbohydrate_binding_X8_domain_superfamily_protein	Atha_AT1G09460_1_Carbohydrate_binding_X8_domain_superfamily_protein	Atha_AT2G43670_1_Carbohydrate_binding_X8_domain_superfamily_protein	Atri_00092_14	Atri_00086_65	Atha_AT5G61130_1_PDCB1_plasmodesmata_callose_binding_protein_1	Atha_AT4G13600_1_Carbohydrate_binding_X8_domain_superfamily_protein	Atha_AT1G78520_1_Carbohydrate_binding_X8_domain_superfamily_protein	Atha_AT4G09465_1_Carbohydrate_binding_X8_domain_superfamily_protein	Atha_AT5G53610_1_Carbohydrate_binding_X8_domain_superfamily_protein	Atha_AT4G09464_1_Carbohydrate_binding_X8_domain_superfamily_protein	Ppat_8713_gw1_325_29_1	Atha_AT4G09090_1_Carbohydrate_binding_X8_domain_superfamily_protein	Atha_AT4G09462_1_Carbohydrate_binding_X8_domain_superfamily_protein	Atri_00110_120	Atha_AT3G58100_1_PDCB5_plasmodesmata_callose_binding_protein_5	Atha_AT5G63225_1_Carbohydrate_binding_X8_domain_superfamily_protein	Atha_AT2G30933_1_Carbohydrate_binding_X8_domain_superfamily_protein	Smoe_19025_gw1_30_137_1	Atha_AT4G16165_1_Carbohydrate_binding_X8_domain_superfamily_protein	Ppat_54237_gw1_12_362_1	Atha_AT1G29380_1_Carbohydrate_binding_X8_domain_superfamily_protein	Ppat_8710_gw1_301_20_1	Atha_AT2G42930_1_Carbohydrate_binding_X8_domain_superfamily_protein	Atha_AT4G05430_1_Carbohydrate_binding_X8_domain_superfamily_protein	Smoe_49660_gw1_155_65_1	Atri_00013_226	Atha_AT5G63250_1_Carbohydrate_binding_X8_domain_superfamily_protein	Atha_AT5G53600_1_Carbohydrate_binding_X8_domain_superfamily_protein	Atha_AT5G63230_1_Carbohydrate_binding_X8_domain_superfamily_protein	Atha_AT5G67460_1_O_Glycosyl_hydrolases_family_17_protein	Atha_AT4G09466_1_Carbohydrate_binding_X8_domain_superfamily_protein	Atri_00164_17	Atha_AT5G35740_1_Carbohydrate_binding_X8_domain_superfamily_protein	Smoe_29014_gw1_4_542_1	Atri_00002_46	Atha_AT1G66855_1_Carbohydrate_binding_X8_domain_superfamily_protein	Atri_00045_72	Atha_AT1G18650_1_PDCB3_plasmodesmata_callose_binding_protein_3	Atri_00028_65	Atha_AT1G66852_1_Carbohydrate_binding_X8_domain_superfamily_protein	Smoe_28916_gw1_4_540_1	Atha_AT5G63240_1_Carbohydrate_binding_X8_domain_superfamily_protein	Smoe_59691_gw1_31_501_1	Smoe_115863_e_gw1_52_102_1	Smoe_38965_gw1_55_268_1	Atha_AT5G08000_1_E13L3_PDCB2_glucan_endo_1_3_beta_glucosidase_like_protein_3	Atri_00217_9	Smoe_38969_gw1_2_971_1	Ppat_19653_gw1_132_53_1	Atha_AT1G79480_1_Carbohydrate_binding_X8_domain_superfamily_protein	Atri_00028_64	Atha_AT2G43660_2_Carbohydrate_binding_X8_domain_superfamily_protein	Smoe_59752_gw1_24_728_1	Atha_AT1G13830_1_Carbohydrate_binding_X8_domain_superfamily_protein	Atha_AT2G04910_1_Carbohydrate_binding_X8_domain_superfamily_protein	Atha_AT1G69295_1_PDCB4_plasmodesmata_callose_binding_protein_4	Atha_AT2G03505_1_Carbohydrate_binding_X8_domain_superfamily_protein	Smoe_69045_gw1_1_1912_1	Atri_00021_117	Atha_AT3G28250_1_Carbohydrate_binding_X8_domain_superfamily_protein	Atha_AT1G26450_1_Carbohydrate_binding_X8_domain_superfamily_protein	Ppat_49459_gw1_110_70_1	Smoe_69709_gw1_1_1979_1	Smoe_409900_fgenesh2_pg_C_scaffold_11000283	Atri_00095_104	Atri_00078_153
HG_32776	Aque_222172	Nvec_54161_	Ppat_168540_1800055	Aque_221772
HG_26543	OcarG_5350	Nvec_41996_Tropomyosin	Adig_15422	Adig_11995	Nvec_46314_
HG_4853	Ttra_00175T0_00175	Sros_07358T0	Mbre_29777	OcarG_2572	Cow_04818T0	Hmag_223167	Ttra_01482T0_01482
HG_17703	Hmag_213169	Hmag_212350	Hmag_201752	Hmag_202264	Aque_220773	Aque_226898	Hmag_201872	Hmag_201909
HG_3793	Smoe_92399_e_gw1_13_312_1	Smoe_7622_gw1_151_29_1	Smoe_17751_gw1_14_291_1	Smoe_19258_gw1_55_157_1	Smoe_7677_gw1_124_39_1	Hmag_200707	Smoe_19168_gw1_69_132_1	Smoe_8086_gw1_139_31_1	Smoe_19179_gw1_10_323_1	Smoe_15656_gw1_12_221_1	Smoe_29052_gw1_1_684_1	Smoe_78597_e_gw1_2_630_1	Smoe_29034_gw1_6_520_1	Smoe_29131_gw1_5_515_1	Smoe_19046_gw1_74_139_1	Smoe_28782_gw1_1_670_1	Smoe_19211_gw1_40_182_1	Smoe_29243_gw1_5_521_1	Smoe_29137_gw1_2_626_1	Smoe_19151_gw1_16_256_1	Smoe_19034_gw1_47_180_1	Smoe_18695_gw1_8_440_1	Smoe_79266_e_gw1_2_628_1	Smoe_134224_e_gw1_124_22_1	Smoe_28171_gw1_0_936_1	Smoe_79016_e_gw1_2_631_1	Smoe_108178_e_gw1_36_218_1	Smoe_6359_gw1_124_29_1	Smoe_19275_gw1_66_130_1	Smoe_78138_e_gw1_2_617_1	Smoe_19242_gw1_35_216_1	Smoe_29066_gw1_2_621_1	Smoe_19283_gw1_10_329_1	Smoe_28051_gw1_7_499_1	Smoe_29062_gw1_2_620_1	Smoe_29252_gw1_5_523_1	Smoe_19099_gw1_35_212_1	Smoe_78440_e_gw1_2_616_1	Smoe_19156_gw1_9_323_1	Smoe_19150_gw1_9_322_1	Smoe_94634_e_gw1_16_254_1	Smoe_76109_e_gw1_1_688_1	Smoe_73481_e_gw1_0_1004_1	Smoe_19074_gw1_97_49_1	Smoe_29248_gw1_1_698_1	Smoe_8316_gw1_124_46_1	Smoe_19225_gw1_51_190_1	Smoe_17668_gw1_55_132_1	Smoe_19267_gw1_28_208_1	Smoe_17767_gw1_22_148_1	Smoe_19277_gw1_33_154_1	Smoe_94145_e_gw1_15_175_1	Smoe_19289_gw1_88_80_1	Smoe_19086_gw1_9_319_1	Smoe_29236_gw1_1_696_1	Smoe_19132_gw1_21_179_1	Smoe_411115_fgenesh2_pg_C_scaffold_14000168	Smoe_8435_gw1_124_47_1	Smoe_139027_e_gw1_533_5_1	Smoe_84226_e_gw1_6_531_1	Smoe_19170_gw1_29_212_1	Smoe_19212_gw1_31_129_1	Smoe_19271_gw1_74_149_1	Smoe_19115_gw1_113_57_1	Smoe_19257_gw1_55_156_1	Smoe_19240_gw1_14_323_1	Smoe_19270_gw1_92_71_1
HG_53793	Nvec_5210_Keratin_B2	Sarc_g9717
HG_11805	Cfra_g599	Sarc_g2277	Smoe_404704_fgenesh2_pg_C_scaffold_2000692	Ehux_199787_gm1_1000487	Smoe_438363_estExt_fgenesh2_pg_C_30028	Smoe_421085_fgenesh2_pg_C_scaffold_49000106	Atri_00036_61	Ppat_33451_gw1_387_59_1	Ppat_174203_50007	Sarc_g20921	Atha_AT3G11950_1_TRAF_like_superfamily_protein	Adig_16326	Crei_147578_Chlre2_kg_scaffold_19000252	Ehux_199525_gm1_1000225
HG_44407	Ehux_58161_gw1_76_56_1	Nvec_21250_Keratin_B2	Atha_AT1G31250_1_proline_rich_family_protein
HG_75313	Nvec_44136_	Aque_226955
HG_32179	Hmag_234357	Rfil_569360243_adenosine_deaminase_partial_Reticulomyxa_filosa	Ehux_356836_fgenesh_newKGs_kg_52_33_CV070209	Rfil_569351159_adenosine_deaminase_Reticulomyxa_filosa
HG_33090	Cfra_g4305	Hmag_201458	Hmag_204534	Hmag_203289
HG_13924	Pbac_3470251	Hmag_227525	Adig_18098	Nvec_28585_	Mley_ML077221a
HG_8107	Bnat_66596_fgenesh1_pg_1_631	Bnat_83550_fgenesh1_pg_110_36	Rfil_569382060	Rfil_569424558	Nvec_30062_Lipase_3	Nvec_9853_Lipase_3	Nvec_9852_Lipase_3	Ttra_11532T0_11532	OcarG_10481	Ttra_00697T0_00697	OcarG_11104	Ttra_01069T0_01069	Amac_09373T0	Amac_01514T0	Amac_04006T0	Spun_08654T0	Amac_10367T0	Amac_10368T0	Amac_01513T0	Amac_04005T0	Amac_03094T0	Amac_06008T0	Amac_03095T0
HG_45782	Hmag_229678	Hmag_200345	Sarc_g23898
HG_24232	Hmag_205808	Hmag_232512	Hmag_232514	Hmag_232516	Hmag_232507	Bnat_129954_aug1_10_g4662
HG_11872	Aque_228383	Adig_16115
HG_36104	Adig_09548	Tadh_57894	Aque_222840
HG_15856	Adig_04195	Hmag_221818	Hmag_203301	Hmag_204057	Hmag_202071	Adig_23895	Nvec_30888_CARDB	Nvec_15106_fn3	OcarG_2279
HG_17206	Bnat_66668_fgenesh1_pg_2_58	Mley_ML02771a	Pbac_3463388	Crei_124265_e_gwW_444_2_1	Ttra_06514T0_06514_peptidase_S45_penicillin_amidase_758_aa	Mley_ML018031a	Nvec_27299_	Bnat_126115_aug1_2_g823
HG_11959	Adig_06045	Ppat_134277_e_gw1_110_64_1
HG_41744	Nvec_33518_	Pbac_3463196	Pbac_3477730
HG_34398	Crei_75268_gwW_1275_3_1	Tadh_62510	Rfil_569380869_plasmid_partitioning_family_protein_Reticulomyxa_filosa	Hmag_213844
HG_26743	Adig_03477	Adig_01900	Adig_09442	Tadh_57688	Adig_14056
HG_67338	Mley_ML02151a	Nvec_37120_EB
HG_27044	Nvec_31200_	Mley_ML15155a	Hmag_219833	Nvec_21319_TIMP	Pbac_3474582
HG_25212	Mbre_x37	Mbre_25253	Falb_01437T0_01437	Adig_10432	Sros_00381T0
HG_23452	Spun_04690T0	Crei_54440_estExt_GenewiseH_1_C_60236	Hmag_231903	Amac_17288T0	Amac_14011T0	Ttra_09583T0_09583
HG_15669	Bnat_57685_fgenesh1_pm_24_21	Atha_AT5G39940_1_FAD_NAD_P_binding_oxidoreductase_family_protein	Atri_00020_89	Ppat_130421_e_gw1_82_18_1	Ehux_428066_estExtDG_Genewise1Plus_C_660021	Ehux_457403_estExtDG_Genemark1_C_2430040	Smoe_96521_e_gw1_18_599_1	Nvec_2721_HI0933_like	Crei_173528_fgenesh2_pg_C_scaffold_22000052
HG_13668	Adig_08260	Tadh_51292	Hmag_221346	Cow_01234T0	Nvec_20129_	Nvec_9763_
HG_11731	Nvec_33304_RNA_pol_Rpb1_1	Atha_ATCG00170_1_RPOC2_DNA_directed_RNA_polymerase_family_protein	Ppat_143806_e_gw1_207_69_1	Atri_00390_4	Rfil_569434293	Atha_ATCG00160_1_RPS2_ribosomal_protein_S2	Nvec_21907_RNA_pol_Rpb1_5	Atri_00102_62	Smoe_137779_e_gw1_175_62_1	Atha_ATCG00150_1_ATPI_ATPase_F0_complex_subunit_A_protein	Smoe_137828_e_gw1_175_2_1	Atri_00028_44	Ppat_38855_gw1_207_99_1	Smoe_137882_e_gw1_175_57_1
HG_44912	Crei_142968_Chlre2_kg_scaffold_4000091	Adig_01556	Nvec_21713_ShTK
HG_47760	Ehux_213457_gm1_5700209	Ehux_217358_gm1_7300158	Hmag_233357
HG_10031	Spun_00602T0	Sarc_g13851	Bnat_39029_e_gw1_29_41_1	Scer_YPL199C_Putative_protein_of_unknown_function_predicted_to_be_palmitoylated_Source_SGD_Acc_S000006120	Ttra_05509T0_05509	Atri_00024_310	Ppat_167867_1590050	Ppat_163833_600162	Atha_AT2G26280_1_CID7_CTC_interacting_domain_7	Cfra_g6489	Smoe_438708_estExt_fgenesh2_pg_C_40114	Rfil_569425103	Ttra_05200T0_05200	Sros_06404T0	Crei_186391_estExt_fgenesh2_pg_C_80328	Nvec_10260_B1	Rfil_5694035595573_Reticulomyxa_filosa	Sarc_g10535
HG_1570	Nvec_6223_Ras	Nvec_32909_	Nvec_7188_	Adig_19801	Aque_208920	Nvec_41210_MAAL_N	Nvec_6514_hATC	Aque_213717	Nvec_47551_	Aque_212071	Nvec_20752_hATC	Aque_205291	Nvec_36791_FGGY_C	Nvec_30965_Ribosomal_S9	Nvec_40860_MAAL_N	Nvec_55137_hATC	Nvec_11985_hATC	Nvec_24956_hATC	Nvec_3583_	Aque_213252	Aque_212866	Ehux_106122_fgeneshEH_pg_74_89	Nvec_10213_hATC	Nvec_24646_hATC	Nvec_38006_hATC	Nvec_4907_	Nvec_47422_	Nvec_14647_hATC	Nvec_51068_hATC	Nvec_29307_hATC	Nvec_11341_	Nvec_40436_EGF_CA	Nvec_57822_	Nvec_20300_hATC	Nvec_27436_hATC	Nvec_39994_hATC	Nvec_11403_	Nvec_20937_hATC	Nvec_3166_	Nvec_13614_hATC	Nvec_27538_	Nvec_22805_hATC	Nvec_785_hATC	Nvec_3853_	Nvec_2681_hATC	Nvec_16068_hATC	Nvec_9904_SMC_hinge	Nvec_28134_	Aque_222819	Aque_207151	Ehux_224295_gm1_11700018	Aque_214209	Nvec_17657_HIN	Nvec_19531_	Nvec_57040_Glyco_hydro_65C	Nvec_1303_RibD_C	Nvec_56914_	Nvec_47008_HRDC	Aque_211151	Nvec_43015_Catalase_rel	Nvec_31936_Glyco_hydro_65C	Nvec_47403_	Nvec_23784_	Nvec_13392_hATC	Nvec_52172_	Nvec_36691_	Nvec_11009_	Nvec_50659_PCMT	Nvec_9723_Ribosomal_S9	Nvec_5110_	Nvec_27336_zf_U1	Nvec_2697_	Aque_213368	Nvec_51368_	Nvec_56020_	Nvec_12194_	Nvec_8033_	Nvec_16294_	Nvec_7676_NAD_binding_3	Nvec_35381_	Aque_214855	Nvec_16222_	Nvec_57578_	Nvec_11342_	Nvec_16944_	Nvec_55136_DUF520	Nvec_27749_	Aque_208420	Aque_202376	Aque_225285	Aque_209385	Aque_221283	Aque_214199	Aque_214569	Aque_215994	Nvec_30569_3_alpha	Nvec_11498_	Aque_222479	Aque_205662	Aque_206522	Aque_208271	Aque_224512	Nvec_31431_	Nvec_6795_
HG_64503	Crei_175696_fgenesh2_pg_C_scaffold_34000002	Adig_00116
HG_20417	Hmag_222607	Ehux_122022_fgeneshEH_pg_1090_1	Ehux_104952_fgeneshEH_pg_64_17	Ehux_113720_fgeneshEH_pg_197_38	Ehux_450461_estExtDG_Genemark1_C_260170	Ehux_108883_fgeneshEH_pg_110_23	Ehux_207711_gm1_3200161
HG_15377	Ehux_214181_gm1_6000119	Mbre_21876	Hmag_201188	Hmag_203965	Hmag_221720	Hmag_212871	Hmag_212872	Hmag_208946	Hmag_223509	Sros_06400T0
HG_10938	Ppat_126960_e_gw1_62_36_1	Ppat_120363_e_gw1_32_176_1	Atha_AT1G49740_1_PLC_like_phosphodiesterases_superfamily_protein	Smoe_443348_estExt_fgenesh2_pg_C_320094	Ppat_152794_e_gw1_376_47_1	Nvec_52094_PI_PLC_X	Atha_AT1G13680_1_PLC_like_phosphodiesterases_superfamily_protein	Atha_AT4G36945_1_PLC_like_phosphodiesterases_superfamily_protein	Atha_AT3G19310_1_PLC_like_phosphodiesterases_superfamily_protein	Ppat_80264_scaf_85000003	Atri_00047_153	Smoe_74684_e_gw1_0_1277_1	Atri_00046_33	Atha_AT5G67130_1_PLC_like_phosphodiesterases_superfamily_protein	Atri_00017_169	Spun_06942T0
HG_75398	Nvec_7191_	Tadh_62381
HG_31135	Smoe_420116_fgenesh2_pg_C_scaffold_45000025	Smoe_416763_fgenesh2_pg_C_scaffold_32000001	Hmag_231882	Smoe_407388_fgenesh2_pg_C_scaffold_7000019
HG_21077	Nvec_58335_SMC_N	Aque_209170	Aque_207410	Aque_207964	Aque_209751	Aque_208125	Aque_208126
HG_11421	Mley_ML085715b	Mley_ML085734b	Mley_ML085732b	Mley_ML38411a	Mley_ML215421a	Mley_ML215422b	Mley_ML085731a	Mley_ML085741b	Mley_ML085730b	Mley_ML085733a	Mley_ML34231a	Mley_ML38412a	Nvec_4349_efhand	Nvec_4348_efhand	Mley_ML08929a
HG_24004	Adig_00274	Adig_20199	Nvec_44474_Cyclin_C	Nvec_51639_	Mley_ML07982a	Pbac_3478481
HG_20002	Mley_ML03448a	Mley_ML11575a	Mley_ML17477a	Mley_ML17478a	Nvec_2428_ShTK	Mley_ML48741a	Mley_ML17476a
HG_46552	Adig_03113	Mley_ML11356a	Mley_ML038712a
HG_48143	Hmag_207568	Mley_ML01167a	Mley_ML07216a
HG_9955	Bnat_85781_estExt_fgenesh1_pg_C_60100	Mley_ML00881a	Hmag_210833	Mley_ML04823a	Hmag_210836	Mley_ML00882a	Ehux_96343_fgeneshEH_pg_5_135	Pbac_3473186	Pbac_3461193	Pbac_3469336	Bnat_132955_aug1_19_g7663	Bnat_90076_estExt_fgenesh1_pg_C_610109	Ehux_241669_gm1_33800039	Ehux_49748_gw1_11_98_1	Bnat_126724_aug1_3_g1432	Bnat_128223_aug1_6_g2931	Bnat_89877_estExt_fgenesh1_pg_C_570049	Mley_ML20262a
HG_1910	Nvec_31535_Oxysterol_BP	Nvec_16470_EGF	Nvec_18951_EGF	Nvec_5095_	Nvec_8983_	Adig_23901	Adig_07147	Adig_16841	Nvec_41911_PAN	Nvec_36925_EGF	Nvec_12088_EGF	Adig_06532	Adig_18543	Adig_07904	Adig_07621	Adig_21786	Adig_19474	Adig_21787	Adig_18596	Adig_21387	Adig_24571	Adig_23373	Nvec_18624_EGF	Nvec_54948_PAN	Nvec_36924_EGF	Adig_12659	Adig_14491	Adig_12658	Adig_16203	Nvec_4492_PPI_Ypi1	Nvec_25113_EGF	Nvec_27636_	Nvec_45350_PAN	Nvec_57632_Fibrinogen_C	Nvec_45352_PAN	Tadh_55274	Tadh_55270	Nvec_56569_	Tadh_51257	Tadh_55273	Tadh_55268	Tadh_61683	Tadh_55272	Tadh_61411	Tadh_60661	OcarG_3595	Tadh_60662	Tadh_59915	Nvec_51649_PAN	Tadh_61410	Tadh_59881	Nvec_36646_	Tadh_64393	Tadh_59880	Tadh_59879	Tadh_63826	Tadh_62745	Nvec_46393_PAN	Nvec_20416_Hormone_6	Tadh_55265	Nvec_41392_Nanovirus_C8	Nvec_44233_	Nvec_56553_	Nvec_54254_Fibrinogen_C	Nvec_33869_Fibrinogen_C	Tadh_59876	Nvec_5094_Fibrinogen_C	Tadh_59874	Nvec_23919_Nanovirus_C8	Tadh_59530	OcarG_4298	Tadh_55266	Tadh_59875	Tadh_60639	Tadh_59873	Nvec_10558_Fibrinogen_C	Nvec_7084_	Nvec_1458_PAN	Tadh_59872	Nvec_34346_	Nvec_21445_	Nvec_1465_PAN	Nvec_49342_	OcarG_9229	Nvec_54946_EGF	Nvec_39088_	Nvec_45207_PAN	Tadh_55269	OcarG_7059	OcarG_1056	Tadh_59878	Nvec_4712_PAN	Nvec_10899_PAN	Nvec_12087_	Nvec_24755_	Nvec_39512_	Nvec_20453_	Nvec_23728_	Nvec_31095_	Nvec_34215_	Nvec_39522_PAN	Nvec_7308_PAN	Nvec_39862_PAN	Nvec_47021_	Tadh_55271
HG_8983	Adig_07546	Adig_16619	Adig_14353	Adig_19443	Adig_20801	Adig_09427	Adig_19447	Nvec_53761_	Nvec_26299_	Nvec_18257_	Pbac_3464402	Nvec_46456_	Nvec_51894_	Adig_19446	Mley_ML020060a	Pbac_3466781	Nvec_31772_	Nvec_3791_MACPF	Nvec_39973_	Pbac_3465240	Nvec_50033_	Nvec_16168_
HG_72271	Nvec_15376_	OcarG_10500
HG_8637	Hmag_216072	Hmag_227596	Hmag_211272	Hmag_217944	Hmag_204993	Hmag_224125	Hmag_200384	Hmag_212715	Hmag_201948	Hmag_205382	Hmag_219698	Hmag_211443	Hmag_218456	Hmag_220550	Hmag_200523	Hmag_206127	Hmag_212307	Hmag_200554	Hmag_206516	Hmag_201609	Hmag_216041	Hmag_229793	Aque_230207
HG_19082	Bnat_58457_fgenesh1_pm_93_3	Atri_00013_127	Atha_AT3G27110_1_Peptidase_family_M48_family_protein	Crei_116429_e_gwW_1_209_1	Ehux_444177_estExtDG_fgenesh_newKGs_kg_C_2960023	Ehux_439806_estExtDG_fgenesh_newKGs_kg_C_1080054	Nvec_27437_Peptidase_M48
HG_61261	Crei_110332_e_gwH_1043_3_1	Hmag_206662
HG_10810	Aque_227377	Tadh_6574	Atha_AT2G35790_1_unknown_protein_CONTAINS_InterPro_DOMAIN_s_Protein_of_unknown_function_DUF1301_InterPro_IPR009724_Has_116_Blast_hits_to_116_proteins_in_49_species_Archae_0_Bacteria_0_Metazoa_53_Fungi_6_Plants_49_Viruses_0_Other_Eukaryotes_8_source_NCBI_BLink	Ppat_138264_e_gw1_145_65_1	Cow_04747T0	Hmag_225453	Falb_04631T0_04631	OcarG_7608	Atri_00080_89	Smoe_115599_e_gw1_51_258_1	Bnat_136824_aug1_36_g11532	Ttra_06860T0_06860	Sros_01153T0	Rfil_569358174
HG_11593	Ttra_06758T0_06758	Sros_06757T0	Adig_17235	Tadh_58648	OcarG_6561	Aque_227081	Cow_06920T0	Adig_05559	Adig_19740
HG_46534	Adig_02293	Pbac_3479535	Pbac_3477261
HG_36509	Nvec_36630_DUF1312	Nvec_38812_	Nvec_50734_	Tadh_63958
HG_72494	Adig_22729	Tadh_58636
HG_21907	Nvec_23411_Glyco_transf_8	Nvec_24310_	Nvec_1969_Glyco_transf_8	Falb_06287T0_06287	Nvec_10617_	Rfil_569349969
HG_15746	Tadh_55813	Ttra_06646T0_06646_amine_oxidase_478_aa	Cow_06805T0	Cfra_g3916	Spun_01820T0	Sarc_g960	Nvec_57609_	Sarc_g8441	Nvec_44352_Toxin_28
HG_10695	Nvec_39510_VWA	Nvec_13163_VWA	Nvec_44915_VWA	Nvec_21404_VWA	Nvec_28093_VWA	Nvec_36058_VWA	Nvec_49020_VWA	Nvec_4807_VWA	Nvec_34254_VWA	Nvec_4505_VWA	Nvec_47869_VWA	Nvec_56236_VWA	Nvec_41771_	Nvec_29005_	Nvec_55974_	Bnat_130585_aug1_11_g5293
HG_13230	Aque_223937	Adig_08810
HG_26907	Nvec_32600_	Adig_22473	OcarG_2585	Nvec_25802_	Tadh_52640
HG_12099	Bnat_87866_estExt_fgenesh1_pg_C_250072	Bnat_90511_estExt_fgenesh1_pg_C_720047	Cfra_g2978	Ehux_218568_gm1_7900230	Ehux_199589_gm1_1000289	Hmag_201169	Hmag_207818	Crei_94476_fgenesh1_est_C_scaffold_15000006	Hmag_201454	Sarc_g1274	Hmag_211463	Hmag_202913	Hmag_211462
HG_1213	Ppat_47940_gw1_202_39_1	Atha_AT1G43260_1_hAT_transposon_superfamily_protein	Hmag_210129	Hmag_212363	Atri_04599_1	Atri_00019_260	Hmag_204684	Atri_03582_1	Atri_00060_85	Atha_AT5G31412_1_hAT_transposon_superfamily_protein	Atri_00071_210	Atri_00033_193	Atri_02623_1	Atri_00059_84	Atri_00013_124	Atri_00049_11	Atri_00027_90	Hmag_227730	Hmag_207348	Hmag_227356	Hmag_227550	Atri_00037_130	Atri_04525_1	Atri_03357_1	Atri_00184_13	Hmag_219045	Atri_00072_70	Atri_00078_66	Atri_02984_1	Atha_AT1G36095_1_DNA_binding	Atri_00170_3	Atri_00001_63	Atri_00049_213	Atri_00117_37	Atri_00137_60	Atri_00023_5	Atri_00081_15	Atri_00018_117	Atri_03070_1	Atri_03230_1	Atri_00106_47	Atri_00193_6	Atri_00104_48	Atri_00064_6	Atri_00031_33	Atri_00091_63	Atri_00002_158	Atri_00011_88	Atri_00019_369	Atri_00052_5	Atri_01790_1	Atri_00140_19	Atri_00129_40	Atri_00718_1	Atri_00013_216	Atri_00063_49	Atri_01563_1	Atri_03848_1	Atri_00050_64	Atri_00156_22	Atri_04151_1	Atri_00131_49	Atri_00086_48	Atri_00023_120	Atri_00004_226	Atri_00010_366	Atri_00129_26	Atri_00072_12	Atri_00060_22	Atri_00061_263	Atri_02283_1	Atri_00046_78	Atri_03727_1	Atri_00069_108	Atri_03929_1	Atri_04065_1	Atri_00068_134	Atri_00046_115	Atri_02301_1	Atri_00108_32	Atri_00033_19	Atri_00089_38	Atri_00004_26	Atri_00140_20	Atri_00063_82	Atri_02681_1	Atri_00247_1	Atri_00078_110	Atri_00022_319	Atri_00066_156	Atri_00032_218	Atri_00039_57	Atri_00599_1	Atri_00174_14	Atri_00094_24	Atri_00006_310	Atri_00427_2	Atri_00090_15	Atri_00061_114	Atri_02148_1	Atri_02853_1	Atri_00016_95	Atri_00022_338	Atri_00014_15	Atri_00130_11	Atri_00050_61	Atri_02649_1	Atri_05048_1	Atri_03042_1	Atha_AT2G43780_1_unknown_protein_Has_30_Blast_hits_to_30_proteins_in_11_species_Archae_0_Bacteria_0_Metazoa_0_Fungi_0_Plants_30_Viruses_0_Other_Eukaryotes_0_source_NCBI_BLink	Atri_00066_166	Atri_00001_596	Atri_00103_39	Atri_00126_67	Atri_00164_16	Atri_04199_1	Atri_00045_29	Atri_00012_242	Atri_00047_19	Atri_00034_13	Atri_00121_12	Atri_00004_276	Atri_00033_158	Atri_00036_132	Atri_00528_1	Atri_03913_1	Atri_00099_123	Atri_00084_44	Atri_00214_4	Atri_00067_41	Atri_01229_1	Atri_00129_82	Atri_02946_1	Atri_00090_14	Atri_00085_43	Atri_00015_70	Atri_00037_124	Atri_00013_155	Atri_00161_27	Atri_00136_43	Atri_00167_20	Atri_00045_270	Atri_04639_1	Atri_00141_2
HG_64191	Nvec_4823_HTH_1	Crei_182359_estExt_fgenesh2_kg_C_30118
HG_17268	Smoe_438614_estExt_fgenesh2_pg_C_30576	Ppat_167456_1460004	Smoe_438556_estExt_fgenesh2_pg_C_30461	Atha_AT5G42950_1_GYF_domain_containing_protein	Atri_00059_49	Nvec_34405_GLTT	Ppat_170788_2610006	Ppat_78335_scaf_70000152
HG_23050	Nvec_39167_	Nvec_3264_	Nvec_44921_Pepsin_I3	Nvec_54909_Phe_tRNA_synt_N	Nvec_24334_ATP_synt_8	Aque_226076
HG_46342	Nvec_28262_Sarcoglycan_1	Nvec_9973_Gp5_C	Nvec_13863_CXC
HG_30419	Spun_03413T0	Nvec_35540_IF3_N	Amac_10962T0	Amac_11559T0
HG_15828	Tadh_63015	Crei_111338_e_gwW_8_277_1	Ppat_126968_e_gw1_62_76_1	Smoe_67834_gw1_6_1300_1	Ppat_114578_e_gw1_10_121_1	Atri_00022_304	Atha_AT5G26880_1_AGL26_AGAMOUS_like_26	Nvec_38033_	Ttra_08121T0_08121_RNA_methyltransferase_TrmH_187_aa
HG_13899	Atha_AT3G17450_1_hAT_dimerisation_domain_containing_protein	Atha_AT1G79740_1_hAT_transposon_superfamily	Atha_AT4G15020_1_hAT_transposon_superfamily	Atha_AT3G22220_1_hAT_transposon_superfamily	Atha_AT3G13030_1_hAT_transposon_superfamily_protein	Atha_AT3G13020_1_hAT_transposon_superfamily_protein	Atha_AT3G13010_1_hAT_transposon_superfamily_protein	Hmag_213904	Atri_00025_317	Hmag_220020	Atri_00091_24
HG_16570	Crei_143866_Chlre2_kg_scaffold_9000097	Ppat_205197_estExt_Genewise1_C_250224	Atri_00065_69	Atha_AT1G50000_1_methyltransferases	Smoe_80724_e_gw1_3_1437_1	Ehux_112111_fgeneshEH_pg_163_13	Bnat_128449_aug1_6_g3157	Nvec_40689_DUF558	Tadh_52966
HG_13384	Nvec_15018_	Nvec_58757_GRP	Nvec_57564_	Nvec_3186_	Nvec_28464_	Nvec_7199_	Nvec_38934_	Nvec_23705_	Nvec_32036_	Nvec_39828_	Pbac_3474851	Ppat_104293_scaf_10772000001
HG_32948	Hmag_212174	Adig_00452	Adig_00492	Sarc_g5884
HG_33144	Cfra_g6804	Sarc_g946	Cow_00959T0	Adig_15773
HG_29017	Adig_21192	Nvec_21820_DUF622	Mley_ML017937a	Mley_ML03657a	Pbac_3465025
HG_21664	Bnat_67337_fgenesh1_pg_3_280	Aque_227438	Bnat_77049_fgenesh1_pg_45_91	OcarG_2121	Nvec_3385_3_5_exonuc	OcarG_2120
HG_18007	Nvec_18703_DNA_pol_A	Ttra_01489T0_01489_vacuolar_proton_pump_subunit_F_434_aa	Ppat_192867_1880069	Smoe_428345_fgenesh2_pg_C_scaffold_101000022	Atha_AT1G53345_1_unknown_protein_INVOLVED_IN_biological_process_unknown_LOCATED_IN_endomembrane_system_EXPRESSED_IN_8_plant_structures_EXPRESSED_DURING_4_anthesis_F_mature_embryo_stage_petal_differentiation_and_expansion_stage_E_expanded_cotyledon_stage_D_bilateral_stage_BEST_Arabidopsis_thaliana_protein_match_is_unknown_protein_TAIR_AT5G09580_1_Has_201_Blast_hits_to_201_proteins_in_75_species_Archae_6_Bacteria_102_Metazoa_2_Fungi_0_Plants_47_Viruses_7_Other_Eukaryotes_37_source_NCBI_BLink	Atri_00044_35	Atha_AT5G09580_1_unknown_protein_BEST_Arabidopsis_thaliana_protein_match_is_unknown_protein_TAIR_AT1G53345_1_Has_53_Blast_hits_to_53_proteins_in_12_species_Archae_0_Bacteria_2_Metazoa_0_Fungi_0_Plants_50_Viruses_0_Other_Eukaryotes_1_source_NCBI_BLink	Ttra_01444T0_01444
HG_4341	Aque_221065	Aque_211722	Aque_212822	Aque_227760	Aque_202659	Aque_223928	Aque_204230	Aque_215122	Aque_227656	Aque_227761	Aque_208755	Aque_215164	Aque_202530	Aque_215151	Aque_215165	Aque_213048	Aque_207286	Aque_206013	Aque_223691	Aque_223690	Aque_201854	Aque_225968	Aque_200739	Aque_206103	Aque_208290	Aque_220009	Aque_200664	Aque_221256	Aque_227762	Aque_215167	Aque_213047	Aque_213046	Aque_218475	Aque_210086	Aque_215163	Aque_206281	Nvec_10158_MMR_HSR1	Aque_215156	Aque_227758	Aque_213887	Aque_213192	Aque_227756	Aque_208757	Aque_206761	Aque_200372	Aque_212820	Aque_209237	Aque_210085	Aque_218471	Aque_211030	Aque_218059	Aque_202260	Aque_200052	OcarG_108	Aque_215149	Aque_209238
HG_12960	Adig_21525	Adig_00451	Adig_18441	Adig_02678	Aque_228146	Aque_214640	Aque_212309	Adig_05204	Aque_211056	Adig_02679	Aque_201233	Aque_214633
HG_21013	Adig_12028	Adig_22294	Adig_16689	Adig_16688	OcarG_605	OcarG_3703	Adig_12843
HG_6867	Nvec_13854_	Adig_01050	Adig_13277	Adig_00217	Adig_24453	Adig_10596	Nvec_12666_DUF349	Nvec_58556_4F5	Adig_21982	Adig_06755	Nvec_46318_DUF947	Nvec_20440_SRP_alpha_N	Adig_14939	Nvec_45364_	Nvec_52938_	Adig_00224	Nvec_5306_	Nvec_58409_DUF947	Nvec_3873_	Adig_17754	Nvec_39149_4F5	Nvec_37404_4F5	Adig_22965	Nvec_29107_DUF349	Nvec_41080_	Nvec_30051_	Nvec_8965_E_MAP_115	Adig_15764	Adig_07423	Adig_22721	Nvec_9579_7kD_DNA_binding	Nvec_49555_	Aque_214472
HG_34721	Nvec_44315_M	Adig_01278	Nvec_52732_M	Amac_04992T0
HG_75388	Nvec_56783_YicC_N	Ppat_103796_scaf_4910000001
HG_35263	Adig_07420	Aque_224571	Aque_217723
HG_61971	Nvec_8855_	Aque_230264
HG_13999	Cfra_g2598	Sarc_g25090	Mbre_16917	Sros_06037T0	Cow_03884T0	Spun_02045T0	Tadh_25985	Amac_03182T0	Amac_10459T0	Scer_YFR025C_Histidinolphosphatase_catalyzes_the_eighth_step_in_histidine_biosynthesis_mutations_cause_histidine_auxotrophy_and_sensitivity_to_Cu_Co_and_Ni_salts_transcription_is_regulated_by_general_amino_acid_control_Source_SGD_Acc_S000001921_HIS2_SGD	Adig_16370
HG_23237	Nvec_54628_RecR	Nvec_55961_	Nvec_35921_Myelin_PLP	Nvec_22686_zf_C3HC4	Nvec_38449_zf_C3HC4	Tadh_55887
HG_48320	Adig_10147	Nvec_30743_	Tadh_58426
HG_14090	Adig_18163	Cow_09121T0	Cow_09117T0	Cow_08953T0	Cow_08357T1	Cow_09236T0	Cow_08357T0	Cow_05185T0	Cow_08276T0	Cow_08309T0	Cow_08900T0
HG_6594	Spun_05731T0	Hmag_218229	Hmag_226145	Hmag_214745	Hmag_211266	Hmag_207867	Hmag_219971	Hmag_226945	Adig_20461	Hmag_218230	Hmag_221697	Hmag_221699	Nvec_6207_	Scer_YLR286C_Endochitinase_required_for_cell_separation_after_mitosis_transcriptional_activation_during_the_G1_phase_of_the_cell_cycle_is_mediated_by_transcription_factor_Ace2p_Source_SGD_Acc_S000004276_CTS1_SGD	Smoe_409562_fgenesh2_pg_C_scaffold_10000460	Smoe_232123_fgenesh1_pm_C_scaffold_22000014	Atri_00095_62	Hmag_214743	Atri_00095_151	Atri_00095_61	Atri_00111_15	Smoe_231185_fgenesh1_pm_C_scaffold_10000090	Spun_04399T0	Smoe_126203_e_gw1_82_48_1	Atri_00014_107	Atha_AT5G24090_1_ATCHIA_CHIA_chitinase_A	Smoe_15257_gw1_22_127_1	Smoe_232630_fgenesh1_pm_C_scaffold_29000025	Smoe_92194_e_gw1_13_246_1	Smoe_236715_fgenesh1_pm_C_scaffold_152000010	Atri_00016_67	Spun_00753T0	Hmag_233395	Nvec_23387_REX1	Atri_00095_63
HG_41237	Adig_16701	Tadh_51596	Adig_04046
HG_28888	Hmag_222522	Ppat_122957_e_gw1_42_8_1	Ppat_116134_e_gw1_15_6_1	Ppat_130740_e_gw1_84_7_1	Ppat_135461_e_gw1_120_68_1
HG_75096	Nvec_23690_N6_N4_Mtase	Aque_206140
HG_23629	Nvec_19645_Smr	Adig_00289	Nvec_19419_	OcarG_3022	Nvec_59579_	Tadh_58677
HG_4948	Mbre_32666	Atha_AT1G79320_1_AtMC6_MC6_metacaspase_6	Atha_AT1G79340_1_AtMC4_MC4_metacaspase_4	Smoe_430194_fgenesh2_pg_C_scaffold_125000073	Cfra_g6204	Sarc_g16505	Spun_07445T0	Amac_11423T0	Amac_13881T0	Amac_07872T0	Amac_09619T0	Amac_04132T0	Spun_04744T0	Scer_YOR197W_Putative_cysteine_protease_similar_to_mammalian_caspases_involved_in_regulation_of_apoptosis_upon_H2O2_treatment_contributes_to_clearance_of_insoluble_protein_aggregates_during_normal_growth_may_be_involved_in_cell_cycle_progression_Source_SGD_Acc_S000005723_MCA1_SGD	Amac_01634T0	Atri_00002_106	Cfra_g6338	Amac_17179T0	Sros_07324T0	Atha_AT1G02170_1_LOL3_ATMCPB1_MCP1B_ATMC1_MC1_metacaspase_1	Atha_AT4G25110_1_AtMC2_MC2_metacaspase_2	Amac_17448T0	Ppat_127529_e_gw1_65_89_1	Atri_00038_150	Ehux_43172_gw1_322_10_1	Atha_AT5G64240_2_AtMC3_MC3_metacaspase_3	Ppat_116469_e_gw1_16_68_1	Amac_17178T0	Crei_138763_estExt_gwp_1W_C_310099	Smoe_104974_e_gw1_30_214_1	Ehux_202860_gm1_1700383	Mbre_29825	Atri_00095_68	Atha_AT5G04200_1_AtMC9_MC9_metacaspase_9	Crei_170566_fgenesh2_pg_C_scaffold_14000016	Smoe_152567_estExt_Genewise1_C_370139	Smoe_270839_estExt_fgenesh1_kg_C_140005	Atha_AT1G79310_1_AtMC7_MC7_metacaspase_7	Ppat_123168_e_gw1_43_173_1	Ppat_123059_e_gw1_43_105_1	Atha_AT1G79330_1_AMC6_ATMCP2B_ATMC5_MC5_metacaspase_5	Atha_AT1G16420_1_ATMC8_MC8_metacaspase_8	Ppat_140308_e_gw1_165_99_1	Atri_00037_50	Amac_07952T0	Ppat_199535_3730021	Amac_13107T0	Ppat_64153_scaf_2000030	Ehux_457813_estExtDG_Genemark1_C_2760028	Ehux_433076_estExtDG_fgenesh_newKGs_kg_C_80217	Hmag_205977	Atri_00002_105
HG_20812	Tadh_59079	Adig_16385	Hmag_216791	Nvec_47143_TPR_2	Aque_224174	OcarG_5408
HG_13909	Adig_07827	Mbre_24540	Cow_06530T0	Nvec_4487_	Hmag_223399	Spun_01647T0	Tadh_53983	Sros_08299T0	Aque_229283
HG_3888	Ehux_96819_fgeneshEH_pg_7_192	Ehux_223025_gm1_10700100	Ehux_239826_gm1_29700005	Ehux_110267_fgeneshEH_pg_132_56	Ehux_248106_gm1_63200004	Ehux_201642_gm1_1400335	Ehux_449052_estExtDG_Genemark1_C_120449	Ehux_96160_fgeneshEH_pg_4_390	Ehux_249232_gm1_75400007	Ehux_120543_fgeneshEH_pg_656_6	Ehux_99249_fgeneshEH_pg_18_47	Ehux_113653_fgeneshEH_pg_196_12	Ehux_212678_gm1_5300189	Ehux_104796_fgeneshEH_pg_62_73	Ehux_117896_fgeneshEH_pg_366_12	Ehux_205367_gm1_2400059	Ehux_99698_fgeneshEH_pg_20_74	Ehux_240589_gm1_31100049	Ehux_461023_estExtDG_fgeneshEH_pg_C_10358	Ehux_117984_fgeneshEH_pg_372_3	Ehux_252260_gm1_128900002	Ehux_247406_gm1_57400004	Ehux_201680_gm1_1400373	Ehux_109540_fgeneshEH_pg_120_58	Ehux_462926_estExtDG_fgeneshEH_pg_C_190112	Ehux_225862_gm1_12700068	Ehux_97412_fgeneshEH_pg_10_36	Ehux_117666_fgeneshEH_pg_354_9	Ehux_122123_fgeneshEH_pg_1132_3	Ehux_96217_fgeneshEH_pg_5_9	Ehux_211614_gm1_4800219	Ehux_435258_estExtDG_fgenesh_newKGs_kg_C_260038	Ehux_119233_fgeneshEH_pg_465_10	Ehux_122056_fgeneshEH_pg_1102_2	Ehux_248266_gm1_64900004	Ehux_115952_fgeneshEH_pg_273_16	Ehux_206069_gm1_2500339	Ehux_236745_gm1_24000008	Ehux_219303_gm1_8400152	Ehux_96772_fgeneshEH_pg_7_145	Ehux_197695_gm1_700005	Ehux_109961_fgeneshEH_pg_127_15	Ehux_115434_fgeneshEH_pg_252_17	Ehux_372180_fgenesh_newKGs_kg_810_2_2698301_2	Ehux_197077_gm1_500256	Ehux_116611_fgeneshEH_pg_301_2	Ehux_95812_fgeneshEH_pg_4_42	Ehux_250970_gm1_101600003	Ehux_107768_fgeneshEH_pg_95_45	Ehux_463138_estExtDG_fgeneshEH_pg_C_210185	Ehux_228164_gm1_14400099	Ehux_195925_gm1_400047	Ehux_459654_estExtDG_Genemark1_C_5710001	Nvec_31627_	Ehux_467050_estExtDG_fgeneshEH_pg_C_1250038	Ehux_229792_gm1_15800086	Ehux_250461_gm1_92800006	Ehux_203726_gm1_2000046	Ehux_124455_fgeneshEH_pg_5349_1	Ehux_230756_gm1_16600089	Ehux_259547_gm1_937200001	Ehux_245789_gm1_47600022	Ehux_254707_gm1_265000001	Rfil_5693935678770_Reticulomyxa_filosa	Spun_00281T0
HG_14515	Sros_06184T0	Ehux_107539_fgeneshEH_pg_92_53	Ehux_215135_gm1_6400066	Sros_06174T0	Ehux_450555_estExtDG_Genemark1_C_270201	Ehux_242423_gm1_35900030	Hmag_214863	Mley_ML019144a	Ehux_229284_gm1_15400080	Hmag_214865
HG_46542	Nvec_30796_SNARE	Nvec_55906_SNARE	Tadh_53534
HG_11360	Cow_03768T0	Aque_228750	Adig_07556	Amac_09414T0	Amac_05971T0	Hmag_213968	Tadh_63552	Ehux_238253_gm1_26400037	Ttra_09160T0_09160	Sros_02484T0
HG_1645	Ehux_107448_fgeneshEH_pg_91_32	Ehux_112001_fgeneshEH_pg_161_24	Ehux_120387_fgeneshEH_pg_624_2	Ehux_465093_estExtDG_fgeneshEH_pg_C_620108	Ehux_204733_gm1_2200190	Ehux_113658_fgeneshEH_pg_196_17	Ehux_105876_fgeneshEH_pg_72_60	Ehux_107586_fgeneshEH_pg_93_27	Ehux_218713_gm1_8000142	Ehux_227100_gm1_13600104	Ehux_107556_fgeneshEH_pg_92_70	Ehux_245036_gm1_44300022	Ehux_108701_fgeneshEH_pg_108_7	Ehux_247850_gm1_61100002	Ehux_116569_fgeneshEH_pg_299_8	Ehux_103183_fgeneshEH_pg_47_50	Ehux_249488_gm1_78600004	Ehux_221847_gm1_9900056	Ehux_216536_gm1_7000023	Ehux_228261_gm1_14500049	Ehux_113527_fgeneshEH_pg_191_24	Ehux_211190_gm1_4700064	Ehux_224339_gm1_11700062	Ehux_254542_gm1_248000001	Ehux_211325_gm1_4700199	Ehux_220628_gm1_9200089	Ehux_220457_gm1_9100094	Ehux_244587_gm1_42500020	Ehux_223486_gm1_11000022	Ehux_206290_gm1_2600179	Ehux_223345_gm1_10900053	Ehux_208438_gm1_3500219	Ehux_245450_gm1_46100006	Ehux_244694_gm1_43000005	Ehux_201984_gm1_1500220	Ehux_256894_gm1_542200001	Ehux_238670_gm1_27400043	Ehux_208535_gm1_3500316	Ehux_248804_gm1_70600005	Ehux_123049_fgeneshEH_pg_1737_1	Ehux_229239_gm1_15400035	Ehux_115156_fgeneshEH_pg_242_28	Ehux_218309_gm1_7800208	Ehux_249414_gm1_77700001	Nvec_54853_E_MAP_115	Ehux_94777_fgeneshEH_pg_1_48	Ehux_260675_gm1_1154700001	Ehux_99743_fgeneshEH_pg_20_119	Ehux_233937_gm1_19900001	Ehux_123670_fgeneshEH_pg_2868_1	Ehux_113191_fgeneshEH_pg_183_46	Ehux_202615_gm1_1700138	Ehux_227815_gm1_14200045	Ehux_467429_estExtDG_fgeneshEH_pg_C_1410001	Ehux_222212_gm1_10200055	Ehux_219175_gm1_8400024	Ehux_231847_gm1_17600038	Ehux_214961_gm1_6300140	Ehux_228817_gm1_15000110	Ehux_111234_fgeneshEH_pg_148_23	Ehux_122539_fgeneshEH_pg_1324_3	Ehux_239286_gm1_28500044	Ehux_123258_fgeneshEH_pg_2022_1	Ehux_116258_fgeneshEH_pg_285_3	Ehux_211741_gm1_5000068	Ehux_229249_gm1_15400045	Ehux_118508_fgeneshEH_pg_404_15	Ehux_238906_gm1_27800033	Ehux_250619_gm1_95600006	Ehux_114571_fgeneshEH_pg_223_30	Ehux_216652_gm1_7000139	Ehux_251563_gm1_112800004	Ehux_215662_gm1_6600091	Ehux_219224_gm1_8400073	Ehux_217925_gm1_7600058	Ehux_219914_gm1_8800148	Ehux_256647_gm1_508000001	Ehux_230572_gm1_16500023	Ehux_201750_gm1_1400443	Ehux_237921_gm1_25900036	Ehux_95584_fgeneshEH_pg_3_259	Ehux_252107_gm1_125000003	Ehux_199845_gm1_1100017	Ehux_258260_gm1_737100001	Ehux_234422_gm1_20400046	Ehux_245997_gm1_48600005	Ehux_209466_gm1_3900192	Ehux_219968_gm1_8800202	Ehux_215227_gm1_6400158	Ehux_235792_gm1_22500039	Ehux_232175_gm1_17900029	Ehux_115964_fgeneshEH_pg_273_28	Ehux_237000_gm1_24300049	Ehux_202725_gm1_1700248	Ehux_207976_gm1_3400086	Ehux_246131_gm1_49200005	Ehux_98715_fgeneshEH_pg_15_133	Ehux_194531_gm1_100831	Ehux_243930_gm1_40300028	Ehux_254927_gm1_288300003	Ehux_110959_fgeneshEH_pg_142_59	Ehux_257567_gm1_637700001	Ehux_251140_gm1_104500006	Ehux_219166_gm1_8400015	Ehux_227342_gm1_13800108	Ehux_204885_gm1_2200342	Ehux_235370_gm1_21800013	Ehux_238219_gm1_26400003	Ehux_120149_fgeneshEH_pg_584_3	Ehux_237819_gm1_25700060	Nvec_2149_	Ehux_226527_gm1_13300017	Ehux_245037_gm1_44300023	Ehux_461409_estExtDG_fgeneshEH_pg_C_40288	Ehux_244296_gm1_41600002
HG_8941	Nvec_58810_DUF1613	Nvec_18164_E_MAP_115	Nvec_38941_Remorin_C	Nvec_45980_C1_3	Nvec_14341_DUF1339	Nvec_58611_Collagen	Nvec_32010_Ada_Zn_binding	Nvec_18162_E_MAP_115	Nvec_58418_DUF1110	Nvec_7620_Remorin_N	Nvec_58106_DUF930	Nvec_4660_DUF1252	Nvec_44812_DUF586	Nvec_46625_	Nvec_4659_	Nvec_6267_DUF930	Nvec_44052_	Nvec_39198_RPEL	Pbac_3462174	Nvec_21005_	Nvec_56080_	Nvec_18163_
HG_21882	Crei_176361_fgenesh2_pg_C_scaffold_36000021	Hmag_230045	Hmag_214620	Hmag_231042	Hmag_214618	Hmag_214619
HG_18225	Cow_06328T0	Adig_16663	Ppat_163840_600180	Adig_06185
HG_18120	Cow_04277T0	Aque_222853	Adig_13499	OcarG_8186
HG_12158	Bnat_86669_estExt_fgenesh1_pg_C_120201	Ehux_462224_estExtDG_fgeneshEH_pg_C_120009	Cfra_g5004	Sarc_g24625	Nvec_36968_	Spun_00828T0	Atri_00009_375	Atha_AT5G53800_1_unknown_protein_Has_30201_Blast_hits_to_17322_proteins_in_780_species_Archae_12_Bacteria_1396_Metazoa_17338_Fungi_3422_Plants_5037_Viruses_0_Other_Eukaryotes_2996_source_NCBI_BLink	Smoe_139660_estExt_Genewise1_C_01199	Falb_04766T0_04766	Crei_114118_e_gwW_9_283_1	Ppat_163559_570131	Rfil_569340412
HG_6692	Crei_119173_e_gwW_27_33_1	Atha_AT2G42790_1_CSY3_citrate_synthase_3	Spun_04557T0	Ppat_163507_560152	Atha_AT3G58750_1_CSY2_citrate_synthase_2	Ppat_114451_e_gw1_10_51_1	Smoe_266549_estExt_fgenesh1_pm_C_00078	Atri_00162_24	Ttra_07634T0_07634_citrate_Si_synthase_448_aa	Spun_06716T0	Bnat_49951_estExt_Genewise1_C_610068	Aque_209100	Cow_04139T0	Amac_02442T0	Amac_00934T0	Atha_AT3G58740_1_CSY1_citrate_synthase_1	Bnat_44170_e_gw1_90_20_1	Nvec_13944_Citrate_synt	Aque_211802	Smoe_411022_fgenesh2_pg_C_scaffold_14000075	Smoe_93920_e_gw1_14_155_1	OcarG_6674	Falb_01596T0_01596	Rfil_569425321_2_methylcitrate_synthase_Reticulomyxa_filosa	Falb_01596T1_01596	Rfil_569421508	Rfil_569430305_citrate_synthase_Reticulomyxa_filosa	Spun_00262T0	Rfil_569425322_citrate_synthase_PrpC_Reticulomyxa_filosa	Rfil_569417168_citrate_synthase_Reticulomyxa_filosa	Ehux_197479_gm1_500658	Rfil_569410405_citrate_synthase_I_Reticulomyxa_filosa	Tadh_62912	Rfil_569430306_citrate_synthase_I_Reticulomyxa_filosa
HG_43884	Aque_227186	Hmag_208785	Hmag_232891
HG_46491	Adig_00746	Adig_21471	Mley_ML070829a
HG_70998	Mley_ML069131a	Nvec_53177_RTP
HG_31617	Aque_226580	Aque_226582	Aque_226581	Adig_14751
HG_31102	Nvec_45256_	Nvec_33756_zf_C3HC4	Hmag_210521	Tadh_60647
HG_14615	Ehux_260452_gm1_1106800001	Ehux_245673_gm1_47100007	Ehux_198851_gm1_900043	Ehux_240438_gm1_30800043	Ehux_240329_gm1_30600032	Ehux_202967_gm1_1800026	Ehux_243879_gm1_40200008	Ehux_239515_gm1_29000025	Nvec_59364	Ehux_260673_gm1_1153900001
HG_11975	Hmag_217431	Sarc_g10476	Sarc_g1627	Sarc_g11674	Sarc_g14990	Sarc_g11676	Sarc_g10475	Sarc_g24582	Sarc_g11404	Sarc_g24152	Sarc_g11673	Sarc_g14989	Sarc_g18241	Sarc_g10045
HG_13630	Bnat_84573_fgenesh1_pg_161_2	Atri_00039_95	Smoe_177641_estExt_Genewise1Plus_C_400532	Ppat_135320_e_gw1_118_133_1	Atha_AT5G32470_1_Haem_oxygenase_like_multi_helical	Ehux_260274_gm1_1072200001	Ehux_193713_gm1_100013	Adig_21837	Nvec_5947_Hydrolase	Smoe_442018_estExt_fgenesh2_pg_C_210039	Rfil_569366726
HG_14205	Nvec_4447_	Adig_03054	Nvec_46018_I_set	Nvec_4449_	Tadh_55515	Adig_24230	Tadh_53377	Adig_24555	Nvec_1337_	Nvec_43204_DnaB	Nvec_43976_I_set
HG_43866	Hmag_217399	Mley_ML154152a	Pbac_3462391
HG_35873	Hmag_214452	Mbre_33157	Sros_10968T0	Ttra_03563T0_03563
HG_28865	Hmag_204702	Hmag_208280	Hmag_234325	Hmag_234333	Ttra_04233T0_04233
HG_25984	Hmag_202984	Hmag_221960	Hmag_218490	Sarc_g10637	Sarc_g17118
HG_1526	Ehux_250748_gm1_97700004	Ehux_110313_fgeneshEH_pg_133_27	Ehux_352494_fgenesh_newKGs_kg_16_174_EST_ALL_fasta_Contig12153	Ehux_359249_fgenesh_newKGs_kg_79_40_EST_ALL_fasta_Contig11418	Ehux_352405_fgenesh_newKGs_kg_16_85_2692555_1	Ehux_212075_gm1_5100138	Ehux_355984_fgenesh_newKGs_kg_43_37_EST_ALL_fasta_Contig10766	Ehux_222751_gm1_10500027	Ehux_225588_gm1_12500117	Nvec_38828_	Ehux_251163_gm1_104800009	Ehux_369806_fgenesh_newKGs_kg_395_2_EST_ALL_fasta_Contig11418	Ehux_364111_fgenesh_newKGs_kg_160_28_2692555_1	Ehux_373437_fgenesh_newKGs_kg_1553_1_EST_ALL_fasta_Contig10766	Ehux_451886_estExtDG_Genemark1_C_520007	Ehux_353067_fgenesh_newKGs_kg_19_139_EST_ALL_fasta_Contig11418	Ehux_371283_fgenesh_newKGs_kg_570_17_2692555_1	Ehux_439926_estExtDG_fgenesh_newKGs_kg_C_1110070	Ehux_357181_fgenesh_newKGs_kg_56_52_EST_ALL_fasta_Contig10766	Ehux_372103_fgenesh_newKGs_kg_779_15_2692555_1	Ehux_234972_gm1_21100036	Ehux_316211_fgenesh_newKGs_pm_383_4	Ehux_358545_fgenesh_newKGs_kg_70_62_EST_ALL_fasta_Contig10766	Ehux_372643_fgenesh_newKGs_kg_975_4_2689878_5	Ehux_367150_fgenesh_newKGs_kg_247_14_2692555_1	Ehux_316491_fgenesh_newKGs_pm_445_4	Ehux_439840_estExtDG_fgenesh_newKGs_kg_C_1100005	Ehux_361105_fgenesh_newKGs_kg_107_20_EST_ALL_fasta_Contig10766	Ehux_234002_gm1_19900066	Ehux_349984_fgenesh_newKGs_kg_4_225_2693243_1	Ehux_368224_fgenesh_newKGs_kg_297_14_2689878_11	Ehux_350967_fgenesh_newKGs_kg_8_243_EST_ALL_fasta_Contig11418	Ehux_371324_fgenesh_newKGs_kg_578_9_2693243_1	Ehux_374482_fgenesh_newKGs_kg_7814_3_EST_ALL_fasta_Contig10766	Ehux_318054_fgenesh_newKGs_pm_9104_1	Ehux_309954_fgenesh_newKGs_pm_22_38	Ehux_198419_gm1_800174	Ehux_350708_fgenesh_newKGs_kg_7_205_2692555_1	Ehux_366497_fgenesh_newKGs_kg_220_7_2689878_11	Ehux_372311_fgenesh_newKGs_kg_842_12_2691369_2	Ehux_315817_fgenesh_newKGs_pm_321_1	Ehux_373738_fgenesh_newKGs_kg_2272_4_EST_ALL_fasta_Contig12153	Ehux_309164_fgenesh_newKGs_pm_11_70	Ehux_352837_fgenesh_newKGs_kg_18_113_EST_ALL_fasta_Contig10766	Ehux_350221_fgenesh_newKGs_kg_5_121_EST_ALL_fasta_Contig12153	Ehux_309085_fgenesh_newKGs_pm_10_85	Ehux_351039_fgenesh_newKGs_kg_9_58_EST_ALL_fasta_Contig11418	Ehux_228023_gm1_14300109	Ehux_209326_gm1_3900052	Ehux_370395_fgenesh_newKGs_kg_450_10_EST_ALL_fasta_Contig10766	Ehux_219564_gm1_8600199	Ehux_361550_fgenesh_newKGs_kg_115_20_EST_ALL_fasta_Contig11418	Ehux_363254_fgenesh_newKGs_kg_144_3_2691369_2	Ehux_351187_fgenesh_newKGs_kg_10_30_EST_ALL_fasta_Contig10766	Ehux_441230_estExtDG_fgenesh_newKGs_kg_C_1470058	Ehux_308920_fgenesh_newKGs_pm_8_70	Ehux_446492_estExtDG_fgenesh_newKGs_kg_C_8280004	Ehux_447142_estExtDG_fgenesh_newKGs_kg_C_18780003	Ehux_442688_estExtDG_fgenesh_newKGs_kg_C_1920040	Ehux_353666_fgenesh_newKGs_kg_22_136_EST_ALL_fasta_Contig12153	Ehux_198103_gm1_700413	Ehux_233536_gm1_19200076	Ehux_194166_gm1_100466	Ehux_357418_fgenesh_newKGs_kg_58_88_2691369_2	Ehux_440378_estExtDG_fgenesh_newKGs_kg_C_1250009	Ehux_369916_fgenesh_newKGs_kg_402_25_EST_ALL_fasta_Contig10766	Ehux_257429_gm1_618100001	Ehux_350015_fgenesh_newKGs_kg_4_256_2689878_11	Ehux_355809_fgenesh_newKGs_kg_40_155_2689878_6	Ehux_373649_fgenesh_newKGs_kg_2096_3_EST_ALL_fasta_Contig10766	Ehux_373837_fgenesh_newKGs_kg_2643_3_2689878_6	Ehux_368042_fgenesh_newKGs_kg_290_11_EST_ALL_fasta_Contig10766	Ehux_366796_fgenesh_newKGs_kg_233_8_EST_ALL_fasta_Contig10766	Ehux_372704_fgenesh_newKGs_kg_991_1_2689878_11	Ehux_352089_fgenesh_newKGs_kg_14_133_2689878_6	Ehux_357389_fgenesh_newKGs_kg_58_59_2689878_6	Ehux_356904_fgenesh_newKGs_kg_52_101_2689878_6	Ehux_431967_estExtDG_fgenesh_newKGs_kg_C_10369	Ehux_445043_estExtDG_fgenesh_newKGs_kg_C_3870008	Ehux_372996_fgenesh_newKGs_kg_1133_3_2692555_1	Ehux_446221_estExtDG_fgenesh_newKGs_kg_C_6710014	Ehux_355391_fgenesh_newKGs_kg_37_34_2689878_6	Ehux_438912_estExtDG_fgenesh_newKGs_kg_C_880054	Ehux_356100_fgenesh_newKGs_kg_45_24_2689878_6	Ehux_374456_fgenesh_newKGs_kg_7497_9_2689878_6	Ehux_374407_fgenesh_newKGs_kg_7121_9_2689878_6	Ehux_374217_fgenesh_newKGs_kg_5122_6_2689878_6	Ehux_446393_estExtDG_fgenesh_newKGs_kg_C_7530010	Ehux_368426_fgenesh_newKGs_kg_309_16_EST_ALL_fasta_Contig11418	Ehux_351293_fgenesh_newKGs_kg_10_136_2689878_6	Ehux_373664_fgenesh_newKGs_kg_2129_1_EST_ALL_fasta_Contig12153	Ehux_372563_fgenesh_newKGs_kg_941_4_2689878_11	Ehux_205044_gm1_2300110	Ehux_349575_fgenesh_newKGs_kg_3_138_2689878_6	Ehux_366276_fgenesh_newKGs_kg_211_41_2689878_5	Ehux_352074_fgenesh_newKGs_kg_14_118_EST_ALL_fasta_Contig10766	Ehux_440117_estExtDG_fgenesh_newKGs_kg_C_1180034	Ehux_369214_fgenesh_newKGs_kg_355_26_2693243_1	Ehux_441978_estExtDG_fgenesh_newKGs_kg_C_1680031	Ehux_197843_gm1_700153	Ehux_432625_estExtDG_fgenesh_newKGs_kg_C_50213	Ehux_203108_gm1_1800167	Ehux_354185_fgenesh_newKGs_kg_26_11_2689878_6	Ehux_374167_fgenesh_newKGs_kg_4585_4_EST_ALL_fasta_Contig11418	Ehux_447206_estExtDG_fgenesh_newKGs_kg_C_24010002	Ehux_363467_fgenesh_newKGs_kg_149_4_2689878_5	Ehux_244636_gm1_42700032	Ehux_370240_fgenesh_newKGs_kg_432_14_EST_ALL_fasta_Contig10766	Ehux_370717_fgenesh_newKGs_kg_482_5_2691369_2	Ehux_368457_fgenesh_newKGs_kg_310_26_2689878_6	Ehux_370432_fgenesh_newKGs_kg_453_16_2689878_5	Ehux_359454_fgenesh_newKGs_kg_81_59_2689878_6	Ehux_369256_fgenesh_newKGs_kg_357_15_2689878_6	Ehux_364065_fgenesh_newKGs_kg_159_36_2689878_6	Ehux_362089_fgenesh_newKGs_kg_124_39_EST_ALL_fasta_Contig12153	Ehux_356550_fgenesh_newKGs_kg_50_26_2689878_6	Ehux_372520_fgenesh_newKGs_kg_926_1_2689878_6	Ehux_439433_estExtDG_fgenesh_newKGs_kg_C_1010026	Ehux_372471_fgenesh_newKGs_kg_899_9_2689878_6	Ehux_373884_fgenesh_newKGs_kg_2865_3_2689878_6	Ehux_361448_fgenesh_newKGs_kg_113_22_2689878_6
HG_15613	Ppat_88426_scaf_169000071	Atri_00154_31	Crei_111837_e_gwW_7_292_1	Atha_AT2G17265_1_HSK_DMR1_homoserine_kinase	Smoe_85034_e_gw1_6_1165_1	Nvec_55582_GHMP_kinases	Atri_00041_39	Smoe_422443_fgenesh2_pg_C_scaffold_56000164	Atha_AT4G35295_1_homoserine_kinase_putative_HSK_putative
HG_7586	OcarG_8423	Aque_212544	Cow_02144T0	Ttra_05905T0_05905_counting_factor_60_406_aa	Spun_00894T0	Cow_07788T0	Ttra_09717T0_09717_lysophosphatidic_acid_phosphatase_type_6_523_aa	Ttra_06219T0_06219	Adig_08571	Ttra_00327T0_00327_counting_factor_60_427_aa	Adig_18227	Cfra_g34	Sarc_g6574	Nvec_27379_Acid_phosphat_A	Rfil_569428074	Rfil_5694160890504_Reticulomyxa_filosa	Falb_03956T0_03956	Rfil_5694145721157_partial_Reticulomyxa_filosa	Ttra_02669T0_02669	Ttra_05441T0_05441
HG_11378	Hmag_222943	Hmag_227377	Hmag_231311	Hmag_228885	Hmag_229202	Hmag_203612	Hmag_232898	Hmag_230784	Hmag_230160	Hmag_220946	Hmag_227779	Hmag_221028	Hmag_222061	Hmag_233495	Tadh_62458
HG_15170	Hmag_212332	Nvec_253_GRP	Adig_11914	Adig_18815	Nvec_52653_	Mley_ML13917a	Mley_ML03218a	Nvec_39954_	Pbac_3476177	Mley_ML05007a
HG_12153	Bnat_85588_estExt_fgenesh1_pg_C_50009	Ehux_204443_gm1_2100330	Sros_08438T0	Sros_09741T0	Rfil_569352224	Cfra_g4832	Rfil_569365533_Leu_Phe_tRNA_protein_transferase_Reticulomyxa_filosa	Bnat_31878_gw1_15_198_1	Mbre_38996	Sarc_g23750	Sarc_g23749	Nvec_47623_Leu_Phe_trans	Rfil_569422509
HG_72512	Adig_23606	Ttra_06344T0_06344
HG_71158	Hmag_221669	Tadh_62885
HG_71222	Hmag_230681	Aque_227477
HG_19018	Nvec_14271_Pkinase	Nvec_4877_	Aque_206254	Nvec_8526_	Nvec_4054_	Nvec_4053_	Aque_222806
HG_17089	Nvec_9751_Helicase_C	Adig_23850	Adig_14657	Adig_05164	Nvec_47087_	Mley_ML06713a	Nvec_26898_	Adig_23702
HG_23281	Nvec_49759_bZIP_1	Nvec_1975_MbeD_MobD	Nvec_13852_	Adig_09433	Adig_20993	Ttra_05850T0_05850
HG_11665	Adig_01068	Adig_12186	Adig_14489	Adig_12185	Nvec_51627_Sulfotransfer_1	Nvec_51628_Sulfotransfer_1	OcarG_10855	OcarG_4064	OcarG_10127	Hmag_217086	Tadh_61995	Aque_227793	Adig_09308	Ehux_240725_gm1_31400039
HG_11086	Adig_05675	Hmag_214022	OcarG_3599	Nvec_16471_Glyco_transf_8	Tadh_53929	Adig_05955	OcarG_6321	Mley_ML113416a	Nvec_6251_NMU	Mley_ML010526a
HG_33836	Mley_ML09067a	Pbac_3479562	Adig_20221	Nvec_27993_zf_C5HC2
HG_34611	Adig_23481	Mley_ML11225a	Pbac_3475945	Pbac_3477654
HG_34137	Cow_01500T0	OcarG_1637	Falb_05928T0_05928	Nvec_51957_Synaphin
HG_19715	OcarG_4016	OcarG_4017	Nvec_54268_Vicilin_N	OcarG_4909
HG_8568	Mley_ML161325a	Pbac_3460487	Mley_ML044710a	Mley_ML161327a	Adig_01878	Adig_18288	Adig_08375	Adig_18127	Adig_10747	Adig_15590	Adig_10746	Mley_ML00034a	Mley_ML044711a	Pbac_3464519	Mley_ML00036a	Mley_ML00035a	Adig_18287	Mley_ML161324a	Pbac_3467933	Pbac_3465455	Pbac_3471264	Pbac_3472278	Pbac_3464109
HG_18497	Adig_02316	Aque_217354	Hmag_221737	Tadh_64407
HG_33954	Ehux_78384_e_gw1_2989_1_1	Ehux_222756_gm1_10500032	Hmag_211737	Ehux_451400_estExtDG_Genemark1_C_410136
HG_74990	Nvec_17533_	Tadh_61298
HG_39032	Tadh_52757	Adig_03253	Adig_12059
HG_31407	Hmag_203708	Hmag_203357	Hmag_208199	OcarG_7217
HG_26431	Nvec_41461_	Adig_21794	OcarG_329
HG_65161	Nvec_11001_Filaggrin	Sarc_g8855
HG_22196	Nvec_22873_EGF_CA	Nvec_42838_7tm_1	Aque_226008	Nvec_36648_	Nvec_34279_PAN	Nvec_46871_PAN
HG_12814	Hmag_232594	Amac_06351T0	Ppat_93440_scaf_242000030	Ppat_95591_scaf_283000027	Ppat_229604_scaf_77000049	Ppat_87483_scaf_158000039	Ppat_98090_scaf_343000001	Ppat_82609_scaf_104000108	Ppat_70272_scaf_27000101	Ppat_82613_scaf_104000112	Ppat_64695_scaf_3000147	Ppat_70732_scaf_29000099
HG_16068	Adig_23730	Aque_210230	Adig_04210	Adig_17156	Adig_22569	Adig_21848	Adig_05055	Adig_17706	Adig_12249
HG_43656	Hmag_229256	Pbac_3467111	Mley_ML19594a
HG_34816	Hmag_208922	Mley_ML084428a	Pbac_3467036	Pbac_3475435
HG_40670	Ehux_199375_gm1_1000075	Adig_14572	Ehux_104088_fgeneshEH_pg_56_98
HG_14764	Pbac_3460342	Pbac_3464177	Pbac_3465972	Mley_ML020011a	Adig_14903	Mley_ML044131a	Mley_ML07525a	Nvec_7845_DUP	Mbre_9178	Ttra_03700T0_03700
HG_47704	Ehux_199574_gm1_1000274	Hmag_207101	Hmag_228691
HG_7653	Nvec_913_E_MAP_115	Hmag_213126	Hmag_204199	Pbac_3462027	Nvec_25843_	Hmag_210638	Hmag_229505	Hmag_213606	Hmag_229338	Hmag_228474	Hmag_203862	Hmag_224433	Hmag_222740	Hmag_225687	Hmag_208955	Hmag_211741	Hmag_206012	Hmag_226511	Hmag_206111	Hmag_232001	Hmag_216566	Hmag_203861	Hmag_232000	Hmag_229959	Hmag_219303	Hmag_213607	Hmag_229506	Pbac_3476741
HG_10593	Aque_224686	Cow_04959T0	Bnat_80501_fgenesh1_pg_71_86	Bnat_90761_estExt_fgenesh1_pg_C_780083	Ttra_05449T0_05449	Spun_05950T0	Nvec_33019_	Cow_05191T0	Mbre_36162	Sarc_g22973	Falb_01184T0_01184	Nvec_31196_	Ttra_08745T0_08745
HG_35886	Hmag_221794	Mbre_23700	Sros_03835T0	Sros_02483T0
HG_6464	Nvec_23686_NHL	Nvec_5704_	Nvec_59625_P19Arf_N	Nvec_53547_	Nvec_39909_NHL	Nvec_54303_	Nvec_9976_PIP5K	Nvec_20374_zf_U1	Nvec_26368_	Nvec_26722_	Adig_10896	Nvec_3047_	Nvec_50240_	Nvec_27600_	Nvec_47411_	Nvec_56008_	Nvec_23687_	Nvec_27236_P19Arf_N	Nvec_7888_UPF0203	Nvec_12711_	Nvec_56908_	Nvec_31525_	Nvec_3954_	Nvec_9845_NHL	Nvec_7629_	Nvec_16473_	Nvec_14739_	Nvec_37371_NHL	Nvec_59412_NHL	Nvec_14666_NHL	Nvec_59307_	Nvec_16440_NinF	Nvec_44910_NinF	Nvec_6236_	Sros_06860T0	Nvec_40483_
HG_26772	Cow_00709T0	Nvec_20215_	Nvec_59471_	Ppat_144324_e_gw1_213_65_1	Sros_00275T0
HG_21859	Adig_15073	Adig_10874	Ehux_228034_gm1_14300120	Ehux_224466_gm1_11800001	Nvec_34991_	Nvec_52997_
HG_502	Aque_211077	Aque_208797	Aque_221408	Aque_215063	Aque_221409	Aque_213824	Aque_220229	Aque_225156	Hmag_219715	Nvec_19418_Mucin	Aque_202614	Aque_213635	Aque_214069	Aque_222542	Aque_213634	Aque_213239	Aque_215346	Aque_211220	Aque_209769	Aque_220900	Aque_211575	Aque_213421	Aque_220895	Aque_217535	Aque_227610	Aque_201560	Aque_210236	Aque_210930	Aque_209227	Aque_205839	Aque_214689	Aque_207991	Aque_214073	Aque_215351	Aque_209228	Aque_221767	Aque_214061	Aque_206594	Aque_202114	Aque_217532	Aque_215349	Aque_213369	Aque_214078	Aque_211732	Aque_222372	Aque_211574	Aque_210929	Aque_216319	Aque_214059	Aque_208469	Aque_214065	Aque_225151	Aque_214076	Aque_222367	Aque_215077	Aque_226843	Aque_213305	Aque_223486	Aque_228283	Aque_215753	Aque_221367	Aque_228316	Aque_213583	Aque_220897	Aque_225082	Aque_218971	Aque_230072	Aque_221411	Aque_220899	Aque_211265	Aque_212137	Aque_214072	Aque_205601	Aque_225153	Aque_218381	Aque_212379	Aque_215971	Aque_225150	Aque_222388	Aque_211576	Aque_222419	Aque_218524	Aque_228282	Aque_209766	Aque_230326	Aque_214062	Aque_214070	Aque_217043	Aque_219199	Aque_208640	Aque_214066	Aque_226935	Aque_217522	Aque_200634	Aque_205671	Aque_216669	Aque_220730	Aque_211377	Aque_209052	Aque_227685	Aque_228128	Aque_228281	Hmag_214020	Aque_227732	Aque_222373	Aque_213330	Aque_211219	Aque_212803	Aque_204483	Aque_220893	Aque_228154	Aque_214769	Aque_200825	Aque_215606	Aque_226198	Aque_223833	Aque_208696	Aque_210928	Aque_226839	Aque_221171	Aque_216701	Aque_207457	Aque_211974	Aque_201419	Aque_225149	Aque_221970	Aque_229062	Aque_212136	Aque_223877	Aque_211972	Aque_204780	Aque_207947	Aque_213885	Aque_207189	Aque_217297	Aque_217511	Aque_224328	Aque_219932	Aque_215595	Aque_222931	Aque_215345	Aque_203712	Aque_205643	Aque_227886	Aque_211452	Aque_219931	Aque_211076	Aque_210059	Aque_216745	Aque_215078	Aque_211359	Aque_210058	Aque_211248	Aque_230324	Aque_206431	Aque_213418	Aque_213419	Aque_215925	Aque_213420	Aque_213886	Aque_214442	Aque_214766	Aque_222614	Aque_213584	Aque_202240	Aque_219929	Aque_215607	Aque_206275	Aque_222615	Aque_220901	Aque_205139	Aque_210057	Aque_210055	Aque_218155	Aque_224116	Aque_211361	Aque_218531	Aque_211580	Aque_214067	Aque_230316	Aque_204677	Aque_214060	Aque_221410	Aque_203637	Aque_210235	Aque_211360	Aque_210494	Aque_201699	Aque_226199	Aque_204016	Aque_206774	Aque_222616	Aque_224366	Aque_210056	Aque_217537	Aque_217296	Aque_205925	Aque_205603	Aque_204453	Aque_217303	Aque_214768	Aque_224983	Aque_201174	Aque_210926	Aque_207449	Aque_217294	Aque_204738	Aque_210093	Aque_201427	Aque_206762	Aque_205908	Aque_217302	Aque_228200	Aque_217536	Aque_205692	Aque_206384	Aque_216735	Aque_202878	Aque_206881	Aque_226200	Aque_227684	Aque_209824	Aque_217346
HG_22465	Adig_17919	Adig_18360	Adig_22456	Adig_20349	Adig_11813	OcarG_480
HG_19490	Hmag_231437	Cow_01490T0	Mley_ML065741a	Adig_11618	Nvec_47637_SPW	Sros_04888T0	Cow_07223T0
HG_15047	Adig_15849	Adig_05943	Pbac_3466696	Adig_00110	Adig_11657	Adig_17206	Adig_11656	Adig_04908	Adig_19676	Hmag_208904
HG_3629	Adig_03249	Adig_10867	Adig_10098	Adig_10097	Adig_12931	Nvec_20599_UPF0172	Adig_06921	Adig_06920	Nvec_47228_	Adig_17336	Adig_00002	Adig_09525	Adig_00334	Adig_14115	Adig_20183	Adig_10866	Adig_13807	Adig_14114	Adig_16905	Adig_09472	Adig_13122	Adig_20775	Adig_22918	Adig_08339	Adig_11321	Adig_08146	Adig_07888	Adig_19476	Adig_22057	Adig_21459	Adig_19499	Adig_19557	Adig_12427	Nvec_54372_	Nvec_12919_Fibrinogen_C	Nvec_53579_	Nvec_46027_Fibrinogen_C	Nvec_35849_Fibrinogen_C	Nvec_33203_	Nvec_54174_EGF	Nvec_40560_Toxin_28	Nvec_2059_PAN	Nvec_7011_	Adig_00333	Nvec_48717_DUF963	Adig_10034	Nvec_8405_PAN	Adig_02164	Nvec_17735_PAN	Nvec_56760_	Nvec_28391_	Nvec_40632_	OcarG_10389	Nvec_34718_	Nvec_33825_Bacteriocin_II	Hmag_224766	Nvec_13695_	Nvec_38267_	Adig_14116	Adig_19891	Nvec_7788_PAN	Nvec_46028_	Adig_03836	Nvec_39936_PAN	Nvec_26958_PAN	Nvec_23937_PAN	Nvec_14618_	Nvec_42221_PAN
HG_9912	Bnat_59540_fgenesh1_kg_5_30_387_1_CFAO_EXTA	Adig_20999	Tadh_29334	Falb_03163T0_03163	Hmag_220244	Sros_00651T0	Cow_06483T0	Mbre_15467	Aque_217583	Ppat_233244_estExt_fgenesh2_pg_C_750024	Spun_04687T0	Atri_00032_234	Atri_00153_8	Ehux_49446_gw1_12_78_1	Atri_00053_91	Atha_AT4G00585_1_unknown_protein_Has_47_Blast_hits_to_47_proteins_in_22_species_Archae_0_Bacteria_0_Metazoa_3_Fungi_7_Plants_33_Viruses_0_Other_Eukaryotes_4_source_NCBI_BLink	Smoe_59905_gw1_40_621_1	Crei_150555_Chlre2_kg_scaffold_32000108
HG_35184	Adig_21408	Nvec_51702_SURF6	Aque_221624
HG_27634	Aque_226976	Sros_10255T0	Hmag_213705
HG_32231	Hmag_220245	Nvec_18107_DUF270	Hmag_209926	OcarG_8491
HG_21631	Bnat_61549_fgenesh1_kg_23_28_0_0_CFAO2653_b1_CFAO_EXTA	Tadh_54129	Nvec_29153_DUF433	Nvec_36421_DUF433	Spun_06288T0	Aque_220558
HG_20205	Mley_ML07429a	Hmag_213399	Nvec_6169_	Nvec_27126_ANF_receptor	Mley_ML06326a	Pbac_3461163	Nvec_13070_ANF_receptor
HG_93	Nvec_53001_	Nvec_55288_TLD	Nvec_44604_	Nvec_49395_	Nvec_56676_Peptidase_C1	Nvec_41827_	Nvec_19388_	Nvec_8005_Glutaredoxin	Nvec_46049_SH2	Nvec_34190_MAM	Nvec_42158_	Nvec_35835_	Nvec_19310_	Nvec_46194_	Nvec_34829_	Nvec_8714_	Nvec_20758_	Nvec_22440_	Nvec_57885	Nvec_30192_	Nvec_18812_	Nvec_47872_	Nvec_5394_PEGSRP	Nvec_28552_	Nvec_59624	Nvec_7402_Extensin_2	Nvec_35280_	Nvec_42907_TFIIS_C	Nvec_35257_Sec8_exocyst	Nvec_36408_	Nvec_48116_Flu_NS2	Nvec_51427_DUF855	Nvec_15999_LRR_1	Nvec_46589_	Nvec_18197_	Nvec_25256_G_patch	Nvec_950_Flp_N	Nvec_16952_AAA_5	Nvec_43882_	Nvec_43701_ubiquitin	Nvec_43339_SAC3_GANP	Nvec_49596_HTH_psq	Nvec_25260_PqiA	Nvec_29126_FUN14	Nvec_8979_SH3_1	Nvec_32317_Cadherin	Nvec_21460_GAS2	Nvec_53037_	Nvec_47732_Pkinase	Nvec_1470_UCR_TM	Nvec_38726_	Nvec_55058_HLH	Nvec_51127_DUF680	Nvec_36598_E_MAP_115	Nvec_7707_	Nvec_35044_	Nvec_55789_ERG2_Sigma1R	Nvec_42655_	Nvec_28866_PhdYeFM	Nvec_31730_	Nvec_55921_Aldo_ket_red	Nvec_57634_EGF_2	Nvec_16085_	Nvec_16365_	Nvec_8032_IBB	Nvec_44012_	Nvec_27699_Sulfotransfer_1	Nvec_15139_Collagen	Nvec_13124_Collagen	Nvec_24406_DUF536	Nvec_56805_	Nvec_58324_Keratin_B2	Nvec_14186_	Nvec_53462_	Nvec_59022_Pkinase_Tyr	Nvec_37038_	Nvec_9450_CM_1	Nvec_38336_UCR_TM	Crei_110883_e_gwH_1433_5_1	Nvec_14431_HTH_5	Nvec_45424_	Nvec_8428_Glyco_hydro_2	Nvec_52265_	Nvec_16801_MSSP	Nvec_48667_DUF488	Nvec_29561_	Nvec_9995_	Nvec_45828_S_antigen	Nvec_11632_	Nvec_35129_	Nvec_23034_Cyclotide	Nvec_7769_Histone	Nvec_20378_Adeno_E1B_19K	Nvec_19333_RNase_P_Rpp14	Nvec_36763_EGF	Nvec_25275_	Nvec_6302_DUF594	Nvec_3603_UCR_TM	Nvec_51949_Toxin_14	Nvec_17618_Bombolitin	Nvec_23569_PAN	Nvec_17565_EGF	Nvec_3676_Cuticle_2	Adig_06931	Nvec_4036_	Nvec_1204_	Nvec_12752_Borrelia_orfA	Nvec_25122_	Nvec_8415_	Nvec_55121_DUF971	Nvec_7630_CAT	Nvec_39398_Calx_beta	Nvec_53753_	Nvec_3496_Herpes_UL49_5	Nvec_45641_	Nvec_28519_	Nvec_16375_	Nvec_38028_	Nvec_31506_	Nvec_46507_	Nvec_5886_DUF1205	Nvec_6530_	Nvec_25896_	Nvec_14409_	Nvec_46058_	Nvec_14212_	Nvec_53034_	Nvec_14784_	Nvec_49172_UCR_TM	Nvec_8267_	Nvec_54356_CAT	Nvec_35406_CAT	Nvec_7353_CAT	Nvec_51483_CAT	Nvec_13915_CAT	Nvec_7975_CAT	Nvec_10175_CAT	Nvec_52908_CAT	Nvec_35092_CAT	Nvec_18670_CAT	Nvec_20675_PSRT	Nvec_46022_	Nvec_11515_	Nvec_51122_UCR_TM	Nvec_27674_	Nvec_49287_	Nvec_6440_DUF638	Nvec_37492_CutA1	Nvec_56511_	Nvec_31776_	Nvec_11382_	Nvec_44358_	Nvec_28708_DapB_C	Hmag_218809	Nvec_37690_IgG_binding_B	Hmag_225460	Nvec_17408_I_set	Nvec_1890_LRR_2	Nvec_43709_NodZ	Nvec_45381_	Nvec_27671_UCR_TM	Nvec_45665_	Nvec_31939_7tm_2	Nvec_54136_YbgT_YccB	Nvec_23850_SMP	Nvec_53040_	Nvec_59504	Nvec_51638_	Nvec_48427_Dynactin_p22	Nvec_57692	Nvec_43660_	Nvec_12873_	Nvec_47276_DUF851	Nvec_18436_	Nvec_14862_	Nvec_4705_	Nvec_7142_	Nvec_38016_	Nvec_54995_	Nvec_8806_	Nvec_38916_	Nvec_25936_	Nvec_39373_	Nvec_39279_	Nvec_52130_	Nvec_36908_	Nvec_6464_	Nvec_34683_	Nvec_44606_	Nvec_40566_	Nvec_12236_	Nvec_48358_	Nvec_12726_	Nvec_12231_	Nvec_19831_	Nvec_30786_	Nvec_10911_	Nvec_35689_	Nvec_1078_	Nvec_12962_	Nvec_6875_	Nvec_28269_	Nvec_42831_	Nvec_40939_	Nvec_43569_	Nvec_46344_ig	Nvec_27047_	Nvec_46649_	Nvec_15295_	Nvec_15346_	Nvec_21247_	Nvec_55703_	Nvec_32411_	Nvec_46412_HEAT	Nvec_33403_	Nvec_6842_	Nvec_35997_Phage_fiber	Nvec_27619_	Nvec_42664_	Nvec_34602_	Nvec_11249_	Nvec_15493_	Nvec_12047_	Nvec_51529_	Nvec_43671_	Nvec_32674_	Nvec_13236_	Nvec_15134_	Nvec_9697_	Nvec_48393_	Nvec_15849_	Nvec_29084_	Nvec_36865_	Nvec_24181_	Nvec_11928_	Nvec_18289_IgG_binding_B	Nvec_49117_	Nvec_9128_	Nvec_43630_	Nvec_27927_	Nvec_40229_	Nvec_58797_	Nvec_49542_	Nvec_49495_	Nvec_53366_	Nvec_52081_DUF1634	Nvec_58723	Nvec_8582_CsgG	Nvec_57259_	Nvec_13372_	Nvec_7973_	Nvec_23437_	Nvec_45065_	Nvec_41728_	Nvec_3728_	Nvec_41564_	Nvec_15127_	Nvec_37412_	Nvec_11225_	Nvec_20839_	Nvec_31269_	Nvec_57829	Nvec_34501_	Nvec_10687_	Nvec_55779_	Nvec_44894_	Nvec_37536_	Nvec_55192_	Nvec_55719_	Nvec_34015_	Nvec_55030_Toxin_27	Nvec_14045_	Nvec_26386_	Nvec_51253_	Nvec_12019_	Nvec_24544_PSCyt1	Nvec_30664_	Nvec_31056_Virus_P_coat	Nvec_12187_	Nvec_51954_	Nvec_33270_	Nvec_41806_	Nvec_37661_	Nvec_32110_PEGSRP	Nvec_27244_	Nvec_40610_	Nvec_8498_	Nvec_5521_SWIM	Nvec_53532_IgG_binding_B	Nvec_4191_	Nvec_16155_	Nvec_13480_	Nvec_15150_	Nvec_32508_	Nvec_58076	Nvec_42725_	Nvec_27779_	Nvec_24787_	Nvec_10456_	Nvec_20864_	Nvec_19461_	Nvec_49112_	Nvec_28922_	Nvec_22254_	Nvec_50850_	Nvec_43145_PEGSRP	Nvec_45642_	Nvec_46185_Flt3_lig	Nvec_25785_	Nvec_41481_	Nvec_965_IgG_binding_B	Nvec_41712_	Nvec_8621_	Nvec_49064_	Nvec_42069_	Nvec_31079_	Nvec_11962_	Nvec_20651_	Nvec_969_	Nvec_22375_	Nvec_15873_	Nvec_5457_	Nvec_55592_	Nvec_45914_	Nvec_16729_	Nvec_2468_	Nvec_51515_	Nvec_58985_	Nvec_44512_	Nvec_6070_PEGSRP	Nvec_33514_DUF503	Nvec_14754_	Nvec_20169_	Nvec_51352_	Nvec_27230_	Nvec_51296_	Nvec_9479_	Nvec_52624_	Nvec_4190_	Nvec_39201_	Nvec_30113_	Nvec_50474_	Nvec_30551_	Nvec_59172_SecG	Nvec_7229_Neurokinin_B	Nvec_48522_	Nvec_29000_DUF551	Nvec_40240_	Nvec_52850_	Nvec_42818_	Nvec_29646_	Nvec_53212_	Nvec_12577_	Nvec_21563_	Nvec_35411_	Nvec_10232_	Nvec_6371_PSI_PsaJ	Nvec_2273_	Nvec_41674_	Nvec_19473_	Nvec_28018_	Nvec_15387_	Nvec_50686_	Nvec_20728_	Nvec_9352_	Nvec_41675_	Nvec_2834_	Nvec_36615_	Nvec_22912_Adeno_VII	Nvec_40265_	Nvec_17547_	Nvec_58535	Nvec_8880_	Nvec_37_	Nvec_10030_	Nvec_42658_	Nvec_42990_	Nvec_35710_	Nvec_1516_	Nvec_49230_	Nvec_33491_	Nvec_2967_	Nvec_31401_	Nvec_1240_	Nvec_47288_	Nvec_29984_	Nvec_50561_	Nvec_6048_	Nvec_14_	Nvec_4076_	Nvec_45288_	Nvec_9501_	Nvec_5542_	Nvec_4841_	Nvec_22925_	Nvec_30018_	Nvec_21773_	Nvec_14226_	Nvec_21127_	Nvec_40206_	Nvec_8442_	Nvec_29171_	Nvec_33192_	Nvec_12831_	Nvec_57499_	Nvec_21818_	Nvec_48045_	Nvec_10806_	Nvec_43792_	Nvec_9660_	Nvec_1896_	Nvec_48782_	Nvec_33605_	Nvec_59057_	Nvec_45813_	Nvec_42313_	Nvec_51524_	Nvec_9727_	Nvec_38197_	Nvec_22609_	Nvec_14602_	Nvec_24506_	Nvec_31587_	Nvec_13618_	Nvec_19225_	Nvec_560_	Nvec_13252_Ligase_CoA	Nvec_960_	Nvec_3794_	Nvec_41852_	Nvec_676_	Nvec_31938_	Nvec_38570_	Nvec_43888_	Nvec_25922_	Nvec_59550	Nvec_59089_	Nvec_29205_	Nvec_9824_	Nvec_28253_	Nvec_58768	Nvec_20330_	Nvec_636_	Nvec_54799_	Nvec_49150_	Nvec_56866_	Nvec_15133_	Nvec_44607_	Nvec_50710_	Nvec_59793	Nvec_24116_	Nvec_52741_	Nvec_28215_	Nvec_11542_	Nvec_3653_	Nvec_7685_	Nvec_33060_	Nvec_31450_	Nvec_57105_	Nvec_15793_	Nvec_6806_	Nvec_14546_	Nvec_21182_	Nvec_26011_	Nvec_11368_	Nvec_46303_	Nvec_24086_	Nvec_44401_	Nvec_50389_	Nvec_18032_	Nvec_16176_	Nvec_21152_	Nvec_1570_	Nvec_56233_	Nvec_22390_	Nvec_38310_	Nvec_44667_	Nvec_31757_	Nvec_7434_	Nvec_13869_Antirestrict	Nvec_34588_	Nvec_18866_	Nvec_15707_	Nvec_55754_	Nvec_54017_	Nvec_6528_	Nvec_57612_	Nvec_55485_	Nvec_14889_	Nvec_49504_	Nvec_48050_ChaB	Nvec_25128_	Nvec_6942_	Nvec_13829_	Nvec_52699_	Nvec_42400_	Nvec_6919_	Nvec_2650_	Nvec_25468_	Nvec_5656_	Nvec_43889_	Nvec_11136_	Nvec_44433_	Nvec_19471_	Nvec_39620_	Nvec_40365_	Nvec_16933_	Nvec_34810_	Nvec_50588_	Nvec_50417_	Nvec_24727_	Nvec_49839_	Nvec_31495_	Nvec_55072_	Nvec_21155_	Nvec_16128_	Nvec_46997_	Nvec_40426_	Nvec_23505_	Nvec_19023_	Nvec_55720_	Nvec_17396_	Nvec_33852_	Nvec_628_	Nvec_20345_	Nvec_35768_	Nvec_27109_	Nvec_18058_	Nvec_34053_	Nvec_55798_	Nvec_24066_	Nvec_7569_	Nvec_26211_	Nvec_55099_	Nvec_19304_	Nvec_12301_	Nvec_36823_	Nvec_53515_	Nvec_49465_	Nvec_20124_	Nvec_10337_	Nvec_42652_	Nvec_1855_	Nvec_23429_	Nvec_22975_	Nvec_42572_	Nvec_59378_	Nvec_46171_	Nvec_32421_	Nvec_43017_	Nvec_23634_	Nvec_748_	Nvec_7197_	Nvec_7849_	Nvec_56428_	Nvec_41117_	Nvec_28209_	Nvec_14378_	Nvec_4242_	Nvec_46529_	Nvec_12180_	Nvec_829_	Nvec_20588_	Nvec_45524_	Nvec_41807_	Nvec_59286	Nvec_52253_	Nvec_57287_	Nvec_40979_	Nvec_47379_	Nvec_7001_	Nvec_7695_	Nvec_41363_	Nvec_16003_	Nvec_17365_	Nvec_42668_	Nvec_7106_	Nvec_26328_	Nvec_635_	Nvec_39985_	Nvec_29560_	Nvec_919_	Nvec_18166_	Nvec_4439_	Nvec_48942_	Nvec_13406_	Nvec_25265_	Nvec_55626_	Nvec_37251_	Nvec_17401_	Nvec_15560_	Nvec_53032_	Nvec_20175_	Nvec_18273_	Nvec_8453_	Nvec_8727_	Nvec_4868_BA14K	Nvec_46381_	Nvec_57017_	Nvec_37427_	Nvec_26118_	Nvec_58190	Nvec_58651	Nvec_46356_Adeno_VII	Nvec_30975_	Nvec_46862_	Nvec_7664_	Nvec_8518_	Nvec_50493_	Nvec_18958_	Nvec_23336_	Nvec_35283_	Nvec_10540_	Nvec_9104_	Nvec_50729_	Nvec_7324_	Nvec_13592_	Nvec_22464_	Nvec_27498_	Nvec_59725	Nvec_16194_	Nvec_56581_	Nvec_33127_	Nvec_55011_	Nvec_53842_	Nvec_33774_	Nvec_50509_	Nvec_53121_	Nvec_59632_	Nvec_41525_	Nvec_48370_P19Arf_N	Nvec_18453_	Nvec_56140_	Nvec_9748_	Nvec_27485_	Nvec_6429_	Nvec_18148_	Nvec_50847_	Nvec_16432_	Nvec_36440_	Nvec_53980_UCR_TM	Nvec_57371_	Nvec_10991_	Nvec_29178_	Nvec_37918_	Nvec_3303_	Nvec_21004_	Nvec_58615	Nvec_30447_	Nvec_58987	Nvec_11340_	Nvec_11263_	Nvec_56281_	Nvec_34052_	Nvec_12070_	Nvec_54508_	Nvec_36577_CC	Nvec_8655_	Nvec_45645_	Nvec_44076_	Nvec_29104_	Nvec_32716_	Nvec_35698_	Nvec_50456_	Nvec_19964_	Nvec_22864_Adeno_VII	Nvec_56189_	Nvec_38794_	Nvec_33361_	Nvec_17907_	Nvec_35083_	Nvec_35302_	Nvec_50490_	Nvec_18534_BA14K	Nvec_3553_	Nvec_25331_	Nvec_18679_	Nvec_56496_	Nvec_33771_	Nvec_34477_	Nvec_19991_	Nvec_45580_	Nvec_2903_	Nvec_46228_	Nvec_12355_IncA	Nvec_29330_	Nvec_12763_	Nvec_55181_DVL	Nvec_32635_	Nvec_259_	Nvec_14140_	Nvec_15427_	Nvec_47489_	Nvec_6512_	Nvec_51836_	Nvec_28381_	Nvec_38387_	Nvec_23208_X_fast_SP_rel	Nvec_44528_	Nvec_49537_	Nvec_33777_BTP	Nvec_9618_	Nvec_28465_	Nvec_14098_	Nvec_40117_	Nvec_41019_	Nvec_52156_	Nvec_24882_	Nvec_14675_	Nvec_50064_	Nvec_41881_Extensin_1	Nvec_55134_	Nvec_17731_	Nvec_12434_SAB	Nvec_15036_	Nvec_20859_ADK_lid	Nvec_7643_	Nvec_47076_	Nvec_14278_DUF1328	Nvec_2643_	Nvec_21340_	Nvec_16843_	Nvec_1763_	Nvec_3474_	Nvec_12058_	Nvec_58854_	Nvec_40059_	Nvec_54464_DUF1566	Nvec_32886_	Nvec_21113_	Nvec_13284_	Nvec_15725_	Nvec_37627_	Nvec_37147_	Nvec_20892_	Nvec_32220_	Nvec_1485_	Nvec_16611_	Nvec_38461_Rick_17kDa_Anti	Nvec_41999_	Nvec_35611_	Nvec_26690_	Nvec_4943_	Nvec_13007_DUF1566	Nvec_54475_Adeno_VII	Nvec_30849_	Nvec_13739_	Nvec_57057_	Nvec_6663_DUF1502	Nvec_33266_	Nvec_13028_	Nvec_35484_	Nvec_46672_	Nvec_28613_	Nvec_4463_	Nvec_40340_	Nvec_39991_	Nvec_37023_	Nvec_4621_	Nvec_8712_	Nvec_5918_	Nvec_30661_	Nvec_2151_	Nvec_20637_	Nvec_29397_fn3	Nvec_52591_	Nvec_46342_Secretin_N_2	Nvec_45832_	Nvec_21335_	Nvec_52743_	Nvec_49931_	Nvec_32290_BTP	Nvec_14400_	Nvec_17369_	Nvec_18249_	Nvec_16111_	Nvec_43165_	Nvec_8705_	Nvec_16600_	Nvec_55868_	Nvec_412_	Nvec_50195_	Nvec_13642_	Nvec_3216_	Nvec_36405_	Nvec_5636_	Nvec_42105_	Nvec_15017_	Nvec_6786_	Nvec_12757_	Nvec_59134_	Nvec_29695_	Nvec_54538_	Nvec_56465_	Nvec_19365_	Nvec_6857_	Nvec_20052_	Nvec_42745_	Nvec_41672_	Nvec_28658_I_set	Nvec_27144_	Nvec_51654_Antirestrict	Nvec_16735_	Nvec_26705_	Nvec_50331_	Nvec_28406_	Nvec_18265_BA14K	Nvec_1017_WCCH	Nvec_21857_	Nvec_13218_	Nvec_59110_	Nvec_47953_DUF911	Nvec_17851_	Nvec_10710_	Nvec_19937_	Nvec_41542_	Nvec_33604_	Nvec_29660_	Nvec_7672_7tm_1	Nvec_35726_	Nvec_15304_Herpes_UL49_5	Nvec_22937_HD	Nvec_14619_	Nvec_17776_	Nvec_57193_	Nvec_50071_	Nvec_1381_TP2	Nvec_31585_	Nvec_29340_	Nvec_19616_	Nvec_29284_	Nvec_26864_	Nvec_58562	Nvec_35870_	Nvec_12048_	Nvec_49901_DoxX	Nvec_14753_UCR_TM	Nvec_39027_	Nvec_14547_UCR_TM	Nvec_18115_	Nvec_52828_Apidaecin	Nvec_17057_	Nvec_40748_	Nvec_58938	Nvec_50436_	Nvec_29078_	Nvec_51272_SMC_hinge	Nvec_54116_	Nvec_26020_UCR_TM	Nvec_2781_	Nvec_34485_	Nvec_15776_	Nvec_9678_	Nvec_10921_	Nvec_34258_	Nvec_47974_His_leader	Nvec_2380_	Nvec_23295_	Nvec_47936_	Nvec_17772_	Nvec_53430_	Nvec_49917_	Nvec_49332_	Nvec_48066_	Nvec_8938_	Nvec_29088_	Nvec_16329_	Nvec_11036_	Nvec_58765_	Nvec_50512_Kelch_1	Nvec_45360_	Nvec_38217_	Nvec_58794_	Nvec_2682_	Nvec_28437_	Nvec_42166_	Nvec_27865_	Nvec_49678_	Nvec_29218_	Nvec_25859_	Nvec_4710_Bowman_Birk_leg	Nvec_47314_	Nvec_6227_	Nvec_25399_	Nvec_49544_	Nvec_53831_	Nvec_51573_UCR_TM	Nvec_54826_PSRT	Nvec_45332_	Nvec_24080_	Nvec_48428_UCR_TM	Nvec_12017_	Nvec_13122_	Nvec_27247_	Nvec_45128_	Nvec_10177_	Nvec_55190_UCR_TM	Nvec_40757_	Nvec_297_	Nvec_634_	Nvec_15159_	Nvec_52419_Drf_DAD	Nvec_7650_SLR1_BP	Nvec_8218_	Nvec_40940_WAP	Nvec_52716_	Nvec_54721_HCV_capsid	Nvec_49484_	Nvec_48721_TorD	Nvec_41652_	Nvec_22976_	Nvec_40555_	Nvec_23969_	Nvec_44928_	Nvec_58574_	Nvec_58889_	Nvec_44785_	Nvec_24550_	Nvec_38657_	Nvec_51599_	Nvec_20034_	Nvec_8016_	Nvec_48874_	Nvec_17584_	Nvec_41536_	Nvec_54335_	Nvec_48803_	Nvec_25848_	Nvec_10271_zf_CCHC	Nvec_16628_	Nvec_10741_Neur_chan_LBD	Nvec_24972_	Nvec_40668_	Nvec_46693_	Nvec_26318_	Nvec_50545_	Nvec_24804_NDUF_B7	Nvec_7704_DivIVA	Nvec_42480_	Nvec_25902_	Nvec_12720_	Nvec_1324_	Nvec_21002_	Nvec_35709_	Nvec_54170_Coronavirus_NS4	Nvec_16265_Vicilin_N	Nvec_41432_RHH_2	Nvec_15965_	Nvec_1483_	Nvec_33484_UCR_TM	Nvec_49997_UCR_TM	Nvec_46741_UCR_TM	Nvec_47842_	Nvec_48935_	Nvec_53203_UCR_TM	Nvec_20948_	Nvec_35749_	Nvec_37409_	Nvec_9132_	Nvec_54506_	Nvec_19232_UCR_TM	Nvec_55972_	Nvec_39793_	Nvec_3997_	Nvec_20259_	Nvec_25782_	Nvec_40405_	Nvec_35116_	Nvec_2493_	Nvec_16406_	Nvec_24705_	Nvec_31113_Herpes_U15	Nvec_46536_	Nvec_31194_	Nvec_37721_	Nvec_3242_	Nvec_30580_	Nvec_35731_	Nvec_58381_	Nvec_40506_	Nvec_32876_	Nvec_14681_	Nvec_15196_	Nvec_29458_	Nvec_15213_	Nvec_32569_	Nvec_39942_	Nvec_16287_	Nvec_28728_	Nvec_21920_	Nvec_7419_	Nvec_35330_	Nvec_3526_	Nvec_57475_	Nvec_17510_	Nvec_7004_	Nvec_18649_	Nvec_53849_	Nvec_20754_	Nvec_27429_	Nvec_42420_	Nvec_22181_	Nvec_54611_	Nvec_4247_	Nvec_27677_	Nvec_36956_	Nvec_57074_	Nvec_24682_	Nvec_22978_	Nvec_23297_	Nvec_24012_RRM_1	Nvec_6411_	Nvec_39128_	Nvec_41772_	Nvec_26526_	Nvec_55259_	Nvec_33816_	Nvec_57792_	Nvec_42941_ATP1G1_PLM_MAT8	Nvec_44440_	Nvec_54529_IncA	Nvec_53890_	Nvec_53953_	Nvec_54701_	Nvec_59737_	Nvec_617_	Nvec_9888_
HG_13333	Adig_03459	Adig_04079	Adig_14664	Adig_04080	Nvec_5925_	Nvec_54788_PigN	Adig_08751	Adig_23837	Adig_18056	Tadh_63530	Nvec_55497_	Nvec_12125_
HG_7534	Amac_08334T0	Amac_07439T0	Cow_06169T0	Ppat_165175_830145	Sarc_g698	Smoe_235490_fgenesh1_pm_C_scaffold_87000026	Tadh_61340	Aque_224213	Aque_219192	Aque_219693	Bnat_29121_gw1_68_67_1	Tadh_61238	Aque_219696	Aque_219697	Adig_11712	Adig_12902	Crei_146665_Chlre2_kg_scaffold_1000489	Sarc_g574	Nvec_31956_	Cfra_g865	Rfil_5693974977589_Reticulomyxa_filosa	Falb_00775T0_00775	Spun_01956T0	Adig_22235	Adig_13762	Adig_11711	Rfil_569385191	Aque_219694
HG_9592	Bnat_54037_estExt_Genewise1Plus_C_280013	Mbre_34085	Adig_05075	Ttra_00474T0_00474	Cow_02482T0	Amac_13987T0	Sros_06407T0	Aque_224969	Amac_17268T0	Scer_YMR193W_Mitochondrial_ribosomal_protein_of_the_large_subunit_two_mitochondrial_ribosomal_proteins_YmL14_and_YmL24_have_been_assigned_to_the_same_gene_Source_SGD_Acc_S000004806_MRPL24_SGD	Atri_00019_252	Atha_AT4G31460_1_Ribosomal_L28_family	Hmag_230901	Ppat_48197_gw1_76_137_1	Smoe_71657_gw1_0_2699_1	Spun_01895T0	Hmag_202311	Ehux_228102_gm1_14400037	Falb_03018T0_03018
HG_30694	Hmag_230026	Ehux_232082_gm1_17800040	Ehux_439442_estExtDG_fgenesh_newKGs_kg_C_1010037	Ehux_232083_gm1_17800041
HG_17968	Cfra_g3877	Tadh_58155	Adig_02501	Nvec_36348_	Aque_214723
HG_15316	Aque_226344	Nvec_29501_	Nvec_36281_	Adig_17069	Adig_09225	Hmag_219804	Nvec_31197_	Hmag_218963	Adig_14765	Hmag_231309
HG_48633	Adig_13480	Nvec_41148_	OcarG_8226
HG_26549	Adig_00931	Hmag_221195	Nvec_37953_Myco_haema	Nvec_17145_	Ttra_02166T0_02166
HG_23837	Nvec_27516_DUF827	Hmag_232957	Mley_ML010616a	Adig_21624	Nvec_57868	Nvec_21969_DUF1381
HG_20956	Aque_213932	Hmag_202251	Aque_203028	Aque_203019	Aque_204876	Aque_205497	Aque_202313
HG_26034	Tadh_51381	Pbac_3464859	Pbac_3463893	Adig_04954	Mley_ML00366a
HG_23322	Adig_01031	Nvec_14816_	Nvec_18982_M	Falb_03139T0_03139	Nvec_20662_bZIP_1	Nvec_52326_M
HG_22273	Mley_ML084422a	Adig_24112	Mley_ML078927a	Mley_ML258258a	Mley_ML07983a	Mley_ML202613a
HG_16314	Hmag_227534	Cfra_g4507	Sarc_g24233	Mley_ML000118a	Pbac_3463364	Ehux_213056_gm1_5600057	Sarc_g9350	Ehux_447442_estExtDG_Genemark1_C_10477	Sarc_g16622
HG_12143	Adig_06217	Adig_11257	Adig_04895	Hmag_203169	Tadh_53553	Nvec_50766_	Adig_08222	Nvec_41594_	Adig_21753	Hmag_228209	Aque_223982	Aque_215383	Aque_220204
HG_48172	Hmag_215878	Tadh_62511	Rfil_569380870
HG_35676	Ehux_226386_gm1_13200037	Nvec_45146_DUF504	Mley_ML01433a	Nvec_18443_Phage_attach
HG_32554	Nvec_14246_FEZ	Aque_216108
HG_31264	Adig_04852	Nvec_47680_	Nvec_23580_	OcarG_816
HG_21785	Adig_04228	Cfra_g3249	Adig_20202	Hmag_232418	Ttra_11945T0_11945
HG_3995	Atha_AT2G32390_3_GLR3_5_glutamate_receptor_3_5	Atha_AT2G32400_1_GLR5_GLR3_7_ATGLR3_7_glutamate_receptor_5	Atha_AT1G42540_1_ATGLR3_3_GLR3_3_glutamate_receptor_3_3	Atri_00019_204	Atri_00019_199	Atha_AT3G51480_1_ATGLR3_6_GLR3_6_glutamate_receptor_3_6	Atri_00019_200	Atri_00044_128	Smoe_92810_e_gw1_13_645_1	Atha_AT1G05200_1_ATGLR3_4_GLR3_4_GLUR3_glutamate_receptor_3_4	Atri_00023_215	Ppat_196025_2530014	Ppat_125910_e_gw1_56_151_1	Atri_00021_128	Atri_00010_102	Atha_AT2G29100_1_ATGLR2_9_GLR2_9_glutamate_receptor_2_9	Atri_00062_28	Smoe_166047_estExt_Genewise1Plus_C_30722	Atha_AT2G29110_1_ATGLR2_8_GLR2_8_glutamate_receptor_2_8	Atha_AT4G35290_2_GLUR2_GLR3_2_ATGLR3_2_ATGLUR2_glutamate_receptor_2	Atri_00019_182	Atri_00021_125	Atri_00019_190	Atha_AT2G17260_1_GLR2_ATGLR2_GLR3_1_ATGLR3_1_glutamate_receptor_2	Atri_00010_100	Atri_00055_178	Atri_00019_181	Cow_08495T0	Atri_00019_185	Atha_AT2G24720_1_ATGLR2_2_GLR2_2_glutamate_receptor_2_2	Atha_AT2G24710_1_ATGLR2_3_GLR2_3_glutamate_receptor_2_3	Atri_00019_192	Atha_AT3G04110_1_GLR1_ATGLR1_1_GLR1_1_glutamate_receptor_1_1	Atha_AT5G11210_1_ATGLR2_5_GLR2_5_glutamate_receptor_2_5	Atha_AT2G29120_1_ATGLR2_7_GLR2_7_glutamate_receptor_2_7	Atri_00019_183	Atha_AT4G31710_1_ATGLR2_4_GLR2_4_glutamate_receptor_2_4	Atha_AT3G07520_1_ATGLR1_4_GLR1_4_glutamate_receptor_1_4	Atri_00019_196	Atri_00019_202	Mley_ML085017a	Atri_00019_193	Atha_AT5G27100_1_ATGLR2_1_GLR2_1_glutamate_receptor_2_1	Nvec_26858_ANF_receptor	Atri_00019_188	Atha_AT5G11180_1_ATGLR2_6_GLR2_6_glutamate_receptor_2_6	Atri_00019_194	Atri_00019_197	Atri_00019_187	Atha_AT5G48400_2_ATGLR1_2_GLR1_2_Glutamate_receptor_family_protein	Atha_AT5G48410_1_ATGLR1_3_GLR1_3_glutamate_receptor_1_3	Atri_00062_29	Atri_00062_30	Atri_00019_189	Atri_00019_198	Atri_00106_89	Atri_00019_195	Atri_00064_55	Atri_00019_191	Atri_00106_90	Atri_00019_180	Atri_00130_35	Atri_00019_184	Atri_00019_205
HG_9303	Crei_150779_Chlre2_kg_scaffold_31000145	Atri_00114_35	Mley_ML08482a	Mley_ML11592a	Crei_137674_estExt_gwp_1W_C_240153	Smoe_407511_fgenesh2_pg_C_scaffold_7000142	Atha_AT3G56160_1_Sodium_Bile_acid_symporter_family	Crei_173593_fgenesh2_pg_C_scaffold_22000117	Crei_112377_e_gwW_3_17_1	Nvec_93_	Ehux_195074_gm1_300125	Ppat_163390_550073	Tadh_55688	Nvec_15578_SBF	Hmag_218721	Hmag_210601	Adig_12469	Crei_191037_estExt_fgenesh2_pg_C_220159	Nvec_13954_	Adig_16281
HG_24015	Adig_02806	Adig_05871	Adig_05873	Nvec_54663_	Hmag_210766	Aque_225519
HG_34199	OcarG_2001	Adig_02741	OcarG_1429
HG_27970	Nvec_4175_	Ttra_06185T0_06185	Nvec_57769	Nvec_39209_	Nvec_19931_
HG_19946	OcarG_759	OcarG_5897	OcarG_239	OcarG_4041	Nvec_42561_	Nvec_9695_Gamma_BBH	Nvec_53533_
HG_34094	Hmag_231506	Hmag_200173	OcarG_4357	Hmag_213795
HG_4694	Ehux_458780_estExtDG_Genemark1_C_3780028	Ehux_234919_gm1_21000079	Cow_03194T0	Ehux_98810_fgeneshEH_pg_16_36	Mbre_6171	Sros_05777T0	Ehux_204667_gm1_2200124	Ehux_193956_gm1_100256	Ehux_230218_gm1_16200029	Ehux_260083_gm1_1037700001	Ehux_214120_gm1_6000058	Ehux_249315_gm1_76400002	Ehux_241296_gm1_32800040	Ehux_204515_gm1_2100402	Ehux_242862_gm1_37000034	Ehux_248803_gm1_70600004	Ehux_232183_gm1_17900037	Ehux_254299_gm1_225800001	Ehux_223031_gm1_10700106	Ehux_224477_gm1_11800012	Ehux_233931_gm1_19800083	Ehux_229112_gm1_15300020	Ehux_240864_gm1_31800021	Ehux_253533_gm1_176000002	Ehux_248410_gm1_66400013	Ehux_224691_gm1_11900043	Ehux_194940_gm1_101240	Ehux_247358_gm1_57100002	Ehux_203936_gm1_2000256	Ehux_210882_gm1_4600054	Ehux_202553_gm1_1700076	Ehux_195378_gm1_300429	Ehux_245301_gm1_45500011	Ehux_204514_gm1_2100401	Ehux_228197_gm1_14400132	Ehux_255827_gm1_394400001	Ehux_208767_gm1_3600169	Ehux_256353_gm1_469100001	Ehux_255414_gm1_343800001	Ehux_197234_gm1_500413	Ehux_255790_gm1_389500001	Ehux_248918_gm1_71700010	Ehux_257467_gm1_623700001	Ehux_235425_gm1_21800068	Ehux_258085_gm1_713100001	Ehux_204264_gm1_2100151	Ehux_228540_gm1_14800073	Ehux_198278_gm1_800033	Ehux_234050_gm1_20000030	Ehux_202675_gm1_1700198	Nvec_23454_DUF1168	Ehux_200674_gm1_1200340	Ehux_253552_gm1_176900002	Ehux_225790_gm1_12600163	Ehux_206781_gm1_2700302
HG_24238	Hmag_213264	Amac_03853T0	Amac_04503T0	Amac_04498T0	Amac_15686T0	Amac_15687T0
HG_20815	Adig_00437	Sarc_g8697	Sarc_g10720	Hmag_201642	Sarc_g9449	Nvec_46954_	Sarc_g4149
HG_17430	Ehux_221530_gm1_9700099	Hmag_210280	Hmag_201251	Hmag_212483	Hmag_220879	Hmag_204535	Hmag_220880	Hmag_203421
HG_13364	Nvec_39477_	Atha_AT1G01225_1_NC_domain_containing_protein_related	Atri_00030_114	Atha_AT3G02700_1_NC_domain_containing_protein_related	Atha_AT4G00905_1_NC_domain_containing_protein_related	Atha_AT5G16330_1_NC_domain_containing_protein_related	Atri_00069_20	Atha_AT5G16360_1_NC_domain_containing_protein_related	Atri_00003_144	Ppat_181133_470076	Smoe_145599_estExt_Genewise1_C_100702	Atha_AT5G06370_1_NC_domain_containing_protein_related
HG_45086	Crei_189491_estExt_fgenesh2_pg_C_150205	Sros_06247T0	Adig_11391
HG_35261	Adig_07214	Adig_21200	Adig_07237	OcarG_3511
HG_22355	Adig_07751	Tadh_60437	Nvec_17066_PHD	Nvec_38163_Complex1_30kDa	Nvec_17067_TP2	Nvec_20297_LCCL
HG_17107	Nvec_33005_zf_MYND	Ppat_164181_660020	Nvec_15096_zf_MYND	Ehux_254328_gm1_227700001	Hmag_204166	Nvec_30181_	Nvec_12738_	Nvec_16277_
HG_47712	Ehux_213812_gm1_5900033	Ehux_233968_gm1_19900032	Nvec_38829_SLEI_Leptospira
HG_7193	Spun_05147T0	Spun_05049T0	Nvec_26989_Chromo	Spun_07840T0	Spun_05484T0	Spun_06375T0	Spun_02198T0	Spun_08449T0	Spun_02562T0	Spun_03723T0	Spun_07207T0	Spun_05714T0	Ppat_28617_gw1_421_7_1	Ppat_145482_e_gw1_227_151_1	Spun_01938T0	Spun_07198T0	Spun_02276T0	Spun_05084T0	Spun_06738T0	Spun_06456T0	Spun_07210T0	Spun_05074T0	Spun_05715T0	Spun_08326T0	Spun_05073T0	Spun_05628T0	Spun_08325T0	Spun_07211T0	Spun_08562T0	Spun_07212T0	Spun_05048T0
HG_6092	Hmag_225300	Aque_222997	Nvec_35389_SAM_1	Adig_11108	Mley_ML015412a
HG_33757	Nvec_29120_7tm_1	Adig_24197	Nvec_29122_	Tadh_53885
HG_34468	Nvec_51043_	Mley_ML017932a	Nvec_13144_	Nvec_51845_
HG_26749	Nvec_3533_Pentapeptide	Nvec_3532_Biotin_lipoyl	Mley_ML085020a	Nvec_22458_	Nvec_23943_
HG_34058	Nvec_9884_zf_BED	Mley_ML02942a	Pbac_3463150	Mley_ML093526a
HG_71535	Tadh_53206	Adig_21298
HG_25523	Bnat_84904_estExt_fgenesh1_pg_C_10330	Hmag_214634	Ehux_414255_estExtDG_est_orfs_C_4700001	Bnat_86363_estExt_fgenesh1_pg_C_100035	Ehux_225607_gm1_12500136
HG_22883	Sarc_g1235	Cfra_g205	Sarc_g11498	Sarc_g2944	Adig_02173	Hmag_223180
HG_11294	Sros_06090T0	Aque_224246	Cow_03183T0	Hmag_217409	Mbre_32950	Tadh_63737	Spun_01023T0	Adig_13220	Ttra_04373T0_04373	Adig_18637
HG_12174	Aque_219088	Adig_04613	Nvec_5622_DUF6	Nvec_43646_DUF6	Aque_201217	Mbre_5412	Sros_01791T0	Cfra_g3887	Sarc_g16240	Nvec_23014_	Nvec_43645_MpPF26	Falb_00765T0_00765
HG_34514	Hmag_217432	Rfil_569354296	Hmag_219927	Sarc_g6095
HG_34481	Nvec_25763_MgtE_N	Nvec_1079_	Falb_03775T0_03775	Hmag_220540
HG_27506	OcarG_1293	Tadh_52230	Aque_213709	Adig_04842	Aque_203568
HG_26521	Falb_01259T0_01259	Hmag_224008	Crei_175762_fgenesh2_pg_C_scaffold_34000068	Hmag_208679	Ttra_09073T0_09073
HG_67011	Adig_02361	Tadh_52823
HG_54346	Nvec_46232_TPP_enzyme_M	Aque_206913
HG_44762	Cow_03847T0	Nvec_57584_	Nvec_57588_Vicilin_N
HG_26849	Hmag_207258	Ehux_208032_gm1_3400142	Hmag_200712	Ehux_365126_fgenesh_newKGs_kg_179_39_jgi_JGI_CAHS8649_rev	Hmag_203231
HG_1643	Nvec_48258_Kelch_1	Ehux_237914_gm1_25900029	Ehux_108739_fgeneshEH_pg_108_45	Ehux_236803_gm1_24000066	Ehux_100845_fgeneshEH_pg_26_49	Ehux_217922_gm1_7600055	Ehux_199273_gm1_900465	Ehux_253416_gm1_170300002	Ehux_206023_gm1_2500293	Ehux_217969_gm1_7600102	Ehux_217933_gm1_7600066	Ehux_228545_gm1_14800078	Ehux_193784_gm1_100084	Ehux_206024_gm1_2500294	Ehux_251177_gm1_105000003	Ehux_257366_gm1_609100001	Ehux_217947_gm1_7600080	Ehux_213010_gm1_5600011	Ehux_217912_gm1_7600045	Ehux_206135_gm1_2600024	Ehux_206174_gm1_2600063	Ehux_114460_fgeneshEH_pg_218_21	Ehux_204907_gm1_2200364	Ehux_217994_gm1_7600127	Ehux_217946_gm1_7600079	Ehux_206263_gm1_2600152	Ehux_206202_gm1_2600091	Ehux_209589_gm1_3900315	Ehux_206187_gm1_2600076	Ehux_222717_gm1_10400163	Ehux_214175_gm1_6000113	Ehux_206341_gm1_2600230	Ehux_202172_gm1_1500408	Ehux_200939_gm1_1300112	Ehux_205249_gm1_2300315	Ehux_220322_gm1_9000158	Ehux_207381_gm1_3100167	Ehux_213017_gm1_5600018	Ehux_237969_gm1_26000025	Ehux_110223_fgeneshEH_pg_132_12	Ehux_237963_gm1_26000019	Ehux_220312_gm1_9000148	Ehux_106276_fgeneshEH_pg_76_12	Ehux_233623_gm1_19300059	Ehux_221019_gm1_9400106	Ehux_239282_gm1_28500040	Ehux_214774_gm1_6200213	Ehux_231047_gm1_16900033	Ehux_206198_gm1_2600087	Ehux_208422_gm1_3500203	Ehux_229598_gm1_15700019	Ehux_229509_gm1_15600044	Ehux_467610_estExtDG_fgeneshEH_pg_C_1490024	Ehux_245694_gm1_47200012	Ehux_241418_gm1_33100037	Ehux_228326_gm1_14500114	Ehux_234663_gm1_20700009	Ehux_205518_gm1_2400210	Ehux_202891_gm1_1700414	Ehux_238977_gm1_27900047	Ehux_206215_gm1_2600104	Ehux_214616_gm1_6200055	Ehux_193855_gm1_100155	Ehux_248641_gm1_68900010	Ehux_206271_gm1_2600160	Ehux_234273_gm1_20200074	Ehux_120183_fgeneshEH_pg_589_5	Ehux_219927_gm1_8800161	Ehux_103549_fgeneshEH_pg_51_35	Ehux_241558_gm1_33500013	Ehux_236025_gm1_22900031	Ehux_448112_estExtDG_Genemark1_C_50103	Ehux_223417_gm1_10900125	Ehux_210500_gm1_4300265	Ehux_244344_gm1_41700025	Ehux_215683_gm1_6600112	Ehux_196026_gm1_400148	Ehux_223872_gm1_11300067	Ehux_211711_gm1_5000038	Ehux_254208_gm1_217600002	Ehux_240178_gm1_30300040	Ehux_206168_gm1_2600057	Ehux_233960_gm1_19900024	Ehux_213008_gm1_5600009	Ehux_241088_gm1_32300004	Ehux_196825_gm1_500004	Ehux_237703_gm1_25400054	Ehux_120338_fgeneshEH_pg_616_4	Ehux_195474_gm1_300525	Ehux_454518_estExtDG_Genemark1_C_1130091	Ehux_231066_gm1_16900052	Ehux_242366_gm1_35800006	Ehux_241555_gm1_33500010	Ehux_237777_gm1_25700018	Ehux_234266_gm1_20200067	Ehux_236195_gm1_23100054	Ehux_246712_gm1_52500014	Ehux_224080_gm1_11400111	Ehux_248301_gm1_65300007	Ehux_250402_gm1_91800001	Ehux_229222_gm1_15400018	Ehux_256163_gm1_443000001	Ehux_252484_gm1_135800004	Ehux_196826_gm1_500005	Ehux_442838_estExtDG_fgenesh_newKGs_kg_C_2030008	Ehux_208424_gm1_3500205	Ehux_210002_gm1_4100052	Ehux_460814_estExtDG_Genemark1_C_46020001	Ehux_243112_gm1_37800008	Ehux_223181_gm1_10800081	Ehux_241697_gm1_34000025	Ehux_226705_gm1_13400030	Ehux_260536_gm1_1124000001	Ehux_460427_estExtDG_Genemark1_C_11380005	Ehux_463772_estExtDG_fgeneshEH_pg_C_320135
HG_26439	Aque_213772	Aque_201611	Nvec_23730_	Aque_203000	Aque_203881
HG_8587	Atha_AT1G69830_1_ATAMY3_AMY3_alpha_amylase_like_3	Ppat_156302_e_gw1_526_2_1	Atri_00078_76	Smoe_404058_fgenesh2_pg_C_scaffold_2000046	Smoe_79072_e_gw1_2_342_1	Crei_58178_estExt_GenewiseH_1_C_290028	Atha_AT4G25000_1_ATAMY1_AMY1_alpha_amylase_like	Atha_AT1G76130_1_ATAMY2_AMY2_alpha_amylase_like_2	Atri_00110_101	Smoe_33940_gw1_46_169_1	Ppat_60178_fgenesh1_pm_scaffold_223000012	Smoe_97625_e_gw1_19_415_1	Ppat_115279_e_gw1_13_241_1	Ppat_98074_scaf_342000012	Ppat_133026_e_gw1_100_142_1	Atri_00010_57	Ppat_138602_e_gw1_148_44_1	Smoe_127605_e_gw1_87_103_1	Ppat_113780_e_gw1_7_345_1	Atri_00001_177	Crei_118171_e_gwW_21_36_1	Nvec_47322_	Crei_173725_fgenesh2_pg_C_scaffold_21000020
HG_8675	Nvec_42291_Tyrosinase	OcarG_4185	Nvec_46422_	Nvec_5878_Tyrosinase	Nvec_27150_VWA	Nvec_31971_Tyrosinase	Pbac_3461288	Aque_200426	Hmag_217303	Hmag_216340	Hmag_230725	Adig_12136	Hmag_230724	Hmag_233303	Hmag_211325	Hmag_200813	OcarG_10102
HG_17735	Amac_09791T0	Amac_07712T0	Hmag_211689	Falb_02048T0_02048	Amac_13483T0	Amac_13733T0	Spun_01910T0	Amac_13732T0
HG_18615	Adig_20081	Nvec_12388_	Spun_05064T0	Spun_05065T0
HG_12958	Aque_207782	OcarG_11021	Mbre_33537	Sros_01807T0	Sros_01815T0	Nvec_37193_	OcarG_8213	Nvec_17217_	Nvec_18570_Moricin	Nvec_50538_Moricin	Nvec_38216_APOBEC_C	Nvec_15797_
HG_3484	Nvec_42286_	Nvec_25727_	Nvec_24046_	Nvec_17739_DUF885	Adig_17050	Nvec_23062_	Nvec_43316_	Nvec_23807_DUF885	Nvec_32511_DUF885	Nvec_50779_DUF885	Adig_13274	Hmag_216360	Hmag_225684	Adig_14780	Adig_20899	Nvec_51975_	Adig_03821	Adig_03820	Hmag_212170	Nvec_55210_DUF885	Adig_13158	Adig_24192	Nvec_1671_Extensin_2	Nvec_26494_	Adig_20900	Adig_13025	Hmag_206006	Adig_13024	Nvec_16446_	Nvec_42316_	Nvec_35208_EGF_CA	Nvec_57064_	Nvec_27680_	Adig_13273	Nvec_36074_DUF885	Adig_14427	Adig_22678	Nvec_55209_WRKY	Adig_13002	Adig_22217	Adig_14428	Adig_13026	Nvec_26205_Interferon	Nvec_43314_	Nvec_41582_TYA	Adig_03882	Nvec_22974_TYA	Nvec_43313_	Nvec_17633_DUF308	Hmag_215640	Hmag_202345	Nvec_22513_	Adig_18310	Hmag_212171	Hmag_215639	Nvec_43312_	Adig_13157	Nvec_55893_	Nvec_8720_	Nvec_43119_	Sarc_g9375	Nvec_30313_	Nvec_31320_	Adig_10814	Adig_11766	Mley_ML22973a	Nvec_22105_	Nvec_55587_Merozoite_SPAM	Nvec_25620_	Nvec_49257_	Sarc_g9376
HG_48641	Adig_14717	OcarG_5252	Aque_228422
HG_41694	Hmag_219710	Nvec_38438_DUF762	OcarG_8734
HG_75345	Nvec_48160_Cytochrom_C	Tadh_63042
HG_13787	Ppat_233677_estExt_fgenesh2_pg_C_970019	Nvec_33196_Toxin_9	Ppat_172503_3570016	Ppat_234078_estExt_fgenesh2_pg_C_1150057	Smoe_444765_estExt_fgenesh2_pg_C_470162	Atha_AT1G15780_1_unknown_protein_BEST_Arabidopsis_thaliana_protein_match_is_unknown_protein_TAIR_AT2G10440_1_Has_103701_Blast_hits_to_43153_proteins_in_1828_species_Archae_30_Bacteria_7385_Metazoa_38639_Fungi_11531_Plants_7727_Viruses_307_Other_Eukaryotes_38082_source_NCBI_BLink	Ppat_79497_scaf_79000095	Atha_AT2G10440_1_unknown_protein_BEST_Arabidopsis_thaliana_protein_match_is_unknown_protein_TAIR_AT1G15780_1_Has_8319_Blast_hits_to_5104_proteins_in_317_species_Archae_0_Bacteria_285_Metazoa_1706_Fungi_535_Plants_320_Viruses_18_Other_Eukaryotes_5455_source_NCBI_BLink	Smoe_438490_estExt_fgenesh2_pg_C_30337	Atha_AT1G15770_1_unknown_protein_BEST_Arabidopsis_thaliana_protein_match_is_unknown_protein_TAIR_AT1G15780_1_Has_30201_Blast_hits_to_17322_proteins_in_780_species_Archae_12_Bacteria_1396_Metazoa_17338_Fungi_3422_Plants_5037_Viruses_0_Other_Eukaryotes_2996_source_NCBI_BLink	Atha_AT1G15772_1_unknown_protein_FUNCTIONS_IN_molecular_function_unknown_INVOLVED_IN_biological_process_unknown_LOCATED_IN_cellular_component_unknown_BEST_Arabidopsis_thaliana_protein_match_is_unknown_protein_TAIR_AT1G15780_1_Has_30201_Blast_hits_to_17322_proteins_in_780_species_Archae_12_Bacteria_1396_Metazoa_17338_Fungi_3422_Plants_5037_Viruses_0_Other_Eukaryotes_2996_source_NCBI_BLink
HG_15683	Sros_05651T0	Adig_23904	Aque_228428
HG_14731	Aque_219748	Nvec_8631_	Aque_211203	Aque_210277	Aque_226803	Mley_ML04321a	Aque_203528	Aque_226802	Nvec_8057_DUF1542	Aque_205621
HG_8320	Bnat_63451_fgenesh1_kg_53_29_7409_1_CFAO_EXTA	Crei_179694_fgenesh2_pg_C_scaffold_78000005	Bnat_85241_estExt_fgenesh1_pg_C_30044	Tadh_55671	Amac_13098T0	Spun_04167T0	Bnat_22298_gw1_9_71_1	Adig_15328	Amac_17191T0	Mbre_33553	Nvec_11425_	Sros_07246T0	Adig_08495	Bnat_144095_aug1_84_g18803	Nvec_14329_RRM_1	Scer_YDL209C_Member_of_the_NineTeen_Complex_NTC_that_contains_Prp19p_and_stabilizes_U6_snRNA_in_catalytic_forms_of_the_spliceosome_containing_U2_U5_and_U6_snRNAs_binds_directly_to_U6_snRNA_similar_to_S_pombe_Cwf2_Source_SGD_Acc_S000002368_CWC2_SGD	Falb_01297T0_01297	Bnat_87267_estExt_fgenesh1_pg_C_180136	Bnat_87676_estExt_fgenesh1_pg_C_230023	OcarG_504	Crei_194634_estExt_fgenesh2_pg_C_780004	Ehux_222859_gm1_10500135	Ehux_252657_gm1_141400003
HG_46558	Adig_03380	Aque_227326	Nvec_11808_Glycos_transf_1
HG_11376	Hmag_231356	Adig_00423	Adig_01746	Adig_01745	Adig_01108	Adig_16414	Aque_211139	OcarG_6099	OcarG_818	Nvec_57400_	Ehux_210197_gm1_4100247	Adig_01747	Adig_22771	OcarG_7955	Ehux_207669_gm1_3200119
HG_2842	Sros_07361T0	Mbre_10710	Sros_10482T0	Mbre_23789	Sros_07734T0	Sros_10194T0	Sros_11902T0	Sros_08990T0	Sros_08988T0	Sros_07903T0	Sros_11716T0	Sros_08991T0	Mbre_x65	Sros_12315T0	Mbre_28603	Sros_12295T0	OcarG_2023	Sros_13105T0	Sros_06729T0	Aque_226699	Sros_10095T0	Sros_11806T0	Sros_11840T0	Sros_03216T0	Sros_12890T0	Mbre_23706	Mbre_6452	Sros_10539T0	Sros_09083T0	Sros_09083T1	Sros_03839T0	Mbre_27653	Sros_03923T0	Mbre_25536	Mbre_22219	Mbre_8292	Mbre_22765	Sros_11387T0	Sros_09771T0	Sros_05162T0	Mbre_34072	Sros_06646T0	Mbre_29861	Sros_12887T0	Sros_08331T0	Sros_07437T0	Sros_07992T0	Sros_12262T0	Sros_08477T0	Mbre_33613	Sros_09176T0	Mbre_27025	Sros_01615T0	Sros_01972T0	Sros_07261T0	Mbre_27688	Mbre_6572	Sros_06207T0	Sros_03874T0	Crei_106827_e_gwH_50_46_1	Sros_11500T0	Sros_00705T0	Sros_00739T0	Adig_17462	Sros_13198T0	Mbre_13240	Mbre_10709	OcarG_9489	Mbre_30262	Sros_03205T0	Mbre_39394	Sros_13232T0	Sros_13222T0	Sros_06067T0	Mley_ML08387a	Tadh_62730	Sros_09707T0	Sros_05335T0
HG_12151	Bnat_84977_estExt_fgenesh1_pg_C_10522	Atha_AT5G23200_1_unknown_protein_BEST_Arabidopsis_thaliana_protein_match_is_unknown_protein_TAIR_AT5G08270_1_Has_30201_Blast_hits_to_17322_proteins_in_780_species_Archae_12_Bacteria_1396_Metazoa_17338_Fungi_3422_Plants_5037_Viruses_0_Other_Eukaryotes_2996_source_NCBI_BLink	Cfra_g3410	Atri_00029_62	Atha_AT5G08270_1_unknown_protein_BEST_Arabidopsis_thaliana_protein_match_is_unknown_protein_TAIR_AT5G23200_1_Has_89_Blast_hits_to_86_proteins_in_45_species_Archae_0_Bacteria_0_Metazoa_27_Fungi_0_Plants_48_Viruses_0_Other_Eukaryotes_14_source_NCBI_BLink	Ttra_01327T0_01327	Sarc_g2801	Ppat_124814_e_gw1_51_227_1	Falb_06017T0_06017	Smoe_77390_e_gw1_1_1557_1	Adig_00917	Nvec_49222_	Bnat_144642_aug1_89_g19350
HG_16786	Hmag_212683	Rfil_569340957	Rfil_569370037	Rfil_569325383	Rfil_569358065	Rfil_569352491	Tadh_59760	Rfil_569351526	Rfil_569420391
HG_8732	Adig_00438	Adig_15394	Adig_23929	Adig_02613	Adig_09520	Adig_17275	Adig_09519	Ehux_114859_fgeneshEH_pg_233_6	Adig_18321	Ehux_215355_gm1_6500038	Ehux_201658_gm1_1400351	Ehux_94744_fgeneshEH_pg_1_15	Adig_05521	Adig_02614	Adig_23928	Ehux_115376_fgeneshEH_pg_250_21	Ehux_459770_estExtDG_Genemark1_C_6180006	Ehux_229007_gm1_15200041	Ehux_226657_gm1_13300147	Adig_02612	Adig_13626	Ehux_457996_estExtDG_Genemark1_C_2910015	Aque_211797
HG_16545	Adig_10805	Nvec_14331_SAG	Sarc_g6921	Aque_229288	Tadh_53964	Hmag_227676
HG_328	Adig_17533	Adig_18053	Pbac_3460983	Pbac_3461718	Pbac_3464113	Nvec_33568_	Pbac_3460426	Nvec_896_	Pbac_3460878	Nvec_11801_DEAD	Nvec_28840_	Pbac_3463929	Adig_03704	Nvec_46110_	Adig_00145	Pbac_3466649	Aque_221141	Pbac_3464550	Pbac_3464725	Pbac_3462606	Pbac_3462392	Aque_216222	Mley_ML070819a	Aque_209554	Pbac_3461398	Aque_206233	Mley_ML03835a	Pbac_3461218	Adig_05927	Aque_209570	Nvec_43766_RVT_1	Aque_215492	Pbac_3461042	Aque_205719	Pbac_3462743	Aque_209553	Hmag_227870	Aque_208595	Aque_204667	Aque_203825	Mley_ML11556a	Aque_209762	Hmag_217194	Aque_219412	Aque_204500	Hmag_220347	Aque_210968	Pbac_3462271	Aque_214313	Hmag_204776	Nvec_6071_SpoU_sub_bind	Nvec_53075_	Hmag_233830	Hmag_203096	Hmag_217737	Nvec_19297_GPW_gp25	Hmag_217184	Hmag_208618	Nvec_178_DUF201	Hmag_212989	Hmag_231089	Nvec_35479_	Hmag_223613	Nvec_5593_	Hmag_206212	Mley_ML02441a	Aque_211293	Hmag_208238	Aque_210348	Pbac_3466660	Hmag_225516	Nvec_57622_SpoU_sub_bind	Adig_12690	Adig_15810	Pbac_3464126	Nvec_33820_	Nvec_18464_AFG1_ATPase	Aque_201589	Pbac_3469281	Aque_200237	Aque_206637	Aque_216994	Nvec_1711_CDRN	Aque_203781	Pbac_3462859	Aque_210695	Pbac_3470201	Aque_220723	Aque_221441	Aque_222946	Hmag_213758	Mley_ML17931a	Pbac_3465857	Nvec_21317_	Aque_224451	Hmag_222998	Hmag_218118	Aque_209015	Pbac_3472428	Aque_215498	Aque_208879	Aque_209829	Mley_ML02471a	Aque_215493	Nvec_49582_	Nvec_3775_RRS1	Aque_206109	Aque_227022	Aque_201446	Aque_215539	Aque_206695	Aque_213045	Hmag_225992	Aque_223109	Pbac_3471924	Pbac_3470029	Aque_201318	Hmag_230750	Aque_226002	Nvec_9399_	Mley_ML143025a	Aque_215996	Aque_205077	Nvec_1343_IBB	Hmag_217601	Pbac_3471259	Aque_229140	Nvec_56633_CbiX	Adig_01256	Nvec_15073_MED7	Adig_21277	Nvec_10829_	Nvec_43765_Ataxin_2_N	Nvec_19520_	Aque_212609	Hmag_209909	Nvec_29321_	Hmag_208481	Nvec_9690_PPR	Hmag_228244	Hmag_227196	Nvec_23639_	Pbac_3470060	Aque_208878	Nvec_28839_	Nvec_58652_UVR	Nvec_3868_	Aque_216473	Hmag_208188	Aque_209128	Aque_222821	Nvec_14163_	Hmag_219538	Aque_220137	Aque_206844	Aque_211790	Hmag_217731	Nvec_11802_SNURF	Aque_204115	Aque_207408	Hmag_206931	Aque_216995	Aque_222882	Aque_205720	Hmag_210226	Aque_229103	Nvec_33818_	Hmag_213796	Aque_220036	Aque_222487	Aque_211158	Aque_230257	Aque_213859	Nvec_37336_Peptidase_S7	Nvec_59111_Ets	Nvec_3414_	Nvec_56164_	Nvec_15291_	Nvec_18263_zf_dskA_traR	Nvec_53512_Ets	Nvec_11156_Ets	Nvec_9626_	Nvec_10375_	Hmag_211563	Pbac_3465756	Mley_ML463532a	Nvec_20065_	Aque_201605	Nvec_28972_	Aque_211851	Aque_203140	Aque_203186	Nvec_26960_Ribosomal_L23	Aque_219735	Aque_226214	Pbac_3479613	Nvec_31332_	Mley_ML08607a	Nvec_37335_Sigma54_activat	Hmag_212067	Aque_225154	Aque_212626	Pbac_3479513	Aque_217828	Aque_221704	Pbac_3473234	Mley_ML16887a	Aque_201865	Aque_214672	Nvec_41351_	Aque_216739	Mley_ML13244a	Nvec_32760_	Aque_209551	Aque_206386	Aque_215153	Pbac_3465899	Hmag_233972	Pbac_3467131	Pbac_3468453	Mley_ML076323a	Mley_ML039710a	Aque_207407	Aque_211260	Aque_204018	Mley_ML26704a	Aque_215531	Pbac_3469279	Aque_208145	Aque_210829	Hmag_226078	Pbac_3470713	Aque_207082	Aque_207894	Nvec_42122_	Mley_ML052310a	Aque_222356	Aque_229139	Mley_ML02912a	Aque_207254	Aque_222697	Nvec_57029_DUF378	Aque_209816	Mley_ML02791a	Aque_203778	Hmag_208689	Mley_ML008123a	Nvec_35795_Myc_LZ	Aque_218027	Nvec_9278_	Hmag_205988	Aque_201632	Aque_220277	Nvec_4577_	Aque_208729	Pbac_3469201	Aque_210655	Mley_ML057312a	Hmag_207720	Aque_213044	Pbac_3468463	Aque_228650	Pbac_3472080	Aque_216354	Hmag_201164	Nvec_52503_zf_CCHC	Pbac_3470752	Hmag_215802	Hmag_206979	Hmag_229069	Hmag_212141	Hmag_228544	Mley_ML04008a	Aque_216760	Pbac_3474654	Aque_206901	Mley_ML05501a	Aque_210352	Aque_217243	Pbac_3470519	Aque_204200	Aque_209030	Aque_218347	Aque_211522	Aque_200715	Pbac_3467541	Aque_220308	Aque_210539	Pbac_3473104	Aque_215494	Aque_212502	Aque_209910	Aque_212896	Mley_ML09665a	Aque_214819	Pbac_3478589	Aque_201375	Aque_201752	Aque_201056	Aque_219738	Aque_207342	Aque_211518	Aque_210337	Pbac_3473403	Aque_219769	Aque_206698	Aque_200101	Aque_217997	Aque_204926	Aque_205341	Aque_216313	Pbac_3477242	Aque_222822	Aque_213724	Aque_222810	Aque_206630	Aque_226794	Aque_201607	Mley_ML274429a	Pbac_3476692	Pbac_3477363	Aque_212473	Aque_203308	Aque_228996	Aque_224482	Aque_218178	Aque_223384	Aque_206640	Aque_204777	Aque_218495	Aque_207986	Pbac_3463601	Hmag_222771	Aque_218507	Aque_226788	Aque_209912	Pbac_3475630	Pbac_3477645	Aque_209791	Aque_204666	Aque_224973	Hmag_213193	Mley_ML22441a	Aque_208457	Aque_212075	Pbac_3470805	Aque_216133	Pbac_3467051	Aque_224041	Aque_209019	Aque_216283	Mley_ML348716a	Aque_205927	Aque_203127	Aque_211636	Nvec_8761_	Aque_201100	Mley_ML21312a	Aque_221551	Aque_214046	Aque_213249	Aque_212751	Aque_224490	Aque_222794	Aque_225275	Hmag_229211	Aque_214929	Pbac_3471333	Aque_222886	Aque_213858	Aque_230258	Pbac_3473397	Aque_217998	Nvec_48892_	Aque_207158	Nvec_49155_	Mley_ML08671a	Aque_224498	Aque_210286	Aque_209475	Aque_222336	Nvec_16937_	Aque_214751	Nvec_44166_	Aque_208069	Nvec_56474_	Pbac_3467516	Pbac_3467426	Pbac_3474485	Aque_205349	Pbac_3474120	Pbac_3478657	Pbac_3473004	Pbac_3476457	Pbac_3474677	Pbac_3474673	Aque_228601	Aque_203149
HG_12407	Adig_09054	Sarc_g20297	Crei_99019_e_gwH_2_425_1	Smoe_133099_e_gw1_116_19_1	Atha_AT5G56260_1_Ribonuclease_E_inhibitor_RraA_Dimethylmenaquinone_methyltransferase	Atri_00061_25	Ppat_220543_estExt_Genewise1_C_1970044	Sarc_g20261	Atri_00089_109	Cow_04173T0	Atha_AT3G02770_1_Ribonuclease_E_inhibitor_RraA_Dimethylmenaquinone_methyltransferase	Ppat_142074_e_gw1_186_41_1	Atha_AT5G16450_1_Ribonuclease_E_inhibitor_RraA_Dimethylmenaquinone_methyltransferase
HG_11358	Cow_03612T0	Ppat_111553_e_gw1_2_351_1	Ppat_54488_gw1_11_294_1	Atri_00045_332	Spun_03191T0	Atha_AT3G62790_1_NADH_ubiquinone_oxidoreductase_related	Atha_AT2G47690_1_NADH_ubiquinone_oxidoreductase_related	Sros_08108T0	Ttra_08185T0_08185	Amac_00817T0	Amac_02322T0	Ehux_450743_estExtDG_Genemark1_C_310240	Crei_135635_estExt_gwp_1W_C_110392	Aque_223985	Adig_09541
HG_41827	Hmag_211458	Rfil_569372850	Rfil_569423480
HG_45314	Nvec_32729_Ag332	Hmag_211778	Aque_225749
HG_45281	Mley_ML08504a	Hmag_203661	Hmag_205232
HG_32239	Aque_207552	Aque_211105	Nvec_22194_	Aque_210297
HG_25705	Ttra_11813T0_11813	Crei_144597_Chlre2_kg_scaffold_11000142	Ttra_09845T0_09845_h_shippo_1_871_aa	Sros_06270T0	Hmag_232535
HG_14598	Bnat_77396_fgenesh1_pg_47_120	Ehux_436006_estExtDG_fgenesh_newKGs_kg_C_360141	Bnat_83659_fgenesh1_pg_112_33	Smoe_441705_estExt_fgenesh2_pg_C_180246	Ppat_216189_estExt_Genewise1_C_1250039	Atha_AT3G01920_1_DHBP_synthase_RibB_like_alpha_beta_domain	Atri_00013_113	Crei_189732_estExt_fgenesh2_pg_C_10119	Crei_106213_e_gwH_41_77_1	Nvec_5671_
HG_45706	Aque_218593	Nvec_46013_DUF1129	Aque_205427
HG_13131	Hmag_218491	Hmag_217235	Hmag_218492	Hmag_218493	Cow_02911T0	Mley_ML01817a	Hmag_217141	Hmag_200088	Mley_ML030522a	Hmag_231609	Hmag_231229	Mley_ML030242a
HG_35889	Hmag_223295	Nvec_54731_LIM	Tadh_58571	Mley_ML398332a
HG_9579	OcarG_2275	Hmag_208608	Adig_22506	Aque_221525	OcarG_5735	Adig_20392	Aque_202433
HG_75394	Nvec_59397_SPOR	Aque_208501
HG_27791	Cow_07713T0	OcarG_2531	Hmag_219597	Aque_230052	Adig_09731
HG_8349	Bnat_82967_fgenesh1_pg_100_10	Aque_228363	Cfra_g5371	Sarc_g15389	Mbre_27417	Mley_ML234022a	Cow_01297T0	Sros_05475T0	OcarG_2117	Adig_07634	Nvec_26134_	Ehux_57141_gw1_5_204_1	Atha_AT5G43720_1_Protein_of_unknown_function_DUF2361	Atha_AT1G04230_1_Protein_of_unknown_function_DUF2361	Smoe_439695_estExt_fgenesh2_pg_C_70517	Ppat_110853_e_gw1_1_259_1	Atri_00002_521	Tadh_60961	Bnat_140287_aug1_55_g14995	Falb_00968T0_00968	Smoe_438394_estExt_fgenesh2_pg_C_30113	Smoe_404135_fgenesh2_pg_C_scaffold_2000123	Smoe_404887_fgenesh2_pg_C_scaffold_3000110	Ttra_06975T0_06975
HG_13764	Adig_06495	Adig_21124	Nvec_22720_KID	Adig_20537	Adig_19269	Nvec_24887_PspA_IM30	Nvec_20999_Mod_r	Nvec_32255_Spectrin	Nvec_4096_	Nvec_25216_DUF1589	Sarc_g24885
HG_12402	Cfra_g2809	Sarc_g6940	Spun_02297T0	Aque_208749	Sros_03926T0	Falb_03601T0_03601	Cow_00775T0	Ehux_101824_fgeneshEH_pg_35_56	Adig_15277	Scer_YLR393W_Mitochondrial_inner_membrane_protein_required_for_assembly_of_the_F0_sector_of_mitochondrial_F1F0_ATP_synthase_interacts_genetically_with_ATP6_Source_SGD_Acc_S000004385_ATP10_SGD
HG_32813	Hmag_219751	Hmag_213536	Hmag_219756	Sarc_g2964
HG_70937	Hmag_202108	Rfil_569360198
HG_6235	Adig_08436	Adig_03450	Adig_24052	Adig_02819	Adig_10980	Adig_08621	Adig_12302	Adig_10979	Adig_08126	Adig_12618	Adig_04351	Adig_17755	Adig_11613	Adig_24446	Adig_10981	Adig_16290	Adig_12839	Adig_24289	Adig_14485	Adig_00032	Adig_17710	Adig_05629	Adig_07959	Adig_07162	Adig_07163	Adig_17512	Adig_07957	Adig_16970	Adig_22709	Adig_08026	Adig_21392	Adig_07164	Adig_11612	Adig_22107	Adig_15537	OcarG_2152	Adig_15480
HG_23225	Nvec_3896_7tm_1	Nvec_5928_	Nvec_30106_Plasmodium_HRP	Nvec_17996_	Nvec_39075_	Atha_AT3G29570_1_unknown_protein_Has_271_Blast_hits_to_164_proteins_in_59_species_Archae_0_Bacteria_19_Metazoa_88_Fungi_42_Plants_45_Viruses_9_Other_Eukaryotes_68_source_NCBI_BLink
HG_13577	Adig_01341	Adig_15232	Adig_17506	Adig_01435	Adig_01340	Adig_02711	Adig_23760	Adig_01436	Adig_01520	OcarG_1613
HG_22071	Pbac_3461260	Pbac_3461596	Mley_ML02209a	Pbac_3468448	Hmag_225381	Nvec_36926_Flocculin
HG_34458	Mley_ML019234a	Pbac_3464024	Hmag_213398	Pbac_3470884
HG_36113	Adig_12347	Adig_23012	Nvec_49249_RRM_1	Tadh_54007
HG_25208	Ehux_459946_estExtDG_Genemark1_C_7210006	Ehux_456566_estExtDG_Genemark1_C_1850060	Adig_16633	Nvec_29056_DUF399	Rfil_569384362
HG_8711	OcarG_6884	Tadh_60937	Sros_01073T0	Mbre_31097	Nvec_24733_Shugoshin_C	Hmag_217110	Hmag_217111	Hmag_210241	Crei_151849_Chlre2_kg_scaffold_41000041	Hmag_201327	Hmag_210243	Hmag_214813	Hmag_206461	Hmag_210242	Hmag_222207	Hmag_207019	Hmag_203119	Hmag_207020	Adig_15332	OcarG_10708
HG_12848	Nvec_10520_	Adig_09526	Nvec_11852_fn3	Nvec_134_DctM	Nvec_43343_fn3	Nvec_35895_	Hmag_226548	Adig_11081	Mbre_5272	Nvec_5220_	Nvec_21199_SBP	Nvec_43680_
HG_17520	Aque_221843	Adig_11590	Adig_13708	Aque_221302	Adig_11373	Adig_10858	Adig_13042	Adig_02681
HG_23904	Nvec_51698_COX6C	Aque_212597	Aque_200604	Aque_209845	Adig_14788	Hmag_230945
HG_17679	Nvec_34059_PolyA_pol	Atri_00001_12	Ppat_161847_360138	Atha_AT1G28090_1_Polynucleotide_adenylyltransferase_family_protein	Atri_00016_91	Atha_AT5G23690_1_Polynucleotide_adenylyltransferase_family_protein	Atha_AT3G48830_1_polynucleotide_adenylyltransferase_family_protein_RNA_recognition_motif_RRM_containing_protein	Atha_AT2G17580_1_Polynucleotide_adenylyltransferase_family_protein
HG_9058	Nvec_54415_TSP_1	Nvec_14947_TSP_1	Adig_09446	Nvec_12390_	Nvec_31645_	Nvec_12391_	Adig_13907	Nvec_2571_	Hmag_208994	Mley_ML26932a	Adig_08471	Adig_13905	Nvec_41449_	Adig_03969	Pbac_3464226	Adig_13906	Adig_02730	Nvec_49070_	Nvec_15767_DUF54	Nvec_37744_BON	Nvec_17778_
HG_26903	Sarc_g20063	Adig_06498	Nvec_32737_	Nvec_57332_	Sarc_g18709
HG_27614	Aque_215985	Aque_220997	Nvec_13250_Toxin_22	Aque_205167	Aque_210060
HG_63568	Nvec_53766_MSSP	Mley_ML221327a
HG_5515	Ehux_195256_gm1_300307	Aque_221211	Smoe_416753_fgenesh2_pg_C_scaffold_31000268	Spun_00280T0	Smoe_413523_fgenesh2_pg_C_scaffold_21000012	Crei_191918_estExt_fgenesh2_pg_C_270014	Crei_189197_estExt_fgenesh2_pg_C_140048	Adig_14102	Crei_175993_fgenesh2_pg_C_scaffold_32000124	Crei_188236_estExt_fgenesh2_pg_C_90198	Hmag_210428	Crei_153458_Chlre2_kg_scaffold_58000020	Mley_ML068127a	Ppat_169264_2020004	Smoe_437525_estExt_fgenesh2_pg_C_00688	Atri_00032_94	Crei_140971_Chlre2_kg_scaffold_8000142	Smoe_413194_fgenesh2_pg_C_scaffold_20000055	Smoe_413175_fgenesh2_pg_C_scaffold_20000036	Smoe_404931_fgenesh2_pg_C_scaffold_3000154	Smoe_403361_fgenesh2_pg_C_scaffold_1000198	Smoe_423650_fgenesh2_pg_C_scaffold_62000157	Smoe_403360_fgenesh2_pg_C_scaffold_1000197	Smoe_428254_fgenesh2_pg_C_scaffold_100000026	Smoe_420502_fgenesh2_pg_C_scaffold_46000145	Smoe_417764_fgenesh2_pg_C_scaffold_35000237	Smoe_427913_fgenesh2_pg_C_scaffold_96000020	Smoe_402801_fgenesh2_pg_C_scaffold_0000806	Smoe_430028_fgenesh2_pg_C_scaffold_123000025	Smoe_424217_fgenesh2_pg_C_scaffold_66000023	Smoe_420503_fgenesh2_pg_C_scaffold_46000146	Ehux_206011_gm1_2500281	Smoe_438413_estExt_fgenesh2_pg_C_30152	Smoe_417794_fgenesh2_pg_C_scaffold_35000267	Smoe_424216_fgenesh2_pg_C_scaffold_66000022	Smoe_442467_estExt_fgenesh2_pg_C_240225	Smoe_438314_estExt_fgenesh2_pg_C_20642	Smoe_410723_fgenesh2_pg_C_scaffold_13000221	Smoe_418075_fgenesh2_pg_C_scaffold_36000271	Smoe_423654_fgenesh2_pg_C_scaffold_62000161	Smoe_413492_fgenesh2_pg_C_scaffold_20000353	Smoe_414778_fgenesh2_pg_C_scaffold_25000018	Smoe_432186_fgenesh2_pg_C_scaffold_201000002	Smoe_425417_fgenesh2_pg_C_scaffold_74000029	Smoe_424598_fgenesh2_pg_C_scaffold_68000079	Atri_01487_1
HG_8762	Ttra_03265T0_03265	Hmag_221258	Hmag_219223	Hmag_212672	Hmag_231227	Hmag_224523	Hmag_231228	Hmag_228648	Hmag_212504	Hmag_213146	Hmag_210780	Hmag_200329	Aque_215427	Hmag_213232	Hmag_201128	Hmag_220264	Hmag_200204	Hmag_210487	Hmag_224043	Hmag_221252	Hmag_222782	Hmag_205940
HG_64207	Crei_111040_e_gwH_2076_3_1	Nvec_27243_DUF1537
HG_23443	Nvec_14845_DUF983	Ttra_10491T0_10491	Nvec_2695_	Nvec_21858_DUF983	Nvec_42029_	Nvec_43336_
HG_16025	Amac_06671T0	Amac_12830T0	Amac_12832T0	Amac_06668T0	Nvec_18186_	Spun_02317T0	Amac_06669T0	Amac_12833T0	Spun_07053T0
HG_16330	Cfra_g6501	Cfra_g6330	Sarc_g9400	Sarc_g20032	Sarc_g37	Sarc_g16192	Sarc_g7231	Nvec_55571_PAS	Hmag_215873
HG_14160	Crei_149677_Chlre2_kg_scaffold_25000156	Bnat_144312_aug1_86_g19020	Nvec_20190_	Nvec_27934_Complex1_30kDa	Nvec_10600_XG_FTase	Adig_13611	Nvec_32482_	Adig_10028	Nvec_30575_Pico_P2A	Nvec_15303_Orexin_rec2	Nvec_35630_Translat_reg
HG_66905	Adig_00337	OcarG_4
HG_13262	Crei_175106_fgenesh2_pg_C_scaffold_27000009	Ppat_115335_e_gw1_13_381_1	Atri_00036_189	Nvec_13177_	Atha_AT4G29520_1_LOCATED_IN_endoplasmic_reticulum_plasma_membrane_EXPRESSED_IN_23_plant_structures_EXPRESSED_DURING_14_growth_stages_CONTAINS_InterPro_DOMAIN_s_Saposin_B_InterPro_IPR008139_Has_137_Blast_hits_to_137_proteins_in_50_species_Archae_2_Bacteria_0_Metazoa_41_Fungi_10_Plants_36_Viruses_0_Other_Eukaryotes_48_source_NCBI_BLink	Hmag_223874	Smoe_404499_fgenesh2_pg_C_scaffold_2000487	Rfil_569383313	Ehux_120421_fgeneshEH_pg_630_7	Ehux_108180_fgeneshEH_pg_101_12	Ehux_246759_gm1_52700019	Rfil_569428607
HG_14142	Cow_07791T0	Adig_06657	Sros_02121T0	Hmag_229723	Hmag_229722	Nvec_17185_LIM	Mbre_36489	Tadh_53827	Sarc_g333	Nvec_5444_	Tadh_59544
HG_30961	Hmag_206073	Smoe_177122_estExt_Genewise1Plus_C_380123	Atha_AT1G07645_1_ATDSI_1VOC_DSI_1VOC_dessication_induced_1VOC_superfamily_protein	Atri_00012_97
HG_26150	Nvec_49724_	Nvec_50303_zf_C2H2	Nvec_21766_zf_C2H2	Nvec_15217_Sec23_helical	Sarc_g3711
HG_17720	Ehux_468248_estExtDG_fgeneshEH_pg_C_1790024	Ehux_468249_estExtDG_fgeneshEH_pg_C_1790026	Atha_AT1G26940_1_Cyclophilin_like_peptidyl_prolyl_cis_trans_isomerase_family_protein	Smoe_79654_e_gw1_3_1539_1	Ehux_444630_estExtDG_fgenesh_newKGs_kg_C_3440003	Ehux_436745_estExtDG_fgenesh_newKGs_kg_C_470074	Ehux_452162_estExtDG_Genemark1_C_570179	Nvec_36325_ShTK
HG_19142	Hmag_223654	Amac_02002T0	Amac_00487T0	Crei_195095_estExt_fgenesh2_pg_C_870012	Hmag_223298	Scer_YMR100W_MYND_domain_containing_protein_required_for_ubiquitination_and_turnover_of_Rpn4p_interacts_with_Ubr2p_E3_and_indirectly_with_Rad6p_E2_short_lived_protein_degraded_in_a_Ubr2p_Rad6p_dependent_manner_similar_to_the_A_nidulans_samB_gene_Source_SGD_Acc_S000004706_MUB1_SGD	Spun_07189T0
HG_7583	Nvec_22790_	Nvec_38124_	Nvec_34234_Galactosyl_T	Nvec_58647_Galactosyl_T	Adig_12927	Adig_12286	Nvec_42127_Galactosyl_T	Adig_15941	Hmag_229997	Nvec_19285_Galactosyl_T	Hmag_204476	Hmag_223485	Hmag_208409	Nvec_46524_Galactosyl_T	Nvec_42129_Endonuclease_NS	Nvec_39802_	Adig_12928	Adig_18373	Hmag_205493	Nvec_29708_	Adig_19778	Hmag_224227	Hmag_231844	Adig_12287	Mbre_38643	Nvec_17068_DUF613	Nvec_22049_	Nvec_34431_
HG_15381	Ehux_351559_fgenesh_newKGs_kg_11_188_2704676_1	Ehux_354859_fgenesh_newKGs_kg_32_95_2704676_1	Ehux_362172_fgenesh_newKGs_kg_126_6_2704676_1	Ehux_356676_fgenesh_newKGs_kg_50_152_2704676_1	Ehux_367999_fgenesh_newKGs_kg_288_4_2704676_1	Nvec_1831_	Ehux_361007_fgenesh_newKGs_kg_105_9_2704676_1	Ehux_373226_fgenesh_newKGs_kg_1291_3_2704676_1	Ehux_359598_fgenesh_newKGs_kg_84_67_2704676_1	Ehux_366186_fgenesh_newKGs_kg_209_10_2704676_1
HG_14260	Adig_14730	Aque_215647	Adig_14497	Aque_230277	Aque_213652	Adig_18457
HG_10299	Tadh_56056	Hmag_224261	OcarG_1238	Cow_04359T0	Hmag_224262	Adig_12085	Tadh_63921	Aque_210638	Ttra_05264T0_05264_DSBA_oxidoreductase_427_aa	Rfil_569368197_DSBA_oxidoreductase_partial_Reticulomyxa_filosa	Rfil_569441439	Tadh_56055	Hmag_228282	Aque_205550	Nvec_57589_DSBA	Rfil_569365377_oxidoreductase_Reticulomyxa_filosa	Nvec_35580_Kunitz_BPTI
HG_7149	Nvec_56316_SMC_C	Nvec_53392_Thermopsin	Nvec_6395_	Nvec_46230_Adeno_PX	Cow_03963T0	Nvec_35438_GXGXG	Nvec_10145_BNR	Nvec_54370_BNR	Nvec_44990_	Nvec_55822_BNR	Nvec_17953_	Nvec_34029_fn1	Nvec_49928_	Nvec_49870_fn1	Nvec_4671_	Nvec_10118_	Nvec_52900_Neur_chan_LBD	Nvec_51730_Methyltransf_6	Nvec_43793_	Nvec_16268_	Nvec_49927_	Nvec_49926_	Nvec_48280_DUF1054	Nvec_27191_Lysis_S	Nvec_55157_	Nvec_14545_	Nvec_3110_	Nvec_53391_DUF797	Nvec_4667_	Nvec_37450_	Nvec_53834_Cecropin
HG_28889	Sarc_g21703	Nvec_11589_DUF165	Nvec_51903_Herpes_UL49_5	Nvec_5872_Herpes_UL49_5	Nvec_922_DUF1532
HG_34092	Nvec_21874_	Nvec_17878_Drf_FH1	Nvec_6729_	Rfil_569303850
HG_32124	Adig_02417	Ehux_438647_estExtDG_fgenesh_newKGs_kg_C_810011	Ehux_316961_fgenesh_newKGs_pm_615_1	Ehux_433017_estExtDG_fgenesh_newKGs_kg_C_80134
HG_21524	Aque_218902	Hmag_219832	Aque_218169	Aque_224477	Aque_218908	Aque_230185
HG_20339	OcarG_7348	Hmag_201117	Hmag_203181	Hmag_205003	Nvec_25828_	OcarG_7347	Hmag_230036
