# Supplementary material for: Reconstruction of the ancestral metazoan genome reveals an increase in genomic novelty
Source: Nat Commun. 2018 Apr 30;9:1730. doi: 10.1038/s41467-018-04136-5 (PMC5928047; doi:10.1038/s41467-018-04136-5)
Supplement: Supplementary file 13 — Supplementary Data 10 [file 41467_2018_4136_MOESM13_ESM.zip › Node 6 - Bilateria/Bilateria Losses annotated genes.out]

HG_48134	
Nvec_21371_ParBc	

HG_33878	
This group of homology does not contain any annotated genome

HG_30925	
Rfil_569339714	

HG_30515	
Nvec_44236_	
Scer_YCL036W_Protein_of_unknown_function_identified_as_a_high_copy_suppressor_of_a_dbp5_mutation_Source_SGD_Acc_S000000541_GFD2_SGD	Scer_YDR514C_Protein_of_unknown_function_that_localizes_to_mitochondria_overexpression_of_YDR514C_affects_endocytic_protein_trafficking_Source_SGD_Acc_S000002922	

HG_28492	
Nvec_21275_	

HG_23748	
This group of homology does not contain any annotated genome

HG_25339	
This group of homology does not contain any annotated genome

HG_15209	
Nvec_26893_DUF124	
Atha_AT4G17420_1_Tryptophan_RNA_binding_attenuator_protein_like	Atha_AT5G47420_1_Tryptophan_RNA_binding_attenuator_protein_like	

HG_60067	
Nvec_9084_	
Ttra_09886T0_09886	

HG_11038	
Nvec_11732_	Nvec_41331_DUF295	

HG_39412	
Nvec_42239_PGAM	

HG_43370	
Nvec_42395_Vicilin_N	

HG_75197	
Nvec_31829_	

HG_72108	
Nvec_45720_	

HG_49524	
Nvec_5921_Lipoprotein_9	

HG_8122	
Nvec_58650	
Atha_AT5G42370_2_Calcineurin_like_metallo_phosphoesterase_superfamily_protein	
Rfil_5694074194114_partial_Reticulomyxa_filosa	Rfil_569410839_phosphodiesterase_alkaline_phosphatase_D_like_protein_partial_Reticulomyxa_filosa	

HG_27914	
Rfil_569375910_chromosome_partitioning_ATPase_Reticulomyxa_filosa	Rfil_569331394	Rfil_569327298_chromosome_partitioning_protein_ParA_Reticulomyxa_filosa	Rfil_569427311	

HG_24044	
This group of homology does not contain any annotated genome

HG_48593	
Nvec_24238_RecR	

HG_7386	
Nvec_19634_LRR_1	

HG_15340	
This group of homology does not contain any annotated genome

HG_47505	
This group of homology does not contain any annotated genome

HG_43060	
This group of homology does not contain any annotated genome

HG_33581	
Ttra_12334T0_12334	

HG_32396	
Nvec_51163_Adeno_PIX	
Rfil_569356247	

HG_14683	
This group of homology does not contain any annotated genome

HG_7845	
This group of homology does not contain any annotated genome

HG_15017	
Nvec_46109_	
Ttra_00540T0_00540	

HG_6744	
Nvec_41403_	Nvec_12399_DUF885	Nvec_57197_Transposase_21	Nvec_52646_Transposase_21	Nvec_1152_zf_C3HC4	Nvec_4904_Transposase_21	Nvec_32593_CXCXC	Nvec_41184_Sperm_Ag_HE2	Nvec_22551_TNFR_c6	Nvec_34662_Transposase_21	Nvec_26528_Destabilase	Nvec_57162_DUF1086	Nvec_22733_Ribosomal_S27	Nvec_11266_Destabilase	Nvec_10726_DUF636	Nvec_11945_EURL	Nvec_59223_DUF101	Nvec_38398_NOSIC	

HG_28861	
Nvec_9389_	
Ttra_10247T0_10247	

HG_66744	
This group of homology does not contain any annotated genome

HG_19852	
Scer_YMR265C_Putative_protein_of_unknown_function_Source_SGD_Acc_S000004878	

HG_1119	
This group of homology does not contain any annotated genome

HG_10937	
Nvec_26648_Strep_SA_rep	

HG_48211	
This group of homology does not contain any annotated genome

HG_6295	
Nvec_44712_	Nvec_44710_	Nvec_30831_Pyridoxal_deC	Nvec_29832_	Nvec_39405_Pyridoxal_deC	Nvec_20279_	Nvec_32834_	Nvec_43280_	Nvec_23658_	Nvec_1823_	

HG_64692	
This group of homology does not contain any annotated genome

HG_16648	
Nvec_57616_Oxidored_q1	
Atha_ATMG00285_1_NAD2A_NAD2_1_NAD2_NADH_dehydrogenase_2A	Atha_AT2G07689_1_NADH_Ubiquinone_plastoquinone_complex_I_protein	

HG_23246	
Nvec_26627_SAM_1	Nvec_483_SAM_1	Nvec_27563_SAM_2	Nvec_55922_SAM_1	
Rfil_569378486	

HG_15422	
Nvec_25401_DUF669	

HG_12131	
Nvec_49379_FxsA	
Ttra_12300T0_12300	
Rfil_569426863	Rfil_569357586_Reticulomyxa_filosa	Rfil_5693947198462_partial_Reticulomyxa_filosa	Rfil_5693895979737_partial_Reticulomyxa_filosa	

HG_38681	
This group of homology does not contain any annotated genome

HG_43311	
Nvec_46632_Toxin_22	Nvec_25643_Toxin_22	

HG_26519	
Nvec_5976_Nucleoplasmin	Nvec_17698_Neuromodulin	

HG_19816	
Ttra_00841T0_00841	

HG_30405	
This group of homology does not contain any annotated genome

HG_24003	
Nvec_11854_Neuromodulin	Nvec_11853_	Nvec_34463_	

HG_14114	
Rfil_569436728_TPR_repeat_containing_protein_partial_Reticulomyxa_filosa	Rfil_569367308_TPR_repeat_containing_protein_Reticulomyxa_filosa	

HG_43944	
This group of homology does not contain any annotated genome

HG_25652	
This group of homology does not contain any annotated genome

HG_12505	
Scer_YMR123W_V_ATPase_assembly_factor_functions_with_other_V_ATPase_assembly_factors_in_the_ER_to_efficiently_assemble_the_V_ATPase_membrane_sector_V0_Source_SGD_Acc_S000004730_PKR1_SGD	
Ttra_04067T0_04067	

HG_10881	
Nvec_59206_	Nvec_40836_	Nvec_5098_Pox_A14	Nvec_16013_DUF1248	Nvec_16288_Dabb	Nvec_38126_	Nvec_49566_	

HG_10061	
This group of homology does not contain any annotated genome

HG_21906	
Nvec_27932_Ribosomal_L9_N	

HG_28072	
This group of homology does not contain any annotated genome

HG_19337	
Nvec_39639_	Nvec_39637_SAA	

HG_48998	
Nvec_42672_DUF755	

HG_10863	
Ttra_12419T0_12419	

HG_11028	
Rfil_569356037	Rfil_569428334	Rfil_569429441	Rfil_569424287	Rfil_569351037	Rfil_569355073	Rfil_569432192	Rfil_569360562_TRAP_related_protein_Reticulomyxa_filosa	Rfil_569364023	Rfil_569425537	Rfil_569377248	Rfil_569377249	

HG_9948	
Nvec_58980_	Nvec_58979_	
Rfil_569432131	

HG_36047	
Nvec_56739_	

HG_18575	
This group of homology does not contain any annotated genome

HG_22397	
Nvec_40784_TGF_beta	Nvec_32300_	

HG_21581	
Nvec_10758_	

HG_17285	
Nvec_45052_	

HG_12331	
This group of homology does not contain any annotated genome

HG_2684	
Nvec_42285_	Nvec_30907_THAP	Nvec_18495_	Nvec_23335_PARP	Nvec_20412_TUDOR	Nvec_18748_F5_F8_type_C	Nvec_50745_CBM_10	Nvec_13145_Ribosomal_L30	Nvec_1486_CUB	Nvec_6259_	Nvec_43283_	Nvec_16705_	Nvec_978_	Nvec_13146_Laminin_G_2	Nvec_18714_	Nvec_49406_Prion_octapep	Nvec_2831_	Nvec_15855_BNR	Nvec_18841_	Nvec_19621_	Nvec_30759_	Nvec_2_	Nvec_29464_	Nvec_34653_	Nvec_10141_	Nvec_29750_	Nvec_28440_	Nvec_11149_	Nvec_50803_	Nvec_13917_	Nvec_58555_	Nvec_12698_	Nvec_41140_	Nvec_3177_	Nvec_30528_	Nvec_33868_	Nvec_58066_	Nvec_38229_	Nvec_38464_	Nvec_9108_	Nvec_32157_	Nvec_40044_	Nvec_44737_	Nvec_39702_	Nvec_16134_	Nvec_14843_	Nvec_8980_Endonuclease_7	Nvec_10493_Keratin_B2	Nvec_46681_AT_hook	Nvec_11874_	Nvec_47671_	Nvec_17551_	Nvec_53127_DUF1010	Nvec_47756_	Nvec_19776_	Nvec_10813_	Nvec_55291_DUF1534	Nvec_27798_	Nvec_11576_	Nvec_50805_	Nvec_49949_	Nvec_4129_	Nvec_57315_	Nvec_31156_	Nvec_2861_	Nvec_45675_	Nvec_10501_	Nvec_47971_	Nvec_23134_	Nvec_26493_	Nvec_55261_	Nvec_48934_	Nvec_8898_WSC	Nvec_51391_	Nvec_44907_	Nvec_20647_	Nvec_4902_	Nvec_3779_	Nvec_3453_	Nvec_7250_	Nvec_48623_	Nvec_34716_	Nvec_57771_	

HG_41856	
This group of homology does not contain any annotated genome

HG_75169	
Nvec_28060_Peptidase_U57	

HG_63858	
Nvec_57398_	

HG_1501	
Nvec_9274_	

HG_25460	
This group of homology does not contain any annotated genome

HG_18211	
Nvec_18173_	
Ttra_10933T0_10933	

HG_13980	
Nvec_2010_Ribosomal_L32p	
Scer_YCR003W_Mitochondrial_ribosomal_protein_of_the_large_subunit_Source_SGD_Acc_S000000596_MRPL32_SGD	

HG_13603	
Nvec_15739_	Nvec_14892_	

HG_10248	
Nvec_26166_Mito_carr	
Scer_YOR131C_Putative_protein_of_unknown_function_non_essential_gene_overexpression_causes_a_cell_cycle_delay_or_arrest_Source_SGD_Acc_S000005657	
Atha_AT2G33255_1_Haloacid_dehalogenase_like_hydrolase_HAD_superfamily_protein	

HG_40958	
This group of homology does not contain any annotated genome

HG_9958	
Nvec_42985_MRJP	
Ttra_10886T0_10886	
Rfil_569376225	

HG_26668	
Nvec_56119_DUF1541	

HG_36042	
Nvec_30933_TPR_MLP1_2	

HG_9015	
Nvec_43524_ICL	
Scer_YER065C_Isocitrate_lyase_catalyzes_the_formation_of_succinate_and_glyoxylate_from_isocitrate_a_key_reaction_of_the_glyoxylate_cycle_expression_of_ICL1_is_induced_by_growth_on_ethanol_and_repressed_by_growth_on_glucose_Source_SGD_Acc_S000000867_ICL1_SGD	Scer_YPR006C_2_methylisocitrate_lyase_of_the_mitochondrial_matrix_functions_in_the_methylcitrate_cycle_to_catalyze_the_conversion_of_2_methylisocitrate_to_succinate_and_pyruvate_ICL2_transcription_is_repressed_by_glucose_and_induced_by_ethanol_Source_SGD_Acc_S000006210_ICL2_SGD	
Atha_AT3G21720_1_ICL_isocitrate_lyase	
Rfil_569412666_isocitrate_lyase_partial_Reticulomyxa_filosa	

HG_12841	
Nvec_36815_	

HG_13078	
Nvec_9197_ITAM	
Ttra_04307T0_04307_succinyl_diaminopimelate_desuccinylase_479_aa	Ttra_02509T0_02509_succinyl_diaminopimelate_desuccinylase_477_aa	
Rfil_569423068	Rfil_5694060874646_Reticulomyxa_filosa	Rfil_569339054_succinyl_diaminopimelate_desuccinylase_partial_Reticulomyxa_filosa	

HG_35554	
This group of homology does not contain any annotated genome

HG_33079	
This group of homology does not contain any annotated genome

HG_8455	
Nvec_37502_GRIP	

HG_22374	
This group of homology does not contain any annotated genome

HG_7395	
Nvec_45252_DIT1_PvcA	
Scer_YDR403W_Sporulation_specific_enzyme_required_for_spore_wall_maturation_involved_in_the_production_of_a_soluble_LL_dityrosine_containing_precursor_of_the_spore_wall_transcripts_accumulate_at_the_time_of_prospore_enclosure_Source_SGD_Acc_S000002811_DIT1_SGD	

HG_43939	
This group of homology does not contain any annotated genome

HG_12349	
Ttra_09801T0_09801_extracellular_solute_binding_protein_family_3_430_aa	

HG_10517	
Nvec_19255_	Nvec_5061_Cucumo_2B	Nvec_36349_	

HG_30654	
Nvec_32251_MFS_1	Nvec_16881_	
Rfil_569429269_major_facilitator_transporter_Reticulomyxa_filosa	

HG_6036	
Nvec_3187_WD40	Nvec_45193_	Nvec_36637_	Nvec_34347_	Nvec_16186_TENA_THI_4	Nvec_55663_Albicidin_res	Nvec_33638_adh_short	Nvec_39734_	Nvec_18224_Maf	Nvec_35813_	Nvec_7097_	Nvec_59648_Albicidin_res	Nvec_32919_Albicidin_res	Nvec_46465_Albicidin_res	Nvec_20924_Albicidin_res	Nvec_16706_	Nvec_29138_Albicidin_res	Nvec_20341_Albicidin_res	Nvec_55960_	Nvec_11990_	Nvec_13328_Albicidin_res	Nvec_1931_Albicidin_res	Nvec_52220_	Nvec_48257_	Nvec_32194_	Nvec_44722_	Nvec_1480_	Nvec_50563_	Nvec_51574_	Nvec_54789_Chitin_synth_1	Nvec_49369_	Nvec_4694_	Nvec_53588_	Nvec_2423_	Nvec_17708_	Nvec_381_	Nvec_5875_	Nvec_50479_	Nvec_48950_	Nvec_5828_	

HG_19791	
Nvec_13287_Cu2_monoox_C	

HG_13998	
Nvec_13694_	Nvec_57982	

HG_64200	
Nvec_29151_PDH	

HG_47785	
Nvec_13692_	

HG_44768	
Nvec_37233_Ins_allergen_rp	

HG_9349	
This group of homology does not contain any annotated genome

HG_71093	
This group of homology does not contain any annotated genome

HG_24234	
Nvec_2665_	

HG_18483	
Nvec_11095_	

HG_17121	
Nvec_1044_Metallophos	
Atha_AT3G09960_1_Calcineurin_like_metallo_phosphoesterase_superfamily_protein	Atha_AT3G09970_1_Calcineurin_like_metallo_phosphoesterase_superfamily_protein	

HG_11802	
Scer_YPL214C_Bifunctional_enzyme_with_thiamine_phosphate_pyrophosphorylase_and_4_methyl_5_beta_hydroxyethylthiazole_kinase_activities_required_for_thiamine_biosynthesis_GFP_fusion_protein_localizes_to_the_cytoplasm_in_a_punctate_pattern_Source_SGD_Acc_S000006135_THI6_SGD	
Atha_AT3G24030_1_hydroxyethylthiazole_kinase_family_protein	

HG_44886	
Nvec_4008_Fer4	

HG_28523	
Nvec_47082_	Nvec_16295_AraC_E_bind	

HG_25337	
Nvec_52127_Rick_17kDa_Anti	Nvec_52038_	
Rfil_569428458	

HG_22866	
Nvec_9929_MTS	

HG_14978	
Nvec_42782_	

HG_24352	
Nvec_32538_	

HG_20045	
This group of homology does not contain any annotated genome

HG_12326	
Nvec_56545_Exonuc_X_T	Nvec_49723_	Nvec_45523_	Nvec_50886_Nop10p	Nvec_50683_Nop10p	Nvec_15216_Exonuc_X_T	Nvec_21765_Exonuc_X_T	Nvec_58913	Nvec_49722_	Nvec_16115_	Nvec_47548_	Nvec_22721_	

HG_44699	
Nvec_17338_LRR_2	

HG_35208	
This group of homology does not contain any annotated genome

HG_4690	
Nvec_49457_	Nvec_19262_Laminin_EGF	Nvec_48283_ABC_3	Nvec_21157_Laminin_EGF	Nvec_33107_	Nvec_31615_GCC2_GCC3	Nvec_49900_GETHR	Nvec_17940_Laminin_EGF	Nvec_29542_Laminin_EGF	Nvec_41336_Laminin_EGF	Nvec_6620_	Nvec_14890_GCC2_GCC3	Nvec_6883_	Nvec_34124_	Nvec_29188_	Nvec_37842_GCC2_GCC3	Nvec_48324_GCC2_GCC3	Nvec_30627_	Nvec_29186_	Nvec_29709_NCD3G	Nvec_9585_	Nvec_7174_	

HG_28400	
This group of homology does not contain any annotated genome

HG_25455	
Nvec_39836_	

HG_31173	
Nvec_45585_Swi3	Nvec_27837_Vicilin_N	

HG_23454	
This group of homology does not contain any annotated genome

HG_20742	
Nvec_46247_	

HG_20268	
Nvec_32629_V_ATPase_G	

HG_20027	
This group of homology does not contain any annotated genome

HG_48642	
This group of homology does not contain any annotated genome

HG_6958	
Nvec_47809_	
Atha_AT2G21340_1_MATE_efflux_family_protein	Atha_AT4G39030_1_EDS5_SID1_MATE_efflux_family_protein	

HG_64746	
This group of homology does not contain any annotated genome

HG_35052	
Nvec_29951_Sod_Fe_C	
Ttra_04600T0_04600	

HG_17959	
Nvec_703_	Nvec_52398_	

HG_19991	
This group of homology does not contain any annotated genome

HG_463	
This group of homology does not contain any annotated genome

HG_16733	
Nvec_12626_	

HG_13137	
Atha_AT2G31490_1_unknown_protein_Has_55_Blast_hits_to_55_proteins_in_15_species_Archae_0_Bacteria_0_Metazoa_0_Fungi_0_Plants_55_Viruses_0_Other_Eukaryotes_0_source_NCBI_BLink	
Ttra_03519T0_03519	

HG_11031	
Nvec_20980_AlaDh_PNT_N	
Scer_YIR034C_Saccharopine_dehydrogenase_NAD_L_lysine_forming_catalyzes_the_conversion_of_saccharopine_to_L_lysine_which_is_the_final_step_in_the_lysine_biosynthesis_pathway_also_has_mRNA_binding_activity_Source_SGD_Acc_S000001473_LYS1_SGD	
Ttra_09950T0_09950_saccharopine_dehydrogenase_385_aa	Ttra_11058T0_11058	
Rfil_569331433_putative_saccharopine_dehydrogenase_partial_Reticulomyxa_filosa	

HG_9545	
Nvec_57365_	

HG_26740	
Nvec_16535_ShTK	

HG_30562	
This group of homology does not contain any annotated genome

HG_24024	
This group of homology does not contain any annotated genome

HG_13665	
Nvec_46449_	Nvec_36366_	

HG_39838	
This group of homology does not contain any annotated genome

HG_10238	
Nvec_38032_	
Atha_AT5G66040_1_STR16_sulfurtransferase_protein_16	Atha_AT4G35770_1_SEN1_ATSEN1_DIN1_Rhodanese_Cell_cycle_control_phosphatase_superfamily_protein	Atha_AT2G17850_1_Rhodanese_Cell_cycle_control_phosphatase_superfamily_protein	Atha_AT5G66170_2_STR18_sulfurtransferase_18	Atha_AT2G21045_1_Rhodanese_Cell_cycle_control_phosphatase_superfamily_protein	

HG_7167	
Nvec_48260_	Nvec_47850_	Nvec_52501_	

HG_43009	
This group of homology does not contain any annotated genome

HG_33497	
This group of homology does not contain any annotated genome

HG_34377	
Nvec_30729_	

HG_30713	
Nvec_35403_Lectin_C	
Ttra_10562T0_10562	

HG_9096	
This group of homology does not contain any annotated genome

HG_23777	
This group of homology does not contain any annotated genome

HG_9231	
Atha_AT4G15440_1_HPL1_CYP74B2_hydroperoxide_lyase_1	Atha_AT5G42650_1_AOS_CYP74A_DDE2_allene_oxide_synthase	

HG_14599	
Nvec_58211_ANF_receptor	Nvec_4140_ANF_receptor	

HG_18086	
This group of homology does not contain any annotated genome

HG_11887	
Nvec_24759_Neur_chan_LBD	Nvec_58754_PucR	

HG_16013	
Nvec_55367_Granulin	Nvec_7500_	

HG_13373	
Nvec_14656_LEA_4	

HG_12421	
This group of homology does not contain any annotated genome

HG_10661	
This group of homology does not contain any annotated genome

HG_10082	
Nvec_22470_CENP_B_N	Nvec_34450_	Nvec_13767_CENP_B_N	Nvec_47896_	Nvec_12776_	Nvec_23085_	Nvec_14270_	Nvec_7578_CTP_transf_2	Nvec_11196_	Nvec_54901_VWA	Nvec_13088_CENP_B_N	Nvec_42498_DUF58	Nvec_2732_	Nvec_15689_	Nvec_35306_RS4NT	Nvec_51541_	Nvec_37519_	

HG_34118	
Nvec_18246_SRF_TF	Nvec_54077_SRF_TF	Nvec_4809_SRF_TF	

HG_27720	
Nvec_10720_ATP_synt_DE	
Rfil_569436826	

HG_31237	
Nvec_45200_3_5_exonuc	Nvec_8065_3_5_exonuc	Nvec_8066_	

HG_14540	
Nvec_38989_	Nvec_49238_Metallothionein	

HG_42808	
Nvec_23466_	

HG_33356	
This group of homology does not contain any annotated genome

HG_13747	
This group of homology does not contain any annotated genome

HG_46518	
This group of homology does not contain any annotated genome

HG_6881	
Nvec_25447_	Nvec_26014_Pex2_Pex12	Nvec_52889_Pex2_Pex12	Nvec_5017_	Nvec_42905_Competence	Nvec_26013_	Nvec_30182_	Nvec_30718_XPA_N	
Ttra_03896T0_03896	

HG_20071	
Nvec_38168_Lectin_C	Nvec_56974_	

HG_44589	
Nvec_23098_	Nvec_54403_FlgM	

HG_539	
Nvec_52935_	Nvec_4535_F5_F8_type_C	Nvec_36986_	Nvec_5079_fn3	Nvec_26467_PKD	Nvec_9586_	Nvec_15424_PAN	Nvec_23439_Pyr_redox_2	Nvec_25338_	Nvec_51232_	Nvec_12581_	Nvec_45072_Kazal_2	Nvec_11435_	Nvec_33077_R3H	Nvec_28627_	Nvec_22715_SAM_PNT	Nvec_12743_	Nvec_34296_	Nvec_44839_RVT_1	Nvec_38415_	Nvec_23845_IL6	Nvec_40851_TSP_1	Nvec_38851_RVT_1	Nvec_8488_Kelch_1	Nvec_19927_Neur_chan_LBD	Nvec_42543_	Nvec_35901_AT_hook	Nvec_18135_Cytochrom_B561	Nvec_50521_MFS_1	Nvec_7784_	Nvec_24004_EGF	Nvec_51100_	Nvec_321_	Nvec_4088_	Nvec_35564_	Nvec_18980_DUF274	Nvec_40532_	Nvec_55799_Na_trans_assoc	Nvec_58849_zf_piccolo	Nvec_42757_	Nvec_24866_Pepsin_I3	Nvec_33176_JmjC	Nvec_49463_RVT_1	Nvec_670_Pepsin_I3	Nvec_26931_Pepsin_I3	Nvec_40883_RVT_1	Nvec_48849_Pepsin_I3	Nvec_25522_Saccharop_dh_N	Nvec_8184_Pepsin_I3	Nvec_49270_RVT_1	Nvec_57132_RVT_1	Nvec_3911_Pepsin_I3	Nvec_7666_Cps15	Nvec_20527_Pepsin_I3	Nvec_17994_	Nvec_56667_Pepsin_I3	Nvec_25248_	Nvec_31296_Pepsin_I3	Nvec_1913_Arf	Nvec_56510_	Nvec_19741_RVT_1	Nvec_52203_Borrelia_orfA	Nvec_53797_	Nvec_9582_	Nvec_47983_	Nvec_39194_Pepsin_I3	Nvec_59163_JmjC	Nvec_33517_JmjC	Nvec_29901_JmjC	Nvec_57052_JmjC	Nvec_28413_	Nvec_54591_	Nvec_15400_	Nvec_37768_SpoVG	Nvec_31231_	Nvec_42756_	Nvec_37548_	Nvec_847_	Nvec_3833_Borrelia_orfA	Nvec_20649_SpoIIP	Nvec_28927_	Nvec_5822_	Nvec_32620_RVT_1	Nvec_37265_	Nvec_36972_	Nvec_21807_JmjC	Nvec_20299_JmjC	Nvec_15850_	Nvec_53043_JmjC	Nvec_26264_SAM_PNT	Nvec_41821_Borrelia_orfA	Nvec_13523_	Nvec_52187_HNF_1A_C	Nvec_56949_	Nvec_21145_MucBP	Nvec_30130_Cadherin	Nvec_28037_	Nvec_5169_	Nvec_47093_	Nvec_54123_	Nvec_51880_	Nvec_17583_	Nvec_48672_	Nvec_29610_Extensin_2	Nvec_44560_DUF1086	Nvec_21276_	Nvec_47266_	Nvec_51787_	Nvec_1357_JmjC	Nvec_40861_	Nvec_28503_	Nvec_1672_JmjC	Nvec_33335_	Nvec_14130_	Nvec_57839_	Nvec_30426_CXC	Nvec_45885_efhand	Nvec_59036_	Nvec_915_GIY_YIG	Nvec_42976_Pepsin_I3	Nvec_30749_FARP	Nvec_21500_GIY_YIG	Nvec_46948_	Nvec_29837_MobC	Nvec_23192_JmjC	Nvec_15283_JmjC	Nvec_44652_	Nvec_6974_	Nvec_5834_	Nvec_48457_	Nvec_58809_CXC	Nvec_15660_	Nvec_49493_CXC	Nvec_37137_	Nvec_14229_VAR1	Nvec_22334_VAR1	Nvec_2565_	Nvec_22454_Ribosomal_L35p	Nvec_7561_	Nvec_32026_GIY_YIG	Nvec_44373_GIY_YIG	Nvec_51868_GIY_YIG	Nvec_54135_	Nvec_46186_zf_RanBP	Nvec_32105_	Nvec_12778_GIY_YIG	Nvec_14129_	Nvec_12437_	Nvec_30287_CXC	Nvec_59117_Neur_chan_LBD	Nvec_57534_	Nvec_49268_GIY_YIG	Nvec_21499_GIY_YIG	Nvec_26474_	Nvec_55138_	Nvec_22829_GIY_YIG	Nvec_17905_Antimicrobial18	Nvec_47721_	Nvec_14905_GIY_YIG	Nvec_50895_GIY_YIG	Nvec_39811_DUF1299	Nvec_778_	Nvec_50098_DUF573	Nvec_57512_DUF573	Nvec_15659_DUF1299	Nvec_14996_	Nvec_18136_SpoIIP	Nvec_44405_Extensin_2	Nvec_31940_DUF1299	Nvec_25309_	Nvec_10462_DUF1299	Nvec_37767_	Nvec_49845_	Nvec_28588_SAM_PNT	Nvec_13519_	Nvec_1108_DUF573	Nvec_6154_GIY_YIG	Nvec_37107_GIY_YIG	Nvec_5170_	Nvec_47185_GIY_YIG	Nvec_3621_GIY_YIG	Nvec_21374_GIY_YIG	Nvec_47697_GIY_YIG	Nvec_11630_GIY_YIG	Nvec_45553_CXC	Nvec_56666_Toxin_R_bind_N	Nvec_48041_GIY_YIG	Nvec_18145_GIY_YIG	Nvec_20648_GIY_YIG	Nvec_30111_	Nvec_53485_	Nvec_9674_Antimicrobial_1	Nvec_49269_	Nvec_54433_Phospholip_A2_1	Nvec_25076_DUF573	Nvec_14000_DUF1213	Nvec_12851_	Nvec_30871_	Nvec_3437_	Nvec_14769_DUF1299	Nvec_44834_	Nvec_11929_	Nvec_54700_	Nvec_10296_	Nvec_54565_	Nvec_45707_	Nvec_36607_Vicilin_N	Nvec_16617_Vicilin_N	Nvec_22299_Protamine_P2	Nvec_40929_Attractin	Nvec_26677_AT_hook	Nvec_3924_E_MAP_115	Nvec_25279_	Nvec_44782_	Nvec_26305_Integrase_Zn	Nvec_24124_DUF1213	Nvec_54983_	Nvec_36612_	Nvec_14001_	Nvec_17321_	Nvec_26968_TF_Otx	Nvec_57689_	Nvec_23385_	Nvec_37485_	Nvec_35664_	Nvec_58569_	Nvec_18687_	Nvec_4300_EGF_CA	Nvec_48281_	Nvec_4014_	Nvec_37513_	Nvec_35179_	Nvec_55746_	
Nvec_40929_Attractin	

HG_29178	
Nvec_13259_Mur_ligase_C	Nvec_5686_Mur_ligase_C	

HG_69431	
This group of homology does not contain any annotated genome

HG_26297	
This group of homology does not contain any annotated genome

HG_8593	
Nvec_36041_	

HG_10574	
Nvec_43647_VPS9	
Ttra_00807T0_00807	

HG_40223	
This group of homology does not contain any annotated genome

HG_75372	
Nvec_52740_CbiA	
Rfil_569360751_plasmid_partition_protein_A_partial_Reticulomyxa_filosa	

HG_1803	
Nvec_28600_EGF_CA	Nvec_24529_Lectin_C	Nvec_13997_EGF_CA	Nvec_30470_	Nvec_9563_Kazal_1	Nvec_7030_Kazal_2	Nvec_13131_	Nvec_17430_Kazal_1	Nvec_7359_	Nvec_23568_	Nvec_54034_Tctex_1	Nvec_30471_	Nvec_11371_PAN	Nvec_47073_CXCXC	Nvec_26962_	Nvec_49569_	Nvec_17557_	Nvec_46272_	Nvec_27842_	Nvec_53045_	Nvec_11598_Kazal_2	Nvec_43306_FNIP	Nvec_2077_	Nvec_34547_	

HG_60634	
This group of homology does not contain any annotated genome

HG_22036	
This group of homology does not contain any annotated genome

HG_14043	
This group of homology does not contain any annotated genome

HG_46103	
This group of homology does not contain any annotated genome

HG_9534	
Nvec_37067_Mgm101p	Nvec_54571_	
Scer_YJR144W_Protein_with_a_role_in_mitochondrial_DNA_recombinational_repair_binds_to_and_catalyzes_the_annealing_of_single_stranded_mtDNA_oligomerizes_to_form_rings_and_filaments_related_to_Rad52_type_recombination_proteins_with_limited_overall_similarity_b_ring_conserved_functionally_important_residues_component_of_the_mitochondrial_nucleoid_required_for_the_repair_of_oxidative_mtDNA_damage_Source_SGD_Acc_S000003905_MGM101_SGD	

HG_27100	
Nvec_51160_MIP	

HG_17557	
This group of homology does not contain any annotated genome

HG_24019	
This group of homology does not contain any annotated genome

HG_22259	
This group of homology does not contain any annotated genome

HG_23275	
Nvec_29754_	

HG_44735	
This group of homology does not contain any annotated genome

HG_6055	
Nvec_33041_3HCDH	

HG_33620	
This group of homology does not contain any annotated genome

HG_64736	
Nvec_6222_zf_C2H2	

HG_22956	
Nvec_7949_Na_Ca_ex	

HG_8933	
Nvec_20431_	
Scer_YKR065C_Constituent_of_the_Translocase_of_the_Inner_Mitochondrial_membrane_TIM23_complex_proposed_alternatively_to_be_a_component_of_the_import_motor_PAM_complex_or_to_interact_with_and_modulate_the_core_TIM23_complex_Source_SGD_Acc_S000001773_PAM17_SGD	

HG_20376	
Nvec_6277_	

HG_13842	
Atha_AT5G08580_1_Calcium_binding_EF_hand_family_protein	Atha_AT4G27790_1_Calcium_binding_EF_hand_family_protein	

HG_48686	
Nvec_49823_	

HG_12488	
Nvec_21252_Fibrinogen_C	Nvec_9160_EGF	Nvec_46976_PAN	Nvec_29530_	

HG_48614	
This group of homology does not contain any annotated genome

HG_3701	
Nvec_49279_	Nvec_22741_	Nvec_22868_	Nvec_47578_	Nvec_24276_Extensin_2	Nvec_30324_	Nvec_4989_Fibrinogen_C	Nvec_24277_EGF	Nvec_39056_	Nvec_184_PAN	Nvec_10008_Fibrinogen_C	Nvec_15637_	Nvec_44760_PAN	Nvec_3871_PAN	Nvec_22740_	Nvec_22739_	Nvec_20311_PAN	Nvec_54151_PAN	Nvec_20470_	Nvec_43360_Fibrinogen_C	Nvec_2600_Fibrinogen_C	Nvec_24499_Fibrinogen_C	Nvec_43078_	Nvec_49990_PAN	Nvec_22737_	Nvec_26283_Omega_toxin	Nvec_14499_PUF	Nvec_47426_	Nvec_39055_	Nvec_57834_	Nvec_9306_Fibrinogen_C	Nvec_39058_	Nvec_46682_Fibrinogen_C	Nvec_4656_PAN	Nvec_41153_	Nvec_15072_EGF	Nvec_33668_DUF1590	Nvec_29042_PAN	Nvec_49654_PAN	Nvec_29834_	Nvec_27999_	Nvec_56146_	Nvec_18405_C1_1	Nvec_47456_	

HG_46580	
Nvec_4198_	

HG_42716	
This group of homology does not contain any annotated genome

HG_34723	
Nvec_49701_	Nvec_15470_	Nvec_44146_	

HG_33674	
Nvec_44500_DUF1693	

HG_30826	
Nvec_38795_M	
Ttra_03868T0_03868	

HG_32248	
Nvec_40339_	

HG_33023	
Nvec_19463_	
Rfil_569433037	Rfil_5694153910798_Reticulomyxa_filosa	Rfil_569380130	

HG_71147	
This group of homology does not contain any annotated genome

HG_19007	
Nvec_17636_RPE65	

HG_704	
Atha_AT3G61810_1_Glycosyl_hydrolase_family_17_protein	Atha_AT3G13560_1_O_Glycosyl_hydrolases_family_17_protein	Atha_AT5G56590_1_O_Glycosyl_hydrolases_family_17_protein	Atha_AT3G57270_1_BG1_beta_1_3_glucanase_1	Atha_AT2G01630_1_O_Glycosyl_hydrolases_family_17_protein	Atha_AT2G16230_1_O_Glycosyl_hydrolases_family_17_protein	Atha_AT1G30080_1_Glycosyl_hydrolase_superfamily_protein	Atha_AT5G42720_1_Glycosyl_hydrolase_family_17_protein	Atha_AT1G32860_1_Glycosyl_hydrolase_superfamily_protein	Atha_AT3G15800_1_Glycosyl_hydrolase_superfamily_protein	Atha_AT5G42100_1_ATBG_PPAP_ATBG_PAP_BG_PPAP_beta_1_3_glucanase_putative	Atha_AT3G57240_1_BG3_beta_1_3_glucanase_3	Atha_AT2G27500_1_Glycosyl_hydrolase_superfamily_protein	Atha_AT4G18340_1_Glycosyl_hydrolase_superfamily_protein	Atha_AT1G66250_1_O_Glycosyl_hydrolases_family_17_protein	Atha_AT1G77780_1_Glycosyl_hydrolase_superfamily_protein	Atha_AT4G29360_1_O_Glycosyl_hydrolases_family_17_protein	Atha_AT1G11820_2_O_Glycosyl_hydrolases_family_17_protein	Atha_AT4G16260_1_Glycosyl_hydrolase_superfamily_protein	Atha_AT5G20390_1_Glycosyl_hydrolase_superfamily_protein	Atha_AT4G26830_1_O_Glycosyl_hydrolases_family_17_protein	Atha_AT3G23770_1_O_Glycosyl_hydrolases_family_17_protein	Atha_AT2G05790_1_O_Glycosyl_hydrolases_family_17_protein	Atha_AT2G26600_1_Glycosyl_hydrolase_superfamily_protein	Atha_AT2G19440_1_O_Glycosyl_hydrolases_family_17_protein	Atha_AT1G77790_1_Glycosyl_hydrolase_superfamily_protein	Atha_AT4G31140_1_O_Glycosyl_hydrolases_family_17_protein	Atha_AT3G55780_1_Glycosyl_hydrolase_superfamily_protein	Atha_AT5G55180_2_O_Glycosyl_hydrolases_family_17_protein	Atha_AT3G57260_1_BGL2_PR2_BG2_PR_2_beta_1_3_glucanase_2	Atha_AT2G39640_1_glycosyl_hydrolase_family_17_protein	Atha_AT3G07320_1_O_Glycosyl_hydrolases_family_17_protein	Atha_AT5G20870_1_O_Glycosyl_hydrolases_family_17_protein	Atha_AT4G34480_1_O_Glycosyl_hydrolases_family_17_protein	Atha_AT1G33220_1_Glycosyl_hydrolase_superfamily_protein	Atha_AT4G14080_1_MEE48_O_Glycosyl_hydrolases_family_17_protein	Atha_AT5G24318_1_O_Glycosyl_hydrolases_family_17_protein	Atha_AT4G17180_1_O_Glycosyl_hydrolases_family_17_protein	Atha_AT5G18220_1_O_Glycosyl_hydrolases_family_17_protein	Atha_AT5G58090_1_O_Glycosyl_hydrolases_family_17_protein	Atha_AT3G04010_1_O_Glycosyl_hydrolases_family_17_protein	Atha_AT1G64760_1_O_Glycosyl_hydrolases_family_17_protein	Atha_AT3G24330_1_O_Glycosyl_hydrolases_family_17_protein	Atha_AT3G46570_1_Glycosyl_hydrolase_superfamily_protein	Atha_AT3G55430_1_O_Glycosyl_hydrolases_family_17_protein	Atha_AT5G64790_1_O_Glycosyl_hydrolases_family_17_protein	Atha_AT5G20330_1_BETAG4_beta_1_3_glucanase_4	Atha_AT5G20560_1_Glycosyl_hydrolase_superfamily_protein	Atha_AT5G20340_1_BG5_beta_1_3_glucanase_5	Atha_AT5G58480_1_O_Glycosyl_hydrolases_family_17_protein	Atha_AT1G66870_1_Carbohydrate_binding_X8_domain_superfamily_protein	Atha_AT1G09460_1_Carbohydrate_binding_X8_domain_superfamily_protein	Atha_AT2G43670_1_Carbohydrate_binding_X8_domain_superfamily_protein	Atha_AT5G61130_1_PDCB1_plasmodesmata_callose_binding_protein_1	Atha_AT4G13600_1_Carbohydrate_binding_X8_domain_superfamily_protein	Atha_AT1G78520_1_Carbohydrate_binding_X8_domain_superfamily_protein	Atha_AT4G09465_1_Carbohydrate_binding_X8_domain_superfamily_protein	Atha_AT5G53610_1_Carbohydrate_binding_X8_domain_superfamily_protein	Atha_AT4G09464_1_Carbohydrate_binding_X8_domain_superfamily_protein	Atha_AT4G09090_1_Carbohydrate_binding_X8_domain_superfamily_protein	Atha_AT4G09462_1_Carbohydrate_binding_X8_domain_superfamily_protein	Atha_AT3G58100_1_PDCB5_plasmodesmata_callose_binding_protein_5	Atha_AT5G63225_1_Carbohydrate_binding_X8_domain_superfamily_protein	Atha_AT2G30933_1_Carbohydrate_binding_X8_domain_superfamily_protein	Atha_AT4G16165_1_Carbohydrate_binding_X8_domain_superfamily_protein	Atha_AT1G29380_1_Carbohydrate_binding_X8_domain_superfamily_protein	Atha_AT2G42930_1_Carbohydrate_binding_X8_domain_superfamily_protein	Atha_AT4G05430_1_Carbohydrate_binding_X8_domain_superfamily_protein	Atha_AT5G63250_1_Carbohydrate_binding_X8_domain_superfamily_protein	Atha_AT5G53600_1_Carbohydrate_binding_X8_domain_superfamily_protein	Atha_AT5G63230_1_Carbohydrate_binding_X8_domain_superfamily_protein	Atha_AT5G67460_1_O_Glycosyl_hydrolases_family_17_protein	Atha_AT4G09466_1_Carbohydrate_binding_X8_domain_superfamily_protein	Atha_AT5G35740_1_Carbohydrate_binding_X8_domain_superfamily_protein	Atha_AT1G66855_1_Carbohydrate_binding_X8_domain_superfamily_protein	Atha_AT1G18650_1_PDCB3_plasmodesmata_callose_binding_protein_3	Atha_AT1G66852_1_Carbohydrate_binding_X8_domain_superfamily_protein	Atha_AT5G63240_1_Carbohydrate_binding_X8_domain_superfamily_protein	Atha_AT5G08000_1_E13L3_PDCB2_glucan_endo_1_3_beta_glucosidase_like_protein_3	Atha_AT1G79480_1_Carbohydrate_binding_X8_domain_superfamily_protein	Atha_AT2G43660_2_Carbohydrate_binding_X8_domain_superfamily_protein	Atha_AT1G13830_1_Carbohydrate_binding_X8_domain_superfamily_protein	Atha_AT2G04910_1_Carbohydrate_binding_X8_domain_superfamily_protein	Atha_AT1G69295_1_PDCB4_plasmodesmata_callose_binding_protein_4	Atha_AT2G03505_1_Carbohydrate_binding_X8_domain_superfamily_protein	Atha_AT3G28250_1_Carbohydrate_binding_X8_domain_superfamily_protein	Atha_AT1G26450_1_Carbohydrate_binding_X8_domain_superfamily_protein	

HG_32776	
Nvec_54161_	

HG_26543	
Nvec_41996_Tropomyosin	Nvec_46314_	

HG_4853	
Ttra_00175T0_00175	Ttra_01482T0_01482	

HG_17703	
This group of homology does not contain any annotated genome

HG_3793	
This group of homology does not contain any annotated genome

HG_53793	
Nvec_5210_Keratin_B2	

HG_11805	
Atha_AT3G11950_1_TRAF_like_superfamily_protein	

HG_44407	
Nvec_21250_Keratin_B2	
Atha_AT1G31250_1_proline_rich_family_protein	

HG_75313	
Nvec_44136_	

HG_32179	
Rfil_569360243_adenosine_deaminase_partial_Reticulomyxa_filosa	Rfil_569351159_adenosine_deaminase_Reticulomyxa_filosa	

HG_33090	
This group of homology does not contain any annotated genome

HG_13924	
Nvec_28585_	

HG_8107	
Nvec_30062_Lipase_3	Nvec_9853_Lipase_3	Nvec_9852_Lipase_3	
Ttra_11532T0_11532	Ttra_00697T0_00697	Ttra_01069T0_01069	
Rfil_569382060	Rfil_569424558	

HG_45782	
This group of homology does not contain any annotated genome

HG_24232	
This group of homology does not contain any annotated genome

HG_11872	
This group of homology does not contain any annotated genome

HG_36104	
This group of homology does not contain any annotated genome

HG_15856	
Nvec_30888_CARDB	Nvec_15106_fn3	

HG_17206	
Nvec_27299_	
Ttra_06514T0_06514_peptidase_S45_penicillin_amidase_758_aa	

HG_11959	
This group of homology does not contain any annotated genome

HG_41744	
Nvec_33518_	

HG_34398	
Rfil_569380869_plasmid_partitioning_family_protein_Reticulomyxa_filosa	

HG_26743	
This group of homology does not contain any annotated genome

HG_67338	
Nvec_37120_EB	

HG_27044	
Nvec_31200_	Nvec_21319_TIMP	

HG_25212	
This group of homology does not contain any annotated genome

HG_23452	
Ttra_09583T0_09583	

HG_15669	
Nvec_2721_HI0933_like	
Atha_AT5G39940_1_FAD_NAD_P_binding_oxidoreductase_family_protein	

HG_13668	
Nvec_20129_	Nvec_9763_	

HG_11731	
Nvec_33304_RNA_pol_Rpb1_1	Nvec_21907_RNA_pol_Rpb1_5	
Atha_ATCG00170_1_RPOC2_DNA_directed_RNA_polymerase_family_protein	Atha_ATCG00160_1_RPS2_ribosomal_protein_S2	Atha_ATCG00150_1_ATPI_ATPase_F0_complex_subunit_A_protein	
Rfil_569434293	

HG_44912	
Nvec_21713_ShTK	

HG_47760	
This group of homology does not contain any annotated genome

HG_10031	
Nvec_10260_B1	
Scer_YPL199C_Putative_protein_of_unknown_function_predicted_to_be_palmitoylated_Source_SGD_Acc_S000006120	
Atha_AT2G26280_1_CID7_CTC_interacting_domain_7	
Ttra_05509T0_05509	Ttra_05200T0_05200	
Rfil_569425103	Rfil_5694035595573_Reticulomyxa_filosa	

HG_1570	
Nvec_6223_Ras	Nvec_32909_	Nvec_7188_	Nvec_41210_MAAL_N	Nvec_6514_hATC	Nvec_47551_	Nvec_20752_hATC	Nvec_36791_FGGY_C	Nvec_30965_Ribosomal_S9	Nvec_40860_MAAL_N	Nvec_55137_hATC	Nvec_11985_hATC	Nvec_24956_hATC	Nvec_3583_	Nvec_10213_hATC	Nvec_24646_hATC	Nvec_38006_hATC	Nvec_4907_	Nvec_47422_	Nvec_14647_hATC	Nvec_51068_hATC	Nvec_29307_hATC	Nvec_11341_	Nvec_40436_EGF_CA	Nvec_57822_	Nvec_20300_hATC	Nvec_27436_hATC	Nvec_39994_hATC	Nvec_11403_	Nvec_20937_hATC	Nvec_3166_	Nvec_13614_hATC	Nvec_27538_	Nvec_22805_hATC	Nvec_785_hATC	Nvec_3853_	Nvec_2681_hATC	Nvec_16068_hATC	Nvec_9904_SMC_hinge	Nvec_28134_	Nvec_17657_HIN	Nvec_19531_	Nvec_57040_Glyco_hydro_65C	Nvec_1303_RibD_C	Nvec_56914_	Nvec_47008_HRDC	Nvec_43015_Catalase_rel	Nvec_31936_Glyco_hydro_65C	Nvec_47403_	Nvec_23784_	Nvec_13392_hATC	Nvec_52172_	Nvec_36691_	Nvec_11009_	Nvec_50659_PCMT	Nvec_9723_Ribosomal_S9	Nvec_5110_	Nvec_27336_zf_U1	Nvec_2697_	Nvec_51368_	Nvec_56020_	Nvec_12194_	Nvec_8033_	Nvec_16294_	Nvec_7676_NAD_binding_3	Nvec_35381_	Nvec_16222_	Nvec_57578_	Nvec_11342_	Nvec_16944_	Nvec_55136_DUF520	Nvec_27749_	Nvec_30569_3_alpha	Nvec_11498_	Nvec_31431_	Nvec_6795_	

HG_64503	
This group of homology does not contain any annotated genome

HG_20417	
This group of homology does not contain any annotated genome

HG_15377	
This group of homology does not contain any annotated genome

HG_10938	
Nvec_52094_PI_PLC_X	
Atha_AT1G49740_1_PLC_like_phosphodiesterases_superfamily_protein	Atha_AT1G13680_1_PLC_like_phosphodiesterases_superfamily_protein	Atha_AT4G36945_1_PLC_like_phosphodiesterases_superfamily_protein	Atha_AT3G19310_1_PLC_like_phosphodiesterases_superfamily_protein	Atha_AT5G67130_1_PLC_like_phosphodiesterases_superfamily_protein	

HG_75398	
Nvec_7191_	

HG_31135	
This group of homology does not contain any annotated genome

HG_21077	
Nvec_58335_SMC_N	

HG_11421	
Nvec_4349_efhand	Nvec_4348_efhand	

HG_24004	
Nvec_44474_Cyclin_C	Nvec_51639_	

HG_20002	
Nvec_2428_ShTK	

HG_46552	
This group of homology does not contain any annotated genome

HG_48143	
This group of homology does not contain any annotated genome

HG_9955	
This group of homology does not contain any annotated genome

HG_1910	
Nvec_31535_Oxysterol_BP	Nvec_16470_EGF	Nvec_18951_EGF	Nvec_5095_	Nvec_8983_	Nvec_41911_PAN	Nvec_36925_EGF	Nvec_12088_EGF	Nvec_18624_EGF	Nvec_54948_PAN	Nvec_36924_EGF	Nvec_4492_PPI_Ypi1	Nvec_25113_EGF	Nvec_27636_	Nvec_45350_PAN	Nvec_57632_Fibrinogen_C	Nvec_45352_PAN	Nvec_56569_	Nvec_51649_PAN	Nvec_36646_	Nvec_46393_PAN	Nvec_20416_Hormone_6	Nvec_41392_Nanovirus_C8	Nvec_44233_	Nvec_56553_	Nvec_54254_Fibrinogen_C	Nvec_33869_Fibrinogen_C	Nvec_5094_Fibrinogen_C	Nvec_23919_Nanovirus_C8	Nvec_10558_Fibrinogen_C	Nvec_7084_	Nvec_1458_PAN	Nvec_34346_	Nvec_21445_	Nvec_1465_PAN	Nvec_49342_	Nvec_54946_EGF	Nvec_39088_	Nvec_45207_PAN	Nvec_4712_PAN	Nvec_10899_PAN	Nvec_12087_	Nvec_24755_	Nvec_39512_	Nvec_20453_	Nvec_23728_	Nvec_31095_	Nvec_34215_	Nvec_39522_PAN	Nvec_7308_PAN	Nvec_39862_PAN	Nvec_47021_	

HG_8983	
Nvec_53761_	Nvec_26299_	Nvec_18257_	Nvec_46456_	Nvec_51894_	Nvec_31772_	Nvec_3791_MACPF	Nvec_39973_	Nvec_50033_	Nvec_16168_	

HG_72271	
Nvec_15376_	

HG_8637	
This group of homology does not contain any annotated genome

HG_19082	
Nvec_27437_Peptidase_M48	
Atha_AT3G27110_1_Peptidase_family_M48_family_protein	

HG_61261	
This group of homology does not contain any annotated genome

HG_10810	
Atha_AT2G35790_1_unknown_protein_CONTAINS_InterPro_DOMAIN_s_Protein_of_unknown_function_DUF1301_InterPro_IPR009724_Has_116_Blast_hits_to_116_proteins_in_49_species_Archae_0_Bacteria_0_Metazoa_53_Fungi_6_Plants_49_Viruses_0_Other_Eukaryotes_8_source_NCBI_BLink	
Ttra_06860T0_06860	
Rfil_569358174	

HG_11593	
Ttra_06758T0_06758	

HG_46534	
This group of homology does not contain any annotated genome

HG_36509	
Nvec_36630_DUF1312	Nvec_38812_	Nvec_50734_	

HG_72494	
This group of homology does not contain any annotated genome

HG_21907	
Nvec_23411_Glyco_transf_8	Nvec_24310_	Nvec_1969_Glyco_transf_8	Nvec_10617_	
Rfil_569349969	

HG_15746	
Nvec_57609_	Nvec_44352_Toxin_28	
Ttra_06646T0_06646_amine_oxidase_478_aa	

HG_10695	
Nvec_39510_VWA	Nvec_13163_VWA	Nvec_44915_VWA	Nvec_21404_VWA	Nvec_28093_VWA	Nvec_36058_VWA	Nvec_49020_VWA	Nvec_4807_VWA	Nvec_34254_VWA	Nvec_4505_VWA	Nvec_47869_VWA	Nvec_56236_VWA	Nvec_41771_	Nvec_29005_	Nvec_55974_	

HG_13230	
This group of homology does not contain any annotated genome

HG_26907	
Nvec_32600_	Nvec_25802_	

HG_12099	
This group of homology does not contain any annotated genome

HG_1213	
Atha_AT1G43260_1_hAT_transposon_superfamily_protein	Atha_AT5G31412_1_hAT_transposon_superfamily_protein	Atha_AT1G36095_1_DNA_binding	Atha_AT2G43780_1_unknown_protein_Has_30_Blast_hits_to_30_proteins_in_11_species_Archae_0_Bacteria_0_Metazoa_0_Fungi_0_Plants_30_Viruses_0_Other_Eukaryotes_0_source_NCBI_BLink	

HG_64191	
Nvec_4823_HTH_1	

HG_17268	
Nvec_34405_GLTT	
Atha_AT5G42950_1_GYF_domain_containing_protein	

HG_23050	
Nvec_39167_	Nvec_3264_	Nvec_44921_Pepsin_I3	Nvec_54909_Phe_tRNA_synt_N	Nvec_24334_ATP_synt_8	

HG_46342	
Nvec_28262_Sarcoglycan_1	Nvec_9973_Gp5_C	Nvec_13863_CXC	

HG_30419	
Nvec_35540_IF3_N	

HG_15828	
Nvec_38033_	
Atha_AT5G26880_1_AGL26_AGAMOUS_like_26	
Ttra_08121T0_08121_RNA_methyltransferase_TrmH_187_aa	

HG_13899	
Atha_AT3G17450_1_hAT_dimerisation_domain_containing_protein	Atha_AT1G79740_1_hAT_transposon_superfamily	Atha_AT4G15020_1_hAT_transposon_superfamily	Atha_AT3G22220_1_hAT_transposon_superfamily	Atha_AT3G13030_1_hAT_transposon_superfamily_protein	Atha_AT3G13020_1_hAT_transposon_superfamily_protein	Atha_AT3G13010_1_hAT_transposon_superfamily_protein	

HG_16570	
Nvec_40689_DUF558	
Atha_AT1G50000_1_methyltransferases	

HG_13384	
Nvec_15018_	Nvec_58757_GRP	Nvec_57564_	Nvec_3186_	Nvec_28464_	Nvec_7199_	Nvec_38934_	Nvec_23705_	Nvec_32036_	Nvec_39828_	

HG_32948	
This group of homology does not contain any annotated genome

HG_33144	
This group of homology does not contain any annotated genome

HG_29017	
Nvec_21820_DUF622	

HG_21664	
Nvec_3385_3_5_exonuc	

HG_18007	
Nvec_18703_DNA_pol_A	
Atha_AT1G53345_1_unknown_protein_INVOLVED_IN_biological_process_unknown_LOCATED_IN_endomembrane_system_EXPRESSED_IN_8_plant_structures_EXPRESSED_DURING_4_anthesis_F_mature_embryo_stage_petal_differentiation_and_expansion_stage_E_expanded_cotyledon_stage_D_bilateral_stage_BEST_Arabidopsis_thaliana_protein_match_is_unknown_protein_TAIR_AT5G09580_1_Has_201_Blast_hits_to_201_proteins_in_75_species_Archae_6_Bacteria_102_Metazoa_2_Fungi_0_Plants_47_Viruses_7_Other_Eukaryotes_37_source_NCBI_BLink	Atha_AT5G09580_1_unknown_protein_BEST_Arabidopsis_thaliana_protein_match_is_unknown_protein_TAIR_AT1G53345_1_Has_53_Blast_hits_to_53_proteins_in_12_species_Archae_0_Bacteria_2_Metazoa_0_Fungi_0_Plants_50_Viruses_0_Other_Eukaryotes_1_source_NCBI_BLink	
Ttra_01489T0_01489_vacuolar_proton_pump_subunit_F_434_aa	Ttra_01444T0_01444	

HG_4341	
Nvec_10158_MMR_HSR1	

HG_12960	
This group of homology does not contain any annotated genome

HG_21013	
This group of homology does not contain any annotated genome

HG_6867	
Nvec_13854_	Nvec_12666_DUF349	Nvec_58556_4F5	Nvec_46318_DUF947	Nvec_20440_SRP_alpha_N	Nvec_45364_	Nvec_52938_	Nvec_5306_	Nvec_58409_DUF947	Nvec_3873_	Nvec_39149_4F5	Nvec_37404_4F5	Nvec_29107_DUF349	Nvec_41080_	Nvec_30051_	Nvec_8965_E_MAP_115	Nvec_9579_7kD_DNA_binding	Nvec_49555_	

HG_34721	
Nvec_44315_M	Nvec_52732_M	

HG_75388	
Nvec_56783_YicC_N	

HG_35263	
This group of homology does not contain any annotated genome

HG_61971	
Nvec_8855_	

HG_13999	
Scer_YFR025C_Histidinolphosphatase_catalyzes_the_eighth_step_in_histidine_biosynthesis_mutations_cause_histidine_auxotrophy_and_sensitivity_to_Cu_Co_and_Ni_salts_transcription_is_regulated_by_general_amino_acid_control_Source_SGD_Acc_S000001921_HIS2_SGD	

HG_23237	
Nvec_54628_RecR	Nvec_55961_	Nvec_35921_Myelin_PLP	Nvec_22686_zf_C3HC4	Nvec_38449_zf_C3HC4	

HG_48320	
Nvec_30743_	

HG_14090	
This group of homology does not contain any annotated genome

HG_6594	
Nvec_6207_	Nvec_23387_REX1	
Scer_YLR286C_Endochitinase_required_for_cell_separation_after_mitosis_transcriptional_activation_during_the_G1_phase_of_the_cell_cycle_is_mediated_by_transcription_factor_Ace2p_Source_SGD_Acc_S000004276_CTS1_SGD	
Atha_AT5G24090_1_ATCHIA_CHIA_chitinase_A	

HG_41237	
This group of homology does not contain any annotated genome

HG_28888	
This group of homology does not contain any annotated genome

HG_75096	
Nvec_23690_N6_N4_Mtase	

HG_23629	
Nvec_19645_Smr	Nvec_19419_	Nvec_59579_	

HG_4948	
Scer_YOR197W_Putative_cysteine_protease_similar_to_mammalian_caspases_involved_in_regulation_of_apoptosis_upon_H2O2_treatment_contributes_to_clearance_of_insoluble_protein_aggregates_during_normal_growth_may_be_involved_in_cell_cycle_progression_Source_SGD_Acc_S000005723_MCA1_SGD	
Atha_AT1G79320_1_AtMC6_MC6_metacaspase_6	Atha_AT1G79340_1_AtMC4_MC4_metacaspase_4	Atha_AT1G02170_1_LOL3_ATMCPB1_MCP1B_ATMC1_MC1_metacaspase_1	Atha_AT4G25110_1_AtMC2_MC2_metacaspase_2	Atha_AT5G64240_2_AtMC3_MC3_metacaspase_3	Atha_AT5G04200_1_AtMC9_MC9_metacaspase_9	Atha_AT1G79310_1_AtMC7_MC7_metacaspase_7	Atha_AT1G79330_1_AMC6_ATMCP2B_ATMC5_MC5_metacaspase_5	Atha_AT1G16420_1_ATMC8_MC8_metacaspase_8	

HG_20812	
Nvec_47143_TPR_2	

HG_13909	
Nvec_4487_	

HG_3888	
Nvec_31627_	
Rfil_5693935678770_Reticulomyxa_filosa	

HG_14515	
This group of homology does not contain any annotated genome

HG_46542	
Nvec_30796_SNARE	Nvec_55906_SNARE	

HG_11360	
Ttra_09160T0_09160	

HG_1645	
Nvec_54853_E_MAP_115	Nvec_2149_	

HG_8941	
Nvec_58810_DUF1613	Nvec_18164_E_MAP_115	Nvec_38941_Remorin_C	Nvec_45980_C1_3	Nvec_14341_DUF1339	Nvec_58611_Collagen	Nvec_32010_Ada_Zn_binding	Nvec_18162_E_MAP_115	Nvec_58418_DUF1110	Nvec_7620_Remorin_N	Nvec_58106_DUF930	Nvec_4660_DUF1252	Nvec_44812_DUF586	Nvec_46625_	Nvec_4659_	Nvec_6267_DUF930	Nvec_44052_	Nvec_39198_RPEL	Nvec_21005_	Nvec_56080_	Nvec_18163_	

HG_21882	
This group of homology does not contain any annotated genome

HG_18225	
This group of homology does not contain any annotated genome

HG_18120	
This group of homology does not contain any annotated genome

HG_12158	
Nvec_36968_	
Atha_AT5G53800_1_unknown_protein_Has_30201_Blast_hits_to_17322_proteins_in_780_species_Archae_12_Bacteria_1396_Metazoa_17338_Fungi_3422_Plants_5037_Viruses_0_Other_Eukaryotes_2996_source_NCBI_BLink	
Rfil_569340412	

HG_6692	
Nvec_13944_Citrate_synt	
Atha_AT2G42790_1_CSY3_citrate_synthase_3	Atha_AT3G58750_1_CSY2_citrate_synthase_2	Atha_AT3G58740_1_CSY1_citrate_synthase_1	
Ttra_07634T0_07634_citrate_Si_synthase_448_aa	
Rfil_569425321_2_methylcitrate_synthase_Reticulomyxa_filosa	Rfil_569421508	Rfil_569430305_citrate_synthase_Reticulomyxa_filosa	Rfil_569425322_citrate_synthase_PrpC_Reticulomyxa_filosa	Rfil_569417168_citrate_synthase_Reticulomyxa_filosa	Rfil_569410405_citrate_synthase_I_Reticulomyxa_filosa	Rfil_569430306_citrate_synthase_I_Reticulomyxa_filosa	

HG_43884	
This group of homology does not contain any annotated genome

HG_46491	
This group of homology does not contain any annotated genome

HG_70998	
Nvec_53177_RTP	

HG_31617	
This group of homology does not contain any annotated genome

HG_31102	
Nvec_45256_	Nvec_33756_zf_C3HC4	

HG_14615	
Nvec_59364	

HG_11975	
This group of homology does not contain any annotated genome

HG_13630	
Nvec_5947_Hydrolase	
Atha_AT5G32470_1_Haem_oxygenase_like_multi_helical	
Rfil_569366726	

HG_14205	
Nvec_4447_	Nvec_46018_I_set	Nvec_4449_	Nvec_1337_	Nvec_43204_DnaB	Nvec_43976_I_set	

HG_43866	
This group of homology does not contain any annotated genome

HG_35873	
Ttra_03563T0_03563	

HG_28865	
Ttra_04233T0_04233	

HG_25984	
This group of homology does not contain any annotated genome

HG_1526	
Nvec_38828_	

HG_15613	
Nvec_55582_GHMP_kinases	
Atha_AT2G17265_1_HSK_DMR1_homoserine_kinase	Atha_AT4G35295_1_homoserine_kinase_putative_HSK_putative	

HG_7586	
Nvec_27379_Acid_phosphat_A	
Ttra_05905T0_05905_counting_factor_60_406_aa	Ttra_09717T0_09717_lysophosphatidic_acid_phosphatase_type_6_523_aa	Ttra_06219T0_06219	Ttra_00327T0_00327_counting_factor_60_427_aa	Ttra_02669T0_02669	Ttra_05441T0_05441	
Rfil_569428074	Rfil_5694160890504_Reticulomyxa_filosa	Rfil_5694145721157_partial_Reticulomyxa_filosa	

HG_11378	
This group of homology does not contain any annotated genome

HG_15170	
Nvec_253_GRP	Nvec_52653_	Nvec_39954_	

HG_12153	
Nvec_47623_Leu_Phe_trans	
Rfil_569352224	Rfil_569365533_Leu_Phe_tRNA_protein_transferase_Reticulomyxa_filosa	Rfil_569422509	

HG_72512	
Ttra_06344T0_06344	

HG_71158	
This group of homology does not contain any annotated genome

HG_71222	
This group of homology does not contain any annotated genome

HG_19018	
Nvec_14271_Pkinase	Nvec_4877_	Nvec_8526_	Nvec_4054_	Nvec_4053_	

HG_17089	
Nvec_9751_Helicase_C	Nvec_47087_	Nvec_26898_	

HG_23281	
Nvec_49759_bZIP_1	Nvec_1975_MbeD_MobD	Nvec_13852_	
Ttra_05850T0_05850	

HG_11665	
Nvec_51627_Sulfotransfer_1	Nvec_51628_Sulfotransfer_1	

HG_11086	
Nvec_16471_Glyco_transf_8	Nvec_6251_NMU	

HG_33836	
Nvec_27993_zf_C5HC2	

HG_34611	
This group of homology does not contain any annotated genome

HG_34137	
Nvec_51957_Synaphin	

HG_19715	
Nvec_54268_Vicilin_N	

HG_8568	
This group of homology does not contain any annotated genome

HG_18497	
This group of homology does not contain any annotated genome

HG_33954	
This group of homology does not contain any annotated genome

HG_74990	
Nvec_17533_	

HG_39032	
This group of homology does not contain any annotated genome

HG_31407	
This group of homology does not contain any annotated genome

HG_26431	
Nvec_41461_	

HG_65161	
Nvec_11001_Filaggrin	

HG_22196	
Nvec_22873_EGF_CA	Nvec_42838_7tm_1	Nvec_36648_	Nvec_34279_PAN	Nvec_46871_PAN	

HG_12814	
This group of homology does not contain any annotated genome

HG_16068	
This group of homology does not contain any annotated genome

HG_43656	
This group of homology does not contain any annotated genome

HG_34816	
This group of homology does not contain any annotated genome

HG_40670	
This group of homology does not contain any annotated genome

HG_14764	
Nvec_7845_DUP	
Ttra_03700T0_03700	

HG_47704	
This group of homology does not contain any annotated genome

HG_7653	
Nvec_913_E_MAP_115	Nvec_25843_	

HG_10593	
Nvec_33019_	Nvec_31196_	
Ttra_05449T0_05449	Ttra_08745T0_08745	

HG_35886	
This group of homology does not contain any annotated genome

HG_6464	
Nvec_23686_NHL	Nvec_5704_	Nvec_59625_P19Arf_N	Nvec_53547_	Nvec_39909_NHL	Nvec_54303_	Nvec_9976_PIP5K	Nvec_20374_zf_U1	Nvec_26368_	Nvec_26722_	Nvec_3047_	Nvec_50240_	Nvec_27600_	Nvec_47411_	Nvec_56008_	Nvec_23687_	Nvec_27236_P19Arf_N	Nvec_7888_UPF0203	Nvec_12711_	Nvec_56908_	Nvec_31525_	Nvec_3954_	Nvec_9845_NHL	Nvec_7629_	Nvec_16473_	Nvec_14739_	Nvec_37371_NHL	Nvec_59412_NHL	Nvec_14666_NHL	Nvec_59307_	Nvec_16440_NinF	Nvec_44910_NinF	Nvec_6236_	Nvec_40483_	

HG_26772	
Nvec_20215_	Nvec_59471_	

HG_21859	
Nvec_34991_	Nvec_52997_	

HG_502	
Nvec_19418_Mucin	

HG_22465	
This group of homology does not contain any annotated genome

HG_19490	
Nvec_47637_SPW	

HG_15047	
This group of homology does not contain any annotated genome

HG_3629	
Nvec_20599_UPF0172	Nvec_47228_	Nvec_54372_	Nvec_12919_Fibrinogen_C	Nvec_53579_	Nvec_46027_Fibrinogen_C	Nvec_35849_Fibrinogen_C	Nvec_33203_	Nvec_54174_EGF	Nvec_40560_Toxin_28	Nvec_2059_PAN	Nvec_7011_	Nvec_48717_DUF963	Nvec_8405_PAN	Nvec_17735_PAN	Nvec_56760_	Nvec_28391_	Nvec_40632_	Nvec_34718_	Nvec_33825_Bacteriocin_II	Nvec_13695_	Nvec_38267_	Nvec_7788_PAN	Nvec_46028_	Nvec_39936_PAN	Nvec_26958_PAN	Nvec_23937_PAN	Nvec_14618_	Nvec_42221_PAN	

HG_9912	
Atha_AT4G00585_1_unknown_protein_Has_47_Blast_hits_to_47_proteins_in_22_species_Archae_0_Bacteria_0_Metazoa_3_Fungi_7_Plants_33_Viruses_0_Other_Eukaryotes_4_source_NCBI_BLink	

HG_35184	
Nvec_51702_SURF6	

HG_27634	
This group of homology does not contain any annotated genome

HG_32231	
Nvec_18107_DUF270	

HG_21631	
Nvec_29153_DUF433	Nvec_36421_DUF433	

HG_20205	
Nvec_6169_	Nvec_27126_ANF_receptor	Nvec_13070_ANF_receptor	

HG_93	
Nvec_53001_	Nvec_55288_TLD	Nvec_44604_	Nvec_49395_	Nvec_56676_Peptidase_C1	Nvec_41827_	Nvec_19388_	Nvec_8005_Glutaredoxin	Nvec_46049_SH2	Nvec_34190_MAM	Nvec_42158_	Nvec_35835_	Nvec_19310_	Nvec_46194_	Nvec_34829_	Nvec_8714_	Nvec_20758_	Nvec_22440_	Nvec_57885	Nvec_30192_	Nvec_18812_	Nvec_47872_	Nvec_5394_PEGSRP	Nvec_28552_	Nvec_59624	Nvec_7402_Extensin_2	Nvec_35280_	Nvec_42907_TFIIS_C	Nvec_35257_Sec8_exocyst	Nvec_36408_	Nvec_48116_Flu_NS2	Nvec_51427_DUF855	Nvec_15999_LRR_1	Nvec_46589_	Nvec_18197_	Nvec_25256_G_patch	Nvec_950_Flp_N	Nvec_16952_AAA_5	Nvec_43882_	Nvec_43701_ubiquitin	Nvec_43339_SAC3_GANP	Nvec_49596_HTH_psq	Nvec_25260_PqiA	Nvec_29126_FUN14	Nvec_8979_SH3_1	Nvec_32317_Cadherin	Nvec_21460_GAS2	Nvec_53037_	Nvec_47732_Pkinase	Nvec_1470_UCR_TM	Nvec_38726_	Nvec_55058_HLH	Nvec_51127_DUF680	Nvec_36598_E_MAP_115	Nvec_7707_	Nvec_35044_	Nvec_55789_ERG2_Sigma1R	Nvec_42655_	Nvec_28866_PhdYeFM	Nvec_31730_	Nvec_55921_Aldo_ket_red	Nvec_57634_EGF_2	Nvec_16085_	Nvec_16365_	Nvec_8032_IBB	Nvec_44012_	Nvec_27699_Sulfotransfer_1	Nvec_15139_Collagen	Nvec_13124_Collagen	Nvec_24406_DUF536	Nvec_56805_	Nvec_58324_Keratin_B2	Nvec_14186_	Nvec_53462_	Nvec_59022_Pkinase_Tyr	Nvec_37038_	Nvec_9450_CM_1	Nvec_38336_UCR_TM	Nvec_14431_HTH_5	Nvec_45424_	Nvec_8428_Glyco_hydro_2	Nvec_52265_	Nvec_16801_MSSP	Nvec_48667_DUF488	Nvec_29561_	Nvec_9995_	Nvec_45828_S_antigen	Nvec_11632_	Nvec_35129_	Nvec_23034_Cyclotide	Nvec_7769_Histone	Nvec_20378_Adeno_E1B_19K	Nvec_19333_RNase_P_Rpp14	Nvec_36763_EGF	Nvec_25275_	Nvec_6302_DUF594	Nvec_3603_UCR_TM	Nvec_51949_Toxin_14	Nvec_17618_Bombolitin	Nvec_23569_PAN	Nvec_17565_EGF	Nvec_3676_Cuticle_2	Nvec_4036_	Nvec_1204_	Nvec_12752_Borrelia_orfA	Nvec_25122_	Nvec_8415_	Nvec_55121_DUF971	Nvec_7630_CAT	Nvec_39398_Calx_beta	Nvec_53753_	Nvec_3496_Herpes_UL49_5	Nvec_45641_	Nvec_28519_	Nvec_16375_	Nvec_38028_	Nvec_31506_	Nvec_46507_	Nvec_5886_DUF1205	Nvec_6530_	Nvec_25896_	Nvec_14409_	Nvec_46058_	Nvec_14212_	Nvec_53034_	Nvec_14784_	Nvec_49172_UCR_TM	Nvec_8267_	Nvec_54356_CAT	Nvec_35406_CAT	Nvec_7353_CAT	Nvec_51483_CAT	Nvec_13915_CAT	Nvec_7975_CAT	Nvec_10175_CAT	Nvec_52908_CAT	Nvec_35092_CAT	Nvec_18670_CAT	Nvec_20675_PSRT	Nvec_46022_	Nvec_11515_	Nvec_51122_UCR_TM	Nvec_27674_	Nvec_49287_	Nvec_6440_DUF638	Nvec_37492_CutA1	Nvec_56511_	Nvec_31776_	Nvec_11382_	Nvec_44358_	Nvec_28708_DapB_C	Nvec_37690_IgG_binding_B	Nvec_17408_I_set	Nvec_1890_LRR_2	Nvec_43709_NodZ	Nvec_45381_	Nvec_27671_UCR_TM	Nvec_45665_	Nvec_31939_7tm_2	Nvec_54136_YbgT_YccB	Nvec_23850_SMP	Nvec_53040_	Nvec_59504	Nvec_51638_	Nvec_48427_Dynactin_p22	Nvec_57692	Nvec_43660_	Nvec_12873_	Nvec_47276_DUF851	Nvec_18436_	Nvec_14862_	Nvec_4705_	Nvec_7142_	Nvec_38016_	Nvec_54995_	Nvec_8806_	Nvec_38916_	Nvec_25936_	Nvec_39373_	Nvec_39279_	Nvec_52130_	Nvec_36908_	Nvec_6464_	Nvec_34683_	Nvec_44606_	Nvec_40566_	Nvec_12236_	Nvec_48358_	Nvec_12726_	Nvec_12231_	Nvec_19831_	Nvec_30786_	Nvec_10911_	Nvec_35689_	Nvec_1078_	Nvec_12962_	Nvec_6875_	Nvec_28269_	Nvec_42831_	Nvec_40939_	Nvec_43569_	Nvec_46344_ig	Nvec_27047_	Nvec_46649_	Nvec_15295_	Nvec_15346_	Nvec_21247_	Nvec_55703_	Nvec_32411_	Nvec_46412_HEAT	Nvec_33403_	Nvec_6842_	Nvec_35997_Phage_fiber	Nvec_27619_	Nvec_42664_	Nvec_34602_	Nvec_11249_	Nvec_15493_	Nvec_12047_	Nvec_51529_	Nvec_43671_	Nvec_32674_	Nvec_13236_	Nvec_15134_	Nvec_9697_	Nvec_48393_	Nvec_15849_	Nvec_29084_	Nvec_36865_	Nvec_24181_	Nvec_11928_	Nvec_18289_IgG_binding_B	Nvec_49117_	Nvec_9128_	Nvec_43630_	Nvec_27927_	Nvec_40229_	Nvec_58797_	Nvec_49542_	Nvec_49495_	Nvec_53366_	Nvec_52081_DUF1634	Nvec_58723	Nvec_8582_CsgG	Nvec_57259_	Nvec_13372_	Nvec_7973_	Nvec_23437_	Nvec_45065_	Nvec_41728_	Nvec_3728_	Nvec_41564_	Nvec_15127_	Nvec_37412_	Nvec_11225_	Nvec_20839_	Nvec_31269_	Nvec_57829	Nvec_34501_	Nvec_10687_	Nvec_55779_	Nvec_44894_	Nvec_37536_	Nvec_55192_	Nvec_55719_	Nvec_34015_	Nvec_55030_Toxin_27	Nvec_14045_	Nvec_26386_	Nvec_51253_	Nvec_12019_	Nvec_24544_PSCyt1	Nvec_30664_	Nvec_31056_Virus_P_coat	Nvec_12187_	Nvec_51954_	Nvec_33270_	Nvec_41806_	Nvec_37661_	Nvec_32110_PEGSRP	Nvec_27244_	Nvec_40610_	Nvec_8498_	Nvec_5521_SWIM	Nvec_53532_IgG_binding_B	Nvec_4191_	Nvec_16155_	Nvec_13480_	Nvec_15150_	Nvec_32508_	Nvec_58076	Nvec_42725_	Nvec_27779_	Nvec_24787_	Nvec_10456_	Nvec_20864_	Nvec_19461_	Nvec_49112_	Nvec_28922_	Nvec_22254_	Nvec_50850_	Nvec_43145_PEGSRP	Nvec_45642_	Nvec_46185_Flt3_lig	Nvec_25785_	Nvec_41481_	Nvec_965_IgG_binding_B	Nvec_41712_	Nvec_8621_	Nvec_49064_	Nvec_42069_	Nvec_31079_	Nvec_11962_	Nvec_20651_	Nvec_969_	Nvec_22375_	Nvec_15873_	Nvec_5457_	Nvec_55592_	Nvec_45914_	Nvec_16729_	Nvec_2468_	Nvec_51515_	Nvec_58985_	Nvec_44512_	Nvec_6070_PEGSRP	Nvec_33514_DUF503	Nvec_14754_	Nvec_20169_	Nvec_51352_	Nvec_27230_	Nvec_51296_	Nvec_9479_	Nvec_52624_	Nvec_4190_	Nvec_39201_	Nvec_30113_	Nvec_50474_	Nvec_30551_	Nvec_59172_SecG	Nvec_7229_Neurokinin_B	Nvec_48522_	Nvec_29000_DUF551	Nvec_40240_	Nvec_52850_	Nvec_42818_	Nvec_29646_	Nvec_53212_	Nvec_12577_	Nvec_21563_	Nvec_35411_	Nvec_10232_	Nvec_6371_PSI_PsaJ	Nvec_2273_	Nvec_41674_	Nvec_19473_	Nvec_28018_	Nvec_15387_	Nvec_50686_	Nvec_20728_	Nvec_9352_	Nvec_41675_	Nvec_2834_	Nvec_36615_	Nvec_22912_Adeno_VII	Nvec_40265_	Nvec_17547_	Nvec_58535	Nvec_8880_	Nvec_37_	Nvec_10030_	Nvec_42658_	Nvec_42990_	Nvec_35710_	Nvec_1516_	Nvec_49230_	Nvec_33491_	Nvec_2967_	Nvec_31401_	Nvec_1240_	Nvec_47288_	Nvec_29984_	Nvec_50561_	Nvec_6048_	Nvec_14_	Nvec_4076_	Nvec_45288_	Nvec_9501_	Nvec_5542_	Nvec_4841_	Nvec_22925_	Nvec_30018_	Nvec_21773_	Nvec_14226_	Nvec_21127_	Nvec_40206_	Nvec_8442_	Nvec_29171_	Nvec_33192_	Nvec_12831_	Nvec_57499_	Nvec_21818_	Nvec_48045_	Nvec_10806_	Nvec_43792_	Nvec_9660_	Nvec_1896_	Nvec_48782_	Nvec_33605_	Nvec_59057_	Nvec_45813_	Nvec_42313_	Nvec_51524_	Nvec_9727_	Nvec_38197_	Nvec_22609_	Nvec_14602_	Nvec_24506_	Nvec_31587_	Nvec_13618_	Nvec_19225_	Nvec_560_	Nvec_13252_Ligase_CoA	Nvec_960_	Nvec_3794_	Nvec_41852_	Nvec_676_	Nvec_31938_	Nvec_38570_	Nvec_43888_	Nvec_25922_	Nvec_59550	Nvec_59089_	Nvec_29205_	Nvec_9824_	Nvec_28253_	Nvec_58768	Nvec_20330_	Nvec_636_	Nvec_54799_	Nvec_49150_	Nvec_56866_	Nvec_15133_	Nvec_44607_	Nvec_50710_	Nvec_59793	Nvec_24116_	Nvec_52741_	Nvec_28215_	Nvec_11542_	Nvec_3653_	Nvec_7685_	Nvec_33060_	Nvec_31450_	Nvec_57105_	Nvec_15793_	Nvec_6806_	Nvec_14546_	Nvec_21182_	Nvec_26011_	Nvec_11368_	Nvec_46303_	Nvec_24086_	Nvec_44401_	Nvec_50389_	Nvec_18032_	Nvec_16176_	Nvec_21152_	Nvec_1570_	Nvec_56233_	Nvec_22390_	Nvec_38310_	Nvec_44667_	Nvec_31757_	Nvec_7434_	Nvec_13869_Antirestrict	Nvec_34588_	Nvec_18866_	Nvec_15707_	Nvec_55754_	Nvec_54017_	Nvec_6528_	Nvec_57612_	Nvec_55485_	Nvec_14889_	Nvec_49504_	Nvec_48050_ChaB	Nvec_25128_	Nvec_6942_	Nvec_13829_	Nvec_52699_	Nvec_42400_	Nvec_6919_	Nvec_2650_	Nvec_25468_	Nvec_5656_	Nvec_43889_	Nvec_11136_	Nvec_44433_	Nvec_19471_	Nvec_39620_	Nvec_40365_	Nvec_16933_	Nvec_34810_	Nvec_50588_	Nvec_50417_	Nvec_24727_	Nvec_49839_	Nvec_31495_	Nvec_55072_	Nvec_21155_	Nvec_16128_	Nvec_46997_	Nvec_40426_	Nvec_23505_	Nvec_19023_	Nvec_55720_	Nvec_17396_	Nvec_33852_	Nvec_628_	Nvec_20345_	Nvec_35768_	Nvec_27109_	Nvec_18058_	Nvec_34053_	Nvec_55798_	Nvec_24066_	Nvec_7569_	Nvec_26211_	Nvec_55099_	Nvec_19304_	Nvec_12301_	Nvec_36823_	Nvec_53515_	Nvec_49465_	Nvec_20124_	Nvec_10337_	Nvec_42652_	Nvec_1855_	Nvec_23429_	Nvec_22975_	Nvec_42572_	Nvec_59378_	Nvec_46171_	Nvec_32421_	Nvec_43017_	Nvec_23634_	Nvec_748_	Nvec_7197_	Nvec_7849_	Nvec_56428_	Nvec_41117_	Nvec_28209_	Nvec_14378_	Nvec_4242_	Nvec_46529_	Nvec_12180_	Nvec_829_	Nvec_20588_	Nvec_45524_	Nvec_41807_	Nvec_59286	Nvec_52253_	Nvec_57287_	Nvec_40979_	Nvec_47379_	Nvec_7001_	Nvec_7695_	Nvec_41363_	Nvec_16003_	Nvec_17365_	Nvec_42668_	Nvec_7106_	Nvec_26328_	Nvec_635_	Nvec_39985_	Nvec_29560_	Nvec_919_	Nvec_18166_	Nvec_4439_	Nvec_48942_	Nvec_13406_	Nvec_25265_	Nvec_55626_	Nvec_37251_	Nvec_17401_	Nvec_15560_	Nvec_53032_	Nvec_20175_	Nvec_18273_	Nvec_8453_	Nvec_8727_	Nvec_4868_BA14K	Nvec_46381_	Nvec_57017_	Nvec_37427_	Nvec_26118_	Nvec_58190	Nvec_58651	Nvec_46356_Adeno_VII	Nvec_30975_	Nvec_46862_	Nvec_7664_	Nvec_8518_	Nvec_50493_	Nvec_18958_	Nvec_23336_	Nvec_35283_	Nvec_10540_	Nvec_9104_	Nvec_50729_	Nvec_7324_	Nvec_13592_	Nvec_22464_	Nvec_27498_	Nvec_59725	Nvec_16194_	Nvec_56581_	Nvec_33127_	Nvec_55011_	Nvec_53842_	Nvec_33774_	Nvec_50509_	Nvec_53121_	Nvec_59632_	Nvec_41525_	Nvec_48370_P19Arf_N	Nvec_18453_	Nvec_56140_	Nvec_9748_	Nvec_27485_	Nvec_6429_	Nvec_18148_	Nvec_50847_	Nvec_16432_	Nvec_36440_	Nvec_53980_UCR_TM	Nvec_57371_	Nvec_10991_	Nvec_29178_	Nvec_37918_	Nvec_3303_	Nvec_21004_	Nvec_58615	Nvec_30447_	Nvec_58987	Nvec_11340_	Nvec_11263_	Nvec_56281_	Nvec_34052_	Nvec_12070_	Nvec_54508_	Nvec_36577_CC	Nvec_8655_	Nvec_45645_	Nvec_44076_	Nvec_29104_	Nvec_32716_	Nvec_35698_	Nvec_50456_	Nvec_19964_	Nvec_22864_Adeno_VII	Nvec_56189_	Nvec_38794_	Nvec_33361_	Nvec_17907_	Nvec_35083_	Nvec_35302_	Nvec_50490_	Nvec_18534_BA14K	Nvec_3553_	Nvec_25331_	Nvec_18679_	Nvec_56496_	Nvec_33771_	Nvec_34477_	Nvec_19991_	Nvec_45580_	Nvec_2903_	Nvec_46228_	Nvec_12355_IncA	Nvec_29330_	Nvec_12763_	Nvec_55181_DVL	Nvec_32635_	Nvec_259_	Nvec_14140_	Nvec_15427_	Nvec_47489_	Nvec_6512_	Nvec_51836_	Nvec_28381_	Nvec_38387_	Nvec_23208_X_fast_SP_rel	Nvec_44528_	Nvec_49537_	Nvec_33777_BTP	Nvec_9618_	Nvec_28465_	Nvec_14098_	Nvec_40117_	Nvec_41019_	Nvec_52156_	Nvec_24882_	Nvec_14675_	Nvec_50064_	Nvec_41881_Extensin_1	Nvec_55134_	Nvec_17731_	Nvec_12434_SAB	Nvec_15036_	Nvec_20859_ADK_lid	Nvec_7643_	Nvec_47076_	Nvec_14278_DUF1328	Nvec_2643_	Nvec_21340_	Nvec_16843_	Nvec_1763_	Nvec_3474_	Nvec_12058_	Nvec_58854_	Nvec_40059_	Nvec_54464_DUF1566	Nvec_32886_	Nvec_21113_	Nvec_13284_	Nvec_15725_	Nvec_37627_	Nvec_37147_	Nvec_20892_	Nvec_32220_	Nvec_1485_	Nvec_16611_	Nvec_38461_Rick_17kDa_Anti	Nvec_41999_	Nvec_35611_	Nvec_26690_	Nvec_4943_	Nvec_13007_DUF1566	Nvec_54475_Adeno_VII	Nvec_30849_	Nvec_13739_	Nvec_57057_	Nvec_6663_DUF1502	Nvec_33266_	Nvec_13028_	Nvec_35484_	Nvec_46672_	Nvec_28613_	Nvec_4463_	Nvec_40340_	Nvec_39991_	Nvec_37023_	Nvec_4621_	Nvec_8712_	Nvec_5918_	Nvec_30661_	Nvec_2151_	Nvec_20637_	Nvec_29397_fn3	Nvec_52591_	Nvec_46342_Secretin_N_2	Nvec_45832_	Nvec_21335_	Nvec_52743_	Nvec_49931_	Nvec_32290_BTP	Nvec_14400_	Nvec_17369_	Nvec_18249_	Nvec_16111_	Nvec_43165_	Nvec_8705_	Nvec_16600_	Nvec_55868_	Nvec_412_	Nvec_50195_	Nvec_13642_	Nvec_3216_	Nvec_36405_	Nvec_5636_	Nvec_42105_	Nvec_15017_	Nvec_6786_	Nvec_12757_	Nvec_59134_	Nvec_29695_	Nvec_54538_	Nvec_56465_	Nvec_19365_	Nvec_6857_	Nvec_20052_	Nvec_42745_	Nvec_41672_	Nvec_28658_I_set	Nvec_27144_	Nvec_51654_Antirestrict	Nvec_16735_	Nvec_26705_	Nvec_50331_	Nvec_28406_	Nvec_18265_BA14K	Nvec_1017_WCCH	Nvec_21857_	Nvec_13218_	Nvec_59110_	Nvec_47953_DUF911	Nvec_17851_	Nvec_10710_	Nvec_19937_	Nvec_41542_	Nvec_33604_	Nvec_29660_	Nvec_7672_7tm_1	Nvec_35726_	Nvec_15304_Herpes_UL49_5	Nvec_22937_HD	Nvec_14619_	Nvec_17776_	Nvec_57193_	Nvec_50071_	Nvec_1381_TP2	Nvec_31585_	Nvec_29340_	Nvec_19616_	Nvec_29284_	Nvec_26864_	Nvec_58562	Nvec_35870_	Nvec_12048_	Nvec_49901_DoxX	Nvec_14753_UCR_TM	Nvec_39027_	Nvec_14547_UCR_TM	Nvec_18115_	Nvec_52828_Apidaecin	Nvec_17057_	Nvec_40748_	Nvec_58938	Nvec_50436_	Nvec_29078_	Nvec_51272_SMC_hinge	Nvec_54116_	Nvec_26020_UCR_TM	Nvec_2781_	Nvec_34485_	Nvec_15776_	Nvec_9678_	Nvec_10921_	Nvec_34258_	Nvec_47974_His_leader	Nvec_2380_	Nvec_23295_	Nvec_47936_	Nvec_17772_	Nvec_53430_	Nvec_49917_	Nvec_49332_	Nvec_48066_	Nvec_8938_	Nvec_29088_	Nvec_16329_	Nvec_11036_	Nvec_58765_	Nvec_50512_Kelch_1	Nvec_45360_	Nvec_38217_	Nvec_58794_	Nvec_2682_	Nvec_28437_	Nvec_42166_	Nvec_27865_	Nvec_49678_	Nvec_29218_	Nvec_25859_	Nvec_4710_Bowman_Birk_leg	Nvec_47314_	Nvec_6227_	Nvec_25399_	Nvec_49544_	Nvec_53831_	Nvec_51573_UCR_TM	Nvec_54826_PSRT	Nvec_45332_	Nvec_24080_	Nvec_48428_UCR_TM	Nvec_12017_	Nvec_13122_	Nvec_27247_	Nvec_45128_	Nvec_10177_	Nvec_55190_UCR_TM	Nvec_40757_	Nvec_297_	Nvec_634_	Nvec_15159_	Nvec_52419_Drf_DAD	Nvec_7650_SLR1_BP	Nvec_8218_	Nvec_40940_WAP	Nvec_52716_	Nvec_54721_HCV_capsid	Nvec_49484_	Nvec_48721_TorD	Nvec_41652_	Nvec_22976_	Nvec_40555_	Nvec_23969_	Nvec_44928_	Nvec_58574_	Nvec_58889_	Nvec_44785_	Nvec_24550_	Nvec_38657_	Nvec_51599_	Nvec_20034_	Nvec_8016_	Nvec_48874_	Nvec_17584_	Nvec_41536_	Nvec_54335_	Nvec_48803_	Nvec_25848_	Nvec_10271_zf_CCHC	Nvec_16628_	Nvec_10741_Neur_chan_LBD	Nvec_24972_	Nvec_40668_	Nvec_46693_	Nvec_26318_	Nvec_50545_	Nvec_24804_NDUF_B7	Nvec_7704_DivIVA	Nvec_42480_	Nvec_25902_	Nvec_12720_	Nvec_1324_	Nvec_21002_	Nvec_35709_	Nvec_54170_Coronavirus_NS4	Nvec_16265_Vicilin_N	Nvec_41432_RHH_2	Nvec_15965_	Nvec_1483_	Nvec_33484_UCR_TM	Nvec_49997_UCR_TM	Nvec_46741_UCR_TM	Nvec_47842_	Nvec_48935_	Nvec_53203_UCR_TM	Nvec_20948_	Nvec_35749_	Nvec_37409_	Nvec_9132_	Nvec_54506_	Nvec_19232_UCR_TM	Nvec_55972_	Nvec_39793_	Nvec_3997_	Nvec_20259_	Nvec_25782_	Nvec_40405_	Nvec_35116_	Nvec_2493_	Nvec_16406_	Nvec_24705_	Nvec_31113_Herpes_U15	Nvec_46536_	Nvec_31194_	Nvec_37721_	Nvec_3242_	Nvec_30580_	Nvec_35731_	Nvec_58381_	Nvec_40506_	Nvec_32876_	Nvec_14681_	Nvec_15196_	Nvec_29458_	Nvec_15213_	Nvec_32569_	Nvec_39942_	Nvec_16287_	Nvec_28728_	Nvec_21920_	Nvec_7419_	Nvec_35330_	Nvec_3526_	Nvec_57475_	Nvec_17510_	Nvec_7004_	Nvec_18649_	Nvec_53849_	Nvec_20754_	Nvec_27429_	Nvec_42420_	Nvec_22181_	Nvec_54611_	Nvec_4247_	Nvec_27677_	Nvec_36956_	Nvec_57074_	Nvec_24682_	Nvec_22978_	Nvec_23297_	Nvec_24012_RRM_1	Nvec_6411_	Nvec_39128_	Nvec_41772_	Nvec_26526_	Nvec_55259_	Nvec_33816_	Nvec_57792_	Nvec_42941_ATP1G1_PLM_MAT8	Nvec_44440_	Nvec_54529_IncA	Nvec_53890_	Nvec_53953_	Nvec_54701_	Nvec_59737_	Nvec_617_	Nvec_9888_	

HG_13333	
Nvec_5925_	Nvec_54788_PigN	Nvec_55497_	Nvec_12125_	

HG_7534	
Nvec_31956_	
Rfil_5693974977589_Reticulomyxa_filosa	Rfil_569385191	

HG_9592	
Scer_YMR193W_Mitochondrial_ribosomal_protein_of_the_large_subunit_two_mitochondrial_ribosomal_proteins_YmL14_and_YmL24_have_been_assigned_to_the_same_gene_Source_SGD_Acc_S000004806_MRPL24_SGD	
Atha_AT4G31460_1_Ribosomal_L28_family	
Ttra_00474T0_00474	

HG_30694	
This group of homology does not contain any annotated genome

HG_17968	
Nvec_36348_	

HG_15316	
Nvec_29501_	Nvec_36281_	Nvec_31197_	

HG_48633	
Nvec_41148_	

HG_26549	
Nvec_37953_Myco_haema	Nvec_17145_	
Ttra_02166T0_02166	

HG_23837	
Nvec_27516_DUF827	Nvec_57868	Nvec_21969_DUF1381	

HG_20956	
This group of homology does not contain any annotated genome

HG_26034	
This group of homology does not contain any annotated genome

HG_23322	
Nvec_14816_	Nvec_18982_M	Nvec_20662_bZIP_1	Nvec_52326_M	

HG_22273	
This group of homology does not contain any annotated genome

HG_16314	
This group of homology does not contain any annotated genome

HG_12143	
Nvec_50766_	Nvec_41594_	

HG_48172	
Rfil_569380870	

HG_35676	
Nvec_45146_DUF504	Nvec_18443_Phage_attach	

HG_32554	
Nvec_14246_FEZ	

HG_31264	
Nvec_47680_	Nvec_23580_	

HG_21785	
Ttra_11945T0_11945	

HG_3995	
Nvec_26858_ANF_receptor	
Atha_AT2G32390_3_GLR3_5_glutamate_receptor_3_5	Atha_AT2G32400_1_GLR5_GLR3_7_ATGLR3_7_glutamate_receptor_5	Atha_AT1G42540_1_ATGLR3_3_GLR3_3_glutamate_receptor_3_3	Atha_AT3G51480_1_ATGLR3_6_GLR3_6_glutamate_receptor_3_6	Atha_AT1G05200_1_ATGLR3_4_GLR3_4_GLUR3_glutamate_receptor_3_4	Atha_AT2G29100_1_ATGLR2_9_GLR2_9_glutamate_receptor_2_9	Atha_AT2G29110_1_ATGLR2_8_GLR2_8_glutamate_receptor_2_8	Atha_AT4G35290_2_GLUR2_GLR3_2_ATGLR3_2_ATGLUR2_glutamate_receptor_2	Atha_AT2G17260_1_GLR2_ATGLR2_GLR3_1_ATGLR3_1_glutamate_receptor_2	Atha_AT2G24720_1_ATGLR2_2_GLR2_2_glutamate_receptor_2_2	Atha_AT2G24710_1_ATGLR2_3_GLR2_3_glutamate_receptor_2_3	Atha_AT3G04110_1_GLR1_ATGLR1_1_GLR1_1_glutamate_receptor_1_1	Atha_AT5G11210_1_ATGLR2_5_GLR2_5_glutamate_receptor_2_5	Atha_AT2G29120_1_ATGLR2_7_GLR2_7_glutamate_receptor_2_7	Atha_AT4G31710_1_ATGLR2_4_GLR2_4_glutamate_receptor_2_4	Atha_AT3G07520_1_ATGLR1_4_GLR1_4_glutamate_receptor_1_4	Atha_AT5G27100_1_ATGLR2_1_GLR2_1_glutamate_receptor_2_1	Atha_AT5G11180_1_ATGLR2_6_GLR2_6_glutamate_receptor_2_6	Atha_AT5G48400_2_ATGLR1_2_GLR1_2_Glutamate_receptor_family_protein	Atha_AT5G48410_1_ATGLR1_3_GLR1_3_glutamate_receptor_1_3	

HG_9303	
Nvec_93_	Nvec_15578_SBF	Nvec_13954_	
Atha_AT3G56160_1_Sodium_Bile_acid_symporter_family	

HG_24015	
Nvec_54663_	

HG_34199	
This group of homology does not contain any annotated genome

HG_27970	
Nvec_4175_	Nvec_57769	Nvec_39209_	Nvec_19931_	
Ttra_06185T0_06185	

HG_19946	
Nvec_42561_	Nvec_9695_Gamma_BBH	Nvec_53533_	

HG_34094	
This group of homology does not contain any annotated genome

HG_4694	
Nvec_23454_DUF1168	

HG_24238	
This group of homology does not contain any annotated genome

HG_20815	
Nvec_46954_	

HG_17430	
This group of homology does not contain any annotated genome

HG_13364	
Nvec_39477_	
Atha_AT1G01225_1_NC_domain_containing_protein_related	Atha_AT3G02700_1_NC_domain_containing_protein_related	Atha_AT4G00905_1_NC_domain_containing_protein_related	Atha_AT5G16330_1_NC_domain_containing_protein_related	Atha_AT5G16360_1_NC_domain_containing_protein_related	Atha_AT5G06370_1_NC_domain_containing_protein_related	

HG_45086	
This group of homology does not contain any annotated genome

HG_35261	
This group of homology does not contain any annotated genome

HG_22355	
Nvec_17066_PHD	Nvec_38163_Complex1_30kDa	Nvec_17067_TP2	Nvec_20297_LCCL	

HG_17107	
Nvec_33005_zf_MYND	Nvec_15096_zf_MYND	Nvec_30181_	Nvec_12738_	Nvec_16277_	

HG_47712	
Nvec_38829_SLEI_Leptospira	

HG_7193	
Nvec_26989_Chromo	

HG_6092	
Nvec_35389_SAM_1	

HG_33757	
Nvec_29120_7tm_1	Nvec_29122_	

HG_34468	
Nvec_51043_	Nvec_13144_	Nvec_51845_	

HG_26749	
Nvec_3533_Pentapeptide	Nvec_3532_Biotin_lipoyl	Nvec_22458_	Nvec_23943_	

HG_34058	
Nvec_9884_zf_BED	

HG_71535	
This group of homology does not contain any annotated genome

HG_25523	
This group of homology does not contain any annotated genome

HG_22883	
This group of homology does not contain any annotated genome

HG_11294	
Ttra_04373T0_04373	

HG_12174	
Nvec_5622_DUF6	Nvec_43646_DUF6	Nvec_23014_	Nvec_43645_MpPF26	

HG_34514	
Rfil_569354296	

HG_34481	
Nvec_25763_MgtE_N	Nvec_1079_	

HG_27506	
This group of homology does not contain any annotated genome

HG_26521	
Ttra_09073T0_09073	

HG_67011	
This group of homology does not contain any annotated genome

HG_54346	
Nvec_46232_TPP_enzyme_M	

HG_44762	
Nvec_57584_	Nvec_57588_Vicilin_N	

HG_26849	
This group of homology does not contain any annotated genome

HG_1643	
Nvec_48258_Kelch_1	

HG_26439	
Nvec_23730_	

HG_8587	
Nvec_47322_	
Atha_AT1G69830_1_ATAMY3_AMY3_alpha_amylase_like_3	Atha_AT4G25000_1_ATAMY1_AMY1_alpha_amylase_like	Atha_AT1G76130_1_ATAMY2_AMY2_alpha_amylase_like_2	

HG_8675	
Nvec_42291_Tyrosinase	Nvec_46422_	Nvec_5878_Tyrosinase	Nvec_27150_VWA	Nvec_31971_Tyrosinase	

HG_17735	
This group of homology does not contain any annotated genome

HG_18615	
Nvec_12388_	

HG_12958	
Nvec_37193_	Nvec_17217_	Nvec_18570_Moricin	Nvec_50538_Moricin	Nvec_38216_APOBEC_C	Nvec_15797_	

HG_3484	
Nvec_42286_	Nvec_25727_	Nvec_24046_	Nvec_17739_DUF885	Nvec_23062_	Nvec_43316_	Nvec_23807_DUF885	Nvec_32511_DUF885	Nvec_50779_DUF885	Nvec_51975_	Nvec_55210_DUF885	Nvec_1671_Extensin_2	Nvec_26494_	Nvec_16446_	Nvec_42316_	Nvec_35208_EGF_CA	Nvec_57064_	Nvec_27680_	Nvec_36074_DUF885	Nvec_55209_WRKY	Nvec_26205_Interferon	Nvec_43314_	Nvec_41582_TYA	Nvec_22974_TYA	Nvec_43313_	Nvec_17633_DUF308	Nvec_22513_	Nvec_43312_	Nvec_55893_	Nvec_8720_	Nvec_43119_	Nvec_30313_	Nvec_31320_	Nvec_22105_	Nvec_55587_Merozoite_SPAM	Nvec_25620_	Nvec_49257_	

HG_48641	
This group of homology does not contain any annotated genome

HG_41694	
Nvec_38438_DUF762	

HG_75345	
Nvec_48160_Cytochrom_C	

HG_13787	
Nvec_33196_Toxin_9	
Atha_AT1G15780_1_unknown_protein_BEST_Arabidopsis_thaliana_protein_match_is_unknown_protein_TAIR_AT2G10440_1_Has_103701_Blast_hits_to_43153_proteins_in_1828_species_Archae_30_Bacteria_7385_Metazoa_38639_Fungi_11531_Plants_7727_Viruses_307_Other_Eukaryotes_38082_source_NCBI_BLink	Atha_AT2G10440_1_unknown_protein_BEST_Arabidopsis_thaliana_protein_match_is_unknown_protein_TAIR_AT1G15780_1_Has_8319_Blast_hits_to_5104_proteins_in_317_species_Archae_0_Bacteria_285_Metazoa_1706_Fungi_535_Plants_320_Viruses_18_Other_Eukaryotes_5455_source_NCBI_BLink	Atha_AT1G15770_1_unknown_protein_BEST_Arabidopsis_thaliana_protein_match_is_unknown_protein_TAIR_AT1G15780_1_Has_30201_Blast_hits_to_17322_proteins_in_780_species_Archae_12_Bacteria_1396_Metazoa_17338_Fungi_3422_Plants_5037_Viruses_0_Other_Eukaryotes_2996_source_NCBI_BLink	Atha_AT1G15772_1_unknown_protein_FUNCTIONS_IN_molecular_function_unknown_INVOLVED_IN_biological_process_unknown_LOCATED_IN_cellular_component_unknown_BEST_Arabidopsis_thaliana_protein_match_is_unknown_protein_TAIR_AT1G15780_1_Has_30201_Blast_hits_to_17322_proteins_in_780_species_Archae_12_Bacteria_1396_Metazoa_17338_Fungi_3422_Plants_5037_Viruses_0_Other_Eukaryotes_2996_source_NCBI_BLink	

HG_15683	
This group of homology does not contain any annotated genome

HG_14731	
Nvec_8631_	Nvec_8057_DUF1542	

HG_8320	
Nvec_11425_	Nvec_14329_RRM_1	
Scer_YDL209C_Member_of_the_NineTeen_Complex_NTC_that_contains_Prp19p_and_stabilizes_U6_snRNA_in_catalytic_forms_of_the_spliceosome_containing_U2_U5_and_U6_snRNAs_binds_directly_to_U6_snRNA_similar_to_S_pombe_Cwf2_Source_SGD_Acc_S000002368_CWC2_SGD	

HG_46558	
Nvec_11808_Glycos_transf_1	

HG_11376	
Nvec_57400_	

HG_2842	
This group of homology does not contain any annotated genome

HG_12151	
Nvec_49222_	
Atha_AT5G23200_1_unknown_protein_BEST_Arabidopsis_thaliana_protein_match_is_unknown_protein_TAIR_AT5G08270_1_Has_30201_Blast_hits_to_17322_proteins_in_780_species_Archae_12_Bacteria_1396_Metazoa_17338_Fungi_3422_Plants_5037_Viruses_0_Other_Eukaryotes_2996_source_NCBI_BLink	Atha_AT5G08270_1_unknown_protein_BEST_Arabidopsis_thaliana_protein_match_is_unknown_protein_TAIR_AT5G23200_1_Has_89_Blast_hits_to_86_proteins_in_45_species_Archae_0_Bacteria_0_Metazoa_27_Fungi_0_Plants_48_Viruses_0_Other_Eukaryotes_14_source_NCBI_BLink	
Ttra_01327T0_01327	

HG_16786	
Rfil_569340957	Rfil_569370037	Rfil_569325383	Rfil_569358065	Rfil_569352491	Rfil_569351526	Rfil_569420391	

HG_8732	
This group of homology does not contain any annotated genome

HG_16545	
Nvec_14331_SAG	

HG_328	
Nvec_33568_	Nvec_896_	Nvec_11801_DEAD	Nvec_28840_	Nvec_46110_	Nvec_43766_RVT_1	Nvec_6071_SpoU_sub_bind	Nvec_53075_	Nvec_19297_GPW_gp25	Nvec_178_DUF201	Nvec_35479_	Nvec_5593_	Nvec_57622_SpoU_sub_bind	Nvec_33820_	Nvec_18464_AFG1_ATPase	Nvec_1711_CDRN	Nvec_21317_	Nvec_49582_	Nvec_3775_RRS1	Nvec_9399_	Nvec_1343_IBB	Nvec_56633_CbiX	Nvec_15073_MED7	Nvec_10829_	Nvec_43765_Ataxin_2_N	Nvec_19520_	Nvec_29321_	Nvec_9690_PPR	Nvec_23639_	Nvec_28839_	Nvec_58652_UVR	Nvec_3868_	Nvec_14163_	Nvec_11802_SNURF	Nvec_33818_	Nvec_37336_Peptidase_S7	Nvec_59111_Ets	Nvec_3414_	Nvec_56164_	Nvec_15291_	Nvec_18263_zf_dskA_traR	Nvec_53512_Ets	Nvec_11156_Ets	Nvec_9626_	Nvec_10375_	Nvec_20065_	Nvec_28972_	Nvec_26960_Ribosomal_L23	Nvec_31332_	Nvec_37335_Sigma54_activat	Nvec_41351_	Nvec_32760_	Nvec_42122_	Nvec_57029_DUF378	Nvec_35795_Myc_LZ	Nvec_9278_	Nvec_4577_	Nvec_52503_zf_CCHC	Nvec_8761_	Nvec_48892_	Nvec_49155_	Nvec_16937_	Nvec_44166_	Nvec_56474_	

HG_12407	
Atha_AT5G56260_1_Ribonuclease_E_inhibitor_RraA_Dimethylmenaquinone_methyltransferase	Atha_AT3G02770_1_Ribonuclease_E_inhibitor_RraA_Dimethylmenaquinone_methyltransferase	Atha_AT5G16450_1_Ribonuclease_E_inhibitor_RraA_Dimethylmenaquinone_methyltransferase	

HG_11358	
Atha_AT3G62790_1_NADH_ubiquinone_oxidoreductase_related	Atha_AT2G47690_1_NADH_ubiquinone_oxidoreductase_related	
Ttra_08185T0_08185	

HG_41827	
Rfil_569372850	Rfil_569423480	

HG_45314	
Nvec_32729_Ag332	

HG_45281	
This group of homology does not contain any annotated genome

HG_32239	
Nvec_22194_	

HG_25705	
Ttra_11813T0_11813	Ttra_09845T0_09845_h_shippo_1_871_aa	

HG_14598	
Nvec_5671_	
Atha_AT3G01920_1_DHBP_synthase_RibB_like_alpha_beta_domain	

HG_45706	
Nvec_46013_DUF1129	

HG_13131	
This group of homology does not contain any annotated genome

HG_35889	
Nvec_54731_LIM	

HG_9579	
This group of homology does not contain any annotated genome

HG_75394	
Nvec_59397_SPOR	

HG_27791	
This group of homology does not contain any annotated genome

HG_8349	
Nvec_26134_	
Atha_AT5G43720_1_Protein_of_unknown_function_DUF2361	Atha_AT1G04230_1_Protein_of_unknown_function_DUF2361	
Ttra_06975T0_06975	

HG_13764	
Nvec_22720_KID	Nvec_24887_PspA_IM30	Nvec_20999_Mod_r	Nvec_32255_Spectrin	Nvec_4096_	Nvec_25216_DUF1589	

HG_12402	
Scer_YLR393W_Mitochondrial_inner_membrane_protein_required_for_assembly_of_the_F0_sector_of_mitochondrial_F1F0_ATP_synthase_interacts_genetically_with_ATP6_Source_SGD_Acc_S000004385_ATP10_SGD	

HG_32813	
This group of homology does not contain any annotated genome

HG_70937	
Rfil_569360198	

HG_6235	
This group of homology does not contain any annotated genome

HG_23225	
Nvec_3896_7tm_1	Nvec_5928_	Nvec_30106_Plasmodium_HRP	Nvec_17996_	Nvec_39075_	
Atha_AT3G29570_1_unknown_protein_Has_271_Blast_hits_to_164_proteins_in_59_species_Archae_0_Bacteria_19_Metazoa_88_Fungi_42_Plants_45_Viruses_9_Other_Eukaryotes_68_source_NCBI_BLink	

HG_13577	
This group of homology does not contain any annotated genome

HG_22071	
Nvec_36926_Flocculin	

HG_34458	
This group of homology does not contain any annotated genome

HG_36113	
Nvec_49249_RRM_1	

HG_25208	
Nvec_29056_DUF399	
Rfil_569384362	

HG_8711	
Nvec_24733_Shugoshin_C	

HG_12848	
Nvec_10520_	Nvec_11852_fn3	Nvec_134_DctM	Nvec_43343_fn3	Nvec_35895_	Nvec_5220_	Nvec_21199_SBP	Nvec_43680_	

HG_17520	
This group of homology does not contain any annotated genome

HG_23904	
Nvec_51698_COX6C	

HG_17679	
Nvec_34059_PolyA_pol	
Atha_AT1G28090_1_Polynucleotide_adenylyltransferase_family_protein	Atha_AT5G23690_1_Polynucleotide_adenylyltransferase_family_protein	Atha_AT3G48830_1_polynucleotide_adenylyltransferase_family_protein_RNA_recognition_motif_RRM_containing_protein	Atha_AT2G17580_1_Polynucleotide_adenylyltransferase_family_protein	

HG_9058	
Nvec_54415_TSP_1	Nvec_14947_TSP_1	Nvec_12390_	Nvec_31645_	Nvec_12391_	Nvec_2571_	Nvec_41449_	Nvec_49070_	Nvec_15767_DUF54	Nvec_37744_BON	Nvec_17778_	

HG_26903	
Nvec_32737_	Nvec_57332_	

HG_27614	
Nvec_13250_Toxin_22	

HG_63568	
Nvec_53766_MSSP	

HG_5515	
This group of homology does not contain any annotated genome

HG_8762	
Ttra_03265T0_03265	

HG_64207	
Nvec_27243_DUF1537	

HG_23443	
Nvec_14845_DUF983	Nvec_2695_	Nvec_21858_DUF983	Nvec_42029_	Nvec_43336_	
Ttra_10491T0_10491	

HG_16025	
Nvec_18186_	

HG_16330	
Nvec_55571_PAS	

HG_14160	
Nvec_20190_	Nvec_27934_Complex1_30kDa	Nvec_10600_XG_FTase	Nvec_32482_	Nvec_30575_Pico_P2A	Nvec_15303_Orexin_rec2	Nvec_35630_Translat_reg	

HG_66905	
This group of homology does not contain any annotated genome

HG_13262	
Nvec_13177_	
Atha_AT4G29520_1_LOCATED_IN_endoplasmic_reticulum_plasma_membrane_EXPRESSED_IN_23_plant_structures_EXPRESSED_DURING_14_growth_stages_CONTAINS_InterPro_DOMAIN_s_Saposin_B_InterPro_IPR008139_Has_137_Blast_hits_to_137_proteins_in_50_species_Archae_2_Bacteria_0_Metazoa_41_Fungi_10_Plants_36_Viruses_0_Other_Eukaryotes_48_source_NCBI_BLink	
Rfil_569383313	Rfil_569428607	

HG_14142	
Nvec_17185_LIM	Nvec_5444_	

HG_30961	
Atha_AT1G07645_1_ATDSI_1VOC_DSI_1VOC_dessication_induced_1VOC_superfamily_protein	

HG_26150	
Nvec_49724_	Nvec_50303_zf_C2H2	Nvec_21766_zf_C2H2	Nvec_15217_Sec23_helical	

HG_17720	
Nvec_36325_ShTK	
Atha_AT1G26940_1_Cyclophilin_like_peptidyl_prolyl_cis_trans_isomerase_family_protein	

HG_19142	
Scer_YMR100W_MYND_domain_containing_protein_required_for_ubiquitination_and_turnover_of_Rpn4p_interacts_with_Ubr2p_E3_and_indirectly_with_Rad6p_E2_short_lived_protein_degraded_in_a_Ubr2p_Rad6p_dependent_manner_similar_to_the_A_nidulans_samB_gene_Source_SGD_Acc_S000004706_MUB1_SGD	

HG_7583	
Nvec_22790_	Nvec_38124_	Nvec_34234_Galactosyl_T	Nvec_58647_Galactosyl_T	Nvec_42127_Galactosyl_T	Nvec_19285_Galactosyl_T	Nvec_46524_Galactosyl_T	Nvec_42129_Endonuclease_NS	Nvec_39802_	Nvec_29708_	Nvec_17068_DUF613	Nvec_22049_	Nvec_34431_	

HG_15381	
Nvec_1831_	

HG_14260	
This group of homology does not contain any annotated genome

HG_10299	
Nvec_57589_DSBA	Nvec_35580_Kunitz_BPTI	
Ttra_05264T0_05264_DSBA_oxidoreductase_427_aa	
Rfil_569368197_DSBA_oxidoreductase_partial_Reticulomyxa_filosa	Rfil_569441439	Rfil_569365377_oxidoreductase_Reticulomyxa_filosa	

HG_7149	
Nvec_56316_SMC_C	Nvec_53392_Thermopsin	Nvec_6395_	Nvec_46230_Adeno_PX	Nvec_35438_GXGXG	Nvec_10145_BNR	Nvec_54370_BNR	Nvec_44990_	Nvec_55822_BNR	Nvec_17953_	Nvec_34029_fn1	Nvec_49928_	Nvec_49870_fn1	Nvec_4671_	Nvec_10118_	Nvec_52900_Neur_chan_LBD	Nvec_51730_Methyltransf_6	Nvec_43793_	Nvec_16268_	Nvec_49927_	Nvec_49926_	Nvec_48280_DUF1054	Nvec_27191_Lysis_S	Nvec_55157_	Nvec_14545_	Nvec_3110_	Nvec_53391_DUF797	Nvec_4667_	Nvec_37450_	Nvec_53834_Cecropin	

HG_28889	
Nvec_11589_DUF165	Nvec_51903_Herpes_UL49_5	Nvec_5872_Herpes_UL49_5	Nvec_922_DUF1532	

HG_34092	
Nvec_21874_	Nvec_17878_Drf_FH1	Nvec_6729_	
Rfil_569303850	

HG_32124	
This group of homology does not contain any annotated genome

HG_21524	
This group of homology does not contain any annotated genome

HG_20339	
Nvec_25828_	
