# Supplementary material for: Reconstruction of the ancestral metazoan genome reveals an increase in genomic novelty
Source: Nat Commun. 2018 Apr 30;9:1730. doi: 10.1038/s41467-018-04136-5 (PMC5928047; doi:10.1038/s41467-018-04136-5)
Supplement: Supplementary file 13 — Supplementary Data 10 [file 41467_2018_4136_MOESM13_ESM.zip › Node 6 - Bilateria/Bilateria Novel all genes IDs.out]

HG_14821	Acar_00016384	Drer_004451_tumor_necrosis_factor_receptor_superfamily_member_a_Source_ZFIN_Acc_ZDB_GENE_010802_1_tnfrsfa	Drer_004392_hematopoietic_death_receptor_Source_ZFIN_Acc_ZDB_GENE_030826_5_hdr	Xtro_023053	Ggal_040157	Ggal_000612	Hsap_Ensmbl0104689_tumor_necrosis_factor_receptor_superfamily_member_10a_Source_HGNC_Symbol_Acc_11904_TNFRSF10A	Hsap_Ensmbl0173530_tumor_necrosis_factor_receptor_superfamily_member_10d_decoy_with_truncated_death_domain_Source_HGNC_Symbol_Acc_11907_TNFRSF10D	Pfuc_1619_1_00768_t1	Ggal_040156
HG_16179	Bsch_g57408	Dmel_0052054_CG32054	Dmel_0036066_CG14160	Dmel_0038416_CG17930	Dmel_0262008_CG42826	Dmel_0038414_CG6901	Dmel_0052053_CG32053	Dmel_0038415_CG17929	Dmel_0262007_CG42825
HG_13772	Ctel_205043	Bflo_260807251	Skow_20420m	Cgig_19820	Pfuc_10196_1_10091_t1	Lgig_205203	Spur_007643_Hypp_1739	Lgig_173104	Pfuc_108555_1_20975_t1	Ctel_202326	Pfuc_54912_1_41614_t1
HG_18003	Cgig_01336	Pfuc_5501_1_59777_t1	Ctel_197703	Skow_37202m	Lgig_168620	Spur_006397_Hypp_479	Spur_023786_Hypp_1097	Pfuc_11983_1_68437_t1
HG_10755	Bsch_g42910	Csav_010140	Acar_00005223	Hsap_Ensmbl0160284_spermatogenesis_and_centriole_associated_1_like_Source_HGNC_Symbol_Acc_1298_SPATC1L	Ctel_119581	Hsap_Ensmbl0186583_spermatogenesis_and_centriole_associated_1_Source_HGNC_Symbol_Acc_30510_SPATC1	Pfuc_421053_1_72355_t1	Lgig_117351	Ctel_189962	Cgig_18058_Speriolin_Source_UniProtKB_TrEMBL_Acc_K1QC69	Bflo_260784915	Skow_20591m	Skow_38728m	Cgig_01055	Bflo_260784917	Spur_013382_Hypp_714
HG_14106	Lgig_125632	Skow_19506m	Skow_31217m	Skow_31207m	Skow_31228m	Skow_30156m	Skow_06836m	Skow_02727m	Ctel_92657	Sjap_0312900	Skow_37022m
HG_45527	Ctel_201988	Ctel_214474	Skow_23925m
HG_10104	Cgig_04338_Histone_H4_transcription_factor_Source_UniProtKB_TrEMBL_Acc_K1Q5Q9	Pfuc_3522_1_66720_t1	Bflo_260833668	Bflo_260830768	Bflo_260829112	Skow_30132m	Bflo_261289241	Bflo_260804531	Bflo_260784591	Skow_44258m	Skow_25904m	Pfuc_9638_1_46065_t1	Skow_40238m	Bflo_260787132	Bflo_260824131	Bflo_260828255	Bflo_260808399	Bflo_260811833
HG_43493	Mmar_MMa01489	Mmar_MMa15405	Spur_018813_Sm37_Spicule_matrix_protein_Source_UniProtKB_TrEMBL_Acc_O76450
HG_1791	Bsch_g35063	Bsch_g52533	Csav_014300	Csav_014299	Cint_011059	Csav_014298	Drer_042934_connective_tissue_growth_factor_a_Source_ZFIN_Acc_ZDB_GENE_030131_102_ctgfa	Xtro_018083	Cint_011066	Drer_023062_cysteine_rich_angiogenic_inducer_61_Source_ZFIN_Acc_ZDB_GENE_040426_3_cyr61	Acar_00012956	Cint_011071	Acar_00009715	Csav_014302	Csav_014301	Xtro_006718	Csav_018046	Acar_00000946	Hsap_Ensmbl0118523_connective_tissue_growth_factor_Source_HGNC_Symbol_Acc_2500_CTGF	Csav_018047	Hsap_Ensmbl0142871_cysteine_rich_angiogenic_inducer_61_Source_HGNC_Symbol_Acc_2654_CYR61	Drer_027360_si_ch211_106h11_3_Source_ZFIN_Acc_ZDB_GENE_050208_296_si_ch211_106h11_3	Cint_013895	Ggal_025912	Cint_021724	Cint_021725	Drer_070586_connective_tissue_growth_factor_b_Source_ZFIN_Acc_ZDB_GENE_070705_82_ctgfb	Acar_00011426	Ggal_026101	Drer_035422_cysteine_rich_angiogenic_inducer_61_like_1_Source_ZFIN_Acc_ZDB_GENE_050417_136_cyr61l1	Xtro_006802	Xtro_024033	Acar_00008366	Hsap_Ensmbl0136999_nephroblastoma_overexpressed_Source_HGNC_Symbol_Acc_7885_NOV	Bflo_260810877	Drer_076685_WNT1_inducible_signaling_pathway_protein_1b_Source_ZFIN_Acc_ZDB_GENE_080220_16_wisp1b	Csav_013965	Odio_008590001	Csav_013962	Xtro_057102	Csav_013961	Drer_054331_WNT1_inducible_signaling_pathway_protein_1a_Source_ZFIN_Acc_ZDB_GENE_070705_178_wisp1a	Csav_013956	Csav_014380	Csav_013964	Bsch_g63415	Csav_013959	Csav_013960	Csav_013963	Csav_014376	Csav_014375	Hrob_81743	Ggal_014090	Acar_00011542	Csav_014378	Drer_093315_cysteine_rich_angiogenic_inducer_61_like_2_Source_ZFIN_Acc_ZDB_GENE_060404_5_cyr61l2	Ggal_004581	Csav_014377	Csav_014374	Csav_014373	Cint_013465	Csav_013957	Csav_013958	Drer_071048_WNT1_inducible_signaling_pathway_protein_3_Source_ZFIN_Acc_ZDB_GENE_041001_86_wisp3	Csav_014381	Ggal_031075	Acar_00016628	Ctel_165049	Csav_014372	Csav_014379	Cint_013462	Drer_077882_WNT1_inducible_signaling_pathway_protein_2_Source_ZFIN_Acc_ZDB_GENE_060223_1_wisp2	Hsap_Ensmbl0266134_WNT1_inducible_signaling_pathway_protein_3_Source_HGNC_Symbol_Acc_12771_WISP3	Cint_013490	Cint_013499	Cint_013494	Ggal_006593	Ggal_030176	Cgig_28121_Connective_tissue_growth_factor_Source_UniProtKB_TrEMBL_Acc_K1QNP5	Tcas_270004929	Hsap_Ensmbl0064205_WNT1_inducible_signaling_pathway_protein_2_Source_HGNC_Symbol_Acc_12770_WISP2	Hrob_72657	Lgig_120218	Odio_000170001	Bsch_g52252	Cint_013470	Smar_009731	Hsap_Ensmbl0112761_WNT1_inducible_signaling_pathway_protein_3_Source_HGNC_Symbol_Acc_12771_WISP3	Mmar_MMa44773	Xtro_050665	Ggal_002011	Dmel_0052183_Ccn_Ccn_Source_FlyBase_0052183	Emul_09832	Csav_014355	Smim_g76180_t1_PREDICTED_protein_NOV_homolog_Xenopus_Silurana_tropicalis_gi_301617169_ref_XP_002938019_2e_12_72_0	Egra_07330	Skow_24428m	Hmic_0726800	Smar_013415	Hrob_67598	Bsch_g52251	Hsap_Ensmbl0104415_WNT1_inducible_signaling_pathway_protein_1_Source_HGNC_Symbol_Acc_12769_WISP1	Mmar_MMa20718	Pfuc_13650_1_68662_t1	Smim_27762_PREDICTED_similar_to_connective_tissue_growth_factor_Ciona_intestinalis_gi_198435966_ref_XP_002131922_4e_20_92_0	Mmar_MMa17979	Pfuc_141331_1_64534_t1	Hrob_163761	Gsal_8456_connective_tissue_growth_factor	Isca_ISCW010486-PA
HG_33942	Hrob_151014	Spur_001042_Spur_001042	Spur_001043_Spur_001043	Smar_005386
HG_74368	Smar_014742	Bflo_260830938
HG_64953	Skow_21444m	Pfuc_2396_1_66299_t1
HG_25813	Bsch_g51139	Bsch_g18437	Bsch_g20058	Smim_52157_transposase_Strongylocentrotus_purpuratus_gi_94470471_gb_ABF20546_2e_09_63_9	Smim_78005_PREDICTED_general_transcription_factor_II_I_repeat_domain_containing_protein_like_Danio_rerio_gi_292619751_ref_XP_002664076_3e_06_51_2
HG_26596	Pfuc_16561_1_54318_t1	Cgig_17996_Zinc_finger_CW_type_PWWP_domain_protein_1_like_protein_Source_UniProtKB_TrEMBL_Acc_K1QUL1	Bflo_260841248	Pfuc_5053_1_38046_t1	Isca_ISCW002232-PA
HG_8870	Bflo_260800857	Bflo_260817398	Znev_05296	Tcas_270001142	Bflo_260836583	Bflo_260817394	Bflo_260794856	Tcas_270007178	Bflo_260784838	Bflo_260791534	Bflo_260794971	Bflo_260807533	Bflo_260791530	Bflo_260838230	Bflo_260791532	Bflo_260796247	Bflo_260782419	Bflo_260789081	Bflo_260807441	Bflo_260822052	Bflo_260805498	Bflo_260836587
HG_26524	Skow_05108m	Mmar_MMa41987	Skow_07229m	Bflo_261289773	Bflo_261289775
HG_1445	Odio_017857001	Cgig_09905_Peptidoglycan_recognition_protein_Source_UniProtKB_TrEMBL_Acc_K1RK66	Cgig_01975_N_acetylmuramoyl_L_alanine_amidase_Source_UniProtKB_TrEMBL_Acc_K1PUK2	Cgig_27187_Peptidoglycan_recognition_protein_SC2_Source_UniProtKB_TrEMBL_Acc_K1QBK4	Cgig_27186_N_acetylmuramoyl_L_alanine_amidase_Source_UniProtKB_TrEMBL_Acc_K1Q480	Cgig_27188_N_acetylmuramoyl_L_alanine_amidase_Source_UniProtKB_TrEMBL_Acc_K1QXC7	Cgig_01545_Peptidoglycan_recognition_protein_Source_UniProtKB_TrEMBL_Acc_K1RGZ5	Cgig_28092_N_acetylmuramoyl_L_alanine_amidase_Source_UniProtKB_TrEMBL_Acc_K1RB69	Lgig_114633	Lgig_168576	Lgig_134508	Lgig_233462	Bflo_260836633	Xtro_041255	Xtro_039590	Skow_17294m	Znev_07984	Smar_009813	Skow_27273m	Hsap_Ensmbl0008438_peptidoglycan_recognition_protein_1_Source_HGNC_Symbol_Acc_8904_PGLYRP1	Pfuc_5459_1_16666_t1	Isca_ISCW022212-PA	Znev_07518	Smim_38152_peptidoglycan_recognition_protein_putative_Ixodes_scapularis_gi_241696477_ref_XP_002413091_2e_63_205	Znev_09909	Ctel_172630	Ctel_99843	Bflo_260841282	Znev_09910	Drer_015626_peptidoglycan_recognition_protein_6_Source_ZFIN_Acc_ZDB_GENE_071227_2_pglyrp6	Tcas_270016019	Pfuc_15754_1_46907_t1	Znev_08618	Hsap_Ensmbl0159527_peptidoglycan_recognition_protein_3_Source_HGNC_Symbol_Acc_30014_PGLYRP3	Drer_062998_peptidoglycan_recognition_protein_2_Source_ZFIN_Acc_ZDB_GENE_071227_1_pglyrp2	Tcas_270004832	Skow_12273m	Dmel_0043575_PGRP_SC2_PGRP_SC2_Source_FlyBase_0043575	Bflo_260789371	Cgig_28827_Peptidoglycan_recognition_protein_SC2_Source_UniProtKB_TrEMBL_Acc_K1S629	Pfuc_5252_1_52496_t1	Dmel_0030310_PGRP_SA_Peptidoglycan_recognition_protein_SA_Source_FlyBase_0030310	Smim_21872_peptidoglycan_recognition_protein_putative_Ixodes_scapularis_gi_241696477_ref_XP_002413091_5e_60_196	Spur_023247_Pgrp1	Xtro_028525	Dmel_0035976_PGRP_LC_Peptidoglycan_recognition_protein_LC_Source_FlyBase_0035976	Tcas_270015154	Acar_00016276	Smar_013411	Acar_00019951	Dmel_0030695_PGRP_LE_Peptidoglycan_recognition_protein_LE_Source_FlyBase_0030695	Spur_000222_Pgrp3	Smim_21866_peptidoglycan_recognition_protein_precursor_Euprymna_scolopes_gi_63033995_gb_AAY27974_4e_60_196	Smim_21876_peptidoglycan_recognition_protein_putative_Ixodes_scapularis_gi_241696477_ref_XP_002413091_2e_54_182	Dmel_0033327_PGRP_SC1b_PGRP_SC1b_Source_FlyBase_0033327	Hsap_Ensmbl0161031_peptidoglycan_recognition_protein_2_Source_HGNC_Symbol_Acc_30013_PGLYRP2	Avag_55337001	Bflo_260781907	Lgig_60049	Bflo_260781911	Tcas_270009296	Isca_ISCW004389-PA	Hsap_Ensmbl0163218_peptidoglycan_recognition_protein_4_Source_HGNC_Symbol_Acc_30015_PGLYRP4	Avag_39486001	Smim_21871_peptidoglycan_recognition_protein_putative_Ixodes_scapularis_gi_241696477_ref_XP_002413091_3e_43_155	Tcas_270004927	Smim_21874_peptidoglycan_recognition_protein_putative_Ixodes_scapularis_gi_241696477_ref_XP_002413091_2e_48_166	Smar_007557	Ctel_87192	Lgig_97771	Dmel_0037906_PGRP_LB_Peptidoglycan_recognition_protein_LB_Source_FlyBase_0037906	Ctel_139866	Spur_003882_Pgrp4	Smar_010214	Znev_01249	Smar_014273	Dmel_0035806_PGRP_SD_PGRP_SD_Source_FlyBase_0035806	Dmel_0035977_PGRP_LF_Peptidoglycan_recognition_protein_LF_Source_FlyBase_0035977	Cgig_25288_Peptidoglycan_recognition_protein_Source_UniProtKB_TrEMBL_Acc_K1RBE8	Pfuc_5459_1_16668_t1	Dmel_0043578_PGRP_SB1_PGRP_SB1_Source_FlyBase_0043578	Pfuc_77377_1_05920_t1	Bflo_260814964	Smim_45406_peptidoglycan_recognition_protein_putative_Ixodes_scapularis_gi_241696477_ref_XP_002413091_3e_46_160	Bflo_260820952	Odio_006963001	Pfuc_792_1_07691_t1	Bflo_260793088	Spur_007946_Pgrp2	Bflo_260790803	Smar_007560	Smar_007561	Smar_014909	Isca_ISCW024689-PA	Drer_068382_peptidoglycan_recognition_protein_5_Source_ZFIN_Acc_ZDB_GENE_050419_71_pglyrp5	Smar_007559	Bflo_260813473	Smar_015602	Isca_ISCW024175-PA	Bflo_260823420	Tcas_270004831	Bflo_260785244	Acar_00000024	Smar_014565	Dmel_0035975_PGRP_LA_Peptidoglycan_recognition_protein_LA_Source_FlyBase_0035975	Bflo_260814984	Pfuc_49485_1_27230_t1	Pfuc_87587_1_13388_t1	Bflo_260814968	Smar_007565	Dmel_0043577_PGRP_SB2_PGRP_SB2_Source_FlyBase_0043577	Smar_007562	Ctel_94025	Smar_007564	Bflo_260814988	Smar_007563	Lgig_172642	Smar_007566	Tcas_270004814	Pfuc_4648_1_30748_t1	Ctel_170792	Smar_014870	Smar_007558	Ctel_196789	Dmel_0260458_PGRP_LD_Peptidoglycan_recognition_protein_LD_Source_FlyBase_0260458	Lgig_197928
HG_22627	Ggal_025465	Xtro_043710	Acar_00001860	Hsap_Ensmbl0156265_MAP3K7_C_terminal_like_Source_HGNC_Symbol_Acc_16457_MAP3K7CL	Mmar_MMa37335	Drer_069143_map3k7_C_terminal_like_Source_ZFIN_Acc_ZDB_GENE_091204_239_map3k7cl
HG_8653	Skow_10538m	Cgig_26695_Junction_mediating_and_regulatory_protein_Source_UniProtKB_TrEMBL_Acc_K1S5K7	Pfuc_798_1_51082_t1	Lgig_152402	Ctel_222269	Ctel_208953	Hsap_Ensmbl0152409_junction_mediating_and_regulatory_protein_p53_cofactor_Source_HGNC_Symbol_Acc_28916_JMY	Ggal_009644	Xtro_035102	Acar_00004624	Xtro_001129	Ggal_023880	Spur_024695_JmyL	Xtro_001126	Smim_33287_PREDICTED_WASP_homolog_associated_protein_with_actin_membranes_and_microtubules_like_Danio_rerio_gi_326675877_ref_XP_001334115_4_1e_43_170	Acar_00020709	Bflo_260830005	Hsap_Ensmbl0156232_WAS_protein_homolog_associated_with_actin_golgi_membranes_and_microtubules_Source_HGNC_Symbol_Acc_30493_WHAMM	Acar_00016484	Acar_00018262	Rcul_t47389	Drer_092836_junction_mediating_and_regulatory_protein_p53_cofactor_Source_ZFIN_Acc_ZDB_GENE_040426_2433_jmy	Isca_ISCW007897-PA
HG_26114	Bflo_260834587	Cint_019994	Csav_014949	Hrob_176455	Bflo_260818838
HG_14739	Pfuc_35528_1_33963_t1	Pfuc_25727_1_33529_t1	Pfuc_12118_1_68449_t1	Skow_24980m	Gsal_13603_bai1_associated_protein_3	Pfuc_7006_1_09472_t1	Pfuc_11897_1_39254_t1	Pfuc_332875_1_50366_t1	Pfuc_6603_1_60062_t1	Pfuc_40825_1_26950_t1
HG_12979	Skow_45990m	Drer_094775_si_dkey_11d20_1_Source_ZFIN_Acc_ZDB_GENE_070705_291_si_dkey_11d20_1	Drer_097251_si_dkey_106c17_2_Source_ZFIN_Acc_ZDB_GENE_060503_612_si_dkey_106c17_2	Drer_094994_si_dkey_106c17_2_Source_ZFIN_Acc_ZDB_GENE_060503_612_si_dkey_106c17_2	Drer_097148_si_ch73_21b16_1_Source_ZFIN_Acc_ZDB_GENE_131119_55_si_ch73_21b16_1	Ctel_124221	Ctel_200318	Drer_094518_si_ch211_125e6_8_Source_ZFIN_Acc_ZDB_GENE_070912_42_si_ch211_125e6_8	Drer_087531_zgc_172014_Source_ZFIN_Acc_ZDB_GENE_080215_22_zgc_172014	Drer_089556_si_busm1_180g5_7_Source_ZFIN_Acc_ZDB_GENE_030616_256_si_busm1_180g5_7	Ctel_216329	Ctel_220090
HG_14875	Cele_022608_madf_9_Protein_CC8_1_CC8_1_mRNA_complete_cds_Source_RefSeq_mRNA_Acc_NM_067989	Dmel_0036900_CG8765	Bmal_170596152	Bmal_170577846	Dmel_0032858_CG10949	Dmel_0039350_jigr1_jing_interacting_gene_regulatory_1_Source_FlyBase_0039350	Spur_005364_Adf1L	Bmal_170574910	Dmel_0040465_Dip3_Dorsal_interacting_protein_3_Source_FlyBase_0040465	Bmal_170573308
HG_7681	Lgig_98806	Cgig_09456	Cgig_10461	Pfuc_990_1_36778_t1	Pfuc_23092_1_47558_t1	Ctel_78403	Cgig_10460	Lgig_97874	Lgig_136122	Cgig_10109	Skow_16371m	Pfuc_15383_1_10808_t1	Bflo_260800529	Ctel_228339	Dpul_311205	Ctel_81497	Ctel_69769	Smar_000002	Smar_012111	Isca_ISCW002730-PA	Smar_007253	Smar_004832	Smar_015449	Smar_012598	Smar_001571	Smar_014876	Smar_012597	Isca_ISCW006215-PA
HG_12569	Acar_00013115	Ggal_025326	Hsap_Ensmbl0171033_protein_kinase_cAMP_dependent_catalytic_inhibitor_alpha_Source_HGNC_Symbol_Acc_9017_PKIA	Xtro_056975	Xtro_005673	Drer_053110_protein_kinase_cAMP_dependent_catalytic_inhibitor_beta_Source_ZFIN_Acc_ZDB_GENE_041014_312_pkib	Drer_086471_protein_kinase_cAMP_dependent_catalytic_inhibitor_gamma_Source_ZFIN_Acc_ZDB_GENE_050302_97_pkig	Hsap_Ensmbl0135549_protein_kinase_cAMP_dependent_catalytic_inhibitor_beta_Source_HGNC_Symbol_Acc_9018_PKIB	Hsap_Ensmbl0168734_protein_kinase_cAMP_dependent_catalytic_inhibitor_gamma_Source_HGNC_Symbol_Acc_9019_PKIG	Skow_16883m	Acar_00016597	Ggal_033735	Lgig_171872
HG_11922	Csav_001163	Csav_007494	Csav_007493	Csav_007492	Csav_007491	Csav_001263	Csav_007495	Csav_007978	Znev_10069	Znev_06996	Smim_26532_hCG2037024_Homo_sapiens_gi_119592970_gb_EAW72564_2e_11_68_6	Smim_5065_5065	Znev_05313	Znev_15486
HG_15104	Cgig_12197	Lgig_238912	Drer_076891_regulatory_factor_X_associated_protein_Source_ZFIN_Acc_ZDB_GENE_091204_321_rfxap	Xtro_003844	Acar_00004319	Ggal_029474	Hsap_LRG_103_regulatory_factor_X_associated_protein_Source_HGNC_Symbol_Acc_9988_LRG_103	Skow_02122m	Bflo_260832738	Spur_007987_Spur_007987
HG_7288	Mmar_MMa54147	Skow_28468m	Ggal_003483	Ggal_039333	Acar_00008475	Lgig_99568	Drer_077852_sterile_alpha_motif_domain_containing_11_Source_ZFIN_Acc_ZDB_GENE_060428_2_samd11	Ctel_226340	Xtro_061482	Xtro_059052	Drer_060354_sterile_alpha_motif_domain_containing_7_Source_ZFIN_Acc_ZDB_GENE_070912_549_samd7	Acar_00019498	Acar_00015506	Bflo_260792959	Xtro_020234	Hsap_Ensmbl0187033_sterile_alpha_motif_domain_containing_7_Source_HGNC_Symbol_Acc_25394_SAMD7	Ggal_015273	Spur_022541_Samd11	Smim_3946_AGAP010158_PA_Anopheles_gambiae_str_PEST_gi_158299205_ref_XP_319327_2e_25_112	Mmar_MMa20295	Znev_16566	Tcas_270012561	Isca_ISCW021381-PA	Hrob_162237	Dpul_258333	Tcas_270012560	Isca_ISCW021380-PA	Znev_00339	Hsap_Ensmbl0187634_sterile_alpha_motif_domain_containing_11_Source_HGNC_Symbol_Acc_28706_SAMD11	Isca_ISCW021379-PA
HG_7464	Bsch_g33218	Skow_06630m	Drer_058567_arginine_vasopressin_Source_ZFIN_Acc_ZDB_GENE_030407_2_avp	Ctel_173251	Spur_006899_Enp	Rcul_t03156	Smar_014630	Xtro_038989	Tcas_270012814	Hsap_Ensmbl0101405_oxytocin_neurophysin_I_prepropeptide_Source_HGNC_Symbol_Acc_8528_OXT	Drer_042845_oxytocin_Source_ZFIN_Acc_ZDB_GENE_030407_1_oxt	Hsap_LRG_715_arginine_vasopressin_Source_HGNC_Symbol_Acc_894_LRG_715	Xtro_038991	Bflo_260828089	Cgig_28432_Conopressin_neurophysin_Source_UniProtKB_TrEMBL_Acc_K1S2W0	Znev_14926	Ggal_022811	Lgig_53893	Avag_17796001	Avag_48999001	Avag_37183001	Avag_09687001	Spur_030074_Ngfffap	Ggal_036320	Ggal_029375	Hrob_77987	Dpul_59567	Mmar_MMa55303	Bflo_260828091
HG_10463	Cgig_23038	Pfuc_11696_1_39210_t1	Znev_03836	Lgig_129401	Cgig_24303	Bflo_260809972	Bflo_260809976	Ctel_102797	Hrob_124583	Lgig_237959	Pfuc_13977_1_61286_t1	Hrob_191581	Smar_008247	Dmel_0036259_CG9760	Bflo_260789621	Bflo_260809948	Bflo_260800146
HG_10158	Ctel_86444	Smim_2508_AGAP009891_PA_Anopheles_gambiae_str_PEST_gi_158298862_ref_XP_319011_4_6e_53_183	Smar_012025	Isca_ISCW021834-PA	Avag_04275001	Avag_59951001	Tcas_270010037	Znev_10274	Hrob_171110	Smar_013446	Dmel_0035088_CG3776	Smar_012028	Avag_57165001	Avag_52527001	Dpul_335104	Smar_012024	Skow_39142m	Lgig_172631
HG_43339	Skow_10391m	Skow_34131m	Lgig_168741
HG_40522	Pfuc_8126_1_38709_t1	Skow_19005m	Skow_41509m
HG_66767	Sjap_0127660	Hsap_Ensmbl0127329_protein_tyrosine_phosphatase_receptor_type_B_Source_HGNC_Symbol_Acc_9665_PTPRB
HG_9088	Znev_09344	Smim_19027_Cytokine_receptor_Camponotus_floridanus_gi_307182706_gb_EFN69830_2e_96_349	Tcas_270016376	Smar_011063	Smar_011060	Mmar_MMa04763	Dpul_100606	Dmel_0043903_dome_domeless_Source_FlyBase_0043903	Smim_59269_Cytokine_receptor_Camponotus_floridanus_gi_307182706_gb_EFN69830_6e_23_113	Smar_004708	Smim_58857_3_Cytokine_receptor_Camponotus_floridanus_gi_307182707_gb_EFN69831_5e_26_118	Dmel_0031055_et_eye_transformer_Source_FlyBase_0031055	Smim_59259_Cytokine_receptor_Camponotus_floridanus_gi_307182706_gb_EFN69830_6e_23_109	Isca_ISCW001458-PA	Smim_59267_Cytokine_receptor_Harpegnathos_saltator_gi_307194514_gb_EFN76806_2e_21_98_2	Isca_ISCW013495-PA	Mmar_MMa47382	Dpul_301864	Spur_018475_Fn3_Igf_5	Isca_ISCW013496-PA	Smim_66998_66998
HG_20608	Ctel_203628	Bflo_260821762	Bflo_260808303	Bflo_260821842	Bflo_260781093	Skow_41779m	Bflo_260821742
HG_23287	Skow_31807m	Spur_000299_RasaL2	Bflo_260828665	Smim_68283_PREDICTED_ras_GTPase_activating_protein_SynGAP_Mus_musculus_gi_309263645_ref_XP_003086098_2e_06_56_6	Isca_ISCW002127-PA	Mmar_MMa49179
HG_7876	Bflo_260837167	Bflo_260794250	Bflo_260807469	Cint_022304	Bflo_260831944	Bflo_260790781	Ctel_201294	Skow_08842m	Skow_13198m	Skow_09471m	Skow_09496m	Skow_09470m	Bflo_260831946	Bflo_260794258	Bflo_260803155	Bflo_260802718	Bflo_260834699	Bflo_260788310	Bflo_260809520	Bflo_260797564	Bflo_260809522	Bflo_260818523	Bflo_260788320	Bflo_260794260	Bflo_260788318	Skow_09497m	Bflo_260802720
HG_7964	Tcas_270005333	Znev_13711	Lgig_90174	Mmar_MMa30331	Dmel_0033252_CG12769	Skow_20120m	Cgig_06947_Zinc_finger_protein_Pegasus_Source_UniProtKB_TrEMBL_Acc_K1R3F5	Smim_78315_zinc_finger_protein_putative_Ixodes_scapularis_gi_241053661_ref_XP_002407610_4e_32_137	Isca_ISCW015786-PA	Skow_27957m	Smar_015356	Bmal_170589033	Smar_004101	Ctel_226562	Lgig_121808	Emul_03440	Egra_05450	Ctel_66282	Pfuc_17753_1_39991_t1	Hmic_0841900	Hrob_89089	Cgig_20807	Sjap_0134320	Sman_009020_Putative_rac_guanyl_nucleotide_exchange_factor_Source_UniProtKB_TrEMBL_Acc_G4VIG1	Gsal_124_rac_guanyl_nucleotide_exchange_factor	Skow_33046m
HG_17295	Bflo_260797066	Lgig_237425	Cgig_23241_Endo_1_3_4_beta_glucanase_1_Source_UniProtKB_TrEMBL_Acc_K1QKQ7	Spur_008762_Hypp_36	Cgig_21266	Pfuc_11379_1_17756_t1	Pfuc_12096_1_39278_t1	Spur_014921_Hypp_2179
HG_18175	Skow_29906m	Skow_29901m	Ctel_89422	Skow_23981m	Skow_21414m	Skow_23786m	Bflo_260836889	Pfuc_20848_1_40256_t1
HG_13872	Bsch_g41486	Xtro_020846	Spur_027305_Myo18a_3	Mmar_MMa47514	Lgig_163408	Skow_16104m	Cgig_18766_Myosin_XVIIIa_Source_UniProtKB_TrEMBL_Acc_K1R1Z3	Pfuc_22764_1_11487_t1	Tcas_270008709	Dpul_115741	Gsal_13301_isoform_a
HG_20334	Cgig_17725	Pfuc_2889_1_44518_t1	Cgig_17727	Lgig_169688	Skow_10573m	Ctel_190672	Avag_06651001
HG_11871	Cgig_21222	Pfuc_19615_1_25813_t1	Lgig_238974	Smim_19397_hypothetical_secreted_protein_Hottentotta_judaicus_gi_324497857_gb_ADY39577_6e_18_85_9	Isca_ISCW014118-PA	Spur_013482_Spur_013482	Skow_34675m	Znev_04039	Ctel_206429	Hrob_175023	Dpul_326526	Tcas_270004700	Pfuc_22891_1_47544_t1	Bflo_260793505
HG_7191	Bsch_g60912	Csav_018154	Cint_004281	Acar_00011143	Acar_00004903	Acar_00006814	Ggal_011573	Odio_007351001	Ggal_014585	Xtro_049877	Acar_00018207	Xtro_049183	Drer_070675_family_with_sequence_similarity_3_member_A_Source_ZFIN_Acc_ZDB_GENE_040426_1772_fam3a	Drer_056152_family_with_sequence_similarity_3_member_C_Source_ZFIN_Acc_ZDB_GENE_030131_6137_fam3c	Drer_045824_zgc_101783_Source_ZFIN_Acc_ZDB_GENE_040912_48_zgc_101783	Xtro_018914	Xtro_018916	Xtro_011273	Xtro_053866	Acar_00001447	Drer_091625_si_dkeyp_67f1_2_Source_ZFIN_Acc_ZDB_GENE_050809_90_si_dkeyp_67f1_2	Ggal_025949	Ggal_025950	Ggal_035931	Hsap_Ensmbl0183844_family_with_sequence_similarity_3_member_B_Source_HGNC_Symbol_Acc_1253_FAM3B	Hsap_Ensmbl0198643_family_with_sequence_similarity_3_member_D_Source_HGNC_Symbol_Acc_18665_FAM3D	Bflo_260781489	Hrob_74833	Odio_011593001	Hsap_Ensmbl0196937_family_with_sequence_similarity_3_member_C_Source_HGNC_Symbol_Acc_18664_FAM3C	Hrob_175481
HG_13052	Bsch_g64856	Dmel_0032886_CG9328	Smim_54439_ACYPI006634_Acyrthosiphon_pisum_gi_239790055_dbj_BAH71613_3e_29_114	Ctel_186878	Ctel_197622	Smar_004949	Tcas_270014079	Dpul_322434	Isca_ISCW023897-PA	Smim_29568_PREDICTED_similar_to_CG9328_CG9328_PA_Tribolium_castaneum_gi_91091106_ref_XP_968921_4e_12_69_7	Mmar_MMa00269	Smim_53168_53168
HG_45522	Ctel_201254	Ctel_223784	Spur_017658_Hypp_2997
HG_10340	Xtro_054478	Acar_00017557	Xtro_061589	Drer_094860_si_ch211_199g17_3_Source_ZFIN_Acc_ZDB_GENE_060503_489_si_ch211_199g17_3	Acar_00003012	Acar_00020030	Drer_060400_si_ch73_362m14_3_Source_ZFIN_Acc_ZDB_GENE_120215_99_si_ch73_362m14_3	Ggal_036509	Drer_036560_si_dkey_24g18_3_Source_ZFIN_Acc_ZDB_GENE_081104_390_si_dkey_24g18_3	Hsap_Ensmbl0132975_G_protein_coupled_receptor_12_Source_HGNC_Symbol_Acc_4466_GPR12	Ggal_027573	Xtro_059273	Acar_00002565	Pfuc_17245_1_47071_t1	Hsap_Ensmbl0181773_G_protein_coupled_receptor_3_Source_HGNC_Symbol_Acc_4484_GPR3	Hsap_Ensmbl0146360_G_protein_coupled_receptor_6_Source_HGNC_Symbol_Acc_4515_GPR6	Drer_062934_G_protein_coupled_receptor_12_Source_ZFIN_Acc_ZDB_GENE_100209_3_gpr12
HG_5891	Cgig_07622_Protein_YNG1_Source_UniProtKB_TrEMBL_Acc_K1R5V6	Spur_003871_Hypp_1485	Pfuc_45565_1_63234_t1	Spur_008074_Hypp_30	Pfuc_6399_1_31192_t1	Cgig_24316	Cgig_07797	Skow_31877m	Skow_02160m	Pfuc_22183_1_47510_t1	Spur_012167_Hypp_672	Pfuc_55308_1_12844_t1	Skow_08731m	Skow_17746m	Skow_03417m	Skow_07267m	Cgig_03101	Cgig_03102	Cgig_10211	Skow_18918m	Skow_17786m	Skow_34513m	Skow_19895m	Skow_17532m	Ctel_186661	Ctel_216640	Skow_02997m	Spur_006288_Hypp_1651	Pfuc_1380_1_00701_t1	Skow_07276m	Pfuc_3170_1_51910_t1	Ctel_218278	Cgig_07798	Skow_03038m	Skow_35632m	Ctel_198194	Skow_00641m	Cgig_22369	Spur_016755_Spur_016755	Skow_31886m	Pfuc_42607_1_48494_t1	Skow_19745m
HG_42472	Pfuc_39437_1_12371_t1	Pfuc_14810_1_25347_t1	Odio_013716001
HG_6517	Ctel_19163	Cgig_17926_BTB_POZ_domain_containing_protein_kctd15_Source_UniProtKB_TrEMBL_Acc_K1PX85	Lgig_227007	Smim_17287_PREDICTED_BTB_POZ_domain_containing_protein_KCTD15_like_Apis_mellifera_gi_328785843_ref_XP_394688_4_4e_122_367	Avag_07906001	Smar_002304	Dpul_48646	Cint_027274	Tcas_270001440	Cint_013002	Spur_013726_Kctd15	Cint_012994	Ggal_024361	Dmel_0034636_CG10440	Acar_00002039	Csav_005902	Ggal_007835	Bflo_260805622	Drer_074056_potassium_channel_tetramerisation_domain_containing_1_Source_ZFIN_Acc_ZDB_GENE_040724_194_kctd1	Acar_00013290	Hsap_Ensmbl0134504_potassium_channel_tetramerization_domain_containing_1_Source_HGNC_Symbol_Acc_18249_KCTD1	Sman_159700_Putative_potassium_channel_tetramerization_domain_containing_Source_UniProtKB_TrEMBL_Acc_G4VIP3	Mmar_MMa06428	Xtro_036752	Xtro_061753	Xtro_015129	Drer_045893_potassium_channel_tetramerisation_domain_containing_15a_Source_ZFIN_Acc_ZDB_GENE_041010_105_kctd15a	Skow_30168m	Smar_011346	Hrob_76527	Isca_ISCW011291-PA	Sjap_0013460	Pfuc_255356_1_50262_t1	Drer_058255_potassium_channel_tetramerization_domain_containing_15_Source_HGNC_Symbol_Acc_23297_KCTD15_2_of_2	Sjap_0013470	Hsap_Ensmbl0153885_potassium_channel_tetramerization_domain_containing_15_Source_HGNC_Symbol_Acc_23297_KCTD15
HG_6605	Bsch_g26036	Bsch_g16875	Bsch_g41897	Bsch_g68763	Bsch_g31650	Bsch_g70817	Bsch_g30239	Bsch_g43762	Bsch_g44516	Bsch_g69704	Bsch_g61651	Bsch_g56202	Bsch_g59630	Bsch_g65493	Bsch_g23266	Bsch_g68764	Bsch_g68315	Bsch_g61652	Bsch_g26037	Bsch_g67865	Bsch_g41712	Bsch_g60054	Bsch_g41896	Bsch_g34560	Bsch_g40993	Bsch_g13046	Bsch_g51124	Bsch_g38303	Bsch_g62148	Smar_000976	Smar_004904	Bsch_g40992	Bsch_g63155	Bsch_g48117	Smar_000373
HG_25985	Skow_26734m	Skow_26735m	Skow_26733m	Skow_38835m	Pfuc_15071_1_32505_t1
HG_27504	Cgig_20211	Pfuc_4892_1_16545_t1	Lgig_155736	Ctel_207636	Skow_12689m
HG_4790	Pfuc_356_1_15014_t1	Pfuc_1751_1_44132_t1	Pfuc_87507_1_64012_t1	Pfuc_9019_1_60541_t1	Pfuc_239552_1_72155_t1	Pfuc_21990_1_04189_t1	Pfuc_38513_1_62955_t1	Pfuc_55695_1_70822_t1	Pfuc_94706_1_20812_t1	Pfuc_23107_1_40403_t1	Pfuc_5082_1_30862_t1	Pfuc_12263_1_25009_t1	Pfuc_8310_1_31566_t1	Pfuc_466_1_65472_t1	Pfuc_32253_1_55420_t1	Pfuc_141262_1_64527_t1	Pfuc_17994_1_40012_t1	Pfuc_16832_1_69002_t1	Pfuc_21847_1_33214_t1	Pfuc_108295_1_49631_t1	Pfuc_13579_1_53974_t1	Pfuc_50507_1_48735_t1	Pfuc_262582_1_21605_t1	Pfuc_9403_1_68041_t1	Pfuc_17577_1_69106_t1	Pfuc_102787_1_42421_t1	Pfuc_86916_1_63998_t1	Pfuc_9293_1_17466_t1	Pfuc_166822_1_28500_t1	Pfuc_17125_1_32770_t1	Pfuc_32515_1_55431_t1	Pfuc_9788_1_09998_t1	Pfuc_4705_1_52342_t1	Pfuc_66855_1_13045_t1	Pfuc_2142_1_29999_t1	Pfuc_34597_1_62795_t1	Pfuc_15493_1_61508_t1	Pfuc_63481_1_48982_t1	Pfuc_906_1_00540_t1	Pfuc_28177_1_40708_t1	Pfuc_22973_1_47549_t1	Pfuc_3483_1_01476_t1	Spur_020675_Spur_020675	Pfuc_226_1_36419_t1	Pfuc_1259_1_36896_t1	Pfuc_160_1_65270_t1	Pfuc_226097_1_14247_t1	Pfuc_47040_1_63284_t1	Pfuc_5045_1_45096_t1	Pfuc_13653_1_53991_t1	Pfuc_152339_1_28445_t1	Pfuc_2861_1_08456_t1	Pfuc_3483_1_01472_t1	Pfuc_4963_1_52411_t1
HG_19857	Avag_13646001	Hrob_178791	Hrob_179315	Avag_48434001	Avag_05908001	Avag_29543001	Odio_013176001
HG_8663	Bsch_g41422	Bsch_g67539	Drer_079124_MTERF_domain_containing_2_Source_HGNC_Symbol_Acc_28785_MTERFD2	Acar_00001934	Skow_15823m	Xtro_058543	Cgig_05213_mTERF_domain_containing_protein_2_Source_UniProtKB_TrEMBL_Acc_K1QKS0	Isca_ISCW008938-PA	Pfuc_70_1_07355_t1	Spur_024690_Spur_024690	Hrob_145121	Lgig_228626	Dpul_308520	Bmal_170596662	Dmel_0031419_CG15390	Tspi_316965302	Cele_010771_K11D2_5_Protein_K11D2_5_K11D2_5_mRNA_complete_cds_Source_RefSeq_mRNA_Acc_NM_001026397	Rcul_t44859	Znev_01914	Smim_67146_mTERF_domain_containing_protein_putative_Ixodes_scapularis_gi_241638822_ref_XP_002410772_3e_15_76_3	Avag_07323001	Hsap_Ensmbl0122085_MTERF_domain_containing_2_Source_HGNC_Symbol_Acc_28785_MTERFD2	Odio_001346001
HG_66370	Hrob_160713	Skow_08795m
HG_14903	Bsch_g54937	Bsch_g673	Csav_002448	Cint_014216	Skow_07803m	Cgig_10525	Odio_003678001	Hsap_Ensmbl0180878_chromosome_11_open_reading_frame_42_Source_HGNC_Symbol_Acc_28541_C11orf42	Lgig_156968	Smar_008121
HG_8446	Cele_008298_C54D10_3_Protein_C54D10_3_C54D10_3_mRNA_complete_cds_Source_RefSeq_mRNA_Acc_NM_073715	Cele_016731_C46H11_7_Protein_C46H11_7_C46H11_7_mRNA_complete_cds_Source_RefSeq_mRNA_Acc_NM_059106	Cele_016732_phat_1_Protein_PHAT_1_phat_1_mRNA_complete_cds_Source_RefSeq_mRNA_Acc_NM_059107	Cele_018619_F48G7_8_Protein_F48G7_8_F48G7_8_mRNA_complete_cds_Source_RefSeq_mRNA_Acc_NM_070869	Cele_018616_F48G7_5_Protein_F48G7_5_F48G7_5_mRNA_complete_cds_Source_RefSeq_mRNA_Acc_NM_070866	Cele_015756_C14C6_2_Protein_C14C6_2_C14C6_2_mRNA_complete_cds_Source_RefSeq_mRNA_Acc_NM_070845	Cele_015759_C14C6_5_Protein_C14C6_5_C14C6_5_mRNA_complete_cds_Source_RefSeq_mRNA_Acc_NM_070837	Cele_016733_phat_2_Protein_PHAT_2_phat_2_mRNA_complete_cds_Source_RefSeq_mRNA_Acc_NM_059108	Cele_044315_F41G3_20_Protein_F41G3_20_F41G3_20_mRNA_complete_cds_Source_RefSeq_mRNA_Acc_NM_001026986	Cele_044317_F41G3_19_Protein_F41G3_19_Source_RefSeq_peptide_Acc_NP_001022156	Cele_018618_F48G7_7_Protein_F48G7_7_F48G7_7_mRNA_complete_cds_Source_RefSeq_mRNA_Acc_NM_070868	Cele_008841_F15A4_6_Protein_F15A4_6_F15A4_6_mRNA_complete_cds_Source_RefSeq_mRNA_Acc_NM_064257	Cele_018303_F41G3_10_Protein_F41G3_10_F41G3_10_mRNA_complete_cds_Source_RefSeq_mRNA_Acc_NM_062978	Cele_044316_F41G3_21_Protein_F41G3_21_F41G3_21_mRNA_complete_cds_Source_RefSeq_mRNA_Acc_NM_001026987	Bmal_170579502	Bmal_170578120	Bflo_260818699	Odio_016958001	Cele_013090_Y51B9A_8_Protein_Y51B9A_8_Y51B9A_8_mRNA_complete_cds_Source_RefSeq_mRNA_Acc_NM_063602	Bmal_170585219	Odio_012680001	Cele_014037_ZK643_6_Protein_ZK643_6_ZK643_6_mRNA_complete_cds_Source_RefSeq_mRNA_Acc_NM_066580	Cele_013027_Y49A3A_4_Protein_Y49A3A_4_Y49A3A_4_mRNA_complete_cds_Source_RefSeq_mRNA_Acc_NM_074161	Bmal_170575393
HG_14734	Hsap_Ensmbl0066697_Myb_SANT_like_DNA_binding_domain_containing_3_Source_HGNC_Symbol_Acc_23370_MSANTD3	Acar_00020936	Ggal_021821	Xtro_030537	Mmar_MMa12397	Mmar_MMa49182	Lgig_59244	Znev_09946	Tcas_270009771	Isca_ISCW004737-PA
HG_16325	Cgig_16313_CASP8_associated_protein_2_Source_UniProtKB_TrEMBL_Acc_K1QHH3	Acar_00014107	Pfuc_19895_1_40191_t1	Ggal_025124	Skow_03496m	Lgig_154004	Drer_022718_CASP8_associated_protein_2_Source_ZFIN_Acc_ZDB_GENE_030826_8_casp8ap2	Xtro_041455	Spur_004914_Spur_004914
HG_20283	Skow_09533m	Pfuc_53356_1_41577_t1	Pfuc_152179_1_35588_t1	Pfuc_112521_1_28204_t1	Pfuc_9003_1_17399_t1	Pfuc_156491_1_13982_t1	Pfuc_143425_1_35550_t1
HG_20211	Dpul_247323	Dpul_112670	Dpul_299631	Dpul_316325	Odio_000984001	Odio_003621001	Odio_010926001
HG_7298	Skow_46341m	Skow_28286m	Spur_017278_Hypp_2317	Skow_36783m	Spur_011247_Hypp_1969	Cgig_01456_Paraneoplastic_antigen_like_protein_5_Source_UniProtKB_TrEMBL_Acc_K1P0K1	Pfuc_58160_1_05637_t1	Cgig_23596	Pfuc_44929_1_05315_t1	Skow_02650m	Skow_40733m	Ctel_188324	Skow_39859m	Skow_03655m	Skow_14846m	Skow_23278m	Skow_10934m	Skow_05295m	Skow_42549m	Skow_35642m	Skow_29639m	Skow_03669m	Skow_01347m	Skow_23272m	Skow_03682m	Skow_23935m	Skow_36831m	Skow_28305m	Skow_35645m	Skow_34374m
HG_11379	Ctel_225345	Xtro_057043	Hsap_Ensmbl0215251_FAST_kinase_domains_5_Source_HGNC_Symbol_Acc_25790_FASTKD5	Spur_009714_Fastkd5	Skow_34313m	Bflo_260830033	Drer_091717_FAST_kinase_domains_5_Source_HGNC_Symbol_Acc_25790_FASTKD5	Hrob_183640	Spur_010724_Fastkd5L	Dmel_0030217_CG2124	Znev_05660	Dpul_310153	Isca_ISCW005240-PA	Lgig_230645	Smim_11137_PREDICTED_KIAA1792_protein_like_Oryctolagus_cuniculus_gi_291388857_ref_XP_002710964_3e_06_51_6
HG_11138	Bsch_g37361	Bsch_g45613	Bsch_g68110	Bsch_g20193	Bsch_g19914	Bsch_g68266	Bsch_g60243	Bsch_g39185	Pfuc_13230_1_39468_t1	Bsch_g3078	Bsch_g3069	Bsch_g8069	Bsch_g37362	Bsch_g63901	Bsch_g67770
HG_44591	Cint_024188	Bflo_260819166	Lgig_103790
HG_6420	Lgig_65732	Lgig_146358	Lgig_74358	Lgig_67612	Lgig_102639	Lgig_172340	Lgig_145796	Lgig_145278	Lgig_104694	Lgig_102513	Lgig_175962	Lgig_148257	Lgig_153099	Lgig_70773	Lgig_65758	Lgig_146247	Lgig_151943	Skow_33307m	Skow_04674m	Lgig_73997	Drer_087514_Uncharacterized_protein_Source_UniProtKB_TrEMBL_Acc_H9GY82_CR792415_3	Lgig_175961	Lgig_66497	Lgig_151936	Lgig_175013	Lgig_145975	Lgig_65409	Lgig_148203	Lgig_65733	Lgig_145825	Lgig_177005	Lgig_176888	Smim_11335_Zgc_171886_protein_Danio_rerio_gi_158253932_gb_AAI54031_3e_12_72_0	Skow_08783m	Lgig_175951	Lgig_177075	Skow_22269m
HG_34461	Ctel_71523	Skow_43963m	Rcul_t00465	Skow_42851m
HG_27622	Bflo_260811720	Bflo_260801269	Lgig_142498	Skow_04009m	Hsap_Ensmbl0205869_keratin_associated_protein_5_1_Source_HGNC_Symbol_Acc_23596_KRTAP5_1
HG_6115	Acar_00015580	Drer_086871_caspase_recruitment_domain_family_member_14_Source_HGNC_Symbol_Acc_16446_CARD14	Ggal_020304	Bsch_g40944	Cint_020343	Bsch_g43219	Csav_019708	Bsch_g47136	Bsch_g8394	Csav_019706	Ggal_007002	Drer_052741_caspase_recruitment_domain_family_member_11_Source_ZFIN_Acc_ZDB_GENE_100219_1_card11	Acar_00008377	Ggal_002921	Skow_16047m	Hsap_Ensmbl0187796_caspase_recruitment_domain_family_member_9_Source_HGNC_Symbol_Acc_16391_CARD9	Hsap_LRG_178_caspase_recruitment_domain_family_member_9_Source_HGNC_Symbol_Acc_16391_LRG_178	Xtro_001643	Drer_067672_caspase_recruitment_domain_family_member_9_Source_ZFIN_Acc_ZDB_GENE_060531_94_card9	Acar_00015505	Bsch_g53871	Bsch_g59900	Xtro_013698	Bsch_g62084	Bsch_g69048	Drer_095701_caspase_recruitment_domain_family_member_14_Source_ZFIN_Acc_ZDB_GENE_090310_1_card14	Cgig_09497_Caspase_recruitment_domain_containing_protein_11_Source_UniProtKB_TrEMBL_Acc_K1R231	Acar_00002553	Ggal_040144	Xtro_015302	Spur_024266_Hypp_2720	Ctel_190117	Drer_088099_caspase_recruitment_domain_family_member_10_Source_HGNC_Symbol_Acc_16422_CARD10	Hrob_181401	Cint_020342	Csav_019707	Ctel_223772	Hsap_Ensmbl0198286_caspase_recruitment_domain_family_member_11_Source_HGNC_Symbol_Acc_16393_CARD11	Hsap_Ensmbl0141527_caspase_recruitment_domain_family_member_14_Source_HGNC_Symbol_Acc_16446_CARD14	Hsap_Ensmbl0100065_caspase_recruitment_domain_family_member_10_Source_HGNC_Symbol_Acc_16422_CARD10
HG_5360	Csav_013935	Ctel_227875	Bmal_170586352	Drer_038306_TSC22_domain_family_member_1_Source_ZFIN_Acc_ZDB_GENE_030131_7785_tsc22d1	Znev_02247	Tcas_270010787	Xtro_048853	Smim_47959_bunched_isoform_E_Drosophila_melanogaster_gi_116007324_ref_NP_001036358_1e_26_110	Xtro_062717	Hrob_87621	Cgig_26739_TSC22_domain_family_protein_1_Source_UniProtKB_TrEMBL_Acc_K1RCL6	Tspi_316970521	Smim_49107_AGAP010044_PA_Anopheles_gambiae_str_PEST_gi_158299080_ref_XP_319190_4_2e_26_123	Ggal_016922	Xtro_032365	Drer_075666_TSC22_domain_family_member_3_Source_ZFIN_Acc_ZDB_GENE_040426_1433_tsc22d3	Smar_013280	Xtro_043387	Cele_016272_C30G4_7_Protein_C30G4_7_C30G4_7_mRNA_complete_cds_Source_RefSeq_mRNA_Acc_NM_078355	Dpul_7781	Acar_00021257	Hsap_Ensmbl0196428_TSC22_domain_family_member_2_Source_HGNC_Symbol_Acc_29095_TSC22D2	Acar_00020943	Drer_041839_TSC22_domain_family_2_Source_ZFIN_Acc_ZDB_GENE_031001_12_tsc22d2	Drer_034086_TSC22_domain_family_member_1_Source_HGNC_Symbol_Acc_16826_TSC22D1_1_of_2	Acar_00007510	Hsap_Ensmbl0166925_TSC22_domain_family_member_4_Source_HGNC_Symbol_Acc_21696_TSC22D4	Skow_40417m	Spur_022435_Tsc22d2	Lgig_109547	Bflo_260797554	Tspi_316971220	Bmal_170585584	Dmel_0259176_bun_bunched_Source_FlyBase_0259176	Xtro_063351	Cele_011824_T18D3_7_Protein_T18D3_7_isoform_a_T18D3_7_mRNA_complete_cds_Source_RefSeq_mRNA_Acc_NM_001270263	Hrob_189820	Cele_012994_Y48C3A_12_Protein_Y48C3A_12_Y48C3A_12_mRNA_complete_cds_Source_RefSeq_mRNA_Acc_NM_064419	Rcul_t36640	Tcas_270015094	Ggal_035192	Hrob_167905	Isca_ISCW015591-PA	Mmar_MMa15497	Smim_49008_bunched_isoform_F_Drosophila_melanogaster_gi_116007326_ref_NP_001036359_4e_17_91_7	Ggal_029525	Drer_068912_TSC22_domain_family_member_4_Source_HGNC_Symbol_Acc_21696_TSC22D4	Tspi_316971223
HG_25693	Bsch_g53477	Cint_025308	Cint_025307	Pfuc_84684_1_49325_t1	Csav_017657
HG_32155	Smar_009224	Avag_66509001	Odio_001105001	Odio_001103001
HG_28028	Ctel_185302	Ctel_187486	Bflo_260792374	Bflo_260792388	Pfuc_4618_1_08955_t1
HG_9186	Cele_011028_R05D7_3_Protein_R05D7_3_isoform_a_R05D7_3_mRNA_complete_cds_Source_RefSeq_mRNA_Acc_NM_001276602	Rcul_t15473	Bmal_170587694	Mmar_MMa02838	Tspi_316970374	Isca_ISCW010605-PA	Mmar_MMa17842	Isca_ISCW010609-PA	Skow_31398m	Tcas_270014925	Mmar_MMa55144	Dmel_0035171_CG12502	Mmar_MMa02840	Ctel_201969	Dpul_95326	Spur_004052_Hypp_1495	Smim_5439_AGAP005329_PA_Anopheles_gambiae_str_PEST_gi_158294001_ref_XP_001688637_1e_09_62_0	Hrob_162572	Smim_5438_AGAP005329_PA_Anopheles_gambiae_str_PEST_gi_158294001_ref_XP_001688637_0_004_46_2	Rcul_t29809	Rcul_t31852
HG_28164	Dmel_0013683_mt_ND4L_mitochondrial_NADH_ubiquinone_oxidoreductase_chain_4L_Source_FlyBase_0013683	Drer_063916_NADH_dehydrogenase_4L_mitochondrial_Source_ZFIN_Acc_ZDB_GENE_011205_11_mt_nd4l	Acar_00008171	Ggal_034620	Hsap_Ensmbl0212907_mitochondrially_encoded_NADH_dehydrogenase_4L_Source_HGNC_Symbol_Acc_7460_MT_ND4L
HG_26332	Pfuc_8405_1_53173_t1	Cgig_05164	Skow_03835m	Pfuc_38294_1_12327_t1	Skow_06697m
HG_25452	Pfuc_3969_1_16221_t1	Spur_011387_Hypp_1978	Spur_009986_Hypp_600	Spur_006097_Spur_006097	Spur_022032_Hypp_3003
HG_23620	Csav_003823	Skow_42508m	Skow_41515m	Skow_06043m	Lgig_128730	Hsap_Ensmbl0235705_Uncharacterized_protein_Source_UniProtKB_TrEMBL_Acc_U3KQJ6_AL133481_1
HG_15668	Spur_000253_RbjL1	Bsch_g10550	Bsch_g21240	Bsch_g17216	Smim_45817_PREDICTED_similar_to_microspherule_protein_Strongylocentrotus_purpuratus_gi_115673226_ref_XP_797067_4e_04_45_8	Smim_59208_hypothetical_protein_BRAFLDRAFT_86326_Branchiostoma_floridae_gi_260790859_ref_XP_002590458_1e_04_47_4	Smim_2039_hypothetical_protein_BRAFLDRAFT_86326_Branchiostoma_floridae_gi_260790859_ref_XP_002590458_3e_05_48_5	Bsch_g62489	Bflo_260790859
HG_7798	Ggal_004094	Acar_00009271	Drer_075677_mitochondrial_ribosomal_protein_L17_Source_ZFIN_Acc_ZDB_GENE_040912_133_mrpl17	Skow_39596m	Bsch_g23968	Bflo_260823625	Hsap_Ensmbl0158042_mitochondrial_ribosomal_protein_L17_Source_HGNC_Symbol_Acc_14053_MRPL17	Csav_018845	Cint_008684	Spur_025569_Mrpl17	Isca_ISCW012633-PA	Xtro_057011	Tcas_270005643	Dpul_301464	Ctel_227588	Dmel_0035122_mRpL17_mitochondrial_ribosomal_protein_L17_Source_FlyBase_0035122	Znev_04343	Smim_71645_mitochondrial_ribosomal_protein_L17_Aedes_aegypti_gi_157136085_ref_XP_001656763_2e_60_196	Lgig_97879	Smar_008819	Cele_021829_mrpl_17_Protein_MRPL_17_mrpl_17_mRNA_complete_cds_Source_RefSeq_mRNA_Acc_NM_058713	Avag_17580001	Bmal_170590498	Hrob_90898	Odio_000626001	Tspi_316979180	Rcul_t20235
HG_23146	Pfuc_5143_1_30874_t1	Spur_010524_Casp2L	Spur_023153_Cradd2	Spur_023152_Cradd1	Lgig_228817	Bflo_260827296
HG_13836	Bflo_260834499	Bflo_260834463	Bflo_260834491	Cgig_10892	Bflo_260834497	Bflo_260834493	Bflo_260834501	Bflo_260836222	Bflo_260834509	Bflo_260806861	Bflo_260834457
HG_9104	Bmal_170586404	Cele_019294_K02A6_3_Protein_K02A6_3_isoform_a_Source_RefSeq_mRNA_Acc_NM_001029574	Smar_002515	Dpul_299659	Ctel_174873	Tcas_270013503	Pfuc_17938_1_47147_t1	Lgig_194798	Znev_06832	Rcul_t06943	Isca_ISCW024157-PA	Dmel_0034484_CG11044	Smim_37984_PREDICTED_similar_to_CG11044_CG11044_PA_Tribolium_castaneum_gi_91090087_ref_XP_970401_1e_82_268	Avag_41628001	Cgig_03132	Avag_49158001	Isca_ISCW008390-PA	Pfuc_12244_1_03203_t1	Smim_38009_PREDICTED_similar_to_CG11044_CG11044_PA_Tribolium_castaneum_gi_91090087_ref_XP_970401_9e_17_82_0	Bflo_260829475	Bflo_260821722
HG_16443	Pfuc_92757_1_71396_t1	Smim_84037_PREDICTED_cytoplasmic_polyadenylation_element_binding_protein_like_Saccoglossus_kowalevskii_gi_291240455_ref_XP_002740134_5e_44_167	Skow_10913m	Mmar_MMa04868	Smim_27681_PREDICTED_cytoplasmic_polyadenylation_element_binding_protein_like_Saccoglossus_kowalevskii_gi_291240455_ref_XP_002740134_1e_28_123	Ctel_193161	Tcas_270015031	Mmar_MMa33221	Dpul_313278
HG_16274	Dmel_0031637_CG2950	Dpul_203673	Znev_15722	Smim_32749_PREDICTED_similar_to_CG2950_CG2950_PB_Tribolium_castaneum_gi_189237572_ref_XP_974818_2e_54_199	Smar_007669	Tcas_270007745	Isca_ISCW015103-PA	Dpul_344245	Bflo_260798382
HG_12305	Odio_005202001	Odio_013296001	Odio_000384001	Odio_004118001	Odio_017503001	Cele_009109_degt_1_Protein_F25D1_4_F25D1_4_mRNA_complete_cds_Source_RefSeq_mRNA_Acc_NM_073302	Odio_016551001	Odio_005089001	Odio_006939001	Odio_006977001	Odio_022845001	Odio_026153001	Odio_017234001
HG_47285	Bflo_260781621	Bflo_260781619	Hmic_0625500
HG_12272	Bflo_260791468	Znev_13661	Skow_42860m	Cgig_16333	Pfuc_2537_1_51722_t1	Lgig_149981	Smar_007848	Mmar_MMa46454	Smim_71700_4_AGAP006656_PD_Anopheles_gambiae_str_PEST_gi_158296253_ref_XP_316688_4_2e_26_109	Mmar_MMa07260	Smim_65513_AGAP006656_PD_Anopheles_gambiae_str_PEST_gi_158296253_ref_XP_316688_4_9e_11_63_5	Isca_ISCW022486-PA	Mmar_MMa46453
HG_45317	Ctel_136285	Ctel_86017	Skow_18434m
HG_41725	Bsch_g62652	Lgig_237457	Lgig_238519
HG_45284	Ctel_119623	Spur_006207_Hypp_3077	Spur_008006_Spur_008006
HG_36549	Odio_000512001	Avag_46872001	Avag_51645001	Tcas_270014682
HG_42572	Skow_34370m	Skow_34372m	Lgig_102212
HG_33427	Emul_05686	Egra_08896	Csav_015457	Hmic_0667100
HG_34443	Skow_05524m	Pfuc_369139_1_72321_t1	Pfuc_358842_1_21722_t1	Pfuc_659248_1_07259_t1
HG_9821	Skow_22489m	Lgig_156318	Skow_16054m	Skow_44861m	Skow_44845m	Skow_44852m	Skow_44849m	Skow_44853m	Skow_44843m	Skow_44842m	Skow_44859m	Skow_44851m	Skow_44846m	Skow_44844m	Skow_44840m	Skow_44839m	Skow_44848m	Skow_44841m	Skow_44858m
HG_33258	Cgig_02579	Spur_028050_Spur_028050	Hrob_183046	Avag_67357001
HG_66880	Spur_016246_Hypp_2254	Lgig_156809
HG_19957	Lgig_160158	Cgig_00034_Buccalin_Source_UniProtKB_TrEMBL_Acc_K1PN61	Pfuc_2190_1_44266_t1	Lgig_87724	Cgig_12368	Pfuc_60689_1_05686_t1	Drer_091217_Uncharacterized_protein_Source_UniProtKB_TrEMBL_Acc_E7EXJ8_CABZ01056821_2
HG_8890	Bsch_g37907	Drer_044694_FYN_binding_protein_Source_HGNC_Symbol_Acc_4036_FYB_1_of_2	Isca_ISCW021462-PA	Acar_00018633	Drer_088017_Uncharacterized_protein_Source_UniProtKB_TrEMBL_Acc_E7F2T4_CU855733_1	Ggal_006006	Smar_014936	Ggal_033650	Lgig_158006	Smim_75732_fyn_binding_protein_putative_Ixodes_scapularis_gi_241748787_ref_XP_002412475_2e_25_118	Drer_094764_FYN_binding_protein_Source_HGNC_Symbol_Acc_4036_FYB_2_of_2	Cgig_14662_FYN_binding_protein_Source_UniProtKB_TrEMBL_Acc_K1P9T4	Pfuc_117706_1_71667_t1	Mmar_MMa49609	Acar_00006691	Hsap_Ensmbl0187889_chromosome_1_open_reading_frame_168_Source_HGNC_Symbol_Acc_27295_C1orf168	Ggal_017601	Ggal_034703	Drer_077288_si_ch211_188c16_1_Source_ZFIN_Acc_ZDB_GENE_070912_162_si_ch211_188c16_1	Drer_086874_si_ch211_232i5_3_Source_ZFIN_Acc_ZDB_GENE_091204_88_si_ch211_232i5_3	Bflo_260817967	Mmar_MMa46260
HG_22827	Skow_34648m	Cgig_27659	Pfuc_4425_1_66965_t1	Cgig_27660	Pfuc_825_1_29432_t1	Avag_53345001
HG_17787	Spur_026914_Spur_026914	Hmic_0762400	Emul_03129	Egra_10358	Sman_153090_Hypotheical_protein_Source_UniProtKB_TrEMBL_Acc_G4VMU8	Egra_09135	Emul_03987	Gsal_13004_acidic_fibroblast_growth_factor_intracellular_binding_protein
HG_26450	Cint_016389	Cint_028327	Cint_024523	Csav_005353	Gsal_12175_putative_homolog_to_PREDICTED_similar_to_mCG132656_Ciona_intestinalis
HG_23674	Lgig_148807	Drer_086370_apolipoprotein_Ea_Source_ZFIN_Acc_ZDB_GENE_010724_18_apoea	Drer_040295_apolipoprotein_Eb_Source_ZFIN_Acc_ZDB_GENE_980526_368_apoeb	Xtro_060022	Xtro_041845	Hsap_Ensmbl0130203_apolipoprotein_E_Source_HGNC_Symbol_Acc_613_APOE
HG_27330	Skow_23259m	Skow_20117m	Skow_20116m	Skow_43133m	Smar_011002
HG_28041	Ctel_187501	Ctel_194077	Ctel_206613	Ctel_204355	Bflo_260792338
HG_17715	Mmar_MMa25821	Ctel_219177	Rcul_t02648	Cint_013484	Csav_006446	Csav_006447	Lgig_127861	Hrob_66857
HG_14939	Cele_003236_mif_3_Protein_MIF_3_mif_3_mRNA_complete_cds_Source_RefSeq_mRNA_Acc_NM_059668	Pfuc_5906_1_09243_t1	Pfuc_10444_1_46207_t1	Lgig_235179	Pfuc_10444_1_46208_t1	Pfuc_5906_1_09242_t1	Smim_13718_D_dopachrome_tautomerase_putative_Ixodes_scapularis_gi_241564323_ref_XP_002401879_2e_09_57_4	Spur_020035_Mif4	Pfuc_60848_1_48930_t1	Pfuc_5607_1_59823_t1
HG_20383	Cgig_28755	Pfuc_695_1_51032_t1	Cgig_28756	Lgig_155509	Ctel_204562	Bflo_260790242	Skow_23402m
HG_17272	Skow_33773m	Skow_32288m	Skow_17592m	Skow_35230m	Skow_14172m	Skow_33772m	Skow_21723m	Pfuc_6975_1_52859_t1
HG_7660	Cint_025161	Cint_025160	Csav_017902	Odio_016041001	Ggal_018158	Drer_074721_Ras_association_RalGDS_AF_6_domain_family_N_terminal_member_9_Source_ZFIN_Acc_ZDB_GENE_091204_470_rassf9	Acar_00010912	Xtro_025699	Drer_077424_Ras_association_RalGDS_AF_6_domain_family_N_terminal_member_10a_Source_ZFIN_Acc_ZDB_GENE_091013_4_rassf10a	Drer_074159_Uncharacterized_protein_Source_UniProtKB_TrEMBL_Acc_F1QHU7_CT573494_1	Drer_088122_Uncharacterized_protein_Source_UniProtKB_TrEMBL_Acc_F1QJP2_CT583709_2	Hsap_Ensmbl0198774_Ras_association_RalGDS_AF_6_domain_family_N_terminal_member_9_Source_HGNC_Symbol_Acc_15739_RASSF9	Skow_36592m	Xtro_055943	Pfuc_3489_1_44665_t1	Spur_013411_Rassf9L	Bflo_260827264	Cgig_07384_Ras_association_domain_containing_protein_9_Source_UniProtKB_TrEMBL_Acc_K1PU14	Ctel_220149	Acar_00004508	Znev_14144	Mmar_MMa50218	Smar_011881	Tcas_270005075	Ctel_186688	Cgig_13009	Isca_ISCW019581-PA	Dmel_0035104_CG13875
HG_8239	Cgig_07378_Brain_derived_neurotrophic_factor_Source_UniProtKB_TrEMBL_Acc_K1PE65	Skow_19573m	Ggal_019837	Spur_030073_Nt_Prepro_neurotrophin_Source_UniProtKB_TrEMBL_Acc_Q19TV4	Xtro_009327	Drer_018817_brain_derived_neurotrophic_factor_Source_ZFIN_Acc_ZDB_GENE_000412_1_bdnf	Hsap_Ensmbl0176697_brain_derived_neurotrophic_factor_Source_HGNC_Symbol_Acc_1033_BDNF	Acar_00015451	Acar_00013075	Hsap_Ensmbl0134259_nerve_growth_factor_beta_polypeptide_Source_HGNC_Symbol_Acc_7808_NGF	Ggal_004030	Xtro_036251	Xtro_045950	Hsap_Ensmbl0185652_neurotrophin_3_Source_HGNC_Symbol_Acc_8023_NTF3	Ggal_027867	Xtro_018584	Drer_078049_neurotrophin_4_Source_HGNC_Symbol_Acc_8024_NTF4	Drer_059043_neurotrophin_3_Source_ZFIN_Acc_ZDB_GENE_031118_66_ntf3	Bflo_260810420	Drer_058961_neurotrophin_7_Source_ZFIN_Acc_ZDB_GENE_990415_176_ntf7	Drer_014050_nerve_growth_factor_beta_polypeptide_Source_ZFIN_Acc_ZDB_GENE_000629_2_ngf	Ctel_49073	Isca_ISCW002058-PA	Acar_00003352	Acar_00009071
HG_14255	Acar_00008580	Xtro_058714	Hsap_Ensmbl0162490_dorsal_inhibitory_axon_guidance_protein_Source_HGNC_Symbol_Acc_25054_DRAXIN	Ggal_007370	Xtro_058663	Drer_058256_dorsal_inhibitory_axon_guidance_protein_Source_ZFIN_Acc_ZDB_GENE_050913_20_draxin	Drer_087681_dorsal_inhibitory_axon_guidance_protein_Source_HGNC_Symbol_Acc_25054_DRAXIN_2_of_2	Bflo_260791061	Mmar_MMa30043	Spur_008202_Hypp_9771	Bflo_260831448
HG_3482	Bflo_260826430	Tspi_316977958	Smim_70230_scavenger_receptor_cysteine_rich_protein_Culex_quinquefasciatus_gi_170063054_ref_XP_001866937_6e_65_239	Bflo_260791902	Spur_028702_Hypp_2964	Smim_5670_Kunitz_like_protease_inhibitor_precursor_Latrodectus_hesperus_gi_318087082_gb_ADV40132_3e_54_185	Smim_21733_scavenger_receptor_cysteine_rich_protein_Culex_quinquefasciatus_gi_170063054_ref_XP_001866937_8e_90_299	Tcas_270005833	Odio_012549001	Tspi_316960178	Avag_15478001	Avag_50624001	Cele_015076_B0238_12_Protein_B0238_12_B0238_12_mRNA_complete_cds_Source_RefSeq_mRNA_Acc_NM_072008	Cele_016096_C25E10_7_Protein_C25E10_7_C25E10_7_mRNA_complete_cds_Source_RefSeq_mRNA_Acc_NM_072943	Bsch_g54588	Mmar_MMa53816	Mmar_MMa54654	Smim_5662_Kunitz_like_protease_inhibitor_precursor_Latrodectus_hesperus_gi_318087082_gb_ADV40132_2e_20_91_3	Mmar_MMa06167	Smim_5766_Kunitz_like_protease_inhibitor_precursor_Latrodectus_hesperus_gi_318087082_gb_ADV40132_1e_17_82_8	Cele_016097_C25E10_8_Protein_C25E10_8_C25E10_8_mRNA_complete_cds_Source_RefSeq_mRNA_Acc_NM_072944	Cele_023417_swm_1_Protein_SWM_1_isoform_a_Source_RefSeq_mRNA_Acc_NM_072945	Cele_010613_K07A1_6_Protein_K07A1_6_K07A1_6_mRNA_complete_cds_Source_RefSeq_mRNA_Acc_NM_060145	Mmar_MMa53815	Avag_18121001	Avag_39917001	Avag_46326001	Mmar_MMa23302	Mmar_MMa23303	Xtro_054476	Isca_ISCW015500-PA	Mmar_MMa27884	Cele_012509_Y26D4A_12_Protein_Y26D4A_12_Y26D4A_12_mRNA_complete_cds_Source_RefSeq_mRNA_Acc_NM_001026567	Cele_015683_C10G8_4_Protein_C10G8_4_C10G8_4_mRNA_complete_cds_Source_RefSeq_mRNA_Acc_NM_072015	Cele_018112_F36H9_4_Protein_F36H9_4_F36H9_4_mRNA_complete_cds_Source_RefSeq_mRNA_Acc_NM_182422	Odio_007038001	Isca_ISCW024886-PA	Bflo_260816783	Ctel_27427	Mmar_MMa54655	Mmar_MMa27883	Isca_ISCW024550-PA	Isca_ISCW004016-PA	Isca_ISCW009398-PA	Cele_016893_C53B7_2_Protein_C53B7_2_C53B7_2_mRNA_complete_cds_Source_RefSeq_mRNA_Acc_NM_076753	Mmar_MMa12646	Smim_70806_putative_scavenger_receptor_cysteine_rich_protein_Latrodectus_hesperus_gi_318087584_gb_ADV40381_8e_45_157	Ctel_31267	Ctel_30525	Ctel_30869	Dmel_0259144_CG42259	Avag_44705001	Isca_ISCW024058-PA	Avag_50622001	Avag_50620001	Mmar_MMa28596	Isca_ISCW024078-PA	Isca_ISCW024941-PA	Mmar_MMa53818	Smim_59690_putative_scavenger_receptor_cysteine_rich_protein_Latrodectus_hesperus_gi_318087584_gb_ADV40381_4e_18_88_2	Smim_70416_PREDICTED_LOW_QUALITY_PROTEIN_mucin_6_like_partial_Pongo_abelii_gi_297687807_ref_XP_002821393_2e_05_56_2	Bmal_170579682
HG_45709	Skow_27879m	Skow_27878m	Lgig_153307
HG_10663	Smim_19884_flavonol_reductase_cinnamoyl_CoA_reductase_putative_Ixodes_scapularis_gi_241358643_ref_XP_002408855_4e_93_281	Bsch_g24851	Csav_010306	Cint_018705	Isca_ISCW003581-PA	Acar_00003026	Xtro_036939	Dpul_230602	Tcas_270010563	Znev_07164	Hsap_Ensmbl0090013_biliverdin_reductase_B_flavin_reductase_NADPH_Source_HGNC_Symbol_Acc_1063_BLVRB	Xtro_058377	Dmel_0037749_CG9471	Xtro_005473	Bsch_g30816	Drer_096829_biliverdin_reductase_B_flavin_reductase_NADPH_Source_ZFIN_Acc_ZDB_GENE_030131_1516_blvrb
HG_11374	Ctel_185446	Ctel_209476	Ctel_206647	Ctel_213918	Ctel_201517	Ctel_187068	Ctel_217139	Ctel_192067	Ctel_191157	Ctel_208705	Ctel_196282	Ctel_195068	Ctel_186808	Bflo_261289767	Lgig_174430
HG_7443	Bsch_g45961	Bsch_g59061	Bsch_g59449	Bsch_g51772	Bsch_g54676	Bsch_g49886	Bsch_g18513	Bsch_g58400	Bsch_g33345	Bsch_g43527	Bsch_g41701	Bsch_g29551	Bsch_g32574	Bsch_g45905	Bsch_g66467	Bsch_g40058	Bsch_g52218	Bsch_g52623	Bsch_g69579	Smim_83038_PREDICTED_similar_to_gag_pol_polyprotein_Tribolium_castaneum_gi_189242327_ref_XP_001806986_2e_21_97_4	Bsch_g550	Mmar_MMa18236	Smim_50049_PREDICTED_similar_to_gag_pol_polyprotein_partial_Tribolium_castaneum_gi_189242361_ref_XP_001807160_9e_12_68_9	Smim_23616_PREDICTED_similar_to_putative_gag_pol_protein_Tribolium_castaneum_gi_189239728_ref_XP_001807662_5e_09_60_5	Bsch_g26544	Mmar_MMa42086	Mmar_MMa42683	Bsch_g38876	Bsch_g68867
HG_11238	Xtro_049531	Drer_052244_zgc_158564_Source_ZFIN_Acc_ZDB_GENE_070112_1662_zgc_158564	Acar_00002021	Ggal_025001	Skow_28912m	Bflo_260828149	Tcas_270002461	Pfuc_227262_1_64844_t1	Smim_53235_mKIAA0232_protein_Mus_musculus_gi_28972105_dbj_BAC65506_2e_14_82_0	Ctel_206926	Hsap_Ensmbl0170871_KIAA0232_Source_HGNC_Symbol_Acc_28992_KIAA0232	Spur_027508_Spur_027508	Mmar_MMa50626	Isca_ISCW017757-PA	Tspi_316964434
HG_11302	Skow_06520m	Pfuc_21243_1_18782_t1	Ggal_023038	Ggal_023040	Skow_34173m	Skow_21873m	Skow_18240m	Skow_33939m	Skow_28983m	Skow_32357m	Skow_08963m	Skow_43929m	Pfuc_55826_1_34584_t1	Skow_39455m	Pfuc_16528_1_39824_t1
HG_43980	Egra_00697	Emul_09568	Csav_011024
HG_40658	Smim_73381_PREDICTED_inositol_hexakisphosphate_and_diphosphoinositol_pentakisphosphate_kinase_like_Apis_mellifera_gi_328779457_ref_XP_001121057_9e_22_105	Mmar_MMa44947	Odio_013688001
HG_34497	Lgig_132168	Skow_35958m	Skow_35949m	Skow_35951m
HG_5282	Cele_016668_ilys_1_Protein_ILYS_1_ilys_1_mRNA_complete_cds_Source_RefSeq_mRNA_Acc_NM_067807	Cele_017691_ilys_5_Protein_ILYS_5_isoform_a_Source_RefSeq_mRNA_Acc_NM_001029423	Cele_016670_ilys_3_Protein_ILYS_3_ilys_3_mRNA_complete_cds_Source_RefSeq_mRNA_Acc_NM_067805	Cele_016669_ilys_2_Protein_ILYS_2_ilys_2_mRNA_complete_cds_Source_RefSeq_mRNA_Acc_NM_067806	Cele_020982_ilys_6_Protein_W03D2_7_W03D2_7_mRNA_complete_cds_Source_RefSeq_mRNA_Acc_NM_068069	Bflo_260797871	Cele_016958_ilys_4_Protein_ILYS_4_C55F2_1_mRNA_complete_cds_Source_RefSeq_mRNA_Acc_NM_068912	Cgig_24455_Lysozyme_Source_UniProtKB_TrEMBL_Acc_K1QQN8	Avag_26607001	Avag_66342001	Avag_58572001	Bflo_260797875	Bmal_170588421	Spur_012509_Spur_012509	Cgig_24457_Lysozyme_Source_UniProtKB_Swiss_Prot_Acc_Q6L6Q6	Avag_59746001	Spur_012507_Lyz	Spur_000137_destabilaseL	Ctel_104941	Bflo_260815667	Spur_012508_Spur_012508	Ctel_194126	Bflo_260797869	Skow_46057m	Spur_026125_Spur_026125	Znev_01125	Pfuc_6475_1_52775_t1	Mmar_MMa44672	Smar_010910	Isca_ISCW020680-PA	Smim_54785_lysozyme_putative_Ixodes_scapularis_gi_241639230_ref_XP_002410814_4e_32_121	Dmel_0025827_CG6421	Mmar_MMa31766	Znev_07419	Smim_20656_lysozyme_putative_Ixodes_scapularis_gi_241639230_ref_XP_002410814_8e_40_143	Smim_32916_lysozyme_putative_Ixodes_scapularis_gi_241639230_ref_XP_002410814_2e_36_133	Dmel_0034162_CG6426	Dpul_304987	Znev_11158	Dpul_304988	Dmel_0035734_CG14823	Dmel_0046999_CG6429	Dmel_0034165_CG6435	Tcas_270012148	Mmar_MMa41484	Znev_07418	Mmar_MMa09913	Mmar_MMa41485
HG_5709	Lgig_229085	Bsch_g16950	Csav_016707	Skow_23669m	Bflo_260804653	Skow_40943m	Ctel_25374	Skow_37411m	Ctel_93889	Cgig_25363_BTB_POZ_domain_containing_protein_17_Source_UniProtKB_TrEMBL_Acc_K1R817	Bflo_260836911	Ctel_109285	Cgig_09764_BTB_POZ_domain_containing_protein_17_Source_UniProtKB_TrEMBL_Acc_K1PRR3	Bflo_260804629	Lgig_177842	Cele_012322_W07A12_4_Protein_W07A12_4_W07A12_4_mRNA_complete_cds_Source_RefSeq_mRNA_Acc_NM_063550	Bflo_260804639	Dpul_318599	Skow_43396m	Spur_014529_Klhl2_2	Skow_43392m	Smar_007084	Pfuc_8250_1_53140_t1	Znev_00805	Bsch_g29991	Smim_9018_BTB_POZ_domain_containing_protein_17_Acromyrmex_echinatior_gi_332029395_gb_EGI69350_8e_180_525	Tcas_270002011	Mmar_MMa13841	Bflo_260804637	Skow_43397m	Pfuc_1602_1_58584_t1	Dmel_0030330_Tango10_Transport_and_Golgi_organization_10_Source_FlyBase_0030330	Rcul_t15784	Skow_11152m	Spur_002001_Btbd17L	Hrob_191914	Spur_025597_TgoL	Spur_010223_Btbd17L_1	Ctel_195973	Bsch_g5646	Tspi_316965540	Cgig_07195	Mmar_MMa52227	Pfuc_476401_1_36138_t1
HG_23825	Dmel_0260223_CG42497	Isca_ISCW020148-PA	Skow_09295m	Drer_097696_si_ch73_71c20_5_Source_ZFIN_Acc_ZDB_GENE_060810_58_si_ch73_71c20_5	Mmar_MMa02724	Ggal_037383
HG_19424	Odio_015731001	Skow_30369m	Csav_010107	Bsch_g71159	Odio_004636001	Odio_016431001	Pfuc_2062_1_58752_t1
HG_8739	Smar_012608	Skow_29891m	Smar_004186	Smar_005218	Smar_008021	Smar_000086	Smar_009438	Smar_009436	Smar_000085	Smar_005221	Smar_004185	Smar_000978	Smar_002981	Smar_014213	Smar_002980	Smar_005220	Smar_005219	Smar_001853	Smar_013842	Smar_010842	Smar_006916	Smar_011134	Smar_004184
HG_26094	Lgig_65967	Isca_ISCW024041-PA	Isca_ISCW011800-PA	Isca_ISCW024615-PA	Skow_32647m
HG_63097	Skow_36748m	Pfuc_3211_1_51917_t1
HG_61434	Lgig_144792	Skow_32160m
HG_19391	Sman_079290_Putative_rna_binding_motif_protein_4_lark_Source_UniProtKB_TrEMBL_Acc_G4V7B3	Hmic_0088900	Egra_01925	Emul_11213	Sjap_0212210	Gsal_1407_rna_binding_protein_4	Acar_00020549
HG_15663	Skow_04338m	Pfuc_8564_1_24422_t1	Skow_01928m	Skow_32804m	Skow_01930m	Skow_04340m	Skow_04342m	Skow_04336m	Skow_20254m
HG_11935	Tcas_270015364	Tcas_270015830	Tcas_270012659	Tcas_270017022	Tcas_270013039	Tcas_270017234	Ctel_211932	Tcas_270016127	Tcas_270015861	Tcas_270016012	Tcas_270016904	Tcas_270011908	Skow_14478m	Tcas_270013042
HG_19014	Ggal_000343	Hsap_Ensmbl0181191_praja_ring_finger_1_E3_ubiquitin_protein_ligase_Source_HGNC_Symbol_Acc_16648_PJA1	Xtro_045993	Hsap_Ensmbl0198961_praja_ring_finger_2_E3_ubiquitin_protein_ligase_Source_HGNC_Symbol_Acc_17481_PJA2	Acar_00006800	Drer_022893_praja_ring_finger_2_Source_ZFIN_Acc_ZDB_GENE_060526_337_pja2	Lgig_168137
HG_7679	Cele_012343_W08E3_2_Protein_W08E3_2_W08E3_2_mRNA_complete_cds_Source_RefSeq_mRNA_Acc_NM_060945	Bmal_170579579	Drer_029911_cancer_susceptibility_candidate_3_Source_ZFIN_Acc_ZDB_GENE_040308_2_casc3	Xtro_052759	Hrob_165909	Smim_68795_3_Protein_CASC3_Acromyrmex_echinatior_gi_332028602_gb_EGI68639_1e_37_159	Isca_ISCW009123-PA	Smar_013358	Ggal_021960	Acar_00002654	Hsap_Ensmbl0108349_cancer_susceptibility_candidate_3_Source_HGNC_Symbol_Acc_17040_CASC3	Bmal_170594517	Cgig_05906_Protein_CASC3_Source_UniProtKB_TrEMBL_Acc_K1PNT6	Tcas_270011093	Pfuc_18_1_14721_t1	Ctel_226679	Bflo_260835049	Skow_24697m	Hrob_188157	Spur_011908_Hypp_75	Dmel_0045862_btz_barentsz_Source_FlyBase_0045862	Lgig_237809	Mmar_MMa56525	Csav_017268	Odio_004443001	Hrob_74593	Mmar_MMa04112	Znev_02109
HG_14711	Cint_029302	Cint_029301	Bsch_g56520	Cint_004980	Cint_004989	Csav_002838	Smim_48333_PREDICTED_dynamin_binding_protein_like_Xenopus_Silurana_tropicalis_gi_301615556_ref_XP_002937226_4e_09_64_7	Skow_20071m	Smim_49557_Dynamin_binding_protein_Harpegnathos_saltator_gi_307207217_gb_EFN85007_3e_11_68_2	Csav_002836
HG_12951	Bsch_g20539	Drer_011511_MIF4G_domain_containing_a_Source_ZFIN_Acc_ZDB_GENE_040426_1382_mif4gda	Drer_006331_MIF4G_domain_containing_b_Source_ZFIN_Acc_ZDB_GENE_050227_7_mif4gdb	Acar_00006331	Acar_00018240	Xtro_027356	Odio_018107001	Bflo_260801217	Skow_05690m	Cint_005816	Ctel_221299	Hsap_Ensmbl0125457_MIF4G_domain_containing_Source_HGNC_Symbol_Acc_24030_MIF4GD
HG_46779	Drer_097406_si_dkey_81e3_2_Source_ZFIN_Acc_ZDB_GENE_131119_24_si_dkey_81e3_2	Znev_15262	Znev_14855
HG_15117	Cgig_14698_UPF0449_protein_C19orf25_like_protein_Source_UniProtKB_TrEMBL_Acc_K1QBF6	Pfuc_5419_1_67244_t1	Bflo_260829839	Skow_03051m	Hsap_Ensmbl0119559_chromosome_19_open_reading_frame_25_Source_HGNC_Symbol_Acc_26711_C19orf25	Acar_00015834	Drer_076890_chromosome_19_open_reading_frame_25_Source_HGNC_Symbol_Acc_26711_C11H19orf25_1_of_2	Ctel_228143	Xtro_038150	Drer_091646_chromosome_19_open_reading_frame_25_Source_HGNC_Symbol_Acc_26711_C11H19orf25_2_of_2
HG_20091	Ctel_228689	Ctel_215425	Ctel_228409	Hrob_180670	Hrob_175648	Hrob_184149	Spur_017345_Spur_017345
HG_6883	Cgig_22300_Putative_E3_ubiquitin_protein_ligase_HERC2_Source_UniProtKB_TrEMBL_Acc_K1RBI5	Cgig_22299_Putative_E3_ubiquitin_protein_ligase_HERC2_Source_UniProtKB_TrEMBL_Acc_K1R1H9	Cgig_22298_Putative_E3_ubiquitin_protein_ligase_HERC2_Source_UniProtKB_TrEMBL_Acc_K1S6Q6	Cgig_22450_E3_ubiquitin_protein_ligase_HECTD1_Source_UniProtKB_TrEMBL_Acc_K1QY51	Cgig_23022_Putative_E3_ubiquitin_protein_ligase_HERC2_Source_UniProtKB_TrEMBL_Acc_K1Q199	Cgig_15482_E3_ubiquitin_protein_ligase_MIB2_Source_UniProtKB_TrEMBL_Acc_K1PY81	Cgig_05002_Putative_E3_ubiquitin_protein_ligase_HERC2_Source_UniProtKB_TrEMBL_Acc_K1PHD2	Cgig_15483_E3_ubiquitin_protein_ligase_MIB2_Source_UniProtKB_TrEMBL_Acc_K1Q5M5	Skow_30425m	Cgig_01502_E3_ubiquitin_protein_ligase_mib1_Source_UniProtKB_TrEMBL_Acc_K1QVD9	Cgig_27068_E3_ubiquitin_protein_ligase_mib1_Source_UniProtKB_TrEMBL_Acc_K1QT87	Cgig_27065_E3_ubiquitin_protein_ligase_MIB2_Source_UniProtKB_TrEMBL_Acc_K1R6M0	Cgig_00883	Cgig_21891_Putative_HERC2_like_protein_3_Source_UniProtKB_TrEMBL_Acc_K1Q4F2	Cgig_04998	Cgig_05001	Cgig_09801	Cgig_21893_Putative_E3_ubiquitin_protein_ligase_HERC2_Source_UniProtKB_TrEMBL_Acc_K1PIC0	Cgig_04050_Putative_E3_ubiquitin_protein_ligase_HERC2_Source_UniProtKB_TrEMBL_Acc_K1PID1	Cgig_04049	Pfuc_864_1_15278_t1	Cgig_27064	Cgig_18431_E3_ubiquitin_protein_ligase_MIB2_Source_UniProtKB_TrEMBL_Acc_K1Q222	Cgig_01501	Cgig_22297	Cgig_05000	Cgig_27062_E3_ubiquitin_protein_ligase_MIB2_Source_UniProtKB_TrEMBL_Acc_K1QJD9	Cgig_23023_Protocadherin_alpha_11_Source_UniProtKB_TrEMBL_Acc_K1Q8F0	Cgig_09350_Putative_E3_ubiquitin_protein_ligase_HERC2_Source_UniProtKB_TrEMBL_Acc_K1Q740	Pfuc_312991_1_43166_t1	Cgig_04051	Pfuc_45117_1_19938_t1	Pfuc_4443_1_01730_t1
HG_12236	Ggal_015282	Xtro_058546	Xtro_032866	Hsap_Ensmbl0143502_sushi_domain_containing_4_Source_HGNC_Symbol_Acc_25470_SUSD4	Drer_026335_sushi_domain_containing_4_Source_ZFIN_Acc_ZDB_GENE_110511_1_susd4	Drer_030116_si_dkey_11e23_5_Source_ZFIN_Acc_ZDB_GENE_030131_8832_si_dkey_11e23_5	Acar_00005018	Ggal_015334	Hsap_Ensmbl0100647_KIAA0247_Source_HGNC_Symbol_Acc_19956_KIAA0247	Xtro_054904	Drer_069338_zgc_152863_Source_ZFIN_Acc_ZDB_GENE_061103_463_zgc_152863	Acar_00002394	Tspi_316978175
HG_48265	Hrob_163158	Hrob_163159	Skow_05110m
HG_45143	Skow_15832m	Ctel_109742	Mmar_MMa40901
HG_43247	Pfuc_2543_1_37310_t1	Pfuc_2543_1_37308_t1	Skow_45562m
HG_9696	Tcas_270015953	Drer_090143_Uncharacterized_protein_Source_UniProtKB_TrEMBL_Acc_F1QWM4_CABZ01074659_1	Smar_003656	Tcas_270003581	Dmel_0033158_CG12164	Tcas_270003582	Znev_03192	Dmel_0034159_CG15615	Tcas_270017077	Skow_39761m	Tcas_270016903	Tcas_270016339	Tcas_270015897	Tcas_270015736	Tcas_270015326	Tcas_270017006	Tcas_270016866	Tcas_270015879	Tcas_270015989
HG_34648	Skow_23811m	Skow_38027m	Skow_40557m	Lgig_176051
HG_7000	Xtro_050951	Drer_044075_NK6_homeobox_2_Source_ZFIN_Acc_ZDB_GENE_070626_1_nkx6_2	Hsap_Ensmbl0148826_NK6_homeobox_2_Source_HGNC_Symbol_Acc_19321_NKX6_2	Xtro_028962	Xtro_058797	Cgig_28825_Homeobox_protein_Nkx_6_2_Source_UniProtKB_TrEMBL_Acc_K1RMM1	Ggal_017078	Smar_009769	Ggal_037758	Drer_022569_NK6_homeobox_1_Source_ZFIN_Acc_ZDB_GENE_040718_178_nkx6_1	Skow_39841m	Mmar_MMa54718	Drer_060529_NK6_homeobox_3_Source_ZFIN_Acc_ZDB_GENE_070810_7_nkx6_3	Spur_012699_Nkx6_1	Ggal_018279	Gsal_1386_homeobox_protein_nkx_like	Mmar_MMa37691	Avag_03876001	Sjap_0111830	Pfuc_811_1_58260_t1	Isca_ISCW014430-PA	Smim_31905_homeobox_protein_Nkx_6_Danio_rerio_gi_209413788_ref_NP_001129256_7e_18_82_8	Xtro_028958	Hsap_Ensmbl0163623_NK6_homeobox_1_Source_HGNC_Symbol_Acc_7839_NKX6_1	Rcul_t06912	Acar_00020150	Ggal_037757	Acar_00005646	Sjap_0308930	Hsap_Ensmbl0165066_NK6_homeobox_3_Source_HGNC_Symbol_Acc_26328_NKX6_3	Acar_00000843	Spur_022574_Spur_022574
HG_34479	Ctel_109977	Ctel_174194	Skow_21888m	Spur_017707_Bursiconb_Bursicon_subunit_beta_related_polypeptide_Source_UniProtKB_TrEMBL_Acc_A6Q0K8
HG_27704	Cint_025756	Dpul_302820	Dpul_233023	Dpul_302821	Dpul_303010
HG_22999	Cgig_00769	Pfuc_17113_1_39911_t1	Lgig_236033	Ctel_224838	Ctel_193890	Skow_31578m
HG_19711	Cint_002420	Csav_014139	Cint_008800	Bsch_g63134	Bsch_g67107	Smim_20291_nidogen_related_basement_membrane_protein_Latrodectus_hesperus_gi_318087556_gb_ADV40368_6e_73_226	Bsch_g8948
HG_8642	Drer_055284_actin_filament_associated_protein_1_Source_ZFIN_Acc_ZDB_GENE_100316_6_afap1	Drer_074806_actin_filament_associated_protein_1_like_2_Source_ZFIN_Acc_ZDB_GENE_100318_1_afap1l2	Hsap_Ensmbl0169129_actin_filament_associated_protein_1_like_2_Source_HGNC_Symbol_Acc_25901_AFAP1L2	Ggal_025034	Acar_00015308	Xtro_025381	Ggal_036445	Acar_00009618	Acar_00001532	Drer_089162_actin_filament_associated_protein_1_like_1a_Source_ZFIN_Acc_ZDB_GENE_050913_76_afap1l1a	Hsap_Ensmbl0196526_actin_filament_associated_protein_1_Source_HGNC_Symbol_Acc_24017_AFAP1	Drer_087755_actin_filament_associated_protein_1_like_1_Source_HGNC_Symbol_Acc_26714_AFAP1L1_3_of_4	Drer_006518_actin_filament_associated_protein_1_like_1a_Source_ZFIN_Acc_ZDB_GENE_050913_76_afap1l1a	Ggal_004253	Ggal_040240	Bflo_260841556	Hsap_Ensmbl0157510_actin_filament_associated_protein_1_like_1_Source_HGNC_Symbol_Acc_26714_AFAP1L1	Xtro_063750	Ctel_223805	Drer_077212_si_dkey_220o5_5_Source_ZFIN_Acc_ZDB_GENE_081104_376_si_dkey_220o5_5	Ggal_014623	Drer_056453_actin_filament_associated_protein_1_like_1b_Source_ZFIN_Acc_ZDB_GENE_061013_428_afap1l1b	Spur_013333_Hypp_90
HG_19237	Skow_28098m	Cgig_05179	Pfuc_18505_1_61830_t1	Pfuc_43628_1_55906_t1	Pfuc_8054_1_17229_t1	Pfuc_16065_1_18299_t1	Pfuc_285753_1_72237_t1
HG_8378	Bsch_g15840	Cint_025723	Csav_017438	Bsch_g1734	Skow_00066m	Znev_16642	Mmar_MMa16603	Lgig_111605	Smim_74319_AGAP011720_PA_Anopheles_gambiae_str_PEST_gi_158301011_ref_XP_552532_3_2e_18_86_7	Ctel_212589	Cgig_03466	Pfuc_21576_1_18803_t1	Cgig_03978	Avag_04077001	Avag_46845001	Avag_18935001	Sjap_0053890	Hmic_0497800	Dpul_247751	Egra_03039	Emul_09913	Dmel_0050419_CG30419	Pfuc_15459_1_32553_t1	Sman_151930
HG_8466	Cgig_09562	Cgig_01076	Cgig_02283	Cgig_10353	Pfuc_2809_1_01239_t1	Skow_40034m	Cgig_18601	Cgig_05163	Pfuc_18982_1_40108_t1	Cgig_23602	Cgig_03215	Cgig_21283	Cgig_03489	Cgig_21583	Cgig_09547	Cgig_28563	Cgig_09548	Cgig_05642	Pfuc_104421_1_28136_t1	Cgig_21282	Lgig_154692	Cgig_24013	Cgig_27390	Pfuc_12497_1_39342_t1
HG_20347	Cgig_21019	Lgig_155941	Pfuc_2850_1_37427_t1	Pfuc_2850_1_37426_t1	Bflo_260827833	Skow_38615m	Skow_33130m
HG_13813	Cint_000048	Pfuc_4868_1_16539_t1	Znev_08064	Csav_016493	Csav_016503	Csav_019468	Csav_007775	Csav_007774	Csav_019467	Csav_007776	Csav_019469
HG_22074	Mmar_MMa00441	Avag_47659001	Avag_05183001	Avag_12365001	Ctel_214702	Spur_003066_Hypp_1428
HG_23090	Cgig_11586_Bcl_2_like_protein_13_Source_UniProtKB_TrEMBL_Acc_K1PB60	Ctel_218486	Spur_016028_Mil1	Spur_001916_Mil2	Hrob_194205	Skow_19028m
HG_20411	Skow_02373m	Lgig_141493	Skow_10926m	Skow_43264m	Dpul_66495	Dpul_70273	Skow_22970m
HG_12459	Cgig_17865	Cgig_17867	Lgig_232478	Csav_006882	Lgig_235530	Smim_2921_2921	Pfuc_38312_1_34060_t1	Skow_38967m	Spur_027993_Spur_027993	Spur_003938_Spur_003938	Lgig_167393	Bflo_260781683	Bflo_260830427
HG_11507	Ctel_200409	Smar_000128	Dpul_328316	Lgig_175281	Ggal_038542	Ggal_008062	Hrob_183141	Xtro_063307	Acar_00018138	Acar_00018055	Acar_00013330	Drer_090187_testis_expressed_14_Source_HGNC_Symbol_Acc_11737_TEX14	Odio_005409001	Hsap_Ensmbl0121101_testis_expressed_14_Source_HGNC_Symbol_Acc_11737_TEX14
HG_39817	Isca_ISCW008171-PA	Bflo_260819760	Bflo_260807471
HG_16010	Ctel_223668	Skow_25438m	Drer_068982_chromosome_11_open_reading_frame_63_Source_HGNC_Symbol_Acc_26288_C10H11orf63	Spur_016223_Hypp_125	Acar_00004808	Ggal_040131	Ggal_010516	Ggal_040130	Hsap_Ensmbl0109944_chromosome_11_open_reading_frame_63_Source_HGNC_Symbol_Acc_26288_C11orf63
HG_598	Skow_16364m	Hsap_Ensmbl0166148_arginine_vasopressin_receptor_1A_Source_HGNC_Symbol_Acc_895_AVPR1A	Drer_077083_arginine_vasopressin_receptor_1A_Source_HGNC_Symbol_Acc_895_AVPR1A_2_of_2	Smar_008908	Avag_29669001	Skow_08671m	Smim_55468_PREDICTED_arginine_vasopressin_receptor_1B_like_Saccoglossus_kowalevskii_gi_291228386_ref_XP_002734151_2e_24_106	Xtro_038462	Ctel_125249	Bflo_260810648	Tcas_270012688	Drer_045788_arginine_vasopressin_receptor_1B_Source_ZFIN_Acc_ZDB_GENE_041210_105_avpr1b	Bsch_g2366	Cint_009456	Bsch_g49493	Cint_007614	Csav_002322	Csav_002323	Cint_007611	Csav_002321	Ggal_033143	Acar_00017745	Dmel_0039396_CcapR_Cardioacceleratory_peptide_receptor_Source_FlyBase_0039396	Bflo_260820216	Cgig_16691_Cephalotocin_receptor_1_Source_UniProtKB_TrEMBL_Acc_K1Q4E0	Xtro_003039	Ctel_126901	Cgig_12534_Annetocin_receptor_Source_UniProtKB_TrEMBL_Acc_K1R377	Znev_10533	Cint_027473	Cint_023493	Bflo_260821880	Acar_00004352	Xtro_060635	Drer_041866_gonadotropin_releasing_hormone_receptor_1_Source_ZFIN_Acc_ZDB_GENE_090128_2_gnrhr1	Xtro_036235	Drer_038116_gonadotropin_releasing_hormone_receptor_4_Source_ZFIN_Acc_ZDB_GENE_050419_76_gnrhr4	Isca_ISCW017422-PA	Isca_ISCW019339-PA	Hsap_Ensmbl0109163_gonadotropin_releasing_hormone_receptor_Source_HGNC_Symbol_Acc_4421_GNRHR	Lgig_103088	Isca_ISCW011612-PA	Drer_003553_gonadotropin_releasing_hormone_receptor_2_Source_ZFIN_Acc_ZDB_GENE_090128_3_gnrhr2	Ggal_032941	Isca_ISCW001755-PA	Spur_001537_gnrhr_Gonadotropin_releasing_hormone_receptor_2_Source_UniProtKB_TrEMBL_Acc_B2BF81	Pfuc_652_1_15170_t1	Lgig_118379	Isca_ISCW010571-PA	Smim_g29168_t1_G_protein_coupled_receptor_putative_Ixodes_scapularis_gi_241596961_ref_XP_002404641_3e_74_231	Skow_17585m	Bflo_260813677	Smar_005656	Pfuc_14712_1_18150_t1	Smar_005741	Lgig_140886	Dpul_40643	Smar_009828	Smar_006353	Dmel_0025595_GRHR_Gonadotropin_releasing_hormone_receptor_Source_FlyBase_0025595	Hrob_70323	Cgig_18808_Gonadotropin_releasing_hormone_II_receptor_Source_UniProtKB_TrEMBL_Acc_K1QK57	Tcas_270008192	Tcas_270011068	Bflo_260821952	Dpul_317355	Ctel_104885	Cgig_17160_Gonadotropin_releasing_hormone_II_receptor_Source_UniProtKB_TrEMBL_Acc_K1RF66	Znev_18524	Ctel_62357	Cgig_22023_Gonadotropin_releasing_hormone_II_receptor_Source_UniProtKB_TrEMBL_Acc_K1S2S3	Ctel_136055	Bflo_260820214	Skow_25653m	Isca_ISCW005601-PA	Ctel_160384	Lgig_139356	Lgig_126859	Bflo_260802084	Pfuc_12957_1_61121_t1	Znev_17896	Ggal_019838	Ctel_64180	Lgig_226790	Skow_07764m	Avag_36475001	Avag_52348001	Lgig_52339	Lgig_65275	Cint_013591	Bsch_g42983	Cint_007619	Bsch_g70086	Lgig_75206	Bsch_g7921	Drer_079894_gonadotropin_releasing_hormone_receptor_Source_HGNC_Symbol_Acc_4421_GNRHR	Smim_40779_gonadotropin_releasing_hormone_receptor_putative_Ixodes_scapularis_gi_241596965_ref_XP_002404643_1e_55_185	Bsch_g6120	Ctel_97007	Isca_ISCW019342-PA	Cgig_17541_Arg8_vasotocin_receptor_Source_UniProtKB_TrEMBL_Acc_K1RIL1	Tcas_270002847	Skow_05194m	Cgig_07157_G_protein_coupled_receptor_like_protein_K2_Source_UniProtKB_TrEMBL_Acc_K1QEP8	Cele_018798_gnrr_1_Protein_GNRR_1_isoform_a_Source_RefSeq_mRNA_Acc_NM_001262791	Xtro_040693	Xtro_013042	Ggal_034561	Ctel_136071	Znev_10935	Avag_20238001	Tspi_316967328	Ctel_53257	Drer_033956_oxytocin_receptor_Source_ZFIN_Acc_ZDB_GENE_110805_2_oxtr	Mmar_MMa48733	Avag_42421001	Hsap_Ensmbl0265027_arginine_vasopressin_receptor_1B_Source_HGNC_Symbol_Acc_896_AVPR1B	Ggal_015444	Dmel_0036278_GRHRII_GRHRII_Source_FlyBase_0036278	Tcas_270011132	Drer_044175_oxytocin_receptor_like_Source_ZFIN_Acc_ZDB_GENE_110805_1_oxtrl	Isca_ISCW016651-PA	Xtro_034321	Isca_ISCW008700-PA	Isca_ISCW007179-PA	Cgig_19872_Cardioacceleratory_peptide_receptor_Source_UniProtKB_TrEMBL_Acc_K1PRP7	Rcul_t07345	Bmal_170587688	Hsap_Ensmbl0126895_arginine_vasopressin_receptor_2_Source_HGNC_Symbol_Acc_897_AVPR2	Ctel_24678	Znev_16239	Smar_008910	Hrob_71528	Rcul_t00770	Ctel_44722	Cele_011582_ntr_1_Protein_NTR_1_ntr_1_mRNA_complete_cds_Source_RefSeq_mRNA_Acc_NM_060792	Hrob_116255	Drer_076690_arginine_vasopressin_receptor_2_like_Source_ZFIN_Acc_ZDB_GENE_070705_429_avpr2l	Drer_029219_arginine_vasopressin_receptor_2a_duplicate_b_Source_ZFIN_Acc_ZDB_GENE_110411_48_avpr2ab	Xtro_031148	Mmar_MMa29126	Drer_007436_arginine_vasopressin_receptor_2a_duplicate_a_Source_ZFIN_Acc_ZDB_GENE_090313_344_avpr2aa	Skow_08670m	Cgig_23962_Cardioacceleratory_peptide_receptor_Source_UniProtKB_TrEMBL_Acc_K1R240	Cele_008808_ntr_2_Protein_NTR_2_ntr_2_mRNA_complete_cds_Source_RefSeq_mRNA_Acc_NM_078076	Csav_015679	Csav_015680	Bflo_260810646	Ctel_183735	Spur_001850_Vstc_gnrhLr	Spur_026012_Vstc_gnrhLr2	Spur_021290_Echtcnr	Cele_019224_gnrr_5_Protein_GNRR_5_gnrr_5_mRNA_complete_cds_Source_RefSeq_mRNA_Acc_NM_071827	Drer_076797_arginine_vasopressin_receptor_2_Source_HGNC_Symbol_Acc_897_AVPR2_3_of_3	Hrob_132567	Hsap_Ensmbl0180914_oxytocin_receptor_Source_HGNC_Symbol_Acc_8529_OXTR	Spur_028207_Ccap_VasLr	Isca_ISCW022377-PA	Bflo_260810651	Bflo_260804384	Avag_21263001	Lgig_94997	Smar_015516	Cele_013642_daf_38_Protein_DAF_38_daf_38_mRNA_complete_cds_Source_RefSeq_mRNA_Acc_NM_070486	Spur_021291_Ccap_NpSLr	Bflo_260810633	Dpul_290621	Xtro_029286	Lgig_118408	Bmal_170586342	Bmal_170587342	Smar_005743	Spur_013167_Vstcnlr	Cele_007614_gnrr_2_Protein_GNRR_2_isoform_a_Source_RefSeq_mRNA_Acc_NM_001269654	Tspi_316965539	Bmal_170588443	Cele_008736_gnrr_6_Protein_GNRR_6_gnrr_6_mRNA_complete_cds_Source_RefSeq_mRNA_Acc_NM_077464	Dpul_312207	Cele_013871_gnrr_3_Protein_GNRR_3_gnrr_3_mRNA_complete_cds_Source_RefSeq_mRNA_Acc_NM_077284	Cele_008737_gnrr_7_Protein_GNRR_7_gnrr_7_mRNA_complete_cds_Source_RefSeq_mRNA_Acc_NM_077465	Rcul_t09701	Skow_40354m	Hrob_68919	Bflo_260783807	Cint_023847	Cele_016570_gnrr_4_Protein_GNRR_4_isoform_c_gnrr_4_mRNA_complete_cds_Source_RefSeq_mRNA_Acc_NM_001029281	Cgig_14939_Cardioacceleratory_peptide_receptor_Source_UniProtKB_TrEMBL_Acc_K1PUE9	Rcul_t09702	Pfuc_40510_1_48410_t1	Acar_00007372	Cint_023846	Ggal_004951	Hrob_121903	Avag_14306001	Avag_01344001	Xtro_062757	Ggal_015936	Lgig_140457	Znev_11628	Rcul_t14450	Rcul_t13092	Rcul_t39132	Isca_ISCW011905-PA	Hrob_77874	Avag_13553001	Isca_ISCW013454-PA	Isca_ISCW004135-PA	Pfuc_8230_1_09718_t1	Acar_00011022	Pfuc_2268_1_08277_t1	Emul_01393	Egra_03804	Pfuc_91020_1_13456_t1	Mmar_MMa56308	Isca_ISCW000658-PA	Cgig_25589_Mesotocin_receptor_Source_UniProtKB_TrEMBL_Acc_K1RGJ9	Isca_ISCW013251-PA	Mmar_MMa02866	Pfuc_21987_1_11425_t1	Smim_51224_cardioacceleratory_peptide_receptor_putative_Ixodes_scapularis_gi_241692152_ref_XP_002400846_1e_15_77_4	Bflo_260819804	Cgig_25590_Mesotocin_receptor_Source_UniProtKB_TrEMBL_Acc_K1RZV3	Lgig_173242	Pfuc_9554_1_24584_t1	Pfuc_1213_1_29619_t1	Pfuc_212_1_36392_t1	Bflo_260784185	Cgig_25592_Cardioacceleratory_peptide_receptor_Source_UniProtKB_TrEMBL_Acc_K1R458	Isca_ISCW008018-PA	Isca_ISCW006212-PA	Smim_51223_PREDICTED_arginine_vasopressin_receptor_1B_like_Saccoglossus_kowalevskii_gi_291228386_ref_XP_002734151_3e_15_78_6	Isca_ISCW006208-PA	Hsap_Ensmbl0178015_G_protein_coupled_receptor_150_Source_HGNC_Symbol_Acc_23628_GPR150	Smim_78913_7_transmembrane_receptor_putative_Ixodes_scapularis_gi_241248863_ref_XP_002402992_7e_18_80_9	Acar_00000373	Smim_48261_corazonin_receptor_putative_Ixodes_scapularis_gi_242001394_ref_XP_002435340_2e_33_124	Spur_027749_Spur_027749	Smim_7193_corazonin_receptor_putative_Ixodes_scapularis_gi_242001392_ref_XP_002435339_1e_21_89_4	Hsap_Ensmbl0187258_neuropeptide_S_receptor_1_Source_HGNC_Symbol_Acc_23631_NPSR1	Acar_00019804	Smim_45153_corazonin_receptor_putative_Ixodes_scapularis_gi_242001394_ref_XP_002435340_2e_15_75_1	Smim_8215_gonadotropin_releasing_hormone_receptor_putative_Ixodes_scapularis_gi_241621470_ref_XP_002407337_2e_27_110	Isca_ISCW000195-PA	Isca_ISCW003272-PA	Znev_15803	Ggal_037609	Hrob_162671	Hrob_183460	Isca_ISCW011686-PA	Smim_69849_G_protein_coupled_receptor_putative_Ixodes_scapularis_gi_241650927_ref_XP_002410254_3e_30_117	Rcul_t00160	Rcul_t07347	Rcul_t38957	Avag_34433001	Avag_01753001	Avag_18247001
HG_38832	Cgig_06886_Sperm_receptor_for_egg_jelly_Source_UniProtKB_TrEMBL_Acc_K1P8R6	Cint_022620	Cint_027655
HG_3058	Mmar_MMa54940	Ctel_169880	Lgig_211076	Smar_008330	Dmel_0010328_woc_without_children_Source_FlyBase_0010328	Hrob_107834	Drer_035823_zinc_finger_MYM_type_4_Source_ZFIN_Acc_ZDB_GENE_030131_5459_zmym4	Cgig_12126_Zinc_finger_MYM_type_protein_4_Source_UniProtKB_TrEMBL_Acc_K1PHD1	Drer_035821_si_ch211_173p18_3_Source_ZFIN_Acc_ZDB_GENE_060503_672_si_ch211_173p18_3	Znev_11638	Skow_15089m	Tcas_270014378	Spur_015003_Zmym4_1	Spur_026262_Zmym4	Acar_00002092	Sman_063110_Putative_zinc_finger_protein_Source_UniProtKB_TrEMBL_Acc_G4VMH7	Ggal_003933	Ggal_003928	Sjap_0211040	Bflo_260790503	Avag_36565001	Egra_05605	Drer_057681_si_ch211_266o15_1_Source_ZFIN_Acc_ZDB_GENE_131127_116_si_ch211_266o15_1	Odio_015178001	Drer_027353_zinc_finger_MYM_type_2_Source_ZFIN_Acc_ZDB_GENE_030131_2408_zmym2	Avag_05297001	Xtro_021311	Ggal_027631	Xtro_045087	Acar_00014897	Acar_00020519	Ggal_008859	Ggal_039429	Cint_015205	Hrob_194612	Avag_50308001	Hmic_0334700	Avag_40773001	Gsal_2661_zinc_finger_mym_type_protein_2	Hsap_Ensmbl0147130_zinc_finger_MYM_type_3_Source_HGNC_Symbol_Acc_13054_ZMYM3	Ggal_011107	Acar_00012381	Hsap_Ensmbl0198218_glutamine_rich_1_Source_HGNC_Symbol_Acc_24713_QRICH1	Xtro_020594	Xtro_053283	Avag_62226001	Xtro_048204	Pfuc_3908_1_37732_t1	Lgig_155441	Smim_69941_woc_protein_putative_Ixodes_scapularis_gi_241587657_ref_XP_002403753_4e_172_541	Isca_ISCW020075-PA	Avag_17369001	Bflo_260790501	Hrob_134616	Acar_00013054	Smim_69906_without_children_isoform_A_Drosophila_melanogaster_gi_24650584_ref_NP_524886_3e_52_187	Avag_42212001	Ctel_147235	Xtro_005672	Dpul_223758	Skow_15105m	Xtro_005674	Hsap_Ensmbl0121741_zinc_finger_MYM_type_2_Source_HGNC_Symbol_Acc_12989_ZMYM2	Ggal_027633	Spur_015002_Zmym3	Hsap_Ensmbl0197056_zinc_finger_MYM_type_1_Source_HGNC_Symbol_Acc_26253_ZMYM1	Tcas_270009471	Hrob_174256	Spur_014783_Spur_014783	Hsap_Ensmbl0132950_zinc_finger_MYM_type_5_Source_HGNC_Symbol_Acc_13029_ZMYM5	Drer_019797_glutamine_rich_1_Source_ZFIN_Acc_ZDB_GENE_030131_8204_qrich1	Xtro_007576	Hsap_Ensmbl0146463_zinc_finger_MYM_type_4_Source_HGNC_Symbol_Acc_13055_ZMYM4	Mmar_MMa52529	Avag_05298001	Avag_05299001	Avag_50309001	Avag_66273001
HG_990	Dpul_236511	Dpul_241286	Dpul_241217	Dpul_302596	Dpul_241176	Dpul_106939	Dpul_248878	Odio_000037001	Dpul_260707	Znev_18409	Dpul_301651	Dpul_223258	Dpul_239793	Znev_10524	Dpul_235068	Tcas_270016465	Znev_10514	Dmel_0033869_Cpr50Cb_Cuticular_protein_50Cb_Source_FlyBase_0033869	Dmel_0034499_Cpr56F_Cuticular_protein_56F_Source_FlyBase_0034499	Znev_10519	Tcas_270004053	Dpul_301584	Znev_10513	Dpul_303099	Dpul_301580	Dpul_223263	Tcas_270004639	Dpul_100315	Dpul_239370	Dpul_301392	Dpul_313062	Dpul_313063	Dpul_241271	Dpul_327230	Dpul_335940	Dpul_111787	Dpul_100339	Dpul_301652	Dpul_327229	Dpul_239749	Dpul_301391	Dpul_18346	Dpul_101187	Dpul_301650	Dpul_254703	Dpul_239294	Dpul_100321	Dpul_27026	Dpul_239790	Dpul_308348	Znev_10512	Znev_10518	Dpul_301649	Dpul_313061	Dpul_223182	Dpul_254702	Znev_10516	Dpul_301583	Dpul_264307	Znev_10522	Dpul_311297	Dpul_239811	Dpul_100340	Dpul_301586	Dpul_308332	Dpul_301582	Dpul_59273	Dpul_302342	Dpul_254695	Dpul_223022	Dpul_99762	Dpul_318118	Dpul_236610	Dpul_236611	Dpul_318119	Znev_10520	Dpul_236612	Dpul_313055	Dpul_327020	Dpul_340856	Dpul_258271	Dpul_255533	Dpul_308776	Dpul_59953	Dpul_256133	Dpul_313056	Dpul_201180	Dpul_222053	Dpul_223256	Dmel_0033867_Cpr50Ca_Cuticular_protein_50Ca_Source_FlyBase_0033867	Dpul_301173	Dpul_231491	Dpul_231486	Dpul_301174	Dpul_315544	Dpul_18314	Dpul_223849	Dpul_315550	Dpul_315078	Dpul_301581	Dpul_216184	Dpul_302348	Dpul_59257	Dpul_254676	Dpul_59192	Dpul_19901	Dpul_227830	Dpul_18869	Dpul_18317	Dpul_326394	Dpul_18318	Dpul_112094	Dpul_301394	Dpul_111503	Dpul_326410	Dpul_18338	Dpul_101184	Dpul_315546	Dpul_326398	Dpul_315269	Dpul_18333	Dpul_100422	Dpul_18308	Dpul_110932	Dpul_326396	Dpul_301390	Dpul_18310	Dpul_302339	Dpul_239404	Dpul_100424	Znev_07663	Tcas_270004046	Dpul_223101	Dpul_315104	Dpul_100075	Dpul_239781	Dpul_28927	Dpul_302268	Dpul_65439	Dpul_97747	Dpul_18999	Dpul_324898	Dpul_97746	Dpul_306354	Dpul_28933	Dpul_19099	Dpul_260744	Dpul_307539	Dpul_18312	Dpul_312980	Dpul_264571	Dpul_239782	Dpul_99985	Dpul_318228	Dpul_271505	Dpul_235069	Dpul_263430	Dpul_301577	Dpul_311515	Tcas_270004052	Dpul_97750	Dpul_328645	Dpul_100426	Dpul_234686	Dpul_98431	Dpul_230011	Dpul_230012	Dpul_266522	Znev_10521
HG_34492	Lgig_113939	Ggal_030877	Ggal_040405	Ggal_030878
HG_27517	Cgig_21549	Bflo_260809741	Bflo_260809743	Lgig_155301	Bflo_260822282
HG_34115	Bmal_170578435	Bmal_170578429	Sjap_0313570	Bflo_260831776
HG_31339	Cgig_16653_Homeotic_protein_distal_less_Source_UniProtKB_TrEMBL_Acc_K1PYG5	Pfuc_44744_1_55937_t1	Pfuc_173079_1_57359_t1	Odio_001061001
HG_59649	Skow_04748m	Lgig_138203
HG_26532	Cgig_03267_Toll_like_receptor_4_Source_UniProtKB_TrEMBL_Acc_K1PSG7	Pfuc_28120_1_19220_t1	Pfuc_15530_1_03625_t1	Bflo_260811364	Pfuc_4843_1_37992_t1
HG_9165	Bsch_g57755	Acar_00012350	Drer_079391_mitochondrial_ribosomal_protein_L42_Source_HGNC_Symbol_Acc_14493_MRPL42	Ggal_018400	Xtro_062680	Hsap_Ensmbl0198015_mitochondrial_ribosomal_protein_L42_Source_HGNC_Symbol_Acc_14493_MRPL42	Skow_15599m	Lgig_173557	Pfuc_10079_1_68141_t1	Dmel_0033480_mRpL42_mitochondrial_ribosomal_protein_L42_Source_FlyBase_0033480	Smim_48928_PREDICTED_39S_ribosomal_protein_L42_mitochondrial_like_Meleagris_gallopavo_gi_326911671_ref_XP_003202180_2e_16_79_3	Cele_003066_lpl_1_Protein_LPL_1_isoform_a_lpl_1_mRNA_complete_cds_Source_RefSeq_mRNA_Acc_NM_069179	Bmal_170594521	Tspi_316978604	Smar_014188	Tcas_270003875	Znev_12070	Ctel_222498	Bflo_260831836	Hsap_Ensmbl0178636_Uncharacterized_protein_Source_UniProtKB_TrEMBL_Acc_E7EQP2_RP11_455G16_1	Avag_62613001
HG_26363	Spur_015775_Spur_015775	Spur_003449_Hypp_3089	Smim_8045_PREDICTED_similar_to_actinin_associated_LIM_protein_Strongylocentrotus_purpuratus_gi_115908533_ref_XP_780078_7e_16_92_4	Mmar_MMa14638	Mmar_MMa55601
HG_15627	Xtro_023533	Lgig_218182	Ggal_016461	Xtro_059623	Hrob_87141	Drer_052833_zinc_finger_AN1_type_domain_3_Source_ZFIN_Acc_ZDB_GENE_050706_134_zfand3	Hrob_194255	Acar_00013943	Hsap_Ensmbl0156639_zinc_finger_AN1_type_domain_3_Source_HGNC_Symbol_Acc_18019_ZFAND3
HG_17218	Csav_001842	Bsch_g16181	Bsch_g65896	Bsch_g19762	Pfuc_26461_1_19126_t1	Csav_001843	Csav_001844	Cint_015203
HG_14811	Bsch_g2145	Bflo_260806054	Bflo_260827168	Bflo_260806052	Skow_18910m	Skow_18863m	Skow_18919m	Hrob_174082	Hrob_184092	Skow_19592m
HG_12746	Mmar_MMa04889	Skow_06543m	Ctel_195646	Pfuc_2762_1_51779_t1	Smim_76598_serine_threonine_protein_kinase_ripk4_putative_Ixodes_scapularis_gi_241677632_ref_XP_002412587_5e_66_234	Smar_015471	Spur_018578_Ankrd44	Mmar_MMa35431	Isca_ISCW022435-PA	Znev_05112	Dpul_242854	Hrob_166344
HG_18370	Spur_003281_Apaf1L	Spur_005441_Apaf1_1	Spur_012927_Hypp_2056	Dmel_0263864_Ark_Apaf_1_related_killer_Source_FlyBase_0263864	Tcas_270001925	Smim_2044_apoptotic_protease_activating_factor_putative_Ixodes_scapularis_gi_241155731_ref_XP_002407629_8e_46_180	Smim_12072_A_Chain_A_Structure_Of_The_Apoptotic_Protease_Activating_Factor_Bound_To_Adp_gi_66361343_pdb_1Z6T_A_2e_33_133	Spur_023776_Apaf
HG_16402	Ggal_022657	Xtro_062893	Xtro_059548	Acar_00016748	Ggal_040227	Acar_00013448	Drer_045574_lymphoid_restricted_membrane_protein_Source_ZFIN_Acc_ZDB_GENE_041210_152_lrmp	Acar_00018394	Dpul_110387
HG_15184	Skow_02334m	Skow_29960m	Lgig_103375	Spur_020977_Hypp_2532	Skow_43031m	Skow_26310m	Dpul_31913	Skow_38356m	Skow_38358m	Lgig_172966
HG_13047	Pfuc_8519_1_38772_t1	Drer_012338_zgc_158654_Source_ZFIN_Acc_ZDB_GENE_070209_232_zgc_158654	Ggal_010412	Xtro_042233	Xtro_012163	Drer_067813_zgc_171844_Source_ZFIN_Acc_ZDB_GENE_080516_8_zgc_171844	Ggal_001836	Acar_00003649	Xtro_058871	Acar_00017402	Drer_086706_chromosome_16_open_reading_frame_45_Source_HGNC_Symbol_Acc_19213_C6H16orf45	Hsap_Ensmbl0166780_chromosome_16_open_reading_frame_45_Source_HGNC_Symbol_Acc_19213_C16orf45
HG_46364	Drer_008548_Rho_GTPase_activating_protein_12a_Source_ZFIN_Acc_ZDB_GENE_050809_38_arhgap12a	Pfuc_253_1_00212_t1	Pfuc_35357_1_40973_t1
HG_6547	Bsch_g7665	Cint_016509	Cint_024517	Acar_00011274	Acar_00013996	Ggal_023180	Drer_077013_zinc_finger_protein_280D_Source_ZFIN_Acc_ZDB_GENE_030131_2260_znf280d	Drer_076542_pogo_transposable_element_with_ZNF_domain_b_Source_ZFIN_Acc_ZDB_GENE_100609_3_pogzb	Xtro_036088	Xtro_036087	Hsap_Ensmbl0198477_zinc_finger_protein_280B_Source_HGNC_Symbol_Acc_23022_ZNF280B	Hsap_Ensmbl0169548_zinc_finger_protein_280A_Source_HGNC_Symbol_Acc_18597_ZNF280A	Drer_054778_pogo_transposable_element_with_ZNF_domain_a_Source_ZFIN_Acc_ZDB_GENE_040914_76_pogza	Bflo_260805931	Skow_01275m	Ctel_222950	Xtro_014984	Mmar_MMa01632	Xtro_044778	Spur_000540_Z98	Lgig_164736	Cgig_01217_Pogo_transposable_element_with_ZNF_domain_Source_UniProtKB_TrEMBL_Acc_K1PEQ8	Bmal_170594205	Csav_007548	Hsap_Ensmbl0056277_zinc_finger_protein_280C_Source_HGNC_Symbol_Acc_25955_ZNF280C	Mmar_MMa52728	Odio_004556001	Isca_ISCW011279-PA	Cgig_06908_Pogo_transposable_element_with_ZNF_domain_Source_UniProtKB_TrEMBL_Acc_K1R6V0	Sman_200380	Cele_009508_F37D6_2_Protein_F37D6_2_isoform_b_F37D6_2_mRNA_complete_cds_Source_RefSeq_mRNA_Acc_NM_060341	Gsal_397_zinc_finger_protein_280b	Hsap_Ensmbl0137871_zinc_finger_protein_280D_Source_HGNC_Symbol_Acc_25953_ZNF280D	Ggal_040597	Hsap_Ensmbl0143442_pogo_transposable_element_with_ZNF_domain_Source_HGNC_Symbol_Acc_18801_POGZ	Ggal_001300
HG_31867	Drer_088354_Uncharacterized_protein_Source_UniProtKB_TrEMBL_Acc_F1R4A3_FP236813_1	Sjap_0317230	Hsap_Ensmbl0178685_poly_ADP_ribose_polymerase_family_member_10_Source_HGNC_Symbol_Acc_25895_PARP10	Hsap_Ensmbl0261660_poly_ADP_ribose_polymerase_family_member_10_Source_HGNC_Symbol_Acc_25895_PARP10
HG_34507	Skow_17804m	Skow_17803m	Bmal_170578332	Skow_32243m
HG_33763	Ctel_216524	Hrob_179355	Spur_018267_Spur_018267	Skow_20324m
HG_65759	Dmel_0029725_CG2871	Bflo_260804755
HG_31626	Lgig_81072	Skow_11191m	Smim_47205_PREDICTED_similar_to_putative_omega_gliadin_Hydra_magnipapillata_gi_221107849_ref_XP_002155010_2e_13_73_2	Skow_11192m
HG_26209	Bsch_g27320	Bsch_g6868	Cint_018120	Mmar_MMa54692	Rcul_t46547
HG_31352	Bsch_g14684	Bsch_g65168	Bsch_g29161	Ctel_187446
HG_27225	Cgig_05684	Skow_07973m	Skow_07983m	Bflo_260814754	Bflo_260814752
HG_19578	Ctel_207198	Spur_025426_Hypp_1147	Skow_33974m	Bflo_260832552	Cgig_03815	Lgig_153114	Pfuc_4173_1_59451_t1
HG_31183	Avag_07302001	Avag_06760001	Avag_37055001	Odio_016470001
HG_65108	Ctel_187513	Bflo_260792334
HG_21801	Csav_002296	Cgig_22324_LWamide_neuropeptide_Source_UniProtKB_TrEMBL_Acc_K1RH87	Cgig_11218	Cgig_22323	Cgig_22326	Hrob_162995
HG_14729	Skow_18412m	Skow_16610m	Skow_18411m	Bflo_260800738	Lgig_171812	Ctel_55017	Skow_19347m	Lgig_171811	Skow_27521m	Skow_20544m
HG_61106	Cgig_00152	Ggal_036028
HG_18183	Skow_32776m	Cint_021505	Skow_01281m	Skow_32779m	Ctel_53786	Ctel_58552	Pfuc_132817_1_64484_t1	Pfuc_7004_1_31314_t1
HG_11333	Pfuc_1246_1_29637_t1	Lgig_232592	Lgig_231191	Lgig_176754	Lgig_158765	Lgig_152129	Lgig_158766	Lgig_172699	Pfuc_4233_1_01674_t1	Lgig_231190	Avag_55576001	Pfuc_4233_1_01675_t1	Odio_015293001	Pfuc_5473_1_30973_t1	Pfuc_14033_1_68706_t1
HG_44586	Cint_024084	Hmic_0803500	Bmal_170578773
HG_77357	Pfuc_78950_1_27764_t1	Skow_20723m
HG_9392	Ggal_025218	Xtro_026437	Drer_036595_family_with_sequence_similarity_193_member_A_Source_ZFIN_Acc_ZDB_GENE_080917_25_fam193a	Acar_00002022	Isca_ISCW017197-PA	Cgig_07232	Znev_12262	Hsap_Ensmbl0125386_family_with_sequence_similarity_193_member_A_Source_HGNC_Symbol_Acc_16822_FAM193A	Cint_022912	Znev_12263	Cgig_17566	Csav_018394	Bmal_170588359	Pfuc_3416_1_23307_t1	Pfuc_44447_1_48560_t1	Pfuc_156655_1_06673_t1	Dpul_107725	Isca_ISCW017198-PA	Csav_018390	Tcas_270014380
HG_67468	Drer_075915_si_ch73_70k4_1_Source_ZFIN_Acc_ZDB_GENE_030131_3788_si_ch73_70k4_1	Hrob_182367
HG_19865	Csav_011909	Lgig_228920	Pfuc_30894_1_55362_t1	Ctel_219172	Cgig_19016	Ctel_208689	Hrob_184384
HG_6104	Isca_ISCW020557-PA	Mmar_MMa33912	Ctel_193308	Znev_00712	Lgig_237839	Smar_011683	Cele_007736_igdb_2_Protein_IGDB_2_isoform_a_Source_RefSeq_mRNA_Acc_NM_001268720	Bmal_170587893	Rcul_t44771	Tspi_316971666	Rcul_t35155	Smim_31625_PREDICTED_ig_like_and_fibronectin_type_III_domain_containing_protein_C25G4_10_like_Acyrthosiphon_pisum_gi_328717360_ref_XP_001947450_1e_164_519	Tcas_270011903	Dpul_315038	Dmel_0036454_CG17839	Cele_011418_igdb_1_Protein_IGDB_1_igdb_1_mRNA_complete_cds_Source_RefSeq_mRNA_Acc_NM_069986	Bmal_170587891	Tspi_316960172	Cgig_24854_Ig_like_and_fibronectin_type_III_domain_containing_protein_C25G4_10_Source_UniProtKB_TrEMBL_Acc_K1QYB3	Tspi_316975227	Bmal_170571246	Pfuc_5555_1_09148_t1	Ctel_206705	Cele_020691_igdb_3_Protein_IGDB_3_igdb_3_mRNA_complete_cds_Source_RefSeq_mRNA_Acc_NM_076673	Rcul_t31358	Cgig_18030_Ig_like_and_fibronectin_type_III_domain_containing_protein_T04A11_3_Source_UniProtKB_TrEMBL_Acc_K1RBC6	Mmar_MMa08442	Mmar_MMa04458	Pfuc_17388_1_61709_t1	Rcul_t11831	Bflo_260788036	Rcul_t29278	Rcul_t29276	Rcul_t21905	Mmar_MMa03815	Bmal_170591018	Mmar_MMa04459	Mmar_MMa04457	Lgig_171747	Rcul_t13834
HG_32214	Bsch_g50659	Csav_010816	Csav_010815	Lgig_228342
HG_31029	Bsch_g1001	Bsch_g11274	Ctel_221535	Ctel_189674
HG_5173	Bflo_260808119	Bflo_260808087	Bflo_260808107	Bflo_260808117	Bflo_260790665	Bflo_260818342	Smim_39955_cell_adhesion_molecule_putative_Ixodes_scapularis_gi_241670430_ref_XP_002399708_6e_111_353	Bflo_260790663	Bflo_260808211	Bflo_260834350	Bflo_260835246	Bflo_260790567	Bflo_260808488	Bflo_260808089	Bflo_260791070	Bflo_260808101	Bflo_260835254	Bflo_260791210	Bflo_260791212	Bflo_260808496	Bflo_260818334	Bflo_260785980	Bflo_260790691	Bflo_260791076	Bflo_260835112	Bflo_260836210	Bflo_260790655	Bflo_260790649	Bflo_260826800	Bflo_260791074	Bflo_260785976	Bflo_260808109	Bflo_260791214	Bflo_260791072	Bflo_260808099	Bflo_260808113	Bflo_260827801	Bflo_260791206	Bflo_260790653	Bflo_260790669	Bflo_260836729	Bflo_260785978	Bflo_260819302	Bflo_260790651	Bflo_260808490	Bflo_260818336	Skow_03244m	Bflo_260808097	Bflo_260835248	Bflo_260808121
HG_18439	Skow_08772m	Pfuc_284332_1_28796_t1	Pfuc_22201_1_04200_t1	Pfuc_1990_1_00922_t1	Pfuc_17033_1_18419_t1	Pfuc_14556_1_68754_t1	Pfuc_54161_1_27346_t1	Pfuc_232379_1_50215_t1
HG_4804	Bsch_g48187	Bsch_g53991	Bsch_g48472	Csav_018146	Bsch_g48691	Cint_023285	Hsap_Ensmbl0130940_castor_zinc_finger_1_Source_HGNC_Symbol_Acc_26002_CASZ1	Cint_023284	Drer_037030_castor_zinc_finger_1_Source_ZFIN_Acc_ZDB_GENE_060130_108_casz1	Bflo_260793438	Acar_00011590	Xtro_013829	Spur_024480_Chz10L	Skow_14415m	Cgig_25689_Zinc_finger_protein_castor_like_protein_1_Source_UniProtKB_TrEMBL_Acc_K1R6H0	Lgig_98125	Pfuc_6029_1_31110_t1	Hmic_0905900	Mmar_MMa05185	Ggal_004545	Egra_00422	Xtro_060048	Dmel_0004878_cas_castor_Source_FlyBase_0004878	Gsal_7629_transcription_factor_castor	Emul_01668	Ctel_144343	Ctel_24662	Smar_005071	Dpul_63242	Tcas_270008533	Znev_16017	Smim_51299_PREDICTED_similar_to_transcription_factor_castor_Tribolium_castaneum_gi_91084995_ref_XP_973001_0_0_794	Dpul_330228	Sman_146710	Lgig_94426	Isca_ISCW009730-PA	Mmar_MMa54814	Bsch_g48474	Dmel_0036168_CG7512	Tcas_270008532	Ctel_118076	Sman_045640	Bsch_g50787	Ctel_123706	Csav_018145	Sjap_0107430	Sjap_0047500	Sjap_0047490	Bsch_g51717	Rcul_t12389	Mmar_MMa11903	Rcul_t12390	Cint_023286	Ggal_039121
HG_60513	Ctel_202335	Hsap_Ensmbl0221843_chromosome_2_open_reading_frame_16_Source_HGNC_Symbol_Acc_25275_C2orf16
HG_11861	Cgig_16110	Ctel_197774	Ctel_202383	Ctel_186074	Lgig_239006	Cgig_23810	Ctel_197771	Lgig_239005	Skow_39213m	Ctel_221387	Ctel_197776	Lgig_228526	Ctel_218634	Ctel_223625
HG_48329	Odio_009939001	Pfuc_13138_1_32293_t1	Pfuc_6426_1_67434_t1
HG_12741	Tcas_270008563	Avag_27879001	Emul_02861	Egra_09224	Hrob_172179	Sman_155020_Heat_shock_protein_70_Hsp70_interacting_protein_putative_Source_UniProtKB_TrEMBL_Acc_G4LY59	Hmic_0863700	Sjap_0307060	Znev_01546	Spur_011340_Spur_011340	Sjap_0002240	Sjap_0317380
HG_8033	Cele_009330_F32D8_5_Protein_F32D8_5_isoform_a_F32D8_5_mRNA_complete_cds_Source_RefSeq_mRNA_Acc_NM_073376	Smar_014644	Lgig_97530	Ctel_174427	Dmel_0035805_CG7506	Pfuc_139515_1_06578_t1	Rcul_t23028	Hrob_125141	Smim_79374_transmembrane_protein_70_Culex_quinquefasciatus_gi_170041659_ref_XP_001848572_3e_27_111	Cgig_10826_Transmembrane_protein_70_like_protein_mitochondrial_Source_UniProtKB_TrEMBL_Acc_K1P5A0	Skow_44699m	Znev_02452	Tcas_270003058	Ggal_030240	Acar_00012799	Drer_078773_transmembrane_protein_70_Source_ZFIN_Acc_ZDB_GENE_070912_593_tmem70	Xtro_063970	Spur_010451_Spur_010451	Dpul_216425	Bflo_260824910	Spur_002190_Spur_002190	Csav_018673	Odio_015210001	Gsal_3327_transmembrane_protein_mitochondrial	Bflo_260798374	Skow_44697m
HG_48055	Gsal_5888_hypothetical_protein_putative_homolog_to_CLF_107222_Clonorchis_sinensis	Sman_161190	Skow_13176m
HG_10330	Ctel_229306	Ctel_222638	Ctel_215520	Ctel_214890	Pfuc_28649_1_62539_t1	Bsch_g58375	Ctel_220711	Ctel_218143	Ctel_222022	Bflo_260790713	Ctel_226044	Ctel_218444	Ctel_189640	Ctel_208438	Ctel_190948	Ctel_218144	Ctel_195656
HG_10025	Mmar_MMa56578	Spur_016896_Spur_016896	Mmar_MMa49069	Mmar_MMa44999	Mmar_MMa38991	Mmar_MMa08184	Mmar_MMa18114	Mmar_MMa25815	Isca_ISCW009316-PA	Mmar_MMa22731	Mmar_MMa41848	Mmar_MMa02985	Mmar_MMa33304	Mmar_MMa51826	Mmar_MMa24056	Mmar_MMa03440	Mmar_MMa24921	Mmar_MMa54713
HG_44053	Cgig_20787	Lgig_227866	Bflo_260790795
HG_39351	Smim_21324_large_adhesin_Haemophilus_somnus_129PT_gi_113461768_ref_YP_719837_1e_06_62_0	Bflo_260809282	Bflo_260841815
HG_7020	Drer_060913_endonuclease_domain_containing_1_Source_HGNC_Symbol_Acc_29129_ENDOD1_1_of_15	Drer_089948_endonuclease_domain_containing_1_Source_HGNC_Symbol_Acc_29129_ENDOD1_15_of_15	Acar_00005612	Ggal_010230	Xtro_052209	Xtro_059304	Xtro_058462	Xtro_061475	Hsap_Ensmbl0262523_endonuclease_domain_containing_1_Source_HGNC_Symbol_Acc_29129_ENDOD1	Xtro_058367	Drer_075411_endonuclease_domain_containing_1_Source_HGNC_Symbol_Acc_29129_ENDOD1_12_of_15	Xtro_060569	Acar_00005274	Xtro_061681	Drer_068065_endonuclease_domain_containing_1_Source_HGNC_Symbol_Acc_29129_ENDOD1_4_of_15	Xtro_059215	Drer_061611_endonuclease_domain_containing_1_Source_HGNC_Symbol_Acc_29129_ENDOD1_2_of_15	Drer_088309_Uncharacterized_protein_Source_UniProtKB_TrEMBL_Acc_E7F0H0_CT573337_1	Drer_073995_endonuclease_domain_containing_1_Source_HGNC_Symbol_Acc_29129_ENDOD1_11_of_15	Xtro_061376	Drer_069190_endonuclease_domain_containing_1_Source_HGNC_Symbol_Acc_29129_ENDOD1_5_of_15	Gsal_827_endonuclease_domain_containing_1	Drer_071224_endonuclease_domain_containing_1_Source_HGNC_Symbol_Acc_29129_ENDOD1_9_of_15	Drer_063613_endonuclease_domain_containing_1_Source_HGNC_Symbol_Acc_29129_ENDOD1_3_of_15	Drer_071223_endonuclease_domain_containing_1_Source_HGNC_Symbol_Acc_29129_ENDOD1_8_of_15	Drer_071216_endonuclease_domain_containing_1_Source_HGNC_Symbol_Acc_29129_ENDOD1_7_of_15	Acar_00013706	Xtro_054740	Drer_073844_endonuclease_domain_containing_1_Source_HGNC_Symbol_Acc_29129_ENDOD1_10_of_15	Xtro_015406	Gsal_828_endonuclease_domain_containing_1	Ggal_027758
HG_9763	Acar_00000392	Ggal_033636	Ggal_005760	Ggal_040248	Hsap_Ensmbl0197461_platelet_derived_growth_factor_alpha_polypeptide_Source_HGNC_Symbol_Acc_8799_PDGFA	Drer_055505_platelet_derived_growth_factor_alpha_a_Source_ZFIN_Acc_ZDB_GENE_030918_2_pdgfaa	Xtro_060987	Xtro_002922	Znev_02857	Drer_058424_platelet_derived_growth_factor_alpha_b_Source_ZFIN_Acc_ZDB_GENE_060929_124_pdgfab	Ggal_019858	Ggal_040249	Acar_00007624	Drer_040839_platelet_derived_growth_factor_beta_polypeptide_Source_HGNC_Symbol_Acc_8800_PDGFB_2_of_3	Drer_086778_platelet_derived_growth_factor_B_polypeptide_Source_ZFIN_Acc_ZDB_GENE_050208_525_pdgfb	Hsap_Ensmbl0100311_platelet_derived_growth_factor_beta_polypeptide_Source_HGNC_Symbol_Acc_8800_PDGFB	Drer_038139_platelet_derived_growth_factor_beta_polypeptide_Source_HGNC_Symbol_Acc_8800_PDGFB_1_of_3	Xtro_063839	Xtro_015106
HG_30982	Skow_21290m	Ctel_193807	Lgig_229839	Pfuc_16331_1_32681_t1
HG_28582	Skow_05475m	Hrob_159155	Skow_05474m	Skow_05473m	Skow_05476m
HG_31693	Skow_34830m	Spur_015849_tropmyh	Lgig_160958	Spur_022654_Hypp_2623
HG_58915	Bsch_g69319	Bmal_170581416
HG_28205	Dmel_0052204_CG32204	Tcas_270006173	Smar_010662	Dpul_307324	Skow_01601m
HG_64802	Skow_06833m	Pfuc_30200_1_40790_t1
HG_28100	Lgig_130797	Pfuc_35979_1_04946_t1	Skow_13385m	Skow_13384m	Pfuc_6863_1_67572_t1
HG_53969	Skow_03240m	Bmal_170576133
HG_65103	Ctel_187483	Bflo_260792346
HG_15845	Bsch_g10067	Csav_014934	Cint_001881	Pfuc_29703_1_62579_t1	Csav_014930	Cint_029546	Mmar_MMa15078	Pfuc_57055_1_41669_t1	Bflo_260809970
HG_19501	Smar_009253	Cgig_26347	Ctel_224392	Skow_15225m	Bflo_260793735	Lgig_171024	Drer_076552_zgc_193801_Source_ZFIN_Acc_ZDB_GENE_081022_40_zgc_193801
HG_15604	Skow_11648m	Dpul_252324	Dpul_335649	Dpul_244306	Dpul_249868	Dpul_266133	Dpul_250691	Dpul_244323	Dpul_255308
HG_20306	Pfuc_15109_1_10778_t1	Ctel_228597	Ctel_199012	Ctel_213999	Skow_17236m	Bflo_260806779	Lgig_153319
HG_16451	Skow_12434m	Skow_39989m	Skow_20003m	Skow_33323m	Skow_45668m	Skow_11857m	Smar_002778	Hrob_165861	Skow_11858m
HG_13675	Bsch_g10074	Bsch_g10635	Bsch_g35021	Bsch_g2233	Bsch_g1030	Bsch_g32940	Bsch_g35602	Bsch_g63435	Bsch_g28058	Bsch_g68965	Gsal_7228_hypothetical_protein
HG_16282	Cele_016746_C48B6_10_Protein_C48B6_10_C48B6_10_mRNA_complete_cds_Source_RefSeq_mRNA_Acc_NM_059573	Bmal_170593883	Dmel_0259238_CG42336	Smim_25924_AGAP007064_PC_Anopheles_gambiae_str_PEST_gi_118778547_ref_XP_308700_3_3e_12_63_9	Znev_07575	Isca_ISCW015415-PA	Spur_011496_Spur_011496	Smar_015623	Rcul_t45527
HG_10827	Pfuc_7947_1_38667_t1	Cgig_17981_Chlorophyllase_2_Source_UniProtKB_TrEMBL_Acc_K1QVM5	Pfuc_3253_1_66619_t1	Bflo_260831734	Bflo_260831738	Lgig_163441	Bflo_260831736	Bflo_260831732	Pfuc_12201_1_17840_t1	Pfuc_3253_1_66620_t1	Skow_36232m	Bflo_260831742	Skow_36254m	Pfuc_3340_1_37563_t1	Pfuc_27698_1_62486_t1	Pfuc_3901_1_52130_t1
HG_10658	Skow_11184m	Skow_34733m	Skow_22641m	Smar_006087	Skow_08983m	Skow_19185m	Skow_02398m	Skow_03894m	Skow_13047m	Skow_07507m	Skow_24898m	Skow_29418m	Isca_ISCW015118-PA	Skow_36751m	Skow_10242m	Skow_11120m
HG_15161	Cgig_28220_Active_regulator_of_SIRT1_Source_UniProtKB_TrEMBL_Acc_K1S3N6	Bflo_260808769	Skow_05749m	Ggal_037100	Ggal_019793	Acar_00007400	Xtro_053380	Drer_091124_ribosomal_protein_S19_binding_protein_1_Source_ZFIN_Acc_ZDB_GENE_110316_2_rps19bp1	Tcas_270004376	Znev_06117
HG_39574	Avag_60185001	Skow_30200m	Avag_63552001
HG_44204	Skow_35071m	Ctel_113378	Lgig_86130
HG_42580	Skow_14396m	Lgig_171212	Bflo_260798440
HG_33709	Cgig_18324	Bflo_260802546	Pfuc_7125_1_09497_t1	Pfuc_4705_1_52343_t1
HG_33981	Skow_43802m	Skow_19066m	Skow_19067m	Pfuc_466833_1_28957_t1
HG_2709	Bsch_g60932	Bsch_g15037	Bsch_g35935	Bsch_g31565	Bsch_g10927	Bsch_g30268	Bsch_g48434	Bsch_g46805	Bsch_g59414	Bsch_g23044	Bsch_g7499	Bsch_g56628	Bsch_g14764	Bsch_g16888	Bsch_g50742	Bsch_g55336	Bsch_g61883	Bsch_g43387	Bsch_g67116	Bsch_g49713	Bsch_g30806	Bsch_g50727	Bsch_g19081	Bsch_g58870	Bsch_g3035	Bsch_g69305	Bsch_g44130	Bsch_g16942	Bsch_g7196	Bsch_g67435	Bsch_g62806	Bsch_g60966	Bsch_g910	Bsch_g51355	Bsch_g33908	Bsch_g7420	Bsch_g47308	Bsch_g21445	Bsch_g1541	Bsch_g43837	Bsch_g61825	Bsch_g21190	Bsch_g42522	Bsch_g45006	Bsch_g33446	Bsch_g35874	Bsch_g19886	Bsch_g28336	Bsch_g35735	Bsch_g24597	Bsch_g33415	Bsch_g63621	Bsch_g296	Bsch_g11106	Bsch_g18404	Bsch_g11981	Bsch_g11151	Bsch_g38081	Bsch_g48801	Bsch_g71922	Bsch_g12687	Bsch_g21039	Bsch_g40764	Bsch_g56036	Bsch_g39474	Bsch_g23194	Bsch_g53928	Bsch_g27983	Bsch_g66620	Bsch_g55614	Bsch_g64957	Bsch_g1802	Bsch_g15781	Bsch_g35778	Bsch_g60129	Bsch_g64881	Bsch_g17762	Bsch_g34775	Bsch_g61123	Bsch_g2898	Bsch_g35547	Ctel_109916	Bsch_g28467	Bsch_g31239
HG_31844	Lgig_122890	Csav_005267	Csav_005266	Bflo_260791818
HG_9490	Bflo_260802909	Ctel_198848	Spur_022056_Ciz1	Ggal_033964	Drer_089461_cdkn1a_interacting_zinc_finger_protein_1b_Source_ZFIN_Acc_ZDB_GENE_040426_2933_ciz1b	Skow_06853m	Acar_00006836	Hsap_Ensmbl0148337_CDKN1A_interacting_zinc_finger_protein_1_Source_HGNC_Symbol_Acc_16744_CIZ1	Smim_63817_PREDICTED_CDKN1A_interacting_zinc_finger_protein_Taeniopygia_guttata_gi_224073420_ref_XP_002194413_4e_22_109	Znev_05792	Smar_006174	Ggal_007632	Ggal_033963	Tcas_270003047	Smar_006173	Dmel_0004401_Pep_Protein_on_ecdysone_puffs_Source_FlyBase_0004401	Ggal_033962	Drer_089781_cdkn1a_interacting_zinc_finger_protein_1a_Source_ZFIN_Acc_ZDB_GENE_100922_222_ciz1a	Mmar_MMa11113	Smar_006176
HG_28564	Skow_19982m	Tcas_270014974	Isca_ISCW018038-PA	Mmar_MMa01189	Smim_64911_PREDICTED_GSK_3_binding_protein_like_Bombus_terrestris_gi_340718413_ref_XP_003397662_8e_16_78_6
HG_35162	Skow_02836m	Hrob_174334	Pfuc_3120_1_51893_t1	Skow_20565m
HG_5271	Bsch_g706	Rcul_t13373	Isca_ISCW010626-PA	Pfuc_109_1_21999_t1	Csav_015196	Ctel_163094	Emul_01935	Smim_45912_F_box_only_protein_28_Harpegnathos_saltator_gi_307198998_gb_EFN79722_9e_65_223	Smim_11531_F_box_protein_28_Xenopus_Silurana_tropicalis_gi_156717918_ref_NP_001096500_1e_41_162	Znev_16688	Dpul_61174	Bflo_260787698	Bflo_260837426	Ggal_015179	Smim_45492_PREDICTED_f_box_only_protein_28_like_Bombus_terrestris_gi_340708553_ref_XP_003392888_3e_48_167	Smar_010247	Dpul_61180	Cgig_05806_F_box_only_protein_28_Source_UniProtKB_TrEMBL_Acc_K1PP30	Hsap_Ensmbl0143756_F_box_protein_28_Source_HGNC_Symbol_Acc_29046_FBXO28	Drer_027159_F_box_protein_28_Source_ZFIN_Acc_ZDB_GENE_030131_4665_fbxo28	Dmel_0033486_CG11866	Hmic_0564700	Lgig_84111	Acar_00021617	Mmar_MMa03696	Egra_01204	Skow_44190m	Sman_047500	Smar_008515	Isca_ISCW019763-PA	Spur_011200_Fbxo28	Mmar_MMa44538	Xtro_040230	Sjap_0029470	Avag_44422001	Znev_09347	Avag_26621001	Dmel_0036005_pall_pallbearer_Source_FlyBase_0036005	Tcas_270002015	Smim_45924_F_box_only_protein_putative_Pediculus_humanus_corporis_gi_242011651_ref_XP_002426561_1e_64_223	Bmal_170592341	Cint_010690	Smim_22416_F_box_containing_protein_putative_Ixodes_scapularis_gi_241686628_ref_XP_002401494_4e_25_109	Smim_48045_PREDICTED_similar_to_F_box_protein_28_Taeniopygia_guttata_gi_224047248_ref_XP_002196982_3e_18_89_0	Mmar_MMa14576	Mmar_MMa50851	Csav_015195	Mmar_MMa15458	Acar_00005314
HG_25852	Bsch_g12747	Bsch_g1788	Bsch_g70515	Bsch_g66829	Ctel_213196
HG_26258	Spur_001325_Spur_001325	Spur_005786_Dm3	Cgig_00302	Skow_20400m	Spur_017263_Spur_017263
HG_17723	Skow_17229m	Lgig_205446	Skow_22112m	Cgig_21790_F_box_LRR_repeat_protein_21_Source_UniProtKB_TrEMBL_Acc_K1QNB0	Cgig_21791	Pfuc_94236_1_06207_t1	Pfuc_8245_1_53138_t1	Pfuc_81751_1_49250_t1
HG_19314	Skow_00768m	Drer_077868_BTB_POZ_domain_containing_17b_Source_ZFIN_Acc_ZDB_GENE_091204_214_btbd17b	Hsap_Ensmbl0204347_BTB_POZ_domain_containing_17_Source_HGNC_Symbol_Acc_33758_BTBD17	Drer_074018_BTB_POZ_domain_containing_17a_Source_ZFIN_Acc_ZDB_GENE_130531_68_btbd17a	Acar_00014776	Ggal_037686	Isca_ISCW014872-PA
HG_14778	Dpul_123111	Pfuc_336464_1_14432_t1	Cint_022956	Skow_21109m	Skow_06259m	Skow_13430m	Skow_46181m	Skow_35085m	Lgig_175917	Skow_38279m
HG_16369	Skow_20629m	Cgig_17284	Skow_32089m	Skow_25805m	Skow_14876m	Pfuc_7246_1_67662_t1	Lgig_66886	Skow_08337m	Pfuc_16192_1_03684_t1
HG_8260	Hsap_Ensmbl0215186_golgin_A6_family_member_B_Source_HGNC_Symbol_Acc_32205_GOLGA6B	Hsap_Ensmbl0159289_golgin_A6_family_member_A_Source_HGNC_Symbol_Acc_13567_GOLGA6A	Hsap_Ensmbl0167195_golgin_A6_family_member_C_Source_HGNC_Symbol_Acc_32206_GOLGA6C	Hsap_Ensmbl0140478_golgin_A6_family_member_D_Source_HGNC_Symbol_Acc_32204_GOLGA6D	Hsap_Ensmbl0175265_golgin_A8_family_member_A_Source_HGNC_Symbol_Acc_31972_GOLGA8A	Hsap_Ensmbl0215252_golgin_A8_family_member_B_Source_HGNC_Symbol_Acc_31973_GOLGA8B	Hsap_Ensmbl0261739_golgin_A8_family_member_S_Source_HGNC_Symbol_Acc_44409_GOLGA8S	Hsap_Ensmbl0178115_golgin_A8_family_member_Q_Source_HGNC_Symbol_Acc_44408_GOLGA8Q	Hsap_Ensmbl0153666_golgin_A8_family_member_I_Source_HGNC_Symbol_Acc_26660_GOLGA8I	Hsap_Ensmbl0261967_golgin_A8_family_member_F_Source_HGNC_Symbol_Acc_32378_GOLGA8F	Hsap_Ensmbl0153684_golgin_A8_family_member_F_Source_HGNC_Symbol_Acc_32378_GOLGA8F	Hsap_Ensmbl0188626_golgin_A8_family_member_M_Source_HGNC_Symbol_Acc_44404_GOLGA8M	Hsap_Ensmbl0249931_golgin_A8_family_member_K_Source_HGNC_Symbol_Acc_38652_GOLGA8K	Hsap_Ensmbl0261247_golgin_A8_family_member_T_Source_HGNC_Symbol_Acc_44410_GOLGA8T	Hsap_Ensmbl0232653_golgin_A8_family_member_N_Source_HGNC_Symbol_Acc_44405_GOLGA8N	Hsap_Ensmbl0179938_golgin_A8_family_member_J_Source_HGNC_Symbol_Acc_38650_GOLGA8J	Hsap_Ensmbl0261794_golgin_A8_family_member_H_Source_HGNC_Symbol_Acc_37443_GOLGA8H	Hsap_Ensmbl0205281_golgin_A6_family_like_10_Source_HGNC_Symbol_Acc_37228_GOLGA6L10	Hsap_Ensmbl0196648_golgin_A6_family_like_20_Source_HGNC_Symbol_Acc_49391_GOLGA6L20	Hsap_Ensmbl0259243_golgin_A6_family_like_19_Source_HGNC_Symbol_Acc_49416_GOLGA6L19	Hsap_Ensmbl0215749_golgin_A6_family_like_18_Source_HGNC_Symbol_Acc_49415_GOLGA6L18	Hsap_Ensmbl0206127_golgin_A8_family_member_O_Source_HGNC_Symbol_Acc_44406_GOLGA8O	Hsap_Ensmbl0186399_golgin_A8_family_member_R_Source_HGNC_Symbol_Acc_44407_GOLGA8R	Hsap_Ensmbl0184206_golgin_A6_family_like_4_Source_HGNC_Symbol_Acc_27256_GOLGA6L4	Smim_6108_liver_stage_antigen_3_putative_Perkinsus_marinus_ATCC_50983_gi_294882837_ref_XP_002769845_0_006_46_6
HG_14842	Bsch_g3037	Bsch_g40197	Cint_010549	Csav_012346	Csav_012347	Csav_012345	Ctel_214443	Cint_026431	Odio_014546001	Hrob_188591
HG_61019	Drer_088575_Uncharacterized_protein_Source_UniProtKB_TrEMBL_Acc_F1RAV0_CABZ01077140_1	Hmic_1024600
HG_12946	Bsch_g19403	Bsch_g27324	Csav_004634	Cint_003871	Xtro_033241	Cgig_09347	Skow_41138m	Bflo_260818511	Ctel_225399	Pfuc_2267_1_44299_t1	Spur_001218_Spur_001218	Lgig_166819
HG_18096	Skow_17530m	Dmel_0028572_qtc_quick_to_court_Source_FlyBase_0028572	Isca_ISCW004752-PA	Tcas_270012237	Smim_51151_AGAP008614_PA_Anopheles_gambiae_str_PEST_gi_118785512_ref_XP_314710_3_1e_49_187	Znev_09893	Dpul_221069	Mmar_MMa13307
HG_11897	Cint_028108	Cint_028639	Skow_21004m	Dpul_19930	Dpul_19905	Skow_21003m	Hrob_92462	Dpul_70492	Skow_20977m	Skow_21002m	Skow_21008m	Skow_20982m	Skow_20979m	Skow_20997m
HG_20255	Cgig_07108	Pfuc_811_1_58267_t1	Lgig_235581	Smim_47994_hypothetical_protein_IscW_ISCW017261_Ixodes_scapularis_gi_241157760_ref_XP_002408152_4e_29_119	Skow_31382m	Ctel_202543	Isca_ISCW017261-PA
HG_7844	Znev_14747	Dpul_203591	Cele_000177_aqp_9_Protein_AQP_9_isoform_a_Source_RefSeq_mRNA_Acc_NM_001264219	Bmal_170591711	Rcul_t02422	Pfuc_9481_1_60609_t1	Cele_000178_aqp_10_Protein_AQP_10_aqp_10_mRNA_complete_cds_Source_RefSeq_mRNA_Acc_NM_063704	Rcul_t26962	Cele_000179_aqp_11_Protein_AQP_11_aqp_11_mRNA_complete_cds_Source_RefSeq_mRNA_Acc_NM_067420	Bmal_170571368	Cgig_01489_Putative_aquaporin_10_Source_UniProtKB_TrEMBL_Acc_K1QMA6	Lgig_137826	Bflo_260794084	Cgig_28539_Putative_aquaporin_10_Source_UniProtKB_TrEMBL_Acc_K1RA04	Ctel_65598	Dmel_0033807_AQP_aquaporin_Source_FlyBase_0033807	Smim_81819_PREDICTED_similar_to_aquaporin_putative_Tribolium_castaneum_gi_189239854_ref_XP_974208_3e_38_150	Pfuc_35868_1_33971_t1	Tcas_270012071	Skow_29214m	Lgig_205153	Skow_28559m	Spur_005585_Aqp	Isca_ISCW015444-PA	Hrob_178799	Mmar_MMa09593	Mmar_MMa35619
HG_10840	Pfuc_1062_1_51192_t1	Pfuc_871_1_51098_t1	Lgig_128383	Tcas_270001121	Mmar_MMa06641	Znev_16411	Ctel_88425	Isca_ISCW010019-PA	Xtro_061226	Skow_32236m	Rcul_t15627	Acar_00010021	Hrob_73239	Tspi_316979277	Tspi_316964756	Znev_05430
HG_11246	Bflo_260813157	Xtro_054965	Dmel_0015031_cype_cyclope_Source_FlyBase_0015031	Tcas_270011138	Znev_01849	Drer_038577_cytochrome_c_oxidase_subunit_VIc_Source_ZFIN_Acc_ZDB_GENE_040724_95_cox6c	Dpul_301871	Tcas_270001250	Hsap_Ensmbl0164919_cytochrome_c_oxidase_subunit_VIc_Source_HGNC_Symbol_Acc_2285_COX6C	Tcas_270011139	Smim_69456_PREDICTED_cytochrome_c_oxidase_subunit_6C_like_Acyrthosiphon_pisum_gi_193594280_ref_XP_001945818_2e_21_89_0	Isca_ISCW016559-PA	Ggal_030189	Dmel_0051644_CG31644	Skow_24883m
HG_6872	Xtro_021788	Lgig_106176	Acar_00002821	Hsap_Ensmbl0166979_eva_1_homolog_C_C_elegans_Source_HGNC_Symbol_Acc_13239_EVA1C	Cgig_04162	Dpul_69143	Drer_056024_eva_1_homolog_C_C_elegans_Source_ZFIN_Acc_ZDB_GENE_091204_329_eva1c	Ggal_007527	Smar_010871	Smim_43663_PREDICTED_uncharacterized_protein_C21orf63_homolog_Danio_rerio_gi_326673716_ref_XP_003199967_8e_19_88_6	Xtro_059114	Spur_017109_Gal_lec7	Dpul_235062	Bflo_260790489	Pfuc_1140_1_51218_t1	Mmar_MMa30350	Ggal_025562	Mmar_MMa45137	Dmel_0259821_CG42402	Ctel_226260	Tcas_270014783	Znev_18105	Skow_38398m	Rcul_t03484	Cele_009304_eva_1_Protein_EVA_1_isoform_a_eva_1_mRNA_complete_cds_Source_RefSeq_mRNA_Acc_NM_061189	Tspi_316968414	Lgig_210364	Hrob_159754	Smim_22968_PREDICTED_similar_to_AGAP003572_PA_Tribolium_castaneum_gi_189233947_ref_XP_974111_1e_10_68_2	Smim_1488_PREDICTED_similar_to_AGAP003572_PA_Tribolium_castaneum_gi_189233947_ref_XP_974111_2e_09_63_9	Cint_027763	Dpul_338762	Smim_22980_AGAP003572_PA_Anopheles_gambiae_str_PEST_gi_333468802_gb_EDO64155_9e_07_53_5
HG_13006	Cgig_01257	Pfuc_29912_1_11996_t1	Cgig_06815	Cgig_22726	Skow_20143m	Pfuc_38023_1_19654_t1	Pfuc_8683_1_31628_t1	Cgig_18749	Cgig_04751	Cgig_25184	Ggal_002413	Pfuc_3024_1_01306_t1
HG_10366	Skow_24796m	Bsch_g29216	Ctel_217795	Ctel_219797	Skow_39820m	Ctel_185206	Ctel_210060	Ctel_190444	Ctel_216588	Ctel_194589	Ctel_211438	Ctel_187701	Ctel_196226	Ctel_204807	Ctel_205772	Ctel_186889	Ctel_197440
HG_43683	Hmic_0204500	Egra_07708	Cint_024298
HG_6743	Pfuc_29_1_65191_t1	Xtro_019925	Cgig_14049_Period_circadian_protein_Source_UniProtKB_TrEMBL_Acc_K1PRV3	Isca_ISCW017274-PA	Znev_11419	Dmel_0003068_per_period_Source_FlyBase_0003068	Dpul_322497	Hsap_Ensmbl0179094_period_circadian_clock_1_Source_HGNC_Symbol_Acc_8845_PER1	Smim_54545_period_circadian_protein_putative_Ixodes_scapularis_gi_241173807_ref_XP_002410891_3e_132_431	Drer_010519_period_homolog_3_Drosophila_Source_ZFIN_Acc_ZDB_GENE_000804_1_per3	Ggal_008844	Ggal_033088	Bflo_260841793	Drer_056885_period_homolog_1a_Drosophila_Source_ZFIN_Acc_ZDB_GENE_011220_1_per1a	Tcas_270008118	Xtro_018104	Ggal_000796	Ctel_202301	Xtro_010997	Acar_00004695	Drer_012499_period_homolog_1b_Drosophila_Source_ZFIN_Acc_ZDB_GENE_040419_1_per1b	Hsap_Ensmbl0049246_period_circadian_clock_3_Source_HGNC_Symbol_Acc_8847_PER3	Drer_034503_period_homolog_2_Drosophila_Source_ZFIN_Acc_ZDB_GENE_011220_2_per2	Acar_00002744	Cele_018572_lin_42_Protein_LIN_42_isoform_c_lin_42_mRNA_complete_cds_Source_RefSeq_mRNA_Acc_NM_001027007	Bmal_170583129	Rcul_t37925	Lgig_165288	Tspi_316970264	Hsap_Ensmbl0132326_period_circadian_clock_2_Source_HGNC_Symbol_Acc_8846_PER2	Ggal_040177	Ggal_039821	Drer_078099_Uncharacterized_protein_Source_UniProtKB_TrEMBL_Acc_F1QDK0_CR391991_1	Mmar_MMa55770
HG_43442	Skow_01482m	Cgig_15339	Cgig_27038
HG_40971	Bsch_g31287	Bsch_g38522	Pfuc_13403_1_39487_t1
HG_33899	Cgig_27470	Pfuc_142804_1_64538_t1	Skow_41099m	Pfuc_251876_1_28744_t1
HG_9597	Ggal_036194	Acar_00000703	Hrob_148092	Znev_03236	Cele_010783_mrpl_36_Protein_MRPL_36_mrpl_36_mRNA_complete_cds_Source_RefSeq_mRNA_Acc_NM_001027509	Bmal_170595462	Bflo_260819152	Smim_10081_ribosomal_protein_L36_putative_Ixodes_scapularis_gi_241048565_ref_XP_002407296_2e_20_88_6	Dmel_0042112_mRpL36_mitochondrial_ribosomal_protein_L36_Source_FlyBase_0042112	Skow_10588m	Lgig_136847	Hsap_Ensmbl0171421_mitochondrial_ribosomal_protein_L36_Source_HGNC_Symbol_Acc_14490_MRPL36	Sman_091170_Ribosomal_protein_Source_UniProtKB_TrEMBL_Acc_G4VRI9	Sjap_0048690	Cgig_17724_Ribosomal_protein_Source_UniProtKB_TrEMBL_Acc_K1P952	Isca_ISCW016454-PA	Dpul_301505	Egra_09468	Emul_01748
HG_9732	Bsch_g44248	Bflo_260788362	Bflo_260788386	Csav_005062	Csav_005063	Spur_009911_Lefty_Lefty_Source_UniProtKB_TrEMBL_Acc_B3FNR6	Skow_29289m	Bsch_g740	Drer_019920_lefty1_Source_ZFIN_Acc_ZDB_GENE_990630_10_lft1	Acar_00005860	Ggal_015049	Cint_017464	Ggal_031318	Cint_017465	Drer_044059_lefty2_Source_ZFIN_Acc_ZDB_GENE_990630_11_lft2	Hsap_Ensmbl0243709_left_right_determination_factor_1_Source_HGNC_Symbol_Acc_6552_LEFTY1	Xtro_049017	Hsap_Ensmbl0143768_left_right_determination_factor_2_Source_HGNC_Symbol_Acc_3122_LEFTY2	Ctel_198732
HG_19778	Bsch_g39366	Lgig_161677	Lgig_176275	Lgig_161675	Lgig_169803	Lgig_161686	Lgig_232623
HG_33143	Lgig_130593	Lgig_147287	Skow_24066m	Pfuc_17508_1_25614_t1
HG_22817	Smar_007958	Bflo_260814360	Lgig_171890	Bflo_260808327	Smar_001854	Smar_007959
HG_19842	Bsch_g51632	Ctel_201484	Ctel_195278	Rcul_t09792	Cgig_24055	Dpul_309896	Pfuc_1629_1_00772_t1
HG_32094	Cint_025024	Csav_018982	Ctel_187213	Smim_10022_26S_protease_regulatory_subunit_6A_putative_Ixodes_scapularis_gi_241236668_ref_XP_002400913_1e_07_62_8
HG_17705	Avag_19968001	Avag_17439001	Avag_21018001	Avag_19967001	Avag_21017001	Avag_17438001	Bflo_260823348	Avag_58196001
HG_22712	Mmar_MMa46073	Odio_010863001	Odio_000238001	Odio_016801001	Odio_004981001	Odio_011571001
HG_26271	Emul_00225	Egra_09272	Gsal_10421_plasminogen_activator_inhibitor_1_rna_binding_protein_isoform_1	Hmic_0709500	Odio_016759001
HG_63138	Csav_008798	Pfuc_20793_1_62039_t1
HG_57620	Bsch_g38102	Smim_82348_PREDICTED_head_specific_guanylate_cyclase_like_Acyrthosiphon_pisum_gi_328717516_ref_XP_001944860_1e_12_72_8
HG_55691	Skow_33148m	Lgig_57178
HG_17431	Sman_194530	Sjap_0006460	Egra_01226	Emul_03907	Smim_73691_adenylate_kinase_isoenzyme_5_Danio_rerio_gi_156231006_ref_NP_001093554_3e_26_123	Spur_006117_Spur_006117	Rcul_t35651	Sjap_0006450
HG_60152	Skow_42375m	Pfuc_3988_1_59395_t1
HG_48137	Skow_36111m	Skow_22336m	Lgig_229710
HG_52095	Skow_22906m	Smar_012756	Tspi_316966593
HG_45392	Spur_023006_Hypp_2643	Ctel_188909	Ctel_210512
HG_44271	Cgig_27302	Pfuc_13762_1_68674_t1	Xtro_012766
HG_27648	Lgig_131411	Csav_002670	Lgig_60680	Smar_010752	Skow_09678m
HG_33366	Gsal_10799_pol_like_protein	Skow_33305m	Lgig_176104	Lgig_155368
HG_25888	Bsch_g13401	Bsch_g35291	Gsal_5799_insertion_element_is600_uncharacterized_31_kda	Bsch_g37595	Mmar_MMa19217
HG_71554	Lgig_156257	Skow_36775m
HG_25783	Bsch_g19576	Bsch_g54217	Bsch_g69591	Hrob_162521	Hrob_162304
HG_59708	Skow_06688m	Lgig_176966
HG_31670	Lgig_129993	Skow_08374m	Lgig_148227	Hrob_164466
HG_26189	Pfuc_254_1_07435_t1	Bflo_261289249	Bflo_260801152	Bflo_260786176	Bflo_260835642
HG_19519	Tcas_270017093	Tcas_270015425	Spur_027466_RtL_65	Tcas_270016715	Tcas_270015243	Tcas_270016108	Tcas_270015424
HG_28085	Ctel_200795	Ctel_215330	Skow_00063m	Bflo_260802764	Hrob_168280
HG_64682	Skow_40131m	Lgig_166745
HG_17759	Cgig_08808_Putative_Bcl_2_like_protein_antagonist_killer_2_Source_UniProtKB_TrEMBL_Acc_K1P6Q7	Cgig_06817	Cgig_08806	Pfuc_24421_1_69630_t1	Pfuc_8573_1_17329_t1	Skow_19037m	Spur_008292_Spur_008292	Pfuc_3625_1_66750_t1
HG_21509	Cgig_16939_PP2C_like_domain_containing_protein_C3orf48_Source_UniProtKB_TrEMBL_Acc_K1Q8H6	Csav_019492	Ctel_200297	Pfuc_45385_1_19947_t1	Pfuc_3536_1_37632_t1	Pfuc_3536_1_37631_t1
HG_22525	Odio_030733001	Smar_007299	Dpul_309932	Egra_08572	Emul_03243	Hmic_0596200
HG_17790	Gsal_4935_protein_smg8	Cgig_24805	Lgig_161576	Ctel_225997	Avag_62358001	Avag_08629001	Hrob_166330	Skow_36745m
HG_24252	Hrob_166030	Hrob_178627	Bflo_260817459	Bflo_260833817	Bflo_260786095
HG_22187	Bsch_g16267	Cint_010527	Xtro_060289	Xtro_029063	Cgig_13969	Skow_18192m
HG_14773	Pfuc_17339_1_54400_t1	Bsch_g18968	Pfuc_8363_1_31574_t1	Pfuc_20791_1_40249_t1	Pfuc_26726_1_04535_t1	Pfuc_183521_1_64710_t1	Pfuc_7445_1_52958_t1	Pfuc_20681_1_54698_t1	Pfuc_4807_1_16523_t1	Pfuc_88785_1_13408_t1
HG_20660	Isca_ISCW013539-PA	Znev_13908	Dmel_0030360_CG1806	Tcas_270003929	Skow_14905m	Smar_000398	Lgig_171966
HG_11925	Csav_016355	Ggal_037202	Xtro_000318	Acar_00020632	Acar_00008330	Drer_055897_zgc_154093_Source_ZFIN_Acc_ZDB_GENE_061103_517_zgc_154093	Drer_052783_CDC42_effector_protein_Rho_GTPase_binding_3_Source_ZFIN_Acc_ZDB_GENE_040912_89_cdc42ep3	Xtro_050314	Hsap_Ensmbl0149798_CDC42_effector_protein_Rho_GTPase_binding_2_Source_HGNC_Symbol_Acc_16263_CDC42EP2	Xtro_040018	Acar_00020653	Mmar_MMa32730	Drer_053959_CDC42_effector_protein_Rho_GTPase_binding_2_Source_ZFIN_Acc_ZDB_GENE_050320_104_cdc42ep2	Mmar_MMa50641
HG_16059	Bsch_g24122	Bsch_g57293	Pfuc_338_1_14998_t1	Cgig_02984_Tumor_necrosis_factor_receptor_superfamily_member_5_Source_UniProtKB_TrEMBL_Acc_K1QXH2	Pfuc_34035_1_48137_t1	Pfuc_1609_1_08037_t1	Pfuc_4587_1_01770_t1	Cgig_19984	Pfuc_57506_1_05623_t1
HG_18091	Cgig_12646	Pfuc_5866_1_09230_t1	Lgig_235676	Ctel_219503	Skow_02140m	Pfuc_62426_1_34694_t1	Spur_011153_Hypp_641	Bflo_260802997
HG_14194	Ctel_227826	Skow_28370m	Spur_014444_pABCt	Lgig_208867	Bflo_260820948	Smim_19600_ACYPI002360_Acyrthosiphon_pisum_gi_239799279_dbj_BAH70568_4e_53_184	Isca_ISCW007973-PA	Znev_10106	Dpul_308818	Mmar_MMa50943	Hrob_186052
HG_43888	Skow_43583m	Mmar_MMa38773	Smim_16366_t_box_transcription_factor_tbx2_putative_Ixodes_scapularis_gi_241588565_ref_XP_002403941_2e_04_50_1
HG_10466	Mmar_MMa15416	Dpul_318379	Smim_50951_AGAP001739_PA_Anopheles_gambiae_str_PEST_gi_333470044_gb_EDO63231_4e_12_78_2	Mmar_MMa43657	Tcas_270001051	Znev_12441	Smim_27772_AGAP001739_PA_Anopheles_gambiae_str_PEST_gi_333470044_gb_EDO63231_5e_11_75_1	Mmar_MMa15719	Dmel_0037565_CG9626	Znev_12440	Mmar_MMa32775	Mmar_MMa10645	Smim_27769_hypothetical_protein_DAPPUDRAFT_318379_Daphnia_pulex_gi_321469702_gb_EFX80681_0_009_48_5	Smim_50946_50946	Mmar_MMa17708	Spur_003680_Hypp_3092	Znev_12439
HG_10771	Znev_07726	Mmar_MMa37017	Dmel_0037672_sage_salivary_gland_expressed_bHLH_Source_FlyBase_0037672	Spur_002448_Sage	Dpul_222754	Skow_12695m	Spur_019543_Ube2w	Rcul_t35502	Spur_013119_Sage_1	Bflo_260798226	Isca_ISCW019994-PA	Spur_013120_Hypp_2070	Spur_012297_Hypp_2991	Spur_007615_Hypp_1735	Spur_012166_Spur_012166	Spur_003885_Hypp_1486
HG_76964	Spur_027760_Spur_027760	Pfuc_35200_1_12205_t1
HG_35895	Bflo_260837087	Lgig_158582	Bflo_260837089	Skow_20751m
HG_41236	Bflo_260829737	Skow_16798m	Ctel_210078
HG_32878	Skow_44528m	Isca_ISCW024777-PA	Skow_11847m	Spur_021341_Spur_021341
HG_34702	Lgig_238307	Avag_26305001	Avag_21144001	Spur_025652_Spur_025652
HG_64833	Ctel_130267	Skow_34543m
HG_32058	Skow_34945m	Ctel_210803	Ctel_210822	Ctel_210819
HG_5523	Skow_00531m	Skow_26755m	Skow_00523m	Skow_26788m	Skow_26741m	Skow_00530m	Skow_00541m	Skow_00528m	Skow_26758m	Skow_00524m	Skow_00525m	Skow_00532m	Skow_00526m	Skow_38907m	Skow_00527m	Skow_00529m	Skow_00522m	Skow_26757m	Bflo_260820828	Lgig_89152	Spur_024567_ClvhH1	Skow_27665m	Xtro_003084	Skow_34616m	Skow_28963m	Skow_00533m	Skow_00542m	Pfuc_14104_1_61304_t1	Skow_28959m	Skow_26798m	Skow_26787m	Skow_26762m	Skow_09872m	Skow_28962m	Skow_34615m	Drer_040344_linker_histone_H1M_Source_ZFIN_Acc_ZDB_GENE_030131_5614_h1m	Skow_00521m	Skow_38906m	Cgig_09149_Histone_H1oo_Source_UniProtKB_TrEMBL_Acc_K1Q4Y8	Mmar_MMa50669	Skow_26789m	Pfuc_1519_1_66003_t1	Lgig_79703	Ctel_80204	Skow_32801m	Skow_32802m
HG_5259	Bsch_g16040	Csav_008695	Cint_005177	Cgig_19917_Microsomal_triglyceride_transfer_protein_large_subunit_Source_UniProtKB_TrEMBL_Acc_K1Q6R4	Cgig_08268_Microsomal_triglyceride_transfer_protein_large_subunit_Source_UniProtKB_TrEMBL_Acc_K1PY02	Ggal_007172	Smim_82696_Microsomal_triglyceride_transfer_protein_large_subunit_Acromyrmex_echinatior_gi_332026918_gb_EGI67019_9e_23_107	Skow_36781m	Xtro_020494	Bsch_g54800	Bflo_260802246	Acar_00012114	Pfuc_7094_1_31328_t1	Lgig_229701	Tcas_270011566	Smar_002810	Ctel_227408	Znev_04919	Xtro_057440	Dpul_220651	Ggal_020019	Ggal_036833	Ggal_036831	Ggal_036834	Bsch_g54801	Drer_008637_microsomal_triglyceride_transfer_protein_Source_ZFIN_Acc_ZDB_GENE_040419_2_mtp	Acar_00008529	Spur_027852_Mttp	Csav_008697	Smim_82695_Microsomal_triglyceride_transfer_protein_large_subunit_precursor_putative_Pediculus_humanus_corporis_gi_242009012_ref_XP_002425287_3e_58_213	Mmar_MMa42142	Dmel_0032904_Mtp_Microsomal_triacylglycerol_transfer_protein_Source_FlyBase_0032904	Hrob_159026	Smim_30660_microsomal_triglyceride_transfer_protein_putative_Ixodes_scapularis_gi_241066484_ref_XP_002408357_3e_50_176	Smim_64829_PREDICTED_microsomal_triglyceride_transfer_protein_large_subunit_like_Bombus_terrestris_gi_340723945_ref_XP_003400347_1e_27_123	Isca_ISCW001634-PA	Ctel_144067	Avag_30523001	Cele_001099_dsc_4_Protein_DSC_4_dsc_4_mRNA_complete_cds_Source_RefSeq_mRNA_Acc_NM_067502	Rcul_t05276	Avag_30526001	Avag_30525001	Pfuc_140880_1_13898_t1	Hsap_Ensmbl0138823_microsomal_triglyceride_transfer_protein_Source_HGNC_Symbol_Acc_7467_MTTP	Drer_076271_microsomal_triglyceride_transfer_protein_Source_ZFIN_Acc_ZDB_GENE_040419_2_mtp	Ggal_028787	Hrob_159027	Smim_82679_PREDICTED_similar_to_CG9342_CG9342_PA_Tribolium_castaneum_gi_189240296_ref_XP_973610_7e_12_68_6	Avag_30524001
HG_31242	Skow_30163m	Ctel_198279	Ctel_215312	Cgig_16188
HG_22643	Skow_20402m	Cgig_26990	Pfuc_3154_1_30352_t1	Lgig_233086	Pfuc_7422_1_24216_t1	Pfuc_93832_1_42304_t1
HG_23354	Skow_17111m	Spur_010112_Hypp_608	Pfuc_4230_1_16323_t1	Spur_022905_Hypp_192	Spur_005968_Hypp_3076	Spur_010111_Hypp_607
HG_9308	Mmar_MMa35498	Ctel_197727	Bmal_170581844	Cele_021373_Y37E11AR_7_Protein_Y37E11AR_7_Y37E11AR_7_mRNA_complete_cds_Source_RefSeq_mRNA_Acc_NM_001028268	Tspi_316977069	Cgig_16979	Pfuc_14206_1_18100_t1	Lgig_166921	Hrob_161716	Ctel_206234	Znev_06004	Lgig_227775	Tcas_270010875	Cgig_21321	Ctel_214649	Rcul_t43803	Skow_06997m	Rcul_t35312	Hrob_180744	Isca_ISCW006605-PA
HG_15635	Spur_007881_Tmed6	Cint_023606	Smim_72962_cargo_transport_protein_EMP24_putative_Ixodes_scapularis_gi_241680652_ref_XP_002411573_3e_81_251	Hsap_Ensmbl0157315_transmembrane_emp24_protein_transport_domain_containing_6_Source_HGNC_Symbol_Acc_28331_TMED6	Xtro_038703	Ggal_000927	Acar_00003378	Drer_088079_transmembrane_emp24_protein_transport_domain_containing_6_Source_HGNC_Symbol_Acc_28331_TMED6	Hsap_Ensmbl0259900_Uncharacterized_protein_Source_UniProtKB_TrEMBL_Acc_J3QRW8_RP11_343C2_7
HG_20168	Cgig_00468_DNA_polymerase_lambda_Source_UniProtKB_TrEMBL_Acc_K1Q2N4	Cgig_19475_DNA_polymerase_lambda_Source_UniProtKB_TrEMBL_Acc_K1PV56	Pfuc_21767_1_25967_t1	Ctel_51126	Smim_26092_PREDICTED_Polymerase_DNA_directed_lambda_like_Saccoglossus_kowalevskii_gi_291228090_ref_XP_002734013_5e_10_70_5	Hrob_161347	Hsap_Ensmbl0166169_polymerase_DNA_directed_lambda_Source_HGNC_Symbol_Acc_9184_POLL
HG_18073	Cgig_09664_Putative_insulin_like_peptide_7_Source_UniProtKB_TrEMBL_Acc_K1PRU1	Lgig_155605	Pfuc_4176_1_01652_t1	Dmel_0044046_Ilp7_Insulin_like_peptide_7_Source_FlyBase_0044046	Znev_05166	Skow_07593m	Isca_ISCW002549-PA	Skow_07594m
HG_16241	Tspi_316960340	Skow_37971m	Skow_31976m	Skow_08270m	Skow_09097m	Skow_22161m	Skow_36578m	Skow_32092m	Skow_22087m
HG_15056	Pfuc_5567_1_45245_t1	Lgig_153334	Lgig_156854	Lgig_172050	Pfuc_237221_1_43072_t1	Pfuc_98123_1_49515_t1	Lgig_168081	Pfuc_291_1_00232_t1	Lgig_157511	Skow_05820m
HG_13296	Dmel_0031302_CG14340	Tcas_270007123	Dmel_0085380_CG34351	Znev_02979	Smar_011815	Smim_76744_PREDICTED_similar_to_CG34351_CG34351_PC_Tribolium_castaneum_gi_189237285_ref_XP_973785_2e_41_153	Smim_72313_PREDICTED_similar_to_CG34351_CG34351_PC_Tribolium_castaneum_gi_189237285_ref_XP_973785_1e_39_146	Dpul_50117	Skow_23338m	Isca_ISCW013075-PA	Smim_27252_PREDICTED_similar_to_CG34351_CG34351_PC_Tribolium_castaneum_gi_189237285_ref_XP_973785_4e_09_59_7	Bflo_260813653
HG_14104	Cgig_27903	Pfuc_12667_1_39365_t1	Lgig_228597	Skow_24318m	Lgig_234531	Lgig_234529	Ctel_224889	Lgig_234530	Lgig_228596	Spur_023831_Spur_023831	Ctel_204384
HG_11328	Lgig_236716	Ctel_221536	Smar_013682	Bflo_260826345	Isca_ISCW000886-PA	Skow_39519m	Znev_02667	Ggal_007019	Acar_00000976	Drer_035323_diablo_IAP_binding_mitochondrial_protein_a_Source_ZFIN_Acc_ZDB_GENE_040426_1303_diabloa	Xtro_008194	Hsap_Ensmbl0184047_diablo_IAP_binding_mitochondrial_protein_Source_HGNC_Symbol_Acc_21528_DIABLO	Drer_014956_diablo_IAP_binding_mitochondrial_protein_b_Source_ZFIN_Acc_ZDB_GENE_070112_202_diablob	Spur_004794_Spur_004794	Pfuc_85371_1_56686_t1
HG_13055	Skow_00453m	Pfuc_755_1_07657_t1	Lgig_176322	Lgig_157319	Lgig_157318	Lgig_231306	Lgig_230563	Sjap_0054140	Avag_37039001	Lgig_157304	Tspi_316966681	Bflo_260812187
HG_14071	Bflo_260783255	Pfuc_39338_1_55708_t1	Lgig_166523	Pfuc_167982_1_64648_t1	Pfuc_98785_1_64190_t1	Pfuc_26455_1_55149_t1	Pfuc_137341_1_42702_t1	Pfuc_89746_1_42234_t1	Pfuc_104712_1_64257_t1	Pfuc_135929_1_42682_t1	Pfuc_15652_1_39727_t1
HG_38758	Bflo_260792320	Ctel_187509	Ctel_195005
HG_44404	Skow_39106m	Hrob_150771	Lgig_113274
HG_82495	Skow_07350m	Avag_61357001
HG_43660	Lgig_159949	Skow_46037m	Skow_46078m
HG_27989	Skow_16484m	Skow_16500m	Ctel_107496	Bflo_260781957	Ctel_216913
HG_35057	Acar_00016671	Drer_071378_chromosome_19_open_reading_frame_70_Source_HGNC_Symbol_Acc_33702_C22H19orf70	Hsap_Ensmbl0174917_chromosome_19_open_reading_frame_70_Source_HGNC_Symbol_Acc_33702_C19orf70	Smim_9563_PREDICTED_protein_QIL1_like_Xenopus_Silurana_tropicalis_gi_301613755_ref_XP_002936370_2e_06_50_4
HG_34410	Skow_43087m	Lgig_119310	Skow_20694m	Skow_20700m
HG_23746	Ctel_213760	Hsap_Ensmbl0248871_TNFSF12_TNFSF13_readthrough_Source_HGNC_Symbol_Acc_33537_TNFSF12_TNFSF13	Drer_069376_tumor_necrosis_factor_ligand_superfamily_member_12_Source_ZFIN_Acc_ZDB_GENE_060929_376_tnfsf12	Acar_00014536	Hsap_Ensmbl0239697_tumor_necrosis_factor_ligand_superfamily_member_12_Source_HGNC_Symbol_Acc_11927_TNFSF12	Hsap_Ensmbl0161955_tumor_necrosis_factor_ligand_superfamily_member_13_Source_HGNC_Symbol_Acc_11928_TNFSF13
HG_25473	Ctel_220659	Odio_008072001	Odio_008074001	Pfuc_801_1_22303_t1	Pfuc_801_1_22304_t1
HG_19345	Lgig_231138	Cint_014549	Csav_017446	Csav_017451	Csav_017447	Cint_023507	Csav_017445
HG_23400	Smim_47198_Y0266_DICDI_RecName_Full_Uncharacterized_protein_DDB_G0290685_gi_205831268_sp_Q54G14_Y0266_DICDI_8e_06_53_1	Skow_08696m	Skow_08697m	Skow_08700m	Skow_08698m	Skow_08699m
HG_16633	Ctel_195776	Skow_35364m	Skow_06427m	Skow_06429m	Skow_06443m	Skow_06437m	Skow_06456m	Spur_007598_Spur_007598	Skow_35366m
HG_765	Cgig_10265_Tripartite_motif_containing_protein_45_Source_UniProtKB_TrEMBL_Acc_K1PJV5	Pfuc_2839_1_15958_t1	Pfuc_22694_1_33281_t1	Pfuc_10400_1_24737_t1	Cgig_05948_Tripartite_motif_containing_protein_45_Source_UniProtKB_TrEMBL_Acc_K1QII5	Pfuc_930_1_15287_t1	Pfuc_13252_1_03338_t1	Pfuc_43327_1_34269_t1	Pfuc_14979_1_25360_t1	Pfuc_88132_1_20687_t1	Cgig_22285_Tripartite_motif_containing_protein_45_Source_UniProtKB_TrEMBL_Acc_K1Q6M7	Bsch_g60570	Cgig_03252_Tripartite_motif_containing_protein_2_Source_UniProtKB_TrEMBL_Acc_K1PJC7	Cgig_03254_Transcription_intermediary_factor_1_beta_Source_UniProtKB_TrEMBL_Acc_K1PYX1	Pfuc_20_1_65180_t1	Cgig_09603_Tripartite_motif_containing_protein_56_Source_UniProtKB_TrEMBL_Acc_K1QMN2	Cgig_04341_Tripartite_motif_containing_protein_56_Source_UniProtKB_TrEMBL_Acc_K1R462	Cgig_15536_Tripartite_motif_containing_protein_45_Source_UniProtKB_TrEMBL_Acc_K1R1G8	Pfuc_7256_1_38494_t1	Pfuc_10792_1_10207_t1	Cgig_06379_Midline_2_Source_UniProtKB_TrEMBL_Acc_K1PSR6	Cgig_18971_Tripartite_motif_containing_protein_56_Source_UniProtKB_TrEMBL_Acc_K1QSF4	Cgig_08802_E3_ubiquitin_protein_ligase_TRIM33_Source_UniProtKB_TrEMBL_Acc_K1QNG4	Pfuc_2976_1_66519_t1	Pfuc_7872_1_53045_t1	Cgig_17488_E3_ubiquitin_protein_ligase_TRIM33_Source_UniProtKB_TrEMBL_Acc_K1QMJ9	Cgig_12790_Midline_1_Source_UniProtKB_TrEMBL_Acc_K1R4S8	Pfuc_12026_1_60975_t1	Cgig_01132_Tripartite_motif_containing_protein_56_Source_UniProtKB_TrEMBL_Acc_K1PLI1	Cgig_22011_Tripartite_motif_containing_protein_56_Source_UniProtKB_TrEMBL_Acc_K1QA01	Cgig_19647_Tripartite_motif_containing_protein_56_Source_UniProtKB_TrEMBL_Acc_K1PW84	Cgig_06109_Tripartite_motif_containing_protein_56_Source_UniProtKB_TrEMBL_Acc_K1P9D6	Cgig_09970_Tripartite_motif_containing_protein_3_Source_UniProtKB_TrEMBL_Acc_K1QC30	Cgig_15537_Tripartite_motif_containing_protein_45_Source_UniProtKB_TrEMBL_Acc_K1RBG4	Cgig_15538_Tripartite_motif_containing_protein_59_Source_UniProtKB_TrEMBL_Acc_K1RH54	Cgig_12906_Tripartite_motif_containing_protein_45_Source_UniProtKB_TrEMBL_Acc_K1R217	Pfuc_82802_1_20570_t1	Pfuc_7_1_14647_t1	Pfuc_52836_1_41564_t1	Cgig_02472_Tripartite_motif_containing_protein_45_Source_UniProtKB_TrEMBL_Acc_K1QKR9	Cgig_10217_Tripartite_motif_containing_protein_56_Source_UniProtKB_TrEMBL_Acc_K1PW54	Cgig_04343	Cgig_11985_Tripartite_motif_containing_protein_45_Source_UniProtKB_TrEMBL_Acc_K1PIX2	Cgig_18151	Cgig_11984	Cgig_27070	Cgig_18146_Tripartite_motif_containing_protein_45_Source_UniProtKB_TrEMBL_Acc_K1R1H7	Cgig_23890_Tripartite_motif_containing_protein_45_Source_UniProtKB_TrEMBL_Acc_K1RM57	Cgig_11981_Transcription_intermediary_factor_1_beta_Source_UniProtKB_TrEMBL_Acc_K1PQH4	Cgig_18148_Tripartite_motif_containing_protein_56_Source_UniProtKB_TrEMBL_Acc_K1REC7	Cgig_18145_Tripartite_motif_containing_protein_45_Source_UniProtKB_TrEMBL_Acc_K1QS36	Cgig_22097	Cgig_11982_Midline_2_Source_UniProtKB_TrEMBL_Acc_K1PXV2	Cgig_05988_E3_ubiquitin_protein_ligase_TRIM33_Source_UniProtKB_TrEMBL_Acc_K1PJW4	Pfuc_962_1_58322_t1	Pfuc_2276_1_44304_t1	Pfuc_6475_1_52780_t1	Pfuc_12037_1_03160_t1	Pfuc_132561_1_06533_t1	Pfuc_2312_1_51616_t1	Pfuc_7_1_14648_t1	Pfuc_5187_1_09062_t1	Cgig_20041_E3_ubiquitin_protein_ligase_TRIM33_Source_UniProtKB_TrEMBL_Acc_K1R0I2	Pfuc_21960_1_54806_t1	Cgig_23574_Tripartite_motif_containing_protein_45_Source_UniProtKB_TrEMBL_Acc_K1RB60	Pfuc_31814_1_62673_t1	Pfuc_40852_1_55793_t1	Pfuc_46626_1_55996_t1	Pfuc_17436_1_47100_t1	Pfuc_5030_1_30850_t1	Pfuc_82586_1_49266_t1	Pfuc_27661_1_33630_t1	Cgig_12899_Tripartite_motif_containing_protein_56_Source_UniProtKB_TrEMBL_Acc_K1QPP1	Cgig_17739_Putative_transcription_factor_PML_Source_UniProtKB_TrEMBL_Acc_K1QAC9	Pfuc_21629_1_62104_t1	Pfuc_10977_1_02996_t1	Pfuc_23837_1_04337_t1	Pfuc_4168_1_08828_t1	Cgig_27034_Tripartite_motif_containing_protein_56_Source_UniProtKB_TrEMBL_Acc_K1QI86	Pfuc_23342_1_11526_t1	Lgig_167823	Pfuc_39594_1_05091_t1	Pfuc_2106_1_44241_t1	Pfuc_9632_1_38939_t1	Pfuc_24452_1_33435_t1	Pfuc_3376_1_59218_t1	Pfuc_747_1_43796_t1	Cgig_28041_Tripartite_motif_containing_protein_3_Source_UniProtKB_TrEMBL_Acc_K1S4A3	Cgig_07901_Tripartite_motif_containing_protein_2_Source_UniProtKB_TrEMBL_Acc_K1QE01	Pfuc_655_1_36622_t1	Pfuc_97709_1_56906_t1	Pfuc_962_1_58321_t1	Cgig_19101_Tripartite_motif_containing_protein_3_Source_UniProtKB_TrEMBL_Acc_K1R3Q6	Pfuc_93226_1_06190_t1	Pfuc_9464_1_09958_t1	Pfuc_13899_1_18058_t1	Pfuc_4823_1_08993_t1	Cgig_08785_Tripartite_motif_containing_protein_3_Source_UniProtKB_TrEMBL_Acc_K1RZN5	Pfuc_7660_1_38616_t1	Pfuc_105188_1_71557_t1	Pfuc_96947_1_71463_t1	Pfuc_13528_1_61226_t1	Pfuc_42906_1_41274_t1	Pfuc_962_1_58323_t1	Pfuc_85819_1_49350_t1	Cgig_27071_Tripartite_motif_containing_protein_2_Source_UniProtKB_TrEMBL_Acc_K1R6M8	Pfuc_118087_1_35389_t1	Cgig_27629_Tripartite_motif_containing_protein_3_Source_UniProtKB_TrEMBL_Acc_K1QK54	Pfuc_45411_1_05330_t1	Lgig_170455	Cgig_02473	Pfuc_9464_1_09956_t1	Pfuc_4961_1_59669_t1	Pfuc_2890_1_23106_t1	Cgig_27706_Tripartite_motif_containing_protein_56_Source_UniProtKB_TrEMBL_Acc_K1QB16	Pfuc_16383_1_61607_t1	Pfuc_91795_1_20759_t1	Cgig_08221	Pfuc_7330_1_09533_t1	Pfuc_53956_1_12813_t1	Cgig_28544_Tripartite_motif_containing_protein_13_Source_UniProtKB_TrEMBL_Acc_K1QPR4	Cgig_27630_Tripartite_motif_containing_protein_56_Source_UniProtKB_TrEMBL_Acc_K1QRN1	Cgig_15780_Tripartite_motif_containing_protein_56_Source_UniProtKB_TrEMBL_Acc_K1PUY4	Cgig_14104_Tripartite_motif_containing_protein_56_Source_UniProtKB_TrEMBL_Acc_K1RAL8	Pfuc_24518_1_26178_t1	Cgig_06392_Tripartite_motif_containing_protein_56_Source_UniProtKB_TrEMBL_Acc_K1P947	Cgig_28043	Pfuc_11234_1_68295_t1	Pfuc_187872_1_21428_t1	Cgig_12041_Tripartite_motif_containing_protein_3_Source_UniProtKB_TrEMBL_Acc_K1QTR1	Cgig_28042	Pfuc_24518_1_26179_t1	Cgig_03750	Pfuc_5471_1_52551_t1	Cgig_28403_Tripartite_motif_containing_protein_2_Source_UniProtKB_TrEMBL_Acc_K1R7L0	Pfuc_13951_1_46694_t1	Cgig_18397_Tripartite_motif_containing_protein_47_Source_UniProtKB_TrEMBL_Acc_K1R2Z0	Cgig_13876	Pfuc_13951_1_46695_t1	Pfuc_36050_1_19580_t1	Lgig_158092	Pfuc_14617_1_25328_t1	Pfuc_62428_1_34695_t1	Pfuc_17571_1_39960_t1	Cgig_28543_Tripartite_motif_containing_protein_3_Source_UniProtKB_TrEMBL_Acc_K1QI57	Cgig_06110_Tripartite_motif_containing_protein_3_Source_UniProtKB_TrEMBL_Acc_K1PFJ3	Pfuc_16744_1_39852_t1	Pfuc_98433_1_56916_t1	Pfuc_4823_1_08994_t1	Pfuc_14979_1_25361_t1	Pfuc_28788_1_55273_t1	Pfuc_52591_1_41555_t1	Pfuc_58674_1_41702_t1	Pfuc_672_1_15177_t1	Pfuc_39536_1_55717_t1	Pfuc_87443_1_42199_t1	Pfuc_106317_1_64274_t1	Pfuc_19830_1_54616_t1	Pfuc_1407_1_37007_t1	Pfuc_66645_1_63676_t1	Pfuc_184312_1_42924_t1	Pfuc_33439_1_19499_t1	Pfuc_193109_1_42965_t1	Pfuc_60688_1_05685_t1	Pfuc_67631_1_27608_t1	Pfuc_14979_1_25362_t1	Pfuc_219355_1_72113_t1	Pfuc_21501_1_33190_t1	Pfuc_20978_1_33148_t1	Pfuc_17264_1_69063_t1	Cgig_05990	Pfuc_220395_1_50178_t1	Pfuc_37929_1_55630_t1	Cgig_10096	Pfuc_14833_1_61414_t1	Pfuc_5030_1_30849_t1	Pfuc_14833_1_61412_t1	Pfuc_47923_1_63310_t1	Pfuc_29390_1_19298_t1	Cgig_22890	Pfuc_157588_1_49976_t1	Pfuc_142746_1_71837_t1	Pfuc_9464_1_09957_t1	Pfuc_42209_1_19849_t1	Pfuc_3376_1_59217_t1	Pfuc_323736_1_07103_t1	Pfuc_17571_1_39959_t1	Pfuc_1218_1_15390_t1	Pfuc_130403_1_64471_t1	Pfuc_7828_1_17187_t1	Pfuc_16867_1_32741_t1	Pfuc_85916_1_35017_t1	Pfuc_66028_1_13032_t1	Pfuc_25879_1_04480_t1	Pfuc_105126_1_06329_t1	Pfuc_184127_1_42918_t1	Pfuc_31439_1_04774_t1	Pfuc_4304_1_30653_t1	Pfuc_5085_1_30865_t1	Pfuc_15497_1_39707_t1	Pfuc_35566_1_33964_t1	Pfuc_4961_1_59670_t1	Pfuc_19966_1_18687_t1	Pfuc_5628_1_52577_t1	Pfuc_29163_1_62560_t1	Pfuc_42154_1_12486_t1	Pfuc_9250_1_09917_t1	Pfuc_307910_1_28823_t1	Pfuc_5987_1_23924_t1
HG_18055	Bflo_260796045	Cgig_19003	Pfuc_7847_1_45740_t1	Lgig_232879	Ctel_223090	Spur_007394	Skow_07746m	Hrob_192362
HG_22110	Skow_06856m	Cgig_02214	Bflo_260832936	Lgig_236472	Cgig_11781	Skow_06876m
HG_13278	Smim_55528_PREDICTED_uncharacterized_protein_C15orf57_homolog_Xenopus_Silurana_tropicalis_gi_301622436_ref_XP_002940534_7e_08_55_8	Ctel_218226	Lgig_203931	Isca_ISCW018928-PA	Xtro_034895	Acar_00013676	Ggal_007390	Drer_073962_chromosome_15_open_reading_frame_57_Source_HGNC_Symbol_Acc_28295_C17H15orf57	Hsap_Ensmbl0128891_chromosome_15_open_reading_frame_57_Source_HGNC_Symbol_Acc_28295_C15orf57	Skow_33696m	Spur_017820_Hypp_845	Isca_ISCW018922-PA
HG_10735	Spur_019349_Il17_4	Spur_012845_Il17_3	Spur_019351_Il17_6	Spur_019350_Il17_5	Spur_022838_Il17_7	Spur_005983_Il17_1	Spur_012844_Il17_2	Lgig_172928	Pfuc_32457_1_48078_t1	Pfuc_8548_1_09780_t1	Skow_42055m	Pfuc_24776_1_26199_t1	Cgig_25754_Interleukin_17_like_protein_Source_UniProtKB_Swiss_Prot_Acc_A9XE49	Spur_030196_Il17_18	Skow_04347m	Pfuc_8564_1_24423_t1
HG_15102	Cgig_11920_SPRY_domain_containing_protein_3_Source_UniProtKB_TrEMBL_Acc_K1PX24	Ctel_222919	Lgig_160956	Avag_28062001	Pfuc_526_1_29308_t1	Pfuc_30217_1_26515_t1	Spur_002525_Spryd3	Skow_31180m	Avag_36174001	Avag_36173001
HG_33858	Cgig_25598	Xtro_061602	Ctel_205950	Dpul_334047
HG_41167	Bsch_g46318	Bsch_g57452	Pfuc_189_1_36369_t1
HG_40215	Bflo_260814019	Smar_013760	Bflo_260814015
HG_35344	Drer_093422_si_ch211_229b6_1_Source_ZFIN_Acc_ZDB_GENE_060503_311_si_ch211_229b6_1	Drer_097099_si_ch211_108d22_1_Source_ZFIN_Acc_ZDB_GENE_131126_61_si_ch211_108d22_1	Drer_095593_si_ch211_134c9_2_Source_ZFIN_Acc_ZDB_GENE_090312_73_si_ch211_134c9_2	Gsal_5469_uncharacterized_protein_loc101169551
HG_28882	Pfuc_5981_1_45327_t1	Skow_44074m	Pfuc_50875_1_63390_t1	Pfuc_81459_1_13239_t1	Skow_44077m
HG_34464	Pfuc_1698_1_22734_t1	Skow_35413m	Pfuc_27706_1_47846_t1	Lgig_168088
HG_9711	Dpul_314111	Dpul_246635	Dpul_314113	Dpul_100284	Dpul_100919	Dpul_228550	Skow_32817m	Dpul_243666	Dpul_316109	Dpul_237901	Dpul_314112	Dpul_240475	Dpul_240476	Dpul_103126	Dpul_98890	Dpul_105521	Dpul_320739	Dpul_222588	Dpul_260992
HG_31511	Cgig_09376_Methyltransferase_like_protein_12_mitochondrial_Source_UniProtKB_TrEMBL_Acc_K1QJC3	Pfuc_836_1_65652_t1	Xtro_060851	Lgig_230727
HG_33174	Cgig_12103	Pfuc_7683_1_09614_t1	Ctel_208891	Skow_40441m
HG_22438	Bsch_g34265	Bsch_g43397	Csav_008335	Cgig_09790_Hemicentin_1_Source_UniProtKB_TrEMBL_Acc_K1P696	Skow_10789m	Skow_17514m
HG_22574	Sjap_0001060	Sman_040110_Putative_thrombospondin_type_1_domain_containing_protein_Source_UniProtKB_TrEMBL_Acc_G4VKI8	Hmic_0534800	Emul_06623	Egra_08402	Odio_003717001
HG_17800	Bflo_260817372	Cgig_00420	Bflo_260820048	Lgig_173750	Bflo_260821912	Bflo_260786407	Bflo_260784565	Bflo_260795194
HG_14991	Ctel_92394	Ctel_106063	Bflo_260810702	Lgig_85780	Ctel_40640	Ctel_92402	Lgig_122440	Bflo_260783479	Bflo_260801739
HG_23180	Xtro_006310	Pfuc_2600_1_51742_t1	Drer_074667_AKT1_substrate_1_proline_rich_Source_ZFIN_Acc_ZDB_GENE_030131_482_akt1s1	Acar_00004833	Hsap_Ensmbl0204673_AKT1_substrate_1_proline_rich_Source_HGNC_Symbol_Acc_28426_AKT1S1	Mmar_MMa20211
HG_41728	Skow_21138m	Skow_21141m	Avag_40439001
HG_44335	Cint_000786	Csav_000846	Rcul_t07926
HG_7028	Bflo_260830501	Ctel_193549	Cgig_10544_Neuronal_PAS_domain_containing_protein_4_Source_UniProtKB_TrEMBL_Acc_K1PR04	Hsap_Ensmbl0174576_neuronal_PAS_domain_protein_4_Source_HGNC_Symbol_Acc_18983_NPAS4	Bmal_170587156	Pfuc_6538_1_09374_t1	Dmel_0039411_dys_dysfusion_Source_FlyBase_0039411	Skow_29825m	Smar_010807	Znev_03039	Tcas_270014947	Lgig_175042	Xtro_044457	Xtro_058667	Isca_ISCW012137-PA	Mmar_MMa20319	Smim_75841_hypoxia_inducible_factor_alpha_putative_Ixodes_scapularis_gi_241676672_ref_XP_002412572_1e_165_493	Dpul_107368	Drer_061920_neuronal_PAS_domain_protein_4_Source_HGNC_Symbol_Acc_18983_NPAS4_2_of_3	Drer_087753_neuronal_PAS_domain_protein_4b_Source_ZFIN_Acc_ZDB_GENE_091117_33_npas4b	Tspi_316978231	Drer_055752_neuronal_PAS_domain_protein_4a_Source_ZFIN_Acc_ZDB_GENE_060616_396_npas4a	Cele_000521_cky_1_Protein_CKY_1_isoform_a_cky_1_mRNA_complete_cds_Source_RefSeq_mRNA_Acc_NM_073783	Acar_00021040	Hrob_192742	Spur_009413_Nxf	Rcul_t24144	Isca_ISCW012136-PA	Dpul_107367	Smim_75842_dysfusion_isoform_D_Drosophila_melanogaster_gi_281362631_ref_NP_733137_3_2e_25_106	Cgig_10545	Lgig_239387
HG_28864	Lgig_125140	Lgig_101743	Lgig_147582	Lgig_101891	Skow_21767m
HG_74771	Mmar_MMa51662	Skow_12702m
HG_34510	Lgig_134464	Skow_11086m	Skow_13130m	Skow_35179m
HG_25983	Skow_19252m	Ctel_123628	Skow_16042m	Pfuc_8939_1_67955_t1	Pfuc_10895_1_46282_t1
HG_28149	Skow_42168m	Lgig_236400	Pfuc_198521_1_64770_t1	Skow_42166m	Smim_26518_3_unnamed_protein_product_Pseudomonas_mendocina_NK_01_gi_330504364_ref_YP_004381233_8e_09_60_8
HG_27269	Mmar_MMa30184	Csav_014593	Csav_014594	Cint_026089	Cint_028904
HG_28213	Hrob_176884	Hrob_175459	Spur_000936_Spur_000936	Spur_030143_Cd59_Sca2L2	Spur_013061_Spur_013061
HG_1082	Spur_020186_Sfrs6L	Spur_000124_Hypp_294	Spur_013196_Hypp_2075	Spur_012514_Col	Spur_021436_Hypp_2553	Spur_003306_Hypp_1442	Spur_026265_Hypp_2831	Spur_009069_Mid2L	Spur_002444_Syt9L	Spur_026028_Hypp_2814	Spur_016943_Hypp_852	Spur_024844_Spur_024844	Spur_009578_Hypp_1859	Spur_026029_Hypp_2815	Spur_021437_Hypp_2554	Spur_021900_Hypp_2586	Spur_022391_A1cfL	Spur_009577_trim2L	Spur_010583_Adamts1L_3	Cgig_08091_Tripartite_motif_containing_protein_3_Source_UniProtKB_TrEMBL_Acc_K1QGW9	Avag_43544001	Avag_14266001	Spur_017924_Hypp_902	Spur_005502_Hypp_450	Spur_024630_Hypp_1119	Spur_020866_Hypp_1000	Spur_018594_Hypp_918	Spur_021247_Hypp_1019	Spur_004594_Spur_004594	Pfuc_60865_1_48936_t1	Spur_020400_Hypp_973	Spur_018042_Hypp_906	Spur_002390_Hypp_354	Spur_015045_Kiaa0517L	Spur_024583_Hypp_2743	Spur_005824_Hypp_1609	Spur_021435_Hypp_2552	Spur_021434_Hypp_2551	Spur_020357_Hypp_972	Spur_005601_Hypp_455	Spur_018959_Hypp_2413	Spur_015258_Hypp_2203	Spur_020134_Hypp_965	Spur_006491_Hypp_483	Spur_015202_Hypp_775	Spur_025970_Hypp_1162	Spur_000704_Hypp_1281	Spur_000705_Hypp_1282	Spur_007385_Hypp_512	Spur_011132_Hypp_1962	Spur_024116_Hypp_1106	Spur_005823_Hypp_1608	Spur_009187_Hypp_1831	Spur_007888_Hypp_528	Spur_004987_Hypp_435	Spur_009116_Spur_009116	Spur_001443_Spur_001443	Spur_009117_Spur_009117	Spur_013606_Hypp_723	Spur_008153_Hypp_535	Spur_013605_Hypp_722	Spur_024858_Spur_024858	Spur_002916_Hypp_1419	Spur_015900_Spur_015900	Spur_006586_Hypp_485	Spur_005877_Spur_005877	Spur_021707_Spur_021707	Spur_007506_Spur_007506	Spur_005563_Hypp_452	Spur_010838_Hypp_1942	Spur_013234_Spur_013234	Spur_006806_Hypp_497	Spur_011131_Hypp_639	Spur_027574_Hypp_2910	Spur_021467_Spur_021467	Spur_015439_Hypp_784	Spur_000659_Hypp_312	Spur_027475_Spur_027475	Spur_007901_Hypp_531	Spur_017855_Hypp_896	Spur_005564_Hypp_453	Spur_022804_Hypp_1057	Spur_010837_Hypp_1941	Spur_018839_Hypp_923	Spur_009978_Hypp_599	Spur_009630_Hypp_583	Spur_010654_Hypp_1930	Spur_020665_Spur_020665	Spur_010581_Ctsr	Spur_006805_Hypp_496	Spur_019937_Hypp_952	Spur_017549_Hypp_2340	Spur_017550_Hypp_882	Bmal_170586816	Spur_010901_Hypp_1944	Spur_019938_Hypp_953	Spur_017108_Hypp_860	Spur_027473_Hypp_1204	Spur_005822_Hypp_1607	Spur_014077_Hypp_2126	Spur_012336_Hypp_2028	Spur_007889_Hypp_529	Spur_009699_Hypp_585	Spur_001189_Hypp_327	Spur_020571_Hypp_978	Spur_013233_Hypp_708	Spur_019250_Hypp_933	Spur_011979_Hypp_666	Spur_013146_Hypp_704	Spur_026965_Hypp_1194	Spur_024683_Hypp_1121	Spur_001216_Spur_001216	Spur_003571_Hypp_1463	Spur_001372_Hypp_1323	Spur_004427_Spur_004427	Spur_009519_Hypp_579	Spur_023322_Spur_023322	Spur_020572_Hypp_979	Spur_005562_Hypp_451	Spur_023105_Hypp_1072	Spur_004250_Hypp_408	Spur_019249_Hypp_2429	Spur_019248_Hypp_2428	Spur_008495_Hypp_550	Spur_024682_Hypp_1120	Spur_000626_Hypp_1267	Spur_015438_Hypp_783	Spur_012635_Hypp_689	Spur_025895_Hypp_2807	Spur_025971_Hypp_2808	Spur_004549_1_Spur_004549_1	Spur_007158_Hypp_508	Spur_017294_Hypp_872	Spur_022550_Hypp_2617	Spur_001257_Hypp_328	Spur_002327_Hypp_3102	Spur_013968_Hypp_2115	Spur_014756_Spur_014756	Spur_010582_Tif1	Spur_009379_Hypp_1847	Spur_022551_Hypp_1048	Spur_000713_Hypp_1284	Spur_019878_Spur_019878	Spur_002166_Hypp_1376	Spur_014863_Hypp_2176	Spur_007316_Hypp_1713	Spur_014644_Hypp_2163	Spur_027459_EctdL	Odio_000821001	Spur_018593_Hypp_2393	Spur_023103_Hypp_1071	Spur_012079_Hypp_2015	Spur_023987_Hypp_2703	Spur_010935_Hypp_1947	Spur_008570_Hypp_1792	Spur_022805_Spur_022805	Spur_002119_Spur_002119
HG_32171	Cint_012471	Csav_001048	Drer_077073_tetratricopeptide_repeat_ankyrin_repeat_and_coiled_coil_containing_1a_Source_ZFIN_Acc_ZDB_GENE_130530_819_tanc1a	Pfuc_64369_1_20358_t1
HG_23436	Skow_29273m	Lgig_159813	Skow_29270m	Skow_19848m	Skow_19851m	Skow_19849m
HG_14837	Skow_23421m	Skow_00734m	Skow_44710m	Skow_07089m	Skow_28222m	Ctel_217537	Ctel_198930	Skow_10654m	Ctel_214961	Skow_15608m
HG_20419	Skow_18549m	Avag_21581001	Avag_62504001	Avag_41786001	Skow_19883m	Bflo_260811249	Avag_66162001
HG_65111	Ctel_187526	Bflo_260792350
HG_23331	Cgig_28156	Skow_25902m	Bflo_260835506	Bflo_260803581	Bflo_260820288	Bflo_260785437
HG_5002	Lgig_155379	Lgig_174992	Pfuc_16293_1_32676_t1	Lgig_239376	Lgig_175249	Lgig_239377	Lgig_175250	Lgig_176393	Pfuc_619_1_07595_t1	Lgig_175705	Lgig_239578	Lgig_174567	Lgig_239176	Lgig_175245	Lgig_239573	Lgig_155380	Lgig_155381	Lgig_170115	Lgig_176496	Lgig_175005	Lgig_175706	Lgig_175669	Lgig_175237	Lgig_175704	Lgig_175671	Lgig_175708	Pfuc_32947_1_48097_t1	Lgig_239461	Lgig_165046	Lgig_175244	Lgig_175247	Lgig_238930	Bflo_260789914	Lgig_174561	Lgig_175248	Lgig_176076	Lgig_175665	Lgig_174568	Pfuc_1573_1_22657_t1	Lgig_163877	Lgig_174991	Lgig_175246	Lgig_174559	Lgig_175003	Lgig_175666	Lgig_175673	Lgig_174569	Lgig_174994	Lgig_175243	Lgig_175251	Lgig_175672	Lgig_174571
HG_12900	Pfuc_827_1_65647_t1	Pfuc_1922_1_15653_t1	Pfuc_733_1_00465_t1	Skow_06531m	Pfuc_2431_1_58908_t1	Skow_06535m	Skow_06647m	Pfuc_3304_1_66626_t1	Pfuc_6612_1_67478_t1	Pfuc_733_1_00466_t1	Pfuc_40807_1_48425_t1	Skow_06629m
HG_12426	Bflo_260788885	Bflo_260783978	Cgig_05463	Pfuc_14762_1_10735_t1	Lgig_239221	Skow_28974m	Bflo_260788264	Ctel_205748	Bflo_260799353	Skow_23776m	Bflo_260782949	Bflo_260803310	Bflo_260829591
HG_8032	Cele_006875_vab_9_Protein_VAB_9_vab_9_mRNA_complete_cds_Source_RefSeq_mRNA_Acc_NM_063435	Bmal_170590994	Dmel_0039014_CG6982	Smar_014163	Znev_11910	Mmar_MMa35244	Smim_51331_transmembrane_protein_putative_Ixodes_scapularis_gi_241862157_ref_XP_002416358_3e_99_296	Tcas_270013966	Isca_ISCW023462-PA	Lgig_182635	Dpul_306558	Ctel_228269	Bflo_260782961	Rcul_t10845	Skow_32569m	Bflo_260782959	Bmal_170590996	Cgig_10411	Spur_018216_Tmem47	Lgig_159484	Rcul_t36853	Hrob_163309	Cgig_24266	Pfuc_8708_1_09820_t1	Rcul_t35339	Avag_58548001
HG_14017	Skow_43498m	Cgig_01828	Cgig_04056	Cgig_16456	Pfuc_15837_1_61554_t1	Pfuc_87439_1_42197_t1	Pfuc_13044_1_53895_t1	Skow_40554m	Skow_27603m	Skow_32576m	Skow_42054m
HG_13273	Pfuc_17492_1_25611_t1	Dpul_304650	Skow_25937m	Skow_32881m	Skow_32914m	Skow_27371m	Skow_40264m	Skow_12178m	Skow_36969m	Skow_46441m	Skow_35905m	Skow_17639m
HG_11377	Pfuc_965_1_65706_t1	Pfuc_114292_1_06405_t1	Pfuc_2687_1_51772_t1	Pfuc_17557_1_32827_t1	Pfuc_965_1_65707_t1	Pfuc_3143_1_66583_t1	Pfuc_186417_1_57404_t1	Pfuc_11531_1_10336_t1	Pfuc_6127_1_16853_t1	Pfuc_21559_1_47462_t1	Pfuc_19437_1_69264_t1	Pfuc_3484_1_66707_t1	Pfuc_24351_1_19000_t1	Bflo_260824021	Pfuc_26923_1_04549_t1
HG_45269	Spur_014638_Hypp_2162	Lgig_170556	Spur_006841_Hypp_498
HG_7060	Cele_009325_F32D8_15_Protein_F32D8_15_F32D8_15_mRNA_complete_cds_Source_RefSeq_mRNA_Acc_NM_001129464	Bmal_170571806	Tspi_316977498	Pfuc_5229_1_67200_t1	Ggal_039696	Drer_070423_zgc_153157_Source_ZFIN_Acc_ZDB_GENE_060825_224_zgc_153157	Hrob_176915	Bflo_260781305	Ctel_80737	Cgig_06657	Smar_010246	Rcul_t33017	Hrob_86343	Smim_31832_AGAP000104_PA_Anopheles_gambiae_str_PEST_gi_58381164_ref_XP_311045_5e_14_73_6	Dpul_305486	Znev_07308	Smim_80077_AGAP000104_PA_Anopheles_gambiae_str_PEST_gi_58381164_ref_XP_311045_5e_09_58_9	Dmel_0260812_inaF_D_inaF_D_Source_FlyBase_0260812	Egra_10162	Skow_05166m	Emul_10039	Sjap_0201070	Tcas_270010694	Skow_05167m	Cgig_06656	Pfuc_5229_1_67199_t1	Isca_ISCW009566-PA	Hsap_Ensmbl0257704_proline_rich_24_Source_HGNC_Symbol_Acc_27406_PRR24	Hrob_191852	Dpul_305487	Avag_15722001	Pfuc_2070_1_44227_t1
HG_34669	Ctel_213103	Skow_08626m	Smim_21024_nerve_growth_factor_like_protein_precursor_Saccoglossus_kowalevskii_gi_269784891_ref_NP_001161597_5e_08_57_8	Mmar_MMa34044
HG_34428	Lgig_88389	Bflo_260783572	Lgig_89533	Skow_13429m
HG_32901	Cele_022536_ZC178_2_Protein_ZC178_2_ZC178_2_mRNA_complete_cds_Source_RefSeq_mRNA_Acc_NM_072842	Skow_22800m	Skow_05305m	Skow_44563m
HG_63848	Skow_42325m	Lgig_105176
HG_27387	Cgig_12907	Pfuc_5599_1_45250_t1	Ctel_193887	Skow_34851m	Lgig_232678
HG_25860	Bsch_g21189	Bsch_g46842	Bsch_g64785	Bsch_g21448	Hrob_178286
HG_21827	Lgig_173412	Ggal_033760	Skow_05861m	Hsap_Ensmbl0173456_ring_finger_protein_26_Source_HGNC_Symbol_Acc_14646_RNF26	Drer_074074_ring_finger_protein_26_Source_ZFIN_Acc_ZDB_GENE_060727_1_rnf26	Isca_ISCW008867-PA
HG_27282	Cgig_08442_Ankyrin_repeat_domain_containing_protein_6_Source_UniProtKB_TrEMBL_Acc_K1PSM7	Pfuc_1941_1_44196_t1	Skow_03502m	Mmar_MMa31744	Dpul_96290
HG_17836	Spur_014759_Fn3_Igf_37	Pfuc_211509_1_06889_t1	Skow_44950m	Skow_22201m	Skow_39211m	Pfuc_16154_1_68933_t1	Spur_005432_Hypp_447	Pfuc_15879_1_54239_t1
HG_5502	Cele_017364_clec_7_Protein_CLEC_7_clec_7_mRNA_complete_cds_Source_RefSeq_mRNA_Acc_NM_072464	Cele_012103_clec_12_Protein_CLEC_12_clec_12_mRNA_complete_cds_Source_RefSeq_mRNA_Acc_NM_060765	Cele_010399_clec_13_Protein_CLEC_15_clec_15_mRNA_complete_cds_Source_RefSeq_mRNA_Acc_NM_060795	Cele_008294_clec_11_Protein_CLEC_11_clec_11_mRNA_complete_cds_Source_RefSeq_mRNA_Acc_NM_060761	Cele_009857_clec_28_Protein_CLEC_28_isoform_a_clec_28_mRNA_complete_cds_Source_RefSeq_mRNA_Acc_NM_001028779	Cele_008477_clec_17_Protein_CLEC_17_clec_17_mRNA_complete_cds_Source_RefSeq_mRNA_Acc_NM_060751	Cele_019917_clec_43_Protein_CLEC_43_clec_43_mRNA_complete_cds_Source_RefSeq_mRNA_Acc_NM_061458	Cele_008891_clec_42_Protein_CLEC_42_clec_42_mRNA_complete_cds_Source_RefSeq_mRNA_Acc_NM_075156	Cele_007153_clec_41_Protein_CLEC_41_clec_41_mRNA_complete_cds_Source_RefSeq_mRNA_Acc_NM_073870	Cele_012023_clec_34_Protein_CLEC_34_clec_34_mRNA_complete_cds_Source_RefSeq_mRNA_Acc_NM_074833	Cele_013608_clec_35_Protein_CLEC_35_isoform_a_clec_35_mRNA_complete_cds_Source_RefSeq_mRNA_Acc_NM_001269798	Cele_009854_clec_31_Protein_CLEC_31_clec_31_mRNA_complete_cds_Source_RefSeq_mRNA_Acc_NM_074857	Cele_012583_clec_4_Protein_CLEC_4_clec_4_mRNA_complete_cds_Source_RefSeq_mRNA_Acc_NM_064287	Cele_019928_clec_44_Protein_CLEC_44_clec_44_mRNA_complete_cds_Source_RefSeq_mRNA_Acc_NM_061450	Cele_013607_clec_27_Protein_CLEC_27_clec_27_mRNA_complete_cds_Source_RefSeq_mRNA_Acc_NM_074856	Cele_016450_clec_5_Protein_CLEC_5_clec_5_mRNA_complete_cds_Source_RefSeq_mRNA_Acc_NM_065621	Cele_011853_clec_40_Protein_CLEC_40_clec_40_mRNA_complete_cds_Source_RefSeq_mRNA_Acc_NM_074851	Cele_015198_clec_2_Protein_CLEC_2_clec_2_mRNA_complete_cds_Source_RefSeq_mRNA_Acc_NM_062026	Cele_016577_clec_3_Protein_CLEC_3_clec_3_mRNA_complete_cds_Source_RefSeq_mRNA_Acc_NM_062025	Cele_219321_T07H3_10_Protein_T07H3_10_T07H3_10_mRNA_complete_cds_Source_RefSeq_mRNA_Acc_NM_001267103	Cele_013493_clec_9_Protein_CLEC_9_clec_9_mRNA_complete_cds_Source_RefSeq_mRNA_Acc_NM_074826	Cele_015403_clec_10_Protein_CLEC_10_clec_10_mRNA_complete_cds_Source_RefSeq_mRNA_Acc_NM_061324	Cele_010169_clec_18_Protein_CLEC_18_clec_18_mRNA_complete_cds_Source_RefSeq_mRNA_Acc_NM_060708	Cele_009855_clec_22_Protein_CLEC_22_clec_22_mRNA_complete_cds_Source_RefSeq_mRNA_Acc_NM_074858	Cele_012025_clec_38_Protein_CLEC_38_clec_38_mRNA_complete_cds_Source_RefSeq_mRNA_Acc_NM_074832	Cele_012582_clec_8_Protein_CLEC_8_clec_8_mRNA_complete_cds_Source_RefSeq_mRNA_Acc_NM_064286	Cele_007152_clec_225_Protein_CLEC_225_isoform_b_clec_225_mRNA_complete_cds_Source_RefSeq_mRNA_Acc_NM_001026179	Cele_020220_clec_140_Protein_CLEC_140_clec_140_mRNA_complete_cds_Source_RefSeq_mRNA_Acc_NM_062425	Cele_011668_clec_47_Protein_CLEC_47_clec_47_mRNA_complete_cds_Source_RefSeq_mRNA_Acc_NM_074343	Cele_017199_clec_45_Protein_CLEC_45_clec_45_mRNA_complete_cds_Source_RefSeq_mRNA_Acc_NM_072576	Cele_016451_clec_6_Protein_CLEC_6_clec_6_mRNA_complete_cds_Source_RefSeq_mRNA_Acc_NM_065622	Cele_017202_clec_46_Protein_CLEC_46_clec_46_mRNA_complete_cds_Source_RefSeq_mRNA_Acc_NM_072575	Cele_009859_clec_33_Protein_CLEC_33_clec_33_mRNA_complete_cds_Source_RefSeq_mRNA_Acc_NM_074861	Cele_018105_clec_19_Protein_CLEC_19_clec_19_mRNA_complete_cds_Source_RefSeq_mRNA_Acc_NM_061665	Cele_044332_clec_36_Protein_CLEC_36_clec_36_mRNA_complete_cds_Source_RefSeq_mRNA_Acc_NM_001028979	Cele_009860_clec_32_Protein_CLEC_32_clec_32_mRNA_complete_cds_Source_RefSeq_mRNA_Acc_NM_001028781	Cele_012022_clec_39_Protein_CLEC_39_clec_39_mRNA_complete_cds_Source_RefSeq_mRNA_Acc_NM_074835	Cele_012024_clec_29_Protein_CLEC_29_clec_29_mRNA_complete_cds_Source_RefSeq_mRNA_Acc_NM_074834	Cele_013609_clec_37_Protein_CLEC_37_clec_37_mRNA_complete_cds_Source_RefSeq_mRNA_Acc_NM_074854	Cele_011852_clec_26_Protein_CLEC_26_clec_26_mRNA_complete_cds_Source_RefSeq_mRNA_Acc_NM_074853	Cele_009856_clec_24_Protein_CLEC_24_isoform_b_clec_24_mRNA_complete_cds_Source_RefSeq_mRNA_Acc_NM_001269800	Cele_020328_clec_20_Protein_CLEC_20_clec_20_mRNA_complete_cds_Source_RefSeq_mRNA_Acc_NM_061602	Cele_020327_clec_21_Protein_CLEC_21_clec_21_mRNA_complete_cds_Source_RefSeq_mRNA_Acc_NM_061601	Cele_044331_clec_25_Protein_CLEC_25_clec_25_mRNA_complete_cds_Source_RefSeq_mRNA_Acc_NM_001028978	Cele_020221_T05A7_3_Protein_T05A7_3_T05A7_3_mRNA_complete_cds_Source_RefSeq_mRNA_Acc_NM_062426	Skow_26790m
HG_26025	Bsch_g17850	Bsch_g22	Bsch_g17851	Csav_003936	Tcas_270013535
HG_22369	Smim_45514_E3_ubiquitin_ligase_putative_Ixodes_scapularis_gi_241606637_ref_XP_002406278_8e_172_564	Bflo_260787701	Spur_000634_Hecw1L	Mmar_MMa54366	Rcul_t19767	Mmar_MMa09868
HG_59278	Bflo_260820126	Gsal_7570_zen_1
HG_23385	Cint_015376	Csav_002618	Bflo_260810599	Spur_007098_Spur_007098	Mmar_MMa21116	Skow_40222m
HG_19322	Znev_09595	Skow_13289m	Cgig_13370	Lgig_171934	Pfuc_40712_1_34173_t1	Pfuc_6887_1_60143_t1	Spur_016775_Hypp_842
HG_23280	Cgig_22376	Cint_018146	Bflo_260804879	Bflo_260804885	Bflo_260822364	Bflo_260804889
HG_20432	Ctel_59884	Ctel_102672	Mmar_MMa01723	Ctel_56069	Ctel_48906	Bflo_260784043	Skow_19394m
HG_16200	Bsch_g6619	Hrob_187844	Smim_72174_PREDICTED_serine_threonine_protein_kinase_PLK4_isoform_Canis_lupus_familiaris_gi_73983922_ref_XP_533295_5e_16_80_5
HG_15087	Isca_ISCW014102-PA	Skow_32970m	Mmar_MMa27354	Ctel_217706	Lgig_161061	Dpul_300112	Mmar_MMa32697	Smim_50328_nerve_growth_factor_like_protein_precursor_Saccoglossus_kowalevskii_gi_269784891_ref_NP_001161597_2e_19_92_0	Isca_ISCW010810-PA	Spur_001225_Ggdef
HG_12303	Ctel_188567	Ctel_218472	Ctel_186742	Ctel_218199	Ctel_215715	Ctel_228394	Ctel_187663	Ctel_204723	Ctel_209013	Ctel_197157	Ctel_201924	Ctel_199219	Bflo_260814436
HG_45556	Bflo_260814942	Smim_21864_PREDICTED_voltage_dependent_calcium_channel_type_D_subunit_alpha_like_Apis_mellifera_gi_328789684_ref_XP_003251306_1e_27_121	Mmar_MMa40964
HG_14030	Spur_010180_Tnfrsf_cl1	Spur_026216_Tnfrsf_cl2	Skow_45031m	Skow_44412m	Skow_17267m	Skow_17264m	Skow_17272m	Skow_07666m	Pfuc_98230_1_28075_t1	Skow_36238m	Skow_17417m
HG_11085	Acar_00006720	Xtro_039786	Ggal_009313	Hsap_Ensmbl0183762_kringle_containing_transmembrane_protein_1_Source_HGNC_Symbol_Acc_17550_KREMEN1	Bflo_260828147	Bflo_260828145	Xtro_063756	Xtro_043144	Bflo_260828143	Drer_062579_kringle_containing_transmembrane_protein_1_Source_ZFIN_Acc_ZDB_GENE_070705_262_kremen1	Bsch_g1150	Hsap_Ensmbl0131650_kringle_containing_transmembrane_protein_2_Source_HGNC_Symbol_Acc_18797_KREMEN2	Bsch_g21303	Bflo_260796953	Isca_ISCW011362-PA
HG_43691	Avag_40311001	Hsap_Ensmbl0140829_DEAH_Asp_Glu_Ala_His_box_polypeptide_38_Source_HGNC_Symbol_Acc_17211_DHX38	Avag_61499001
HG_45282	Bflo_260820485	Skow_22321m	Lgig_89889
HG_43386	Lgig_144929	Hsap_Ensmbl0204533_Uncharacterized_protein_Source_UniProtKB_TrEMBL_Acc_H7BYB4_AC024580_1	Lgig_76828
HG_7214	Cgig_21229	Pfuc_3235_1_44623_t1	Lgig_234592	Ctel_207399	Mmar_MMa34645	Acar_00005176	Xtro_012484	Drer_096989_family_with_sequence_similarity_110_member_C_Source_HGNC_Symbol_Acc_33340_FAM110C	Bflo_260829913	Drer_088073_family_with_sequence_similarity_110_member_B_Source_ZFIN_Acc_ZDB_GENE_050626_70_fam110b	Ggal_024834	Hsap_Ensmbl0169122_family_with_sequence_similarity_110_member_B_Source_HGNC_Symbol_Acc_28587_FAM110B	Acar_00010891	Ggal_026342	Smim_2900_glycine_arginine_rich_protein_Danio_rerio_gi_130502136_ref_NP_001076395_2e_12_75_1	Dmel_0035477_CG14982	Tcas_270009970	Znev_03160	Spur_012981_Hypp_85	Acar_00017512	Ggal_002206	Drer_062517_family_with_sequence_similarity_110_member_D_Source_HGNC_Symbol_Acc_25860_FAM110D	Hsap_Ensmbl0184731_family_with_sequence_similarity_110_member_C_Source_HGNC_Symbol_Acc_33340_FAM110C	Xtro_036569	Acar_00005217	Xtro_042515	Drer_015293_family_with_sequence_similarity_110_member_A_Source_ZFIN_Acc_ZDB_GENE_030521_6_fam110a	Hsap_Ensmbl0125898_family_with_sequence_similarity_110_member_A_Source_HGNC_Symbol_Acc_16188_FAM110A	Smar_005383	Dpul_310954	Skow_34669m
HG_44097	Pfuc_13167_1_39459_t1	Odio_000394001	Odio_015978001
HG_39290	Cgig_08335_Homeobox_protein_TGIF2LX_Source_UniProtKB_TrEMBL_Acc_K1QDG5	Pfuc_56058_1_56203_t1	Bflo_260816495
HG_34441	Skow_22135m	Ctel_100543	Ctel_100590	Ctel_144534
HG_5738	Spur_001784_Hypp_339	Spur_006074_RtL_68	Spur_003151_EnRTL3	Spur_023194_Endrvt45	Spur_027186_Endrvt52	Ctel_207317	Spur_000944_Hypp_1296	Spur_013280_PppL_197	Spur_006868_Endrvt63	Spur_021250_EndrvtL_2	Spur_027458_Spur_027458	Ctel_216682	Ctel_205812	Ctel_215790	Ctel_198356	Ctel_185167	Ctel_192370	Ctel_202217	Ctel_211531	Ctel_213792	Ctel_202136	Spur_027478_PppL_285	Spur_005233_PppL_243	Ctel_202158	Ctel_190770	Ctel_217985	Spur_009541_Spur_009541	Ctel_213423	Ctel_218687	Spur_027771_Endrvt118	Spur_026139_PppL_282	Spur_024296_Spur_024296	Spur_009148_Spur_009148	Spur_017273_Spur_017273	Ctel_80650	Spur_020671_Spur_020671	Ctel_191138	Sjap_0317300	Spur_013558_Hypp_2089	Sjap_0308720	Ctel_189813	Ctel_192773	Skow_42756m	Spur_020932_Spur_020932
HG_26489	Avag_35761001	Avag_35818001	Avag_17072001	Odio_005456001	Spur_020041_Hypp_2479
HG_28008	Ctel_134	Ctel_21848	Hrob_188676	Hrob_192910	Spur_007311_Spur_007311
HG_63861	Lgig_135068	Skow_06014m
HG_64741	Skow_42003m	Lgig_157286
HG_26007	Isca_ISCW024287-PA	Avag_32265001	Avag_29522001	Isca_ISCW024653-PA	Odio_003870001
HG_22656	Bflo_260817866	Cgig_11188_TNFAIP3_interacting_protein_2_Source_UniProtKB_TrEMBL_Acc_K1R4H5	Pfuc_2479_1_15834_t1	Lgig_231392	Bflo_260817864	Ctel_223974
HG_15889	Bflo_260836218	Mmar_MMa40058	Spur_007624_Ros_1	Smim_66730_PREDICTED_similar_to_Proto_oncogene_tyrosine_protein_kinase_ROS_precursor_c_ros_partial_Strongylocentrotus_purpuratus_gi_115927493_ref_XP_793523_6e_08_56_2	Hrob_159207	Ctel_210986	Drer_087197_v_ros_UR2_sarcoma_virus_oncogene_homolog_1_avian_Source_ZFIN_Acc_ZDB_GENE_020506_1_ros1	Smim_66731_AGAP000015_PA_Anopheles_gambiae_str_PEST_gi_333467403_gb_EAL41314_4_4e_26_112	Mmar_MMa46818
HG_22487	Spur_028856_Spur_028856	Spur_024572_Endrvt108	Ctel_190649	Spur_006553_Spur_006553	Spur_024898_Spur_024898	Spur_025261_Hypp_2785
HG_8815	Hsap_Ensmbl0100403_zinc_finger_CCCH_type_containing_7B_Source_HGNC_Symbol_Acc_30869_ZC3H7B	Xtro_036248	Acar_00004809	Bsch_g27053	Cint_019406	Csav_017513	Acar_00005365	Ggal_019488	Drer_021047_zinc_finger_CCCH_type_containing_7A_Source_ZFIN_Acc_ZDB_GENE_040426_2776_zc3h7a	Ggal_004959	Drer_079721_zinc_finger_CCCH_type_containing_7B_Source_HGNC_Symbol_Acc_30869_ZC3H7B_2_of_3	Xtro_013876	Drer_055930_zinc_finger_CCCH_type_containing_7B_Source_ZFIN_Acc_ZDB_GENE_080208_7_zc3h7b	Odio_012545001	Odio_010723001	Hrob_68674	Rcul_t31091	Drer_095045_zinc_finger_CCCH_type_containing_7B_Source_HGNC_Symbol_Acc_30869_ZC3H7B_3_of_3	Hsap_Ensmbl0122299_zinc_finger_CCCH_type_containing_7A_Source_HGNC_Symbol_Acc_30959_ZC3H7A	Hrob_164364	Skow_30810m	Rcul_t17268
HG_14768	Skow_17662m	Skow_20704m	Skow_44465m	Skow_05823m	Skow_29725m	Skow_07055m	Odio_016366001	Skow_20014m	Isca_ISCW016102-PA	Skow_31508m
HG_23431	Bflo_260787629	Ctel_191809	Ctel_191810	Ctel_212433	Ctel_216283	Ctel_200315
HG_16495	Cint_001755	Csav_006641	Csav_006637	Skow_09670m	Skow_00160m	Skow_43260m	Skow_26203m	Skow_26685m	Lgig_91113
HG_22077	Ggal_016903	Ggal_016905	Hsap_Ensmbl0138722_multimerin_1_Source_HGNC_Symbol_Acc_7178_MMRN1	Cgig_08438_Multimerin_1_Source_UniProtKB_TrEMBL_Acc_K1QD20	Xtro_051004	Acar_00013149
HG_23093	Hsap_Ensmbl0184281_tumor_suppressing_subtransferable_candidate_4_Source_HGNC_Symbol_Acc_12386_TSSC4	Xtro_053605	Acar_00002650	Ggal_038511	Drer_036144_tumor_suppressing_subtransferable_candidate_4_Source_HGNC_Symbol_Acc_12386_TSSC4	Smim_56830_PREDICTED_protein_TSSC4_like_Meleagris_gallopavo_gi_326920156_ref_XP_003206341_3e_08_60_8
HG_49981	Pfuc_292804_1_57637_t1	Pfuc_222302_1_14240_t1	Skow_25690m
HG_11646	Spur_023482_Hypp_1088	Smar_001582	Drer_043540_si_dkey_207l24_2_Source_ZFIN_Acc_ZDB_GENE_131125_92_si_dkey_207l24_2	Drer_040864_si_dkey_286j15_1_Source_ZFIN_Acc_ZDB_GENE_060503_447_si_dkey_286j15_1	Spur_004539_Hypp_1533	Drer_094118_si_dkey_21o22_2_Source_ZFIN_Acc_ZDB_GENE_061106_4_si_dkey_21o22_2	Spur_018599_Hypp_2394	Spur_017330	Spur_007447_Hypp_1722	Spur_010041_Spur_010041	Spur_005697_Spur_005697	Spur_013994_Spur_013994	Spur_018045_Spur_018045	Spur_011951_Spur_011951
HG_57290	Bsch_g33053	Ctel_188167
HG_10766	Cint_027402	Cint_027403	Emul_07646	Egra_06798	Emul_05022	Hmic_0313300	Sman_183040	Mmar_MMa56574	Sman_205560	Sman_177580	Emul_07725	Emul_00150	Emul_08636	Egra_09295	Hmic_0611300	Hmic_0016200
HG_12252	Bflo_260831752	Cgig_27369_UPF0748_protein_yngK_Source_UniProtKB_TrEMBL_Acc_K1QLG8	Pfuc_2165_1_22899_t1	Lgig_156727	Avag_45478001	Avag_12449001	Avag_08709001	Avag_08708001	Avag_37584001	Ctel_109895	Bflo_260831750	Odio_003615001	Ctel_138680
HG_45128	Pfuc_336270_1_21698_t1	Pfuc_55642_1_05579_t1	Skow_11513m
HG_43263	Cgig_02747	Cgig_06115	Spur_005291_Spur_005291
HG_34495	Ctel_122375	Ctel_50784	Ctel_91514	Bflo_260809552
HG_33407	Spur_000019_CspL_1	Lgig_174618	Spur_000018_CspL	Spur_000020_Spur_000020
HG_23790	Dmel_0031195_CG17600	Znev_01668	Tcas_270008675	Spur_012012_Spur_012012	Smar_003622	Smar_007395
HG_22533	Skow_38587m	Spur_018165_Hypp_2373	Spur_028782_Hypp_2969	Cgig_05673_Protein_TSSC4_Source_UniProtKB_TrEMBL_Acc_K1PGB8	Isca_ISCW009847-PA	Bflo_260796033
HG_391	Bsch_g53577	Tcas_270006355	Bflo_260820108	Dpul_62157	Dpul_290680	Dpul_299723	Bflo_260807489	Znev_00345	Lgig_141716	Xtro_011944	Bsch_g18197	Hsap_Ensmbl0215644_glucagon_receptor_Source_HGNC_Symbol_Acc_4192_GCGR	Hsap_Ensmbl0112164_glucagon_like_peptide_1_receptor_Source_HGNC_Symbol_Acc_4324_GLP1R	Cint_013475	Cgig_09745_Parathyroid_hormone_parathyroid_hormone_related_peptide_receptor_Source_UniProtKB_TrEMBL_Acc_K1QCA3	Cint_022113	Cint_022112	Xtro_039586	Acar_00001325	Xtro_022720	Acar_00009320	Hsap_Ensmbl0065325_glucagon_like_peptide_2_receptor_Source_HGNC_Symbol_Acc_4325_GLP2R	Cint_022110	Cint_013473	Cint_022111	Lgig_53326	Xtro_035609	Drer_020957_parathyroid_hormone_1_receptor_a_Source_ZFIN_Acc_ZDB_GENE_991123_8_pth1ra	Ggal_008782	Xtro_007949	Acar_00001897	Ggal_000483	Acar_00004707	Acar_00010491	Ctel_34226	Bflo_260809303	Drer_025478_gastric_inhibitory_polypeptide_receptor_Source_HGNC_Symbol_Acc_4271_GIPR	Lgig_132034	Ctel_220667	Bflo_260809311	Ctel_130410	Ggal_030808	Cint_005446	Ggal_016362	Bflo_260788881	Ggal_019747	Bflo_260809309	Drer_018418_parathyroid_hormone_1_receptor_b_Source_ZFIN_Acc_ZDB_GENE_991123_12_pth1rb	Acar_00003878	Cgig_05404_Parathyroid_hormone_parathyroid_hormone_related_peptide_receptor_Source_UniProtKB_TrEMBL_Acc_K1Q0Q9	Drer_021186_parathyroid_hormone_2_receptor_Source_HGNC_Symbol_Acc_9609_PTH2R_2_of_2	Pfuc_3573_1_52029_t1	Drer_036272_glucagon_receptor_b_Source_ZFIN_Acc_ZDB_GENE_050516_2_gcgrb	Xtro_007049	Xtro_062993	Drer_006678_parathyroid_hormone_2_receptor_Source_ZFIN_Acc_ZDB_GENE_991123_10_pth2r	Drer_095788_growth_hormone_releasing_hormone_receptor_like_Source_ZFIN_Acc_ZDB_GENE_090211_1_ghrhrl	Bflo_260783966	Ggal_000360	Hsap_Ensmbl0106128_growth_hormone_releasing_hormone_receptor_Source_HGNC_Symbol_Acc_4266_GHRHR	Bflo_260809307	Ggal_008360	Ctel_203438	Znev_15972	Ggal_038473	Drer_012353_vasoactive_intestinal_peptide_receptor_2_Source_ZFIN_Acc_ZDB_GENE_010406_4_vipr2	Ggal_008429	Acar_00006503	Znev_12766	Drer_071837_growth_hormone_releasing_hormone_receptor_2_Source_ZFIN_Acc_ZDB_GENE_121214_194_ghrhr2	Bflo_260788883	Drer_078548_glucagon_like_peptide_2_receptor_Source_HGNC_Symbol_Acc_4325_GLP2R	Drer_053708_si_dkey_46i24_3_Source_ZFIN_Acc_ZDB_GENE_131120_150_si_dkey_46i24_3	Acar_00010946	Hrob_72863	Hsap_Ensmbl0078549_adenylate_cyclase_activating_polypeptide_1_pituitary_receptor_type_I_Source_HGNC_Symbol_Acc_242_ADCYAP1R1	Xtro_063570	Ggal_010609	Xtro_057652	Hsap_Ensmbl0080293_secretin_receptor_Source_HGNC_Symbol_Acc_10608_SCTR	Drer_059058_vasoactive_intestinal_peptide_receptor_1b_Source_ZFIN_Acc_ZDB_GENE_050311_6_vipr1b	Xtro_058350	Bflo_260797808	Cgig_10142_Parathyroid_hormone_parathyroid_hormone_related_peptide_receptor_Source_UniProtKB_TrEMBL_Acc_K1PRE3	Acar_00006343	Xtro_017570	Xtro_023406	Ggal_008377	Cgig_19848_Secretin_receptor_Source_UniProtKB_TrEMBL_Acc_K1RLM3	Hsap_Ensmbl0106018_vasoactive_intestinal_peptide_receptor_2_Source_HGNC_Symbol_Acc_12695_VIPR2	Drer_028878_vasoactive_intestinal_peptide_receptor_1a_Source_ZFIN_Acc_ZDB_GENE_070912_506_vipr1a	Skow_07249m	Acar_00002174	Hrob_135898	Hsap_Ensmbl0004948_calcitonin_receptor_Source_HGNC_Symbol_Acc_1440_CALCR	Xtro_011623	Hsap_Ensmbl0120088_corticotropin_releasing_hormone_receptor_1_Source_HGNC_Symbol_Acc_2357_CRHR1	Lgig_141719	Xtro_062521	Bsch_g21869	Bsch_g56554	Cint_012960	Bflo_260783970	Acar_00005977	Xtro_000004	Lgig_146251	Spur_018312_Crhr1	Mmar_MMa09302	Drer_029989_adenylate_cyclase_activating_polypeptide_1_receptor_1a_Source_ZFIN_Acc_ZDB_GENE_050315_1_adcyap1r1a	Smim_61168_GPCR_like_protein_family_B_Daphnia_pulex_gi_321458864_gb_EFX69925_1e_79_260	Lgig_238709	Bflo_260782666	Acar_00006216	Cgig_17559_Secretin_receptor_Source_UniProtKB_TrEMBL_Acc_K1R2M4	Dpul_299719	Drer_053724_adenylate_cyclase_activating_polypeptide_1_pituitary_receptor_type_I_Source_HGNC_Symbol_Acc_242_ADCYAP1R1_2_of_2	Mmar_MMa53058	Lgig_62404	Tspi_316974041	Acar_00016714	Bflo_260827736	Znev_08871	Lgig_129435	Dmel_0033932_Dh44_R1_Diuretic_hormone_44_receptor_1_Source_FlyBase_0033932	Smim_30989_putative_G_protein_coupled_receptor_orphan_Daphnia_pulex_gi_321477804_gb_EFX88762_4e_19_88_2	Bflo_260783974	Smim_78620_PREDICTED_parathyroid_hormone_parathyroid_hormone_related_peptide_receptor_like_Bombus_terrestris_gi_340718944_ref_XP_003397920_1e_24_104	Hsap_Ensmbl0160801_parathyroid_hormone_1_receptor_Source_HGNC_Symbol_Acc_9608_PTH1R	Spur_026376_CtrhLr	Skow_07265m	Ggal_004138	Skow_07251m	Ggal_008410	Lgig_236973	Isca_ISCW017309-PA	Cgig_25861_Corticotropin_releasing_factor_receptor_2_Source_UniProtKB_TrEMBL_Acc_K1QWJ3	Isca_ISCW017314-PA	Cgig_15158_Parathyroid_hormone_parathyroid_hormone_related_peptide_receptor_Source_UniProtKB_TrEMBL_Acc_K1Q2Q8	Drer_033955_Uncharacterized_protein_Source_UniProtKB_TrEMBL_Acc_F1QFW7_CABZ01088025_1	Mmar_MMa13940	Mmar_MMa52147	Cgig_11932_Calcitonin_receptor_Source_UniProtKB_TrEMBL_Acc_K1Q447	Ctel_114577	Isca_ISCW003092-PA	Ggal_004139	Ggal_015462	Bflo_260783648	Acar_00001103	Bflo_260783646	Drer_011473_calcitonin_receptor_like_a_Source_ZFIN_Acc_ZDB_GENE_040822_26_calcrla	Drer_028845_calcitonin_receptor_Source_ZFIN_Acc_ZDB_GENE_060503_420_calcr	Smar_011639	Xtro_030400	Lgig_109332	Xtro_030402	Bflo_260784530	Acar_00013020	Tcas_270014343	Ctel_93223	Znev_00396	Ctel_219483	Drer_037341_growth_hormone_releasing_hormone_receptor_a_Source_ZFIN_Acc_ZDB_GENE_050315_2_ghrhra	Cgig_09358	Dmel_0260753_Pdfr_Pigment_dispersing_factor_receptor_Source_FlyBase_0260753	Ctel_221530	Tcas_270016404	Cgig_11931_Calcitonin_receptor_Source_UniProtKB_TrEMBL_Acc_K1PX27	Isca_ISCW018841-PA	Smar_007370	Smim_19361_C1A_receptor_putative_Ixodes_scapularis_gi_241148630_ref_XP_002405845_4e_90_285	Lgig_170937	Ctel_219484	Skow_34776m	Dpul_299720	Isca_ISCW017538-PA	Sjap_0078680	Znev_14225	Isca_ISCW012970-PA	Acar_00005627	Odio_006435001	Dmel_0033744_Dh44_R2_Diuretic_hormone_44_receptor_2_Source_FlyBase_0033744	Znev_16567	Cgig_07605	Tcas_270016080	Drer_062377_corticotropin_releasing_hormone_receptor_2_Source_HGNC_Symbol_Acc_2358_CRHR2	Acar_00000908	Xtro_040055	Ctel_155191	Cint_022212	Cgig_23718_Calcitonin_like_receptor_Source_UniProtKB_TrEMBL_Acc_Q70SJ4	Cint_022211	Mmar_MMa12642	Xtro_060302	Hsap_Ensmbl0106113_corticotropin_releasing_hormone_receptor_2_Source_HGNC_Symbol_Acc_2358_CRHR2	Ggal_009064	Dmel_0052843_Dh31_R1_Diuretic_hormone_31_receptor_1_Source_FlyBase_0052843	Spur_015917_Crhr2L	Acar_00017643	Ggal_000502	Drer_003989_corticotropin_releasing_hormone_receptor_1_Source_ZFIN_Acc_ZDB_GENE_081231_1_crhr1	Bflo_260784522	Pfuc_9327_1_53340_t1	Rcul_t13099	Lgig_234777	Bsch_g33026	Cint_028500	Bflo_260783972	Cgig_10144	Cgig_13121_Corticotropin_releasing_factor_receptor_1_Source_UniProtKB_TrEMBL_Acc_K1Q4J6	Smar_015127	Lgig_172709	Dpul_299721	Skow_27296m	Mmar_MMa28207	Cint_019605	Mmar_MMa15474	Smar_010895	Mmar_MMa09303	Pfuc_9165_1_17439_t1	Hsap_Ensmbl0144407_parathyroid_hormone_2_receptor_Source_HGNC_Symbol_Acc_9609_PTH2R	Tcas_270006438	Smim_52753_corticotropin_releasing_factor_receptor_type_putative_Ixodes_scapularis_gi_241590393_ref_XP_002403968_5e_48_170	Odio_007502001	Smim_37907_corticotropin_releasing_factor_receptor_type_putative_Ixodes_scapularis_gi_241590393_ref_XP_002403968_3e_47_167	Cgig_04255_Parathyroid_hormone_parathyroid_hormone_related_peptide_receptor_Source_UniProtKB_TrEMBL_Acc_K1QHX3	Avag_02944001	Hrob_75027	Spur_024575_Crhr1_1	Avag_16163001	Pfuc_9892_1_24638_t1	Dmel_0030437_hec_hector_Source_FlyBase_0030437	Isca_ISCW007612-PA	Spur_026377_Crhr2L_1	Tcas_270008144	Odio_002333001	Cele_007664_seb_3_Protein_C18B12_2_C18B12_2_mRNA_complete_cds_Source_RefSeq_mRNA_Acc_NM_078095	Bmal_170589693	Skow_27292m	Dpul_24033	Lgig_134519	Cele_015735_pdfr_1_Protein_PDFR_1_isoform_c_pdfr_1_mRNA_complete_cds_Source_RefSeq_mRNA_Acc_NM_001026001	Tspi_316978951	Tspi_316974383	Bflo_260807615	Smar_010909	Ctel_128185	Spur_018314_Cctn_Cctngrpr	Ctel_170147	Avag_39902001	Avag_45771001	Isca_ISCW007036-PA	Avag_45772001	Ctel_221050	Tcas_270008170	Hrob_120609	Smim_14426_calcitonin_receptor_putative_Ixodes_scapularis_gi_241148634_ref_XP_002405847_1e_42_153	Cgig_05403_Calcitonin_receptor_Source_UniProtKB_TrEMBL_Acc_K1PTB9	Rcul_t03125	Pfuc_3569_1_59278_t1	Avag_55786001	Cgig_19692	Hrob_90909	Isca_ISCW019312-PA	Egra_08432	Cele_014035_seb_2_Protein_SEB_2_isoform_b_Source_RefSeq_mRNA_Acc_NM_001129277	Bmal_170578621	Emul_07998	Smim_73079_C1A_receptor_putative_Ixodes_scapularis_gi_241148630_ref_XP_002405845_2e_27_110	Tcas_270002845	Isca_ISCW017942-PA	Cgig_14219_Calcitonin_receptor_Source_UniProtKB_TrEMBL_Acc_K1QIY6	Mmar_MMa56095	Rcul_t15390	Znev_05773	Rcul_t02074	Cint_007588	Hrob_74739	Rcul_t12620	Tspi_316975510	Bflo_260823653	Spur_024576_Spur_024576	Rcul_t43793	Mmar_MMa53412	Rcul_t36653	Tcas_270002240	Smim_63193_calcitonin_receptor_putative_Ixodes_scapularis_gi_242003888_ref_XP_002436229_3e_29_120	Mmar_MMa32419	Isca_ISCW019068-PA	Smim_61166_calcitonin_receptor_putative_Ixodes_scapularis_gi_242003888_ref_XP_002436229_5e_25_108	Smim_30992_parathyroid_hormone_receptor_putative_Pediculus_humanus_corporis_gi_242010609_ref_XP_002426057_3e_33_130	Drer_011571_calcitonin_receptor_like_b_Source_ZFIN_Acc_ZDB_GENE_080924_1_calcrlb	Isca_ISCW014021-PA	Smar_010894	Spur_009325_Pth2rL	Znev_16275	Lgig_173381	Avag_55787001	Cint_022210	Pfuc_52_1_50588_t1	Cgig_12385_Parathyroid_hormone_2_receptor_Source_UniProtKB_TrEMBL_Acc_K1QW13	Smar_015264	Smim_79161_corticotropin_releasing_factor_receptor_type_putative_Ixodes_scapularis_gi_241590393_ref_XP_002403968_2e_27_110	Pfuc_580_1_15136_t1	Gsal_14117_gastric_inhibitory_polypeptide_receptor	Mmar_MMa42461	Pfuc_144_1_22029_t1	Pfuc_21598_1_54769_t1	Cgig_02557	Cgig_03067	Cgig_03081	Isca_ISCW004902-PA	Cgig_12110_Parathyroid_hormone_parathyroid_hormone_related_peptide_receptor_Source_UniProtKB_TrEMBL_Acc_K1QAI5	Cgig_04256	Smar_013272	Smim_78613_PREDICTED_calcitonin_gene_related_peptide_type_receptor_like_Ailuropoda_melanoleuca_gi_301785630_ref_XP_002928230_5e_18_85_1	Mmar_MMa23676	Mmar_MMa23674	Mmar_MMa41777	Pfuc_8721_1_24461_t1	Mmar_MMa19360	Bflo_260809313	Pfuc_8203_1_45825_t1	Ggal_018272	Avag_39726001	Sman_125420_Putative_g_protein_coupled_receptor_Source_UniProtKB_TrEMBL_Acc_G4V6U9	Smar_015207	Rcul_t23816	Lgig_156213	Ctel_192849	Hrob_182403	Ctel_207548	Hrob_182402	Mmar_MMa56096	Mmar_MMa34958	Gsal_11085_vasoactive_intestinal_polypeptide_receptor_2	Drer_070973_glucagon_receptor_a_Source_ZFIN_Acc_ZDB_GENE_050516_1_gcgra	Pfuc_23008_1_04263_t1	Hsap_Ensmbl0114812_vasoactive_intestinal_peptide_receptor_1_Source_HGNC_Symbol_Acc_12694_VIPR1	Pfuc_19918_1_47344_t1	Pfuc_13436_1_61212_t1	Smim_64194_TPA_calcitonin_receptor_Gasterosteus_aculeatus_gi_157101351_tpd_FAA00374_4e_14_79_3	Pfuc_57590_1_63513_t1	Pfuc_44161_1_27061_t1	Smim_64183_putative_DH31_receptor_Daphnia_pulex_gi_321458499_gb_EFX69566_7e_12_66_2	Pfuc_40925_1_05152_t1	Cint_023016	Smim_34079_corticotropin_releasing_factor_receptor_type_putative_Ixodes_scapularis_gi_241590393_ref_XP_002403968_7e_37_138	Tspi_316975511	Odio_008305001	Smim_37890_corticotropin_releasing_factor_receptor_type_putative_Ixodes_scapularis_gi_241590393_ref_XP_002403968_1e_24_103	Odio_010283001	Pfuc_2616_1_15873_t1	Isca_ISCW015339-PA	Odio_016316001	Hrob_165906	Hrob_165905	Mmar_MMa33427	Smim_79741_GPCR_like_protein_family_B_Daphnia_pulex_gi_321458864_gb_EFX69925_1e_07_56_2	Hsap_Ensmbl0064989_calcitonin_receptor_like_Source_HGNC_Symbol_Acc_16709_CALCRL	Hsap_Ensmbl0257793_Corticotropin_releasing_hormone_receptor_variant_1g_Source_UniProtKB_TrEMBL_Acc_Q8WXR5_CRHR1	Sman_144650	Gsal_12324_hypothetical_protein	Gsal_14118_hypothetical_protein	Gsal_995_corticotropin_releasing_factor_receptor_2	Hrob_182748	Smim_37889_corticotropin_releasing_factor_receptor_Haplochromis_burtoni_gi_257472226_gb_ACV53954_1e_07_53_9	Bflo_260827738	Mmar_MMa52336	Rcul_t07319	Sjap_0069560	Smar_010911	Smar_015709	Tspi_316965911	Bflo_260783976
HG_11933	Ctel_197933	Isca_ISCW015696-PA	Pfuc_2993_1_30316_t1	Smim_75042_VF71_ASFM2_RecName_Full_Protein_DP71L_gi_251765126_sp_P0C755_VF71_ASFM2_3e_05_52_4	Smar_015431	Dmel_0034948_Gadd34	Skow_07172m	Xtro_059920	Drer_068128_protein_phosphatase_1_regulatory_subunit_15B_Source_HGNC_Symbol_Acc_14951_PPP1R15B	Hsap_Ensmbl0087074_protein_phosphatase_1_regulatory_subunit_15A_Source_HGNC_Symbol_Acc_14375_PPP1R15A	Acar_00007428	Ggal_000862	Hsap_Ensmbl0158615_protein_phosphatase_1_regulatory_subunit_15B_Source_HGNC_Symbol_Acc_14951_PPP1R15B	Drer_069135_protein_phosphatase_1_regulatory_subunit_15A_Source_ZFIN_Acc_ZDB_GENE_030131_4408_ppp1r15a
HG_10748	Hsap_Ensmbl0102755_fms_related_tyrosine_kinase_1_Source_HGNC_Symbol_Acc_3763_FLT1	Ggal_022508	Drer_070494_platelet_derived_growth_factor_receptor_alpha_Source_ZFIN_Acc_ZDB_GENE_990415_208_pdgfra	Ctel_220181	Ggal_035672	Xtro_025792	Xtro_050421	Drer_006456_platelet_derived_growth_factor_receptor_like_Source_ZFIN_Acc_ZDB_GENE_040426_901_pdgfrl	Xtro_001516	Ggal_031471	Hsap_Ensmbl0104213_platelet_derived_growth_factor_receptor_like_Source_HGNC_Symbol_Acc_8805_PDGFRL	Hsap_Ensmbl0134853_platelet_derived_growth_factor_receptor_alpha_polypeptide_Source_HGNC_Symbol_Acc_8803_PDGFRA	Acar_00006416	Acar_00009949	Hsap_Ensmbl0113721_platelet_derived_growth_factor_receptor_beta_polypeptide_Source_HGNC_Symbol_Acc_8804_PDGFRB	Ggal_035669
HG_11185	Bsch_g24427	Csav_000789	Cint_004341	Lgig_165684	Smar_006959	Drer_043388_all_trans_retinoic_acid_induced_differentiation_factor_Source_ZFIN_Acc_ZDB_GENE_040724_177_atraid	Xtro_035790	Avag_42306001	Hsap_Ensmbl0138085_all_trans_retinoic_acid_induced_differentiation_factor_Source_HGNC_Symbol_Acc_24090_ATRAID	Avag_13899001	Bsch_g40090	Pfuc_19661_1_47327_t1	Odio_003087001	Tspi_316967136	Rcul_t30585
HG_45246	Isca_ISCW024235-PA	Isca_ISCW024875-PA	Skow_24700m
HG_38784	Spur_016293_Hypp_820	Spur_016285_Hypp_126	Rcul_t19796
HG_46262	Acar_00002581	Lgig_157443	Bflo_260790165
HG_40702	Bsch_g25658	Bsch_g26746	Avag_45050001
HG_34477	Lgig_125742	Lgig_125687	Skow_17797m	Lgig_176309
HG_34405	Skow_24154m	Skow_24153m	Pfuc_191838_1_72031_t1	Lgig_177053
HG_27702	Hmic_0783300	Emul_09741	Egra_09982	Ctel_223441	Drer_092310_si_ch211_199g17_2_Source_ZFIN_Acc_ZDB_GENE_060503_396_si_ch211_199g17_2
HG_5192	Cele_003010_lin_24_Protein_LIN_24_isoform_a_Source_RefSeq_mRNA_Acc_NM_001268695	Hrob_109192	Rcul_t19097	Tspi_316975751	Gsal_9941_lin_24_like_family_member	Ctel_225999	Cele_016289_lntl_1_Protein_LNTL_1_isoform_b_lntl_1_mRNA_complete_cds_Source_RefSeq_mRNA_Acc_NM_182299	Lgig_103152	Ctel_134512	Ctel_96689	Tspi_316962882	Cgig_01338	Ctel_144566	Lgig_104834	Cgig_27361	Pfuc_15151_1_68827_t1	Hrob_184932	Hmic_0501800	Cgig_12106	Gsal_1376_lin_24_like_family_member	Sjap_0213740	Avag_52690001	Sman_074190	Avag_54297001	Egra_09479	Avag_42897001	Avag_17714001	Bmal_170578961	Hmic_0503200	Avag_09763001	Egra_09347	Ctel_211575	Bmal_170574061	Avag_36293001	Pfuc_8152_1_38715_t1	Hrob_176785	Ctel_195892	Avag_02627001	Avag_62923001	Sman_079480	Lgig_165075	Cgig_04918	Pfuc_378662_1_65050_t1	Lgig_230887	Pfuc_280895_1_57622_t1	Skow_24339m	Hrob_191692	Hrob_190216	Sjap_0112400	Sjap_0102340
HG_21876	Bflo_260796743	Egra_08228	Emul_07816	Gsal_13121_immunogenic_protein	Gsal_13123_immunogenic_protein	Gsal_13122_immunogenic_protein
HG_26107	Bsch_g21542	Cint_004362	Cint_013745	Pfuc_320_1_50798_t1	Spur_000361_Tcf19L
HG_17749	Hsap_Ensmbl0162607_ubiquitin_specific_peptidase_1_Source_HGNC_Symbol_Acc_12607_USP1	Acar_00007692	Xtro_062567	Xtro_030252	Ggal_017812	Ggal_032323	Pfuc_6170_1_59959_t1	Drer_056414_ubiquitin_specific_protease_1_Source_ZFIN_Acc_ZDB_GENE_030131_726_usp1
HG_21804	Xtro_048322	Xtro_018332	Xtro_032380	Xtro_016828	Lgig_131613	Xtro_052396
HG_22587	Ctel_203197	Ctel_190160	Ctel_194807	Skow_14719m	Ctel_192097	Ctel_208625
HG_19476	Bsch_g11574	Bsch_g33759	Bsch_g35832	Bsch_g28867	Bsch_g16814	Bflo_260820050	Tspi_316970092
HG_22820	Cele_014016_ZK632_9_Protein_ZK632_9_ZK632_9_mRNA_complete_cds_Source_RefSeq_mRNA_Acc_NM_066779	Bmal_170592299	Odio_005050001	Tspi_316975457	Rcul_t27290	Tspi_316975458
HG_48929	Odio_001330001	Odio_018116001	Avag_45258001
HG_13916	Bsch_g63868	Cint_006245	Tspi_316973668	Lgig_174293	Pfuc_28284_1_40713_t1	Ctel_185884	Smim_58742_MLX_interacting_protein_isoform_Mus_musculus_gi_46849805_ref_NP_808250_5e_11_66_6	Pfuc_78042_1_56561_t1	Mmar_MMa06462	Znev_12089	Skow_09285m
HG_18355	Hrob_182145	Acar_00019869	Ggal_017489	Ggal_036808	Hsap_Ensmbl0183648_NADH_dehydrogenase_ubiquinone_1_beta_subcomplex_1_7kDa_Source_HGNC_Symbol_Acc_7695_NDUFB1	Drer_087456_NADH_dehydrogenase_ubiquinone_1_beta_subcomplex_1_7kDa_Source_HGNC_Symbol_Acc_7695_NDUFB1	Smim_52011_putative_secreted_salivary_protein_Xenopsylla_cheopis_gi_121511906_gb_ABM55404_5e_06_47_4	Spur_007107_Spur_007107
HG_5110	Cgig_22576	Ctel_215007	Pfuc_6335_1_02214_t1	Skow_25820m	Smar_011717	Skow_02174m	Skow_25814m	Skow_42965m	Skow_02188m	Skow_42257m	Skow_26514m	Skow_41698m	Skow_23852m	Skow_41702m	Skow_34197m	Skow_34195m	Skow_38332m	Skow_25813m	Skow_01526m	Skow_41701m	Skow_33112m	Ctel_186578	Skow_08978m	Skow_36197m	Skow_25849m	Spur_010749_Hypp_1938	Skow_22115m	Skow_34952m	Skow_18520m	Skow_26794m	Skow_42967m	Skow_04038m	Spur_001989_Hypp_1362	Skow_26724m	Skow_18684m	Skow_33246m	Skow_42256m	Skow_30512m	Skow_09257m	Skow_16739m	Skow_26513m	Skow_25844m	Skow_25932m	Skow_25847m	Spur_020355_Hypp_2502	Skow_39404m	Skow_05197m	Skow_42261m	Skow_18685m
HG_20586	Ctel_115080	Skow_15292m	Skow_15291m	Skow_13338m	Hsap_Ensmbl0268091_Uncharacterized_protein_Source_UniProtKB_TrEMBL_Acc_M0R379_AC078925_1	Lgig_59582	Lgig_153665
HG_55527	Lgig_120270	Skow_26990m
HG_8093	Skow_39910m	Skow_36304m	Smar_001665	Skow_31139m	Skow_30787m	Skow_18660m	Skow_40859m	Skow_36587m	Skow_15989m	Skow_19998m	Skow_34255m	Skow_13817m	Skow_44944m	Skow_41079m	Skow_40725m	Skow_33923m	Skow_14874m	Skow_03534m	Skow_03539m	Skow_29753m	Skow_30204m	Skow_38475m	Skow_40722m	Skow_42505m	Skow_40856m
HG_63141	Cint_002026	Smim_52170_nuclear_NF_kappaB_activating_protein_Siniperca_chuatsi_gi_67770527_gb_AAY79251_8e_04_46_6
HG_3851	Bsch_g1032	Bsch_g47177	Bsch_g42288	Bsch_g19292	Bsch_g14769	Bsch_g47762	Bsch_g71454	Bsch_g70030	Bsch_g24990	Bsch_g43164	Bsch_g2482	Bsch_g4838	Bsch_g141	Bsch_g14471	Bsch_g40232	Drer_089577_Uncharacterized_protein_Source_UniProtKB_TrEMBL_Acc_H9GYX7_CABZ01079804_2	Cgig_12503	Pfuc_26_1_00080_t1	Pfuc_8550_1_02612_t1	Cint_026709	Cint_023573	Pfuc_3445_1_37594_t1	Bsch_g58947	Bsch_g19550	Bsch_g39263	Bsch_g6948	Bsch_g3553	Bsch_g28048	Bsch_g29568	Bsch_g51477	Bsch_g13843	Bsch_g53302	Bsch_g70034	Bsch_g9646	Bsch_g23675	Bsch_g69156	Bsch_g9149	Bsch_g8259	Bsch_g29248	Bsch_g46518	Bsch_g69692	Bsch_g19173	Bsch_g33738	Bsch_g4496	Bsch_g61596	Bsch_g50632	Bsch_g71319	Bsch_g8147	Bsch_g39481	Cint_026708	Cint_015655	Cint_020188	Cint_022623	Bsch_g6238	Bsch_g2481	Cgig_07897	Bsch_g26604	Bsch_g26605	Cint_019959	Bsch_g43652	Bsch_g4497	Bsch_g57515	Bsch_g59331	Pfuc_24483_1_47671_t1	Pfuc_235268_1_72150_t1	Pfuc_8355_1_02586_t1
HG_7853	Cgig_27910	Pfuc_10775_1_53587_t1	Cgig_20267_Tripartite_motif_containing_protein_56_Source_UniProtKB_TrEMBL_Acc_K1QB14	Cgig_11252	Cgig_16352_Complement_C1q_like_protein_4_Source_UniProtKB_TrEMBL_Acc_K1RFE6	Cgig_04959	Cgig_19247	Cgig_06041	Cgig_20682	Cgig_21498	Cgig_17938	Cgig_05986	Pfuc_69585_1_49090_t1	Pfuc_90457_1_20731_t1	Pfuc_15443_1_68852_t1	Cgig_06394	Pfuc_35830_1_70172_t1	Pfuc_82185_1_13250_t1	Pfuc_16856_1_69012_t1	Cgig_17430	Pfuc_5_1_65159_t1	Pfuc_237941_1_28705_t1	Lgig_157537	Cgig_10953	Pfuc_201146_1_06852_t1	Pfuc_14322_1_10694_t1	Skow_41546m
HG_12457	Lgig_171361	Cgig_23382	Ctel_224202	Pfuc_9702_1_24611_t1	Hrob_179552	Skow_37676m	Spur_021228_Cf5_8L1	Pfuc_57518_1_05627_t1	Pfuc_79671_1_34908_t1	Pfuc_9702_1_24612_t1	Spur_021229_Cf5_8L2	Avag_33517001	Avag_40663001
HG_11577	Pfuc_3186_1_37529_t1	Drer_012699_bobby_sox_homolog_Drosophila_Source_HGNC_Symbol_Acc_14422_BBX	Ggal_024731	Xtro_035184	Znev_15681	Acar_00006400	Ctel_223458	Skow_39572m	Dmel_0024251_bbx_bobby_sox_Source_FlyBase_0024251	Tcas_270005441	Smar_012744	Smim_3023_SOX_transcription_factor_putative_Ixodes_scapularis_gi_241628919_ref_XP_002410034_4e_19_89_0	Hsap_Ensmbl0114439_bobby_sox_homolog_Drosophila_Source_HGNC_Symbol_Acc_14422_BBX	Spur_023037_Bbx
HG_6793	Tspi_316977679	Bmal_170596474	Dpul_8489	Bmal_170580954	Hsap_Ensmbl0170367_cystatin_D_Source_HGNC_Symbol_Acc_2477_CST5	Hsap_Ensmbl0170373_cystatin_SN_Source_HGNC_Symbol_Acc_2473_CST1	Hsap_Ensmbl0175315_cystatin_E_M_Source_HGNC_Symbol_Acc_2478_CST6	Ctel_222628	Xtro_002319	Lgig_176677	Hsap_Ensmbl0101439_cystatin_C_Source_HGNC_Symbol_Acc_2475_CST3	Acar_00017815	Ggal_014093	Drer_007795_cystatin_C_amyloid_angiopathy_and_cerebral_hemorrhage_Source_ZFIN_Acc_ZDB_GENE_030131_373_cst3	Xtro_006567	Hsap_Ensmbl0077984_cystatin_F_leukocystatin_Source_HGNC_Symbol_Acc_2479_CST7	Smim_78107_Venom_cystatin	Smim_56299_cystatin_like_protein_Latrodectus_hesperus_gi_318087425_gb_ADV40303_2e_46_157	Acar_00014280	Xtro_027915	Ggal_014089	Xtro_056722	Hsap_Ensmbl0101441_cystatin_S_Source_HGNC_Symbol_Acc_2476_CST4	Hsap_Ensmbl0170369_cystatin_SA_Source_HGNC_Symbol_Acc_2474_CST2	Hsap_Ensmbl0125823_cystatin_like_1_Source_HGNC_Symbol_Acc_15958_CSTL1	Hsap_Ensmbl0125831_cystatin_11_Source_HGNC_Symbol_Acc_15959_CST11	Xtro_056720	Drer_069192_zgc_163030_Source_ZFIN_Acc_ZDB_GENE_060810_77_zgc_163030	Drer_074425_si_busm1_57f23_1_Source_ZFIN_Acc_ZDB_GENE_030616_512_si_busm1_57f23_1	Skow_13422m	Drer_089946_cystatin_F_leukocystatin_Source_HGNC_Symbol_Acc_2479_CST7	Hsap_Ensmbl0125815_cystatin_8_cystatin_related_epididymal_specific_Source_HGNC_Symbol_Acc_2480_CST8	Acar_00003293	Bmal_170580952
HG_43532	Skow_42516m	Mmar_MMa06463	Isca_ISCW013517-PA
HG_45195	Csav_009753	Lgig_144767	Csav_014723
HG_27177	Cgig_04121	Pfuc_30427_1_69961_t1	Ggal_034884	Isca_ISCW017427-PA	Pfuc_44678_1_27080_t1
HG_26530	Skow_07317m	Avag_05841001	Avag_53147001	Avag_46279001	Avag_52846001
HG_22802	Cele_011635_T09A5_7_Protein_T09A5_7_T09A5_7_mRNA_complete_cds_Source_RefSeq_mRNA_Acc_NM_063250	Bmal_170583115	Hmic_0290700	Odio_017523001	Egra_09185	Emul_05896
HG_23208	Cgig_15254	Pfuc_59_1_43446_t1	Lgig_233305	Ctel_195012	Hrob_175669	Skow_31514m
HG_24191	Skow_03621m	Lgig_133949	Skow_40845m	Skow_40854m	Skow_40844m	Skow_15980m
HG_15625	Ctel_165784	Spur_002628_Spur_002628	Lgig_227329	Skow_25377m	Cgig_13511_Calcineurin_subunit_B_type_1_Source_UniProtKB_TrEMBL_Acc_K1RGC2	Pfuc_10478_1_46212_t1	Pfuc_10478_1_46213_t1	Cint_021607	Bflo_260835188
HG_20294	Cgig_12459	Pfuc_11272_1_53680_t1	Pfuc_38368_1_41071_t1	Lgig_235576	Ctel_216827	Bflo_260815157	Skow_04039m
HG_8159	Pfuc_6897_1_67587_t1	Cgig_18462	Lgig_122741	Smar_013798	Skow_06575m	Spur_000629_C2orf42L	Znev_05316	Xtro_018641	Ggal_022470	Xtro_061361	Drer_059636_chromosome_2_open_reading_frame_42_Source_HGNC_Symbol_Acc_26056_C5H2orf42	Smim_46239_PREDICTED_similar_to_Chromosome_open_reading_frame_42_Strongylocentrotus_purpuratus_gi_115677362_ref_XP_001203127_2e_114_359	Spur_012570_C2orf42	Ctel_18678	Mmar_MMa15680	Tcas_270014043	Pfuc_126535_1_06495_t1	Dpul_194175	Smar_010720	Isca_ISCW010124-PA	Hrob_189088	Pfuc_30738_1_12027_t1	Smim_46227_PREDICTED_similar_to_Chromosome_open_reading_frame_42_Strongylocentrotus_purpuratus_gi_115625258_ref_XP_001204360_2e_15_77_4	Dmel_0039663_CG2321	Hsap_Ensmbl0115998_chromosome_2_open_reading_frame_42_Source_HGNC_Symbol_Acc_26056_C2orf42
HG_7492	Cele_015776_dct_1_Protein_DCT_1_isoform_a_dct_1_mRNA_complete_cds_Source_RefSeq_mRNA_Acc_NM_076938	Dpul_96855	Znev_02732	Smim_18710_PREDICTED_NIP3_homolog_Acyrthosiphon_pisum_gi_193678780_ref_XP_001951493_1e_33_127	Drer_045033_BCL2_adenovirus_E1B_interacting_protein_3_Source_ZFIN_Acc_ZDB_GENE_030131_8060_bnip3	Tspi_316977353	Cgig_06432_BCL2_adenovirus_E1B_19_kDa_protein_interacting_protein_3_Source_UniProtKB_TrEMBL_Acc_K1RL95	Cgig_20296_BCL2_adenovirus_E1B_19_kDa_protein_interacting_protein_3_Source_UniProtKB_TrEMBL_Acc_K1QWJ9	Lgig_205439	Ctel_228231	Spur_016784_Spur_016784	Smar_000804	Skow_46138m	Hsap_Ensmbl0176171_BCL2_adenovirus_E1B_19kDa_interacting_protein_3_Source_HGNC_Symbol_Acc_1084_BNIP3	Ggal_017040	Drer_023759_zgc_73226_Source_ZFIN_Acc_ZDB_GENE_050703_8_zgc_73226	Xtro_053966	Tcas_270014896	Csav_016298	Drer_028067_BCL2_adenovirus_E1B_interacting_protein_3_like_b_Source_ZFIN_Acc_ZDB_GENE_040325_1_bnip3lb	Drer_025468_BCL2_adenovirus_E1B_interacting_protein_3_like_a_Source_ZFIN_Acc_ZDB_GENE_030131_2283_bnip3la	Dmel_0037007_CG5059	Acar_00006002	Hsap_Ensmbl0104765_BCL2_adenovirus_E1B_19kDa_interacting_protein_3_like_Source_HGNC_Symbol_Acc_1085_BNIP3L	Ggal_000309	Xtro_022422	Acar_00007888	Drer_022832_BCL2_adenovirus_E1B_interacting_protein_4_Source_ZFIN_Acc_ZDB_GENE_051113_212_bnip4	Isca_ISCW016259-PA
HG_14471	Spur_009595_Zdhhc16	Spur_017591_Hypp_884	Spur_020466_Hypp_974	Spur_007408_Hypp_515	Mmar_MMa27581	Spur_009596_Spur_009596	Spur_024781_Spur_024781	Mmar_MMa12931	Spur_008989_Spur_008989	Spur_028825_Fem1aL
HG_13214	Rcul_t08441	Bflo_260812587	Bflo_260812591	Skow_32371m	Skow_05317m	Skow_35826m	Skow_32546m	Skow_23920m	Bflo_260812595	Bflo_260812601	Ctel_59245	Skow_35002m
HG_45587	Ctel_213346	Ctel_213347	Bflo_260824992
HG_11180	Bsch_g1974	Bsch_g55173	Cint_008101	Csav_011414	Cint_000055	Cint_027871	Csav_019667	Skow_29447m	Bsch_g8122	Spur_016649_Spur_016649	Skow_29449m	Cgig_11206	Skow_31053m	Skow_22671m	Bflo_260828514
HG_40738	Bsch_g263	Bsch_g33419	Rcul_t36344
HG_40802	Bsch_g27582	Bsch_g58877	Bmal_170593995
HG_44361	Skow_43106m	Lgig_160787	Sman_185830
HG_25978	Bsch_g16173	Cgig_24299	Pfuc_1996_1_00923_t1	Lgig_228569	Ctel_196406
HG_36063	Lgig_159975	Lgig_159978	Skow_08041m	Smar_010949
HG_5805	Bflo_260781510	Acar_00011362	Ggal_026645	Csav_012078	Isca_ISCW016119-PA	Mmar_MMa54705	Xtro_011142	Spur_027211_Reps1L_2	Xtro_062139	Acar_00004900	Hsap_Ensmbl0135597_RALBP1_associated_Eps_domain_containing_1_Source_HGNC_Symbol_Acc_15578_REPS1	Ggal_031142	Ggal_022403	Smim_20307_RalBP1_associated_Eps_domain_containing_protein_putative_Pediculus_humanus_corporis_gi_242018231_ref_XP_002429582_8e_72_257	Tcas_270011480	Skow_14542m	Drer_002877_RALBP1_associated_Eps_domain_containing_1_Source_ZFIN_Acc_ZDB_GENE_030131_9536_reps1	Drer_076768_RALBP1_associated_Eps_domain_containing_2_Source_HGNC_Symbol_Acc_9963_REPS2	Spur_019955_Reps1L_1	Dpul_311561	Znev_05289	Smar_007502	Ctel_136435	Cgig_08447_RalBP1_associated_Eps_domain_containing_protein_1_Source_UniProtKB_TrEMBL_Acc_K1PKM0	Avag_07322001	Hsap_Ensmbl0169891_RALBP1_associated_Eps_domain_containing_2_Source_HGNC_Symbol_Acc_9963_REPS2	Avag_37082001	Avag_06731001	Cint_026862	Dmel_0032341_Reps	Hrob_112137	Lgig_229081	Xtro_002443	Gsal_2114_1_associated_eps_domain_containing_protein_1	Ctel_40063	Pfuc_9363_1_46025_t1	Mmar_MMa26488	Cint_026860	Spur_001046_Reps1L	Cint_026865	Csav_012069	Csav_012070	Mmar_MMa51148
HG_64805	Csav_013999	Sman_201030
HG_19576	Skow_32073m	Skow_30865m	Lgig_59567	Skow_22399m	Skow_27431m	Skow_33648m	Lgig_89451
HG_63587	Skow_37081m	Dpul_263259
HG_63820	Skow_26105m	Ctel_195602
HG_65106	Ctel_187498	Bflo_260792394
HG_4569	Cgig_12384	Lgig_235435	Ctel_228730	Smim_60976_hypothetical_protein_IscW_ISCW013795_Ixodes_scapularis_gi_241841595_ref_XP_002415351_2e_142_424	Ctel_225021	Isca_ISCW013795-PA	Smar_006042	Bflo_260833965	Ctel_226348	Ctel_196267	Bflo_260786206	Smar_010162	Ctel_223060	Mmar_MMa56151	Bflo_260820690	Ctel_192539	Smar_001850	Smar_006179	Hrob_181005	Mmar_MMa55212	Ctel_229337	Skow_17774m	Hrob_169892	Ctel_224362	Hrob_170398	Ctel_196963	Hrob_169891	Ctel_196296	Hrob_169327	Ctel_207195	Hrob_169694	Mmar_MMa56152	Mmar_MMa56153	Skow_17772m	Hrob_194105	Hrob_190830	Hrob_170926	Hrob_178545	Hrob_178548	Hrob_170925	Bflo_260800397	Bflo_260833963	Hrob_178550	Hrob_160401	Ctel_197757	Mmar_MMa08527	Hrob_190744	Ctel_209963	Mmar_MMa08529	Hrob_169324	Hrob_169330	Hrob_160321	Hrob_166932	Hrob_173130	Hrob_165990	Isca_ISCW008796-PA	Mmar_MMa13771
HG_8659	Dmel_0035880_CG17352	Mmar_MMa11162	Skow_30332m	Hrob_70557	Cgig_08609	Lgig_167107	Lgig_235372	Tcas_270013129	Ctel_198968	Smim_12998_PREDICTED_similar_to_CG17352_CG17352_PA_Tribolium_castaneum_gi_91091152_ref_XP_970879_4e_101_340	Ctel_224533	Dpul_65845	Mmar_MMa03622	Mmar_MMa50115	Ctel_195437	Cgig_25643	Csav_016024	Hrob_179665	Mmar_MMa50113	Smim_16940_PREDICTED_similar_to_CG17352_CG17352_PA_Tribolium_castaneum_gi_91091152_ref_XP_970879_2e_09_67_8	Mmar_MMa21280	Mmar_MMa00364	Mmar_MMa39834
HG_13983	Spur_016440_FbsL_5	Spur_023949_Spur_023949	Spur_019307_Spur_019307	Spur_023971_Hypp_2700	Spur_014225_Hypp_2137	Spur_017489_Hypp_2329	Pfuc_32222_1_12095_t1	Spur_000004_Hypp_1240	Spur_007518_Spur_007518	Spur_013187_Spur_013187	Spur_016313_Spur_016313
HG_16454	Cgig_17822	Spur_016340_FancgL	Drer_024967_Fanconi_anemia_complementation_group_G_Source_ZFIN_Acc_ZDB_GENE_050417_103_fancg	Xtro_030898	Xtro_030897	Xtro_058661	Acar_00019412	Hsap_Ensmbl0221829_Fanconi_anemia_complementation_group_G_Source_HGNC_Symbol_Acc_3588_FANCG	Ggal_003124
HG_14622	Cgig_13809	Lgig_231081	Bflo_260793230	Pfuc_89703_1_64054_t1	Pfuc_41504_1_26975_t1	Pfuc_82961_1_05988_t1	Mmar_MMa43783	Pfuc_176483_1_28530_t1	Pfuc_25223_1_47720_t1	Pfuc_41504_1_26976_t1
HG_63000	Cgig_27174	Cint_028909
HG_22100	Spur_015951_Hypp_123	Spur_019310_Hypp_152	Hrob_171677	Spur_020582_Hypp_2513	Odio_017514001	Spur_024107_Spur_024107
HG_20340	Cgig_19116	Cgig_23594	Pfuc_22909_1_04252_t1	Skow_11169m	Bflo_260807509	Bflo_260822735	Bflo_260822743
HG_10797	Cele_011833_T19B10_5_Protein_T19B10_5_T19B10_5_mRNA_complete_cds_Source_RefSeq_mRNA_Acc_NM_073451	Mmar_MMa25029	Mmar_MMa56672	Smim_80168_PREDICTED_similar_to_T19B10_5_Tribolium_castaneum_gi_189235405_ref_XP_970717_4e_41_172	Smim_20244_PREDICTED_similar_to_T19B10_5_Tribolium_castaneum_gi_189235405_ref_XP_970717_3e_36_157	Cgig_07820_Periaxin_Source_UniProtKB_TrEMBL_Acc_K1Q5B5	Znev_15319	Tcas_270003573	Smar_011964	Lgig_164375	Bflo_260804681	Pfuc_4200_1_59460_t1	Pfuc_4200_1_59462_t1	Cint_024615	Isca_ISCW008828-PA	Rcul_t40812
HG_15164	Skow_13779m	Gsal_11866_hypothetical_protein	Pfuc_479484_1_21839_t1	Pfuc_81974_1_20557_t1	Pfuc_476043_1_43331_t1	Pfuc_226557_1_06927_t1	Hrob_151892	Lgig_133208	Pfuc_1300_1_36944_t1	Pfuc_3644_1_30480_t1
HG_48345	Skow_07364m	Skow_17991m	Sjap_0316990
HG_43801	Csav_009934	Tcas_270008887	Cint_024405
HG_44279	Bflo_260803806	Dpul_314729	Dpul_308753
HG_45295	Skow_44025m	Skow_27283m	Lgig_171073
HG_41631	Bsch_g56963	Pfuc_41582_1_12458_t1	Pfuc_16721_1_39850_t1
HG_9575	Bflo_260827156	Bsch_g11542	Bsch_g21652	Bsch_g27169	Bsch_g42614	Bsch_g49757	Bflo_260827134	Hrob_167294	Ctel_224679	Cint_022249	Bflo_260827158	Cint_022007	Bsch_g22088	Bsch_g40493	Bsch_g27518	Bsch_g67708	Cint_022008	Cint_000311	Csav_008160
HG_9399	Avag_14489001	Avag_17047001	Bflo_260800476	Bflo_260800389	Pfuc_5673_1_23865_t1	Avag_27296001	Avag_50764001	Lgig_169978	Lgig_235904	Lgig_169278	Pfuc_53_1_00104_t1	Pfuc_3134_1_59151_t1	Lgig_236219	Bflo_260800474	Ctel_191450	Avag_55379001	Spur_020151_Spur_020151	Lgig_236982	Lgig_237160	Smar_001271
HG_30862	Lgig_229264	Lgig_229278	Spur_012807_NclL	Spur_015693_Hypp_2225
HG_32453	Skow_01363m	Skow_38701m	Skow_43590m	Ctel_95723
HG_8386	Drer_059598_sterile_alpha_motif_domain_containing_1a_Source_ZFIN_Acc_ZDB_GENE_061013_517_samd1a	Tcas_270013653	Isca_ISCW008320-PA	Znev_15951	Smim_55659_PREDICTED_d4_like_Saccoglossus_kowalevskii_gi_291221144_ref_XP_002730583_5e_68_234	Hsap_Ensmbl0141858_sterile_alpha_motif_domain_containing_1_Source_HGNC_Symbol_Acc_17958_SAMD1	Spur_004942_Samd1L	Hmic_0153200	Sjap_0039920	Gsal_15405_histone_acetyltransferase_kat6b	Drer_079062_sterile_alpha_motif_domain_containing_1b_Source_ZFIN_Acc_ZDB_GENE_090313_2_samd1b	Pfuc_9310_1_24549_t1	Pfuc_31658_1_40836_t1	Tspi_316976138	Ctel_187894	Mmar_MMa48431	Mmar_MMa00595	Sman_137120	Egra_08475	Emul_04995	Dpul_28540	Hmic_0306100	Hmic_0092400	Hmic_0306000
HG_17693	Avag_21992001	Sman_199690_G_protein_coupled_receptor_putative_Source_UniProtKB_TrEMBL_Acc_G4M1Z7	Hmic_0779700	Emul_07972	Egra_09005	Pfuc_76058_1_05899_t1	Spur_021292_Spur_021292	Sjap_0052970
HG_16605	Ctel_127020	Ctel_127003	Ctel_97391	Ctel_56752	Ctel_127024	Ctel_97368	Ctel_136057	Ctel_55667	Skow_24397m
HG_18099	Cgig_14097	Pfuc_5791_1_16771_t1	Pfuc_11551_1_24912_t1	Lgig_161906	Ctel_218479	Skow_44914m	Bflo_260810422	Skow_19564m
HG_8169	Bsch_g70632	Bsch_g54584	Bsch_g70102	Bsch_g41068	Bsch_g46132	Bsch_g19904	Hrob_158351	Bsch_g19903	Bsch_g20082	Bsch_g29003	Bsch_g69564	Bsch_g23214	Cint_027838	Cint_027624	Cint_027954	Cint_028393	Csav_012098	Hrob_62972	Bsch_g22352	Hrob_160089	Bsch_g19905	Bsch_g69563	Bsch_g41086	Cint_020340	Csav_012109
HG_18163	Lgig_118591	Skow_39883m	Lgig_140286	Lgig_140276	Lgig_140345	Skow_21339m	Lgig_105995	Lgig_165758
HG_13724	Spur_011116_Spur_011116	Spur_018627_Spur_018627	Spur_028647_Spur_028647	Spur_026107_Spur_026107	Spur_003795_Spur_003795	Dmel_0035033_CG3548	Dmel_0015903_apt_apontic_Source_FlyBase_0015903	Spur_012265_Spur_012265	Spur_003117_Spur_003117	Spur_024661_Hypp_2745	Spur_020992_Spur_020992
HG_20089	Ggal_034743	Ggal_023272	Ggal_035338	Skow_01379m	Ctel_127055	Skow_04948m	Tcas_270016401
HG_16500	Bflo_260782655	Bflo_260787045	Ctel_189737	Bflo_260783125	Bflo_260782273	Skow_34201m	Bflo_260783127	Pfuc_10611_1_10164_t1	Bflo_260822915
HG_7197	Skow_37209m	Cele_004507_rpy_1_Protein_RPY_1_rpy_1_mRNA_complete_cds_Source_RefSeq_mRNA_Acc_NM_062964	Bmal_170590618	Rcul_t42086	Smar_008867	Tcas_270008365	Bmal_170590616	Bflo_260784408	Ctel_178513	Acar_00002164	Dmel_0039911_CG1909	Xtro_019823	Drer_041133_receptor_associated_protein_of_the_synapse_43kD_Source_ZFIN_Acc_ZDB_GENE_030313_1_rapsn	Lgig_156505	Avag_17150001	Avag_39492001	Ggal_013132	Cgig_07382_43_kDa_receptor_associated_protein_of_the_synapse_Source_UniProtKB_TrEMBL_Acc_K1QEC7	Hsap_Ensmbl0165917_receptor_associated_protein_of_the_synapse_Source_HGNC_Symbol_Acc_9863_RAPSN	Znev_16839	Pfuc_657_1_58177_t1	Spur_019085_Rapsn	Odio_000364001	Cint_023639	Csav_006245	Spur_026025_Spur_026025	Csav_006253	Avag_49025001	Avag_49024001	Avag_48542001	Avag_25844001
HG_10369	Cgig_03920_Guanine_nucleotide_binding_protein_subunit_gamma_Source_UniProtKB_TrEMBL_Acc_K1QIH8	Avag_29334001	Dmel_0028433_Ggamma30A_G_protein_gamma30A_Source_FlyBase_0028433	Smar_003564	Cele_001682_gpc_2_Protein_GPC_2_gpc_2_mRNA_complete_cds_Source_RefSeq_mRNA_Acc_NM_059534	Bmal_170588507	Avag_45625001	Skow_11178m	Tcas_270008671	Dpul_290390	Znev_03862	Drer_024740_guanine_nucleotide_binding_protein_G_protein_gamma_13a_Source_ZFIN_Acc_ZDB_GENE_081022_188_gng13a	Xtro_012710	Drer_037921_guanine_nucleotide_binding_protein_G_protein_gamma_13b_Source_ZFIN_Acc_ZDB_GENE_040718_97_gng13b	Hsap_Ensmbl0127588_guanine_nucleotide_binding_protein_G_protein_gamma_13_Source_HGNC_Symbol_Acc_14131_GNG13	Ggal_008472	Ctel_214784
HG_10128	Cgig_27439_Teratocarcinoma_derived_growth_factor_Source_UniProtKB_TrEMBL_Acc_K1R5K1	Pfuc_7193_1_52904_t1	Lgig_233075	Spur_000841_Cryptic	Skow_08301m	Hsap_Ensmbl0241186_teratocarcinoma_derived_growth_factor_1_Source_HGNC_Symbol_Acc_11701_TDGF1	Lgig_80483	Drer_035095_one_eyed_pinhead_Source_ZFIN_Acc_ZDB_GENE_990415_198_oep	Acar_00012493	Lgig_174061	Xtro_060209	Ctel_215436	Ggal_020578	Xtro_020142	Acar_00012496	Hsap_Ensmbl0136698_cripto_FRL_1_cryptic_family_1_Source_HGNC_Symbol_Acc_18292_CFC1	Hsap_Ensmbl0152093_cripto_FRL_1_cryptic_family_1B_Source_HGNC_Symbol_Acc_33983_CFC1B	Bflo_260811564
HG_11280	Xtro_026320	Drer_036245_WAS_WASL_interacting_protein_family_member_3_Source_HGNC_Symbol_Acc_22004_WIPF3	Ggal_018190	Hsap_Ensmbl0122574_WAS_WASL_interacting_protein_family_member_3_Source_HGNC_Symbol_Acc_22004_WIPF3	Acar_00000760	Ctel_228938	Spur_013094_Wipf1L	Drer_045298_WAS_WASL_interacting_protein_family_member_2_Source_HGNC_Symbol_Acc_30923_WIPF2_2_of_2	Xtro_052752	Drer_006712_WAS_WASL_interacting_protein_family_member_2b_Source_ZFIN_Acc_ZDB_GENE_040625_182_wipf2b	Ggal_006257	Ggal_039293	Acar_00002419	Hsap_Ensmbl0171475_WAS_WASL_interacting_protein_family_member_2_Source_HGNC_Symbol_Acc_30923_WIPF2	Hrob_190975
HG_6828	Ggal_014860	Acar_00007357	Drer_040991_cortactin_binding_protein_2_Source_ZFIN_Acc_ZDB_GENE_030131_8134_cttnbp2	Spur_017974_Cttnbp2	Xtro_047179	Cint_024576	Hsap_Ensmbl0143079_CTTNBP2_N_terminal_like_Source_HGNC_Symbol_Acc_25330_CTTNBP2NL	Ggal_002316	Xtro_015102	Cgig_19906_Cortactin_binding_protein_2_Source_UniProtKB_TrEMBL_Acc_K1RGY9	Bsch_g2788	Csav_019452	Cele_016792_C49H3_6_Protein_C49H3_6_isoform_a_C49H3_6_mRNA_complete_cds_Source_RefSeq_mRNA_Acc_NM_068915	Bmal_170589219	Znev_04824	Lgig_56067	Isca_ISCW018299-PA	Sjap_0105140	Dpul_201796	Tcas_270014572	Smar_012112	Dmel_0034308_CG10915	Sman_060860	Smim_40810_PREDICTED_uncharacterized_protein_CG10915_like_Bombus_terrestris_gi_340709398_ref_XP_003393297_2e_83_283	Smar_010439	Acar_00017648	Hrob_163720	Drer_056091_CTTNBP2_N_terminal_like_Source_ZFIN_Acc_ZDB_GENE_040724_65_cttnbp2nl	Drer_053179_CTTNBP2_N_terminal_like_Source_HGNC_Symbol_Acc_25330_CTTNBP2NL_1_of_2	Pfuc_13774_1_03394_t1	Pfuc_13774_1_03395_t1	Mmar_MMa50230	Hsap_Ensmbl0077063_cortactin_binding_protein_2_Source_HGNC_Symbol_Acc_15679_CTTNBP2
HG_7203	Cele_016106_C25F6_7_Protein_C25F6_7_isoform_a_C25F6_7_mRNA_complete_cds_Source_RefSeq_mRNA_Acc_NM_171687	Tcas_270007252	Znev_01014	Ggal_029511	Smar_015084	Xtro_053168	Ggal_008871	Drer_039650_integral_membrane_protein_2Cb_Source_ZFIN_Acc_ZDB_GENE_030131_7806_itm2cb	Drer_007098_integral_membrane_protein_2Ba_Source_ZFIN_Acc_ZDB_GENE_030131_2352_itm2ba	Smim_38438_PREDICTED_integral_membrane_protein_2C_like_Apis_mellifera_gi_328782994_ref_XP_392881_4_1e_58_200	Dmel_0031285_CG3662	Ctel_229186	Acar_00014514	Cgig_13989_Integral_membrane_protein_2A_Source_UniProtKB_TrEMBL_Acc_K1Q9X9	Ggal_006522	Acar_00002532	Hsap_Ensmbl0135916_integral_membrane_protein_2C_Source_HGNC_Symbol_Acc_6175_ITM2C	Lgig_235396	Isca_ISCW016522-PA	Drer_043448_integral_membrane_protein_2Ca_Source_ZFIN_Acc_ZDB_GENE_040718_284_itm2ca	Xtro_057000	Skow_04782m	Acar_00000904	Pfuc_19559_1_61926_t1	Drer_041505_integral_membrane_protein_2Bb_Source_ZFIN_Acc_ZDB_GENE_040426_2139_itm2bb	Bflo_260796395	Spur_001368_Spur_001368	Hsap_Ensmbl0078596_integral_membrane_protein_2A_Source_HGNC_Symbol_Acc_6173_ITM2A	Skow_34424m	Hrob_188689	Skow_34422m
HG_34436	Skow_10533m	Skow_10536m	Lgig_125228	Lgig_124921
HG_33861	Skow_36811m	Spur_002405_Spur_002405	Spur_023944_Spur_023944	Rcul_t18187
HG_41203	Skow_19959m	Skow_21778m	Lgig_148915
HG_32676	Drer_087448_Uncharacterized_protein_Source_UniProtKB_TrEMBL_Acc_F1QTK9_CU929143_1	Skow_20698m	Pfuc_365989_1_28902_t1	Skow_20697m
HG_34098	Skow_20274m	Skow_33395m	Skow_19544m	Lgig_175763
HG_467	Bsch_g51748	Bsch_g10202	Bsch_g30362	Bsch_g59101	Bsch_g6995	Bsch_g47749	Bsch_g31721	Bsch_g41936	Bsch_g32975	Bsch_g36923	Bsch_g58963	Bsch_g68729	Bsch_g59934	Bsch_g43842	Bsch_g36528	Bsch_g48979	Bsch_g55861	Bsch_g39368	Bsch_g43978	Bsch_g55231	Bsch_g54014	Bsch_g43341	Bsch_g69711	Bsch_g59287	Bsch_g21368	Bsch_g59361	Bsch_g46105	Bsch_g45461	Bsch_g40947	Bsch_g27748	Bsch_g46188	Bsch_g50052	Bsch_g40378	Bsch_g41956	Bsch_g46834	Bsch_g66794	Bsch_g61389	Bsch_g20441	Bsch_g41558	Bsch_g60579	Bsch_g70845	Bsch_g70028	Bsch_g39303	Bsch_g66952	Bsch_g44868	Bsch_g58534	Bsch_g52447	Bsch_g56835	Bsch_g62051	Bsch_g54400	Bsch_g30953	Bsch_g63054	Bsch_g43945	Bsch_g55030	Bsch_g51193	Bsch_g19759	Bsch_g39726	Bsch_g67791	Bsch_g42111	Bsch_g64721	Bsch_g13863	Bsch_g66584	Bsch_g50908	Bsch_g44996	Bsch_g35815	Bsch_g66742	Bsch_g29082	Bsch_g51492	Bsch_g38497	Bsch_g65024	Bsch_g47187	Bsch_g51280	Bsch_g24901	Bsch_g29223	Bsch_g24696	Bsch_g63897	Bsch_g45698	Bsch_g56728	Bsch_g67383	Bsch_g21346	Bsch_g71516	Bsch_g7200	Bsch_g43464	Spur_025271_GagpL_6	Smar_014629	Smim_g60860_t1_gag_like_protein_Biomphalaria_glabrata_gi_125901786_gb_ABN58713_5e_51_191	Bsch_g12569	Bsch_g46722	Bsch_g32131	Bsch_g58665	Bsch_g63453	Bsch_g53899	Bsch_g56216	Bsch_g41048	Bsch_g18447	Bsch_g40567	Bsch_g48367	Bsch_g58365	Bsch_g23244	Bsch_g69104	Bsch_g5932	Bsch_g55552	Bsch_g43680	Bsch_g6966	Bsch_g62811	Bsch_g15928	Bsch_g33834	Bsch_g20344	Bsch_g64398	Bsch_g66437	Bsch_g23184	Bsch_g36142	Bsch_g66337	Bsch_g45180	Bsch_g33802	Bsch_g43426	Bsch_g52559	Bsch_g70865	Bsch_g49583	Bsch_g37474	Bsch_g60973	Bsch_g36709	Bsch_g41974	Bsch_g59852	Bsch_g48012	Bsch_g70703	Bsch_g67250	Bsch_g41815	Bsch_g52346	Bsch_g52752	Bsch_g60229	Bsch_g35661	Bsch_g56767	Bsch_g53509	Bsch_g26375	Bsch_g40615	Bsch_g42973	Bsch_g62693	Bsch_g56193	Bsch_g8141	Bsch_g13490	Bsch_g60654	Bsch_g68280	Bsch_g54680	Bsch_g49018	Bsch_g59396	Bsch_g33544	Bsch_g41359	Bsch_g69969	Bsch_g18605	Bsch_g49121	Bsch_g58768	Bsch_g62886	Bsch_g21096	Bsch_g71827	Bsch_g66619	Bsch_g62163	Bsch_g27148	Bsch_g9406	Bsch_g21483	Bsch_g55230	Bsch_g44072	Bsch_g58049	Bsch_g68406	Bsch_g25787	Bsch_g53723	Bsch_g36623	Bsch_g55131	Bsch_g50046	Bsch_g69836	Bsch_g18063	Bsch_g47609	Bsch_g17512	Bsch_g24821	Bsch_g7456	Bsch_g6426	Bsch_g42044	Bsch_g31906	Bsch_g50144	Bsch_g38341	Bsch_g51384	Bsch_g51422	Bsch_g30873	Bsch_g51008	Bsch_g49339	Bsch_g41630	Bsch_g54423	Bsch_g17109	Bsch_g56421	Bsch_g19209	Bsch_g58748	Bsch_g70093	Bsch_g64133	Bsch_g29569	Bsch_g53442	Bsch_g56209	Bsch_g17281	Bsch_g60905	Bsch_g59397	Bsch_g42817	Bsch_g64750	Bsch_g55502	Bsch_g20519	Bsch_g61115	Bsch_g22327	Bsch_g51579	Bsch_g34550	Spur_002445_Spur_002445	Bsch_g70853	Spur_016000_GagpL_2	Bsch_g42869	Spur_025187_GagpL_5	Spur_005490_Hypp_1584	Bsch_g24638	Bsch_g43930	Bsch_g65604	Smim_g42842_t1_gag_like_protein_Biomphalaria_glabrata_gi_125901786_gb_ABN58713_1e_44_162	Bsch_g66693	Smim_27924_gag_like_protein_Biomphalaria_glabrata_gi_125901786_gb_ABN58713_4e_36_139	Bsch_g61601	Bsch_g56528	Smim_27923_gag_like_protein_Biomphalaria_glabrata_gi_125901786_gb_ABN58713_2e_33_130	Bsch_g41986	Bsch_g57032	Bsch_g52903	Bsch_g67268	Smim_73134_gag_like_protein_Biomphalaria_glabrata_gi_125901786_gb_ABN58713_2e_31_126	Smim_81113_gag_like_protein_Biomphalaria_glabrata_gi_125901786_gb_ABN58713_1e_28_116	Bsch_g27747	Bsch_g59431	Smim_71810_gag_like_protein_Biomphalaria_glabrata_gi_125901786_gb_ABN58713_7e_31_122	Bsch_g52996	Spur_024548_Hypp_2742	Smim_81802_gag_like_protein_Biomphalaria_glabrata_gi_125901786_gb_ABN58713_1e_31_125	Bsch_g57610	Bsch_g51285	Bsch_g51284	Smar_003178	Isca_ISCW012563-PA	Bsch_g61333	Smim_16765_gag_like_protein_Biomphalaria_glabrata_gi_125901786_gb_ABN58713_9e_26_111	Dpul_338812	Bsch_g41975	Bsch_g17113	Bsch_g37745	Bsch_g56616	Bsch_g62802	Spur_006140_GagpL	Smim_65918_gag_like_protein_Biomphalaria_glabrata_gi_125901786_gb_ABN58713_2e_14_75_1	Smim_18688_gag_like_protein_Biomphalaria_glabrata_gi_125901786_gb_ABN58713_6e_19_92_0	Smim_16556_gag_like_protein_Biomphalaria_glabrata_gi_125901786_gb_ABN58713_3e_17_87_0	Smim_78520_gag_like_protein_Biomphalaria_glabrata_gi_125901786_gb_ABN58713_4e_15_79_0	Smim_3638_denovo_path1_gag_like_protein_Biomphalaria_glabrata_gi_125901786_gb_ABN58713_3e_17_87_4	Smar_011807	Bsch_g54884	Smim_11224_denovo_path1_gag_like_protein_Biomphalaria_glabrata_gi_125901786_gb_ABN58713_4e_18_89_7	Smim_76779_gag_like_protein_Biomphalaria_glabrata_gi_125901786_gb_ABN58713_5e_15_77_4	Smim_9713_denovo_path2_gag_like_protein_Biomphalaria_glabrata_gi_125901786_gb_ABN58713_9e_17_83_6	Smim_g20801_t1_gag_like_protein_Biomphalaria_glabrata_gi_125901786_gb_ABN58713_3e_31_129	Bsch_g68292	Smim_47119_gag_like_protein_Biomphalaria_glabrata_gi_125901786_gb_ABN58713_2e_16_83_2	Smim_47129_gag_like_protein_Biomphalaria_glabrata_gi_125901786_gb_ABN58713_2e_15_82_0	Bsch_g45370	Bsch_g38220	Isca_ISCW001296-PA	Bsch_g21412	Bsch_g62261	Bsch_g51177	Bsch_g39848	Smim_72135_gag_like_protein_Biomphalaria_glabrata_gi_125901786_gb_ABN58713_8e_09_63_5	Smim_42002_gag_like_protein_Biomphalaria_glabrata_gi_125901786_gb_ABN58713_2e_14_77_8	Bsch_g41049	Bsch_g56217	Bsch_g30879	Bsch_g71532	Bsch_g40577	Ctel_92817	Smim_60680_gag_like_protein_Biomphalaria_glabrata_gi_125901786_gb_ABN58713_2e_09_63_9	Smim_76898_gag_like_protein_Biomphalaria_glabrata_gi_125901786_gb_ABN58713_8e_09_61_6	Smim_49056_gag_like_protein_Biomphalaria_glabrata_gi_125901786_gb_ABN58713_2e_08_59_3	Bsch_g32748	Bsch_g21411	Smim_42013_gag_like_protein_Biomphalaria_glabrata_gi_125901786_gb_ABN58713_7e_07_55_1	Bsch_g46212	Bsch_g54171	Bsch_g39453	Bsch_g62899	Bsch_g51659	Smim_78824_gag_like_protein_Biomphalaria_glabrata_gi_125901786_gb_ABN58713_5e_06_52_4	Bsch_g29611	Bsch_g22594	Bsch_g18908	Bsch_g50457	Bsch_g60557	Bsch_g42170	Bsch_g20910	Bsch_g60163	Bsch_g70864	Bsch_g65025	Bsch_g40242	Bsch_g49148	Bsch_g61307	Bsch_g48725	Bsch_g69693	Bsch_g43342	Bsch_g20520	Bsch_g31569	Bsch_g32047	Bsch_g46189	Bsch_g47845	Bsch_g50440	Bsch_g54424	Bsch_g70996	Dpul_108173	Dpul_249439	Dpul_65974	Isca_ISCW018661-PA	Isca_ISCW014947-PA	Smar_012568	Tcas_270015718
HG_28203	Egra_07378	Hmic_0691400	Hsap_Ensmbl0198168_small_VCP_p97_interacting_protein_Source_HGNC_Symbol_Acc_25238_SVIP	Emul_01735	Sman_194560_Putative_small_VCP_p97_interacting_protein_Source_UniProtKB_TrEMBL_Acc_G4VEC7
HG_58913	Bsch_g69139	Smim_56328_unknown_Zea_mays_gi_238012314_gb_ACR37192_2e_18_82_4
HG_17708	Skow_16944m	Bflo_260837141	Lgig_230554	Cgig_09698	Pfuc_60674_1_05683_t1	Pfuc_29437_1_26465_t1	Ctel_216741	Skow_44315m
HG_16659	Dmel_0033677_CG8321	Mmar_MMa53414	Znev_05465	Tcas_270012151	Drer_071013_ADP_ribosylation_like_factor_6_interacting_protein_6_Source_ZFIN_Acc_ZDB_GENE_070410_117_arl6ip6	Xtro_059784	Skow_31585m	Hsap_Ensmbl0177917_ADP_ribosylation_like_factor_6_interacting_protein_6_Source_HGNC_Symbol_Acc_24048_ARL6IP6	Smim_81568_PREDICTED_similar_to_CG8321_CG8321_PA_Tribolium_castaneum_gi_91088251_ref_XP_966478_2e_04_44_3
HG_14827	Skow_31556m	Smar_012059	Pfuc_15304_1_18206_t1	Cgig_13082_Pleckstrin_like_protein_domain_containing_family_A_member_7_Source_UniProtKB_TrEMBL_Acc_K1QJ90	Smim_13581_CG34383_isoform_E_Drosophila_melanogaster_gi_161078273_ref_NP_001097778_7e_38_163	Pfuc_50653_1_12721_t1	Znev_17264	Pfuc_48491_1_41446_t1	Isca_ISCW001499-PA	Smim_13539_phosphoinositol_3_phosphate_binding_protein_putative_Pediculus_humanus_corporis_gi_242011727_ref_XP_002426598_2e_05_52_4
HG_8716	Skow_36025m	Ctel_220636	Spur_004325_Fastkd1	Hrob_72935	Acar_00016823	Dpul_57337	Dmel_0051643_CG31643	Znev_15053	Tcas_270006254	Acar_00019182	Xtro_041066	Xtro_041063	Ggal_015983	Avag_33717001	Isca_ISCW008992-PA	Avag_19370001	Bflo_260802957	Acar_00013806	Drer_056128_FAST_kinase_domains_1_Source_ZFIN_Acc_ZDB_GENE_040426_1833_fastkd1	Hsap_Ensmbl0138399_FAST_kinase_domains_1_Source_HGNC_Symbol_Acc_26150_FASTKD1	Bflo_260802955	Spur_020543_Fastkd1L_2	Spur_024309_Fastkd1L
HG_18145	Cgig_25001	Pfuc_730_1_36670_t1	Lgig_167787	Pfuc_730_1_36671_t1	Lgig_235763	Ctel_225549	Smim_50947_hypothetical_protein_DAPPUDRAFT_318379_Daphnia_pulex_gi_321469702_gb_EFX80681_9e_13_78_2	Skow_23513m
HG_63100	Bflo_260814894	Lgig_134725
HG_14248	Acar_00011703	Ggal_021313	Ggal_021314	Hsap_Ensmbl0122786_caldesmon_1_Source_HGNC_Symbol_Acc_1441_CALD1	Ggal_036680	Ggal_036679	Xtro_050960	Drer_070314_caldesmon_1_like_Source_ZFIN_Acc_ZDB_GENE_030131_1629_cald1l	Drer_086391_caldesmon_1_Source_ZFIN_Acc_ZDB_GENE_090313_229_cald1	Drer_027310_lymphocyte_specific_protein_1_Source_HGNC_Symbol_Acc_6707_LSP1	Gsal_14546_hypothetical_protein
HG_16144	Bsch_g43045	Cint_025960	Csav_004152	Csav_004473	Csav_004158	Cint_023618	Cint_023619	Cint_025955	Gsal_10995_regulator_of_g_protein_signaling_3_rgs3
HG_45669	Ctel_225989	Smim_65675_65675	Skow_21886m
HG_13022	Bsch_g47377	Xtro_063048	Ggal_014990	Ggal_038054	Drer_041915_chromosome_1_open_reading_frame_95_Source_HGNC_Symbol_Acc_30491_C20H1orf95	Hsap_Ensmbl0203685_chromosome_1_open_reading_frame_95_Source_HGNC_Symbol_Acc_30491_C1orf95	Skow_25204m	Pfuc_13590_1_39518_t1	Mmar_MMa05092	Acar_00006229	Acar_00019111	Isca_ISCW011737-PA
HG_11126	Bflo_260822272	Skow_30238m	Xtro_001988	Pfuc_344_1_29197_t1	Bflo_260822270	Ggal_008814	Ggal_008813	Acar_00005616	Hsap_Ensmbl0144730_interleukin_17_receptor_D_Source_HGNC_Symbol_Acc_17616_IL17RD	Drer_038843_interleukin_17_receptor_D_Source_ZFIN_Acc_ZDB_GENE_020320_5_il17rd	Rcul_t32769	Drer_089004_interleukin_17_receptor_D_Source_HGNC_Symbol_Acc_17616_IL17RD_2_of_2	Bflo_260814313	Bflo_260817132	Rcul_t09786
HG_6643	Bsch_g30770	Csav_017084	Cint_011778	Drer_023952_family_with_sequence_similarity_167_member_Ab_Source_ZFIN_Acc_ZDB_GENE_041014_11_fam167ab	Ggal_026830	Xtro_059986	Acar_00010927	Xtro_011466	Cint_007466	Csav_014046	Bflo_260815251	Cgig_13366	Ggal_005221	Drer_022454_family_with_sequence_similarity_167_member_B_Source_HGNC_Symbol_Acc_28133_FAM167B	Spur_012223_Fam167a	Bsch_g5934	Drer_088001_Uncharacterized_protein_Source_UniProtKB_TrEMBL_Acc_H9GZ18_CABZ01064771_1	Drer_067665_family_with_sequence_similarity_167_member_Aa_Source_ZFIN_Acc_ZDB_GENE_061013_209_fam167aa	Skow_42502m	Lgig_143730	Lgig_224463	Pfuc_177275_1_14090_t1	Cgig_20811	Cgig_23926	Ctel_223646	Cgig_20810	Hsap_Ensmbl0183615_family_with_sequence_similarity_167_member_B_Source_HGNC_Symbol_Acc_28133_FAM167B	Pfuc_8155_1_17251_t1	Cgig_27168	Pfuc_53692_1_12803_t1	Pfuc_36727_1_19605_t1	Bflo_260815255	Csav_017083	Hsap_Ensmbl0154319_family_with_sequence_similarity_167_member_A_Source_HGNC_Symbol_Acc_15549_FAM167A	Hsap_Ensmbl0215595_chromosome_20_open_reading_frame_202_Source_HGNC_Symbol_Acc_37254_C20orf202
HG_27956	Pfuc_17695_1_39976_t1	Skow_16587m	Ctel_197000	Pfuc_21477_1_18798_t1	Smar_004845
HG_41393	Spur_008511_Spur_008511	Pfuc_20026_1_61963_t1	Spur_010896_Spur_010896
HG_32658	Hsap_Ensmbl0206069_transmembrane_protein_211_Source_HGNC_Symbol_Acc_33725_TMEM211	Xtro_042110	Skow_42517m	Mmar_MMa49669
HG_6426	Bsch_g1979	Bsch_g34933	Acar_00009751	Hsap_Ensmbl0166902_mitochondrial_ribosomal_protein_L16_Source_HGNC_Symbol_Acc_14476_MRPL16	Xtro_052237	Ggal_008312	Skow_11748m	Drer_075325_mitochondrial_ribosomal_protein_L16_Source_ZFIN_Acc_ZDB_GENE_041122_1_mrpl16	Ctel_150507	Smim_40150_mitochondrial_ribosomal_protein_L16_Glossina_morsitans_morsitans_gi_289742369_gb_ADD19932_1e_73_234	Bflo_260799748	Dmel_0023519_mRpL16_mitochondrial_ribosomal_protein_L16_Source_FlyBase_0023519	Isca_ISCW017855-PA	Dpul_92746	Tcas_270016519	Tcas_270013618	Lgig_150117	Hrob_74919	Znev_00963	Smar_009233	Tspi_316968424	Gsal_5150_ribosomal_protein_related	Spur_010952_Mrpl16	Sman_154690_Ribosomal_protein_related_Source_UniProtKB_TrEMBL_Acc_G4V6H6	Avag_35654001	Avag_01141001	Egra_04271	Emul_00564	Pfuc_7409_1_38535_t1	Bmal_170572897	Cele_011412_mrpl_16_Protein_MRPL_16_mrpl_16_mRNA_complete_cds_Source_RefSeq_mRNA_Acc_NM_065564	Sjap_0048310	Rcul_t05764	Hmic_0741100	Csav_004138	Odio_008117001	Rcul_t05765
HG_2600	Cgig_10330	Pfuc_3362_1_01435_t1	Cgig_13751_Phosphotidylinositol_phosphatase_PTPRQ_Source_UniProtKB_TrEMBL_Acc_K1QZ41	Cgig_27152_Cell_adhesion_molecule_3_Source_UniProtKB_TrEMBL_Acc_K1PPP6	Cgig_04207_Metabotropic_glutamate_receptor_7_Source_UniProtKB_TrEMBL_Acc_K1PI60	Pfuc_67423_1_56426_t1	Cgig_16436_Protein_sidekick_2_Source_UniProtKB_TrEMBL_Acc_K1Q4V6	Pfuc_245628_1_50238_t1	Cgig_06297_Proton_myo_inositol_cotransporter_Source_UniProtKB_TrEMBL_Acc_K1Q4J8	Cgig_14900	Pfuc_99332_1_35208_t1	Cgig_27153	Cgig_27451	Cgig_12639	Cgig_26755	Cgig_15139	Cgig_13148	Cgig_18246	Cgig_00414	Cgig_17978	Cgig_16617	Cgig_00836	Pfuc_54882_1_48824_t1	Cgig_02857	Pfuc_16737_1_10958_t1	Cgig_18031	Cgig_24913	Pfuc_59108_1_20261_t1	Cgig_09802	Cgig_12935	Pfuc_15353_1_61484_t1	Cgig_25641	Cgig_17900	Cgig_02043	Cgig_00908	Cgig_26268	Pfuc_12381_1_53812_t1	Cgig_23565	Cgig_04470	Cgig_15983	Cgig_14859	Cgig_03526	Cgig_12703	Cgig_02042	Cgig_10099	Cgig_08135	Cgig_20223	Cgig_05659	Cgig_22262	Cgig_06688	Pfuc_14625_1_10724_t1	Pfuc_173924_1_28524_t1	Cgig_05688	Cgig_17420	Cgig_05350	Cgig_06269	Cgig_01327	Cgig_28552	Pfuc_29287_1_62565_t1	Pfuc_31498_1_33802_t1	Cgig_22429	Cgig_26108	Cgig_09894	Pfuc_6762_1_60097_t1	Cgig_10619	Cgig_27713_Metabotropic_glutamate_receptor_Source_UniProtKB_TrEMBL_Acc_K1QHX5	Cgig_28614	Cgig_27717	Cgig_10618	Pfuc_10585_1_53560_t1	Cgig_14035_Interferon_induced_helicase_C_domain_containing_protein_1_Source_UniProtKB_TrEMBL_Acc_K1QR25	Cgig_10816	Cgig_27151_Cell_adhesion_molecule_3_Source_UniProtKB_TrEMBL_Acc_K1QXA0	Cgig_16886	Cgig_16891_Cell_adhesion_molecule_4_Source_UniProtKB_TrEMBL_Acc_K1Q3J6	Lgig_228656	Lgig_159939	Pfuc_16520_1_10930_t1	Pfuc_2089_1_15712_t1	Csav_018922	Pfuc_48441_1_56050_t1	Pfuc_80_1_29068_t1	Pfuc_1308_1_36948_t1	Pfuc_5671_1_38187_t1	Pfuc_3397_1_37579_t1	Pfuc_410998_1_07174_t1
HG_31706	Bsch_g23259	Bsch_g60532	Bsch_g6483	Hrob_170612
HG_5454	Cele_007670_stg_1_Protein_STG_1_stg_1_mRNA_complete_cds_Source_RefSeq_mRNA_Acc_NM_001026805	Rcul_t20546	Skow_18222m	Lgig_155237	Isca_ISCW019264-PA	Dmel_0064123_stg1_stargazin_like_protein_Source_FlyBase_0064123	Ctel_156450	Drer_039238_calcium_channel_voltage_dependent_gamma_subunit_4_Source_HGNC_Symbol_Acc_1408_CACNG4_1_of_2	Pfuc_18357_1_18536_t1	Cgig_11761_Voltage_dependent_calcium_channel_gamma_5_subunit_Source_UniProtKB_TrEMBL_Acc_K1QAT3	Lgig_64100	Drer_058460_calcium_channel_voltage_dependent_gamma_subunit_3a_Source_ZFIN_Acc_ZDB_GENE_090312_124_cacng3a	Xtro_035126	Xtro_022144	Drer_032565_calcium_channel_voltage_dependent_gamma_subunit_2a_Source_ZFIN_Acc_ZDB_GENE_040426_1401_cacng2a	Ggal_020428	Drer_020450_calcium_channel_voltage_dependent_gamma_subunit_8a_Source_ZFIN_Acc_ZDB_GENE_050417_239_cacng8a	Hsap_Ensmbl0142408_calcium_channel_voltage_dependent_gamma_subunit_8_Source_HGNC_Symbol_Acc_13628_CACNG8	Drer_076401_calcium_channel_voltage_dependent_gamma_subunit_3b_Source_ZFIN_Acc_ZDB_GENE_090828_1_cacng3b	Hsap_Ensmbl0006116_calcium_channel_voltage_dependent_gamma_subunit_3_Source_HGNC_Symbol_Acc_1407_CACNG3	Cgig_08043_Voltage_dependent_calcium_channel_gamma_7_subunit_Source_UniProtKB_TrEMBL_Acc_K1PLI7	Lgig_108597	Bflo_260800978	Hsap_Ensmbl0166862_calcium_channel_voltage_dependent_gamma_subunit_2_Source_HGNC_Symbol_Acc_1406_CACNG2	Xtro_063087	Hsap_Ensmbl0075461_calcium_channel_voltage_dependent_gamma_subunit_4_Source_HGNC_Symbol_Acc_1408_CACNG4	Hrob_184703	Drer_009621_calcium_channel_voltage_dependent_gamma_subunit_2b_Source_ZFIN_Acc_ZDB_GENE_090624_3_cacng2b	Drer_070626_calcium_channel_voltage_dependent_gamma_subunit_8b_Source_ZFIN_Acc_ZDB_GENE_100921_72_cacng8b	Acar_00016014	Ggal_037840	Ggal_006193	Acar_00000189	Acar_00018669	Hrob_65623	Xtro_055785	Drer_074669_calcium_channel_voltage_dependent_gamma_subunit_4_Source_ZFIN_Acc_ZDB_GENE_120104_6_cacng4	Hrob_190537	Bflo_260800984	Hrob_188905	Hrob_162786	Acar_00016250	Hrob_162783	Hrob_169002	Ggal_009680	Hrob_169005	Hrob_184681
HG_23649	Ctel_102576	Ctel_143403	Ctel_71281	Ctel_125332	Ctel_119393	Skow_21052m
HG_8484	Cint_007548	Acar_00009504	Hsap_Ensmbl0017427_insulin_like_growth_factor_1_somatomedin_C_Source_HGNC_Symbol_Acc_5464_IGF1	Xtro_061933	Xtro_030622	Drer_018643_insulin_like_growth_factor_2a_Source_ZFIN_Acc_ZDB_GENE_991111_3_igf2a	Ggal_020787	Xtro_005391	Drer_094132_insulin_like_growth_factor_1_Source_ZFIN_Acc_ZDB_GENE_010607_2_igf1	Hsap_Ensmbl0167244_insulin_like_growth_factor_2_somatomedin_A_Source_HGNC_Symbol_Acc_5466_IGF2	Xtro_006287	Drer_033307_insulin_like_growth_factor_2b_Source_ZFIN_Acc_ZDB_GENE_030131_2935_igf2b	Znev_05167	Lgig_154465	Acar_00016240	Ggal_032071	Ggal_010570	Ggal_038483	Drer_058058_insulin_like_growth_factor_3_Source_ZFIN_Acc_ZDB_GENE_080611_1_igf3	Skow_07585m	Ggal_038480	Ggal_038482	Spur_007203_Igf1p	Spur_030139_Ilgf2
HG_4570	Znev_01338	Spur_004733_Hypp_1540	Spur_002539_Hypp_358	Spur_016424_Hypp_128	Spur_027585_Hypp_2912	Spur_002754_Hypp_5797	Spur_010485_Hypp_617	Spur_012972_Spur_012972	Spur_024870_Hypp_1129	Spur_005204_Spur_005204	Spur_023055_Spur_023055	Spur_026665_Hypp_2859	Spur_003737_Hypp_1477	Spur_027991_Hypp_1221	Spur_021464_Hypp_1025	Spur_003738_Hypp_1478	Spur_014354_Hypp_751	Spur_017140_Hypp_861	Spur_028484_Hypp_2957	Spur_008967_Hypp_40	Spur_027661_Hypp_1209	Spur_008141_Hypp_534	Spur_025539_Hypp_1154	Spur_009058_Hypp_1821	Spur_016719_Hypp_2271	Spur_021310_Hypp_1021	Spur_001032_Hypp_1301	Spur_001033_Spur_001033	Spur_003735_Hypp_396	Spur_011324_Hypp_1974	Spur_004979_Hypp_1554	Spur_002034_Hypp_1365	Spur_003734_Hypp_1476	Spur_027285_Spur_027285	Spur_008402_Hypp_547	Spur_016425_Hypp_823	Spur_026150_Hypp_1170	Spur_011568_Hypp_1989	Spur_009247_Hypp_1836	Spur_010828_Hypp_628	Spur_017699_Hypp_2352	Spur_016516_Hypp_2263	Spur_012973_Hypp_699	Spur_026149_Hypp_2822	Spur_010376_Spur_010376	Spur_024271_Hypp_2721	Spur_012038_Hypp_2014	Spur_026435_Hypp_2843	Spur_010484_Hypp_1919	Spur_022119_Hypp_1038	Spur_011291_Spur_011291	Spur_010483_Spur_010483	Spur_003733_Spur_003733	Spur_004978_Spur_004978	Spur_003736_Spur_003736	Spur_022118_Spur_022118	Spur_027386_Spur_027386
HG_1059	Pfuc_152943_1_06655_t1	Cgig_10999_Caprin_2_Source_UniProtKB_TrEMBL_Acc_K1RPF1	Cgig_02906_Caprin_2_Source_UniProtKB_TrEMBL_Acc_K1PZQ0	Cgig_13362_Caprin_2_Source_UniProtKB_TrEMBL_Acc_K1Q625	Hrob_193289	Cgig_02907_Caprin_2_Source_UniProtKB_TrEMBL_Acc_K1QJZ2	Pfuc_23888_1_11578_t1	Ctel_168874	Cgig_22091_Complement_C1q_like_protein_4_Source_UniProtKB_TrEMBL_Acc_K1R253	Cgig_27985_Caprin_2_Source_UniProtKB_TrEMBL_Acc_K1RKP4	Cgig_16021_Complement_C1q_like_protein_2_Source_UniProtKB_TrEMBL_Acc_K1R3V7	Cgig_13361_Caprin_2_Source_UniProtKB_TrEMBL_Acc_K1PZ60	Pfuc_2281_1_44310_t1	Cgig_26769_Multimerin_1_Source_UniProtKB_TrEMBL_Acc_K1R608	Pfuc_322086_1_21686_t1	Cgig_02247_Caprin_2_Source_UniProtKB_TrEMBL_Acc_K1Q0X8	Pfuc_91531_1_42267_t1	Cgig_17131_Complement_C1q_tumor_necrosis_factor_related_protein_3_Source_UniProtKB_TrEMBL_Acc_K1PTP5	Pfuc_33830_1_62758_t1	Cgig_16348_Complement_C1q_like_protein_2_Source_UniProtKB_TrEMBL_Acc_K1RLH1	Pfuc_576_1_29351_t1	Cgig_18639_Caprin_2_Source_UniProtKB_TrEMBL_Acc_K1QFW5	Cgig_01557_Complement_C1q_subcomponent_subunit_B_Source_UniProtKB_TrEMBL_Acc_K1Q1N9	Pfuc_10345_1_39033_t1	Cgig_10996_Caprin_2_Source_UniProtKB_TrEMBL_Acc_K1QYM9	Cgig_10590_Caprin_2_Source_UniProtKB_TrEMBL_Acc_K1QEL0	Cgig_16023_Multimerin_1_Source_UniProtKB_TrEMBL_Acc_K1QG66	Pfuc_3157_1_44597_t1	Cgig_11923_Caprin_2_Source_UniProtKB_TrEMBL_Acc_K1PHZ1	Cgig_08121_C1q_related_factor_Source_UniProtKB_TrEMBL_Acc_K1PDM0	Lgig_138166	Cgig_16022_Complement_C1q_like_protein_2_Source_UniProtKB_TrEMBL_Acc_K1RN94	Cgig_20464_Heavy_metal_binding_protein_HIP_Source_UniProtKB_TrEMBL_Acc_K1R977	Cgig_27984_Caprin_2_Source_UniProtKB_TrEMBL_Acc_K1REK9	Cgig_20567_Complement_C1q_like_protein_4_Source_UniProtKB_TrEMBL_Acc_K1QZP5	Pfuc_10345_1_39032_t1	Pfuc_6154_1_16859_t1	Cgig_20815_Collagen_alpha_2_VIII_chain_Source_UniProtKB_TrEMBL_Acc_K1RBT2	Pfuc_14821_1_54110_t1	Pfuc_83243_1_63898_t1	Cgig_03000_Complement_C1q_like_protein_2_Source_UniProtKB_TrEMBL_Acc_K1PDL0	Cgig_05429	Cgig_09047_Cerebellin_1_Source_UniProtKB_TrEMBL_Acc_K1P6M6	Cgig_26199_Collagen_alpha_1_X_chain_Source_UniProtKB_TrEMBL_Acc_K1QM01	Pfuc_9073_1_31711_t1	Cgig_04135_Complement_C1q_like_protein_2_Source_UniProtKB_TrEMBL_Acc_K1QI25	Cgig_22092_Caprin_2_Source_UniProtKB_TrEMBL_Acc_K1R8W8	Cgig_04134_Complement_C1q_like_protein_4_Source_UniProtKB_TrEMBL_Acc_K1PXU3	Cgig_05428_Complement_C1q_like_protein_4_Source_UniProtKB_TrEMBL_Acc_K1QIM9	Cgig_01428_Multimerin_1_Source_UniProtKB_TrEMBL_Acc_K1PEK6	Pfuc_170017_1_71963_t1	Pfuc_2055_1_15694_t1	Pfuc_2530_1_44411_t1	Cgig_26873_Complement_C1q_like_protein_4_Source_UniProtKB_TrEMBL_Acc_K1R271	Pfuc_2281_1_44311_t1	Pfuc_3015_1_37473_t1	Pfuc_8273_1_67834_t1	Pfuc_81328_1_13236_t1	Cgig_16349	Pfuc_3850_1_37727_t1	Cgig_21742_Complement_C1q_like_protein_4_Source_UniProtKB_TrEMBL_Acc_K1R4C1	Cgig_16353_Complement_C1q_like_protein_2_Source_UniProtKB_TrEMBL_Acc_K1RLH7	Cgig_10998_Caprin_2_Source_UniProtKB_TrEMBL_Acc_K1R4Y7	Lgig_58867	Pfuc_21575_1_18802_t1	Pfuc_8200_1_09712_t1	Cgig_09753_Caprin_2_Source_UniProtKB_TrEMBL_Acc_K1RV97	Cgig_14277_Complement_C1q_tumor_necrosis_factor_related_protein_4_Source_UniProtKB_TrEMBL_Acc_K1Q8P8	Cgig_09049_Cerebellin_1_Source_UniProtKB_TrEMBL_Acc_K1PK55	Cgig_18355_Cerebellin_1_Source_UniProtKB_TrEMBL_Acc_K1QFQ4	Pfuc_2065_1_00948_t1	Cgig_09048_Cerebellin_1_Source_UniProtKB_TrEMBL_Acc_K1PCM6	Cgig_04133_Complement_C1q_like_protein_4_Source_UniProtKB_TrEMBL_Acc_K1PR15	Pfuc_129937_1_13819_t1	Drer_091278_Uncharacterized_protein_Source_UniProtKB_TrEMBL_Acc_F1QLK5_BX322588_1	Pfuc_11033_1_03011_t1	Pfuc_6723_1_09414_t1	Cgig_11450_Complement_C1q_tumor_necrosis_factor_related_protein_3_Source_UniProtKB_TrEMBL_Acc_K1PTL7	Pfuc_27375_1_04572_t1	Pfuc_5877_1_31066_t1	Drer_095040_cerebellin_7_Source_ZFIN_Acc_ZDB_GENE_070912_655_cbln7	Pfuc_26306_1_26294_t1	Cgig_18692_Cerebellin_3_Source_UniProtKB_TrEMBL_Acc_K1QMG6	Pfuc_3151_1_44591_t1	Pfuc_107260_1_28164_t1	Pfuc_37401_1_48280_t1	Pfuc_4809_1_08992_t1	Pfuc_5133_1_01906_t1	Pfuc_5308_1_67215_t1	Pfuc_1665_1_15568_t1	Cgig_08604_Complement_C1q_like_protein_4_Source_UniProtKB_TrEMBL_Acc_K1P700	Cgig_09046	Pfuc_9425_1_46036_t1	Pfuc_152001_1_42793_t1	Cgig_04653_Multimerin_1_Source_UniProtKB_TrEMBL_Acc_K1PBC1	Cgig_06058_Complement_C1q_tumor_necrosis_factor_related_protein_3_Source_UniProtKB_TrEMBL_Acc_K1QFT8	Pfuc_2692_1_30221_t1	Cgig_01781	Pfuc_2142_1_29997_t1	Cgig_12844_Collagen_alpha_2_VIII_chain_Source_UniProtKB_TrEMBL_Acc_K1Q2F0	Pfuc_258831_1_72198_t1	Cgig_14945_Complement_C1q_like_protein_4_Source_UniProtKB_TrEMBL_Acc_K1Q1Z8	Cgig_18642_Caprin_2_Source_UniProtKB_TrEMBL_Acc_K1R3L5	Pfuc_3433_1_23315_t1	Cgig_25581_Complement_C1q_tumor_necrosis_factor_related_protein_3_Source_UniProtKB_TrEMBL_Acc_K1QUL0	Pfuc_838_1_00510_t1	Sman_105050_Cerebellin_related_Source_UniProtKB_TrEMBL_Acc_G4V6H3	Cgig_01455	Cgig_16350_Complement_C1q_like_protein_2_Source_UniProtKB_TrEMBL_Acc_K1QZD0	Pfuc_13864_1_39556_t1	Pfuc_5163_1_38085_t1	Cgig_15610	Pfuc_3151_1_44590_t1	Pfuc_2142_1_29996_t1	Cgig_25230_Complement_C1q_like_protein_4_Source_UniProtKB_TrEMBL_Acc_K1RDH3	Pfuc_27691_1_69847_t1	Pfuc_7483_1_17119_t1	Pfuc_6118_1_45347_t1	Pfuc_143612_1_28404_t1	Pfuc_19048_1_32979_t1	Cgig_15762_Complement_C1q_tumor_necrosis_factor_related_protein_4_Source_UniProtKB_TrEMBL_Acc_K1QQD3	Pfuc_3125_1_23187_t1	Cgig_02966	Pfuc_9011_1_09869_t1	Pfuc_2052_1_22858_t1	Pfuc_87527_1_49381_t1	Pfuc_244_1_36422_t1	Pfuc_2052_1_22859_t1	Pfuc_20054_1_61964_t1	Cgig_16309_Complement_C1q_like_protein_2_Source_UniProtKB_TrEMBL_Acc_K1PV99	Cgig_02498_Complement_C1q_like_protein_4_Source_UniProtKB_TrEMBL_Acc_K1PTR9	Cgig_15625	Pfuc_21308_1_11371_t1	Pfuc_61912_1_63611_t1	Pfuc_25071_1_47709_t1	Pfuc_24331_1_69627_t1	Pfuc_46025_1_05343_t1	Cgig_00950	Cgig_16361_Complement_C1q_like_protein_2_Source_UniProtKB_TrEMBL_Acc_K1QZD8	Cgig_07882_Complement_C1q_like_protein_2_Source_UniProtKB_TrEMBL_Acc_K1Q9K4	Pfuc_19698_1_11249_t1	Pfuc_2899_1_66495_t1	Pfuc_3137_1_37511_t1	Pfuc_3810_1_23410_t1	Cgig_16092_Caprin_2_Source_UniProtKB_TrEMBL_Acc_K1QEC9	Cgig_06548_Caprin_2_Source_UniProtKB_TrEMBL_Acc_K1QF78	Pfuc_2052_1_22860_t1	Pfuc_97717_1_56908_t1	Cgig_16362	Cgig_01429	Cgig_27019	Gsal_210_complement_c1q_tumor_necrosis_factor_related_protein_3	Cgig_01435	Pfuc_11447_1_10324_t1	Cgig_03847	Cgig_08603	Cgig_17851	Pfuc_58454_1_12899_t1	Pfuc_5926_1_52659_t1	Pfuc_705_1_51039_t1
HG_20599	Znev_04644	Bflo_260824730	Znev_04645	Znev_06427	Bflo_260824732	Avag_31722001	Bflo_260824728
HG_13929	Skow_07781m	Bflo_260817382	Pfuc_1143_1_15365_t1	Lgig_162334	Ggal_015723	Ctel_213808	Acar_00006658	Drer_033987_arginine_serine_rich_coiled_coil_1_Source_ZFIN_Acc_ZDB_GENE_040426_2374_rsrc1	Hsap_Ensmbl0174891_arginine_serine_rich_coiled_coil_1_Source_HGNC_Symbol_Acc_24152_RSRC1	Xtro_030700	Smim_22881_arginine_serine_rich_coiled_coil_Danio_rerio_gi_47086145_ref_NP_998112_2e_07_55_5
HG_19079	Hmic_0729000	Emul_02507	Egra_00923	Csav_018703	Gsal_2433_translational_activator_of_cytochrome_c_oxidase_1_like	Sjap_0014850	Sman_098090
HG_62274	Cgig_14891	Skow_25122m
HG_14704	Acar_00011108	Xtro_063345	Hsap_Ensmbl0172349_interleukin_16_Source_HGNC_Symbol_Acc_5980_IL16	Ggal_010303	Ggal_037857	Ggal_037860	Drer_078387_si_dkey_92i15_4_Source_ZFIN_Acc_ZDB_GENE_030131_8422_si_dkey_92i15_4	Hrob_75311	Ggal_037855	Hrob_165725
HG_11759	Mmar_MMa06087	Cgig_26691	Pfuc_1689_1_08057_t1	Ctel_196501	Lgig_111585	Tcas_270009958	Smim_55036_PREDICTED_similar_to_Growth_arrest_specific_protein_precursor_GAS_Tribolium_castaneum_gi_189238826_ref_XP_001808539_4e_61_204	Dpul_93942	Ctel_209088	Mmar_MMa34484	Mmar_MMa46523	Skow_35057m	Isca_ISCW004295-PA	Isca_ISCW018968-PA
HG_13486	Avag_14884001	Avag_50440001	Avag_40354001	Avag_33919001	Avag_40355001	Avag_33918001	Avag_14886001	Avag_40358001	Avag_33917001	Avag_50441001	Avag_40357001	Bflo_260811542
HG_14197	Ctel_196298	Smar_011102	Hrob_164597	Smar_011103	Znev_06800	Isca_ISCW017670-PA	Mmar_MMa35738	Mmar_MMa48968	Smim_75812_gaba_B_receptor_putative_Ixodes_scapularis_gi_241998014_ref_XP_002433650_4e_08_54_7	Skow_24361m	Mmar_MMa29162
HG_48563	Lgig_175929	Skow_14854m	Skow_19413m
HG_11349	Skow_19876m	Skow_26565m	Skow_05967m	Skow_35335m	Skow_46404m	Skow_12315m	Skow_36508m	Skow_37076m	Skow_36507m	Skow_31511m	Skow_36084m	Pfuc_121592_1_57110_t1	Skow_13134m	Skow_46405m	Skow_13136m
HG_14092	Cgig_23117_Nck_associated_protein_5_Source_UniProtKB_TrEMBL_Acc_K1R6Z9	Pfuc_12624_1_17883_t1	Smar_009284	Skow_10249m	Lgig_172421	Pfuc_12624_1_17884_t1	Dmel_0261545_CG42663	Cint_003335	Hrob_163884	Smim_43670_Nck_associated_protein_5_Harpegnathos_saltator_gi_307198067_gb_EFN79120_0_002_45_4	Spur_014561_Hypp_3020
HG_44666	Lgig_117410	Bflo_260781773	Bflo_260807915
HG_44497	Skow_24325m	Pfuc_15849_1_54232_t1	Skow_19342m
HG_42391	Skow_17506m	Pfuc_92329_1_64100_t1	Pfuc_92849_1_42286_t1
HG_31519	Bsch_g18089	Csav_005877	Hrob_191774	Cint_012516
HG_65788	Dmel_0030940_CG15040	Skow_27383m
HG_5737	Hrob_106514	Egra_07697	Emul_08418	Cgig_16020_Major_egg_antigen_Source_UniProtKB_TrEMBL_Acc_K1QXI5	Sjap_0203830	Ctel_21201	Ctel_174341	Hmic_0532200	Sman_049230_Putative_heat_shock_protein_hsp16_Source_UniProtKB_TrEMBL_Acc_G4V8X4	Sman_048050_Putative_alpha_crystallin_A_chain_Source_UniProtKB_TrEMBL_Acc_G4V8X5	Emul_00726	Egra_07003	Pfuc_9359_1_53343_t1	Drer_078674_heat_shock_protein_alpha_crystallin_related_9_Source_ZFIN_Acc_ZDB_GENE_080214_6_hspb9	Pfuc_73122_1_63774_t1	Cgig_13086_Major_egg_antigen_Source_UniProtKB_TrEMBL_Acc_K1QBC3	Egra_08526	Hmic_0372300	Emul_03071	Sman_049240_Putative_heat_shock_protein_beta_1_HspB1_Heat_shock_27_kDa_protein_HSP_27_Source_UniProtKB_TrEMBL_Acc_G4V8X3	Hmic_0532300	Sman_049270_Putative_heat_shock_protein_Source_UniProtKB_TrEMBL_Acc_G4V8X9	Gsal_4802_major_egg_antigen	Sjap_0300100	Sman_049300_Major_egg_antigen_Source_UniProtKB_Swiss_Prot_Acc_P12812	Hrob_194746	Sman_049250_Putative_heat_shock_protein_HSP20_alpha_crystallin_family_Source_UniProtKB_TrEMBL_Acc_G4V8X7	Sman_148530_Putative_heat_shock_protein_hsp16_Source_UniProtKB_TrEMBL_Acc_G4V8X8	Sjap_0107970	Sjap_0203850	Ctel_71035	Ctel_58971	Sjap_0094770	Hrob_191185	Ctel_227790	Gsal_14902_major_egg_antigen	Sman_185680	Hrob_191122	Hrob_160822	Tcas_270007900	Sjap_0219000	Hmic_0372100	Sjap_0203840	Sjap_0130000
HG_27664	Skow_44783m	Smar_009677	Skow_35600m	Dpul_324500	Skow_44802m
HG_33551	Pfuc_6316_1_67418_t1	Pfuc_2132_1_37229_t1	Pfuc_2132_1_37228_t1	Bflo_260807405
HG_5649	Acar_00017155	Ggal_025008	Drer_057209_lipid_phosphate_phosphatase_related_protein_type_5a_Source_ZFIN_Acc_ZDB_GENE_070705_281_lppr5a	Hsap_Ensmbl0117598_Lipid_phosphate_phosphatase_related_protein_type_5_Source_UniProtKB_Swiss_Prot_Acc_Q32ZL2_LPPR5	Xtro_018799	Smar_005734	Ggal_008774	Drer_023373_lipid_phosphate_phosphatase_related_protein_type_5b_Source_ZFIN_Acc_ZDB_GENE_070620_15_lppr5b	Spur_028336_Lppr	Drer_044600_Uncharacterized_protein_Source_UniProtKB_TrEMBL_Acc_E7F0D8_CABZ01025393_1	Skow_04468m	Xtro_060251	Xtro_061844	Bflo_260783609	Drer_007578_lipid_phosphate_phosphatase_related_protein_type_2a_Source_ZFIN_Acc_ZDB_GENE_040426_1171_lppr2a	Acar_00016599	Ctel_222391	Drer_078755_lipid_phosphate_phosphatase_related_protein_type_4b_Source_ZFIN_Acc_ZDB_GENE_091118_37_lppr4b	Hrob_177897	Skow_37823m	Xtro_017376	Cgig_14457_Lipid_phosphate_phosphatase_related_protein_type_5_Source_UniProtKB_TrEMBL_Acc_K1Q609	Drer_079671_lipid_phosphate_phosphatase_related_protein_type_4a_Source_ZFIN_Acc_ZDB_GENE_070705_280_lppr4a	Acar_00003819	Acar_00003767	Bflo_260832221	Spur_016994_Pap2dL	Hsap_Ensmbl0105520_Lipid_phosphate_phosphatase_related_protein_type_2_Source_UniProtKB_Swiss_Prot_Acc_Q96GM1_DKFZP761J1410	Ggal_008758	Drer_010793_Uncharacterized_protein_Source_UniProtKB_TrEMBL_Acc_F1R6F4_CABZ01115322_1	Cele_011524_T06D8_3_Protein_T06D8_3_T06D8_3_mRNA_complete_cds_Source_RefSeq_mRNA_Acc_NM_063998	Bmal_170581103	Xtro_046800	Tspi_316970000	Lgig_157415	Drer_028552_lipid_phosphate_phosphatase_related_protein_type_3b_Source_ZFIN_Acc_ZDB_GENE_120514_1_lppr3b	Drer_010144_lipid_phosphate_phosphatase_related_protein_type_3a_Source_ZFIN_Acc_ZDB_GENE_070912_555_lppr3a	Hsap_Ensmbl0117600_Lipid_phosphate_phosphatase_related_protein_type_4_Source_UniProtKB_Swiss_Prot_Acc_Q7Z2D5_LPPR4	Xtro_018013	Ggal_003056	Acar_00005744	Pfuc_16129_1_18311_t1	Hsap_Ensmbl0129951_hsa_mir_3187_Source_miRBase_Acc_MI0014231_LPPR3	Drer_087406_Uncharacterized_protein_Source_UniProtKB_TrEMBL_Acc_E7F171_CABZ01060681_1	Hsap_Ensmbl0148123_Lipid_phosphate_phosphatase_related_protein_type_1_Source_UniProtKB_Swiss_Prot_Acc_Q8TBJ4_LPPR1
HG_1735	Cgig_19351_Fucolectin_Source_UniProtKB_TrEMBL_Acc_K1RVC2	Cgig_00214_Fucolectin_1_Source_UniProtKB_TrEMBL_Acc_K1P8A6	Cgig_18636_Fucolectin_Source_UniProtKB_TrEMBL_Acc_K1QX71	Cgig_22959_Fucolectin_1_Source_UniProtKB_TrEMBL_Acc_K1RGH6	Pfuc_2689_1_66426_t1	Cgig_19974_Alpha_mannosidase_2_Source_UniProtKB_TrEMBL_Acc_K1QPG6	Cgig_06809_Neurogenic_locus_notch_like_protein_Source_UniProtKB_TrEMBL_Acc_K1RE62	Cgig_01980_Protocadherin_Fat_4_Source_UniProtKB_TrEMBL_Acc_K1QLV7	Cgig_23392_Fucolectin_Source_UniProtKB_TrEMBL_Acc_K1QBB9	Cgig_19352_Sushi_nidogen_and_EGF_like_domain_containing_protein_1_Source_UniProtKB_TrEMBL_Acc_K1QP89	Cgig_01867_Protocadherin_Fat_4_Source_UniProtKB_TrEMBL_Acc_K1QLX4	Cgig_19186_Fucolectin_Source_UniProtKB_TrEMBL_Acc_K1R6A2	Cgig_00140	Cgig_10595_Fucolectin_5_Source_UniProtKB_TrEMBL_Acc_K1QEL7	Cgig_27634	Cgig_00593	Cgig_19345_Fucolectin_Source_UniProtKB_TrEMBL_Acc_K1RBU1	Cgig_27257	Cgig_07989_Fucolectin_Source_UniProtKB_TrEMBL_Acc_K1P7M9	Cgig_01477_Fucolectin_Source_UniProtKB_TrEMBL_Acc_K1PM36	Cgig_10957_Fucolectin_Source_UniProtKB_TrEMBL_Acc_K1QP59	Cgig_12164	Cgig_01326	Cgig_10362	Cgig_19339_Fucolectin_Source_UniProtKB_TrEMBL_Acc_K1R596	Cgig_06959_Fucolectin_4_Source_UniProtKB_TrEMBL_Acc_K1PZF9	Cgig_12162	Pfuc_15301_1_25404_t1	Pfuc_31557_1_12065_t1	Pfuc_42575_1_41258_t1	Cgig_24134_C_type_lectin_isoform_3_Source_UniProtKB_TrEMBL_Acc_K1QR30	Cgig_16458_Fucolectin_4_Source_UniProtKB_TrEMBL_Acc_K1QPU6	Cgig_26153_Fucolectin_6_Source_UniProtKB_TrEMBL_Acc_K1QLW9	Cgig_07747_Fucolectin_1_Source_UniProtKB_TrEMBL_Acc_K1RPD6	Cgig_07847_Fucolectin_1_Source_UniProtKB_TrEMBL_Acc_K1R1D4	Cgig_02974_Fucolectin_5_Source_UniProtKB_TrEMBL_Acc_K1PZL5	Cgig_10956_Fucolectin_7_Source_UniProtKB_TrEMBL_Acc_K1QFN0	Cgig_22409_Fucolectin_1_Source_UniProtKB_TrEMBL_Acc_K1R9F3	Cgig_02710_Fucolectin_4_Source_UniProtKB_TrEMBL_Acc_K1Q008	Cgig_01540_Fucolectin_Source_UniProtKB_TrEMBL_Acc_K1PUT7	Cgig_20005_Fucolectin_5_Source_UniProtKB_TrEMBL_Acc_K1QBT4	Cgig_19346_Fucolectin_5_Source_UniProtKB_TrEMBL_Acc_K1RVB8	Cgig_19811_Fucolectin_1_Source_UniProtKB_TrEMBL_Acc_K1QGX3	Cgig_18202_Fucolectin_1_Source_UniProtKB_TrEMBL_Acc_K1QKJ6	Cgig_02672_Fucolectin_Source_UniProtKB_TrEMBL_Acc_K1PU17	Cgig_16286_Fucolectin_Source_UniProtKB_TrEMBL_Acc_K1R2R6	Cgig_13911_Fucolectin_Source_UniProtKB_TrEMBL_Acc_K1QY48	Cgig_00375_Fucolectin_5_Source_UniProtKB_TrEMBL_Acc_K1PMI4	Cgig_16460_Fucolectin_2_Source_UniProtKB_TrEMBL_Acc_K1RGD4	Cgig_26477_Fucolectin_5_Source_UniProtKB_TrEMBL_Acc_K1QVA7	Cgig_07990_Fucolectin_Source_UniProtKB_TrEMBL_Acc_K1PDQ6	Cgig_04248_Fucolectin_4_Source_UniProtKB_TrEMBL_Acc_K1PXR9	Cgig_18210_Fucolectin_Source_UniProtKB_TrEMBL_Acc_K1QSZ3	Cgig_09953	Cgig_22594_Fucolectin_1_Source_UniProtKB_TrEMBL_Acc_K1RAL2	Cgig_11531_Fucolectin_Source_UniProtKB_TrEMBL_Acc_K1PQI3	Cgig_04249_Fucolectin_Source_UniProtKB_TrEMBL_Acc_K1QHZ2	Cgig_18203_Fucolectin_Source_UniProtKB_TrEMBL_Acc_K1QSY7	Cgig_04879_Fucolectin_Source_UniProtKB_TrEMBL_Acc_K1Q9I7	Cgig_03029_Fucolectin_Source_UniProtKB_TrEMBL_Acc_K1PSX3	Cgig_25584	Cgig_09783	Cgig_02711	Cgig_19281	Cgig_24731	Cgig_17849	Cgig_15604	Cgig_28740_Fucolectin_Source_UniProtKB_TrEMBL_Acc_K1QB41	Cgig_11596	Cgig_10644	Cgig_04877	Cgig_16459	Pfuc_11968_1_68435_t1	Pfuc_9416_1_09948_t1	Pfuc_15877_1_68904_t1	Cgig_01610_Fucolectin_Source_UniProtKB_TrEMBL_Acc_K1PLX2	Cgig_16592_Fucolectin_3_Source_UniProtKB_TrEMBL_Acc_K1RFW8	Pfuc_5805_1_02068_t1	Cgig_02538	Pfuc_995_1_65725_t1	Pfuc_4481_1_52297_t1	Cgig_11444_Fucolectin_Source_UniProtKB_TrEMBL_Acc_K1PLX8	Pfuc_3034_1_44552_t1	Pfuc_17796_1_32855_t1	Cgig_05529	Pfuc_11449_1_03079_t1	Pfuc_25300_1_26235_t1	Mmar_MMa00844	Smim_43869_tachylectin_4_Tachypleus_tridentatus_gi_156713139_dbj_BAF76636_9e_31_123	Pfuc_5955_1_16801_t1	Pfuc_19456_1_04007_t1	Cgig_03344	Pfuc_353081_1_72310_t1	Pfuc_14698_1_25334_t1	Ctel_223945	Cgig_25749_Fucolectin_Source_UniProtKB_TrEMBL_Acc_K1RJG5	Lgig_171238	Skow_32202m	Cgig_00299	Cgig_01642	Cgig_10691_Lectin_subunit_alpha_Source_UniProtKB_TrEMBL_Acc_K1QEP9	Pfuc_718_1_00451_t1	Cgig_01008	Mmar_MMa08141	Cgig_06101	Cgig_11534	Cgig_18691	Pfuc_8600_1_17347_t1	Cgig_11262	Cgig_21585	Pfuc_35819_1_04939_t1	Pfuc_9700_1_60647_t1
HG_26407	Skow_06797m	Lgig_160255	Spur_016370_Pionh	Spur_000081_PionL	Pfuc_826_1_29433_t1
HG_9183	Skow_10784m	Spur_000683_Hypp_1273	Spur_004472_Hypp_1527	Isca_ISCW015367-PA	Dpul_129710	Mmar_MMa25572	Znev_01077	Cgig_06130	Pfuc_39592_1_05090_t1	Lgig_233914	Ctel_27173	Hrob_125222	Smar_007121	Dmel_0035431_CG14968	Tcas_270009664	Avag_22106001	Avag_06590001	Avag_28638001	Bflo_260833792	Bflo_260833790	Skow_10785m
HG_22887	Hsap_Ensmbl0140471_lines_homolog_Drosophila_Source_HGNC_Symbol_Acc_30922_LINS	Acar_00009616	Cgig_17208_Lines_like_protein_1_Source_UniProtKB_TrEMBL_Acc_K1QNY6	Xtro_040673	Ggal_011505	Drer_086879_lines_homolog_Drosophila_Source_HGNC_Symbol_Acc_30922_LINS
HG_32261	Ctel_221923	Ctel_193109	Ctel_222753	Hsap_Ensmbl0117983_mucin_5B_oligomeric_mucus_gel_forming_Source_HGNC_Symbol_Acc_7516_MUC5B
HG_19704	Smim_10575_SUMO_protease_putative_Phytophthora_infestans_T30_4_gi_301116043_ref_XP_002905750_9e_08_63_2	Smim_66180_SUMO_protease_putative_Phytophthora_infestans_T30_4_gi_301116043_ref_XP_002905750_3e_06_55_8	Ctel_191424	Spur_024570_Spur_024570	Smim_66184_PREDICTED_hypothetical_protein_Strongylocentrotus_purpuratus_gi_115712699_ref_XP_001178931_3e_05_50_1	Smim_23031_PREDICTED_hypothetical_protein_Strongylocentrotus_purpuratus_gi_115712699_ref_XP_001178931_8e_05_48_9	Smim_2610_denovo_path2_2610_denovo_path2
HG_26302	Bflo_260833466	Avag_33256001	Avag_16760001	Avag_58441001	Avag_51415001
HG_15879	Ctel_199546	Lgig_155176	Spur_017693_AlkL_2	Spur_006454_Spur_006454	Spur_020025_Spur_020025	Spur_012905_AlkL_1	Cgig_15050	Smim_27309_ALK_tyrosine_kinase_receptor_Acromyrmex_echinatior_gi_332025914_gb_EGI66070_2e_10_64_3	Spur_005404_AlkL
HG_22477	Skow_20284m	Pfuc_9042_1_31708_t1	Pfuc_8128_1_31534_t1	Pfuc_40067_1_41155_t1	Pfuc_17161_1_47062_t1	Pfuc_98114_1_49514_t1
HG_19430	Acar_00006155	Ggal_014529	Xtro_058758	Hsap_Ensmbl0162614_nexilin_F_actin_binding_protein_Source_HGNC_Symbol_Acc_29557_NEXN	Hrob_137829	Xtro_059703	Drer_057317_nexilin_F_actin_binding_protein_Source_ZFIN_Acc_ZDB_GENE_041114_92_nexn
HG_17534	Bsch_g13370	Bsch_g41383	Bsch_g3009	Bsch_g72027	Bsch_g42324	Bsch_g66238	Bsch_g31615	Smar_013419
HG_23116	Pfuc_27692_1_33635_t1	Cgig_07113	Pfuc_4497_1_01749_t1	Cgig_07114	Bflo_260833652	Pfuc_58002_1_41685_t1
HG_16485	Cgig_27306_HEAT_repeat_containing_protein_C7orf27_like_protein_Source_UniProtKB_TrEMBL_Acc_K1RBS9	Ctel_218115	Pfuc_2307_1_22946_t1	Drer_062585_BRCA1_associated_ATM_activator_1_Source_ZFIN_Acc_ZDB_GENE_060421_6989_brat1	Ggal_006927	Acar_00008525	Xtro_047021	Hsap_Ensmbl0106009_BRCA1_associated_ATM_activator_1_Source_HGNC_Symbol_Acc_21701_BRAT1	Hrob_193326
HG_18076	Bflo_260817200	Bflo_260841319	Bflo_260801233	Bflo_260817306	Skow_22160m	Bflo_260829809	Pfuc_4073_1_37794_t1	Bflo_260783223
HG_14822	Ctel_227526	Skow_27187m	Acar_00015937	Hsap_Ensmbl0165084_chromosome_8_open_reading_frame_34_Source_HGNC_Symbol_Acc_30905_C8orf34	Bflo_260788077	Xtro_033330	Drer_095034_chromosome_8_open_reading_frame_34_Source_HGNC_Symbol_Acc_30905_C24H8orf34	Ggal_025051	Ggal_035913	Ggal_035911
HG_14653	Bflo_260831970	Smim_36465_PREDICTED_CAP_GLY_domain_containing_linker_protein_3_like_Saccoglossus_kowalevskii_gi_291238698_ref_XP_002739256_7e_11_69_7	Cgig_02523_Cell_polarity_protein_alp11_Source_UniProtKB_TrEMBL_Acc_K1PLZ3	Bsch_g67521	Skow_05225m	Ctel_229281	Ctel_191346	Pfuc_1065_1_36808_t1	Skow_05239m	Pfuc_10897_1_53614_t1
HG_20371	Acar_00005610	Ggal_004678	Xtro_032333	Drer_040315_phosphotyrosine_interaction_domain_containing_1_Source_ZFIN_Acc_ZDB_GENE_050320_72_pid1	Hsap_Ensmbl0153823_phosphotyrosine_interaction_domain_containing_1_Source_HGNC_Symbol_Acc_26084_PID1	Ctel_193877	Bflo_260796143
HG_13701	Bsch_g32079	Egra_07858	Sjap_0314840	Smar_000007	Csav_017136	Csav_001864	Gsal_3004_uncharacterized_protein_loc100399174	Csav_017135	Egra_04261	Tspi_316979740
HG_11772	Mmar_MMa34169	Hrob_98917	Ctel_87156	Lgig_164904	Cint_022858	Avag_29768001	Avag_29729001	Smar_008351	Avag_60801001	Spur_023354_Spur_023354	Smim_5650_PREDICTED_spermatogenesis_associated_like_Saccoglossus_kowalevskii_gi_291227387_ref_XP_002733667_2e_18_87_8	Avag_52399001	Avag_12782001	Avag_67713001
HG_48304	Avag_25595001	Hsap_Ensmbl0205857_NANOG_neighbor_homeobox_Source_HGNC_Symbol_Acc_24958_NANOGNB	Hsap_Ensmbl0255046_Uncharacterized_protein_Source_UniProtKB_TrEMBL_Acc_E9PMM5_RP11_297N6_4
HG_11226	Bsch_g51786	Bflo_260795791	Ctel_203604	Skow_13488m	Acar_00000357	Ggal_027104	Ggal_013996	Xtro_009717	Xtro_030261	Drer_076050_transmembrane_protein_255B_Source_HGNC_Symbol_Acc_28297_TMEM255B	Hsap_Ensmbl0125355_transmembrane_protein_255A_Source_HGNC_Symbol_Acc_26086_TMEM255A	Acar_00003639	Hsap_Ensmbl0268760_transmembrane_protein_255A_Source_HGNC_Symbol_Acc_26086_TMEM255A	Drer_073911_transmembrane_protein_255A_Source_HGNC_Symbol_Acc_26086_TMEM255A	Hsap_Ensmbl0184497_transmembrane_protein_255B_Source_HGNC_Symbol_Acc_28297_TMEM255B
HG_44374	Hrob_68503	Skow_23563m	Skow_42373m
HG_6389	Ggal_021333	Hsap_Ensmbl0185811_IKAROS_family_zinc_finger_1_Ikaros_Source_HGNC_Symbol_Acc_13176_IKZF1	Xtro_006785	Ggal_021927	Ggal_004949	Ggal_039156	Spur_011260_Z181	Skow_33085m	Pfuc_1912_1_00884_t1	Skow_01838m	Ctel_129555	Hsap_Ensmbl0095574_IKAROS_family_zinc_finger_5_Pegasus_Source_HGNC_Symbol_Acc_14283_IKZF5	Xtro_036317	Drer_037068_IKAROS_family_zinc_finger_4_Eos_Source_HGNC_Symbol_Acc_13179_IKZF4	Acar_00005226	Hsap_Ensmbl0123411_IKAROS_family_zinc_finger_4_Eos_Source_HGNC_Symbol_Acc_13179_IKZF4	Drer_013539_IKAROS_family_zinc_finger_1_Ikaros_Source_ZFIN_Acc_ZDB_GENE_980526_304_ikzf1	Hsap_Ensmbl0161405_IKAROS_family_zinc_finger_3_Aiolos_Source_HGNC_Symbol_Acc_13178_IKZF3	Acar_00020481	Xtro_020847	Xtro_034226	Csav_004649	Acar_00003237	Drer_069111_IKAROS_family_zinc_finger_2_Helios_Source_HGNC_Symbol_Acc_13177_IKZF2	Csav_004650	Acar_00008088	Bsch_g4313	Xtro_033186	Hrob_148414	Cele_022671_ZK177_3_Protein_ZK177_3_ZK177_3_mRNA_complete_cds_Source_RefSeq_mRNA_Acc_NM_062655	Cele_044610_D2092_10_Protein_D2092_10_D2092_10_mRNA_complete_cds_Source_RefSeq_mRNA_Acc_NM_001037884	Pfuc_8414_1_38756_t1	Ctel_105803	Dmel_0260243_E_var_3_9_Enhancer_of_variegation_3_9_Source_FlyBase_0260243	Bflo_260806111	Acar_00009524	Hsap_Ensmbl0030419_IKAROS_family_zinc_finger_2_Helios_Source_HGNC_Symbol_Acc_13177_IKZF2
HG_6524	Csav_018736	Cint_003562	Hsap_Ensmbl0166136_NADH_dehydrogenase_ubiquinone_1_beta_subcomplex_8_19kDa_Source_HGNC_Symbol_Acc_7703_NDUFB8	Bflo_260801761	Drer_010113_NADH_dehydrogenase_ubiquinone_1_beta_subcomplex_8_Source_ZFIN_Acc_ZDB_GENE_040426_1858_ndufb8	Acar_00010733	Hsap_Ensmbl0255339_NADH_dehydrogenase_ubiquinone_1_beta_subcomplex_subunit_8_mitochondrial_Uncharacterized_protein_Source_UniProtKB_TrEMBL_Acc_E9PIZ8_NDUFB8	Spur_004823_Ndufb8	Ggal_009136	Ggal_032822	Znev_08824	Skow_37267m	Lgig_106520	Isca_ISCW009116-PA	Odio_003525001	Emul_02491	Egra_02335	Smar_013753	Spur_010683_Ndufb8_1	Tcas_270001295	Smar_011521	Ctel_165694	Dpul_301888	Cele_013094_Y51H1A_3_Protein_Y51H1A_3_isoform_a_Source_RefSeq_mRNA_Acc_NM_064506	Hrob_84818	Cgig_24730_NADH_dehydrogenase_ubiquinone_1_beta_subcomplex_subunit_8_mitochondrial_Source_UniProtKB_TrEMBL_Acc_K1QPB9	Rcul_t42152	Pfuc_53060_1_70768_t1	Tspi_316965620	Bmal_170591006	Mmar_MMa52258	Gsal_2216_nadh_dehydrogenase_1_beta_subcomplex_8	Dmel_0029888_CG3192	Sman_036400_Putative_nadh_ubiquinone_oxidoreductase_ashi_subunit_Source_UniProtKB_TrEMBL_Acc_G4VLU9	Smim_28864_PREDICTED_similar_to_NADH_ubiquinone_oxidoreductase_ashi_subunit_Tribolium_castaneum_gi_91091864_ref_XP_968949_5e_32_122	Sjap_0060080
HG_30998	Lgig_146071	Hrob_90243	Lgig_174936	Skow_38395m
HG_28831	Ggal_036421	Gsal_14840_tubulin_beta_1_chain_like	Gsal_10766_tubulin_beta_1_chain_like	Gsal_6815_uncharacterized_protein_loc100936985	Gsal_6019_uncharacterized_protein_loc100947132
HG_36076	Skow_42608m	Lgig_85125	Skow_42641m	Skow_42664m
HG_19927	Skow_17651m	Pfuc_15901_1_54240_t1	Pfuc_111251_1_13688_t1	Pfuc_370675_1_57714_t1	Pfuc_21874_1_69449_t1	Pfuc_9214_1_31732_t1	Pfuc_28281_1_19236_t1
HG_31363	Ctel_215982	Drer_096431_si_ch211_209j12_1_Source_ZFIN_Acc_ZDB_GENE_120709_44_si_ch211_209j12_1	Bflo_260783275	Ctel_191634
HG_23644	Xtro_003122	Lgig_53028	Hrob_165131	Hrob_165133	Bflo_260796011	Pfuc_11392_1_17760_t1
HG_8670	Bsch_g45950	Xtro_057357	Ggal_013392	Csav_000783	Cint_027411	Drer_075709_NADH_dehydrogenase_ubiquinone_1_beta_subcomplex_3_Source_ZFIN_Acc_ZDB_GENE_091204_407_ndufb3	Acar_00001664	Hsap_Ensmbl0119013_NADH_dehydrogenase_ubiquinone_1_beta_subcomplex_3_12kDa_Source_HGNC_Symbol_Acc_7698_NDUFB3	Ctel_205075	Isca_ISCW015378-PA	Spur_012732_Ndufb3	Skow_46141m	Mmar_MMa20915	Tcas_270010991	Znev_03818	Hrob_170101	Smar_008887	Cele_007684_C18E9_4_Protein_C18E9_4_C18E9_4_mRNA_complete_cds_Source_RefSeq_mRNA_Acc_NM_063506	Bmal_170595987	Tspi_316965300	Rcul_t44470	Smim_66956_NADH_dehydrogenase_putative_Ixodes_scapularis_gi_241781532_ref_XP_002400287_9e_12_63_2	Dmel_0034645_CG10320
HG_27300	Cgig_09181	Bflo_260785887	Skow_08388m	Ctel_218946
HG_22764	Skow_04371m	Cgig_11053	Skow_24640m	Cgig_24864	Ctel_193274	Ctel_212316
HG_22595	Bsch_g58454	Cgig_21602	Rcul_t29570	Gsal_13304_hypothetical_protein_putative_homolog_to_CGI_10021602_Crassostrea_gigas	Gsal_13303_hypothetical_protein
HG_16467	Cgig_22116	Lgig_165135	Pfuc_47884_1_05398_t1	Skow_01598m	Skow_31234m	Spur_016122_Spur_016122	Skow_17300m	Dmel_0035648_CG13288	Spur_024697_Spur_024697
HG_4099	Cgig_00127	Cgig_16279	Cgig_18527	Cgig_28624	Cgig_00551	Cgig_13159	Cgig_17907	Cgig_00379	Cgig_00663	Cgig_04615	Skow_37321m	Skow_03319m	Cgig_15939	Cgig_17518	Skow_37323m	Skow_03307m	Cgig_01972	Skow_09945m	Pfuc_3861_1_59342_t1	Cgig_26150	Cgig_09857	Cgig_14950	Cgig_11792	Cgig_10287	Cgig_18526	Cgig_22064	Pfuc_3192_1_44606_t1	Cgig_11614_Bromodomain_and_WD_repeat_containing_protein_2_Source_UniProtKB_TrEMBL_Acc_K1Q694	Cgig_23043	Cgig_26149	Cgig_00665	Pfuc_42059_1_55837_t1	Skow_36498m	Cgig_28168	Cgig_15938	Bflo_260815725	Bflo_260783991	Cgig_00664	Cgig_01770	Cgig_24195	Cgig_16280	Cgig_13160	Skow_37324m	Skow_03320m	Cgig_16068	Cgig_01241	Cgig_01242	Cgig_26473	Cgig_04494	Cgig_06449	Pfuc_1311_1_22536_t1	Bflo_260783854	Bflo_260841592	Pfuc_23313_1_18927_t1	Bflo_260815869	Cgig_18590	Cgig_08258	Cgig_11448	Skow_37322m	Skow_09958m	Bflo_260823729	Bflo_260790147	Bflo_260817302
HG_3859	Bsch_g16782	Bsch_g26130	Bflo_260791779	Spur_011042_Sarm	Cgig_23667_Sterile_alpha_and_TIR_motif_containing_protein_1_Source_UniProtKB_TrEMBL_Acc_K1QZR5	Pfuc_1776_1_15615_t1	Ctel_109588	Skow_35654m	Drer_010610_sterile_alpha_and_TIR_motif_containing_1_Source_ZFIN_Acc_ZDB_GENE_040219_1_sarm1	Xtro_062330	Pfuc_1795_1_22759_t1	Hrob_75616	Lgig_215051	Cgig_16757_Sterile_alpha_and_TIR_motif_containing_protein_1_Source_UniProtKB_TrEMBL_Acc_K1PGI1	Bmal_170591242	Ggal_005677	Rcul_t41091	Dpul_47049	Acar_00011821	Tcas_270013979	Lgig_114826	Mmar_MMa09095	Dmel_0262579_Ect4_Ect4_Source_FlyBase_0262579	Bsch_g40628	Bflo_260784976	Znev_10665	Smar_009215	Isca_ISCW010552-PA	Smim_45200_sarm1_putative_Ixodes_scapularis_gi_241679731_ref_XP_002400834_0_0_1241	Tspi_316979404	Sman_012780_Putative_sarm1_Source_UniProtKB_TrEMBL_Acc_G4V9G7	Sjap_0057800	Rcul_t15941	Mmar_MMa21765	Egra_07617	Emul_03861	Hmic_0303800	Smim_22430_denovo_path1_PREDICTEDrile_alpha_and_TIR_motif_containing_protein_like_Bombus_terrestris_gi_340711271_ref_XP_003394202_9e_18_84_3	Rcul_t41017	Cgig_16756_Sterile_alpha_and_TIR_motif_containing_protein_1_Source_UniProtKB_TrEMBL_Acc_K1P969	Cele_006575_tir_1_Protein_TIR_1_isoform_c_tir_1_mRNA_complete_cds_Source_RefSeq_mRNA_Acc_NM_001026080	Odio_005938001	Hsap_Ensmbl0267556_sterile_alpha_and_TIR_motif_containing_1_Source_HGNC_Symbol_Acc_17074_SARM1	Bflo_260791781	Cgig_16378_Sterile_alpha_and_TIR_motif_containing_protein_1_Source_UniProtKB_TrEMBL_Acc_K1R0Y5	Hsap_Ensmbl0004139_sterile_alpha_and_TIR_motif_containing_1_Source_HGNC_Symbol_Acc_17074_SARM1	Rcul_t41101	Rcul_t41006	Mmar_MMa01039	Rcul_t31075	Rcul_t31767	Mmar_MMa21767	Smar_005714	Mmar_MMa08739	Dpul_247970	Pfuc_46787_1_48633_t1	Dpul_54483	Rcul_t29153	Pfuc_1795_1_22760_t1	Rcul_t27471	Dpul_247971	Mmar_MMa44592	Dpul_99601	Hmic_0835900	Hmic_0351600	Rcul_t29190
HG_8412	Cele_016534_C39D10_7_Protein_C39D10_7_C39D10_7_mRNA_complete_cds_Source_RefSeq_mRNA_Acc_NM_076933	Rcul_t46438	Bsch_g30790	Dpul_316732	Rcul_t32428	Bmal_170581489	Rcul_t12328	Tspi_316977367	Rcul_t15927	Tspi_316971905	Tspi_316976005	Cele_019833_R02F2_4_Protein_R02F2_4_R02F2_4_mRNA_complete_cds_Source_RefSeq_mRNA_Acc_NM_065770	Cele_015102_cpg_2_Protein_CPG_2_cpg_2_mRNA_complete_cds_Source_RefSeq_mRNA_Acc_NM_066150	Cele_000465_cpg_1_Protein_CPG_1_isoform_a_cpg_1_mRNA_complete_cds_Source_RefSeq_mRNA_Acc_NM_001025988	Cele_010351_cbd_1_Protein_CBD_1_cbd_1_mRNA_complete_cds_Source_RefSeq_mRNA_Acc_NM_069744	Rcul_t20196	Tspi_316959535	Dpul_311082	Dpul_108870	Rcul_t46909	Rcul_t15045	Rcul_t15925	Rcul_t43841	Rcul_t42777
HG_14297	Bflo_260787404	Pfuc_17642_1_11052_t1	Bflo_260787128	Bflo_260787124	Bflo_260832932	Bflo_260794398	Bflo_260794447	Bflo_260794469	Bflo_260828873	Bflo_260814748	Bflo_260787126
HG_12329	Skow_14595m	Pfuc_303_1_36475_t1	Dmel_0261238_Alh_Alhambra_Source_FlyBase_0261238	Rcul_t16897	Bmal_170580382	Sjap_0096590	Sman_199630	Smim_53409_Protein_AF_10_Harpegnathos_saltator_gi_307191969_gb_EFN75359_2e_15_84_0	Gsal_1830_protein_af_10	Mmar_MMa10147
HG_15072	Cgig_05238	Pfuc_4592_1_67025_t1	Lgig_116083	Skow_42181m	Smar_001121	Ctel_59273	Bflo_260828801	Isca_ISCW011885-PA	Spur_013582_Spur_013582	Mmar_MMa35369
HG_11039	Ggal_020854	Ggal_036443	Skow_12460m	Xtro_033688	Drer_042652_ras_responsive_element_binding_protein_1b_Source_ZFIN_Acc_ZDB_GENE_070912_273_rreb1b	Cgig_16252_Ras_responsive_element_binding_protein_1_Source_UniProtKB_TrEMBL_Acc_K1R5B5	Smar_003845	Acar_00000478	Acar_00020642	Hsap_Ensmbl0124782_ras_responsive_element_binding_protein_1_Source_HGNC_Symbol_Acc_10449_RREB1	Mmar_MMa53973	Znev_06527	Cint_002401	Pfuc_189271_1_64735_t1	Ggal_036441
HG_44082	Pfuc_84397_1_27852_t1	Hsap_Ensmbl0268695_cancer_testis_antigen_55_Source_HGNC_Symbol_Acc_26047_CT55	Hsap_Ensmbl0169551_cancer_testis_antigen_55_Source_HGNC_Symbol_Acc_26047_CT55
HG_34636	Ctel_202898	Spur_009706_Spur_009706	Lgig_166422	Bflo_260829637
HG_9749	Bflo_260807804	Lgig_88650	Spur_005147_Spur_005147	Spur_005916_Spur_005916	Mmar_MMa45936	Bflo_260782590	Bflo_260809153	Spur_018543_Spur_018543	Acar_00018142	Hsap_Ensmbl0268171_Uncharacterized_protein_Source_UniProtKB_TrEMBL_Acc_M0R188_AC068620_1	Ggal_022307	Drer_097059_si_dkey_159n16_4_Source_ZFIN_Acc_ZDB_GENE_131120_58_si_dkey_159n16_4	Drer_094859_si_dkey_11o15_10_Source_ZFIN_Acc_ZDB_GENE_091204_312_si_dkey_11o15_10	Spur_004555_Spur_004555	Spur_008134_Spur_008134	Smim_24010_DNA_binding_protein_Takifugu_rubripes_gi_8926695_emb_CAB96532_4e_08_61_2	Drer_096411_wu_fc32g12_Source_ZFIN_Acc_ZDB_GENE_030131_3280_wu_fc32g12	Drer_097776_si_ch1073_80i24_3_Source_ZFIN_Acc_ZDB_GENE_131121_622_si_ch1073_80i24_3	Spur_016795_Hypp_3045
HG_26507	Skow_39308m	Spur_019573_Hypp_2450	Skow_39317m	Mmar_MMa00894	Skow_43413m
HG_6210	Hrob_171891	Hrob_182519	Spur_019029_Endrvt99	Hrob_175878	Hrob_164018	Hrob_166778	Spur_009782_Spur_009782	Hrob_175779	Hrob_173822	Hrob_162801	Ctel_192870	Hrob_166802	Hrob_169153	Hrob_175845	Hrob_165358	Hrob_184114	Hrob_184371	Hrob_194683	Hrob_168139	Hrob_166893	Hrob_173959	Hrob_184551	Hrob_177383	Hrob_172715	Hrob_158358	Hrob_174318	Hrob_166789	Hrob_170120	Hrob_175903	Hrob_162949	Hrob_172649	Hrob_163885	Hrob_173158	Hrob_174326	Hrob_184265	Hrob_160156	Hrob_158578	Hrob_178226	Hrob_177382
HG_31650	Bsch_g21603	Bsch_g23602	Bsch_g65027	Ctel_66010
HG_5191	Bsch_g8349	Csav_010905	Csav_010904	Skow_08389m	Ggal_029249	Lgig_235604	Drer_013655_tumor_protein_D52_like_2b_Source_ZFIN_Acc_ZDB_GENE_030131_822_tpd52l2b	Acar_00014373	Acar_00003585	Spur_013450_Tpd52L2	Cgig_24680_Tumor_protein_D54_Source_UniProtKB_TrEMBL_Acc_K1R5P2	Smim_24563_coiled_coil_tumor_protein_D52_putative_Ixodes_scapularis_gi_242046462_ref_XP_002399396_3e_61_201	Drer_027154_tumor_protein_D52_like_2a_Source_ZFIN_Acc_ZDB_GENE_030131_7047_tpd52l2a	Smar_015504	Drer_061713_tumor_protein_D52_Source_ZFIN_Acc_ZDB_GENE_060503_680_tpd52	Znev_13219	Ggal_025342	Hsap_Ensmbl0111907_tumor_protein_D52_like_1_Source_HGNC_Symbol_Acc_12006_TPD52L1	Ggal_025345	Smim_23486_coiled_coil_tumor_protein_D52_putative_Ixodes_scapularis_gi_242046462_ref_XP_002399396_9e_51_172	Isca_ISCW006441-PA	Dpul_52875	Acar_00013239	Hsap_Ensmbl0101150_tumor_protein_D52_like_2_Source_HGNC_Symbol_Acc_12007_TPD52L2	Xtro_022867	Dmel_0034345_CG5174	Cele_008745_F13E6_1_Protein_F13E6_1_F13E6_1_mRNA_complete_cds_Source_RefSeq_mRNA_Acc_NM_077386	Ggal_031106	Tspi_316971259	Ggal_023914	Acar_00001671	Tcas_270006945	Bmal_170583272	Hrob_163489	Xtro_047229	Rcul_t38236	Hsap_Ensmbl0170777_tumor_protein_D52_like_3_Source_HGNC_Symbol_Acc_23382_TPD52L3	Cint_012476	Hrob_161564	Avag_50975001	Sjap_0304450	Sman_081380_Tumor_protein_d52_putative_Source_UniProtKB_TrEMBL_Acc_G4M0I5	Avag_15943001	Pfuc_205325_1_57455_t1	Cint_027295	Drer_042548_tumor_protein_D52_like_1_Source_ZFIN_Acc_ZDB_GENE_050522_121_tpd52l1	Mmar_MMa38341	Hsap_Ensmbl0076554_tumor_protein_D52_Source_HGNC_Symbol_Acc_12005_TPD52	Ctel_92234	Ggal_031104
HG_19804	Cint_029228	Cint_029283	Cint_006639	Cint_025776	Cint_020992	Cint_027375	Smim_17862_PREDICTED_similar_to_sentrin_SUMO_specific_protease_18_Ciona_intestinalis_gi_198427985_ref_XP_002131356_7e_10_63_2
HG_65301	Ctel_197389	Skow_43020m
HG_20745	Isca_ISCW017546-PA	Drer_051793_zgc_113426_Source_ZFIN_Acc_ZDB_GENE_050913_149_zgc_113426	Drer_077248_zgc_171459_Source_ZFIN_Acc_ZDB_GENE_030131_2059_zgc_171459	Drer_056954_si_dkeyp_38g8_5_Source_ZFIN_Acc_ZDB_GENE_081104_62_si_dkeyp_38g8_5	Drer_076865_si_ch73_193c12_2_Source_ZFIN_Acc_ZDB_GENE_131127_646_si_ch73_193c12_2	Isca_ISCW021495-PA	Smim_6574_hypothetical_protein_IscW_ISCW017546_Ixodes_scapularis_gi_241111173_ref_XP_002399227_3e_17_85_1
HG_16618	Pfuc_431190_1_72364_t1	Pfuc_429198_1_14511_t1	Skow_28474m	Pfuc_531450_1_43348_t1	Pfuc_3397_1_37580_t1	Pfuc_70443_1_49107_t1	Pfuc_7518_1_38554_t1	Pfuc_3270_1_44634_t1	Pfuc_18704_1_25744_t1
HG_13978	Drer_088062_periphilin_1_Source_HGNC_Symbol_Acc_19369_PPHLN1_2_of_2	Ctel_226845	Hrob_68212	Smar_001790	Xtro_056298	Acar_00003054	Ggal_015521	Drer_045692_periphilin_1_Source_ZFIN_Acc_ZDB_GENE_030131_1873_pphln1	Hrob_148674	Hsap_Ensmbl0134283_periphilin_1_Source_HGNC_Symbol_Acc_19369_PPHLN1	Lgig_171370
HG_9111	Mmar_MMa29447	Bsch_g35640	Bsch_g39722	Cint_019621	Csav_000504	Cgig_12038_Receptor_transporting_protein_3_Source_UniProtKB_TrEMBL_Acc_K1Q6J6	Ctel_185483	Spur_016970_Rtp4L	Bflo_260841805	Skow_31994m	Rcul_t06592	Isca_ISCW010189-PA	Smar_004016	Smim_73643_receptor_transporting_protein_putative_Ixodes_scapularis_gi_241602756_ref_XP_002405527_1e_40_140	Bflo_260795285	Bflo_260795287	Bflo_260795289	Bflo_260795291	Pfuc_12829_1_17920_t1	Bflo_260795283	Avag_04796001
HG_17770	Cint_001209	Avag_40283001	Hrob_67963	Acar_00005424	Smim_21402_set_domain_protein_putative_Ixodes_scapularis_gi_241998002_ref_XP_002433644_6e_18_89_4	Avag_09696001	Avag_37175001	Avag_17818001
HG_8092	Tcas_270015906	Ggal_011338	Bsch_g59485	Bsch_g4490	Bsch_g13525	Bsch_g16797	Bsch_g18080	Bsch_g58810	Bsch_g52500	Skow_24460m	Acar_00000441	Hsap_Ensmbl0185272_RNA_binding_motif_protein_11_Source_HGNC_Symbol_Acc_9897_RBM11	Lgig_233621	Ctel_180028	Xtro_027696	Avag_54364001	Avag_65837001	Dmel_0031224_CG11454	Odio_008375001	Tspi_316979792	Tspi_316964332	Rcul_t13290	Bmal_170588743	Cele_012558_Y37D8A_21_Protein_Y37D8A_21_Y37D8A_21_mRNA_complete_cds_Source_RefSeq_mRNA_Acc_NM_067285	Ggal_029754
HG_61066	Drer_090232_si_ch1073_119b3_1_Source_ZFIN_Acc_ZDB_GENE_131121_89_si_ch1073_119b3_1	Pfuc_27590_1_04584_t1
HG_13801	Bsch_g20745	Bsch_g37575	Bsch_g26368	Bsch_g64886	Bsch_g46202	Bsch_g41854	Bsch_g42143	Bsch_g66805	Bsch_g51002	Bsch_g53599	Mmar_MMa37065
HG_7676	Bflo_260792711	Bflo_260830619	Bflo_260822008	Bflo_260822010	Bflo_260823500	Bflo_260813147	Bflo_260805298	Bflo_260834362	Bflo_260805404	Bflo_260797371	Bflo_260832816	Bflo_260789272	Bflo_260830324	Bflo_260794332	Bflo_260805124	Bflo_260791980	Bflo_260829263	Bflo_260813145	Bflo_260816713	Bflo_260805658	Bflo_260805126	Pfuc_8524_1_31595_t1	Bflo_260795053	Bflo_260825702	Bflo_260819276	Bflo_260791860	Bflo_260817726	Bflo_260805128
HG_16480	Lgig_122800	Lgig_90216	Lgig_176303	Bflo_261289297	Pfuc_92929_1_20780_t1	Bflo_260825859	Ctel_218209	Pfuc_20754_1_62036_t1	Pfuc_328776_1_21692_t1
HG_22062	Ctel_192944	Spur_005080_Endrvt60	Ctel_201518	Ctel_194337	Ctel_202692	Ctel_199818
HG_14512	Lgig_237262	Smim_1541_PREDICTED_NFATC2_interacting_protein_like_Anolis_carolinensis_gi_327281103_ref_XP_003225289_3e_19_95_1	Znev_00609	Bflo_260834213	Cint_026980	Cint_002567	Cint_020487	Cint_026979	Csav_015368	Isca_ISCW007975-PA
HG_16103	Bsch_g3377	Dpul_105696	Dpul_328361	Dpul_248573	Dpul_119338	Dpul_108189	Dpul_120593	Dpul_112753	Dpul_321612
HG_14174	Sjap_0211250	Sman_180050	Sman_120330	Skow_22737m	Sjap_0215900	Sjap_0219860	Sman_037690	Sjap_0205400	Sjap_0213600	Sjap_0317900	Sjap_0309140
HG_20061	Tcas_270012343	Dmel_0034996_CG13575	Tcas_270011599	Znev_06340	Tcas_270012344	Tcas_270012345	Spur_000086_Spur_000086
HG_7459	Tspi_316971581	Ctel_165012	Lgig_231460	Tcas_270004290	Dpul_202071	Smim_75039_protein_twisted_gastrulation_precursor_putative_Pediculus_humanus_corporis_gi_242022400_ref_XP_002431628_2e_81_255	Smar_008695	Znev_01092	Isca_ISCW014862-PA	Pfuc_2462_1_08325_t1	Dmel_0000394_cv_crossveinless_Source_FlyBase_0000394	Bflo_260797849	Acar_00005519	Hsap_Ensmbl0128791_twisted_gastrulation_BMP_signaling_modulator_1_Source_HGNC_Symbol_Acc_12429_TWSG1	Ggal_013669	Xtro_008756	Dmel_0003865_tsg_twisted_gastrulation_Source_FlyBase_0003865	Xtro_031946	Skow_32906m	Acar_00007210	Cint_000344	Csav_000715	Spur_009756_Tsg	Drer_033428_twisted_gastrulation_homolog_1a_Drosophila_Source_ZFIN_Acc_ZDB_GENE_010509_2_twsg1a	Dmel_0261952_srw_shrew_Source_FlyBase_0261952	Drer_074831_twisted_gastrulation_homolog_1b_Drosophila_Source_ZFIN_Acc_ZDB_GENE_020812_3_twsg1b	Csav_000714	Rcul_t02598	Rcul_t02599
HG_48130	Skow_27174m	Pfuc_1854_1_66117_t1	Pfuc_2057_1_37206_t1
HG_38820	Bsch_g56950	Bsch_g1179	Lgig_170493
HG_44402	Cint_005340	Cint_014141	Dmel_0030999_Mur18B_Mucin_related_18B_Source_FlyBase_0030999
HG_6399	Dpul_304699	Acar_00014681	Ggal_025340	Xtro_013090	Skow_44640m	Lgig_227386	Smim_80066_mitochondrial_ribosomal_protein_L39_Drosophila_melanogaster_gi_24664387_ref_NP_524075_1e_96_300	Bflo_260784157	Tspi_316977452	Ctel_170981	Znev_01876	Mmar_MMa39856	Sjap_0205250	Avag_53185001	Avag_35057001	Cint_026679	Hsap_Ensmbl0154719_mitochondrial_ribosomal_protein_L39_Source_HGNC_Symbol_Acc_14027_MRPL39	Cgig_28124_39S_ribosomal_protein_L39_mitochondrial_Source_UniProtKB_TrEMBL_Acc_K1RB99	Rcul_t13266	Dmel_0036462_mRpL39_mitochondrial_ribosomal_protein_L39_Source_FlyBase_0036462	Csav_007408	Hrob_163169	Cint_010092	Spur_007727_Spur_007727	Pfuc_19570_1_11236_t1	Hmic_0495700	Sman_163830_Putative_mitochondrial_39S_ribosomal_protein_L39_Source_UniProtKB_TrEMBL_Acc_G4VTM1	Tcas_270010754	Emul_01889	Egra_07551	Bmal_170583217	Cele_044344_mrpl_39_Protein_MRPL_39_mrpl_39_mRNA_complete_cds_Source_RefSeq_mRNA_Acc_NM_001029076	Pfuc_19570_1_11237_t1	Isca_ISCW018045-PA	Spur_015200_Spur_015200	Odio_011020001	Rcul_t03701
HG_27505	Cgig_20304	Pfuc_7738_1_31439_t1	Pfuc_7738_1_31440_t1	Lgig_169075	Hsap_Ensmbl0154007_ankyrin_repeat_and_SOCS_box_containing_17_Source_HGNC_Symbol_Acc_19769_ASB17
HG_27472	Mmar_MMa37535	Mmar_MMa32521	Spur_027894_Spur_027894	Mmar_MMa01432	Mmar_MMa37534
HG_8680	Bflo_260833066	Cele_014166_ZK945_4_Protein_ZK945_4_ZK945_4_mRNA_complete_cds_Source_RefSeq_mRNA_Acc_NM_063778	Cele_021763_Y51F10_2_Protein_Y51F10_2_Y51F10_2_mRNA_complete_cds_Source_RefSeq_mRNA_Acc_NM_170813	Skow_04047m	Cele_009660_F43G6_8_Protein_F43G6_8_F43G6_8_mRNA_complete_cds_Source_RefSeq_mRNA_Acc_NM_064122	Cele_018385_F43C11_8_Protein_F43C11_8_F43C11_8_mRNA_complete_cds_Source_RefSeq_mRNA_Acc_NM_061843	Cele_022867_ZK1240_2_Protein_ZK1240_2_ZK1240_2_mRNA_complete_cds_Source_RefSeq_mRNA_Acc_NM_061840	Cele_022866_ZK1240_1_Protein_ZK1240_1_ZK1240_1_mRNA_complete_cds_Source_RefSeq_mRNA_Acc_NM_061842	Cele_015180_B0416_4_Protein_B0416_4_B0416_4_mRNA_complete_cds_Source_RefSeq_mRNA_Acc_NM_077163	Cele_016190_C28G1_5_Protein_C28G1_5_isoform_b_Source_RefSeq_mRNA_Acc_NM_001129642	Cele_019590_K09F6_7_Protein_K09F6_7_K09F6_7_mRNA_complete_cds_Source_RefSeq_mRNA_Acc_NM_061826	Cele_022868_ZK1240_3_Protein_ZK1240_3_ZK1240_3_mRNA_complete_cds_Source_RefSeq_mRNA_Acc_NM_061838	Cele_015110_B0281_3_Protein_B0281_3_B0281_3_mRNA_complete_cds_Source_RefSeq_mRNA_Acc_NM_061831	Spur_026136_Spur_026136	Cele_015114_B0281_8_Protein_B0281_8_B0281_8_mRNA_complete_cds_Source_RefSeq_mRNA_Acc_NM_061833	Cele_022873_ZK1240_9_Protein_ZK1240_9_ZK1240_9_mRNA_complete_cds_Source_RefSeq_mRNA_Acc_NM_061837	Cele_022870_ZK1240_5_Protein_ZK1240_5_ZK1240_5_mRNA_complete_cds_Source_RefSeq_mRNA_Acc_NM_061836	Cele_018384_F43C11_7_Protein_F43C11_7_F43C11_7_mRNA_complete_cds_Source_RefSeq_mRNA_Acc_NM_061844	Cele_022872_ZK1240_8_Protein_ZK1240_8_ZK1240_8_mRNA_complete_cds_Source_RefSeq_mRNA_Acc_NM_061841	Cele_016191_C28G1_6_Protein_C28G1_6_C28G1_6_mRNA_complete_cds_Source_RefSeq_mRNA_Acc_NM_171748	Cele_022871_ZK1240_6_Protein_ZK1240_6_ZK1240_6_mRNA_complete_cds_Source_RefSeq_mRNA_Acc_NM_061839	Cele_015108_B0281_1_Protein_B0281_1_B0281_1_mRNA_complete_cds_Source_RefSeq_mRNA_Acc_NM_061834	Cele_022869_ZK1240_4_Protein_ZK1240_4_ZK1240_4_mRNA_complete_cds_Source_RefSeq_mRNA_Acc_NM_061835
HG_26215	Spur_008122_C3orf63L	Cgig_06210	Pfuc_7685_1_02484_t1	Spur_001593_Hypp_3114
HG_28111	Ctel_213040	Skow_20211m	Bflo_260801012	Spur_006629_Spur_006629	Spur_013385_Spur_013385
HG_20558	Csav_001724	Acar_00004522	Skow_17892m	Ggal_038136	Hsap_Ensmbl0203910_chromosome_1_open_reading_frame_146_Source_HGNC_Symbol_Acc_24032_C1orf146	Drer_075814_chromosome_1_open_reading_frame_146_Source_HGNC_Symbol_Acc_24032_C6H1orf146	Lgig_67997
HG_58483	Bsch_g55762	Cele_001946_his_72_Protein_HIS_72_isoform_b_Source_RefSeq_mRNA_Acc_NM_001268233
HG_23165	Cgig_11022	Pfuc_12442_1_03236_t1	Bflo_260791924	Bflo_260825548	Cgig_23945	Pfuc_6053_1_23946_t1
HG_8199	Skow_24738m	Lgig_164136	Cgig_14187	Pfuc_260_1_58043_t1	Pfuc_20007_1_04058_t1	Pfuc_12282_1_32178_t1	Skow_44464m	Skow_25005m	Skow_32359m	Skow_29738m	Skow_42665m	Skow_36580m	Skow_05321m	Lgig_155952	Lgig_161039	Lgig_166616	Pfuc_9749_1_38962_t1	Skow_16869m	Skow_39915m	Lgig_154041	Skow_07043m	Pfuc_23559_1_26104_t1	Skow_37886m	Skow_39609m	Skow_46217m
HG_20389	Skow_15306m	Cint_029456	Skow_01127m	Ctel_144927	Skow_01124m	Skow_09537m	Skow_44274m
HG_15172	Skow_12938m	Skow_37492m	Skow_44734m	Skow_10688m	Skow_39111m	Lgig_84951	Skow_10683m	Skow_10681m	Skow_10687m	Skow_40021m
HG_12291	Rcul_t08145	Cele_004124_pqn_37_Protein_PQN_37_pqn_37_mRNA_complete_cds_Source_RefSeq_mRNA_Acc_NM_076153	Tspi_316975185	Tspi_316975187	Cele_011817_T16H12_9_Protein_T16H12_9_T16H12_9_mRNA_complete_cds_Source_RefSeq_mRNA_Acc_NM_066843	Cele_044582_B0222_11_Protein_B0222_11_B0222_11_mRNA_complete_cds_Source_RefSeq_mRNA_Acc_NM_001038375	Cele_219375_C02B8_12_Protein_C02B8_12_C02B8_12_mRNA_complete_cds_Source_RefSeq_mRNA_Acc_NM_001270126	Rcul_t38366	Rcul_t44344	Cele_022386_Y95B8A_6_Protein_Y95B8A_6_isoform_a_Source_RefSeq_mRNA_Acc_NM_058387	Rcul_t40359	Bflo_260834352	Bflo_260820120
HG_45641	Pfuc_5693_1_45275_t1	Skow_43398m	Skow_43400m
HG_10018	Bsch_g21763	Bflo_260816374	Bflo_260830716	Bflo_260808163	Bflo_260830898	Bflo_260802638	Bflo_260802636	Bflo_260802640	Bflo_260790424	Bflo_260798987	Bflo_260803199	Bflo_260830798	Mmar_MMa20188	Bflo_260802821	Bflo_260816372	Isca_ISCW000501-PA	Bflo_260798985
HG_11170	Tcas_270016196	Tcas_270015744	Tcas_270008349	Tcas_270015548	Sjap_0312210	Skow_00746m	Tcas_270016994	Tcas_270014423	Tcas_270016151	Tcas_270008342	Tcas_270011274	Tcas_270002673	Tcas_270016223	Tcas_270002509	Tcas_270015734
HG_33856	Lgig_136924	Csav_009222	Lgig_121506	Pfuc_3823_1_08735_t1
HG_28985	Lgig_154952	Pfuc_774_1_00489_t1	Skow_15544m	Bflo_260818435	Spur_027166_Spur_027166
HG_70859	Gsal_7244_hypothetical_protein	Bflo_261289301
HG_5933	Bflo_260823224	Bflo_260823226	Bflo_260826838	Bflo_260818103	Lgig_233913	Bflo_260835760	Bflo_260818125	Bflo_260806442	Bflo_260806440	Bflo_260812633	Spur_002296_Hypp_1387	Bflo_260812635	Skow_37455m	Pfuc_13086_1_46597_t1	Ctel_219915	Cgig_05597	Pfuc_2387_1_30095_t1	Pfuc_40263_1_26924_t1	Lgig_229494	Ctel_192399	Ctel_192400	Ctel_208227	Pfuc_87904_1_27933_t1	Ctel_201754	Lgig_169253	Pfuc_22064_1_11437_t1	Bflo_260788286	Pfuc_2648_1_08368_t1	Cgig_25666	Hrob_167520	Ctel_224013	Cgig_17539	Cgig_12152	Ctel_201495	Ctel_217679	Skow_19699m	Pfuc_7879_1_09660_t1	Ctel_202370	Skow_23301m	Cgig_24540	Pfuc_15936_1_46926_t1	Odio_011508001
HG_25968	Cgig_28828_Sushi_domain_containing_protein_2_Source_UniProtKB_TrEMBL_Acc_K1R0I5	Cgig_16206	Cgig_00930	Cgig_01395	Skow_45903m
HG_9759	Cele_001466_flr_2_Protein_FLR_2_flr_2_mRNA_complete_cds_Source_RefSeq_mRNA_Acc_NM_073597	Bmal_170594101	Mmar_MMa21511	Tspi_316972208	Znev_10554	Bflo_260831440	Mmar_MMa05250	Tcas_270014258	Cgig_19594_Glycoprotein_hormone_alpha_2_Source_UniProtKB_TrEMBL_Acc_K1QSB9	Dpul_212447	Lgig_161605	Smim_44006_glycoprotein_hormone_alpha_precursor_Dermacentor_variabilis_gi_186973141_gb_ACC99601_8e_38_132	Spur_015344_Spur_015344_Putative_glycoprotein_hormone_alpha2_Source_UniProtKB_TrEMBL_Acc_C6SUP8	Skow_30974m	Ctel_222558	Dmel_0261386_Gpa2_Glycoprotein_hormone_alpha_2_Source_FlyBase_0261386	Bflo_260833200	Csav_002437	Cint_007505
HG_28439	Odio_010576001	Gsal_1134_hypothetical_protein_putative_homolog_to_Smp_182180_Schistosoma_mansoni	Sjap_0089130	Sman_182180	Sman_143080
HG_26438	Spur_025824_Cspe9L4	Spur_025774_Spur_025774	Spur_000463_Spur_000463	Pfuc_120_1_43480_t1	Spur_025773_Spur_025773
HG_19976	Avag_43193001	Avag_65195001	Avag_47705001	Skow_42448m	Avag_38973001	Avag_38974001	Avag_38975001
HG_34052	Skow_43532m	Lgig_133225	Skow_25212m	Pfuc_35381_1_26713_t1
HG_23726	Skow_38051m	Mmar_MMa08797	Mmar_MMa20137	Mmar_MMa15220	Mmar_MMa32759	Mmar_MMa20219
HG_21966	Smim_68658_Deformed_Cupiennius_salei_gi_133740640_emb_CAL91858_5e_83_263	Pfuc_2433_1_08324_t1	Ggal_000372	Mmar_MMa11632	Isca_ISCW021079-PA	Smim_68660_homeobox_protein_deformed_Endeis_spinosa_gi_88604712_gb_ABD46727_9e_14_77_0
HG_27213	Pfuc_7182_1_02392_t1	Pfuc_17243_1_61699_t1	Lgig_159167	Bflo_260828193	Lgig_164164
HG_25284	Skow_26435m	Skow_26432m	Skow_26433m	Skow_15666m	Mmar_MMa18457
HG_32051	Pfuc_7602_1_67706_t1	Skow_05135m	Ctel_226364	Skow_00489m
HG_15902	Bsch_g11322	Bsch_g63735	Bsch_g44187	Bsch_g47207	Bsch_g51185	Xtro_059025	Ggal_019680	Ctel_224118	Hsap_Ensmbl0138658_chromosome_4_open_reading_frame_21_Source_HGNC_Symbol_Acc_25654_C4orf21
HG_23211	Mmar_MMa47232	Mmar_MMa42672	Spur_016684_Spur_016684	Smar_013705	Ctel_210355	Isca_ISCW021027-PA
HG_20435	Skow_09141m	Bflo_260784137	Bflo_260784129	Skow_05392m	Bflo_260784127	Smar_008568	Bflo_260784131
HG_7862	Tcas_270011927	Ctel_214646	Hrob_166386	Drer_039240_calcium_channel_voltage_dependent_gamma_subunit_5b_Source_ZFIN_Acc_ZDB_GENE_120104_3_cacng5b	Hsap_Ensmbl0075429_calcium_channel_voltage_dependent_gamma_subunit_5_Source_HGNC_Symbol_Acc_1409_CACNG5	Ggal_006216	Acar_00011119	Smim_69410_voltage_dependent_calcium_channel_putative_Ixodes_scapularis_gi_241557573_ref_XP_002399976_3e_51_176	Drer_003326_calcium_channel_voltage_dependent_gamma_subunit_5a_Source_ZFIN_Acc_ZDB_GENE_120104_4_cacng5a	Pfuc_2915_1_15986_t1	Ctel_229215	Drer_070624_calcium_channel_voltage_dependent_gamma_subunit_7b_Source_ZFIN_Acc_ZDB_GENE_100921_51_cacng7b	Drer_063006_calcium_channel_voltage_dependent_gamma_subunit_7a_Source_ZFIN_Acc_ZDB_GENE_060503_814_cacng7a	Cgig_06208_Voltage_dependent_calcium_channel_gamma_7_subunit_Source_UniProtKB_TrEMBL_Acc_K1QFK2	Ctel_200774	Xtro_022140	Acar_00016275	Hsap_Ensmbl0105605_calcium_channel_voltage_dependent_gamma_subunit_7_Source_HGNC_Symbol_Acc_13626_CACNG7	Tcas_270003646	Spur_027971_Cacng5L	Cgig_08044	Bflo_260800980	Ctel_196114	Ctel_218139	Bflo_260800982	Hrob_162231	Skow_18230m
HG_20571	Bflo_260785433	Pfuc_1201_1_07840_t1	Skow_40186m	Skow_11851m	Skow_15893m	Skow_26397m	Skow_22881m
HG_12852	Cgig_13921	Pfuc_9662_1_17528_t1	Xtro_009744	Lgig_118446	Pfuc_3333_1_59202_t1	Bflo_260804901	Drer_077169_wu_fj08f03_Source_ZFIN_Acc_ZDB_GENE_030131_7332_wu_fj08f03	Lgig_189186	Ggal_012166	Cgig_13923	Bflo_260804891	Bflo_260804903
HG_20097	Drer_033501_zgc_64189_Source_ZFIN_Acc_ZDB_GENE_040426_1397_zgc_64189	Drer_088628_Uncharacterized_protein_Source_UniProtKB_TrEMBL_Acc_F1QHI2_CR450701_1	Drer_088408_si_ch211_171h4_7_Source_ZFIN_Acc_ZDB_GENE_120215_25_si_ch211_171h4_7	Drer_089729_Uncharacterized_protein_Source_UniProtKB_TrEMBL_Acc_E7F8W9_BX649296_1	Drer_095325_si_dkey_49n23_3_Source_ZFIN_Acc_ZDB_GENE_050208_799_si_dkey_49n23_3	Hsap_Ensmbl0157514_TSC22_domain_family_member_3_Source_HGNC_Symbol_Acc_3051_TSC22D3	Pfuc_9719_1_24622_t1
HG_11667	Smim_14304_THAP_domain_containing_protein_6_Lepeophtheirus_salmonis_gi_290462539_gb_ADD24317_6e_13_72_8	Bsch_g69091	Isca_ISCW021686-PA	Smar_005454	Bsch_g53063	Cint_028668	Isca_ISCW004578-PA	Isca_ISCW009879-PA	Cint_020352	Bsch_g40912	Isca_ISCW005464-PA	Smim_34892_PREDICTED_THAP_domain_containing_protein_6_like_isoform_Pongo_abelii_gi_297673772_ref_XP_002814925_9e_10_67_0	Cint_026004	Isca_ISCW012574-PA
HG_16203	Sman_121030	Ggal_001813	Ggal_033876	Ggal_036493	Ggal_002672	Ggal_035288	Ggal_035191	Ggal_035535	Ggal_027967
HG_12378	Mmar_MMa50480	Mmar_MMa15126	Mmar_MMa32386	Mmar_MMa32387	Xtro_061228	Xtro_012015	Xtro_058553	Mmar_MMa32385	Xtro_012008	Xtro_036320	Mmar_MMa15128	Xtro_060266	Xtro_012014
HG_10851	Cgig_24582_Transmembrane_protein_C20orf46_Source_UniProtKB_TrEMBL_Acc_K1R6K6	Pfuc_1879_1_15648_t1	Ctel_79228	Bflo_260793591	Drer_091623_transmembrane_protein_74_Source_HGNC_Symbol_Acc_26409_TMEM74_2_of_2	Drer_086535_Uncharacterized_protein_Source_UniProtKB_TrEMBL_Acc_E7F047_CABZ01021538_1	Hsap_Ensmbl0125895_transmembrane_protein_74B_Source_HGNC_Symbol_Acc_15893_TMEM74B	Ggal_025894	Skow_30910m	Acar_00010208	Skow_00608m	Xtro_057320	Hsap_Ensmbl0164841_transmembrane_protein_74_Source_HGNC_Symbol_Acc_26409_TMEM74	Drer_078868_transmembrane_protein_74B_Source_ZFIN_Acc_ZDB_GENE_120120_1_tmem74b	Acar_00020693	Xtro_060964
HG_16170	Mmar_MMa06625	Dpul_48935	Mmar_MMa19915	Smim_60154_piccolo_putative_Ixodes_scapularis_gi_241758383_ref_XP_002401818_4e_35_138	Ctel_146197	Spur_012692_Hypp_79	Tspi_316978092	Tspi_316978075	Rcul_t23350
HG_45695	Ctel_40312	Skow_08397m	Lgig_156398
HG_10377	Mmar_MMa35676	Cgig_25513	Lgig_159800	Skow_21319m	Ctel_223783	Mmar_MMa55187	Ggal_031269	Smim_42460_PREDICTED_MGC86483_protein_like_Saccoglossus_kowalevskii_gi_291241079_ref_XP_002740442_4e_10_65_5	Drer_089862_si_dkey_16j16_4_Source_ZFIN_Acc_ZDB_GENE_041111_271_si_dkey_16j16_4	Smim_13534_PREDICTED_similar_to_AGAP009144_PA_Tribolium_castaneum_gi_91080441_ref_XP_969036_1e_05_48_1	Ctel_227760	Dmel_0021800_l_2_k16918_lethal_2_k16918_Source_FlyBase_0021800	Tcas_270005756	Dpul_314799	Smar_011331	Spur_003755_Hypp_394	Isca_ISCW022452-PA
HG_9486	Cgig_04763_Corticotropin_releasing_factor_binding_protein_Source_UniProtKB_TrEMBL_Acc_K1PB66	Pfuc_1953_1_37188_t1	Ctel_155089	Mmar_MMa21524	Lgig_131128	Tcas_270002038	Znev_03411	Dpul_307333	Xtro_037227	Ggal_024136	Hsap_Ensmbl0145708_corticotropin_releasing_hormone_binding_protein_Source_HGNC_Symbol_Acc_2356_CRHBP	Acar_00007793	Dmel_0039770_CG15537	Drer_024831_corticotropin_releasing_hormone_binding_protein_Source_ZFIN_Acc_ZDB_GENE_040801_196_crhbp	Spur_004841_Crhbp	Isca_ISCW020562-PA	Pfuc_10943_1_39130_t1	Skow_34911m	Smim_25927_crhbp_corticotropin_releasing_factor_binding_protein_putative_Ixodes_scapularis_gi_241639302_ref_XP_002410820_7e_25_102	Smim_62712_crhbp_corticotropin_releasing_factor_binding_protein_putative_Ixodes_scapularis_gi_241639302_ref_XP_002410820_1e_06_50_4
HG_27677	Znev_18771	Bflo_260802260	Bflo_260802256	Bflo_260802258	Bflo_260802262
HG_5179	Pfuc_56129_1_41654_t1	Skow_14310m	Skow_18245m	Skow_14385m	Skow_07573m	Skow_00275m	Skow_18160m	Skow_06052m	Skow_13725m	Skow_12772m	Skow_17728m	Skow_04550m	Cgig_06537	Pfuc_7064_1_31322_t1	Pfuc_64218_1_48993_t1	Pfuc_128094_1_57138_t1	Skow_24992m	Skow_09647m	Skow_33866m	Skow_07337m	Skow_24739m	Skow_08329m	Skow_44650m	Skow_23425m	Skow_10836m	Skow_04541m	Pfuc_94402_1_28032_t1	Skow_35909m	Skow_42263m	Skow_45757m	Skow_18441m	Skow_46149m	Skow_27796m	Skow_22644m	Skow_35814m	Skow_31453m	Skow_34066m	Skow_32730m	Skow_36267m	Skow_12799m	Skow_20268m	Skow_19765m	Skow_15665m	Skow_11706m	Skow_21636m	Skow_40011m	Skow_02307m	Skow_05139m	Skow_31458m	Skow_24525m
HG_1265	Hsap_Ensmbl0105607_glutaryl_CoA_dehydrogenase_Source_HGNC_Symbol_Acc_4189_GCDH	Cint_000488	Cint_002064	Hsap_Ensmbl0267981_Uncharacterized_protein_Source_UniProtKB_TrEMBL_Acc_M0QYB7_AP003041_2	Cint_001800	Hsap_Ensmbl0257593_CR759793_1	Cint_002036	Hsap_Ensmbl0258208_AL805909_3	Hsap_Ensmbl0257972_AL663093_2	Hsap_Ensmbl0269468_Uncharacterized_protein_Source_UniProtKB_TrEMBL_Acc_M0QXB7_AC004824_2	Cint_002056	Cint_001851	Hsap_Ensmbl0258291_BX248321_1	Cint_001829	Cint_001807	Cint_011145	Hsap_Ensmbl0241043_GVQW_motif_containing_1_Source_HGNC_Symbol_Acc_31424_GVQW1	Cint_002016	Cint_001788	Cint_001802	Hsap_Ensmbl0269291_Uncharacterized_protein_Source_UniProtKB_TrEMBL_Acc_M0R234_AC010877_1	Cint_001850	Hsap_Ensmbl0214305_Uncharacterized_protein_Source_UniProtKB_TrEMBL_Acc_H7BYS4_AP001024_1	Hsap_Ensmbl0269446_Protein_LOC100996426_Source_UniProtKB_TrEMBL_Acc_M0R357_AC006967_1	Hsap_Ensmbl0176723_zinc_finger_protein_843_Source_HGNC_Symbol_Acc_28710_ZNF843	Hsap_Ensmbl0214919_CDNA_FLJ26134_fis_clone_TMS03713_Uncharacterized_protein_Source_UniProtKB_TrEMBL_Acc_Q6ZPB2_AC104472_1	Cint_001825	Cint_001286	Cint_001279	Cint_002669	Hsap_Ensmbl0203286_Uncharacterized_protein_Source_UniProtKB_TrEMBL_Acc_H7BYV5_AL365202_1	Cint_003559	Hsap_Ensmbl0214306_Uncharacterized_protein_Source_UniProtKB_TrEMBL_Acc_H0Y4W8_AP001024_2	Hsap_Ensmbl0269449_Protein_LOC100996577_Source_UniProtKB_TrEMBL_Acc_M0R3I6_AC002451_1	Cint_003352	Hsap_Ensmbl0183154_Uncharacterized_protein_Source_UniProtKB_TrEMBL_Acc_B7WP66_RP11_863K10_7	Cint_011175	Hsap_Ensmbl0257600_CR388219_1	Cint_002673	Hsap_Ensmbl0246366_Uncharacterized_protein_Source_UniProtKB_TrEMBL_Acc_E5RJX1_RP11_382J12_1	Cint_002642	Cint_001296	Cint_001816	Cint_011224	Cint_001333	Cint_001271	Hsap_Ensmbl0250127_Uncharacterized_protein_Source_UniProtKB_TrEMBL_Acc_D6REJ7_CTD_2117L12_1	Cint_002667	Sjap_0129930	Cint_011230	Cint_001853	Cint_002637	Cint_002009	Hsap_Ensmbl0269103_Uncharacterized_protein_Source_UniProtKB_TrEMBL_Acc_H0YHC8_AC002472_1	Cint_003499	Cint_003518	Hsap_Ensmbl0268948_Uncharacterized_protein_Source_UniProtKB_TrEMBL_Acc_M0R3E0_AC004017_1	Cint_002023	Hsap_Ensmbl0212670_Uncharacterized_protein_Source_UniProtKB_TrEMBL_Acc_E7EM73_AL161915_1	Hsap_Ensmbl0237440_zinc_finger_protein_737_Source_HGNC_Symbol_Acc_32468_ZNF737	Hsap_Ensmbl0269121_Uncharacterized_protein_Source_UniProtKB_TrEMBL_Acc_M0QYP7_AC007216_2	Hsap_Ensmbl0257670_BX511262_2	Hsap_Ensmbl0203544_BX248133_1	Hsap_Ensmbl0268154_Uncharacterized_protein_Source_UniProtKB_TrEMBL_Acc_M0QZM2_AL591806_1	Hsap_Ensmbl0249709_zinc_finger_protein_564_Source_HGNC_Symbol_Acc_31106_ZNF564	Hsap_Ensmbl0258792_Protein_LOC100506792_Source_UniProtKB_TrEMBL_Acc_H0YHW4_RP11_944C7_1	Cint_001849	Hsap_Ensmbl0177150_family_with_sequence_similarity_210_member_A_Source_HGNC_Symbol_Acc_28346_FAM210A	Hsap_Ensmbl0233538_Uncharacterized_protein_Source_UniProtKB_TrEMBL_Acc_A6NML0_AC017104_2	Cint_001823	Hsap_Ensmbl0212673_HCG2032337_PRO1848_Uncharacterized_protein_Source_UniProtKB_TrEMBL_Acc_Q9UHT5_AL136115_1	Cint_001826	Cint_001806	Cint_011125	Hsap_Ensmbl0203443_Uncharacterized_protein_Source_UniProtKB_TrEMBL_Acc_H7BZB2_AC092964_1	Hsap_Ensmbl0258286_AL844213_10	Hsap_Ensmbl0267942_Uncharacterized_protein_Source_UniProtKB_TrEMBL_Acc_M0R2U4_AC090673_2	Hsap_Ensmbl0203993_chromosome_9_open_reading_frame_37_Source_HGNC_Symbol_Acc_23395_C9orf37	Hsap_Ensmbl0268640_Uncharacterized_protein_Source_UniProtKB_TrEMBL_Acc_M0R2V1_AC026369_1	Cint_003539	Hsap_Ensmbl0258045_CR382280_5	Hsap_Ensmbl0257421_CR354443_1	Hsap_Ensmbl0257561_AC138688_3	Cint_001833	Hsap_Ensmbl0257318_AC138688_2	Hsap_Ensmbl0258049_AC217775_2	Hsap_Ensmbl0257377_AC217775_1	Hsap_Ensmbl0152147_gem_nuclear_organelle_associated_protein_6_Source_HGNC_Symbol_Acc_20044_GEMIN6	Hsap_Ensmbl0258037_AC127032_5	Hsap_Ensmbl0257189_AC139677_1	Hsap_Ensmbl0214109_Uncharacterized_protein_Source_UniProtKB_TrEMBL_Acc_H7BYR1_AC008686_1	Cint_001827	Hsap_Ensmbl0257149_AC127032_1	Hsap_Ensmbl0234237_Uncharacterized_protein_Source_UniProtKB_TrEMBL_Acc_H0YFY1_AL162431_1	Hsap_Ensmbl0257936_AC139677_6	Hsap_Ensmbl0268206_Uncharacterized_protein_Source_UniProtKB_TrEMBL_Acc_M0QZS9_AC061975_10	Hsap_Ensmbl0178150_zinc_finger_protein_114_Source_HGNC_Symbol_Acc_12894_ZNF114	Hsap_Ensmbl0259980_mitochondrial_ribosomal_protein_L45_Source_HGNC_Symbol_Acc_16651_MRPL45	Hsap_Ensmbl0268533_AC004076_7	Hsap_Ensmbl0228208_chromosome_1_open_reading_frame_143_Source_HGNC_Symbol_Acc_32045_C1orf143	Hsap_Ensmbl0258804_HCG2028865_Uncharacterized_protein_Source_UniProtKB_TrEMBL_Acc_G3V3M0_RP11_322L20_1	Hsap_Ensmbl0225119_long_intergenic_non_protein_coding_RNA_999_Source_HGNC_Symbol_Acc_38537_LINC00999	Hsap_Ensmbl0214871_Uncharacterized_protein_Source_UniProtKB_TrEMBL_Acc_H7BYU3_AC005082_1	Cint_001830	Hsap_Ensmbl0258691_Uncharacterized_protein_Source_UniProtKB_TrEMBL_Acc_G3V318_RP11_404P21_8	Hsap_Ensmbl0268632_Uncharacterized_protein_Source_UniProtKB_TrEMBL_Acc_M0QY92_AC073657_1	Hsap_Ensmbl0268211_CDNA_FLJ21673_fis_clone_COL09042_HCG2036511_Uncharacterized_protein_Source_UniProtKB_TrEMBL_Acc_Q9H6Y8_AL359091_2	Hsap_Ensmbl0162604_TM2_domain_containing_1_Source_HGNC_Symbol_Acc_24142_TM2D1	Hsap_Ensmbl0132677_Rh_family_B_glycoprotein_gene_pseudogene_Source_HGNC_Symbol_Acc_14572_RHBG	Cint_003340	Lgig_148941	Hsap_Ensmbl0177800_transmembrane_protein_78_Source_HGNC_Symbol_Acc_32307_TMEM78	Hsap_Ensmbl0250038_Uncharacterized_protein_Source_UniProtKB_TrEMBL_Acc_D6RB52_RP11_180C1_1	Hsap_Ensmbl0215067_Uncharacterized_protein_Source_UniProtKB_TrEMBL_Acc_A8MUH5_AC027763_2	Hsap_Ensmbl0231171_long_intergenic_non_protein_coding_RNA_1098_Source_HGNC_Symbol_Acc_27731_LINC01098	Hsap_Ensmbl0268046_Uncharacterized_protein_Source_UniProtKB_TrEMBL_Acc_M0R2D6_AP001094_1	Hsap_Ensmbl0162444_retinol_binding_protein_7_cellular_Source_HGNC_Symbol_Acc_30316_RBP7	Hsap_Ensmbl0174456_chromosome_12_open_reading_frame_76_Source_HGNC_Symbol_Acc_33790_C12orf76	Hsap_Ensmbl0269358_Uncharacterized_protein_Source_UniProtKB_TrEMBL_Acc_M0QYQ5_AC138393_1	Hsap_Ensmbl0269831_Uncharacterized_protein_Source_UniProtKB_TrEMBL_Acc_M0QX24_AL669831_1	Hsap_Ensmbl0206559_zinc_finger_CW_type_with_PWWP_domain_2_Source_HGNC_Symbol_Acc_23574_ZCWPW2	Cint_003490	Hsap_Ensmbl0185252_zinc_finger_protein_74_Source_HGNC_Symbol_Acc_13144_ZNF74	Hsap_Ensmbl0269084_Uncharacterized_protein_Source_UniProtKB_TrEMBL_Acc_M0R1T6_AC009977_1	Hsap_Ensmbl0241258_CGRP_receptor_component_Source_HGNC_Symbol_Acc_17888_CRCP	Hsap_Ensmbl0071889_family_with_sequence_similarity_3_member_A_Source_HGNC_Symbol_Acc_13749_FAM3A	Hsap_Ensmbl0108559_nucleoporin_88kDa_Source_HGNC_Symbol_Acc_8067_NUP88	Hsap_Ensmbl0213096_zinc_finger_protein_254_Source_HGNC_Symbol_Acc_13047_ZNF254	Hsap_Ensmbl0178734_chromosome_13_open_reading_frame_45_Source_HGNC_Symbol_Acc_44370_C13orf45	Hsap_Ensmbl0232560_chromosome_21_open_reading_frame_37_Source_HGNC_Symbol_Acc_1277_C21orf37	Hsap_Ensmbl0124802_eukaryotic_translation_elongation_factor_1_epsilon_1_Source_HGNC_Symbol_Acc_3212_EEF1E1	Hsap_Ensmbl0267979_Uncharacterized_protein_Source_UniProtKB_TrEMBL_Acc_M0QY75_AC092964_2	Hsap_Ensmbl0163915_chromosome_3_open_reading_frame_65_Source_HGNC_Symbol_Acc_32674_C3orf65	Hsap_Ensmbl0179840_chromosome_1_open_reading_frame_200_Source_HGNC_Symbol_Acc_32346_C1orf200	Hsap_Ensmbl0160219_GRB2_associated_binding_protein_3_Source_HGNC_Symbol_Acc_17515_GAB3	Hsap_Ensmbl0166262_family_with_sequence_similarity_227_member_B_Source_HGNC_Symbol_Acc_26543_FAM227B	Hsap_Ensmbl0177842_zinc_finger_protein_620_Source_HGNC_Symbol_Acc_28742_ZNF620	Hsap_Ensmbl0258847_Uncharacterized_protein_Source_UniProtKB_TrEMBL_Acc_G3V3P7_CTD_2014B16_3	Hsap_Ensmbl0259471_HCG2003567_Uncharacterized_protein_Source_UniProtKB_TrEMBL_Acc_H0YNC6_RP11_321F6_1	Hsap_Ensmbl0262039_Uncharacterized_protein_Source_UniProtKB_TrEMBL_Acc_I3L1D3_RP11_81K2_1
HG_27098	Drer_039820_male_enhanced_antigen_1_Source_ZFIN_Acc_ZDB_GENE_070424_117_mea1	Dpul_229091	Acar_00005213	Hsap_Ensmbl0124733_male_enhanced_antigen_1_Source_HGNC_Symbol_Acc_6986_MEA1	Xtro_060012
HG_27331	Skow_28537m	Egra_00219	Emul_00032	Sjap_0113060	Sman_187540
HG_28211	Dmel_0259717_CG42371	Znev_10763	Smim_28368_rCG62056_isoform_CRA_a_Rattus_norvegicus_gi_149050632_gb_EDM02805_0_001_41_6	Skow_36009m	Hsap_Ensmbl0218739_CEBPZ_antisense_RNA_1_Source_HGNC_Symbol_Acc_49288_CEBPZ_AS1
HG_9228	Bflo_260821672	Smim_18134_PREDICTED_uncharacterized_protein_LOC511489_Bos_taurus_gi_194666031_ref_XP_588833_4_3e_09_69_7	Dmel_0030243_CG2186	Drer_068562_RNA_binding_motif_protein_33_Source_HGNC_Symbol_Acc_27223_RBM33_1_of_2	Acar_00010826	Acar_00020159	Ggal_037925	Ggal_010277	Ggal_011227	Hsap_Ensmbl0184863_RNA_binding_motif_protein_33_Source_HGNC_Symbol_Acc_27223_RBM33	Ggal_010285	Ggal_010284	Xtro_029582	Xtro_054168	Xtro_061976	Znev_02041	Skow_36411m	Isca_ISCW019409-PA	Tcas_270007597	Spur_019725_Hypp_3037	Drer_094896_RNA_binding_motif_protein_33_Source_HGNC_Symbol_Acc_27223_RBM33_2_of_2
HG_22385	Spur_020114_Hypp_2489	Spur_005769_Hypp_463	Lgig_143088	Spur_001870_Spur_001870	Spur_005770_Hypp_1601	Spur_020115_Spur_020115
HG_17611	Odio_002456001	Lgig_230024	Odio_009191001	Odio_014464001	Odio_005377001	Odio_004810001	Odio_028832001	Odio_004512001
HG_14087	Cgig_19295	Pfuc_1172_1_29595_t1	Lgig_174572	Ctel_204690	Smim_40195_PREDICTED_BMP_and_activin_membrane_bound_inhibitor_homolog_Monodelphis_domestica_gi_126341210_ref_XP_001366925_6e_07_55_8	Smar_009129	Skow_31052m	Mmar_MMa14549	Smar_010919	Smim_31689_BMP_and_activin_membrane_bound_inhibitor_homolog_precursor_Ovis_aries_gi_57526267_ref_NP_001009761_4e_04_48_5	Isca_ISCW003240-PA
HG_12424	Cgig_27438_Zygote_arrest_protein_1_Source_UniProtKB_TrEMBL_Acc_K1QK23	Lgig_235017	Drer_055973_zygote_arrest_1_like_Source_ZFIN_Acc_ZDB_GENE_060810_119_zar1l	Drer_019706_zygote_arrest_1_Source_ZFIN_Acc_ZDB_GENE_030818_1_zar1	Xtro_021637	Ggal_027525	Acar_00004465	Acar_00006213	Hsap_Ensmbl0182223_zygote_arrest_1_Source_HGNC_Symbol_Acc_20436_ZAR1	Hsap_Ensmbl0189167_zygote_arrest_1_like_Source_HGNC_Symbol_Acc_37116_ZAR1L	Xtro_059577	Bflo_260824243	Xtro_037072
HG_12560	Dpul_305085	Isca_ISCW001388-PA	Drer_045999_serum_amyloid_A_Source_ZFIN_Acc_ZDB_GENE_040927_15_saa	Spur_012667_Saa_a	Isca_ISCW023919-PA	Smim_60721_serum_amyloid_A_Gallus_gallus_gi_294987919_gb_ADF56353_1e_33_123	Bflo_260794262	Smim_60707_PREDICTED_serum_amyloid_A_protein_like_Equus_caballus_gi_149719493_ref_XP_001505006_3e_45_153	Hsap_Ensmbl0173432_serum_amyloid_A1_Source_HGNC_Symbol_Acc_10513_SAA1	Hsap_Ensmbl0148965_serum_amyloid_A4_constitutive_Source_HGNC_Symbol_Acc_10516_SAA4	Ggal_010113	Hsap_Ensmbl0134339_serum_amyloid_A2_Source_HGNC_Symbol_Acc_10514_SAA2	Spur_012668_Saa_b
HG_11303	Ggal_006894	Drer_086589_Uncharacterized_protein_Source_UniProtKB_TrEMBL_Acc_E7EYU8_BX005328_1	Xtro_054392	Hsap_Ensmbl0224982_transmembrane_protein_233_Source_HGNC_Symbol_Acc_37219_TMEM233	Skow_38381m	Drer_090481_si_dkey_151p21_9_Source_ZFIN_Acc_ZDB_GENE_131121_306_si_dkey_151p21_9	Acar_00003282	Ctel_228354	Acar_00014370	Drer_089367_proline_rich_transmembrane_protein_2_Source_HGNC_Symbol_Acc_30500_PRRT2	Ggal_038781	Ggal_030770	Hsap_Ensmbl0184811_tumor_suppressor_candidate_5_Source_HGNC_Symbol_Acc_29592_TUSC5	Drer_094675_tumor_suppressor_candidate_5_Source_HGNC_Symbol_Acc_29592_TUSC5	Skow_38383m
HG_40690	Bsch_g25394	Bsch_g65613	Hrob_180526
HG_41129	Bsch_g36357	Bsch_g44923	Hrob_160200
HG_40385	Bsch_g19642	Bsch_g28705	Smim_67699_PREDICTED_similar_to_Endoprotease_FURIN_Tribolium_castaneum_gi_91076308_ref_XP_969307_8e_17_82_8
HG_26779	Odio_002542001	Odio_002543001	Hrob_161301	Odio_008592001	Odio_025249001
HG_33377	Hrob_179894	Skow_40416m	Skow_40389m	Hrob_179895
HG_33441	Pfuc_12869_1_10527_t1	Hsap_Ensmbl0260950_chromosome_17_open_reading_frame_97_Source_HGNC_Symbol_Acc_33800_C17orf97	Drer_095185_si_ch211_274p24_2_Source_ZFIN_Acc_ZDB_GENE_050309_265_si_ch211_274p24_2	Hsap_Ensmbl0187624_chromosome_17_open_reading_frame_97_Source_HGNC_Symbol_Acc_33800_C17orf97
HG_30496	Pfuc_13937_1_54017_t1	Pfuc_85242_1_42141_t1	Bflo_260836531	Pfuc_42866_1_70469_t1
HG_9084	Bsch_g39123	Bsch_g52377	Bsch_g32061	Bsch_g43727	Bsch_g36131	Bsch_g53369	Bsch_g16846	Bsch_g70204	Bsch_g45394	Bsch_g43474	Bsch_g37440	Bsch_g27731	Gsal_6742_putative_homolog_to_Hypothetical_protein_CBG09106_Caenorhabditis_briggsae	Bsch_g45649	Bsch_g11702	Bsch_g35143	Bsch_g52083	Bsch_g53289	Bsch_g12442	Bsch_g45134	Bsch_g71815
HG_8715	Dmel_0036165_chrb_charybde_Source_FlyBase_0036165	Ctel_186269	Acar_00012291	Smim_30841_PREDICTED_protein_charybde_like_Apis_mellifera_gi_110774512_ref_XP_625046_1e_34_130	Lgig_110160	Hsap_Ensmbl0145358_DNA_damage_inducible_transcript_4_like_Source_HGNC_Symbol_Acc_30555_DDIT4L	Znev_08350	Tcas_270011811	Smar_011691	Mmar_MMa05398	Hsap_Ensmbl0168209_DNA_damage_inducible_transcript_4_Source_HGNC_Symbol_Acc_24944_DDIT4	Bflo_260830772	Skow_28777m	Mmar_MMa16716	Dmel_0041094_scyl_scylla_Source_FlyBase_0041094	Tcas_270011810	Hrob_168515	Xtro_056596	Tcas_270012158	Dpul_223163	Drer_037618_DNA_damage_inducible_transcript_4_Source_ZFIN_Acc_ZDB_GENE_031002_35_ddit4	Spur_001825_Spur_001825	Acar_00001101
HG_7872	Smar_012147	Egra_01919	Emul_10399	Sman_039390	Skow_40911m	Cgig_06934_ATP_synthase_subunit_s_like_protein_Source_UniProtKB_TrEMBL_Acc_K1PEV7	Cele_021815_Y53G8AR_8_Protein_Y53G8AR_8_Y53G8AR_8_mRNA_complete_cds_Source_RefSeq_mRNA_Acc_NM_065285	Bmal_170585366	Rcul_t29295	Isca_ISCW019494-PA	Smim_5009_ATP_synthase_subunit_s_like_protein_Harpegnathos_saltator_gi_307200837_gb_EFN80890_2e_42_155	Ctel_180944	Hrob_176804	Dmel_0037018_CG4042	Znev_03034	Dpul_58158	Lgig_229413	Xtro_040640	Tcas_270004106	Pfuc_5331_1_67224_t1	Sjap_0017440	Gsal_6093_atp_synthase_subunit_s_like_protein	Acar_00003590	Drer_096597_ATP5S_like_Source_HGNC_Symbol_Acc_25496_ATP5SL	Bflo_260791742	Spur_020018_Spur_020018	Rcul_t17498
HG_20671	Dmel_0025558_CG4101	Tcas_270013595	Znev_06853	Smim_45795_PREDICTED_similar_to_AGAP011081_PA_Tribolium_castaneum_gi_91089817_ref_XP_969063_3e_11_62_8	Dpul_302081	Mmar_MMa21617	Skow_12153m
HG_14784	Sjap_0214520	Sman_157110	Sman_135250	Emul_09254	Egra_07692	Hmic_0961800	Odio_006553001	Egra_01495	Emul_09098	Gsal_4805_hypothetical_protein_putative_homolog_to_Schistosoma_mansoni
HG_20366	Skow_25232m	Dpul_7618	Isca_ISCW005312-PA	Smim_39829_PREDICTED_ubiquitin_specific_peptidase_8_Oryctolagus_cuniculus_gi_291403018_ref_XP_002717847_2e_11_69_3	Sjap_0306850
HG_22093	Emul_10226	Egra_08503	Gsal_11869_PREDICTED_hypothetical_protein_putative_homolog_to_LOC100555260_Anolis_carolinensis	Skow_09208m	Gsal_11868_putative_homolog_to_Unknown_protein_for_IMAGE_7797355_Xenopus_Silurana_tropicalis	Bflo_260835772
HG_15085	Bflo_260806595	Acar_00002549	Hsap_Ensmbl0186714_coiled_coil_domain_containing_73_Source_HGNC_Symbol_Acc_23261_CCDC73	Ggal_019740	Ggal_039282	Ggal_039281	Drer_093805_coiled_coil_domain_containing_73_Source_ZFIN_Acc_ZDB_GENE_080812_3_ccdc73	Xtro_017916	Lgig_167887	Hrob_170776
HG_13117	Cgig_19704_ATP_grasp_domain_containing_protein_1_Source_UniProtKB_TrEMBL_Acc_K1Q2Z8	Acar_00008060	Pfuc_2389_1_30098_t1	Cgig_14183_ATP_grasp_domain_containing_protein_1_Source_UniProtKB_TrEMBL_Acc_K1QK93	Hsap_Ensmbl0172508_carnosine_synthase_1_Source_HGNC_Symbol_Acc_29268_CARNS1	Xtro_034355	Cgig_22269_ATP_grasp_domain_containing_protein_1_Source_UniProtKB_TrEMBL_Acc_K1Q6L5	Cgig_03762_ATP_grasp_domain_containing_protein_1_Source_UniProtKB_TrEMBL_Acc_K1PCR2	Pfuc_3900_1_52122_t1	Pfuc_75821_1_56535_t1	Pfuc_17904_1_54449_t1	Pfuc_6431_1_02239_t1
HG_14133	Skow_07002m	Hsap_Ensmbl0166920_chromosome_15_open_reading_frame_48_Source_HGNC_Symbol_Acc_29898_C15orf48	Csav_014785	Ggal_040298	Ctel_219403	Mmar_MMa27712	Hrob_77178	Skow_06652m	Skow_07001m	Acar_00015438	Lgig_236959
HG_12132	Lgig_232186	Cgig_10760_SET_and_MYND_domain_containing_protein_5_Source_UniProtKB_TrEMBL_Acc_K1R132	Bflo_260788416	Pfuc_21408_1_25944_t1	Pfuc_95192_1_49474_t1	Avag_00806001	Avag_15097001	Cgig_10761_SET_and_MYND_domain_containing_protein_5_Source_UniProtKB_TrEMBL_Acc_K1R7L1	Cgig_27102_SET_and_MYND_domain_containing_protein_5_Source_UniProtKB_TrEMBL_Acc_K1R0D1	Pfuc_24074_1_69609_t1	Pfuc_173992_1_28527_t1	Lgig_160845	Cgig_27103
HG_50087	Pfuc_44049_1_19904_t1	Bflo_260813808	Skow_09554m
HG_39426	Cint_001168	Bmal_170583467	Cint_027721
HG_46160	Spur_000600_Spur_000600	Sjap_0010600	Sman_017470_Selenoprotein_S_Source_UniProtKB_TrEMBL_Acc_G4LW66
HG_63828	Skow_42877m	Ctel_214237
HG_28006	Skow_36585m	Lgig_95405	Bflo_260799738	Bflo_261289641	Skow_40268m
HG_23196	Emul_09155	Egra_02771	Hmic_0671800	Sman_043990_Basigin_related_Source_UniProtKB_TrEMBL_Acc_G4VD39	Sjap_0103220	Odio_003288001
HG_18117	Pfuc_605_1_00423_t1	Pfuc_73822_1_05868_t1	Pfuc_298690_1_57640_t1	Skow_45915m	Lgig_111763	Lgig_88553	Lgig_143533	Pfuc_242342_1_28716_t1
HG_20348	Skow_31758m	Hsap_Ensmbl0135974_chromosome_2_open_reading_frame_49_Source_HGNC_Symbol_Acc_28772_C2orf49	Drer_042025_chromosome_2_open_reading_frame_49_Source_HGNC_Symbol_Acc_28772_C9H2orf49	Dpul_330488	Acar_00010214	Ggal_027066	Xtro_005497
HG_18012	Cgig_02495	Pfuc_153126_1_71892_t1	Pfuc_4424_1_30693_t1	Cgig_05104	Cgig_09958	Pfuc_81050_1_05955_t1	Pfuc_32583_1_19458_t1	Bflo_260835494
HG_15067	Cgig_04352	Spur_012164_Hypp_671	Acar_00013859	Ggal_011393	Hsap_Ensmbl0165259_highly_divergent_homeobox_Source_HGNC_Symbol_Acc_26411_HDX	Xtro_055424	Xtro_031777	Drer_079382_highly_divergent_homeobox_Source_HGNC_Symbol_Acc_26411_HDX	Bflo_260835174	Skow_41474m
HG_45705	Skow_39880m	Skow_35243m	Lgig_132489
HG_12355	Bflo_261289319	Drer_044669_heterochromatin_protein_1_binding_protein_3_Source_ZFIN_Acc_ZDB_GENE_060810_79_hp1bp3	Acar_00017477	Ggal_016363	Cgig_28772_Heterochromatin_protein_1_binding_protein_3_Source_UniProtKB_TrEMBL_Acc_K1QIY2	Lgig_235765	Ctel_224518	Pfuc_845_1_15269_t1	Xtro_020935	Hsap_Ensmbl0127483_heterochromatin_protein_1_binding_protein_3_Source_HGNC_Symbol_Acc_24973_HP1BP3	Cgig_28773	Pfuc_14455_1_46755_t1	Ctel_203243
HG_44656	Ggal_035583	Smar_002666	Smar_001805
HG_11065	Xtro_060437	Xtro_034182	Xtro_042794	Drer_004046_PHD_finger_protein_6_Source_ZFIN_Acc_ZDB_GENE_030131_5278_phf6	Ggal_009819	Acar_00006429	Hsap_Ensmbl0156531_PHD_finger_protein_6_Source_HGNC_Symbol_Acc_18145_PHF6	Ggal_029501	Skow_44277m	Hsap_Ensmbl0136147_PHD_finger_protein_11_Source_HGNC_Symbol_Acc_17024_PHF11	Odio_000104001	Acar_00013756	Ctel_219371	Lgig_229704	Drer_021677_PHD_finger_protein_11_Source_ZFIN_Acc_ZDB_GENE_081104_417_phf11
HG_43125	Pfuc_30969_1_62632_t1	Pfuc_96679_1_56893_t1	Skow_17518m
HG_9779	Cele_022273_Y73E7A_6_Protein_Y73E7A_6_Y73E7A_6_mRNA_complete_cds_Source_RefSeq_mRNA_Acc_NM_058470	Rcul_t38124	Ctel_92652	Skow_15205m	Hrob_65582	Smim_64438_TPA_inf_bladder_cancer_related_protein_BC10_Amblyomma_variegatum_gi_325303296_tpg_DAA34784_2e_41_140	Dmel_0040239_bc10_bc10_Source_FlyBase_0040239	Znev_18179	Tcas_270015167	Lgig_193584	Xtro_054338	Ggal_006150	Acar_00011763	Hsap_Ensmbl0166619_bladder_cancer_associated_protein_Source_HGNC_Symbol_Acc_1055_BLCAP	Drer_052073_bladder_cancer_associated_protein_Source_ZFIN_Acc_ZDB_GENE_000330_7_blcap	Sjap_0217940	Cint_008903	Emul_09150	Egra_04997
HG_5689	Mmar_MMa35023	Smar_013007	Smim_23641_Sprouty_related_EVH1_domain_containing_protein_Camponotus_floridanus_gi_307178625_gb_EFN67275_5e_112_347	Dmel_0020767_Spred_Sprouty_related_protein_with_EVH_1_domain_Source_FlyBase_0020767	Lgig_235185	Ctel_34948	Smim_72709_Sprouty_related_EVH1_domain_containing_protein_Camponotus_floridanus_gi_307178625_gb_EFN67275_3e_114_353	Drer_052435_sprouty_related_EVH1_domain_containing_2a_Source_ZFIN_Acc_ZDB_GENE_110830_2_spred2a	Drer_041449_sprouty_related_EVH1_domain_containing_1_Source_ZFIN_Acc_ZDB_GENE_040426_2338_spred1	Xtro_039156	Xtro_058614	Cgig_24390_Sprouty_related_EVH1_domain_containing_protein_2_Source_UniProtKB_TrEMBL_Acc_K1QSN4	Isca_ISCW014242-PA	Xtro_006129	Znev_18453	Bflo_260830695	Hrob_176231	Pfuc_594_1_00408_t1	Spur_025676_Spred	Acar_00002296	Hsap_Ensmbl0166068_sprouty_related_EVH1_domain_containing_1_Source_HGNC_Symbol_Acc_20249_SPRED1	Acar_00015655	Hsap_Ensmbl0198369_sprouty_related_EVH1_domain_containing_2_Source_HGNC_Symbol_Acc_17722_SPRED2	Ggal_014259	Acar_00001953	Skow_30040m	Drer_008372_sprouty_related_EVH1_domain_containing_2b_Source_ZFIN_Acc_ZDB_GENE_040426_2342_spred2b	Tcas_270004796	Xtro_030568	Xtro_058510	Mmar_MMa34206	Mmar_MMa55746	Dpul_99608	Ggal_015848	Ggal_037109	Hrob_71732	Csav_010596	Hrob_127531	Mmar_MMa34209	Hsap_Ensmbl0188766_sprouty_related_EVH1_domain_containing_3_Source_HGNC_Symbol_Acc_31041_SPRED3	Bmal_170594077	Tspi_316976537	Rcul_t12763	Csav_010595
HG_35068	Drer_087850_Uncharacterized_protein_Source_UniProtKB_TrEMBL_Acc_H9GYB1_CABZ01080397_1	Smar_004318	Mmar_MMa19537	Smar_001937
HG_33405	Cgig_28142	Cgig_18459	Cgig_28217	Skow_07977m
HG_9738	Bsch_g36389	Cint_010990	Csav_012644	Ggal_038070	Bflo_260812800	Lgig_139698	Skow_27064m	Skow_27068m	Skow_27071m	Pfuc_2067_1_29964_t1	Cgig_16781_F_box_only_protein_39_Source_UniProtKB_TrEMBL_Acc_K1Q9F7	Skow_25672m	Spur_017517_Fbxo39	Lgig_238296	Pfuc_2067_1_29965_t1	Tcas_270003260	Ctel_199261	Cgig_16782_F_box_only_protein_39_Source_UniProtKB_TrEMBL_Acc_K1P2J0	Hsap_Ensmbl0177294_F_box_protein_39_Source_HGNC_Symbol_Acc_28565_FBXO39
HG_8895	Cint_007026	Csav_000574	Ggal_027995	Acar_00011411	Hsap_Ensmbl0162419_glucocorticoid_modulatory_element_binding_protein_1_Source_HGNC_Symbol_Acc_4370_GMEB1	Ggal_001447	Drer_093240_glucocorticoid_modulatory_element_binding_protein_2_Source_HGNC_Symbol_Acc_4371_GMEB2_2_of_2	Drer_060887_glucocorticoid_modulatory_element_binding_protein_2_Source_HGNC_Symbol_Acc_4371_GMEB2_1_of_2	Bflo_261289399	Odio_002967001	Acar_00010724	Xtro_044566	Hsap_Ensmbl0101216_glucocorticoid_modulatory_element_binding_protein_2_Source_HGNC_Symbol_Acc_4371_GMEB2	Xtro_035448	Lgig_79767	Cele_008092_gmeb_3_Protein_GMEB_3_gmeb_3_mRNA_complete_cds_Source_RefSeq_mRNA_Acc_NM_065361	Bmal_170581535	Cele_015285_gmeb_1_Protein_GMEB_1_gmeb_1_mRNA_complete_cds_Source_RefSeq_mRNA_Acc_NM_061233	Ctel_228077	Cele_007732_spe_44_Protein_GMEB_4_gmeb_4_mRNA_complete_cds_Source_RefSeq_mRNA_Acc_NM_069978	Cele_010010_gmeb_2_Protein_GMEB_2_gmeb_2_mRNA_complete_cds_Source_RefSeq_mRNA_Acc_NM_078209	Drer_062060_glucocorticoid_modulatory_element_binding_protein_1_Source_ZFIN_Acc_ZDB_GENE_060503_35_gmeb1
HG_8678	Skow_45644m	Sman_125480	Smim_22409_CG1674_isoform_J_Drosophila_melanogaster_gi_281359533_ref_NP_001162823_3e_27_121	Mmar_MMa12912	Ctel_228680	Isca_ISCW020576-PA	Smar_004850	Hrob_181046	Hrob_166598	Tcas_270016391	Egra_08421	Emul_01132	Gsal_5861_synaptopodin_2_like_protein	Smim_80999_CG1674_isoform_D_Drosophila_melanogaster_gi_45552133_ref_NP_995588_3e_14_73_6	Znev_10995	Dmel_0039897_CG1674	Sjap_0039830	Sjap_0311360	Hmic_0430500	Hrob_190075	Znev_10997	Dpul_312035	Sjap_0107790
HG_19661	Csav_013548	Csav_008106	Csav_018908	Bsch_g6487	Csav_018600	Rcul_t22639	Rcul_t31463
HG_758	Pfuc_808_1_22311_t1	Cgig_05895_Rhodopsin_GQ_coupled_Source_UniProtKB_TrEMBL_Acc_K1PNQ7	Pfuc_13674_1_39534_t1	Cgig_14306_Rhodopsin_GQ_coupled_Source_UniProtKB_TrEMBL_Acc_K1QWH3	Bflo_260784929	Pfuc_17528_1_25615_t1	Cgig_08391_Alpha_2_adrenergic_receptor_Source_UniProtKB_TrEMBL_Acc_K1PNG9	Cgig_05899_Neuropeptide_FF_receptor_2_Source_UniProtKB_TrEMBL_Acc_K1PFY7	Cgig_28153_Orexin_receptor_type_2_Source_UniProtKB_TrEMBL_Acc_K1R873	Cgig_20749_Muscarinic_acetylcholine_receptor_M3_Source_UniProtKB_TrEMBL_Acc_K1QRC8	Lgig_229072	Pfuc_2287_1_15769_t1	Pfuc_2287_1_15768_t1	Bflo_260805662	Cgig_22293_Cholecystokinin_receptor_type_A_Source_UniProtKB_TrEMBL_Acc_K1S6Q4	Cgig_24036_Orexin_receptor_type_2_Source_UniProtKB_TrEMBL_Acc_K1Q0V7	Lgig_236803	Pfuc_6140_1_38270_t1	Pfuc_6140_1_38269_t1	Cgig_05896_C3a_anaphylatoxin_chemotactic_receptor_Source_UniProtKB_TrEMBL_Acc_K1PW19	Cgig_03650_Cholecystokinin_receptor_Source_UniProtKB_TrEMBL_Acc_K1QNG5	Lgig_171870	Pfuc_6140_1_38268_t1	Pfuc_10639_1_39089_t1	Lgig_161082	Cgig_08397_Cholecystokinin_receptor_type_A_Source_UniProtKB_TrEMBL_Acc_K1PNH4	Pfuc_12056_1_03162_t1	Pfuc_4114_1_37799_t1	Pfuc_583_1_43743_t1	Cgig_10921_Orexin_receptor_type_2_Source_UniProtKB_TrEMBL_Acc_K1QI79	Lgig_231336	Lgig_171849	Pfuc_5111_1_67165_t1	Lgig_169131	Pfuc_5657_1_23852_t1	Pfuc_26875_1_55184_t1	Cgig_24395_Substance_K_receptor_Source_UniProtKB_TrEMBL_Acc_K1QSN8	Lgig_156802	Cgig_11406_Alpha_2Da_adrenergic_receptor_Source_UniProtKB_TrEMBL_Acc_K1PQN2	Lgig_237684	Pfuc_7254_1_38492_t1	Cgig_12177_Cholecystokinin_receptor_Source_UniProtKB_TrEMBL_Acc_K1PAN6	Pfuc_8862_1_38834_t1	Cgig_22302_Gonadotropin_releasing_hormone_II_receptor_Source_UniProtKB_TrEMBL_Acc_K1RND9	Cgig_22295_Neuropeptide_S_receptor_Source_UniProtKB_TrEMBL_Acc_K1RBI0	Pfuc_41969_1_12479_t1	Pfuc_3127_1_23194_t1	Pfuc_9681_1_46077_t1	Lgig_239028	Pfuc_17959_1_03881_t1	Cgig_05897_C3a_anaphylatoxin_chemotactic_receptor_Source_UniProtKB_TrEMBL_Acc_K1QG18	Cgig_06573_Putative_G_protein_coupled_receptor_83_Source_UniProtKB_TrEMBL_Acc_K1QF94	Pfuc_1255_1_07854_t1	Pfuc_2381_1_51647_t1	Pfuc_9482_1_68052_t1	Cgig_26626_Cephalotocin_receptor_1_Source_UniProtKB_TrEMBL_Acc_K1RVJ9	Cgig_12463_Alpha_2_adrenergic_receptor_Source_UniProtKB_TrEMBL_Acc_K1Q8L5	Cgig_22812_Galanin_receptor_type_2_Source_UniProtKB_TrEMBL_Acc_K1QU95	Lgig_166315	Lgig_235583	Pfuc_1229_1_07842_t1	Cgig_05898_C3a_anaphylatoxin_chemotactic_receptor_Source_UniProtKB_TrEMBL_Acc_K1P9Q9	Lgig_166703	Pfuc_331_1_07483_t1	Lgig_169634	Pfuc_13769_1_10648_t1	Cgig_26672_Cholecystokinin_receptor_Source_UniProtKB_TrEMBL_Acc_K1RM13	Cgig_21074_Cholecystokinin_receptor_type_A_Source_UniProtKB_TrEMBL_Acc_K1R333	Cgig_18389_Neuropeptide_Y_receptor_type_4_Source_UniProtKB_TrEMBL_Acc_K1Q2M3	Pfuc_52369_1_27300_t1	Pfuc_30650_1_47987_t1	Skow_30916m	Cgig_11452_Cholecystokinin_receptor_Source_UniProtKB_TrEMBL_Acc_K1Q0Y5	Cgig_15621_Growth_hormone_secretagogue_receptor_type_1_Source_UniProtKB_TrEMBL_Acc_K1Q4N2	Pfuc_24055_1_18982_t1	Ctel_217421	Pfuc_1381_1_65973_t1	Lgig_161360	Pfuc_30155_1_04724_t1	Lgig_171752	Pfuc_206824_1_28622_t1	Lgig_174195	Bflo_260841337	Pfuc_7650_1_38606_t1	Pfuc_4955_1_67107_t1	Cgig_10835_Apelin_receptor_Source_UniProtKB_TrEMBL_Acc_K1RN44	Cgig_21859_5_hydroxytryptamine_receptor_2B_Source_UniProtKB_TrEMBL_Acc_K1RGS9	Cgig_13023	Pfuc_17383_1_03822_t1	Pfuc_10763_1_10199_t1	Pfuc_93348_1_42296_t1	Pfuc_101129_1_06286_t1	Pfuc_728_1_58227_t1	Pfuc_15681_1_25436_t1	Pfuc_161146_1_71926_t1	Lgig_167044	Pfuc_23872_1_47611_t1	Pfuc_15989_1_46929_t1	Pfuc_3681_1_37660_t1	Pfuc_13149_1_25138_t1	Pfuc_17618_1_39967_t1	Cgig_06352_Galanin_receptor_type_3_Source_UniProtKB_TrEMBL_Acc_K1PVH1	Cgig_07457_Octopressin_receptor_Source_UniProtKB_TrEMBL_Acc_K1QE87	Pfuc_966_1_29511_t1	Cgig_03278_B2_bradykinin_receptor_Source_UniProtKB_TrEMBL_Acc_K1PJH3	Pfuc_489_1_58142_t1	Pfuc_1229_1_07843_t1	Pfuc_26643_1_11790_t1	Pfuc_14814_1_10739_t1	Bflo_260810869	Pfuc_7996_1_24315_t1	Pfuc_7875_1_09656_t1	Cgig_14434	Ctel_212223	Cgig_10241_Cholecystokinin_receptor_Source_UniProtKB_TrEMBL_Acc_K1Q3Z2	Lgig_152666	Pfuc_1888_1_22777_t1	Pfuc_14235_1_25280_t1	Pfuc_15546_1_32561_t1	Pfuc_8008_1_02530_t1	Cgig_27904_Cholecystokinin_receptor_Source_UniProtKB_TrEMBL_Acc_K1R7E8	Cgig_10340_Rhodopsin_GQ_coupled_Source_UniProtKB_TrEMBL_Acc_K1QQ26	Pfuc_10466_1_17630_t1	Cgig_14730_Neuropeptide_Y_receptor_type_4_Source_UniProtKB_TrEMBL_Acc_K1QJ73	Cgig_14262_Orexin_receptor_type_1_Source_UniProtKB_TrEMBL_Acc_K1PY60	Pfuc_9697_1_17537_t1	Cgig_11747_Rhodopsin_GQ_coupled_Source_UniProtKB_TrEMBL_Acc_K1QAT5	Pfuc_94233_1_06205_t1	Pfuc_6126_1_45354_t1	Cgig_09130_Tachykinin_like_peptide_receptor_86C_Source_UniProtKB_TrEMBL_Acc_K1R833	Cgig_09465_Cholecystokinin_receptor_Source_UniProtKB_TrEMBL_Acc_K1R099	Cgig_04444_G_protein_coupled_receptor_84_Source_UniProtKB_TrEMBL_Acc_K1Q6L6	Cgig_25253_Prolactin_releasing_peptide_receptor_Source_UniProtKB_TrEMBL_Acc_K1QYN9	Pfuc_43240_1_34266_t1	Cgig_12538_Dopamine_D2_like_receptor_Source_UniProtKB_TrEMBL_Acc_K1PHN8	Cgig_09765_Rhodopsin_GQ_coupled_Source_UniProtKB_TrEMBL_Acc_K1QC96	Pfuc_4640_1_16451_t1	Cgig_21026_Cephalotocin_receptor_1_Source_UniProtKB_TrEMBL_Acc_K1QYL0	Cgig_15047_Cholecystokinin_receptor_type_A_Source_UniProtKB_TrEMBL_Acc_K1RQM8	Pfuc_2051_1_58748_t1	Pfuc_9833_1_68103_t1	Cgig_24514	Pfuc_96857_1_13531_t1	Pfuc_9681_1_46078_t1	Pfuc_7499_1_17127_t1	Pfuc_26303_1_55135_t1	Pfuc_1602_1_58583_t1	Pfuc_17072_1_39906_t1	Pfuc_9027_1_67965_t1	Pfuc_2402_1_66311_t1	Cgig_24513_Cholecystokinin_receptor_Source_UniProtKB_TrEMBL_Acc_K1R8G3	Cgig_13005_5_hydroxytryptamine_receptor_2B_Source_UniProtKB_TrEMBL_Acc_K1Q725	Pfuc_17910_1_03874_t1	Lgig_160172	Pfuc_6463_1_02254_t1	Pfuc_39344_1_62994_t1	Pfuc_3380_1_51975_t1	Cgig_26236_Thyrotropin_releasing_hormone_receptor_Source_UniProtKB_TrEMBL_Acc_K1QE66	Cgig_13609_Vasopressin_V1a_receptor_Source_UniProtKB_TrEMBL_Acc_K1Q2V2	Cgig_15962_Phe13_bombesin_receptor_Source_UniProtKB_TrEMBL_Acc_K1RCX5	Pfuc_1301_1_00681_t1	Pfuc_16546_1_68983_t1	Pfuc_9877_1_60688_t1	Pfuc_20424_1_40229_t1	Pfuc_9877_1_60687_t1	Pfuc_16476_1_54306_t1	Cgig_06797_Tachykinin_like_peptide_receptor_86C_Source_UniProtKB_TrEMBL_Acc_K1Q5G1	Cgig_20470	Pfuc_4562_1_59544_t1	Pfuc_10639_1_39088_t1	Bflo_260802802	Cgig_10338	Pfuc_298189_1_64962_t1	Pfuc_400682_1_21773_t1	Pfuc_35961_1_12235_t1	Pfuc_58347_1_41692_t1	Pfuc_15681_1_25435_t1	Pfuc_9988_1_53455_t1	Pfuc_21494_1_54762_t1	Pfuc_154100_1_35602_t1	Pfuc_168668_1_42864_t1	Pfuc_99030_1_20857_t1	Pfuc_2122_1_44244_t1	Pfuc_18449_1_11133_t1	Pfuc_36262_1_33989_t1	Pfuc_44689_1_19930_t1	Pfuc_65114_1_34730_t1	Pfuc_34139_1_48140_t1	Pfuc_9988_1_53454_t1	Pfuc_54205_1_12817_t1	Cgig_16390	Pfuc_82_1_21960_t1	Pfuc_22059_1_54809_t1	Cgig_21641	Pfuc_34006_1_04875_t1	Cgig_09766	Cgig_16308	Pfuc_7650_1_38604_t1	Pfuc_113004_1_57047_t1	Cgig_23892	Cgig_22296	Cgig_22361	Pfuc_32609_1_62711_t1	Pfuc_1505_1_44053_t1	Pfuc_5527_1_16681_t1	Cgig_09464	Cgig_14435	Pfuc_64656_1_41816_t1	Pfuc_7650_1_38605_t1	Pfuc_54117_1_41596_t1	Pfuc_24055_1_18981_t1	Pfuc_81551_1_27794_t1
HG_7882	Cgig_08691_Sine_oculis_binding_like_protein_Source_UniProtKB_TrEMBL_Acc_K1PCW3	Pfuc_9151_1_53295_t1	Lgig_154206	Mmar_MMa35337	Mmar_MMa16771	Smim_23945_PREDICTED_sine_oculis_binding_protein_homolog_Acyrthosiphon_pisum_gi_193624656_ref_XP_001952660_2e_47_181	Smar_005691	Ctel_226184	Hsap_Ensmbl0112320_sine_oculis_binding_protein_homolog_Drosophila_Source_HGNC_Symbol_Acc_29256_SOBP	Acar_00005648	Skow_26465m	Xtro_041734	Drer_054253_sine_oculis_binding_protein_homolog_Drosophila_a_Source_ZFIN_Acc_ZDB_GENE_090313_313_sobpa	Tcas_270002754	Dmel_0033654_Sobp_Sine_oculis_binding_protein_Source_FlyBase_0033654	Drer_093437_sine_oculis_binding_protein_homolog_Drosophila_Source_HGNC_Symbol_Acc_29256_SOBP_3_of_3	Drer_017386_sine_oculis_binding_protein_homolog_Drosophila_b_Source_ZFIN_Acc_ZDB_GENE_041210_8_sobpb	Spur_004853_Hypp_432	Dpul_104748	Pfuc_180907_1_57390_t1	Znev_00274	Cint_025860	Ggal_024667	Ctel_208460	Smim_77773_AGAP011815_PA_Anopheles_gambiae_str_PEST_gi_158300896_ref_XP_320700_4_3e_07_60_8	Lgig_154205	Znev_00273
HG_20771	Spur_025124_Hypp_1138	Acar_00010463	Ggal_017090	Hsap_Ensmbl0162373_BEN_domain_containing_5_Source_HGNC_Symbol_Acc_25668_BEND5	Xtro_019007	Drer_075624_BEN_domain_containing_5_Source_ZFIN_Acc_ZDB_GENE_081104_460_bend5	Smim_58561_BEND5_protein_Homo_sapiens_gi_15080043_gb_AAH11804_3e_07_55_5
HG_23411	Cint_025126	Csav_013177	Ctel_222268	Odio_013346001	Hrob_166295	Odio_013345001
HG_9100	Bsch_g10782	Bsch_g25589	Csav_017104	Cint_023649	Drer_039430_male_specific_lethal_2_homolog_b_Drosophila_Source_ZFIN_Acc_ZDB_GENE_030131_1621_msl2b	Hsap_Ensmbl0174579_male_specific_lethal_2_homolog_Drosophila_Source_HGNC_Symbol_Acc_25544_MSL2	Xtro_055360	Drer_038909_male_specific_lethal_2_homolog_a_Drosophila_Source_ZFIN_Acc_ZDB_GENE_070912_449_msl2a	Lgig_141106	Znev_07918	Tcas_270014478	Dpul_347562	Mmar_MMa18071	Acar_00007164	Smim_48035_Male_specific_lethal_like_Harpegnathos_saltator_gi_307194378_gb_EFN76701_5e_58_202	Ctel_94474	Isca_ISCW015004-PA	Dmel_0005616_msl_2_male_specific_lethal_2_Source_FlyBase_0005616	Spur_019044_Hypp_2417	Bflo_260800626	Ggal_001839
HG_13763	Xtro_021728	Xtro_061454	Xtro_041391	Hsap_Ensmbl0019485_PR_domain_containing_11_Source_HGNC_Symbol_Acc_13996_PRDM11	Acar_00019257	Acar_00019091	Lgig_68601	Lgig_68602	Hsap_Ensmbl0176182_Myb_related_transcription_factor_partner_of_profilin_Source_HGNC_Symbol_Acc_20178_MYPOP	Drer_097284_si_ch211_261d7_3_Source_ZFIN_Acc_ZDB_GENE_131121_179_si_ch211_261d7_3	Lgig_153688
HG_12883	Bsch_g19891	Bsch_g24311	Bsch_g36883	Bsch_g45057	Bsch_g38235	Bsch_g36371	Bsch_g36377	Bsch_g67638	Bsch_g23657	Bsch_g15396	Bsch_g21908	Rcul_t10045
HG_18130	Lgig_156666	Dmel_0034253_CG10936	Tcas_270000847	Znev_01605	Isca_ISCW014666-PA	Smar_009578	Smim_69855_PREDICTED_similar_to_CG10936_CG10936_PA_Tribolium_castaneum_gi_91091758_ref_XP_968804_2e_18_99_8	Bflo_260792469
HG_12337	Lgig_173822	Bflo_260834346	Cgig_24524	Bflo_261289747	Cele_016979_C56G2_4_Protein_C56G2_4_C56G2_4_mRNA_complete_cds_Source_RefSeq_mRNA_Acc_NM_065984	Tspi_316973782	Tspi_316973783	Pfuc_1371_1_36990_t1	Pfuc_83826_1_49302_t1	Bflo_260818344	Bflo_260834284	Bflo_260811853	Bflo_260811849
HG_11762	Bsch_g8569	Ctel_200310	Ctel_199175	Ctel_216282	Ctel_200314	Ctel_193415	Cgig_23291_Putative_defense_protein_Hdd11_like_protein_Source_UniProtKB_TrEMBL_Acc_K1QAN1	Hrob_163508	Ctel_68229	Pfuc_6453_1_60027_t1	Ctel_190962	Hrob_163509	Hrob_163510	Hrob_163507
HG_45518	Ctel_200437	Ctel_201079	Skow_17283m
HG_10641	Tcas_270002408	Mmar_MMa17487	Skow_41178m	Dpul_306454	Smar_002862	Acar_00019722	Acar_00007564	Ggal_004105	Xtro_045752	Znev_13284	Acar_00005166	Drer_086158_Uncharacterized_protein_Source_UniProtKB_TrEMBL_Acc_E7FB60_CABZ01031170_1	Hsap_Ensmbl0183287_collagen_and_calcium_binding_EGF_domains_1_Source_HGNC_Symbol_Acc_29426_CCBE1	Rcul_t08937	Smar_001727	Tcas_270012451
HG_14064	Hrob_177712	Hrob_62918	Hrob_177789	Hrob_159100	Hrob_177781	Spur_004013_Spur_004013	Hrob_159478	Hrob_180411	Hrob_159477	Hrob_182959	Hrob_177778
HG_52116	Bmal_170577333	Spur_005474_Hypp_1582	Bmal_170573291
HG_12232	Hrob_192764	Dmel_0038588_CG7156	Bsch_g3273	Bsch_g5202	Smar_014504	Lgig_123935	Bflo_260804597	Ctel_139551	Avag_32699001	Avag_22114001	Avag_13388001	Avag_06359001	Bmal_170583231
HG_41893	Spur_020789_Zc3h18	Spur_028029_Hypp_279	Dmel_0004181_Peb_Protein_ejaculatory_bulb_Source_FlyBase_0004181
HG_39662	Bsch_g52844	Tcas_270003105	Tcas_270003931
HG_43179	Spur_019815_Spur_019815	Pfuc_2792_1_66464_t1	Pfuc_25771_1_40589_t1
HG_34403	Pfuc_162171_1_35646_t1	Ctel_51725	Bflo_260783566	Bflo_260783568
HG_40193	Ctel_118795	Bsch_g28453	Ctel_106764
HG_27941	Csav_000762	Skow_03948m	Skow_03949m	Skow_03946m	Pfuc_2822_1_08429_t1
HG_30578	Bsch_g19137	Bsch_g13936	Bsch_g60703	Pfuc_1506_1_07983_t1
HG_32474	Gsal_6460_briggsae_cbr_asic_2_protein	Hmic_0453700	Gsal_2107_amiloride_sensitive_sodium_channel_subunit_beta	Odio_013667001
HG_32402	Rcul_t05186	Odio_013172001	Odio_011961001	Odio_011959001
HG_19884	Cint_024204	Ctel_212541	Ctel_214548	Ctel_201394	Ctel_217754	Ctel_197407	Ctel_194606
HG_63823	Skow_17394m	Sjap_0314680
HG_17747	Pfuc_699_1_15191_t1	Cgig_24559	Lgig_167406	Ctel_225167	Pfuc_43063_1_41283_t1	Pfuc_19561_1_54590_t1	Pfuc_98843_1_49526_t1	Bflo_260828039
HG_65109	Ctel_187517	Bflo_260792384
HG_25530	Spur_014426_Hypp_101	Skow_27277m	Hrob_166528	Mmar_MMa09603	Znev_12763
HG_23329	Skow_37874m	Skow_43715m	Skow_43713m	Skow_43714m	Skow_17658m	Lgig_71141
HG_17578	Spur_023710_RtL_5	Spur_018386_Hypp_2382	Lgig_160705	Pfuc_9711_1_53409_t1	Spur_016776_Hypp_2280	Pfuc_17576_1_61725_t1	Pfuc_17899_1_69143_t1	Hrob_160171
HG_20617	Znev_08692	Isca_ISCW003759-PA	Znev_08775	Znev_13268	Skow_29807m	Znev_11962	Znev_13733
HG_4918	Cele_019199_H14E04_2_Protein_H14E04_2_isoform_b_Source_RefSeq_mRNA_Acc_NM_065143	Bmal_170591506	Smar_009128	Tcas_270002028	Dmel_0030052_CG12065	Lgig_128403	Cgig_28468	Dpul_66107	Avag_07202001	Isca_ISCW004091-PA	Avag_26565001	Znev_03437	Sman_068070	Hrob_172421	Ctel_151003	Hmic_0023000	Avag_31294001	Emul_10134	Egra_00132	Gsal_11036_isoform_d	Cgig_11568_C3_and_PZP_like_alpha_2_macroglobulin_domain_containing_protein_8_Source_UniProtKB_TrEMBL_Acc_K1R3A8	Sjap_0069920	Tspi_316963471	Hrob_189399	Ctel_210402	Pfuc_347_1_36507_t1	Lgig_163977	Pfuc_2339_1_51630_t1	Tspi_316973225	Ctel_222841	Rcul_t45695	Cgig_00642	Mmar_MMa21959	Tspi_316959476	Hrob_189560	Smim_53845_AGAP000321_PB_Anopheles_gambiae_str_PEST_gi_333467123_gb_EGK96477_1e_37_140	Rcul_t45689	Cgig_28465	Cgig_28464	Pfuc_6572_1_45475_t1	Skow_09847m	Mmar_MMa49957	Mmar_MMa52183	Smim_53830_cg12065_protein_Drosophila_simulans_gi_83763957_emb_CAJ12163_5e_30_120	Pfuc_17062_1_03778_t1	Cgig_00641	Pfuc_1373_1_58469_t1	Cgig_28463	Smim_34302_AGAP000321_PB_Anopheles_gambiae_str_PEST_gi_333467123_gb_EGK96477_4e_32_128	Pfuc_347_1_36506_t1	Mmar_MMa01899	Pfuc_2339_1_51631_t1	Sjap_0315630
HG_19474	Skow_17421m	Hrob_181602	Spur_015636_Bai3L	Bflo_260832056	Gsal_9855_von_willebrand_factor_type_egf_and_pentraxin_domain_containing_protein_1	Skow_24855m	Skow_17739m
HG_57662	Skow_18619m	Lgig_169050
HG_23360	Bflo_260832426	Spur_015457_Hypp_2213	Lgig_176797	Pfuc_32060_1_48059_t1	Hrob_180299	Bflo_260832422
HG_22039	Cgig_02893_Tetratricopeptide_repeat_protein_28_Source_UniProtKB_TrEMBL_Acc_K1RVU0	Bsch_g22967	Pfuc_28675_1_11925_t1	Pfuc_9933_1_68118_t1	Pfuc_174274_1_21375_t1	Skow_27552m
HG_18048	Skow_21820m	Ctel_201832	Sman_160570	Sjap_0210850	Smim_40057_PREDICTED_uncharacterized_protein_LOC771713_Gallus_gallus_gi_118086695_ref_XP_001234959_5e_06_57_8	Gsal_14992_zinc_finger_protein_346	Sman_150910	Smim_80881_SJCHGC08015_protein_Schistosoma_japonicum_gi_76157389_gb_AAX28328_1e_04_45_4
HG_16521	Lgig_102448	Ctel_101726	Skow_38282m	Isca_ISCW024369-PA	Skow_44930m	Skow_38287m	Skow_12214m	Skow_38286m	Skow_22743m
HG_18112	Cgig_17248	Lgig_228088	Bflo_260810270	Lgig_238697	Bflo_260800411	Cint_019441	Pfuc_434_1_65437_t1	Skow_05142m
HG_6976	Lgig_229745	Cgig_02529_Collectin_10_Source_UniProtKB_TrEMBL_Acc_K1Q6M3	Cgig_13433	Lgig_168981	Pfuc_25890_1_19098_t1	Lgig_168316	Lgig_174675	Pfuc_42318_1_55850_t1	Cgig_05191	Cgig_00148	Cgig_03089	Pfuc_42086_1_27002_t1	Bflo_260793994	Lgig_175274	Cgig_03090	Lgig_175901	Lgig_175644	Cgig_09779	Cgig_13020	Cgig_10696	Lgig_151896	Lgig_175868	Cgig_19770	Cgig_23861	Cgig_26267	Lgig_165486	Lgig_165485	Cgig_13434	Cgig_13019	Cgig_25087	Lgig_155042	Lgig_176684
HG_43466	Spur_010429_Fn3_38	Skow_06935m	Rcul_t16881
HG_42586	Skow_42776m	Bflo_260782714	Smar_011852
HG_3220	Skow_34954m	Skow_37004m	Skow_37039m	Skow_36999m	Skow_37051m	Skow_37046m	Skow_34966m	Skow_37034m	Skow_37033m	Skow_37005m	Skow_37045m	Skow_37007m	Skow_34956m	Skow_34963m	Skow_36995m	Skow_34957m	Skow_34955m	Skow_37050m	Skow_37000m	Skow_37056m	Skow_37006m	Skow_37002m	Skow_34959m	Skow_36997m	Skow_37003m	Skow_36985m	Skow_36994m	Skow_37001m	Skow_34953m	Skow_37029m	Skow_37009m	Skow_37010m	Skow_37025m	Skow_33918m	Skow_37026m	Skow_33922m	Skow_37041m	Skow_34958m	Skow_37032m	Skow_37036m	Skow_36993m	Skow_37015m	Skow_37008m	Skow_36977m	Skow_37030m	Skow_34964m	Skow_36996m	Skow_36998m	Skow_36983m	Skow_34960m	Odio_015435001	Odio_009515001	Pfuc_10631_1_17657_t1	Skow_37024m	Skow_37027m	Skow_37043m	Skow_36987m	Skow_37012m	Skow_37011m	Rcul_t02137	Skow_37049m	Skow_37052m	Skow_37055m	Skow_37053m	Skow_37016m	Skow_37044m	Skow_37019m	Skow_37031m	Skow_37048m	Skow_37013m	Skow_37014m	Skow_34962m	Skow_37023m	Skow_37040m	Skow_37028m
HG_42209	Acar_00018437	Emul_10059	Egra_02052
HG_9789	Pfuc_8004_1_17225_t1	Skow_31401m	Skow_01068m	Skow_37104m	Skow_31414m	Lgig_143303	Skow_35753m	Skow_33600m	Skow_23328m	Skow_23966m	Skow_15148m	Skow_15044m	Skow_38303m	Skow_01360m	Skow_41507m	Skow_18908m	Skow_25951m	Skow_38533m	Skow_23270m
HG_34457	Bflo_260813477	Lgig_57855	Pfuc_1349_1_29696_t1	Bflo_260785431
HG_31881	Bsch_g30330	Pfuc_634_1_50960_t1	Pfuc_719_1_07650_t1	Cgig_07491
HG_8688	Tspi_316970637	Cgig_17929	Lgig_160907	Pfuc_79353_1_56576_t1	Smim_57831_putative_small_GTP_binding_protein_domain_protein_Trichinella_spiralis_gi_339248593_ref_XP_003373284_8e_26_117	Mmar_MMa33500	Isca_ISCW019469-PA	Ctel_214964	Skow_30392m	Smar_006558	Bflo_260798712	Smim_81789_putative_small_GTP_binding_protein_domain_protein_Trichinella_spiralis_gi_339248593_ref_XP_003373284_2e_12_73_2	Dpul_95548	Ctel_214965	Smim_81788_hypothetical_protein_IscW_ISCW019471_Ixodes_scapularis_gi_241567920_ref_XP_002402408_2e_30_114	Isca_ISCW019471-PA	Rcul_t10438	Mmar_MMa33499	Dpul_95547	Pfuc_24204_1_33405_t1	Smim_57826_hypothetical_protein_IscW_ISCW019471_Ixodes_scapularis_gi_241567920_ref_XP_002402408_2e_20_86_7	Avag_54807001	Znev_11450
HG_23616	Skow_10540m	Skow_01036m	Skow_42427m	Lgig_112951	Skow_01033m	Smim_57655_predicted_protein_Nematostella_vectensis_gi_156373143_ref_XP_001629393_0_004_47_0
HG_19456	Pfuc_17202_1_47067_t1	Cgig_11356_Lectoxin_Lio3_Source_UniProtKB_TrEMBL_Acc_K1Q1W6	Cgig_26834_Glucans_biosynthesis_glucosyltransferase_H_Source_UniProtKB_TrEMBL_Acc_K1QCT7	Pfuc_1301_1_00677_t1	Lgig_163607	Skow_21821m	Pfuc_8819_1_45939_t1
HG_22567	Bsch_g54693	Acar_00018783	Ggal_038145	Spur_009324_Pard3L_2	Spur_009323_Pard3L	Tcas_270013486
HG_19287	Skow_12031m	Skow_32256m	Mmar_MMa10918	Spur_016656_Spur_016656	Smim_6722_6722	Skow_44864m	Smim_12497_PREDICTED_liver_carboxylesterase_4_like_Saccoglossus_kowalevskii_gi_291244160_ref_XP_002741952_4e_06_52_8
HG_15864	Bsch_g68881	Bsch_g57377	Bsch_g61725	Bsch_g15339	Bsch_g21610	Bsch_g45331	Bsch_g29559	Csav_004342	Hrob_181797
HG_13799	Bsch_g20604	Bsch_g24287	Csav_016241	Skow_19722m	Bflo_260809904	Ctel_191276	Cint_022473	Cint_019989	Bsch_g4935	Bsch_g58320	Bflo_260829215
HG_23342	Cgig_28918_Laminin_subunit_alpha_2_Source_UniProtKB_TrEMBL_Acc_K1RB25	Pfuc_4198_1_37829_t1	Lgig_235081	Spur_000162_Myh1l	Skow_36454m	Pfuc_55153_1_48827_t1
HG_13694	Bsch_g10563	Bsch_g42438	Bsch_g11202	Bsch_g40595	Bsch_g28267	Skow_10764m	Cint_023480	Skow_18699m	Bflo_260803527	Ctel_190827	Drer_093823_si_ch211_102c2_8_Source_ZFIN_Acc_ZDB_GENE_081104_98_si_ch211_102c2_8
HG_11557	Smar_011171	Skow_31819m	Skow_15649m	Skow_28990m	Ctel_123302	Lgig_233390	Lgig_233742	Skow_45193m	Skow_04377m	Skow_06785m	Skow_20785m	Skow_30556m	Skow_10430m	Smim_3042_TPA_prion_protein_2A_PrP2A_Gasterosteus_aculeatus_gi_123303272_tpe_CAL64056_5e_05_47_8
HG_12268	Csav_010192	Bflo_260828899	Bflo_260828901	Dpul_263853	Dpul_267921	Dpul_268905	Dpul_300387	Dpul_99982	Avag_61453001	Avag_57943001	Lgig_162595	Dpul_266654	Lgig_233100
HG_11147	Bsch_g13281	Bsch_g35466	Bsch_g15783	Bsch_g36791	Bsch_g32280	Bsch_g27926	Bsch_g62860	Bsch_g17265	Bsch_g33716	Bsch_g47055	Bsch_g39217	Bsch_g39379	Bsch_g66616	Bsch_g71143	Mmar_MMa09679
HG_6228	Bflo_260797167	Cint_006822	Cint_025626	Csav_001152	Xtro_058525	Xtro_042997	Xtro_043000	Cint_018431	Drer_025348_insulin_like_growth_factor_binding_protein_5b_Source_ZFIN_Acc_ZDB_GENE_040319_2_igfbp5b	Drer_039264_insulin_like_growth_factor_binding_protein_5a_Source_ZFIN_Acc_ZDB_GENE_070620_8_igfbp5a	Drer_014947_insulin_like_growth_factor_binding_protein_1a_Source_ZFIN_Acc_ZDB_GENE_021231_1_igfbp1a	Xtro_034165	Drer_052470_insulin_like_growth_factor_binding_protein_2a_Source_ZFIN_Acc_ZDB_GENE_000125_12_igfbp2a	Ggal_020311	Hsap_Ensmbl0167779_insulin_like_growth_factor_binding_protein_6_Source_HGNC_Symbol_Acc_5475_IGFBP6	Xtro_046192	Acar_00015885	Drer_031422_insulin_like_growth_factor_binding_protein_2b_Source_ZFIN_Acc_ZDB_GENE_090107_3_igfbp2b	Drer_038666_insulin_like_growth_factor_binding_protein_1b_Source_ZFIN_Acc_ZDB_GENE_081210_3_igfbp1b	Hsap_Ensmbl0115461_insulin_like_growth_factor_binding_protein_5_Source_HGNC_Symbol_Acc_5474_IGFBP5	Hsap_Ensmbl0141753_insulin_like_growth_factor_binding_protein_4_Source_HGNC_Symbol_Acc_5473_IGFBP4	Acar_00007917	Drer_090833_insulin_like_growth_factor_binding_protein_6b_Source_ZFIN_Acc_ZDB_GENE_090521_2_igfbp6b	Acar_00007896	Ggal_020307	Hsap_Ensmbl0146678_insulin_like_growth_factor_binding_protein_1_Source_HGNC_Symbol_Acc_5469_IGFBP1	Ggal_018674	Ggal_037370	Acar_00000081	Ggal_037371	Drer_014859_insulin_like_growth_factor_binding_protein_3_Source_ZFIN_Acc_ZDB_GENE_040412_1_igfbp3	Drer_070941_insulin_like_growth_factor_binding_protein_6a_Source_ZFIN_Acc_ZDB_GENE_090521_1_igfbp6a	Acar_00019305	Acar_00019641	Hsap_Ensmbl0146674_insulin_like_growth_factor_binding_protein_3_Source_HGNC_Symbol_Acc_5472_IGFBP3	Lgig_136747	Ctel_49332	Ggal_037369	Odio_008720001
HG_27567	Lgig_160565	Smar_002795	Bflo_260827268	Smim_78522_hypothetical_protein_BRAFLDRAFT_98873_Branchiostoma_floridae_gi_260827268_ref_XP_002608587_4e_12_68_2	Smim_84055_hypothetical_protein_BRAFLDRAFT_98873_Branchiostoma_floridae_gi_260827268_ref_XP_002608587_6e_06_49_7
HG_1471	Bflo_260827104	Bflo_260795144	Spur_008065_Clect_Egf_10	Spur_014375_Clect_Fn3_12	Smar_005923	Spur_000346_Clect_Fn3_17	Spur_024360_Clect_Fn3_13	Spur_013668_Clect_Fn3_11	Spur_027014_Ptprfn2_novel	Spur_000141_Clect_Egf_lamininl_fibronectin3_Tm	Spur_022519_Fn3f_35	Bflo_260815345	Spur_026416_Fn3_Egff_14	Spur_001027_Clect_Egf_Tm_1	Spur_008066_Clect_Fn3_9	Skow_39114m	Skow_28679m	Skow_04504m	Skow_35768m	Skow_07895m	Bflo_260832245	Spur_028703_Clect_Fn3_14	Spur_007983_Tie2L_3	Spur_019135_Clect_Fn3_15	Smar_010492	Skow_14086m	Spur_023923_Fn3_Egf_4	Spur_002763_Tie2L	Spur_000543_Clect_Egf_Tm	Spur_019576_Clect_Egf_11	Znev_11946	Spur_025664_Fn3f_45	Hsap_Ensmbl0066056_tyrosine_kinase_with_immunoglobulin_like_and_EGF_like_domains_1_Source_HGNC_Symbol_Acc_11809_TIE1	Bflo_260815529	Spur_013172_Fn3_Egf_2	Spur_019659_Fn3_Egff_11	Spur_007791_Fn3_Egff_19	Spur_003418_Fn3_Egff_15	Spur_027686_Tie1L	Spur_004347_Fn3_Egf_5	Spur_023165_Fn3_Egff_22	Spur_001907_Fn3_Egff_7	Spur_002897_Tie1L_3	Spur_016530_Fn3_Egf_9	Spur_014858_Tie1L_1	Spur_025373_Tie1_8	Mmar_MMa24515	Spur_010587_Fn3_Egf_1	Skow_28680m	Spur_018153_Fn3_Egf_3	Smar_009327	Spur_013190_Tie1L_2	Spur_000389_TekL_2	Spur_002870_Tie2L_2	Spur_018660_Tie1L_6	Spur_011804_Fn3_Egf_7	Spur_012463_Clect_Fn3_16	Bflo_260784616	Bflo_260827633	Mmar_MMa20649	Skow_16567m	Bflo_260784618	Spur_005018_Tie1L_4	Csav_012230	Bflo_261289449	Spur_024118_Hypp_2711	Spur_013220_Fn3_Egff_10	Spur_015070_Hypp_2186	Spur_007789_Fn3f_10	Spur_015381_Fn3_Egf_8	Spur_001159_Fn3_Egff_3	Spur_020590_Fn3f_6	Spur_001222_Fn3_39	Spur_015733_Spur_015733	Spur_012810_Fn3_Egff_2	Spur_015050_Spur_015050	Spur_003293_Fn3_Egff_8	Spur_019986_Clect_Egf_12	Spur_027687_Tie2L_1	Bflo_260809644	Spur_021589_Fn3_Egff_12	Spur_020335_Fn3f_11	Skow_14930m	Csav_012231	Spur_006514_Fn3_Egff_18	Spur_011344_Fn3_Egff_21	Spur_027409_Tie1L_8	Spur_017353_Hypp_876	Bflo_260832199	Spur_009763_Tie1L_5	Skow_14936m	Skow_39225m	Spur_001957_Fn3f_1	Spur_022518_Fn3f_18	Spur_011117_Spur_011117	Spur_020375_Spur_020375	Spur_012749_Spur_012749	Mmar_MMa48162	Spur_019051_Fn3_Egff	Mmar_MMa03818	Spur_020444_Tie1L_7	Spur_028190_Spur_028190	Spur_019052_Fn3_Egff_5	Skow_35758m	Spur_018743_Rptp_mu_pfn3	Spur_013667_Fn3f_40	Spur_004072_Fn3f_2	Spur_024061_Fn3f_44	Spur_023502_Fn3f_34	Spur_003583_Fn3_20	Spur_026582_Rptp_mu_Fn3_1	Spur_022686_Rptp_mu_Fn3	Spur_005015_Fn3_40	Spur_016143_Fn3f_26	Spur_018547_Tie1L_1	Skow_29673m	Skow_15943m	Skow_14720m	Spur_006052_Fn3f_24	Spur_016329_Spur_016329	Spur_026991_Fn3f_15	Spur_024119_Spur_024119	Spur_014857_Spur_014857	Spur_010027_Hypp_1893
HG_63859	Skow_11611m	Pfuc_41126_1_41197_t1
HG_22549	Skow_16172m	Skow_28677m	Hrob_189900	Skow_18385m	Znev_05221	Spur_022725_Spur_022725
HG_17678	Bsch_g28535	Bsch_g39741	Bsch_g60465	Bsch_g62957	Bsch_g60650	Smim_8530_Bm8_interacting_protein_2d_Bombyx_mori_gi_306518640_ref_NP_001182382_5e_14_75_5	Isca_ISCW023516-PA	Rcul_t25678
HG_26172	Bsch_g25271	Bsch_g5517	Cint_017796	Csav_010318	Isca_ISCW011244-PA
HG_65104	Ctel_187510	Bflo_260792332
HG_9305	Hsap_Ensmbl0239789_mitochondrial_ribosomal_protein_S17_Source_HGNC_Symbol_Acc_14047_MRPS17	Ggal_003740	Hsap_Ensmbl0249773_28S_ribosomal_protein_S17_mitochondrial_HCG1984214_isoform_CRA_a_Source_UniProtKB_TrEMBL_Acc_I3L0E3_MRPS17	Cele_015487_mrps_17_Protein_MRPS_17_mrps_17_mRNA_complete_cds_Source_RefSeq_mRNA_Acc_NM_066008	Bmal_170577869	Rcul_t08683	Ctel_40056	Dpul_201511	Csav_015939	Xtro_022236	Smim_56514_carrier_protein_putative_Ixodes_scapularis_gi_241067915_ref_XP_002408414_8e_22_92_0	Drer_054164_mitochondrial_ribosomal_protein_S17_Source_HGNC_Symbol_Acc_14047_MRPS17	Tcas_270009430	Dmel_0034986_mRpS17_mitochondrial_ribosomal_protein_S17_Source_FlyBase_0034986	Cint_024755	Smar_006554	Hrob_181687	Isca_ISCW024032-PA	Znev_10545	Lgig_70283
HG_17742	Pfuc_1384_1_00702_t1	Cgig_15417	Lgig_236434	Cint_024001	Bflo_260802983	Ctel_194047	Cgig_15418	Skow_15579m
HG_8198	Rcul_t24489	Rcul_t44686	Rcul_t22897	Rcul_t16670	Rcul_t25265	Rcul_t17053	Rcul_t24463	Rcul_t39942	Rcul_t32787	Rcul_t23014	Rcul_t01407	Rcul_t08110	Spur_001750_Spur_001750	Rcul_t16671	Rcul_t01406	Rcul_t36154	Rcul_t00425	Rcul_t27038	Rcul_t08112	Rcul_t31655	Rcul_t14365	Rcul_t13723	Rcul_t14366	Rcul_t24490	Rcul_t16074
HG_65071	Ctel_185716	Bflo_260792326
HG_13676	Bsch_g10134	Bsch_g15191	Bsch_g24134	Bsch_g69267	Bsch_g49572	Tcas_270000946	Tcas_270016313	Lgig_155725	Cgig_02371	Cgig_23696	Tcas_270015524
HG_22170	Bflo_260834524	Bflo_261289411	Skow_28026m	Bflo_260781365	Hrob_167091	Bflo_260825032
HG_15098	Cgig_10683	Skow_34783m	Lgig_171491	Spur_000003_Hypp_1239	Bflo_260809361	Ctel_187136	Pfuc_72387_1_63772_t1	Pfuc_7491_1_45666_t1	Cint_027998	Bflo_260822803
HG_10659	Bmal_170593935	Skow_23941m	Skow_16429m	Lgig_103823	Skow_18394m	Skow_18401m	Skow_18396m	Skow_18395m	Skow_18399m	Skow_15436m	Skow_18397m	Bflo_260810089	Skow_18390m	Skow_18391m	Skow_18400m	Skow_18398m
HG_10795	Hsap_Ensmbl0196233_ligand_dependent_nuclear_receptor_corepressor_Source_HGNC_Symbol_Acc_29503_LCOR	Ggal_012340	Ggal_028143	Acar_00001948	Ggal_023253	Acar_00012183	Hsap_Ensmbl0178177_ligand_dependent_nuclear_receptor_corepressor_like_Source_HGNC_Symbol_Acc_30776_LCORL	Drer_070907_ligand_dependent_nuclear_receptor_corepressor_Source_ZFIN_Acc_ZDB_GENE_061201_6_lcor	Xtro_062437	Bflo_260786155	Ggal_012341	Spur_007669_Spur_007669	Drer_070098_chromosome_10_open_reading_frame_12_Source_HGNC_Symbol_Acc_23420_C1H10orf12	Drer_094249_wu_fc17b08_Source_ZFIN_Acc_ZDB_GENE_030131_2746_wu_fc17b08	Xtro_013307	Pfuc_11450_1_53699_t1
HG_11603	Bsch_g21842	Bsch_g10514	Bsch_g55328	Bsch_g13615	Bsch_g43209	Bsch_g47765	Bsch_g67397	Bsch_g40441	Bsch_g69802	Bsch_g2660	Bsch_g37556	Bsch_g32203	Dpul_305933	Dpul_327495
HG_46752	Skow_35245m	Skow_18436m	Pfuc_101209_1_64213_t1
HG_8028	Bsch_g62775	Csav_018370	Drer_039719_mitochondrial_ribosomal_protein_S26_Source_ZFIN_Acc_ZDB_GENE_040718_115_mrps26	Bflo_260826251	Znev_05434	Ggal_022812	Ggal_036321	Ggal_029043	Ggal_036322	Mmar_MMa31689	Cele_016412_mrps_26_Protein_MRPS_26_mrps_26_mRNA_complete_cds_Source_RefSeq_mRNA_Acc_NM_065712	Bmal_170591678	Smim_71077_mitochondrial_ribosomal_protein_S26_Glossina_morsitans_morsitans_gi_289742995_gb_ADD20245_1e_21_97_4	Dmel_0036774_mRpS26_mitochondrial_ribosomal_protein_S26_Source_FlyBase_0036774	Rcul_t20510	Cele_020094_wip_1_Protein_WIP_1_isoform_b_wip_1_mRNA_complete_cds_Source_RefSeq_mRNA_Acc_NM_171109	Tcas_270006944	Dpul_232128	Ctel_224390	Lgig_232861	Hrob_173483	Spur_015827_Spur_015827	Pfuc_6441_1_31202_t1	Hsap_Ensmbl0125901_mitochondrial_ribosomal_protein_S26_Source_HGNC_Symbol_Acc_14045_MRPS26	Isca_ISCW008816-PA	Pfuc_83106_1_20581_t1
HG_13097	Ggal_036801	Dmel_0058002_CG40002	Tcas_270001025	Dpul_309343	Drer_045490_NADH_dehydrogenase_ubiquinone_1_beta_subcomplex_2_8kDa_Source_HGNC_Symbol_Acc_7697_NDUFB2	Smim_64753_PREDICTED_similar_to_mitochondrial_NADH_ubiquinone_oxidoreductase_AGGG_subunit_Tribolium_castaneum_gi_91091540_ref_XP_970769_6e_17_78_2	Acar_00010939	Xtro_005730	Skow_19583m	Avag_46194001	Znev_11196	Lgig_236028
HG_46447	Skow_29995m	Avag_31448001	Avag_06984001
HG_45398	Ctel_185782	Ctel_226930	Skow_13433m
HG_10385	Bsch_g25908	Cint_019942	Bflo_260812585	Bflo_260821539	Csav_000821	Csav_000822	Bflo_260824263	Bflo_260815347	Bflo_260812593	Bflo_260812525	Cint_019573	Ctel_217221	Csav_007799	Bflo_260785738	Bflo_260801038	Pfuc_35576_1_62822_t1	Avag_51481001
HG_41565	Csav_016185	Cint_017815	Ctel_143871
HG_45052	Pfuc_23797_1_69587_t1	Bflo_260824780	Pfuc_7019_1_38452_t1
HG_33677	Lgig_154877	Skow_44576m	Lgig_229410	Pfuc_3058_1_51866_t1
HG_33910	Mmar_MMa39193	Mmar_MMa07377	Mmar_MMa46393	Spur_027075_Spur_027075
HG_27718	Cint_028664	Csav_013282	Csav_002714	Rcul_t05332	Gsal_5672_histone_h3
HG_40275	Ctel_57106	Skow_04151m	Skow_28767m
HG_6043	Lgig_236435	Cgig_28510_Protein_FAM43A_Source_UniProtKB_TrEMBL_Acc_K1RJF8	Cele_009930_F52D10_2_Protein_F52D10_2_F52D10_2_mRNA_complete_cds_Source_RefSeq_mRNA_Acc_NM_077536	Smim_10112_fam43_putative_Pediculus_humanus_corporis_gi_242005618_ref_XP_002423661_2e_91_289	Bmal_170580881	Smar_008388	Mmar_MMa06019	Tspi_316971813	Dpul_24937	Lgig_55984	Cgig_25517_Protein_FAM43A_Source_UniProtKB_TrEMBL_Acc_K1QM79	Ctel_132818	Smim_50194_putative_fam43_Latrodectus_hesperus_gi_318087126_gb_ADV40155_3e_119_352	Dmel_0037720_CG8312	Ctel_175713	Mmar_MMa43185	Pfuc_38937_1_48333_t1	Hrob_193638	Znev_02099	Tcas_270015390	Bflo_260796145	Ggal_011410	Drer_043009_family_with_sequence_similarity_43_member_A_Source_ZFIN_Acc_ZDB_GENE_030131_6098_fam43a	Hsap_Ensmbl0185112_family_with_sequence_similarity_43_member_A_Source_HGNC_Symbol_Acc_26888_FAM43A	Rcul_t37931	Skow_12240m	Drer_070222_family_with_sequence_similarity_43_member_B_Source_ZFIN_Acc_ZDB_GENE_040912_11_fam43b	Isca_ISCW000585-PA	Hsap_Ensmbl0183114_family_with_sequence_similarity_43_member_B_Source_HGNC_Symbol_Acc_31791_FAM43B	Spur_007398_Spur_007398	Xtro_014951	Bflo_260796377	Spur_028088_Spur_028088	Rcul_t37930	Pfuc_21_1_21917_t1	Spur_018061_Spur_018061	Csav_019710	Ctel_216619	Tcas_270007802	Tspi_316963239
HG_31740	Dmel_0040763_CG18336	Bsch_g37196	Bsch_g58575	Csav_001904
HG_26428	Bsch_g4728	Cint_007133	Csav_008623	Cint_029015	Hrob_137345
HG_71045	Skow_37082m	Lgig_144424
HG_8921	Dmel_0038961_CG13850	Smar_012449	Smim_65039_cell_cycle_progression_putative_Ixodes_scapularis_gi_241717500_ref_XP_002413576_1e_62_226	Cgig_03865	Tcas_270000984	Ctel_225100	Ggal_008969	Skow_36028m	Dpul_318642	Bflo_260829177	Acar_00002308	Isca_ISCW022184-PA	Znev_12792	Mmar_MMa55373	Drer_074807_transforming_growth_factor_beta_regulator_4_Source_ZFIN_Acc_ZDB_GENE_091020_8_tbrg4	Rcul_t36117	Xtro_025355	Xtro_051449	Spur_020136_Tbrg4	Pfuc_31537_1_70019_t1	Hsap_Ensmbl0136270_transforming_growth_factor_beta_regulator_4_Source_HGNC_Symbol_Acc_17443_TBRG4	Rcul_t36116
HG_23611	Drer_088655_Uncharacterized_protein_Source_UniProtKB_TrEMBL_Acc_E7FDK0_CABZ01007794_1	Lgig_104051	Bflo_260835578	Spur_028596_Spur_028596	Lgig_103926	Bflo_260835576
HG_9120	Skow_33639m	Skow_44984m	Skow_21397m	Skow_44979m	Skow_05676m	Skow_10638m	Skow_05702m	Skow_05715m	Skow_31099m	Skow_40190m	Skow_10639m	Skow_22669m	Skow_05699m	Skow_35972m	Skow_23936m	Ctel_223078	Skow_05787m	Skow_05738m	Skow_16323m	Skow_44799m	Skow_40192m
HG_22088	Cgig_03455_Peptidase_inhibitor_16_Source_UniProtKB_TrEMBL_Acc_K1QGP4	Csav_001991	Pfuc_4536_1_67003_t1	Pfuc_14134_1_39585_t1	Pfuc_23745_1_11563_t1	Pfuc_1526_1_07991_t1
HG_7597	Acar_00015631	Xtro_063110	Xtro_023818	Drer_019815_fibronectin_1a_Source_ZFIN_Acc_ZDB_GENE_000426_1_fn1a	Drer_006526_fibronectin_1b_Source_ZFIN_Acc_ZDB_GENE_030131_6545_fn1b	Ggal_005654	Hsap_Ensmbl0115414_fibronectin_1_Source_HGNC_Symbol_Acc_3778_FN1	Ggal_005653	Bsch_g16850	Drer_069692_collagen_type_VII_alpha_1_like_Source_ZFIN_Acc_ZDB_GENE_030131_9861_col7a1l	Spur_000736_Fn3_11	Spur_010374_Fn3rch	Odio_011588001	Spur_009943_Fn3_25	Bsch_g25068	Ggal_039086	Bflo_260790711	Odio_017722001	Bflo_260792579	Bflo_260792577	Ctel_200300	Cint_024079	Csav_020072	Hsap_Ensmbl0116147_tenascin_R_Source_HGNC_Symbol_Acc_11953_TNR	Bflo_260795490	Bflo_260814551	Odio_013209001	Rcul_t16130
HG_15249	Ctel_100237	Ctel_147440	Ctel_90621	Ctel_102349	Ctel_96680	Pfuc_336089_1_21696_t1	Ctel_93740	Ctel_55663	Skow_26267m	Bflo_260815795
HG_11826	Cgig_00758	Cgig_03357	Cgig_19195	Pfuc_6423_1_60011_t1	Pfuc_174_1_43560_t1	Spur_008573_Hypp_1793	Cgig_15280	Pfuc_3847_1_44806_t1	Pfuc_28924_1_26444_t1	Pfuc_53696_1_12805_t1	Bflo_260830282	Spur_016979_Hypp_2296	Pfuc_35638_1_19565_t1	Pfuc_39794_1_63018_t1
HG_12537	Drer_006307_shisa_homolog_4_Xenopus_laevis_Source_ZFIN_Acc_ZDB_GENE_050417_419_shisa4	Bflo_260822370	Xtro_021506	Bflo_260822366	Hsap_Ensmbl0198892_shisa_family_member_4_Source_HGNC_Symbol_Acc_27139_SHISA4	Acar_00004896	Drer_013681_shisa_family_member_4_Source_HGNC_Symbol_Acc_27139_SHISA4_2_of_3	Drer_071541_si_dkey_42i9_8_Source_ZFIN_Acc_ZDB_GENE_050208_412_si_dkey_42i9_8	Drer_071543_shisa_family_member_4_Source_HGNC_Symbol_Acc_27139_SHISA4_3_of_3	Smar_001858	Skow_22722m	Smim_84183_Protein_shisa_4_Dicentrarchus_labrax_gi_317418778_emb_CBN80816_5e_08_57_4	Bflo_260822372
HG_11721	Avag_08608001	Avag_11312001	Cgig_07346_Rab11_family_interacting_protein_4_Source_UniProtKB_TrEMBL_Acc_K1PLZ8	Pfuc_2105_1_00971_t1	Drer_090170_RAB11_family_interacting_protein_4_class_II_a_Source_ZFIN_Acc_ZDB_GENE_040718_266_rab11fip4a	Avag_54144001	Avag_12542001	Spur_017189_Spur_017189	Lgig_230713	Lgig_157642	Avag_12541001	Avag_54145001	Avag_24633001	Avag_24907001
HG_15280	Ctel_224946	Smar_009117	Smim_29823_hypothetical_protein_IscW_ISCW007503_Ixodes_scapularis_gi_241555874_ref_XP_002399535_5e_44_154	Isca_ISCW007503-PA	Skow_40092m	Smar_009911	Skow_26628m	Smim_82653_hypothetical_protein_IscW_ISCW007503_Ixodes_scapularis_gi_241555874_ref_XP_002399535_9e_22_94_4	Bflo_260801611	Spur_021344_Spur_021344
HG_45275	Lgig_112762	Skow_26303m	Skow_11084m
HG_44323	Skow_19713m	Ctel_182377	Lgig_106065
HG_39283	Cint_027705	Cint_027127	Znev_07045
HG_32707	Avag_12772001	Avag_52408001	Bflo_260827943	Spur_013632_Hypp_2093
HG_41273	Lgig_80953	Lgig_116459	Skow_28941m
HG_40321	Bsch_g18559	Bsch_g49999	Smim_12382_PREDICTED_similar_to_multidrug_resistance_protein_partial_Ciona_intestinalis_gi_198414559_ref_XP_002123900_3e_06_52_8
HG_33554	Pfuc_23613_1_26109_t1	Spur_010152_Spur_010152	Pfuc_17464_1_32811_t1	Pfuc_93843_1_42306_t1
HG_2500	Smar_014268	Cgig_15729_Nesprin_1_Source_UniProtKB_TrEMBL_Acc_K1RF08	Dmel_0261836_Msp_300_Muscle_specific_protein_300_Source_FlyBase_0261836	Tcas_270014225	Xtro_027049	Ggal_021957	Acar_00006053	Ctel_118770	Drer_009499_spectrin_repeat_containing_nuclear_envelope_1a_Source_ZFIN_Acc_ZDB_GENE_030131_4172_syne1a	Ggal_019252	Acar_00015685	Spur_013237_Syne1	Lgig_167389	Bflo_260836455	Skow_39012m	Smar_013014	Cgig_15727_Nesprin_1_Source_UniProtKB_TrEMBL_Acc_K1QNN8	Pfuc_14461_1_32454_t1	Pfuc_100_1_43471_t1	Znev_14720	Pfuc_41110_1_63064_t1	Smim_48305_Nesprin_Harpegnathos_saltator_gi_307206051_gb_EFN84144_0_0_1765	Bsch_g1367	Dpul_209558	Smim_48276_Nesprin_Acromyrmex_echinatior_gi_332027402_gb_EGI67485_4e_43_168	Pfuc_197_1_22056_t1	Ctel_175674	Lgig_129690	Xtro_015764	Smim_48297_Nesprin_Acromyrmex_echinatior_gi_332027402_gb_EGI67485_0_0_868	Bsch_g2689	Pfuc_10500_1_31934_t1	Pfuc_197_1_22057_t1	Bsch_g2786	Pfuc_43659_1_34285_t1	Pfuc_91036_1_06159_t1	Znev_16295	Pfuc_104328_1_42440_t1	Pfuc_164452_1_21324_t1	Mmar_MMa39670	Bsch_g2787	Cint_022381	Znev_14717	Bsch_g28260	Bsch_g68552	Acar_00013735	Pfuc_100_1_43470_t1	Smim_48393_Syne_1B_Mus_musculus_gi_10880799_gb_AAG24393_1e_56_224	Spur_001427_Syne1L	Pfuc_40966_1_05156_t1	Bsch_g44111	Bsch_g68627	Mmar_MMa35295	Znev_14718	Pfuc_8744_1_09826_t1	Mmar_MMa26732	Znev_14719	Cgig_15730	Spur_021163_Syne1L_2	Smim_48275_PREDICTED_similar_to_Muscle_specific_protein_300_CG33715_PD_Tribolium_castaneum_gi_189240992_ref_XP_001809722_1e_97_345	Smim_48313_Nesprin_Harpegnathos_saltator_gi_307206051_gb_EFN84144_4e_32_137	Pfuc_130062_1_13829_t1	Pfuc_230788_1_06945_t1	Spur_001426_Syne1L_3	Mmar_MMa52510	Mmar_MMa15657	Mmar_MMa53625	Dpul_238799	Tcas_270013004	Hsap_Ensmbl0131018_spectrin_repeat_containing_nuclear_envelope_1_Source_HGNC_Symbol_Acc_17089_SYNE1	Drer_063068_spectrin_repeat_containing_nuclear_envelope_1b_Source_ZFIN_Acc_ZDB_GENE_071218_4_syne1b	Drer_053484_spectrin_repeat_containing_nuclear_envelope_2b_Source_ZFIN_Acc_ZDB_GENE_071218_5_syne2b	Drer_092369_si_dkeyp_77c8_3_Source_ZFIN_Acc_ZDB_GENE_090313_399_si_dkeyp_77c8_3	Drer_093000_si_dkeyp_77c8_2_Source_ZFIN_Acc_ZDB_GENE_090313_398_si_dkeyp_77c8_2	Pfuc_28086_1_19218_t1	Mmar_MMa38035	Mmar_MMa40000	Mmar_MMa41847	Mmar_MMa52527	Odio_013126001	Pfuc_109508_1_57011_t1	Pfuc_190984_1_21439_t1	Pfuc_58404_1_27442_t1	Pfuc_73206_1_49145_t1	Znev_10772	Znev_16164	Znev_03351	Avag_13369001
HG_34096	Cint_027166	Ctel_124291	Lgig_105779	Lgig_98861
HG_31079	Bsch_g10484	Bsch_g13563	Skow_04532m	Pfuc_15732_1_68895_t1
HG_27088	Lgig_176233	Cgig_03401	Lgig_154830	Spur_010105_Spur_010105	Lgig_227854
HG_19707	Bsch_g28537	Cint_003531	Csav_001153	Cint_005892	Lgig_227997	Pfuc_34340_1_62783_t1	Ctel_229059
HG_64870	Skow_05212m	Ctel_212355
HG_19538	Csav_001507	Cint_007747	Mmar_MMa21560	Odio_013427001	Csav_001505	Csav_001506	Cint_028554
HG_22785	Cele_009762_F46B3_9_Protein_F46B3_9_F46B3_9_mRNA_complete_cds_Source_RefSeq_mRNA_Acc_NM_075579	Cele_009765_F46B3_14_Protein_F46B3_14_isoform_c_Source_RefSeq_mRNA_Acc_NM_001270006	Cele_009766_F46B3_15_Protein_F46B3_15_F46B3_15_mRNA_complete_cds_Source_RefSeq_mRNA_Acc_NM_075583	Ggal_028906	Ggal_034869	Ggal_022800
HG_26031	Bsch_g18137	Cint_009717	Csav_017754	Rcul_t12609	Bflo_260835363
HG_20238	Cgig_16025	Cgig_27670	Pfuc_11508_1_10333_t1	Pfuc_35298_1_04925_t1	Skow_42117m	Lgig_162330	Ctel_196307
HG_8431	Bflo_260815080	Xtro_015753	Hsap_Ensmbl0172667_zinc_finger_matrin_type_3_Source_HGNC_Symbol_Acc_29983_ZMAT3	Acar_00004875	Drer_080021_Uncharacterized_protein_Source_UniProtKB_TrEMBL_Acc_E7EZ09_BX548160_2	Skow_02526m	Tcas_270008792	Skow_40266m	Znev_01544	Dmel_0035134_CG1231	Cgig_15816_Zinc_finger_matrin_type_protein_3_Source_UniProtKB_TrEMBL_Acc_K1RXN7	Smar_002979	Dmel_0032276_CG17098	Ggal_000161	Smar_002978	Hrob_160492	Ctel_198910	Odio_012673001	Ctel_186897	Isca_ISCW006231-PA	Rcul_t07659	Rcul_t42821	Lgig_237681	Odio_014359001
HG_16247	Bflo_260810871	Cele_011726_lpr_2_Protein_LPR_2_lpr_2_mRNA_complete_cds_Source_RefSeq_mRNA_Acc_NM_069830	Spur_023208_ChbpL_2	Lgig_156771	Spur_011770_ChbpL	Spur_010045_Rbp4L	Lgig_168831	Cgig_07514	Cgig_07515_Retinol_binding_protein_4_Source_UniProtKB_TrEMBL_Acc_K1QQX9
HG_8214	Bsch_g853	Lgig_229856	Ggal_009858	Skow_28491m	Smar_008716	Tcas_270004675	Cgig_26480_Zinc_finger_CCCH_domain_containing_protein_18_Source_UniProtKB_TrEMBL_Acc_K1RH49	Dpul_67479	Acar_00006434	Isca_ISCW017046-PA	Dmel_0029941_CG1677	Hsap_Ensmbl0158545_zinc_finger_CCCH_type_containing_18_Source_HGNC_Symbol_Acc_25091_ZC3H18	Drer_062506_zinc_finger_CCCH_type_containing_18_Source_ZFIN_Acc_ZDB_GENE_050419_13_zc3h18	Smim_79575_PREDICTED_zinc_finger_CCCH_domain_containing_protein_18_Ornithorhynchus_anatinus_gi_149642172_ref_XP_001508502_2e_28_130	Smim_65678_Zinc_finger_CCCH_domain_containing_protein_18_Acromyrmex_echinatior_gi_332020826_gb_EGI61224_3e_16_91_7	Mmar_MMa43477	Ctel_223541	Bflo_260835007	Mmar_MMa55667	Znev_03772	Isca_ISCW017047-PA	Rcul_t23978	Bmal_170593305	Odio_003873001
HG_44546	Skow_14386m	Pfuc_1035_1_36801_t1	Skow_36434m
HG_39675	Bsch_g10700	Bsch_g56763	Ctel_211270
HG_7025	Bsch_g32927	Csav_016259	Skow_16524m	Cint_003650	Znev_01560	Hrob_184136	Ggal_014752	Drer_070824_NADH_dehydrogenase_ubiquinone_1_beta_subcomplex_5_Source_ZFIN_Acc_ZDB_GENE_011010_1_ndufb5	Acar_00004376	Emul_04983	Egra_04225	Xtro_015780	Smar_014139	Tcas_270001243	Dmel_0011455_l_3_neo18_lethal_3_neo18_Source_FlyBase_0011455	Isca_ISCW018634-PA	Smim_13291_AGAP007297_PA_Anopheles_gambiae_str_PEST_gi_158285911_ref_XP_308524_4_3e_47_162	Sman_054200_NADH_ubiquinone_oxidoreductase_sgdh_subunit_putative_Source_UniProtKB_TrEMBL_Acc_G4LYK7	Dpul_57515	Sjap_0063520	Hmic_0611400	Gsal_2657_lethal_neo18	Lgig_237068	Bflo_260831926	Ctel_224890	Spur_006944_Ndufb5	Cele_016118_C25H3_9_Protein_C25H3_9_isoform_a_C25H3_9_mRNA_complete_cds_Source_RefSeq_mRNA_Acc_NM_171001	Bmal_170578699	Tspi_316975322	Rcul_t19141	Hsap_Ensmbl0136521_NADH_dehydrogenase_ubiquinone_1_beta_subcomplex_5_16kDa_Source_HGNC_Symbol_Acc_7700_NDUFB5	Odio_009629001
HG_6094	Dmel_0053548_msta_msta_Source_FlyBase_0053548	Tcas_270011595	Tcas_270011901	Dmel_0034183_CG9642	Tcas_270011878	Dpul_194440	Dpul_2393	Bflo_260800041	Znev_00679	Znev_00677	Znev_00680	Tcas_270007661	Znev_04914	Dmel_0030257_CG11160	Znev_04915	Tcas_270012059	Dmel_0033061_CG14590	Tcas_270012346	Dpul_120473	Dmel_0262599_CG43129	Dmel_0036839_CG18136	Dmel_0030102_CG12119	Dpul_237516	Znev_06338	Znev_07333	Tcas_270011596	Znev_06339	Tcas_270012080	Dmel_0033917_CG8503	Dmel_0034182_CG9640	Tcas_270012081	Dpul_314752	Tcas_270012082	Tcas_270012083	Dpul_239494	Dpul_98275	Tcas_270011880	Tcas_270011879	Dpul_328029	Odio_003061001
HG_33672	Cgig_16868	Cgig_16869	Pfuc_87743_1_56738_t1	Bflo_260828965
HG_27408	Cgig_13931	Pfuc_127199_1_35449_t1	Ctel_199433	Pfuc_6691_1_67509_t1	Skow_32666m
HG_72097	Lgig_173456	Skow_29642m
HG_22767	Avag_16475001	Avag_03381001	Smar_007523	Skow_32491m	Avag_16474001	Avag_11879001
HG_26118	Spur_001544_PolypL_958	Lgig_157517	Lgig_177030	Lgig_174489	Lgig_173673
HG_17896	Hrob_83278	Hrob_147263	Znev_17170	Hsap_Ensmbl0198840_mitochondrially_encoded_NADH_dehydrogenase_3_Source_HGNC_Symbol_Acc_7458_MT_ND3	Ctel_90919	Ctel_171335	Ctel_143553	Dmel_0013681_mt_ND3_mitochondrial_NADH_ubiquinone_oxidoreductase_chain_3_Source_FlyBase_0013681
HG_21951	Bsch_g64230	Bsch_g17098	Bsch_g19667	Bsch_g3333	Bsch_g35101	Gsal_4262_type_alpha_1a
HG_21782	Cint_011562	Csav_005033	Cint_029680	Csav_005034	Skow_35103m	Dpul_263861
HG_14943	Ctel_222183	Avag_15778001	Avag_43614001	Lgig_151923	Avag_39598001	Cgig_28537	Pfuc_5421_1_38139_t1	Avag_08483001	Bflo_260816114	Hrob_162633
HG_18197	Cint_027131	Smim_16762_cytochrome_P450_like_TBP_Nicotiana_tabacum_gi_1545805_dbj_BAA10929_5e_11_66_6	Dpul_67487	Lgig_148309	Lgig_145690	Lgig_145536	Lgig_145533	Ctel_143611
HG_14469	Skow_05981m	Lgig_142729	Skow_05985m	Skow_05980m	Skow_18566m	Skow_05982m	Skow_05986m	Skow_05974m	Skow_05983m	Skow_05984m
HG_15349	Sman_126630	Egra_04533	Emul_05440	Hmic_0169900	Sjap_0026040	Gsal_2129_hypothetical_protein_putative_homolog_to_Smp_126630_Schistosoma_mansoni	Sjap_0026030	Sjap_0105740	Odio_015008001	Sman_146930
HG_15108	Cgig_17939	Bflo_260828969	Cgig_18070	Rcul_t01179	Pfuc_2642_1_23037_t1	Pfuc_14874_1_18170_t1	Ctel_219044	Spur_014815_Spur_014815	Drer_093042_si_dkey_104n9_1_Source_ZFIN_Acc_ZDB_GENE_081104_300_si_dkey_104n9_1	Lgig_232099
HG_12468	Cgig_22886	Pfuc_753_1_65604_t1	Lgig_170498	Pfuc_2353_1_37264_t1	Ctel_195875	Ctel_222229	Pfuc_5386_1_16654_t1	Skow_28538m	Drer_097790_si_dkey_234i14_6_Source_ZFIN_Acc_ZDB_GENE_131121_173_si_dkey_234i14_6	Cgig_22888	Spur_007450_Spur_007450	Ctel_195876	Spur_003566_Spur_003566
HG_11821	Cgig_00149	Pfuc_93513_1_64119_t1	Pfuc_93190_1_13485_t1	Pfuc_42380_1_63107_t1	Pfuc_24579_1_62315_t1	Pfuc_21877_1_33216_t1	Skow_36506m	Pfuc_13399_1_32325_t1	Pfuc_4676_1_67038_t1	Pfuc_2425_1_30114_t1	Lgig_160974	Pfuc_81699_1_71165_t1	Pfuc_166428_1_42855_t1	Pfuc_4618_1_08957_t1
HG_48425	Smim_44126_putative_monocarboxylate_transporter_Latrodectus_hesperus_gi_318087294_gb_ADV40239_6e_16_77_8	Bflo_260829917	Bflo_260829915
HG_12227	Spur_013797_Spur_013797	Cgig_02944_t_SNARE_domain_containing_protein_1_Source_UniProtKB_TrEMBL_Acc_K1PZN2	Cgig_01154_Myb_related_transcription_factor_partner_of_profilin_Source_UniProtKB_TrEMBL_Acc_K1PMN9	Drer_053716_nuclear_apoptosis_inducing_factor_1_Source_HGNC_Symbol_Acc_25446_NAIF1_2_of_3	Drer_040966_nuclear_apoptosis_inducing_factor_1_Source_HGNC_Symbol_Acc_25446_NAIF1_1_of_3	Xtro_059073	Drer_062753_nuclear_apoptosis_inducing_factor_1_Source_ZFIN_Acc_ZDB_GENE_081104_236_naif1	Xtro_059657	Xtro_016858	Isca_ISCW012801-PA	Xtro_006279	Ggal_008162	Hsap_Ensmbl0171169_nuclear_apoptosis_inducing_factor_1_Source_HGNC_Symbol_Acc_25446_NAIF1
HG_12532	Pfuc_7812_1_09646_t1	Pfuc_7055_1_31319_t1	Skow_43659m	Skow_08780m	Pfuc_4318_1_08872_t1	Pfuc_3552_1_44679_t1	Pfuc_16200_1_10905_t1	Skow_45507m	Pfuc_50536_1_34475_t1	Pfuc_12732_1_25074_t1	Pfuc_5400_1_59764_t1	Pfuc_165683_1_64640_t1	Pfuc_342268_1_72299_t1
HG_12194	Skow_33229m	Skow_45249m	Bflo_260790313	Bflo_260785092	Pfuc_8766_1_09828_t1	Lgig_154610	Skow_30384m	Skow_04599m	Skow_36533m	Skow_33394m	Pfuc_7421_1_45654_t1	Skow_00332m	Skow_24459m
HG_32807	Ctel_224550	Ctel_228275	Skow_00996m	Spur_014926_Tirc3
HG_9495	Cgig_14825	Ctel_220107	Avag_34328001	Avag_16971001	Znev_11492	Hrob_73582	Smar_014825	Dpul_300292	Tcas_270013410	Smim_32213_PREDICTED_UPF0545_protein_C22orf39_homolog_Apis_mellifera_gi_328783097_ref_XP_001120086_4e_35_128	Isca_ISCW006844-PA	Lgig_208924	Dmel_0033085_CG15908	Drer_092360_chromosome_22_open_reading_frame_39_Source_HGNC_Symbol_Acc_27012_C8H22orf39	Acar_00000933	Hsap_Ensmbl0269301_chromosome_22_open_reading_frame_39_Source_HGNC_Symbol_Acc_27012_C22orf39	Skow_15694m	Ggal_039158	Hsap_Ensmbl0242259_chromosome_22_open_reading_frame_39_Source_HGNC_Symbol_Acc_27012_C22orf39	Hsap_Ensmbl0268569_histone_cell_cycle_regulator_Source_HGNC_Symbol_Acc_4916_HIRA
HG_72143	Lgig_230029	Skow_21564m
HG_17637	Bsch_g22369	Bsch_g28222	Isca_ISCW001269-PA	Cint_024668	Smim_19134_PREDICTED_TBC1_domain_family_member_2A_like_partial_Meleagris_gallopavo_gi_326935380_ref_XP_003213750_8e_23_107	Ctel_220236	Hrob_180902	Rcul_t11980
HG_26067	Bflo_260833688	Bflo_260781134	Bflo_260786512	Bflo_260832844	Bmal_170582605
HG_25492	Skow_25512m	Dpul_339705	Skow_21804m	Skow_12367m	Skow_12371m
HG_14925	Spur_024856_Ccdc141	Rcul_t05509	Drer_091927_coiled_coil_domain_containing_141_Source_HGNC_Symbol_Acc_26821_CCDC141_1_of_2	Xtro_032931	Avag_56233001	Avag_32296001	Acar_00017132	Mmar_MMa15199	Mmar_MMa13416	Ggal_038001
HG_26131	Pfuc_45923_1_70570_t1	Pfuc_19609_1_40163_t1	Skow_13398m	Pfuc_78270_1_71133_t1	Pfuc_86918_1_63999_t1
HG_16516	Cint_023138	Pfuc_38747_1_55679_t1	Skow_15894m	Skow_22386m	Bmal_170578439	Pfuc_82989_1_56617_t1	Lgig_89468	Pfuc_55774_1_48840_t1	Pfuc_4386_1_01712_t1
HG_20338	Lgig_128473	Lgig_135258	Lgig_103233	Skow_18573m	Skow_17693m	Pfuc_6177_1_59962_t1	Lgig_102804
HG_14892	Bsch_g47454	Cgig_24404	Xtro_034670	Hrob_174802	Ctel_213316	Hsap_Ensmbl0174446_small_nuclear_RNA_activating_complex_polypeptide_5_19kDa_Source_HGNC_Symbol_Acc_15484_SNAPC5	Ggal_012456	Drer_062476_small_nuclear_RNA_activating_complex_polypeptide_5_Source_ZFIN_Acc_ZDB_GENE_041111_50_snapc5	Skow_32227m	Bflo_260795388
HG_22370	Cgig_16269	Pfuc_307421_1_36002_t1	Bflo_260806050	Pfuc_1084_1_65786_t1	Pfuc_2802_1_01235_t1	Lgig_163160
HG_18074	Cgig_09697	Cgig_14215	Pfuc_3709_1_44740_t1	Lgig_234287	Ctel_224028	Bflo_260806537	Skow_43139m	Hrob_160803
HG_16106	Bsch_g3521	Hrob_194221	Ggal_015204	Ggal_015205	Cint_029255	Xtro_058606	Drer_034427_hematological_and_neurological_expressed_1_like_Source_ZFIN_Acc_ZDB_GENE_030131_599_hn1l	Acar_00003126	Hsap_Ensmbl0206053_hematological_and_neurological_expressed_1_like_Source_HGNC_Symbol_Acc_14137_HN1L
HG_19090	Bflo_260788796	Ctel_57384	Pfuc_112844_1_71626_t1	Ctel_51441	Ctel_106659	Ctel_110737	Skow_35024m
HG_12209	Bsch_g11468	Bsch_g39652	Bsch_g36310	Bsch_g41607	Bsch_g9784	Bsch_g18769	Bsch_g64925	Bsch_g64673	Bsch_g19320	Bsch_g60440	Bsch_g60441	Hsap_Ensmbl0214513_notochord_homeobox_Source_HGNC_Symbol_Acc_31839_NOTO	Rcul_t35501
HG_11634	Cint_016063	Csav_000364	Bsch_g20375	Bsch_g33574	Csav_001535	Cint_007776	Bsch_g23029	Bsch_g3822	Odio_012670001	Bsch_g30320	Cint_028549	Isca_ISCW015780-PA	Smim_44842_MUC5AC_protein_putative_Ixodes_scapularis_gi_241047150_ref_XP_002407223_2e_41_152	Isca_ISCW015779-PA
HG_10890	Ctel_204254	Spur_013517_Rgs9bp	Skow_40116m	Hsap_Ensmbl0186326_regulator_of_G_protein_signaling_9_binding_protein_Source_HGNC_Symbol_Acc_30304_RGS9BP	Drer_086756_regulator_of_G_protein_signaling_9_binding_protein_Source_HGNC_Symbol_Acc_30304_RGS9BP	Xtro_029715	Ggal_007438	Acar_00007281	Xtro_004854	Xtro_032548	Drer_009466_regulator_of_G_protein_signalling_9_binding_protein_Source_ZFIN_Acc_ZDB_GENE_030728_1_rgs9bp	Drer_022512_zgc_109913_Source_ZFIN_Acc_ZDB_GENE_050522_72_zgc_109913	Lgig_165927	Smim_78749_PREDICTED_regulator_of_G_protein_signaling_9_binding_protein_like_partial_Meleagris_gallopavo_gi_326927333_ref_XP_003209847_1e_08_60_1	Dpul_98235	Isca_ISCW008253-PA
HG_16001	Avag_17381001	Lgig_156745	Pfuc_31914_1_04797_t1	Cgig_07350_Melanopsin_Source_UniProtKB_TrEMBL_Acc_K1PE73	Ctel_188859	Avag_56503001	Hmic_0811200	Gsal_11590_g_protein_coupled_receptor	Skow_15698m
HG_11296	Pfuc_79619_1_49225_t1	Pfuc_116224_1_42540_t1	Pfuc_34427_1_33921_t1	Pfuc_3271_1_51946_t1	Pfuc_4719_1_45024_t1	Pfuc_9986_1_31858_t1	Pfuc_2164_1_22894_t1	Pfuc_13612_1_53987_t1	Pfuc_23693_1_69576_t1	Pfuc_40477_1_26933_t1	Pfuc_82257_1_63873_t1	Pfuc_12923_1_25103_t1	Ggal_028622	Pfuc_1863_1_29888_t1	Pfuc_4177_1_37816_t1
HG_14072	Xtro_007054	Drer_076939_zinc_finger_protein_451_Source_ZFIN_Acc_ZDB_GENE_081107_14_znf451	Acar_00006483	Ggal_026201	Xtro_049431	Bflo_260789482	Bflo_260797225	Lgig_120571	Skow_21801m	Skow_12935m	Bflo_260795390
HG_44782	Hrob_161888	Drer_096616_si_ch211_255p10_3_Source_ZFIN_Acc_ZDB_GENE_121214_339_si_ch211_255p10_3	Drer_096849_si_dkey_16p21_8_Source_ZFIN_Acc_ZDB_GENE_131121_428_si_dkey_16p21_8
HG_13192	Ctel_102920	Skow_16520m	Skow_14856m	Skow_34826m	Skow_16864m	Skow_34825m	Skow_41867m	Skow_25003m	Skow_28465m	Skow_26286m	Skow_19156m	Skow_25614m
HG_10039	Lgig_174978	Lgig_176823	Lgig_176843	Lgig_158652	Lgig_176454	Lgig_167130	Lgig_176961	Lgig_176480	Lgig_177003	Lgig_177001	Lgig_176762	Lgig_153098	Skow_08784m	Lgig_162192	Lgig_158656	Lgig_158655	Lgig_158397	Lgig_161979
HG_31876	Cgig_05268_Putative_short_transient_receptor_potential_channel_2_like_protein_Source_UniProtKB_TrEMBL_Acc_K1PGV3	Cgig_05779_Putative_short_transient_receptor_potential_channel_2_like_protein_Source_UniProtKB_TrEMBL_Acc_K1PP41	Lgig_236872	Bflo_260807437
HG_32756	Cele_012664_Y39B6A_1_Protein_Y39B6A_1_Y39B6A_1_mRNA_complete_cds_Source_RefSeq_mRNA_Acc_NM_171608	Skow_32964m	Skow_41669m	Pfuc_182218_1_21405_t1
HG_34483	Skow_16045m	Pfuc_1675_1_29819_t1	Lgig_143608	Skow_16046m
HG_27644	Cint_005015	Ctel_185665	Ctel_195603	Lgig_69759	Smar_002597
HG_70670	Ggal_037722	Smim_65109_65109
HG_58960	Bsch_g71321	Tspi_316964683
HG_25402	Bsch_g16995	Cint_018518	Bsch_g34259	Csav_013127	Smim_56706_retrovirus_polyprotein_putative_Talaromyces_stipitatus_ATCC_10500_gi_242826075_ref_XP_002488568_1e_06_52_0
HG_9052	Xtro_031088	Acar_00015871	Drer_063299_piccolo_presynaptic_cytomatrix_protein_a_Source_ZFIN_Acc_ZDB_GENE_030131_8115_pcloa	Ggal_013831	Ggal_039055	Hsap_Ensmbl0186472_piccolo_presynaptic_cytomatrix_protein_Source_HGNC_Symbol_Acc_13406_PCLO	Xtro_031095	Xtro_031101	Drer_012482_piccolo_presynaptic_cytomatrix_protein_b_Source_ZFIN_Acc_ZDB_GENE_030131_8100_pclob	Xtro_027946	Hsap_Ensmbl0164061_bassoon_presynaptic_cytomatrix_protein_Source_HGNC_Symbol_Acc_1117_BSN	Acar_00008941	Acar_00018643	Acar_00018659	Drer_079822_bassoon_presynaptic_cytomatrix_protein_Source_HGNC_Symbol_Acc_1117_BSN_2_of_3	Drer_079161_bassoon_presynaptic_cytomatrix_protein_Source_HGNC_Symbol_Acc_1117_BSN_1_of_3	Ggal_035506	Acar_00018661	Ggal_013840	Drer_086319_bassoon_presynaptic_cytomatrix_protein_Source_HGNC_Symbol_Acc_1117_BSN_3_of_3	Gsal_11119_piccolo_partial
HG_23337	Cgig_28475	Pfuc_3669_1_59304_t1	Lgig_159495	Ctel_215775	Skow_41589m	Bflo_260792611
HG_8724	Ctel_142636	Skow_24193m	Skow_29175m	Skow_24199m	Skow_24195m	Skow_24190m	Skow_24194m	Skow_24192m	Skow_24201m	Skow_24197m	Skow_24196m	Skow_29193m	Skow_29187m	Skow_24191m	Skow_29203m	Skow_24202m	Skow_24203m	Skow_24198m	Skow_24200m	Skow_24204m	Skow_37143m	Skow_29198m	Skow_29189m
HG_19482	Skow_43032m	Cgig_27305_Tetraspanin_11_Source_UniProtKB_TrEMBL_Acc_K1R1P7	Pfuc_27688_1_69845_t1	Pfuc_2484_1_58921_t1	Sjap_0203150	Sman_138330_Putative_tetraspanin_Source_UniProtKB_TrEMBL_Acc_G4VFJ1	Pfuc_11346_1_68323_t1
HG_23401	Dmel_0037836_CG14692	Lgig_176321	Skow_32882m	Lgig_176323	Pfuc_265089_1_57605_t1	Pfuc_276276_1_50297_t1
HG_13858	Smar_003484	Pfuc_3349_1_30398_t1	Cgig_00609_BAT2_domain_containing_protein_1_Source_UniProtKB_TrEMBL_Acc_K1QVV3	Cgig_08870_BAT2_domain_containing_protein_1_Source_UniProtKB_TrEMBL_Acc_K1Q4P2	Lgig_229985	Isca_ISCW000022-PA	Mmar_MMa22087	Hrob_179518	Smim_21814_PREDICTED_protein_BAT2_like_like_Ailuropoda_melanoleuca_gi_301786158_ref_XP_002928494_2e_18_100	Bflo_260797401	Mmar_MMa52353
HG_22352	Bsch_g951	Csav_017792	Cint_028651	Cint_028650	Cint_001285	Ctel_214762
HG_18361	Ctel_219098	Lgig_171465	Skow_29645m	Pfuc_6128_1_09288_t1	Bflo_260824826	Isca_ISCW022316-PA	Mmar_MMa13248	Smim_50430_conserved_hypothetical_protein_Ixodes_scapularis_gi_241721965_ref_XP_002413661_6e_22_103
HG_20215	Cgig_03855	Lgig_160606	Ctel_187448	Smim_6993_6993	Hrob_183761	Cint_017554	Csav_019997
HG_11857	Mmar_MMa45711	Bflo_260806821	Drer_076466_Uncharacterized_protein_Source_UniProtKB_TrEMBL_Acc_E7F0M7_CT990569_2	Skow_14106m	Drer_079552_mastermind_like_3_Drosophila_Source_ZFIN_Acc_ZDB_GENE_090313_292_maml3	Hsap_Ensmbl0161021_mastermind_like_1_Drosophila_Source_HGNC_Symbol_Acc_13632_MAML1	Acar_00002165	Ggal_015937	Xtro_036957	Xtro_062968	Acar_00015924	Ggal_009525	Hsap_Ensmbl0196782_mastermind_like_3_Drosophila_Source_HGNC_Symbol_Acc_16272_MAML3	Xtro_024557
HG_8419	Lgig_163736	Cgig_09197_Lysozyme_1_Source_UniProtKB_TrEMBL_Acc_K1PK30	Cgig_09201_Spore_cortex_lytic_enzyme_Source_UniProtKB_TrEMBL_Acc_K1PCK0	Cgig_04620_Spore_cortex_lytic_enzyme_Source_UniProtKB_TrEMBL_Acc_K1PBD3	Cgig_23541_Spore_cortex_lytic_enzyme_Source_UniProtKB_TrEMBL_Acc_K1R2K7	Cgig_25038_Spore_cortex_lytic_enzyme_Source_UniProtKB_TrEMBL_Acc_K1Q3I9	Cgig_23542_Spore_cortex_lytic_enzyme_Source_UniProtKB_TrEMBL_Acc_K1R9C3	Pfuc_14271_1_32427_t1	Cgig_09198	Skow_12952m	Skow_12311m	Lgig_233609	Lgig_234011	Spur_012298_Spur_012298	Cgig_17548	Lgig_163448	Pfuc_9803_1_53425_t1	Dpul_226094	Pfuc_24355_1_62298_t1	Lgig_233461	Cgig_09199	Pfuc_6475_1_52777_t1	Skow_45008m	Bmal_170594349
HG_14464	Mmar_MMa11449	Drer_089572_TCF3_fusion_partner_homolog_tfpt_mRNA_Source_RefSeq_mRNA_Acc_NM_001160707_TFPT	Smar_001991	Hsap_Ensmbl0273458_TCF3_E2A_fusion_partner_in_childhood_Leukemia_Source_HGNC_Symbol_Acc_13630_TFPT	Hsap_Ensmbl0273031_TCF3_E2A_fusion_partner_in_childhood_Leukemia_Source_HGNC_Symbol_Acc_13630_TFPT	Acar_00015777	Xtro_006885	Hsap_Ensmbl0272680_TCF3_E2A_fusion_partner_in_childhood_Leukemia_Source_HGNC_Symbol_Acc_13630_TFPT	Dmel_0052202_CG32202	Hsap_Ensmbl0105619_TCF3_E2A_fusion_partner_in_childhood_Leukemia_Source_HGNC_Symbol_Acc_13630_TFPT
HG_15175	Spur_006907_Gtf3c4L	Smim_11007_novel_protein_similar_to_human_general_transcription_factor_IIIC_polypeptide_4_90kDa_GTF3C4_Danio_rerio_gi_123233005_emb_CAM16577_4e_12_77_4	Skow_07313m	Smar_012299	Bflo_260814840	Znev_04938	Dpul_319656	Hrob_168562	Bflo_260816553	Tcas_270003125
HG_13279	Csav_019615	Smar_014046	Spur_007436_Spur_007436	Pfuc_5362_1_09109_t1	Znev_09777	Gsal_326_hypothetical_protein	Rcul_t26560
HG_11752	Pfuc_10228_1_02891_t1	Csav_005075	Emul_11102	Egra_02205	Sman_017670	Sjap_0007040	Hmic_0665800	Rcul_t39953	Gsal_5120_bromodomain_adjacent_to_zinc_finger_domain_protein_1a	Sman_131880	Gsal_4715_bromodomain_adjacent_to_zinc_finger_domain_protein_1a	Gsal_15444_bromodomain_adjacent_to_zinc_finger_domain_protein_1a	Sjap_0133860	Gsal_5143_bromodomain_adjacent_to_zinc_finger_domain_protein_1a
HG_15103	Cgig_11960	Pfuc_24859_1_33469_t1	Lgig_229577	Ctel_186215	Smar_011027	Smim_42343_PREDICTED_protein_Ag2_homolog_Xenopus_Silurana_tropicalis_gi_301615762_ref_XP_002937347_0_002_43_1	Tcas_270005295	Isca_ISCW002909-PA	Skow_22185m	Znev_04265
HG_13038	Bflo_260834641	Bflo_260823338	Bflo_260823340	Acar_00020341	Ggal_005055	Hsap_Ensmbl0102871_TNFRSF1A_associated_via_death_domain_Source_HGNC_Symbol_Acc_12030_TRADD	Drer_036057_tnfrsf1a_associated_via_death_domain_Source_ZFIN_Acc_ZDB_GENE_000511_5_tradd	Xtro_061042	Skow_20589m	Skow_22564m	Pfuc_147215_1_21250_t1	Lgig_233544
HG_45508	Pfuc_88120_1_27939_t1	Spur_025296_Spur_025296	Spur_003853_Spur_003853
HG_3621	Mmar_MMa17498	Rcul_t02925	Dmel_0024189_sns_sticks_and_stones_Source_FlyBase_0024189	Ctel_184830	Smar_006788	Isca_ISCW022951-PA	Znev_18454	Dmel_0029082_hbs_hibris_Source_FlyBase_0029082	Bflo_260790179	Isca_ISCW014027-PA	Bsch_g28979	Skow_34257m	Smim_49019_nephrin_putative_Ixodes_scapularis_gi_241839651_ref_XP_002415268_1e_52_191	Acar_00016190	Mmar_MMa12376	Smim_63026_nephrin_putative_Ixodes_scapularis_gi_241813107_ref_XP_002414624_1e_45_167	Cgig_27145_Nephrin_Source_UniProtKB_TrEMBL_Acc_K1QBG7	Smim_48584_nephrin_putative_Ixodes_scapularis_gi_241839651_ref_XP_002415268_0_0_869	Drer_060758_nephrosis_1_congenital_Finnish_type_nephrin_Source_ZFIN_Acc_ZDB_GENE_051102_1_nphs1	Bmal_170589037	Mmar_MMa42209	Xtro_038058	Dpul_305049	Mmar_MMa41491	Tcas_270004051	Smim_73149_nephrin_putative_Ixodes_scapularis_gi_241839651_ref_XP_002415268_3e_178_549	Pfuc_14775_1_18157_t1	Cele_007750_syg_2_Protein_SYG_2_syg_2_mRNA_complete_cds_Source_RefSeq_mRNA_Acc_NM_078034	Mmar_MMa18076	Mmar_MMa04022	Hsap_Ensmbl0161270_nephrosis_1_congenital_Finnish_type_nephrin_Source_HGNC_Symbol_Acc_7908_NPHS1	Smim_11208_nephrin_putative_Ixodes_scapularis_gi_241813107_ref_XP_002414624_3e_52_189	Dpul_245459	Tspi_316973704	Smim_63038_nephrin_putative_Ixodes_scapularis_gi_241839651_ref_XP_002415268_3e_150_475	Mmar_MMa41490	Mmar_MMa09105	Mmar_MMa42208	Mmar_MMa24689	Smim_26737_nephrin_putative_Ixodes_scapularis_gi_241839651_ref_XP_002415268_2e_39_149	Smim_63033_nephrin_putative_Ixodes_scapularis_gi_241839651_ref_XP_002415268_9e_35_137	Smim_49000_nephrin_putative_Ixodes_scapularis_gi_241813107_ref_XP_002414624_4e_28_118	Smim_18304_nephrin_putative_Ixodes_scapularis_gi_241839651_ref_XP_002415268_1e_33_132	Mmar_MMa56073	Mmar_MMa00333	Smim_31055_nephrin_precursor_Danio_rerio_gi_100818644_ref_NP_001035777_2e_21_97_8	Odio_000152001	Mmar_MMa24690	Smim_47384_nephrin_putative_Ixodes_scapularis_gi_241839651_ref_XP_002415268_9e_30_121	Isca_ISCW022952-PA	Smar_006790	Mmar_MMa44124	Dpul_245458	Pfuc_14775_1_18156_t1	Smim_54776_PREDICTED_similar_to_sticks_and_stones_CG33141_PA_Tribolium_castaneum_gi_189235128_ref_XP_972469_2e_07_55_1	Smim_48592_nephrin_putative_Ixodes_scapularis_gi_241839651_ref_XP_002415268_1e_33_139	Mmar_MMa05924	Mmar_MMa30282	Hrob_162667	Smim_11201_nephrin_putative_Ixodes_scapularis_gi_241813107_ref_XP_002414624_2e_10_64_3	Mmar_MMa07271	Pfuc_62104_1_63613_t1	Mmar_MMa01180	Smim_54775_nephrin_putative_Ixodes_scapularis_gi_241839651_ref_XP_002415268_6e_08_56_6	Smim_49001_AGAP010740_PA_Anopheles_gambiae_str_PEST_gi_58381767_ref_XP_311453_5e_06_47_4	Smim_18303_nephrin_putative_Ixodes_scapularis_gi_241813107_ref_XP_002414624_9e_14_72_0	Smim_47364_AGAP010742_PA_Anopheles_gambiae_str_PEST_gi_158289819_ref_XP_311455_4_6e_05_46_6	Mmar_MMa25232	Smim_31053_nephrin_putative_Ixodes_scapularis_gi_241839651_ref_XP_002415268_0_004_43_5
HG_10462	Pfuc_15091_1_54142_t1	Skow_06083m	Csav_013787	Acar_00009290	Hsap_Ensmbl0198646_nuclear_receptor_coactivator_6_Source_HGNC_Symbol_Acc_15936_NCOA6	Lgig_234686	Znev_01847	Ggal_001791	Hrob_163970	Xtro_042180	Isca_ISCW016558-PA	Bflo_260800630	Spur_004213_Spur_004213	Dmel_0031698_Ncoa6	Drer_071272_nuclear_receptor_coactivator_6_Source_ZFIN_Acc_ZDB_GENE_080403_12_ncoa6	Hrob_193805	Smar_003576
HG_10293	Spur_021889_Notch2L_1	Spur_020377_Clect_Pan_6	Spur_001898_Clect_Apple_1	Spur_022223_Clect_59	Spur_021221_Clect_88	Spur_021901_Spur_021901	Spur_017810_Clect_36	Spur_009615_Clect_71	Ctel_55936	Ctel_56270	Ctel_57827	Spur_001527_Clect_hyalin_Apple	Spur_010615_Clect_Pan_13	Spur_015487_Clect_107	Skow_11167m	Spur_025184_Clect_48	Spur_018731_Spur_018731
HG_43474	Cgig_06289	Lgig_161505	Bflo_260804539
HG_35996	Lgig_155732	Skow_30475m	Skow_30480m	Smar_014007
HG_7318	Hsap_Ensmbl0046653_glycoprotein_M6B_Source_HGNC_Symbol_Acc_4461_GPM6B	Acar_00001870	Drer_001676_glycoprotein_M6Bb_Source_ZFIN_Acc_ZDB_GENE_030710_10_gpm6bb	Ggal_026702	Xtro_056770	Drer_005739_glycoprotein_M6Ba_Source_ZFIN_Acc_ZDB_GENE_030710_9_gpm6ba	Drer_055455_glycoprotein_M6Aa_Source_ZFIN_Acc_ZDB_GENE_030710_7_gpm6aa	Acar_00005624	Ggal_031563	Ggal_031562	Xtro_005245	Drer_057770_proteolipid_protein_1a_Source_ZFIN_Acc_ZDB_GENE_001202_1_plp1a	Drer_011929_proteolipid_protein_1b_Source_ZFIN_Acc_ZDB_GENE_030710_6_plp1b	Bflo_260812563	Ggal_026703	Xtro_029256	Lgig_165539	Skow_02831m	Skow_00487m	Bflo_260812569	Skow_03896m	Drer_004621_glycoprotein_M6Ab_Source_ZFIN_Acc_ZDB_GENE_030710_8_gpm6ab	Cgig_22106_Neuronal_membrane_glycoprotein_M6_b_Source_UniProtKB_TrEMBL_Acc_K1R262	Isca_ISCW019554-PA	Csav_009030	Xtro_039345	Xtro_039351	Hsap_Ensmbl0123560_proteolipid_protein_1_Source_HGNC_Symbol_Acc_9086_PLP1	Acar_00014073	Ggal_000160
HG_33995	Skow_46344m	Bflo_260811747	Rcul_t32053	Bflo_260811743
HG_26882	Cele_022369_Y92H12BR_3_Protein_Y92H12BR_3_isoform_b_Y92H12BR_3_mRNA_complete_cds_Source_RefSeq_mRNA_Acc_NM_001037902	Bmal_170585098	Rcul_t18890	Rcul_t15479	Skow_17748m
HG_33344	Lgig_175573	Bflo_260784275	Bflo_260823924	Ctel_198573
HG_22849	Hsap_Ensmbl0173786_2_3_cyclic_nucleotide_3_phosphodiesterase_Source_HGNC_Symbol_Acc_2158_CNP	Hsap_Ensmbl0260283_2_3_cyclic_nucleotide_3_phosphodiesterase_Source_HGNC_Symbol_Acc_2158_CNP	Ggal_005468	Acar_00016716	Smim_52448_PREDICTED_phosphonoformate_immuno_associated_protein_5_like_Saccoglossus_kowalevskii_gi_291239508_ref_XP_002739665_4e_11_72_8	Dpul_109194
HG_17906	Bflo_260809701	Hrob_163862	Egra_07232	Emul_08785	Hmic_0110500	Sjap_0070990	Sman_059210	Skow_08176m
HG_19569	Ctel_193843	Ctel_191479	Ctel_203760	Ctel_200312	Isca_ISCW021851-PA	Ctel_194474	Bflo_260789514
HG_21864	Skow_18289m	Skow_08893m	Skow_18287m	Bflo_260820016	Ctel_137439	Skow_19910m
HG_26400	Bsch_g44120	Bsch_g69668	Pfuc_19614_1_69281_t1	Pfuc_7861_1_60322_t1	Cgig_11671_Asialoglycoprotein_receptor_1_Source_UniProtKB_TrEMBL_Acc_K1P4T6
HG_5069	Bsch_g7617	Bsch_g10534	Bsch_g49297	Bsch_g67589	Bsch_g33508	Bsch_g4541	Bsch_g12872	Bsch_g3080	Bsch_g67981	Bsch_g54128	Bsch_g40980	Bsch_g12804	Bsch_g42423	Bsch_g68472	Bsch_g13000	Bsch_g69368	Bsch_g5926	Bsch_g34131	Bsch_g6874	Bsch_g29314	Bsch_g8466	Bsch_g15439	Bsch_g18663	Bsch_g17530	Bsch_g9464	Bsch_g70674	Bsch_g71522	Bsch_g52482	Bsch_g54821	Bsch_g31618	Bsch_g27920	Bsch_g18340	Bsch_g52076	Bsch_g25826	Bsch_g7862	Bsch_g29750	Bsch_g46025	Bsch_g57745	Bsch_g67590	Bsch_g47443	Bsch_g60166	Bsch_g51521	Gsal_11150_uncharacterized_protein_loc100904791	Gsal_8205_uncharacterized_protein_loc100899549	Gsal_9298_uncharacterized_protein_partial	Gsal_10239_uncharacterized_protein_partial	Gsal_9393_uncharacterized_protein_loc100902024	Gsal_11916_hypothetical_protein	Gsal_13593_hypothetical_protein	Gsal_923_hypothetical_protein	Gsal_13076_hypothetical_protein
HG_14856	Bflo_260795839	Hsap_Ensmbl0124479_Norrie_disease_pseudoglioma_Source_HGNC_Symbol_Acc_7678_NDP	Lgig_78012	Drer_076569_Norrie_disease_pseudoglioma_Source_ZFIN_Acc_ZDB_GENE_060216_2_ndp	Acar_00017627	Ggal_026105	Cgig_23272_Norrin_Source_UniProtKB_TrEMBL_Acc_K1QIX6	Skow_01906m	Spur_003316_Spur_003316	Spur_015253_Norrin
HG_9206	Skow_18580m	Hrob_168181	Skow_34822m	Skow_37422m	Skow_07514m	Skow_37425m	Skow_07519m	Skow_05898m	Skow_07511m	Skow_37414m	Skow_19626m	Skow_34821m	Skow_37416m	Skow_07517m	Skow_37421m	Skow_19625m	Skow_10870m	Skow_40216m	Skow_05902m	Skow_10849m	Skow_40232m
HG_23350	Skow_45259m	Lgig_87301	Skow_33717m	Skow_30360m	Pfuc_9606_1_02762_t1	Skow_19994m
HG_20574	Skow_32913m	Dpul_102364	Dpul_100718	Dpul_243928	Dpul_318830	Dpul_242257	Dpul_108908
HG_9118	Bsch_g29900	Csav_003653	Pfuc_32069_1_40855_t1	Ctel_138705	Ctel_113908	Lgig_118580	Pfuc_363_1_29203_t1	Xtro_038066	Drer_054292_chromosome_14_open_reading_frame_119_Source_HGNC_Symbol_Acc_20270_C2H14orf119	Bflo_260836487	Hsap_Ensmbl0179933_chromosome_14_open_reading_frame_119_Source_HGNC_Symbol_Acc_20270_C14orf119	Skow_36015m	Acar_00007095	Znev_04216	Smar_014705	Tcas_270009913	Dmel_0037739_CG12948	Znev_15430	Cgig_03753	Odio_006852001
HG_18038	Sjap_0307370	Egra_00282	Emul_08182	Lgig_163730	Sman_053430	Bflo_260812042	Spur_025508_Spur_025508	Gsal_6155_sjchgc05364_protein
HG_7859	Acar_00001391	Lgig_238194	Bflo_260828937	Smar_003496	Ggal_032713	Mmar_MMa11206	Ctel_208885	Skow_24169m	Drer_078670_transforming_growth_factor_beta_receptor_III_Source_ZFIN_Acc_ZDB_GENE_120215_125_tgfbr3	Xtro_049788	Hsap_Ensmbl0069702_transforming_growth_factor_beta_receptor_III_Source_HGNC_Symbol_Acc_11774_TGFBR3	Dpul_95568	Drer_088795_Uncharacterized_protein_Source_UniProtKB_TrEMBL_Acc_E7F852_CABZ01064405_1	Spur_027380_Tgfbr3	Isca_ISCW009109-PA	Mmar_MMa08094	Znev_03129	Pfuc_349_1_07485_t1	Smim_16122_PREDICTED_transforming_growth_factor_beta_receptor_type_3_like_Xenopus_Silurana_tropicalis_gi_301608562_ref_XP_002933852_1e_06_54_7	Acar_00020636	Hsap_Ensmbl0260001_transforming_growth_factor_beta_receptor_III_like_Source_HGNC_Symbol_Acc_44152_TGFBR3L	Dpul_332716	Hrob_190872	Smim_16126_hypothetical_protein_IscW_ISCW009109_Ixodes_scapularis_gi_241600838_ref_XP_002405213_0_001_44_3	Mmar_MMa43416	Pfuc_8099_1_24337_t1	Spur_026300_Spur_026300
HG_48579	Bflo_260828585	Mmar_MMa35740	Spur_021451_Hypp_2555
HG_18102	Cgig_14645	Pfuc_8016_1_38677_t1	Lgig_162447	Ctel_217914	Bflo_260832287	Skow_03603m	Cint_024580	Skow_10023m
HG_48169	Skow_33665m	Pfuc_4696_1_01797_t1	Skow_33699m
HG_7350	Cgig_06609	Pfuc_5561_1_59807_t1	Pfuc_42448_1_55858_t1	Skow_28618m	Pfuc_5561_1_59806_t1	Skow_26559m	Skow_26556m	Skow_33479m	Bflo_260800311	Skow_26535m	Skow_32106m	Skow_22566m	Skow_22570m	Spur_017537_Spur_017537	Spur_000658_Hypp_1270	Spur_003493_Hypp_1457	Spur_000657_Spur_000657	Skow_29150m	Spur_026140_Hypp_2821	Skow_09511m	Skow_25371m	Skow_09513m	Skow_14305m	Skow_36551m	Skow_22599m	Skow_29166m	Skow_32124m	Spur_010450_Spur_010450	Skow_22618m	Skow_26545m
HG_33905	Cgig_27837	Pfuc_2750_1_30238_t1	Lgig_231120	Skow_13916m
HG_6805	Cele_014224_mrps_23_Protein_MRPS_23_mrps_23_mRNA_complete_cds_Source_RefSeq_mRNA_Acc_NM_066698	Bmal_170589864	Bflo_260820764	Ctel_48258	Dpul_208374	Smar_003189	Dmel_0260407_mRpS23_mitochondrial_Ribosomal_protein_S23_Source_FlyBase_0260407	Znev_11572	Rcul_t43912	Tcas_270011374	Skow_19189m	Xtro_035208	Acar_00005333	Lgig_231528	Isca_ISCW001489-PA	Ggal_008908	Hsap_Ensmbl0181610_mitochondrial_ribosomal_protein_S23_Source_HGNC_Symbol_Acc_14509_MRPS23	Tspi_316972846	Emul_04897	Egra_04058	Drer_033973_mitochondrial_ribosomal_protein_S23_Source_ZFIN_Acc_ZDB_GENE_040801_134_mrps23	Avag_63100001	Avag_11174001	Cint_000579	Spur_015260_Mrps23	Sman_068080	Bflo_260820722	Sjap_0069940	Cgig_03034_28S_ribosomal_protein_S23_mitochondrial_Source_UniProtKB_TrEMBL_Acc_K1PSU9	Csav_016275	Smim_25458_mitochondrial_ribosomal_protein_S23_Drosophila_melanogaster_gi_24584213_ref_NP_723847_2e_12_66_2	Cgig_03035	Gsal_8459_mitochondrial_ribosomal_protein_s23	Odio_003778001
HG_39191	Bsch_g44734	Bsch_g61718	Lgig_154793
HG_36038	Lgig_120276	Bflo_260795085	Xtro_059230	Skow_38467m
HG_34511	Lgig_176413	Pfuc_445_1_43665_t1	Skow_44401m	Lgig_172801
HG_34037	Skow_32550m	Lgig_141000	Skow_32558m	Ctel_109610
HG_27439	Cgig_16179_Homeobox_protein_ceh_37_Source_UniProtKB_TrEMBL_Acc_K1PGT0	Lgig_169764	Ctel_201404	Ctel_223367	Bflo_260812579
HG_26623	Skow_19221m	Dpul_313757	Dpul_313754	Dpul_314978	Dpul_314977
HG_27503	Cgig_20142	Pfuc_319_1_00233_t1	Lgig_173522	Bflo_260814805	Skow_41442m
HG_23437	Cint_028966	Cint_028965	Pfuc_114216_1_13711_t1	Pfuc_428272_1_21804_t1	Pfuc_40694_1_63043_t1	Pfuc_69276_1_27629_t1
HG_8734	Skow_29452m	Skow_00942m	Skow_00940m	Skow_14342m	Skow_14337m	Skow_41090m	Skow_14336m	Skow_41089m	Skow_14340m	Skow_41091m	Skow_00971m	Skow_14338m	Skow_00979m	Skow_00968m	Skow_00970m	Lgig_139360	Skow_29484m	Skow_00978m	Skow_00958m	Skow_00962m	Skow_00983m	Skow_14339m	Skow_14341m
HG_22388	Bsch_g34706	Avag_13862001	Avag_42273001	Avag_53797001	Avag_27458001	Avag_27457001
HG_20315	Cgig_15293	Pfuc_10977_1_02994_t1	Pfuc_18677_1_54502_t1	Lgig_232051	Skow_28376m	Ctel_191713	Ctel_192940
HG_13684	Skow_43272m	Spur_019456_Hypp_2442	Skow_31525m	Skow_43350m	Spur_001476_Hypp_1332	Pfuc_5446_1_30968_t1	Spur_019615_Spur_019615	Cgig_18955_Low_density_lipoprotein_receptor_related_protein_2_Source_UniProtKB_TrEMBL_Acc_K1PWH4	Skow_28519m	Skow_28535m	Spur_003866_Spur_003866
HG_3631	Hsap_Ensmbl0158901_WAP_four_disulfide_core_domain_8_Source_HGNC_Symbol_Acc_16163_WFDC8	Skow_06699m	Skow_20314m	Skow_12413m	Spur_005781_Ty_Wap_Vwc	Skow_20791m	Hsap_Ensmbl0124116_WAP_four_disulfide_core_domain_3_Source_HGNC_Symbol_Acc_15957_WFDC3	Skow_42279m	Bflo_260832064	Acar_00019237	Xtro_059831	Cgig_21555	Lgig_239125	Spur_009817_Wap_Wap_1	Lgig_201804	Spur_004610_Wap_Wap	Bflo_260832038	Acar_00019431	Acar_00020221	Spur_023794_Wap	Skow_12410m	Lgig_106601	Skow_18928m	Cgig_01497	Tcas_270001284	Ggal_011031	Bflo_260817056	Lgig_78054	Pfuc_102_1_29089_t1	Rcul_t33792	Cgig_04704_Translation_initiation_factor_IF_2_Source_UniProtKB_TrEMBL_Acc_K1PQC5	Cgig_05573	Acar_00006095	Acar_00006104	Drer_089187_WAP_four_disulfide_core_domain_2_Source_ZFIN_Acc_ZDB_GENE_090313_47_wfdc2	Cgig_24880	Lgig_136322	Tspi_316973002	Acar_00000289	Tspi_316972205	Lgig_132759	Lgig_166308	Hsap_Ensmbl0124107_secretory_leukocyte_peptidase_inhibitor_Source_HGNC_Symbol_Acc_11092_SLPI	Acar_00006108	Acar_00021108	Acar_00021082	Acar_00018077	Bflo_260834891	Tspi_316976396	Tspi_316971623	Bflo_260832040	Znev_05303	Lgig_143247	Hsap_Ensmbl0175121_WAP_four_disulfide_core_domain_5_Source_HGNC_Symbol_Acc_20477_WFDC5	Hsap_Ensmbl0101443_WAP_four_disulfide_core_domain_2_Source_HGNC_Symbol_Acc_15939_WFDC2	Lgig_159529	Znev_13279	Pfuc_102_1_29088_t1	Tspi_316973613	Tspi_316977942	Tspi_316975600	Ggal_033047	Hsap_Ensmbl0124102_peptidase_inhibitor_3_skin_derived_Source_HGNC_Symbol_Acc_8947_PI3	Hsap_Ensmbl0168703_WAP_four_disulfide_core_domain_12_Source_HGNC_Symbol_Acc_16115_WFDC12	Lgig_228881	Tspi_316973614	Spur_001955_Hypp_1359	Pfuc_68693_1_56441_t1	Tspi_316979434
HG_10426	Tcas_270016208	Znev_05760	Bflo_260794762	Skow_45813m	Ctel_220152	Drer_095288_RUN_and_SH3_domain_containing_2_Source_ZFIN_Acc_ZDB_GENE_060526_131_rusc2	Ggal_003729	Hsap_Ensmbl0198853_RUN_and_SH3_domain_containing_2_Source_HGNC_Symbol_Acc_23625_RUSC2	Xtro_011607	Hsap_Ensmbl0160753_RUN_and_SH3_domain_containing_1_Source_HGNC_Symbol_Acc_17153_RUSC1	Ggal_023541	Drer_078125_RUN_and_SH3_domain_containing_1_Source_ZFIN_Acc_ZDB_GENE_100922_274_rusc1	Acar_00013487	Smim_10339_PREDICTED_similar_to_CG7029_CG7029_PC_Tribolium_castaneum_gi_91094211_ref_XP_972733_6e_25_117	Hrob_176249	Acar_00020721	Spur_017233_Hypp_3048
HG_41501	Bsch_g50333	Bsch_g50334	Lgig_116856
HG_33990	Cint_009573	Csav_016883	Rcul_t17419
HG_6315	Bsch_g3114	Acar_00007364	Xtro_045734	Ggal_022645	Ggal_004487	Xtro_063311	Xtro_022027	Xtro_033472	Xtro_022039	Ggal_003891	Acar_00006393	Acar_00000699	Acar_00014755	Skow_13584m	Drer_077615_zinc_finger_protein_687a_Source_ZFIN_Acc_ZDB_GENE_100922_32_znf687a	Smar_009580	Drer_060885_zinc_finger_protein_592_Source_ZFIN_Acc_ZDB_GENE_030131_9613_znf592	Drer_019299_zinc_finger_protein_687b_Source_ZFIN_Acc_ZDB_GENE_041111_214_znf687b	Smim_27027_PREDICTED_novel_zinc_finger_protein_like_partial_Saccoglossus_kowalevskii_gi_291233699_ref_XP_002736789_5e_72_265	Pfuc_26516_1_69783_t1	Bflo_260800207	Spur_013861_Z190	Hsap_Ensmbl0166716_zinc_finger_protein_592_Source_HGNC_Symbol_Acc_28986_ZNF592	Znev_13592	Isca_ISCW010409-PA	Ggal_028061	Rcul_t42652	Pfuc_92269_1_06175_t1	Pfuc_97562_1_13544_t1	Ggal_011430	Cgig_21068	Bflo_260800205	Lgig_186390	Odio_012019001	Hsap_Ensmbl0074657_zinc_finger_protein_532_Source_HGNC_Symbol_Acc_30940_ZNF532	Drer_052894_zinc_finger_protein_532_Source_ZFIN_Acc_ZDB_GENE_060531_40_znf532	Hsap_Ensmbl0143373_zinc_finger_protein_687_Source_HGNC_Symbol_Acc_29277_ZNF687	Rcul_t00237
HG_30427	Skow_28203m	Bflo_260812387	Lgig_234351	Bflo_260812397
HG_5167	Drer_053802_cerebellin_5_Source_ZFIN_Acc_ZDB_GENE_070912_577_cbln5	Drer_043436_si_dkey_5n18_1_Source_ZFIN_Acc_ZDB_GENE_041014_144_si_dkey_5n18_1	Drer_057296_cerebellin_1_precursor_Source_ZFIN_Acc_ZDB_GENE_040718_226_cbln1	Hsap_Ensmbl0139899_cerebellin_3_precursor_Source_HGNC_Symbol_Acc_20146_CBLN3	Drer_074601_cerebellin_2a_precursor_Source_ZFIN_Acc_ZDB_GENE_070912_591_cbln2a	Acar_00003727	Csav_004436	Hsap_Ensmbl0141668_cerebellin_2_precursor_Source_HGNC_Symbol_Acc_1544_CBLN2	Bflo_260818715	Xtro_036745	Xtro_036744	Pfuc_13846_1_39552_t1	Bflo_260818697	Drer_077151_cerebellin_2b_precursor_Source_ZFIN_Acc_ZDB_GENE_070615_12_cbln2b	Bflo_260819915	Skow_22600m	Pfuc_13846_1_39551_t1	Pfuc_7194_1_38471_t1	Hsap_Ensmbl0102924_cerebellin_1_precursor_Source_HGNC_Symbol_Acc_1543_CBLN1	Ggal_006181	Xtro_028364	Acar_00005981	Dpul_331010	Drer_088911_Uncharacterized_protein_Source_UniProtKB_TrEMBL_Acc_E7F3S5_CR774179_2	Bflo_260796797	Drer_086654_Uncharacterized_protein_Source_UniProtKB_TrEMBL_Acc_E7F5I8_CT027762_3	Drer_053845_cerebellin_14_Source_ZFIN_Acc_ZDB_GENE_040724_5_cbln14	Drer_090969_cerebellin_18_Source_ZFIN_Acc_ZDB_GENE_111109_3_cbln18	Drer_030254_cerebellin_9_Source_ZFIN_Acc_ZDB_GENE_040724_34_cbln9	Bflo_260815986	Bflo_260813436	Pfuc_40861_1_41192_t1	Drer_035718_Uncharacterized_protein_Source_UniProtKB_TrEMBL_Acc_F1QVK6_AL929105_1	Drer_088625_Uncharacterized_protein_Source_UniProtKB_TrEMBL_Acc_E7FG60_AL929105_3	Drer_019294_cerebellin_8_Source_ZFIN_Acc_ZDB_GENE_080204_13_cbln8	Bflo_260818721	Xtro_058447	Hsap_Ensmbl0054803_cerebellin_4_precursor_Source_HGNC_Symbol_Acc_16231_CBLN4	Xtro_034262	Dpul_223575	Ggal_012597	Acar_00015674	Drer_061240_cerebellin_4_precursor_Source_ZFIN_Acc_ZDB_GENE_080204_58_cbln4	Drer_068232_cerebellin_12_Source_ZFIN_Acc_ZDB_GENE_070912_11_cbln12	Drer_063376_Uncharacterized_protein_Source_UniProtKB_TrEMBL_Acc_F1RDY1_BX664707_1	Bflo_260785046	Cint_026022	Ggal_014176	Dpul_232232	Drer_026904_cerebellin_13_Source_ZFIN_Acc_ZDB_GENE_070912_288_cbln13
HG_28163	Dmel_0013680_mt_ND2_mitochondrial_NADH_ubiquinone_oxidoreductase_chain_2_Source_FlyBase_0013680	Drer_063899_NADH_dehydrogenase_2_mitochondrial_Source_ZFIN_Acc_ZDB_GENE_011205_8_mt_nd2	Ggal_034613	Hsap_Ensmbl0198763_mitochondrially_encoded_NADH_dehydrogenase_2_Source_HGNC_Symbol_Acc_7456_MT_ND2	Hrob_83189
HG_8929	Mmar_MMa28614	Hsap_Ensmbl0167191_G_protein_coupled_receptor_family_C_group_5_member_B_Source_HGNC_Symbol_Acc_13308_GPRC5B	Ggal_003147	Acar_00002632	Xtro_010002	Bflo_260821292	Xtro_062731	Drer_077080_G_protein_coupled_receptor_family_C_group_5_member_Ba_Source_ZFIN_Acc_ZDB_GENE_030131_8162_gprc5ba	Xtro_049717	Acar_00014805	Xtro_010083	Hsap_Ensmbl0170412_G_protein_coupled_receptor_family_C_group_5_member_C_Source_HGNC_Symbol_Acc_13309_GPRC5C	Csav_015339	Ggal_033823	Ggal_019223	Drer_079092_G_protein_coupled_receptor_family_C_group_5_member_C_Source_ZFIN_Acc_ZDB_GENE_070928_27_gprc5c	Acar_00010441	Drer_075141_G_protein_coupled_receptor_family_C_group_5_member_Bb_Source_ZFIN_Acc_ZDB_GENE_090313_75_gprc5bb	Hsap_Ensmbl0013588_G_protein_coupled_receptor_family_C_group_5_member_A_Source_HGNC_Symbol_Acc_9836_GPRC5A	Acar_00020296	Drer_090051_G_protein_coupled_receptor_family_C_group_5_member_A_Source_HGNC_Symbol_Acc_9836_GPRC5A	Hsap_Ensmbl0111291_G_protein_coupled_receptor_family_C_group_5_member_D_Source_HGNC_Symbol_Acc_13310_GPRC5D
HG_9128	Bsch_g19587	Skow_27334m	Spur_012050_Z11	Xtro_061235	Bflo_260835278	Drer_078701_PR_domain_containing_13_Source_ZFIN_Acc_ZDB_GENE_080616_1_prdm13	Ctel_164570	Cgig_26455_PR_domain_zinc_finger_protein_13_Source_UniProtKB_TrEMBL_Acc_K1S350	Znev_11552	Smar_008272	Tcas_270007682	Smar_010327	Tspi_316976484	Hsap_Ensmbl0112238_PR_domain_containing_13_Source_HGNC_Symbol_Acc_13998_PRDM13	Avag_30555001	Avag_18596001	Lgig_130257	Dpul_111472	Dmel_0035687_CG13296	Rcul_t23590	Acar_00020284
HG_8461	Pfuc_4792_1_67059_t1	Bflo_260782653	Skow_30768m	Skow_05210m	Skow_08541m	Lgig_129374	Skow_04149m	Skow_35322m	Skow_35323m	Skow_35324m	Skow_35326m	Skow_35328m	Skow_24728m	Skow_24737m	Lgig_146440	Bflo_260791476	Skow_04147m	Skow_38510m	Skow_35321m	Skow_38509m	Skow_39299m	Lgig_119438	Skow_35325m	Skow_35327m
HG_61574	Skow_09931m	Pfuc_83323_1_13279_t1
HG_14715	Skow_14365m	Cgig_17922_Laminin_subunit_alpha_3_Source_UniProtKB_TrEMBL_Acc_K1Q4B2	Bsch_g13598	Cgig_26648	Pfuc_12665_1_17895_t1	Spur_016801_Hypp_844	Drer_087019_Uncharacterized_protein_Source_UniProtKB_TrEMBL_Acc_E7EY16_BX323444_2	Pfuc_116476_1_21049_t1	Pfuc_22130_1_33244_t1	Skow_14375m
HG_20433	Skow_22486m	Skow_08727m	Skow_08447m	Bflo_260804059	Hmic_1012100	Ctel_91667	Pfuc_7127_1_67622_t1
HG_12955	Spur_007216_Cvp18_CVp18_Source_UniProtKB_TrEMBL_Acc_Q9GQV4	Ctel_228528	Ctel_98879	Ctel_225256	Ctel_215797	Ctel_223943	Ctel_223944	Ctel_215795	Ctel_190519	Ctel_223886	Ctel_196716	Ctel_211808
HG_13666	Spur_017677_PolypL_950	Spur_010928_Endrvt22	Spur_013031_Spur_013031	Pfuc_13576_1_10622_t1	Spur_023267_Hypp_200	Pfuc_83844_1_13297_t1	Pfuc_3587_1_08667_t1	Pfuc_15759_1_61544_t1	Pfuc_186112_1_72023_t1	Pfuc_19009_1_54534_t1	Spur_020347_Spur_020347
HG_16442	Cgig_14482	Cgig_17206	Pfuc_55227_1_34577_t1	Bflo_260793316	Lgig_152486	Ctel_228554	Ctel_206208	Skow_36235m	Pfuc_9939_1_60701_t1
HG_8420	Spur_014027_Ociad1	Ctel_219121	Dpul_220430	Smar_003672	Smim_8293_PREDICTED_similar_to_asrij_CG13533_PA_Tribolium_castaneum_gi_91079640_ref_XP_968044_7e_33_129	Tcas_270003372	Znev_01259	Drer_052334_OCIA_domain_containing_1_Source_ZFIN_Acc_ZDB_GENE_040426_1100_ociad1	Dmel_0034793_asrij_asrij_Source_FlyBase_0034793	Drer_056677_Uncharacterized_protein_Source_UniProtKB_TrEMBL_Acc_E7EZA6_BX530018_2	Acar_00005972	Mmar_MMa22159	Skow_37931m	Smar_004601	Ggal_022759	Xtro_025532	Hrob_91145	Hsap_Ensmbl0109180_OCIA_domain_containing_1_Source_HGNC_Symbol_Acc_16074_OCIAD1	Xtro_063910	Xtro_025533	Isca_ISCW011816-PA	Drer_052336_OCIA_domain_containing_2_Source_ZFIN_Acc_ZDB_GENE_041014_253_ociad2	Acar_00005948	Hsap_Ensmbl0145247_OCIA_domain_containing_2_Source_HGNC_Symbol_Acc_28685_OCIAD2
HG_16273	Cele_012358_W09D6_5_Protein_W09D6_5_W09D6_5_mRNA_complete_cds_Source_RefSeq_mRNA_Acc_NM_067027	Znev_13023	Dmel_0036799_CG13380	Skow_14413m	Skow_06654m	Dpul_315898	Isca_ISCW002225-PA	Hrob_170979	Bflo_260806775
HG_46742	Skow_43309m	Skow_43311m	Lgig_99075
HG_11119	Bsch_g60555	Bsch_g45753	Bsch_g10495	Bsch_g13336	Bsch_g53056	Bsch_g71731	Bsch_g57234	Bsch_g69660	Tcas_270010404	Dmel_0001206_Hmr_Hybrid_male_rescue_Source_FlyBase_0001206	Dpul_315239	Smim_1182_Transcription_factor_Adf_Esox_lucius_gi_225716020_gb_ACO13856_1e_12_71_6	Smim_16528_Bm8_interacting_protein_2d_Bombyx_mori_gi_306518640_ref_NP_001182382_2e_07_57_4	Dpul_327371	Bmal_170571298
HG_12135	Skow_22954m	Pfuc_8766_1_09827_t1	Pfuc_36423_1_48231_t1	Cgig_09891_Heat_shock_protein_STI_Source_UniProtKB_TrEMBL_Acc_K1QQV9	Cgig_19672_Heat_shock_protein_STI1_Source_UniProtKB_TrEMBL_Acc_K1Q8U5	Cgig_18635_A_disintegrin_and_metalloproteinase_with_thrombospondin_motifs_14_Source_UniProtKB_TrEMBL_Acc_K1QPJ0	Cgig_00406	Cgig_03219_Lupus_brain_antigen_1_Source_UniProtKB_TrEMBL_Acc_K1PJM4	Cgig_25628	Cgig_00827_Heat_shock_protein_STI1_Source_UniProtKB_TrEMBL_Acc_K1Q6K9	Cgig_26215	Pfuc_44261_1_27068_t1	Ctel_209804
HG_10375	Bflo_260828885	Bflo_260786204	Bflo_260802987	Bflo_260786198	Bflo_260802985	Dpul_304857	Bflo_260802993	Bflo_260802991	Bflo_260802989	Bflo_260834153	Bflo_260832862	Bflo_260834151	Bflo_260794949	Bflo_260828887	Bflo_260828925	Bflo_260794939	Bflo_260786200
HG_12271	Bsch_g9800	Avag_10399001	Avag_10397001	Avag_04405001	Avag_33554001	Avag_11022001	Avag_61673001	Avag_33555001	Avag_57620001	Avag_53480001	Avag_43576001	Avag_55371001	Avag_10398001
HG_44436	Skow_20962m	Skow_20967m	Znev_01978
HG_45147	Skow_45208m	Lgig_159268	Skow_14828m
HG_44098	Spur_024886_ZanL_2	Ctel_201099	Tcas_270011593
HG_2725	Lgig_191997	Skow_14798m	Skow_14817m	Skow_10810m	Skow_10823m	Skow_32320m	Skow_10811m	Skow_08470m	Skow_10816m	Skow_08478m	Skow_10813m	Skow_14800m	Skow_14781m	Skow_14822m	Skow_08477m	Skow_10815m	Skow_15706m	Skow_22163m	Skow_08474m	Skow_08464m	Skow_14815m	Skow_22164m	Skow_32322m	Skow_22168m	Skow_16199m	Skow_08466m	Skow_14819m	Skow_32318m	Skow_10818m	Skow_14813m	Skow_15703m	Skow_22165m	Skow_10822m	Skow_32314m	Skow_14791m	Skow_32319m	Skow_32323m	Skow_22169m	Skow_10819m	Skow_16200m	Skow_08473m	Skow_32324m	Skow_32317m	Skow_14795m	Skow_08472m	Skow_14814m	Skow_22174m	Skow_32315m	Skow_08467m	Skow_10812m	Skow_10820m	Skow_10825m	Skow_22171m	Skow_14794m	Skow_22167m	Skow_22173m	Skow_08465m	Skow_08471m	Skow_14783m	Skow_10814m	Skow_10817m	Skow_08475m	Skow_14801m	Skow_14810m	Skow_10824m	Skow_32313m	Skow_32316m	Skow_14807m	Skow_14809m	Skow_32321m	Skow_22170m	Skow_14805m	Skow_14788m	Skow_14790m	Skow_08469m	Skow_14799m	Skow_14785m	Skow_22162m	Skow_08476m	Skow_08479m	Skow_14779m	Skow_10821m	Skow_22172m	Skow_22166m
HG_17819	Hmic_0782400	Emul_08247	Egra_08747	Gsal_11091_hypothetical_protein_putative_homolog_to_Schistosoma_mansoni	Sman_060030	Sjap_0207220	Odio_008416001	Gsal_3954_sjchgc08520_protein
HG_55838	Bsch_g1662	Ctel_121206
HG_27160	Lgig_175436	Skow_17092m	Skow_17100m	Skow_17099m	Drer_055527_calymmin_Source_ZFIN_Acc_ZDB_GENE_000208_9_cmn
HG_4478	Spur_017864_Gpr1L_4	Spur_018541_Gpr1L_8	Spur_006904_Gpr1L	Spur_017862_Gpr1L_2	Spur_020369_Taar1L_3	Spur_021507_Oprm1L_1	Spur_021363_Oprm1L	Spur_001438_CckbrL	Spur_022810_Drd2A	Spur_009880_Hypp_1877	Skow_11426m	Spur_002967_Oprk1L_4	Spur_026730_CckbrL_4	Spur_019596_CckbrL_3	Spur_009597_CckbrL_1	Skow_16476m	Spur_008814_Hypp_1808	Spur_026729_Orpk1L_10	Spur_005536_Hypp_1587	Spur_001179_Hypp_1310	Spur_015631_Hypp_2222	Spur_009074_Gpr1L_1	Spur_021187_Hypp_2541	Spur_017867_Gpr1L_7	Spur_017865_Gpr1L_5	Spur_001687_Drd2L_7	Spur_017863_Gpr1L_3	Spur_013969_Hypp_2116	Spur_022811_Hypp_2633	Spur_020934_Drd2L_22	Spur_001845_Hypp_1350	Spur_001841_Drd2L_10	Spur_006575_Taar1L_1	Spur_001844_Hypp_7749	Spur_001842_Hypp_1347	Spur_000413_Chrm5L	Spur_008955_Szf	Spur_015186_Drd2L_19	Spur_026316_Drd2L_24	Spur_006943_Spur_006943	Spur_010989_Hypp_1952	Spur_001839_Drd2L_9	Spur_011545_Hypp_1986	Spur_001843_Hypp_1348	Spur_004410_Hypp_1521	Spur_012447_Hypp_2032	Spur_005608_Hypp_1589	Spur_012375_CckbrL_2	Spur_017866_Gpr1L_6	Spur_019808_Hypp_2469	Spur_020106_Hypp_2487	Spur_001688_Drd2L_8	Spur_001840_Spur_001840	Spur_020935_Gpr1L_9	Ctel_192914	Spur_000140_Sst5L	Spur_017812_Hypp_2356	Spur_027201_Spur_027201
HG_17545	Ggal_033999	Hsap_Ensmbl0146067_family_with_sequence_similarity_193_member_B_Source_HGNC_Symbol_Acc_25524_FAM193B	Drer_079512_family_with_sequence_similarity_193_member_B_Source_ZFIN_Acc_ZDB_GENE_111102_1_fam193b	Acar_00005633	Xtro_015731	Pfuc_27984_1_62504_t1	Acar_00020879	Rcul_t17322
HG_7596	Spur_021083_Fn3f_59	Spur_010823_Rptp_mu	Spur_013607_Rptpd	Spur_000748_Fn3_12	Spur_025759_Rptpd_fn3r	Spur_027441_Tie1L_9	Spur_004830_Tie2L_4	Spur_009637_Fn3_Egff_20	Spur_022405_Tie1_2L	Spur_010184_TekL_1	Spur_016493_Fn3_Egf_Ig_1	Spur_004018_Fn3_Egff_16	Spur_017783_Spur_017783	Spur_002801_Fn3f_21	Spur_023738_Fn3f_49	Spur_013927_Fn3_Igf_22	Pfuc_72337_1_71082_t1	Spur_022580_Fn3f_50	Spur_011337_Fn3f_25	Spur_021082_Fn3f_57	Spur_022764_Fn3f_32	Spur_017782_Hypp_2355	Spur_027439_PtprtL	Spur_014891_Hypp_2177	Spur_004829_Hypp_1547	Smim_13944_PREDICTED_similar_to_reverse_transcriptase_like_protein_Strongylocentrotus_purpuratus_gi_115963747_ref_XP_001185059_2e_04_45_8	Spur_021268_Fn3f_30	Spur_021011_Fn3f_68
HG_23022	Lgig_232173	Skow_22295m	Bflo_260803338	Spur_018009_AnpepL	Spur_023696_Spur_023696	Spur_004968_Spur_004968
HG_20382	Skow_02377m	Drer_075795_nucleolar_protein_7_Source_ZFIN_Acc_ZDB_GENE_030131_9100_nol7	Acar_00003486	Ggal_030436	Ggal_030437	Hsap_Ensmbl0225921_nucleolar_protein_7_27kDa_Source_HGNC_Symbol_Acc_21040_NOL7	Znev_14465
HG_11952	Acar_00001784	Ggal_017314	Drer_028435_adipogenesis_associated_Mth938_domain_containing_Source_ZFIN_Acc_ZDB_GENE_050522_64_aamdc	Skow_45834m	Hsap_Ensmbl0087884_adipogenesis_associated_Mth938_domain_containing_Source_HGNC_Symbol_Acc_30205_AAMDC	Emul_09561	Egra_07707	Sjap_0124020	Hmic_0287100	Sman_210910	Avag_03382001	Avag_16476001	Hmic_0625900	Ggal_002559
HG_13069	Smar_006886	Znev_15412	Smim_51090_Apoptosis_regulator_BAX_Lepeophtheirus_salmonis_gi_290462067_gb_ADD24081_2e_24_107	Mmar_MMa31381	Lgig_235302	Skow_14757m	Spur_028607_Bpr	Bflo_260829789	Smim_40744_ataxin_10_putative_Ixodes_scapularis_gi_241758361_ref_XP_002401807_2e_17_89_0	Dpul_313331	Znev_16155	Smim_3637_ataxin_10_putative_Ixodes_scapularis_gi_241758361_ref_XP_002401807_3e_12_72_4
HG_11542	Spur_003285_Sea_Egf_2	Spur_009607_Oit3L	Spur_015197_Hypp_108	Spur_017657_Sea_Egf	Lgig_238708	Spur_002342_Spur_002342	Spur_006884_Sea_Egf_3	Spur_012013_Hypp_2011	Spur_009543_Hypp_580	Spur_024147_Hypp_1108	Spur_022251_Spur_022251	Skow_32210m	Spur_026760_Hypp_2867	Spur_002597_Hypp_1404
HG_11301	Lgig_155073	Acar_00020351	Lgig_172448	Lgig_172011	Lgig_162043	Lgig_162019	Lgig_162266	Lgig_154967	Lgig_162271	Lgig_162042	Lgig_161016	Lgig_155120	Lgig_170306	Lgig_173051	Lgig_162044
HG_6542	Hrob_182535	Hrob_177261	Spur_022411_Ttrspn_17	Smar_003095	Cgig_15731_Rod_outer_segment_membrane_protein_1_Source_UniProtKB_TrEMBL_Acc_K1QFM3	Hrob_171017	Lgig_235513	Skow_26347m	Drer_026926_retinal_outer_segment_membrane_protein_1b_Source_ZFIN_Acc_ZDB_GENE_040426_1073_rom1b	Hrob_159045	Hrob_178280	Pfuc_2938_1_08494_t1	Lgig_233891	Drer_019752_retinal_outer_segment_membrane_protein_1a_Source_ZFIN_Acc_ZDB_GENE_040426_1765_rom1a	Ggal_016098	Hsap_Ensmbl0112619_peripherin_2_retinal_degeneration_slow_Source_HGNC_Symbol_Acc_9942_PRPH2	Mmar_MMa53344	Drer_038018_peripherin_2a_retinal_degeneration_slow_Source_ZFIN_Acc_ZDB_GENE_000616_8_prph2a	Drer_014840_peripherin_2b_retinal_degeneration_slow_Source_ZFIN_Acc_ZDB_GENE_000616_9_prph2b	Drer_013134_Uncharacterized_protein_Source_UniProtKB_TrEMBL_Acc_E7F4U2_CABZ01071407_1	Xtro_000451	Acar_00000644	Acar_00015567	Xtro_002143	Hrob_170345	Drer_021345_peripherin_2_like_Source_ZFIN_Acc_ZDB_GENE_041001_147_prph2l	Xtro_012294	Ggal_014944	Hrob_140023	Hrob_159052	Hrob_182534	Hrob_177263	Hrob_159050	Hrob_159051	Tcas_270013376	Bmal_170587654
HG_9396	Bsch_g1595	Cint_028666	Skow_07726m	Cint_028667	Ggal_010701	Cgig_22702_Centrosomal_protein_of_63_kDa_Source_UniProtKB_TrEMBL_Acc_K1RA94	Drer_056862_centrosomal_protein_63_Source_ZFIN_Acc_ZDB_GENE_040426_1154_cep63	Acar_00009381	Hsap_Ensmbl0182923_centrosomal_protein_63kDa_Source_HGNC_Symbol_Acc_25815_CEP63	Hsap_Ensmbl0165325_coiled_coil_domain_containing_67_Source_HGNC_Symbol_Acc_26344_CCDC67	Csav_019585	Acar_00014562	Xtro_037319	Ctel_227992	Csav_019586	Xtro_061241	Ggal_027787	Pfuc_55566_1_27380_t1	Hrob_190366	Odio_000557001
HG_34086	Skow_16437m	Skow_04622m	Ctel_67498	Drer_088432_si_dkey_162h11_3_Source_ZFIN_Acc_ZDB_GENE_121214_324_si_dkey_162h11_3
HG_9179	Cele_006760_unc_23_Protein_UNC_23_isoform_c_Source_RefSeq_mRNA_Acc_NM_001028840	Ggal_026196	Acar_00006493	Tspi_316976561	Hsap_Ensmbl0112208_BCL2_associated_athanogene_2_Source_HGNC_Symbol_Acc_938_BAG2	Rcul_t42315	Xtro_049425	Drer_035005_BCL2_associated_athanogene_2_Source_ZFIN_Acc_ZDB_GENE_040426_1399_bag2	Bflo_260781299	Tcas_270009406	Skow_02349m	Smar_014329	Isca_ISCW008044-PA	Cgig_24149_BAG_family_molecular_chaperone_regulator_2_Source_UniProtKB_TrEMBL_Acc_K1QHD5	Znev_09486	Smar_010306	Dmel_0036505_CG7945	Spur_011399_Bag2	Dpul_317581	Smim_38439_PREDICTED_BAG_family_molecular_chaperone_regulator_like_Sus_scrofa_gi_311260217_ref_XP_003128384_4e_19_86_3	Mmar_MMa38242
HG_5265	Bsch_g2152	Drer_033234_stathmin_like_2a_Source_ZFIN_Acc_ZDB_GENE_041010_85_stmn2a	Acar_00013160	Hsap_Ensmbl0015592_stathmin_like_4_Source_HGNC_Symbol_Acc_16078_STMN4	Drer_070537_stathmin_like_2b_Source_ZFIN_Acc_ZDB_GENE_050522_207_stmn2b	Drer_033655_stathmin_1b_Source_ZFIN_Acc_ZDB_GENE_050417_397_stmn1b	Drer_043932_stathmin_like_4_like_Source_ZFIN_Acc_ZDB_GENE_040718_301_stmn4l	Hsap_Ensmbl0104435_stathmin_like_2_Source_HGNC_Symbol_Acc_10577_STMN2	Acar_00011465	Ggal_025330	Ggal_025331	Acar_00017541	Hsap_Ensmbl0197457_stathmin_like_3_Source_HGNC_Symbol_Acc_15926_STMN3	Mmar_MMa37644	Ggal_038642	Dmel_0051641_stai_stathmin_Source_FlyBase_0051641	Ggal_026738	Xtro_007299	Ggal_040254	Hsap_Ensmbl0117632_stathmin_1_Source_HGNC_Symbol_Acc_6510_STMN1	Drer_038465_stathmin_like_3_Source_ZFIN_Acc_ZDB_GENE_081124_2_stmn3	Ggal_040252	Bflo_260789807	Znev_02496	Smar_011744	Mmar_MMa44639	Xtro_038062	Tcas_270006722	Dpul_308960	Hrob_81762	Smim_27865_AF202989_STATHMIN_13_partial_Drosophila_melanogaster_gi_11493742_gb_AAG35632_AF202989_4e_28_111	Lgig_118291	Bflo_260804437	Skow_16355m	Cgig_03420_Stathmin_3_Source_UniProtKB_TrEMBL_Acc_K1PS63	Cgig_22430_Stathmin_Source_UniProtKB_TrEMBL_Acc_K1QY21	Pfuc_7141_1_38466_t1	Hrob_186233	Ctel_226874	Xtro_060268	Xtro_017191	Smim_32907_PREDICTED_similar_to_stathmin_Tribolium_castaneum_gi_91083957_ref_XP_975021_6e_30_124	Hrob_192700	Isca_ISCW003366-PA	Spur_004713_Stmn1_Stathmin_Source_UniProtKB_TrEMBL_Acc_H3HSQ2	Tspi_316967892	Xtro_020190	Drer_004169_stathmin_1a_Source_ZFIN_Acc_ZDB_GENE_031006_14_stmn1a	Isca_ISCW021821-PA
HG_23824	Dmel_0259932_CG42455	Skow_08863m	Pfuc_91481_1_64086_t1	Hsap_Ensmbl0224531_small_integral_membrane_protein_13_Source_HGNC_Symbol_Acc_27356_SMIM13	Drer_076744_small_integral_membrane_protein_13_Source_HGNC_Symbol_Acc_27356_SMIM13_1_of_2	Smim_80190_UPF0766_protein_C6orf228_homolog_Danio_rerio_gi_207442672_ref_NP_001129051_0_001_41_2
HG_5177	Ggal_004096	Ggal_004098	Acar_00011423	Hsap_Ensmbl0198178_C_type_lectin_domain_family_4_member_C_Source_HGNC_Symbol_Acc_13258_CLEC4C	Ggal_023440	Acar_00013646	Acar_00016961	Hsap_Ensmbl0261180_C_type_lectin_domain_family_5_member_A_Source_HGNC_Symbol_Acc_2054_CLEC5A	Acar_00011822	Ggal_022176	Acar_00018193	Ggal_000182	Ggal_019739	Ggal_007803	Acar_00011837	Ggal_015864	Ggal_023088	Ggal_015874	Acar_00020524	Acar_00013684	Ggal_008313	Ggal_023495	Ggal_001700	Hsap_Ensmbl0197992_C_type_lectin_domain_family_9_member_A_Source_HGNC_Symbol_Acc_26705_CLEC9A	Hsap_Ensmbl0139187_killer_cell_lectin_like_receptor_subfamily_G_member_1_Source_HGNC_Symbol_Acc_6380_KLRG1	Acar_00019526	Acar_00020871	Hsap_Ensmbl0256797_killer_cell_lectin_like_receptor_subfamily_F_member_2_Source_HGNC_Symbol_Acc_37646_KLRF2	Acar_00013659	Hsap_Ensmbl0111796_killer_cell_lectin_like_receptor_subfamily_B_member_1_Source_HGNC_Symbol_Acc_6373_KLRB1	Acar_00013671	Tcas_270008091	Acar_00011455	Hsap_Ensmbl0188393_C_type_lectin_domain_family_2_member_A_Source_HGNC_Symbol_Acc_24191_CLEC2A	Acar_00011482	Acar_00011497	Hsap_Ensmbl0236279_C_type_lectin_domain_family_2_member_L_Source_HGNC_Symbol_Acc_21969_CLEC2L	Hsap_Ensmbl0187912_C_type_lectin_domain_family_17_member_A_Source_HGNC_Symbol_Acc_34520_CLEC17A	Hsap_Ensmbl0110848_CD69_molecule_Source_HGNC_Symbol_Acc_1694_CD69	Xtro_022551	Ggal_001976	Ggal_023098	Ggal_040356	Hsap_Ensmbl0110852_C_type_lectin_domain_family_2_member_B_Source_HGNC_Symbol_Acc_2053_CLEC2B	Hsap_Ensmbl0069493_C_type_lectin_domain_family_2_member_D_Source_HGNC_Symbol_Acc_14351_CLEC2D	Acar_00016796	Acar_00020207	Bflo_260789217	Spur_002697_Clect_6	Hsap_Ensmbl0258227_C_type_lectin_domain_family_5_member_A_Source_HGNC_Symbol_Acc_2054_CLEC5A
HG_1263	Bsch_g10189	Bsch_g44027	Bsch_g34481	Bsch_g5490	Bsch_g6043	Bsch_g38327	Bsch_g7050	Bsch_g52242	Bsch_g41460	Bsch_g49532	Bsch_g69495	Bsch_g31195	Bsch_g25417	Bsch_g65626	Bsch_g48518	Bsch_g71234	Bsch_g57537	Bsch_g41801	Bsch_g36695	Bsch_g60178	Bsch_g64926	Bsch_g30336	Bsch_g24678	Bsch_g65601	Bsch_g62944	Bsch_g37613	Bsch_g28025	Bsch_g52309	Bsch_g55275	Bsch_g62723	Bsch_g15890	Bsch_g44679	Bsch_g18838	Bsch_g48018	Bsch_g67405	Bsch_g41578	Bsch_g30998	Bsch_g37875	Bsch_g64106	Bsch_g19048	Bsch_g38312	Bsch_g10423	Bsch_g44546	Bsch_g3965	Bsch_g15584	Bsch_g20026	Bsch_g6280	Bsch_g24319	Bsch_g62945	Bsch_g17491	Bsch_g23091	Bsch_g70405	Bsch_g26240	Bsch_g48161	Bsch_g36103	Bsch_g11553	Bsch_g65389	Bsch_g11987	Bsch_g59276	Bsch_g29041	Bsch_g17392	Bsch_g36262	Bsch_g41129	Bsch_g36256	Bsch_g50279	Bsch_g22311	Bsch_g71274	Bsch_g55790	Bsch_g40119	Bsch_g33727	Bsch_g27285	Bsch_g35133	Bsch_g43666	Bsch_g31840	Bsch_g5153	Bsch_g54326	Bsch_g12328	Bsch_g49531	Bsch_g61553	Bsch_g12255	Bsch_g68289	Bsch_g48541	Bsch_g47590	Bsch_g16774	Bsch_g22498	Bsch_g18065	Bsch_g13457	Bsch_g14228	Bsch_g38731	Bsch_g36768	Bsch_g23208	Bsch_g39260	Bsch_g60832	Bsch_g62515	Bsch_g14334	Bsch_g38441	Bsch_g51101	Bsch_g15363	Bsch_g33247	Bsch_g60079	Bsch_g19665	Bsch_g41404	Bsch_g48565	Bsch_g33017	Bsch_g45478	Bsch_g292	Bsch_g18228	Bsch_g32446	Bsch_g18536	Bsch_g71812	Bsch_g41949	Bsch_g18747	Bsch_g61566	Bsch_g20525	Bsch_g38430	Bsch_g23428	Bsch_g50723	Bsch_g60407	Bsch_g33789	Bsch_g24348	Bsch_g24763	Bsch_g25406	Bsch_g49990	Bsch_g26472	Bsch_g68768	Bsch_g28315	Bsch_g28534	Bsch_g54839	Bsch_g31168	Bsch_g31999	Bsch_g32589	Bsch_g40108	Bsch_g42429	Bsch_g47304	Bsch_g50690	Bsch_g55735	Bsch_g56842	Bsch_g62600	Bsch_g67527	Avag_57330001
HG_22639	Bsch_g67297	Dpul_304819	Dpul_301477	Dpul_333878	Dpul_333884	Rcul_t18575
HG_27311	Skow_33626m	Smim_77447_TPA_inf_hypothetical_conserved_protein_1989_Amblyomma_variegatum_gi_325302840_tpg_DAA34444_7e_17_77_4	Isca_ISCW000035-PA	Znev_12392	Smim_17750_TPA_inf_hypothetical_conserved_protein_1989_Amblyomma_variegatum_gi_325302840_tpg_DAA34444_5e_05_45_4
HG_64691	Csav_002843	Ctel_194121
HG_22534	Bsch_g4868	Lgig_234305	Avag_66632001	Avag_01522001	Tspi_316968230	Lgig_228589
HG_56972	Lgig_138163	Bflo_260793460
HG_12919	Ctel_189456	Ctel_225582	Ctel_222797	Ctel_185386	Hrob_194166	Ctel_195577	Ctel_189877	Ctel_218473	Ctel_186587	Ctel_225795	Skow_08081m	Hrob_188224
HG_16478	Cgig_25005	Lgig_157604	Bflo_260821467	Pfuc_25359_1_19072_t1	Pfuc_126706_1_71738_t1	Skow_10335m	Ctel_205574	Ggal_038870	Smim_68208_PREDICTED_hypothetical_protein_Saccoglossus_kowalevskii_gi_291226560_ref_XP_002733268_6e_05_49_3
HG_14710	Bflo_260821021	Bflo_260793727	Bflo_260825245	Bflo_260821129	Cgig_13868	Bflo_260782745	Bflo_260799545	Bflo_260798086	Bflo_260796785	Bflo_261289673
HG_11934	Ctel_201783	Lgig_232384	Skow_41873m	Acar_00013003	Bflo_260822012	Ctel_224092	Drer_092810_signal_transducing_adaptor_family_member_2a_Source_ZFIN_Acc_ZDB_GENE_030131_5383_stap2a	Xtro_052120	Drer_043281_signal_transducing_adaptor_family_member_2b_Source_ZFIN_Acc_ZDB_GENE_040426_2540_stap2b	Hsap_Ensmbl0035720_signal_transducing_adaptor_family_member_1_Source_HGNC_Symbol_Acc_24133_STAP1	Xtro_054725	Ggal_019079	Hsap_Ensmbl0178078_signal_transducing_adaptor_family_member_2_Source_HGNC_Symbol_Acc_30430_STAP2	Spur_025790_Brdg1
HG_20195	Skow_21381m	Skow_12231m	Ctel_196756	Skow_30785m	Skow_06359m	Skow_15659m	Znev_15832
HG_10749	Skow_42670m	Skow_18403m	Skow_01001m	Skow_43137m	Skow_01000m	Drer_087392_Uncharacterized_protein_Source_UniProtKB_TrEMBL_Acc_E7F017_CU929143_1	Xtro_010786	Skow_41368m	Znev_18690	Ggal_000019	Skow_44770m	Lgig_173471	Skow_15093m	Bflo_260813256	Bflo_260791466	Znev_05419
HG_8125	Tcas_270003124	Smim_46057_RNA_binding_motif_protein_12_Homo_sapiens_gi_150439332_emb_CAO72112_4e_27_118	Dpul_307392	Pfuc_10703_1_02962_t1	Csav_001587	Cint_002125	Hsap_Ensmbl0244462_RNA_binding_motif_protein_12_Source_HGNC_Symbol_Acc_9898_RBM12	Rcul_t36270	Hrob_86251	Sman_129950_Rna_binding_protein_12_Sh3_ww_domain_anchor_protein_in_the_nucleus_Swan_putative_Source_UniProtKB_TrEMBL_Acc_G4LZ44	Sjap_0066250	Avag_03004001	Dmel_0035235_CG7879	Ctel_80388	Gsal_11053_rna_binding_protein_12	Hsap_Ensmbl0183808_RNA_binding_motif_protein_12B_Source_HGNC_Symbol_Acc_32310_RBM12B	Lgig_124453	Bmal_170596136	Cele_013703_Y106G6D_7_Protein_Y106G6D_7_Y106G6D_7_mRNA_complete_cds_Source_RefSeq_mRNA_Acc_NM_060270	Drer_055889_RNA_binding_motif_protein_12B_Source_HGNC_Symbol_Acc_32310_RBM12B_1_of_2	Avag_58113001	Cele_017761_F23H11_6_Protein_F23H11_6_F23H11_6_mRNA_complete_cds_Source_RefSeq_mRNA_Acc_NM_064892	Tspi_316977573	Emul_03277	Egra_00104
HG_11660	Xtro_056974	Spur_015082_Spur_015082	Skow_45862m	Smim_50391_PREDICTED_membrane_protein_FAM174B_Xenopus_Silurana_tropicalis_gi_301607523_ref_XP_002933354_5e_07_53_9	Ggal_024550	Ggal_032169	Mmar_MMa28136	Hsap_Ensmbl0174132_family_with_sequence_similarity_174_member_A_Source_HGNC_Symbol_Acc_24943_FAM174A	Dmel_0033232_CG12159	Acar_00004330	Xtro_055455	Xtro_061472	Hrob_175278	Bflo_260829791
HG_41929	Dpul_442947	Dpul_306742	Odio_005188001
HG_11186	Lgig_238582	Cgig_04442	Cgig_23910	Pfuc_10077_1_10070_t1	Pfuc_1888_1_22779_t1	Skow_09265m	Skow_19065m	Lgig_162113	Cgig_06890	Pfuc_10832_1_24806_t1	Pfuc_10832_1_24807_t1	Dmel_0052644_Mur11Da_Mucin_related_11Da_Source_FlyBase_0052644	Skow_09964m	Skow_21609m	Pfuc_194_1_07414_t1
HG_9984	Bsch_g68862	Bsch_g68925	Bsch_g41660	Bsch_g20450	Bsch_g26168	Bsch_g69680	Bsch_g43093	Bsch_g40505	Bsch_g56382	Bsch_g25687	Bsch_g58976	Bsch_g62201	Cgig_08761	Pfuc_291633_1_72247_t1	Bsch_g25148	Bsch_g50348	Mmar_MMa34329	Bsch_g70557
HG_7112	Spur_009548_Spur_009548	Bsch_g18649	Bflo_260835982	Ggal_020133	Lgig_232409	Acar_00017233	Znev_06234	Dpul_230879	Xtro_003901	Dmel_0039835_mRpL32_mitochondrial_ribosomal_protein_L32_Source_FlyBase_0039835	Skow_19703m	Emul_07531	Egra_02648	Egra_08227	Cele_016249_mrpl_32_Protein_MRPL_32_mrpl_32_mRNA_complete_cds_Source_RefSeq_mRNA_Acc_NM_066469	Bmal_170582353	Tcas_270002178	Smar_007093	Rcul_t43575	Ctel_228646	Smim_27235_mitochondrial_50S_ribosomal_protein_L32_putative_Pediculus_humanus_corporis_gi_242011675_ref_XP_002426573_1e_20_89_4	Pfuc_9412_1_24560_t1	Sjap_0031240	Sman_122490	Drer_060489_mitochondrial_ribosomal_protein_L32_Source_ZFIN_Acc_ZDB_GENE_060825_188_mrpl32	Hrob_174401	Gsal_9407_mitochondrial_ribosomal_protein_l32	Cgig_00074_39S_ribosomal_protein_L32_mitochondrial_Source_UniProtKB_TrEMBL_Acc_K1P224	Hmic_0756100	Isca_ISCW003386-PA	Hsap_Ensmbl0106591_mitochondrial_ribosomal_protein_L32_Source_HGNC_Symbol_Acc_14035_MRPL32
HG_7024	Xtro_062186	Rcul_t11984	Hmic_0143100	Tcas_270008592	Sman_147260_Ras_like_family_Source_UniProtKB_TrEMBL_Acc_G4VCN4	Spur_004496_Rrp22	Tspi_316967933	Sjap_0313490	Egra_07656	Emul_02412	Rcul_t41830	Cint_001472	Hmic_0067500	Hrob_124790	Rcul_t43605	Tspi_316962165	Acar_00020176	Dpul_98906	Gsal_15064_ras_like_protein_family_member_10b	Rcul_t11352	Gsal_12926_ras_family_member_b_like	Hmic_0986400	Hmic_0040600	Hmic_0773900	Hmic_0288800	Hmic_0333500	Hmic_0773000	Hmic_0931400	Hmic_0901300	Hmic_0287700	Hmic_0436200	Hmic_0697000
HG_33831	Cgig_24241	Pfuc_5780_1_23898_t1	Spur_011679_Spur_011679	Rcul_t22139
HG_5853	Cgig_25885_Nuclear_receptor_coactivator_1_Source_UniProtKB_TrEMBL_Acc_K1QHN7	Ctel_92183	Isca_ISCW017872-PA	Smar_003262	Smim_6938_nuclear_receptor_coactivator_putative_Ixodes_scapularis_gi_241244650_ref_XP_002402360_2e_100_362	Lgig_235614	Hsap_Ensmbl0124151_nuclear_receptor_coactivator_3_Source_HGNC_Symbol_Acc_7670_NCOA3	Acar_00000770	Spur_021430_Ncoa	Bflo_260827635	Acar_00016172	Smim_22756_nuclear_receptor_coactivator_putative_Ixodes_scapularis_gi_241244650_ref_XP_002402360_2e_155_502	Ggal_026768	Ggal_026767	Znev_05083	Hsap_Ensmbl0084676_nuclear_receptor_coactivator_1_Source_HGNC_Symbol_Acc_7668_NCOA1	Hsap_Ensmbl0140396_nuclear_receptor_coactivator_2_Source_HGNC_Symbol_Acc_7669_NCOA2	Tcas_270007579	Drer_077404_nuclear_receptor_coactivator_3_Source_ZFIN_Acc_ZDB_GENE_051107_8_ncoa3	Xtro_034772	Dpul_57330	Xtro_007533	Ggal_025120	Ggal_007263	Xtro_045770	Drer_018257_nuclear_receptor_coactivator_1_Source_ZFIN_Acc_ZDB_GENE_041001_175_ncoa1	Acar_00014888	Ggal_025117	Drer_017929_nuclear_receptor_coactivator_2_Source_ZFIN_Acc_ZDB_GENE_010406_3_ncoa2	Mmar_MMa33890	Tspi_316972170	Rcul_t06230	Skow_44474m	Pfuc_3976_1_01586_t1	Pfuc_914_1_29482_t1	Hrob_167640	Dmel_0041092_tai_taiman_Source_FlyBase_0041092	Znev_05082	Dpul_324493	Mmar_MMa46455	Pfuc_102308_1_42417_t1	Mmar_MMa18851	Mmar_MMa56275
HG_26895	Hmic_0188700	Egra_07284	Emul_10927	Gsal_4466_eukaryotic_translation_initiation_factor_3_subunit_j_like	Odio_007013001
HG_27534	Cgig_22667	Pfuc_2709_1_59008_t1	Pfuc_7588_1_09592_t1	Skow_35195m	Ctel_228418
HG_9726	Bflo_260827993	Cgig_07652	Cgig_06794	Spur_024689_Hypp_1123	Lgig_237883	Lgig_171851	Ctel_187815	Pfuc_26492_1_26309_t1	Skow_29565m	Cgig_27368	Pfuc_43802_1_63161_t1	Pfuc_40850_1_55790_t1	Pfuc_1772_1_08105_t1	Cgig_27367	Spur_024684_Hypp_1122	Hrob_180703	Ctel_200071	Hrob_178362	Skow_29602m
HG_19887	Bsch_g6210	Ggal_006773	Acar_00013282	Hsap_Ensmbl0185187_single_immunoglobulin_and_toll_interleukin_1_receptor_TIR_domain_Source_HGNC_Symbol_Acc_30575_SIGIRR	Drer_062204_single_immunoglobulin_and_toll_interleukin_1_receptor_TIR_domain_Source_ZFIN_Acc_ZDB_GENE_080303_3_sigirr	Znev_02354	Xtro_014667
HG_31420	Bsch_g16123	Bsch_g17829	Lgig_231759	Drer_092556_si_ch211_214j8_12_Source_ZFIN_Acc_ZDB_GENE_060526_102_si_ch211_214j8_12
HG_17814	Dpul_317497	Acar_00000218	Ggal_033978	Drer_079474_Myb_SANT_like_DNA_binding_domain_containing_2_Source_HGNC_Symbol_Acc_26266_MSANTD2	Xtro_058961	Xtro_059905	Hsap_Ensmbl0120458_Myb_SANT_like_DNA_binding_domain_containing_2_Source_HGNC_Symbol_Acc_26266_MSANTD2	Smim_2388_uncharacterized_protein_C11orf61_homolog_Gallus_gallus_gi_157954045_ref_NP_001103256_6e_12_71_6
HG_19477	Bflo_260831587	Isca_ISCW024555-PA	Cint_029709	Skow_13090m	Znev_11886	Lgig_124770	Pfuc_1248_1_36891_t1
HG_27260	Pfuc_22659_1_33279_t1	Mmar_MMa45576	Pfuc_32876_1_33862_t1	Pfuc_46424_1_19967_t1	Skow_04743m
HG_17509	Csav_019133	Pfuc_3070_1_59134_t1	Skow_43751m	Cgig_03286_Serine_threonine_protein_kinase_Nek1_Source_UniProtKB_TrEMBL_Acc_K1RMK7	Mmar_MMa33608
HG_23227	Cgig_17505	Pfuc_19447_1_33013_t1	Lgig_103856	Bflo_260808449	Bflo_260809540	Smar_005874
HG_20587	Ctel_202591	Spur_015063_Hypp_2184	Lgig_136703	Ctel_196755	Ctel_217060	Ctel_204239	Ctel_201584
HG_14628	Avag_16213001	Bsch_g31202	Bflo_260827961	Skow_06587m	Ctel_104651	Spur_000628_Ankrd53	Avag_25296001	Csav_007110	Acar_00004168	Odio_016441001
HG_22483	Znev_05020	Spur_028594_Spur_028594	Spur_018239_Spur_018239	Spur_026480_Spur_026480	Pfuc_226357_1_14257_t1	Spur_018613_Spur_018613
HG_7694	Cgig_04588_Zinc_finger_protein_Noc_Source_UniProtKB_TrEMBL_Acc_K1QHN5	Pfuc_473_1_15082_t1	Pfuc_473_1_15085_t1	Cgig_04589	Lgig_156395	Lgig_230146	Mmar_MMa07861	Tcas_270002778	Ctel_21565	Mmar_MMa30779	Lgig_176949	Znev_13675	Smar_007951	Isca_ISCW005133-PA	Znev_14368	Tcas_270002797	Spur_010405_Znf503	Smim_11275_zinc_finger_protein_putative_Ixodes_scapularis_gi_241238531_ref_XP_002401377_1e_62_222	Smim_55494_zinc_finger_protein_putative_Ixodes_scapularis_gi_241238531_ref_XP_002401377_2e_69_229	Dmel_0005771_noc_no_ocelli_Source_FlyBase_0005771	Lgig_211956	Dmel_0004858_elB_elbow_B_Source_FlyBase_0004858	Ctel_225552	Dpul_313437	Hrob_182220	Csav_007322	Dpul_98257	Hrob_171830
HG_16355	Cgig_00942_D_2_dopamine_receptor_Source_UniProtKB_TrEMBL_Acc_K1PLP7	Pfuc_1931_1_08178_t1	Cgig_05342	Pfuc_2632_1_51749_t1	Pfuc_1931_1_08176_t1	Pfuc_1931_1_08175_t1	Pfuc_2707_1_66431_t1	Bflo_260830481	Spur_021176_Adrb2L_13
HG_18082	Cgig_11542	Mmar_MMa36411	Spur_025976_Spur_025976	Isca_ISCW023402-PA	Bflo_260792699	Mmar_MMa09638	Smim_76420_neogenin_putative_Ixodes_scapularis_gi_241837595_ref_XP_002415183_4e_08_52_8	Smim_76428_76428
HG_11883	Cgig_27884	Pfuc_44_1_36253_t1	Lgig_228073	Ctel_168270	Skow_30366m	Xtro_055052	Drer_069328_si_dkey_12e7_1_Source_ZFIN_Acc_ZDB_GENE_050419_173_si_dkey_12e7_1	Hrob_188363	Spur_017166_Spur_017166	Bflo_260819096	Hrob_165663	Hrob_194458	Hrob_159456	Bflo_260813739
HG_14049	Cgig_05515	Spur_019429_Spur_019429	Spur_023622_Spur_023622	Spur_020524_Spur_020524	Cgig_21139	Spur_023977_Hypp_2701	Spur_025444_Spur_025444	Spur_014394_Hypp_2146	Spur_004373_Spur_004373	Spur_012966_Spur_012966	Pfuc_16345_1_25510_t1
HG_12289	Bsch_g28874	Drer_041340_mitochondrial_ribosomal_protein_L51_Source_HGNC_Symbol_Acc_14044_MRPL51	Acar_00006514	Bflo_260790339	Ggal_023269	Xtro_048921	Spur_026937_Spur_026937	Skow_41746m	Odio_003171001	Avag_35514001	Avag_06863001	Smim_16710_39S_ribosomal_protein_L51_putative_Ixodes_scapularis_gi_241292208_ref_XP_002407212_1e_26_106	Hsap_Ensmbl0111639_mitochondrial_ribosomal_protein_L51_Source_HGNC_Symbol_Acc_14044_MRPL51
HG_13169	Isca_ISCW005618-PA	Mmar_MMa40527	Dmel_0037379_CG10979	Xtro_048146	Ggal_014158	Bflo_260837487	Drer_039843_zinc_finger_protein_800b_Source_ZFIN_Acc_ZDB_GENE_040426_1166_znf800b	Drer_004594_zinc_finger_protein_800a_Source_ZFIN_Acc_ZDB_GENE_041008_151_znf800a	Tcas_270000799	Acar_00001397	Hsap_Ensmbl0048405_zinc_finger_protein_800_Source_HGNC_Symbol_Acc_27267_ZNF800	Odio_005408001
HG_44654	Cint_027899	Cint_027900	Smar_007361
HG_14080	Cgig_14584	Lgig_237287	Ctel_220528	Dpul_315772	Znev_04529	Hrob_173660	Isca_ISCW010187-PA	Skow_00054m	Smim_46663_hypothetical_protein_IscW_ISCW010187_Ixodes_scapularis_gi_241625221_ref_XP_002409412_2e_05_50_8	Smar_005705	Bflo_260803223
HG_46245	Dpul_302732	Smim_38048_AGAP001817_PA_Anopheles_gambiae_str_PEST_gi_333469956_gb_EAU75621_0_007_39_3	Skow_28020m
HG_10352	Bflo_260815353	Skow_40618m	Lgig_236766	Mmar_MMa11012	Smar_010980	Tcas_270007821	Znev_02359	Bmal_170578870	Ctel_223624	Ctel_196550	Smim_63897_PREDICTED_similar_to_N_acetyl_glucosamine_6_phosphate_isomerase_Tribolium_castaneum_gi_91083569_ref_XP_967824_2e_20_92_8	Spur_005835_Spur_005835	Isca_ISCW021807-PA	Dmel_0050404_Tango11_Transport_and_Golgi_organization_11_Source_FlyBase_0050404	Hrob_164357	Hrob_167670	Rcul_t46412
HG_6552	Cele_014210_ZK1067_4_Protein_ZK1067_4_ZK1067_4_mRNA_complete_cds_Source_RefSeq_mRNA_Acc_NM_063562	Bmal_170583479	Mmar_MMa42764	Mmar_MMa30244	Tspi_316976420	Pfuc_13921_1_46690_t1	Ctel_123938	Lgig_111142	Cgig_25224	Acar_00014428	Skow_31204m	Ggal_016515	Bflo_260831550	Drer_060034_transmembrane_protein_151B_Source_ZFIN_Acc_ZDB_GENE_070820_12_tmem151b	Xtro_054593	Drer_079878_si_ch73_387g8_1_Source_ZFIN_Acc_ZDB_GENE_131125_107_si_ch73_387g8_1	Drer_079908_transmembrane_protein_151A_Source_ZFIN_Acc_ZDB_GENE_091118_118_tmem151a	Acar_00017859	Xtro_000087	Ggal_014042	Drer_078627_si_dkey_13p1_4_Source_ZFIN_Acc_ZDB_GENE_131127_57_si_dkey_13p1_4	Hsap_Ensmbl0179292_transmembrane_protein_151A_Source_HGNC_Symbol_Acc_28497_TMEM151A	Drer_077986_transmembrane_protein_151A_Source_HGNC_Symbol_Acc_28497_TMEM151A_1_of_2	Isca_ISCW007683-PA	Znev_01031	Spur_011448_Tmem151bL	Rcul_t38202	Hsap_Ensmbl0178233_transmembrane_protein_151B_Source_HGNC_Symbol_Acc_21315_TMEM151B	Smim_82327_transmembrane_protein_151B_putative_Ixodes_scapularis_gi_241626283_ref_XP_002407891_9e_41_145	Rcul_t38210	Hsap_Ensmbl0272442_RP11_444E17_6	Smim_21743_PREDICTED_LOW_QUALITY_PROTEIN_transmembrane_protein_151B_like_Ailuropoda_melanoleuca_gi_301762488_ref_XP_002916727_2e_29_123	Gsal_4284_transmembrane_protein_151b	Egra_06629	Emul_09312	Hmic_0208900
HG_10111	Pfuc_1481_1_58527_t1	Bflo_260790995	Drer_041295_lens_intrinsic_membrane_protein_2_5_Source_ZFIN_Acc_ZDB_GENE_050320_94_lim2_5	Acar_00019017	Skow_00404m	Drer_015445_lens_intrinsic_membrane_protein_2_4_Source_ZFIN_Acc_ZDB_GENE_040718_104_lim2_4	Drer_068974_lens_intrinsic_membrane_protein_2_1_Source_ZFIN_Acc_ZDB_GENE_050522_398_lim2_1	Xtro_048087	Drer_037402_lens_intrinsic_membrane_protein_2_3_Source_ZFIN_Acc_ZDB_GENE_040718_327_lim2_3	Drer_059015_lens_intrinsic_membrane_protein_2_2_Source_ZFIN_Acc_ZDB_GENE_060124_1_lim2_2	Cint_022680	Acar_00010178	Hsap_Ensmbl0105370_lens_intrinsic_membrane_protein_2_19kDa_Source_HGNC_Symbol_Acc_6610_LIM2	Acar_00019244	Bflo_260790123	Xtro_062547	Hsap_Ensmbl0160318_claudin_domain_containing_2_Source_HGNC_Symbol_Acc_28511_CLDND2	Hsap_Ensmbl0269403_Uncharacterized_protein_Source_UniProtKB_TrEMBL_Acc_M0QXX7_CTD_2616J11_11
HG_34934	Dpul_109017	Skow_35203m	Mmar_MMa22213	Skow_19120m
HG_44380	Ctel_209988	Ctel_189947	Spur_004514_Hypp_1532
HG_34629	Ctel_200835	Bflo_260798062	Bflo_260798046	Bflo_260798108
HG_45260	Ctel_111058	Ctel_57100	Bflo_260811791
HG_34660	Ctel_209575	Ctel_227614	Hrob_161481	Skow_24909m
HG_31884	Skow_24935m	Bflo_260785311	Lgig_148316	Lgig_122985
HG_32049	Bsch_g3879	Bsch_g4974	Tspi_316962803	Rcul_t23927
HG_9453	Xtro_020001	Drer_026865_family_with_sequence_similarity_107_member_B_Source_ZFIN_Acc_ZDB_GENE_031030_12_fam107b	Acar_00000831	Xtro_018934	Drer_059399_Uncharacterized_protein_Source_UniProtKB_TrEMBL_Acc_E7F986_CR318593_1	Drer_086300_family_with_sequence_similarity_107_member_A_Source_HGNC_Symbol_Acc_30827_FAM107A	Mmar_MMa43883	Ggal_011549	Ggal_022704	Hsap_Ensmbl0065809_family_with_sequence_similarity_107_member_B_Source_HGNC_Symbol_Acc_23726_FAM107B	Lgig_60102	Cgig_28134	Hsap_Ensmbl0168309_family_with_sequence_similarity_107_member_A_Source_HGNC_Symbol_Acc_30827_FAM107A	Drer_075540_Uncharacterized_protein_Source_UniProtKB_TrEMBL_Acc_E7F0Q2_BX649498_2	Acar_00009911	Acar_00011147	Drer_079869_si_ch211_218o21_4_Source_ZFIN_Acc_ZDB_GENE_081104_178_si_ch211_218o21_4	Drer_078917_zgc_195245_Source_ZFIN_Acc_ZDB_GENE_081022_200_zgc_195245	Acar_00012649
HG_64960	Lgig_135876	Skow_00982m
HG_34081	Skow_40695m	Sjap_0128780	Sjap_0122970	Sjap_0125420
HG_23586	Lgig_149763	Acar_00013854	Ggal_036626	Hsap_Ensmbl0203756_transmembrane_protein_244_Source_HGNC_Symbol_Acc_21571_TMEM244	Drer_043847_transmembrane_protein_244_Source_ZFIN_Acc_ZDB_GENE_040724_54_tmem244	Skow_32715m
HG_23209	Lgig_234958	Spur_021177_Spur_021177	Skow_25881m	Skow_25880m	Skow_09742m	Pfuc_8877_1_31665_t1
HG_21618	Xtro_033970	Bsch_g11157	Spur_020770_Gen1L	Odio_003298001	Isca_ISCW020625-PA	Xtro_061140
HG_20569	Spur_027187_Hypp_2892	Lgig_173980	Lgig_156393	Lgig_156394	Lgig_128458	Lgig_156364	Skow_43954m
HG_20328	Znev_02405	Bflo_260834645	Dmel_0013983_imd_immune_deficiency_Source_FlyBase_0013983	Tcas_270015139	Dpul_313869	Smar_000319	Pfuc_1818_1_37126_t1
HG_8264	Drer_059032_Uncharacterized_protein_Source_UniProtKB_TrEMBL_Acc_H9GXJ2_CABZ01074888_1	Drer_092031_Uncharacterized_protein_Source_UniProtKB_TrEMBL_Acc_E9QI35_CU855820_2	Drer_074106_Uncharacterized_protein_Source_UniProtKB_TrEMBL_Acc_F1RDP1_BX323882_2	Drer_076139_si_dkey_71p21_13_Source_ZFIN_Acc_ZDB_GENE_090313_327_si_dkey_71p21_13	Drer_057886_Uncharacterized_protein_Source_UniProtKB_TrEMBL_Acc_F1RDV8_BX901922_1	Ggal_029698	Ggal_029699	Drer_069622_Uncharacterized_protein_Source_UniProtKB_TrEMBL_Acc_F1Q762_AL935044_1	Drer_069620_Uncharacterized_protein_Source_UniProtKB_TrEMBL_Acc_E7F8N4_BX323882_1	Drer_095381_Uncharacterized_protein_Source_UniProtKB_TrEMBL_Acc_F1QBL4_CR382337_2	Drer_007787_zgc_112965_Source_ZFIN_Acc_ZDB_GENE_050522_10_zgc_112965	Drer_069626_Uncharacterized_protein_Source_UniProtKB_TrEMBL_Acc_E7F8N3_CU855820_1	Drer_097468_si_ch73_1f23_1_Source_ZFIN_Acc_ZDB_GENE_131120_115_si_ch73_1f23_1	Drer_069625_Uncharacterized_protein_Source_UniProtKB_TrEMBL_Acc_F1Q761_CR382337_1	Drer_089208_Uncharacterized_protein_Source_UniProtKB_TrEMBL_Acc_E7EZV3_CABZ01055343_4	Drer_091661_Uncharacterized_protein_Source_UniProtKB_TrEMBL_Acc_H9GYS2_CABZ01074886_1	Drer_088829_Uncharacterized_protein_Source_UniProtKB_TrEMBL_Acc_E7F530_CU062482_1	Drer_087751_Uncharacterized_protein_Source_UniProtKB_TrEMBL_Acc_F1QBV2_CU210890_1	Drer_088324_Uncharacterized_protein_Source_UniProtKB_TrEMBL_Acc_E7F6J1_CABZ01055343_2	Ggal_040512	Drer_086932_Uncharacterized_protein_Source_UniProtKB_TrEMBL_Acc_F1QL22_BX470224_1	Drer_087523_Uncharacterized_protein_Source_UniProtKB_TrEMBL_Acc_F1QWT1_BX470224_2	Drer_087737_Uncharacterized_protein_Source_UniProtKB_TrEMBL_Acc_E7F5I6_CABZ01113191_1	Drer_096854_si_ch1073_144j5_2_Source_ZFIN_Acc_ZDB_GENE_131126_28_si_ch1073_144j5_2	Hrob_188643
HG_12914	Csav_004508	Cint_018142	Csav_004544	Csav_000169	Cint_018141	Cint_026207	Csav_004500	Cint_018143	Csav_004539	Cint_027881	Cint_024311	Rcul_t02493
HG_22055	Bflo_260801845	Ggal_019883	Xtro_060188	Ggal_039386	Znev_07986	Hsap_Ensmbl0109881_coiled_coil_domain_containing_34_Source_HGNC_Symbol_Acc_25079_CCDC34
HG_11729	Mmar_MMa17469	Smar_002385	Dpul_262904	Tcas_270007119	Dmel_0036742_CG7497	Znev_16521	Spur_020587_Ptger3	Smim_81918_PREDICTED_prostaglandin_E2_receptor_EP4_subtype_like_Apis_mellifera_gi_328792131_ref_XP_001120030_5e_23_100	Smim_70294_PREDICTED_prostaglandin_E2_receptor_EP4_subtype_like_Apis_mellifera_gi_328792131_ref_XP_001120030_2e_35_135	Mmar_MMa07718	Mmar_MMa40685	Dpul_119285	Smim_70296_PREDICTED_prostaglandin_E2_receptor_EP4_subtype_like_Apis_mellifera_gi_328792131_ref_XP_001120030_3e_11_65_9	Smim_70297_Prostaglandin_E2_receptor_EP4_subtype_Harpegnathos_saltator_gi_307199541_gb_EFN80142_7e_05_48_5
HG_3758	Bflo_260799503	Lgig_160629	Lgig_228278	Bflo_260824834	Xtro_028448	Acar_00011433	Ggal_010338	Drer_039881_Uncharacterized_protein_Source_UniProtKB_TrEMBL_Acc_E7F291_BX897684_1	Bflo_260799045	Bflo_260784066	Bflo_260784092	Drer_061600_transmembrane_protein_2_Source_ZFIN_Acc_ZDB_GENE_030131_2179_tmem2	Bflo_260800933	Pfuc_3716_1_16155_t1	Bflo_260799511	Bflo_260814918	Hsap_Ensmbl0103888_KIAA1199_Source_HGNC_Symbol_Acc_29213_KIAA1199	Bflo_260799497	Bflo_260799501	Bflo_260824689	Cgig_27649_Transmembrane_protein_2_Source_UniProtKB_TrEMBL_Acc_K1QC76	Ggal_033447	Ctel_223259	Ggal_024381	Ggal_037401	Cgig_27650_Transmembrane_protein_2_Source_UniProtKB_TrEMBL_Acc_K1QK92	Bflo_260799505	Xtro_028456	Lgig_228687	Pfuc_4462_1_37892_t1	Cgig_15182_Transmembrane_protein_2_Source_UniProtKB_TrEMBL_Acc_K1PJF5	Bflo_260815365	Xtro_014378	Lgig_168965	Acar_00012718	Bflo_260785897	Odio_008853001	Odio_000172001	Pfuc_664_1_50999_t1	Pfuc_11891_1_39251_t1	Cgig_26658_Transmembrane_protein_2_Source_UniProtKB_TrEMBL_Acc_K1RA63	Pfuc_1600_1_22671_t1	Drer_089816_KIAA1199_Source_HGNC_Symbol_Acc_29213_KIAA1199_2_of_2	Bflo_260832092	Pfuc_28548_1_04643_t1	Acar_00018114	Pfuc_2894_1_30275_t1	Pfuc_11723_1_03125_t1	Lgig_228688	Cgig_03099	Cgig_12882	Pfuc_5465_1_52547_t1	Cgig_27651_Transmembrane_protein_2_Source_UniProtKB_TrEMBL_Acc_K1QRR2	Pfuc_17601_1_69109_t1	Pfuc_1430_1_29723_t1	Pfuc_21198_1_25925_t1	Pfuc_104377_1_35273_t1	Pfuc_2160_1_30009_t1	Pfuc_5311_1_16626_t1	Pfuc_2160_1_30008_t1	Pfuc_3716_1_16156_t1	Pfuc_41559_1_34204_t1	Hsap_Ensmbl0135048_transmembrane_protein_2_Source_HGNC_Symbol_Acc_11869_TMEM2	Pfuc_160703_1_14011_t1	Pfuc_105460_1_35284_t1	Bflo_260799499	Pfuc_180761_1_64701_t1
HG_10608	Ctel_222668	Skow_34308m	Cgig_07309	Ctel_212668	Ctel_189747	Ctel_195184	Ctel_208755	Ctel_189749	Ctel_189717	Hrob_168259	Ctel_186168	Ctel_203142	Ctel_209285	Ctel_202782	Ctel_224484	Skow_14826m
HG_8135	Bsch_g43406	Bsch_g44034	Bsch_g56346	Bsch_g44825	Bsch_g55295	Lgig_99729	Lgig_99740	Bsch_g63757	Bsch_g2799	Lgig_99728	Lgig_100787	Bsch_g33610	Bsch_g47338	Smar_011264	Bsch_g61004	Bsch_g57274	Cint_020349	Bsch_g56783	Lgig_160037	Cgig_00343	Cgig_26492	Cgig_13771	Smar_002443	Pfuc_13247_1_03336_t1	Smar_003254
HG_14062	Mmar_MMa07379	Drer_038814_myosin_VIIA_and_Rab_interacting_protein_Source_ZFIN_Acc_ZDB_GENE_080123_1_myrip	Hsap_Ensmbl0170011_myosin_VIIA_and_Rab_interacting_protein_Source_HGNC_Symbol_Acc_19156_MYRIP	Xtro_031487	Ggal_019458	Acar_00003990	Acar_00004387	Ggal_036782	Drer_075706_myosin_VIIA_and_Rab_interacting_protein_Source_HGNC_Symbol_Acc_19156_MYRIP_2_of_2	Hsap_Ensmbl0168314_myelin_associated_oligodendrocyte_basic_protein_Source_HGNC_Symbol_Acc_7189_MOBP	Spur_013358_Serrp9
HG_44531	Skow_38715m	Bflo_260806109	Ctel_55497
HG_48090	Spur_027958_Hypp_2924	Spur_013946_Spur_013946	Pfuc_18643_1_69208_t1
HG_41891	Bsch_g8508	Pfuc_33081_1_12131_t1	Pfuc_96668_1_56892_t1
[truncated: 167,965 more chars]
