# Supplementary material for: Reconstruction of the ancestral metazoan genome reveals an increase in genomic novelty
Source: Nat Commun. 2018 Apr 30;9:1730. doi: 10.1038/s41467-018-04136-5 (PMC5928047; doi:10.1038/s41467-018-04136-5)
Supplement: Supplementary file 13 — Supplementary Data 10 [file 41467_2018_4136_MOESM13_ESM.zip › Node 6 - Bilateria/Bilateria Novel annotated genes.out]

HG_14821	
Hsap_Ensmbl0104689_tumor_necrosis_factor_receptor_superfamily_member_10a_Source_HGNC_Symbol_Acc_11904_TNFRSF10A	Hsap_Ensmbl0173530_tumor_necrosis_factor_receptor_superfamily_member_10d_decoy_with_truncated_death_domain_Source_HGNC_Symbol_Acc_11907_TNFRSF10D	
Drer_004451_tumor_necrosis_factor_receptor_superfamily_member_a_Source_ZFIN_Acc_ZDB_GENE_010802_1_tnfrsfa	Drer_004392_hematopoietic_death_receptor_Source_ZFIN_Acc_ZDB_GENE_030826_5_hdr	

HG_16179	
Dmel_0052054_CG32054	Dmel_0036066_CG14160	Dmel_0038416_CG17930	Dmel_0262008_CG42826	Dmel_0038414_CG6901	Dmel_0052053_CG32053	Dmel_0038415_CG17929	Dmel_0262007_CG42825	

HG_13772	
Cgig_19820	
Spur_007643_Hypp_1739	

HG_18003	
Cgig_01336	
Spur_006397_Hypp_479	Spur_023786_Hypp_1097	

HG_10755	
Hsap_Ensmbl0160284_spermatogenesis_and_centriole_associated_1_like_Source_HGNC_Symbol_Acc_1298_SPATC1L	Hsap_Ensmbl0186583_spermatogenesis_and_centriole_associated_1_Source_HGNC_Symbol_Acc_30510_SPATC1	
Cgig_18058_Speriolin_Source_UniProtKB_TrEMBL_Acc_K1QC69	Cgig_01055	
Spur_013382_Hypp_714	

HG_14106	
This group of homology does not contain any annotated genome

HG_45527	
This group of homology does not contain any annotated genome

HG_10104	
Cgig_04338_Histone_H4_transcription_factor_Source_UniProtKB_TrEMBL_Acc_K1Q5Q9	

HG_43493	
Spur_018813_Sm37_Spicule_matrix_protein_Source_UniProtKB_TrEMBL_Acc_O76450	

HG_1791	
Hsap_Ensmbl0118523_connective_tissue_growth_factor_Source_HGNC_Symbol_Acc_2500_CTGF	Hsap_Ensmbl0142871_cysteine_rich_angiogenic_inducer_61_Source_HGNC_Symbol_Acc_2654_CYR61	Hsap_Ensmbl0136999_nephroblastoma_overexpressed_Source_HGNC_Symbol_Acc_7885_NOV	Hsap_Ensmbl0266134_WNT1_inducible_signaling_pathway_protein_3_Source_HGNC_Symbol_Acc_12771_WISP3	Hsap_Ensmbl0064205_WNT1_inducible_signaling_pathway_protein_2_Source_HGNC_Symbol_Acc_12770_WISP2	Hsap_Ensmbl0112761_WNT1_inducible_signaling_pathway_protein_3_Source_HGNC_Symbol_Acc_12771_WISP3	Hsap_Ensmbl0104415_WNT1_inducible_signaling_pathway_protein_1_Source_HGNC_Symbol_Acc_12769_WISP1	
Dmel_0052183_Ccn_Ccn_Source_FlyBase_0052183	
Cgig_28121_Connective_tissue_growth_factor_Source_UniProtKB_TrEMBL_Acc_K1QNP5	
Drer_042934_connective_tissue_growth_factor_a_Source_ZFIN_Acc_ZDB_GENE_030131_102_ctgfa	Drer_023062_cysteine_rich_angiogenic_inducer_61_Source_ZFIN_Acc_ZDB_GENE_040426_3_cyr61	Drer_027360_si_ch211_106h11_3_Source_ZFIN_Acc_ZDB_GENE_050208_296_si_ch211_106h11_3	Drer_070586_connective_tissue_growth_factor_b_Source_ZFIN_Acc_ZDB_GENE_070705_82_ctgfb	Drer_035422_cysteine_rich_angiogenic_inducer_61_like_1_Source_ZFIN_Acc_ZDB_GENE_050417_136_cyr61l1	Drer_076685_WNT1_inducible_signaling_pathway_protein_1b_Source_ZFIN_Acc_ZDB_GENE_080220_16_wisp1b	Drer_054331_WNT1_inducible_signaling_pathway_protein_1a_Source_ZFIN_Acc_ZDB_GENE_070705_178_wisp1a	Drer_093315_cysteine_rich_angiogenic_inducer_61_like_2_Source_ZFIN_Acc_ZDB_GENE_060404_5_cyr61l2	Drer_071048_WNT1_inducible_signaling_pathway_protein_3_Source_ZFIN_Acc_ZDB_GENE_041001_86_wisp3	Drer_077882_WNT1_inducible_signaling_pathway_protein_2_Source_ZFIN_Acc_ZDB_GENE_060223_1_wisp2	
Smim_g76180_t1_PREDICTED_protein_NOV_homolog_Xenopus_Silurana_tropicalis_gi_301617169_ref_XP_002938019_2e_12_72_0	Smim_27762_PREDICTED_similar_to_connective_tissue_growth_factor_Ciona_intestinalis_gi_198435966_ref_XP_002131922_4e_20_92_0	
Gsal_8456_connective_tissue_growth_factor	

HG_33942	
Spur_001042_Spur_001042	Spur_001043_Spur_001043	

HG_74368	
This group of homology does not contain any annotated genome

HG_64953	
This group of homology does not contain any annotated genome

HG_25813	
Smim_52157_transposase_Strongylocentrotus_purpuratus_gi_94470471_gb_ABF20546_2e_09_63_9	Smim_78005_PREDICTED_general_transcription_factor_II_I_repeat_domain_containing_protein_like_Danio_rerio_gi_292619751_ref_XP_002664076_3e_06_51_2	

HG_26596	
Cgig_17996_Zinc_finger_CW_type_PWWP_domain_protein_1_like_protein_Source_UniProtKB_TrEMBL_Acc_K1QUL1	

HG_8870	
This group of homology does not contain any annotated genome

HG_26524	
This group of homology does not contain any annotated genome

HG_1445	
Hsap_Ensmbl0008438_peptidoglycan_recognition_protein_1_Source_HGNC_Symbol_Acc_8904_PGLYRP1	Hsap_Ensmbl0159527_peptidoglycan_recognition_protein_3_Source_HGNC_Symbol_Acc_30014_PGLYRP3	Hsap_Ensmbl0161031_peptidoglycan_recognition_protein_2_Source_HGNC_Symbol_Acc_30013_PGLYRP2	Hsap_Ensmbl0163218_peptidoglycan_recognition_protein_4_Source_HGNC_Symbol_Acc_30015_PGLYRP4	
Dmel_0043575_PGRP_SC2_PGRP_SC2_Source_FlyBase_0043575	Dmel_0030310_PGRP_SA_Peptidoglycan_recognition_protein_SA_Source_FlyBase_0030310	Dmel_0035976_PGRP_LC_Peptidoglycan_recognition_protein_LC_Source_FlyBase_0035976	Dmel_0030695_PGRP_LE_Peptidoglycan_recognition_protein_LE_Source_FlyBase_0030695	Dmel_0033327_PGRP_SC1b_PGRP_SC1b_Source_FlyBase_0033327	Dmel_0037906_PGRP_LB_Peptidoglycan_recognition_protein_LB_Source_FlyBase_0037906	Dmel_0035806_PGRP_SD_PGRP_SD_Source_FlyBase_0035806	Dmel_0035977_PGRP_LF_Peptidoglycan_recognition_protein_LF_Source_FlyBase_0035977	Dmel_0043578_PGRP_SB1_PGRP_SB1_Source_FlyBase_0043578	Dmel_0035975_PGRP_LA_Peptidoglycan_recognition_protein_LA_Source_FlyBase_0035975	Dmel_0043577_PGRP_SB2_PGRP_SB2_Source_FlyBase_0043577	Dmel_0260458_PGRP_LD_Peptidoglycan_recognition_protein_LD_Source_FlyBase_0260458	
Cgig_09905_Peptidoglycan_recognition_protein_Source_UniProtKB_TrEMBL_Acc_K1RK66	Cgig_01975_N_acetylmuramoyl_L_alanine_amidase_Source_UniProtKB_TrEMBL_Acc_K1PUK2	Cgig_27187_Peptidoglycan_recognition_protein_SC2_Source_UniProtKB_TrEMBL_Acc_K1QBK4	Cgig_27186_N_acetylmuramoyl_L_alanine_amidase_Source_UniProtKB_TrEMBL_Acc_K1Q480	Cgig_27188_N_acetylmuramoyl_L_alanine_amidase_Source_UniProtKB_TrEMBL_Acc_K1QXC7	Cgig_01545_Peptidoglycan_recognition_protein_Source_UniProtKB_TrEMBL_Acc_K1RGZ5	Cgig_28092_N_acetylmuramoyl_L_alanine_amidase_Source_UniProtKB_TrEMBL_Acc_K1RB69	Cgig_28827_Peptidoglycan_recognition_protein_SC2_Source_UniProtKB_TrEMBL_Acc_K1S629	Cgig_25288_Peptidoglycan_recognition_protein_Source_UniProtKB_TrEMBL_Acc_K1RBE8	
Drer_015626_peptidoglycan_recognition_protein_6_Source_ZFIN_Acc_ZDB_GENE_071227_2_pglyrp6	Drer_062998_peptidoglycan_recognition_protein_2_Source_ZFIN_Acc_ZDB_GENE_071227_1_pglyrp2	Drer_068382_peptidoglycan_recognition_protein_5_Source_ZFIN_Acc_ZDB_GENE_050419_71_pglyrp5	
Spur_023247_Pgrp1	Spur_000222_Pgrp3	Spur_003882_Pgrp4	Spur_007946_Pgrp2	
Smim_38152_peptidoglycan_recognition_protein_putative_Ixodes_scapularis_gi_241696477_ref_XP_002413091_2e_63_205	Smim_21872_peptidoglycan_recognition_protein_putative_Ixodes_scapularis_gi_241696477_ref_XP_002413091_5e_60_196	Smim_21866_peptidoglycan_recognition_protein_precursor_Euprymna_scolopes_gi_63033995_gb_AAY27974_4e_60_196	Smim_21876_peptidoglycan_recognition_protein_putative_Ixodes_scapularis_gi_241696477_ref_XP_002413091_2e_54_182	Smim_21871_peptidoglycan_recognition_protein_putative_Ixodes_scapularis_gi_241696477_ref_XP_002413091_3e_43_155	Smim_21874_peptidoglycan_recognition_protein_putative_Ixodes_scapularis_gi_241696477_ref_XP_002413091_2e_48_166	Smim_45406_peptidoglycan_recognition_protein_putative_Ixodes_scapularis_gi_241696477_ref_XP_002413091_3e_46_160	

HG_22627	
Hsap_Ensmbl0156265_MAP3K7_C_terminal_like_Source_HGNC_Symbol_Acc_16457_MAP3K7CL	
Drer_069143_map3k7_C_terminal_like_Source_ZFIN_Acc_ZDB_GENE_091204_239_map3k7cl	

HG_8653	
Hsap_Ensmbl0152409_junction_mediating_and_regulatory_protein_p53_cofactor_Source_HGNC_Symbol_Acc_28916_JMY	Hsap_Ensmbl0156232_WAS_protein_homolog_associated_with_actin_golgi_membranes_and_microtubules_Source_HGNC_Symbol_Acc_30493_WHAMM	
Cgig_26695_Junction_mediating_and_regulatory_protein_Source_UniProtKB_TrEMBL_Acc_K1S5K7	
Drer_092836_junction_mediating_and_regulatory_protein_p53_cofactor_Source_ZFIN_Acc_ZDB_GENE_040426_2433_jmy	
Spur_024695_JmyL	
Smim_33287_PREDICTED_WASP_homolog_associated_protein_with_actin_membranes_and_microtubules_like_Danio_rerio_gi_326675877_ref_XP_001334115_4_1e_43_170	

HG_26114	
This group of homology does not contain any annotated genome

HG_14739	
Gsal_13603_bai1_associated_protein_3	

HG_12979	
Drer_094775_si_dkey_11d20_1_Source_ZFIN_Acc_ZDB_GENE_070705_291_si_dkey_11d20_1	Drer_097251_si_dkey_106c17_2_Source_ZFIN_Acc_ZDB_GENE_060503_612_si_dkey_106c17_2	Drer_094994_si_dkey_106c17_2_Source_ZFIN_Acc_ZDB_GENE_060503_612_si_dkey_106c17_2	Drer_097148_si_ch73_21b16_1_Source_ZFIN_Acc_ZDB_GENE_131119_55_si_ch73_21b16_1	Drer_094518_si_ch211_125e6_8_Source_ZFIN_Acc_ZDB_GENE_070912_42_si_ch211_125e6_8	Drer_087531_zgc_172014_Source_ZFIN_Acc_ZDB_GENE_080215_22_zgc_172014	Drer_089556_si_busm1_180g5_7_Source_ZFIN_Acc_ZDB_GENE_030616_256_si_busm1_180g5_7	

HG_14875	
Dmel_0036900_CG8765	Dmel_0032858_CG10949	Dmel_0039350_jigr1_jing_interacting_gene_regulatory_1_Source_FlyBase_0039350	Dmel_0040465_Dip3_Dorsal_interacting_protein_3_Source_FlyBase_0040465	
Cele_022608_madf_9_Protein_CC8_1_CC8_1_mRNA_complete_cds_Source_RefSeq_mRNA_Acc_NM_067989	
Spur_005364_Adf1L	

HG_7681	
Cgig_09456	Cgig_10461	Cgig_10460	Cgig_10109	

HG_12569	
Hsap_Ensmbl0171033_protein_kinase_cAMP_dependent_catalytic_inhibitor_alpha_Source_HGNC_Symbol_Acc_9017_PKIA	Hsap_Ensmbl0135549_protein_kinase_cAMP_dependent_catalytic_inhibitor_beta_Source_HGNC_Symbol_Acc_9018_PKIB	Hsap_Ensmbl0168734_protein_kinase_cAMP_dependent_catalytic_inhibitor_gamma_Source_HGNC_Symbol_Acc_9019_PKIG	
Drer_053110_protein_kinase_cAMP_dependent_catalytic_inhibitor_beta_Source_ZFIN_Acc_ZDB_GENE_041014_312_pkib	Drer_086471_protein_kinase_cAMP_dependent_catalytic_inhibitor_gamma_Source_ZFIN_Acc_ZDB_GENE_050302_97_pkig	

HG_11922	
Smim_26532_hCG2037024_Homo_sapiens_gi_119592970_gb_EAW72564_2e_11_68_6	Smim_5065_5065	

HG_15104	
Hsap_LRG_103_regulatory_factor_X_associated_protein_Source_HGNC_Symbol_Acc_9988_LRG_103	
Cgig_12197	
Drer_076891_regulatory_factor_X_associated_protein_Source_ZFIN_Acc_ZDB_GENE_091204_321_rfxap	
Spur_007987_Spur_007987	

HG_7288	
Hsap_Ensmbl0187033_sterile_alpha_motif_domain_containing_7_Source_HGNC_Symbol_Acc_25394_SAMD7	Hsap_Ensmbl0187634_sterile_alpha_motif_domain_containing_11_Source_HGNC_Symbol_Acc_28706_SAMD11	
Drer_077852_sterile_alpha_motif_domain_containing_11_Source_ZFIN_Acc_ZDB_GENE_060428_2_samd11	Drer_060354_sterile_alpha_motif_domain_containing_7_Source_ZFIN_Acc_ZDB_GENE_070912_549_samd7	
Spur_022541_Samd11	
Smim_3946_AGAP010158_PA_Anopheles_gambiae_str_PEST_gi_158299205_ref_XP_319327_2e_25_112	

HG_7464	
Hsap_Ensmbl0101405_oxytocin_neurophysin_I_prepropeptide_Source_HGNC_Symbol_Acc_8528_OXT	Hsap_LRG_715_arginine_vasopressin_Source_HGNC_Symbol_Acc_894_LRG_715	
Cgig_28432_Conopressin_neurophysin_Source_UniProtKB_TrEMBL_Acc_K1S2W0	
Drer_058567_arginine_vasopressin_Source_ZFIN_Acc_ZDB_GENE_030407_2_avp	Drer_042845_oxytocin_Source_ZFIN_Acc_ZDB_GENE_030407_1_oxt	
Spur_006899_Enp	Spur_030074_Ngfffap	

HG_10463	
Dmel_0036259_CG9760	
Cgig_23038	Cgig_24303	

HG_10158	
Dmel_0035088_CG3776	
Smim_2508_AGAP009891_PA_Anopheles_gambiae_str_PEST_gi_158298862_ref_XP_319011_4_6e_53_183	

HG_43339	
This group of homology does not contain any annotated genome

HG_40522	
This group of homology does not contain any annotated genome

HG_66767	
Hsap_Ensmbl0127329_protein_tyrosine_phosphatase_receptor_type_B_Source_HGNC_Symbol_Acc_9665_PTPRB	

HG_9088	
Dmel_0043903_dome_domeless_Source_FlyBase_0043903	Dmel_0031055_et_eye_transformer_Source_FlyBase_0031055	
Spur_018475_Fn3_Igf_5	
Smim_19027_Cytokine_receptor_Camponotus_floridanus_gi_307182706_gb_EFN69830_2e_96_349	Smim_59269_Cytokine_receptor_Camponotus_floridanus_gi_307182706_gb_EFN69830_6e_23_113	Smim_58857_3_Cytokine_receptor_Camponotus_floridanus_gi_307182707_gb_EFN69831_5e_26_118	Smim_59259_Cytokine_receptor_Camponotus_floridanus_gi_307182706_gb_EFN69830_6e_23_109	Smim_59267_Cytokine_receptor_Harpegnathos_saltator_gi_307194514_gb_EFN76806_2e_21_98_2	Smim_66998_66998	

HG_20608	
This group of homology does not contain any annotated genome

HG_23287	
Spur_000299_RasaL2	
Smim_68283_PREDICTED_ras_GTPase_activating_protein_SynGAP_Mus_musculus_gi_309263645_ref_XP_003086098_2e_06_56_6	

HG_7876	
This group of homology does not contain any annotated genome

HG_7964	
Dmel_0033252_CG12769	
Cgig_06947_Zinc_finger_protein_Pegasus_Source_UniProtKB_TrEMBL_Acc_K1R3F5	Cgig_20807	
Smim_78315_zinc_finger_protein_putative_Ixodes_scapularis_gi_241053661_ref_XP_002407610_4e_32_137	
Sman_009020_Putative_rac_guanyl_nucleotide_exchange_factor_Source_UniProtKB_TrEMBL_Acc_G4VIG1	
Gsal_124_rac_guanyl_nucleotide_exchange_factor	

HG_17295	
Cgig_23241_Endo_1_3_4_beta_glucanase_1_Source_UniProtKB_TrEMBL_Acc_K1QKQ7	Cgig_21266	
Spur_008762_Hypp_36	Spur_014921_Hypp_2179	

HG_18175	
This group of homology does not contain any annotated genome

HG_13872	
Cgig_18766_Myosin_XVIIIa_Source_UniProtKB_TrEMBL_Acc_K1R1Z3	
Spur_027305_Myo18a_3	
Gsal_13301_isoform_a	

HG_20334	
Cgig_17725	Cgig_17727	

HG_11871	
Cgig_21222	
Spur_013482_Spur_013482	
Smim_19397_hypothetical_secreted_protein_Hottentotta_judaicus_gi_324497857_gb_ADY39577_6e_18_85_9	

HG_7191	
Hsap_Ensmbl0183844_family_with_sequence_similarity_3_member_B_Source_HGNC_Symbol_Acc_1253_FAM3B	Hsap_Ensmbl0198643_family_with_sequence_similarity_3_member_D_Source_HGNC_Symbol_Acc_18665_FAM3D	Hsap_Ensmbl0196937_family_with_sequence_similarity_3_member_C_Source_HGNC_Symbol_Acc_18664_FAM3C	
Drer_070675_family_with_sequence_similarity_3_member_A_Source_ZFIN_Acc_ZDB_GENE_040426_1772_fam3a	Drer_056152_family_with_sequence_similarity_3_member_C_Source_ZFIN_Acc_ZDB_GENE_030131_6137_fam3c	Drer_045824_zgc_101783_Source_ZFIN_Acc_ZDB_GENE_040912_48_zgc_101783	Drer_091625_si_dkeyp_67f1_2_Source_ZFIN_Acc_ZDB_GENE_050809_90_si_dkeyp_67f1_2	

HG_13052	
Dmel_0032886_CG9328	
Smim_54439_ACYPI006634_Acyrthosiphon_pisum_gi_239790055_dbj_BAH71613_3e_29_114	Smim_29568_PREDICTED_similar_to_CG9328_CG9328_PA_Tribolium_castaneum_gi_91091106_ref_XP_968921_4e_12_69_7	Smim_53168_53168	

HG_45522	
Spur_017658_Hypp_2997	

HG_10340	
Hsap_Ensmbl0132975_G_protein_coupled_receptor_12_Source_HGNC_Symbol_Acc_4466_GPR12	Hsap_Ensmbl0181773_G_protein_coupled_receptor_3_Source_HGNC_Symbol_Acc_4484_GPR3	Hsap_Ensmbl0146360_G_protein_coupled_receptor_6_Source_HGNC_Symbol_Acc_4515_GPR6	
Drer_094860_si_ch211_199g17_3_Source_ZFIN_Acc_ZDB_GENE_060503_489_si_ch211_199g17_3	Drer_060400_si_ch73_362m14_3_Source_ZFIN_Acc_ZDB_GENE_120215_99_si_ch73_362m14_3	Drer_036560_si_dkey_24g18_3_Source_ZFIN_Acc_ZDB_GENE_081104_390_si_dkey_24g18_3	Drer_062934_G_protein_coupled_receptor_12_Source_ZFIN_Acc_ZDB_GENE_100209_3_gpr12	

HG_5891	
Cgig_07622_Protein_YNG1_Source_UniProtKB_TrEMBL_Acc_K1R5V6	Cgig_24316	Cgig_07797	Cgig_03101	Cgig_03102	Cgig_10211	Cgig_07798	Cgig_22369	
Spur_003871_Hypp_1485	Spur_008074_Hypp_30	Spur_012167_Hypp_672	Spur_006288_Hypp_1651	Spur_016755_Spur_016755	

HG_42472	
This group of homology does not contain any annotated genome

HG_6517	
Hsap_Ensmbl0134504_potassium_channel_tetramerization_domain_containing_1_Source_HGNC_Symbol_Acc_18249_KCTD1	Hsap_Ensmbl0153885_potassium_channel_tetramerization_domain_containing_15_Source_HGNC_Symbol_Acc_23297_KCTD15	
Dmel_0034636_CG10440	
Cgig_17926_BTB_POZ_domain_containing_protein_kctd15_Source_UniProtKB_TrEMBL_Acc_K1PX85	
Drer_074056_potassium_channel_tetramerisation_domain_containing_1_Source_ZFIN_Acc_ZDB_GENE_040724_194_kctd1	Drer_045893_potassium_channel_tetramerisation_domain_containing_15a_Source_ZFIN_Acc_ZDB_GENE_041010_105_kctd15a	Drer_058255_potassium_channel_tetramerization_domain_containing_15_Source_HGNC_Symbol_Acc_23297_KCTD15_2_of_2	
Spur_013726_Kctd15	
Smim_17287_PREDICTED_BTB_POZ_domain_containing_protein_KCTD15_like_Apis_mellifera_gi_328785843_ref_XP_394688_4_4e_122_367	
Sman_159700_Putative_potassium_channel_tetramerization_domain_containing_Source_UniProtKB_TrEMBL_Acc_G4VIP3	

HG_6605	
This group of homology does not contain any annotated genome

HG_25985	
This group of homology does not contain any annotated genome

HG_27504	
Cgig_20211	

HG_4790	
Spur_020675_Spur_020675	

HG_19857	
This group of homology does not contain any annotated genome

HG_8663	
Hsap_Ensmbl0122085_MTERF_domain_containing_2_Source_HGNC_Symbol_Acc_28785_MTERFD2	
Dmel_0031419_CG15390	
Cgig_05213_mTERF_domain_containing_protein_2_Source_UniProtKB_TrEMBL_Acc_K1QKS0	
Cele_010771_K11D2_5_Protein_K11D2_5_K11D2_5_mRNA_complete_cds_Source_RefSeq_mRNA_Acc_NM_001026397	
Drer_079124_MTERF_domain_containing_2_Source_HGNC_Symbol_Acc_28785_MTERFD2	
Spur_024690_Spur_024690	
Smim_67146_mTERF_domain_containing_protein_putative_Ixodes_scapularis_gi_241638822_ref_XP_002410772_3e_15_76_3	

HG_66370	
This group of homology does not contain any annotated genome

HG_14903	
Hsap_Ensmbl0180878_chromosome_11_open_reading_frame_42_Source_HGNC_Symbol_Acc_28541_C11orf42	
Cgig_10525	

HG_8446	
Cele_008298_C54D10_3_Protein_C54D10_3_C54D10_3_mRNA_complete_cds_Source_RefSeq_mRNA_Acc_NM_073715	Cele_016731_C46H11_7_Protein_C46H11_7_C46H11_7_mRNA_complete_cds_Source_RefSeq_mRNA_Acc_NM_059106	Cele_016732_phat_1_Protein_PHAT_1_phat_1_mRNA_complete_cds_Source_RefSeq_mRNA_Acc_NM_059107	Cele_018619_F48G7_8_Protein_F48G7_8_F48G7_8_mRNA_complete_cds_Source_RefSeq_mRNA_Acc_NM_070869	Cele_018616_F48G7_5_Protein_F48G7_5_F48G7_5_mRNA_complete_cds_Source_RefSeq_mRNA_Acc_NM_070866	Cele_015756_C14C6_2_Protein_C14C6_2_C14C6_2_mRNA_complete_cds_Source_RefSeq_mRNA_Acc_NM_070845	Cele_015759_C14C6_5_Protein_C14C6_5_C14C6_5_mRNA_complete_cds_Source_RefSeq_mRNA_Acc_NM_070837	Cele_016733_phat_2_Protein_PHAT_2_phat_2_mRNA_complete_cds_Source_RefSeq_mRNA_Acc_NM_059108	Cele_044315_F41G3_20_Protein_F41G3_20_F41G3_20_mRNA_complete_cds_Source_RefSeq_mRNA_Acc_NM_001026986	Cele_044317_F41G3_19_Protein_F41G3_19_Source_RefSeq_peptide_Acc_NP_001022156	Cele_018618_F48G7_7_Protein_F48G7_7_F48G7_7_mRNA_complete_cds_Source_RefSeq_mRNA_Acc_NM_070868	Cele_008841_F15A4_6_Protein_F15A4_6_F15A4_6_mRNA_complete_cds_Source_RefSeq_mRNA_Acc_NM_064257	Cele_018303_F41G3_10_Protein_F41G3_10_F41G3_10_mRNA_complete_cds_Source_RefSeq_mRNA_Acc_NM_062978	Cele_044316_F41G3_21_Protein_F41G3_21_F41G3_21_mRNA_complete_cds_Source_RefSeq_mRNA_Acc_NM_001026987	Cele_013090_Y51B9A_8_Protein_Y51B9A_8_Y51B9A_8_mRNA_complete_cds_Source_RefSeq_mRNA_Acc_NM_063602	Cele_014037_ZK643_6_Protein_ZK643_6_ZK643_6_mRNA_complete_cds_Source_RefSeq_mRNA_Acc_NM_066580	Cele_013027_Y49A3A_4_Protein_Y49A3A_4_Y49A3A_4_mRNA_complete_cds_Source_RefSeq_mRNA_Acc_NM_074161	

HG_14734	
Hsap_Ensmbl0066697_Myb_SANT_like_DNA_binding_domain_containing_3_Source_HGNC_Symbol_Acc_23370_MSANTD3	

HG_16325	
Cgig_16313_CASP8_associated_protein_2_Source_UniProtKB_TrEMBL_Acc_K1QHH3	
Drer_022718_CASP8_associated_protein_2_Source_ZFIN_Acc_ZDB_GENE_030826_8_casp8ap2	
Spur_004914_Spur_004914	

HG_20283	
This group of homology does not contain any annotated genome

HG_20211	
This group of homology does not contain any annotated genome

HG_7298	
Cgig_01456_Paraneoplastic_antigen_like_protein_5_Source_UniProtKB_TrEMBL_Acc_K1P0K1	Cgig_23596	
Spur_017278_Hypp_2317	Spur_011247_Hypp_1969	

HG_11379	
Hsap_Ensmbl0215251_FAST_kinase_domains_5_Source_HGNC_Symbol_Acc_25790_FASTKD5	
Dmel_0030217_CG2124	
Drer_091717_FAST_kinase_domains_5_Source_HGNC_Symbol_Acc_25790_FASTKD5	
Spur_009714_Fastkd5	Spur_010724_Fastkd5L	
Smim_11137_PREDICTED_KIAA1792_protein_like_Oryctolagus_cuniculus_gi_291388857_ref_XP_002710964_3e_06_51_6	

HG_11138	
This group of homology does not contain any annotated genome

HG_44591	
This group of homology does not contain any annotated genome

HG_6420	
Drer_087514_Uncharacterized_protein_Source_UniProtKB_TrEMBL_Acc_H9GY82_CR792415_3	
Smim_11335_Zgc_171886_protein_Danio_rerio_gi_158253932_gb_AAI54031_3e_12_72_0	

HG_34461	
This group of homology does not contain any annotated genome

HG_27622	
Hsap_Ensmbl0205869_keratin_associated_protein_5_1_Source_HGNC_Symbol_Acc_23596_KRTAP5_1	

HG_6115	
Hsap_Ensmbl0187796_caspase_recruitment_domain_family_member_9_Source_HGNC_Symbol_Acc_16391_CARD9	Hsap_LRG_178_caspase_recruitment_domain_family_member_9_Source_HGNC_Symbol_Acc_16391_LRG_178	Hsap_Ensmbl0198286_caspase_recruitment_domain_family_member_11_Source_HGNC_Symbol_Acc_16393_CARD11	Hsap_Ensmbl0141527_caspase_recruitment_domain_family_member_14_Source_HGNC_Symbol_Acc_16446_CARD14	Hsap_Ensmbl0100065_caspase_recruitment_domain_family_member_10_Source_HGNC_Symbol_Acc_16422_CARD10	
Cgig_09497_Caspase_recruitment_domain_containing_protein_11_Source_UniProtKB_TrEMBL_Acc_K1R231	
Drer_086871_caspase_recruitment_domain_family_member_14_Source_HGNC_Symbol_Acc_16446_CARD14	Drer_052741_caspase_recruitment_domain_family_member_11_Source_ZFIN_Acc_ZDB_GENE_100219_1_card11	Drer_067672_caspase_recruitment_domain_family_member_9_Source_ZFIN_Acc_ZDB_GENE_060531_94_card9	Drer_095701_caspase_recruitment_domain_family_member_14_Source_ZFIN_Acc_ZDB_GENE_090310_1_card14	Drer_088099_caspase_recruitment_domain_family_member_10_Source_HGNC_Symbol_Acc_16422_CARD10	
Spur_024266_Hypp_2720	

HG_5360	
Hsap_Ensmbl0196428_TSC22_domain_family_member_2_Source_HGNC_Symbol_Acc_29095_TSC22D2	Hsap_Ensmbl0166925_TSC22_domain_family_member_4_Source_HGNC_Symbol_Acc_21696_TSC22D4	
Dmel_0259176_bun_bunched_Source_FlyBase_0259176	
Cgig_26739_TSC22_domain_family_protein_1_Source_UniProtKB_TrEMBL_Acc_K1RCL6	
Cele_016272_C30G4_7_Protein_C30G4_7_C30G4_7_mRNA_complete_cds_Source_RefSeq_mRNA_Acc_NM_078355	Cele_011824_T18D3_7_Protein_T18D3_7_isoform_a_T18D3_7_mRNA_complete_cds_Source_RefSeq_mRNA_Acc_NM_001270263	Cele_012994_Y48C3A_12_Protein_Y48C3A_12_Y48C3A_12_mRNA_complete_cds_Source_RefSeq_mRNA_Acc_NM_064419	
Drer_038306_TSC22_domain_family_member_1_Source_ZFIN_Acc_ZDB_GENE_030131_7785_tsc22d1	Drer_075666_TSC22_domain_family_member_3_Source_ZFIN_Acc_ZDB_GENE_040426_1433_tsc22d3	Drer_041839_TSC22_domain_family_2_Source_ZFIN_Acc_ZDB_GENE_031001_12_tsc22d2	Drer_034086_TSC22_domain_family_member_1_Source_HGNC_Symbol_Acc_16826_TSC22D1_1_of_2	Drer_068912_TSC22_domain_family_member_4_Source_HGNC_Symbol_Acc_21696_TSC22D4	
Spur_022435_Tsc22d2	
Smim_47959_bunched_isoform_E_Drosophila_melanogaster_gi_116007324_ref_NP_001036358_1e_26_110	Smim_49107_AGAP010044_PA_Anopheles_gambiae_str_PEST_gi_158299080_ref_XP_319190_4_2e_26_123	Smim_49008_bunched_isoform_F_Drosophila_melanogaster_gi_116007326_ref_NP_001036359_4e_17_91_7	

HG_25693	
This group of homology does not contain any annotated genome

HG_32155	
This group of homology does not contain any annotated genome

HG_28028	
This group of homology does not contain any annotated genome

HG_9186	
Dmel_0035171_CG12502	
Cele_011028_R05D7_3_Protein_R05D7_3_isoform_a_R05D7_3_mRNA_complete_cds_Source_RefSeq_mRNA_Acc_NM_001276602	
Spur_004052_Hypp_1495	
Smim_5439_AGAP005329_PA_Anopheles_gambiae_str_PEST_gi_158294001_ref_XP_001688637_1e_09_62_0	Smim_5438_AGAP005329_PA_Anopheles_gambiae_str_PEST_gi_158294001_ref_XP_001688637_0_004_46_2	

HG_28164	
Hsap_Ensmbl0212907_mitochondrially_encoded_NADH_dehydrogenase_4L_Source_HGNC_Symbol_Acc_7460_MT_ND4L	
Dmel_0013683_mt_ND4L_mitochondrial_NADH_ubiquinone_oxidoreductase_chain_4L_Source_FlyBase_0013683	
Drer_063916_NADH_dehydrogenase_4L_mitochondrial_Source_ZFIN_Acc_ZDB_GENE_011205_11_mt_nd4l	

HG_26332	
Cgig_05164	

HG_25452	
Spur_011387_Hypp_1978	Spur_009986_Hypp_600	Spur_006097_Spur_006097	Spur_022032_Hypp_3003	

HG_23620	
Hsap_Ensmbl0235705_Uncharacterized_protein_Source_UniProtKB_TrEMBL_Acc_U3KQJ6_AL133481_1	

HG_15668	
Spur_000253_RbjL1	
Smim_45817_PREDICTED_similar_to_microspherule_protein_Strongylocentrotus_purpuratus_gi_115673226_ref_XP_797067_4e_04_45_8	Smim_59208_hypothetical_protein_BRAFLDRAFT_86326_Branchiostoma_floridae_gi_260790859_ref_XP_002590458_1e_04_47_4	Smim_2039_hypothetical_protein_BRAFLDRAFT_86326_Branchiostoma_floridae_gi_260790859_ref_XP_002590458_3e_05_48_5	

HG_7798	
Hsap_Ensmbl0158042_mitochondrial_ribosomal_protein_L17_Source_HGNC_Symbol_Acc_14053_MRPL17	
Dmel_0035122_mRpL17_mitochondrial_ribosomal_protein_L17_Source_FlyBase_0035122	
Cele_021829_mrpl_17_Protein_MRPL_17_mrpl_17_mRNA_complete_cds_Source_RefSeq_mRNA_Acc_NM_058713	
Drer_075677_mitochondrial_ribosomal_protein_L17_Source_ZFIN_Acc_ZDB_GENE_040912_133_mrpl17	
Spur_025569_Mrpl17	
Smim_71645_mitochondrial_ribosomal_protein_L17_Aedes_aegypti_gi_157136085_ref_XP_001656763_2e_60_196	

HG_23146	
Spur_010524_Casp2L	Spur_023153_Cradd2	Spur_023152_Cradd1	

HG_13836	
Cgig_10892	

HG_9104	
Dmel_0034484_CG11044	
Cgig_03132	
Cele_019294_K02A6_3_Protein_K02A6_3_isoform_a_Source_RefSeq_mRNA_Acc_NM_001029574	
Smim_37984_PREDICTED_similar_to_CG11044_CG11044_PA_Tribolium_castaneum_gi_91090087_ref_XP_970401_1e_82_268	Smim_38009_PREDICTED_similar_to_CG11044_CG11044_PA_Tribolium_castaneum_gi_91090087_ref_XP_970401_9e_17_82_0	

HG_16443	
Smim_84037_PREDICTED_cytoplasmic_polyadenylation_element_binding_protein_like_Saccoglossus_kowalevskii_gi_291240455_ref_XP_002740134_5e_44_167	Smim_27681_PREDICTED_cytoplasmic_polyadenylation_element_binding_protein_like_Saccoglossus_kowalevskii_gi_291240455_ref_XP_002740134_1e_28_123	

HG_16274	
Dmel_0031637_CG2950	
Smim_32749_PREDICTED_similar_to_CG2950_CG2950_PB_Tribolium_castaneum_gi_189237572_ref_XP_974818_2e_54_199	

HG_12305	
Cele_009109_degt_1_Protein_F25D1_4_F25D1_4_mRNA_complete_cds_Source_RefSeq_mRNA_Acc_NM_073302	

HG_47285	
This group of homology does not contain any annotated genome

HG_12272	
Cgig_16333	
Smim_71700_4_AGAP006656_PD_Anopheles_gambiae_str_PEST_gi_158296253_ref_XP_316688_4_2e_26_109	Smim_65513_AGAP006656_PD_Anopheles_gambiae_str_PEST_gi_158296253_ref_XP_316688_4_9e_11_63_5	

HG_45317	
This group of homology does not contain any annotated genome

HG_41725	
This group of homology does not contain any annotated genome

HG_45284	
Spur_006207_Hypp_3077	Spur_008006_Spur_008006	

HG_36549	
This group of homology does not contain any annotated genome

HG_42572	
This group of homology does not contain any annotated genome

HG_33427	
This group of homology does not contain any annotated genome

HG_34443	
This group of homology does not contain any annotated genome

HG_9821	
This group of homology does not contain any annotated genome

HG_33258	
Cgig_02579	
Spur_028050_Spur_028050	

HG_66880	
Spur_016246_Hypp_2254	

HG_19957	
Cgig_00034_Buccalin_Source_UniProtKB_TrEMBL_Acc_K1PN61	Cgig_12368	
Drer_091217_Uncharacterized_protein_Source_UniProtKB_TrEMBL_Acc_E7EXJ8_CABZ01056821_2	

HG_8890	
Hsap_Ensmbl0187889_chromosome_1_open_reading_frame_168_Source_HGNC_Symbol_Acc_27295_C1orf168	
Cgig_14662_FYN_binding_protein_Source_UniProtKB_TrEMBL_Acc_K1P9T4	
Drer_044694_FYN_binding_protein_Source_HGNC_Symbol_Acc_4036_FYB_1_of_2	Drer_088017_Uncharacterized_protein_Source_UniProtKB_TrEMBL_Acc_E7F2T4_CU855733_1	Drer_094764_FYN_binding_protein_Source_HGNC_Symbol_Acc_4036_FYB_2_of_2	Drer_077288_si_ch211_188c16_1_Source_ZFIN_Acc_ZDB_GENE_070912_162_si_ch211_188c16_1	Drer_086874_si_ch211_232i5_3_Source_ZFIN_Acc_ZDB_GENE_091204_88_si_ch211_232i5_3	
Smim_75732_fyn_binding_protein_putative_Ixodes_scapularis_gi_241748787_ref_XP_002412475_2e_25_118	

HG_22827	
Cgig_27659	Cgig_27660	

HG_17787	
Spur_026914_Spur_026914	
Sman_153090_Hypotheical_protein_Source_UniProtKB_TrEMBL_Acc_G4VMU8	
Gsal_13004_acidic_fibroblast_growth_factor_intracellular_binding_protein	

HG_26450	
Gsal_12175_putative_homolog_to_PREDICTED_similar_to_mCG132656_Ciona_intestinalis	

HG_23674	
Hsap_Ensmbl0130203_apolipoprotein_E_Source_HGNC_Symbol_Acc_613_APOE	
Drer_086370_apolipoprotein_Ea_Source_ZFIN_Acc_ZDB_GENE_010724_18_apoea	Drer_040295_apolipoprotein_Eb_Source_ZFIN_Acc_ZDB_GENE_980526_368_apoeb	

HG_27330	
This group of homology does not contain any annotated genome

HG_28041	
This group of homology does not contain any annotated genome

HG_17715	
This group of homology does not contain any annotated genome

HG_14939	
Cele_003236_mif_3_Protein_MIF_3_mif_3_mRNA_complete_cds_Source_RefSeq_mRNA_Acc_NM_059668	
Spur_020035_Mif4	
Smim_13718_D_dopachrome_tautomerase_putative_Ixodes_scapularis_gi_241564323_ref_XP_002401879_2e_09_57_4	

HG_20383	
Cgig_28755	Cgig_28756	

HG_17272	
This group of homology does not contain any annotated genome

HG_7660	
Hsap_Ensmbl0198774_Ras_association_RalGDS_AF_6_domain_family_N_terminal_member_9_Source_HGNC_Symbol_Acc_15739_RASSF9	
Dmel_0035104_CG13875	
Cgig_07384_Ras_association_domain_containing_protein_9_Source_UniProtKB_TrEMBL_Acc_K1PU14	Cgig_13009	
Drer_074721_Ras_association_RalGDS_AF_6_domain_family_N_terminal_member_9_Source_ZFIN_Acc_ZDB_GENE_091204_470_rassf9	Drer_077424_Ras_association_RalGDS_AF_6_domain_family_N_terminal_member_10a_Source_ZFIN_Acc_ZDB_GENE_091013_4_rassf10a	Drer_074159_Uncharacterized_protein_Source_UniProtKB_TrEMBL_Acc_F1QHU7_CT573494_1	Drer_088122_Uncharacterized_protein_Source_UniProtKB_TrEMBL_Acc_F1QJP2_CT583709_2	
Spur_013411_Rassf9L	

HG_8239	
Hsap_Ensmbl0176697_brain_derived_neurotrophic_factor_Source_HGNC_Symbol_Acc_1033_BDNF	Hsap_Ensmbl0134259_nerve_growth_factor_beta_polypeptide_Source_HGNC_Symbol_Acc_7808_NGF	Hsap_Ensmbl0185652_neurotrophin_3_Source_HGNC_Symbol_Acc_8023_NTF3	
Cgig_07378_Brain_derived_neurotrophic_factor_Source_UniProtKB_TrEMBL_Acc_K1PE65	
Drer_018817_brain_derived_neurotrophic_factor_Source_ZFIN_Acc_ZDB_GENE_000412_1_bdnf	Drer_078049_neurotrophin_4_Source_HGNC_Symbol_Acc_8024_NTF4	Drer_059043_neurotrophin_3_Source_ZFIN_Acc_ZDB_GENE_031118_66_ntf3	Drer_058961_neurotrophin_7_Source_ZFIN_Acc_ZDB_GENE_990415_176_ntf7	Drer_014050_nerve_growth_factor_beta_polypeptide_Source_ZFIN_Acc_ZDB_GENE_000629_2_ngf	
Spur_030073_Nt_Prepro_neurotrophin_Source_UniProtKB_TrEMBL_Acc_Q19TV4	

HG_14255	
Hsap_Ensmbl0162490_dorsal_inhibitory_axon_guidance_protein_Source_HGNC_Symbol_Acc_25054_DRAXIN	
Drer_058256_dorsal_inhibitory_axon_guidance_protein_Source_ZFIN_Acc_ZDB_GENE_050913_20_draxin	Drer_087681_dorsal_inhibitory_axon_guidance_protein_Source_HGNC_Symbol_Acc_25054_DRAXIN_2_of_2	
Spur_008202_Hypp_9771	

HG_3482	
Dmel_0259144_CG42259	
Cele_015076_B0238_12_Protein_B0238_12_B0238_12_mRNA_complete_cds_Source_RefSeq_mRNA_Acc_NM_072008	Cele_016096_C25E10_7_Protein_C25E10_7_C25E10_7_mRNA_complete_cds_Source_RefSeq_mRNA_Acc_NM_072943	Cele_016097_C25E10_8_Protein_C25E10_8_C25E10_8_mRNA_complete_cds_Source_RefSeq_mRNA_Acc_NM_072944	Cele_023417_swm_1_Protein_SWM_1_isoform_a_Source_RefSeq_mRNA_Acc_NM_072945	Cele_010613_K07A1_6_Protein_K07A1_6_K07A1_6_mRNA_complete_cds_Source_RefSeq_mRNA_Acc_NM_060145	Cele_012509_Y26D4A_12_Protein_Y26D4A_12_Y26D4A_12_mRNA_complete_cds_Source_RefSeq_mRNA_Acc_NM_001026567	Cele_015683_C10G8_4_Protein_C10G8_4_C10G8_4_mRNA_complete_cds_Source_RefSeq_mRNA_Acc_NM_072015	Cele_018112_F36H9_4_Protein_F36H9_4_F36H9_4_mRNA_complete_cds_Source_RefSeq_mRNA_Acc_NM_182422	Cele_016893_C53B7_2_Protein_C53B7_2_C53B7_2_mRNA_complete_cds_Source_RefSeq_mRNA_Acc_NM_076753	
Spur_028702_Hypp_2964	
Smim_70230_scavenger_receptor_cysteine_rich_protein_Culex_quinquefasciatus_gi_170063054_ref_XP_001866937_6e_65_239	Smim_5670_Kunitz_like_protease_inhibitor_precursor_Latrodectus_hesperus_gi_318087082_gb_ADV40132_3e_54_185	Smim_21733_scavenger_receptor_cysteine_rich_protein_Culex_quinquefasciatus_gi_170063054_ref_XP_001866937_8e_90_299	Smim_5662_Kunitz_like_protease_inhibitor_precursor_Latrodectus_hesperus_gi_318087082_gb_ADV40132_2e_20_91_3	Smim_5766_Kunitz_like_protease_inhibitor_precursor_Latrodectus_hesperus_gi_318087082_gb_ADV40132_1e_17_82_8	Smim_70806_putative_scavenger_receptor_cysteine_rich_protein_Latrodectus_hesperus_gi_318087584_gb_ADV40381_8e_45_157	Smim_59690_putative_scavenger_receptor_cysteine_rich_protein_Latrodectus_hesperus_gi_318087584_gb_ADV40381_4e_18_88_2	Smim_70416_PREDICTED_LOW_QUALITY_PROTEIN_mucin_6_like_partial_Pongo_abelii_gi_297687807_ref_XP_002821393_2e_05_56_2	

HG_45709	
This group of homology does not contain any annotated genome

HG_10663	
Hsap_Ensmbl0090013_biliverdin_reductase_B_flavin_reductase_NADPH_Source_HGNC_Symbol_Acc_1063_BLVRB	
Dmel_0037749_CG9471	
Drer_096829_biliverdin_reductase_B_flavin_reductase_NADPH_Source_ZFIN_Acc_ZDB_GENE_030131_1516_blvrb	
Smim_19884_flavonol_reductase_cinnamoyl_CoA_reductase_putative_Ixodes_scapularis_gi_241358643_ref_XP_002408855_4e_93_281	

HG_11374	
This group of homology does not contain any annotated genome

HG_7443	
Smim_83038_PREDICTED_similar_to_gag_pol_polyprotein_Tribolium_castaneum_gi_189242327_ref_XP_001806986_2e_21_97_4	Smim_50049_PREDICTED_similar_to_gag_pol_polyprotein_partial_Tribolium_castaneum_gi_189242361_ref_XP_001807160_9e_12_68_9	Smim_23616_PREDICTED_similar_to_putative_gag_pol_protein_Tribolium_castaneum_gi_189239728_ref_XP_001807662_5e_09_60_5	

HG_11238	
Hsap_Ensmbl0170871_KIAA0232_Source_HGNC_Symbol_Acc_28992_KIAA0232	
Drer_052244_zgc_158564_Source_ZFIN_Acc_ZDB_GENE_070112_1662_zgc_158564	
Spur_027508_Spur_027508	
Smim_53235_mKIAA0232_protein_Mus_musculus_gi_28972105_dbj_BAC65506_2e_14_82_0	

HG_11302	
This group of homology does not contain any annotated genome

HG_43980	
This group of homology does not contain any annotated genome

HG_40658	
Smim_73381_PREDICTED_inositol_hexakisphosphate_and_diphosphoinositol_pentakisphosphate_kinase_like_Apis_mellifera_gi_328779457_ref_XP_001121057_9e_22_105	

HG_34497	
This group of homology does not contain any annotated genome

HG_5282	
Dmel_0025827_CG6421	Dmel_0034162_CG6426	Dmel_0035734_CG14823	Dmel_0046999_CG6429	Dmel_0034165_CG6435	
Cgig_24455_Lysozyme_Source_UniProtKB_TrEMBL_Acc_K1QQN8	Cgig_24457_Lysozyme_Source_UniProtKB_Swiss_Prot_Acc_Q6L6Q6	
Cele_016668_ilys_1_Protein_ILYS_1_ilys_1_mRNA_complete_cds_Source_RefSeq_mRNA_Acc_NM_067807	Cele_017691_ilys_5_Protein_ILYS_5_isoform_a_Source_RefSeq_mRNA_Acc_NM_001029423	Cele_016670_ilys_3_Protein_ILYS_3_ilys_3_mRNA_complete_cds_Source_RefSeq_mRNA_Acc_NM_067805	Cele_016669_ilys_2_Protein_ILYS_2_ilys_2_mRNA_complete_cds_Source_RefSeq_mRNA_Acc_NM_067806	Cele_020982_ilys_6_Protein_W03D2_7_W03D2_7_mRNA_complete_cds_Source_RefSeq_mRNA_Acc_NM_068069	Cele_016958_ilys_4_Protein_ILYS_4_C55F2_1_mRNA_complete_cds_Source_RefSeq_mRNA_Acc_NM_068912	
Spur_012509_Spur_012509	Spur_012507_Lyz	Spur_000137_destabilaseL	Spur_012508_Spur_012508	Spur_026125_Spur_026125	
Smim_54785_lysozyme_putative_Ixodes_scapularis_gi_241639230_ref_XP_002410814_4e_32_121	Smim_20656_lysozyme_putative_Ixodes_scapularis_gi_241639230_ref_XP_002410814_8e_40_143	Smim_32916_lysozyme_putative_Ixodes_scapularis_gi_241639230_ref_XP_002410814_2e_36_133	

HG_5709	
Dmel_0030330_Tango10_Transport_and_Golgi_organization_10_Source_FlyBase_0030330	
Cgig_25363_BTB_POZ_domain_containing_protein_17_Source_UniProtKB_TrEMBL_Acc_K1R817	Cgig_09764_BTB_POZ_domain_containing_protein_17_Source_UniProtKB_TrEMBL_Acc_K1PRR3	Cgig_07195	
Cele_012322_W07A12_4_Protein_W07A12_4_W07A12_4_mRNA_complete_cds_Source_RefSeq_mRNA_Acc_NM_063550	
Spur_014529_Klhl2_2	Spur_002001_Btbd17L	Spur_025597_TgoL	Spur_010223_Btbd17L_1	
Smim_9018_BTB_POZ_domain_containing_protein_17_Acromyrmex_echinatior_gi_332029395_gb_EGI69350_8e_180_525	

HG_23825	
Dmel_0260223_CG42497	
Drer_097696_si_ch73_71c20_5_Source_ZFIN_Acc_ZDB_GENE_060810_58_si_ch73_71c20_5	

HG_19424	
This group of homology does not contain any annotated genome

HG_8739	
This group of homology does not contain any annotated genome

HG_26094	
This group of homology does not contain any annotated genome

HG_63097	
This group of homology does not contain any annotated genome

HG_61434	
This group of homology does not contain any annotated genome

HG_19391	
Sman_079290_Putative_rna_binding_motif_protein_4_lark_Source_UniProtKB_TrEMBL_Acc_G4V7B3	
Gsal_1407_rna_binding_protein_4	

HG_15663	
This group of homology does not contain any annotated genome

HG_11935	
This group of homology does not contain any annotated genome

HG_19014	
Hsap_Ensmbl0181191_praja_ring_finger_1_E3_ubiquitin_protein_ligase_Source_HGNC_Symbol_Acc_16648_PJA1	Hsap_Ensmbl0198961_praja_ring_finger_2_E3_ubiquitin_protein_ligase_Source_HGNC_Symbol_Acc_17481_PJA2	
Drer_022893_praja_ring_finger_2_Source_ZFIN_Acc_ZDB_GENE_060526_337_pja2	

HG_7679	
Hsap_Ensmbl0108349_cancer_susceptibility_candidate_3_Source_HGNC_Symbol_Acc_17040_CASC3	
Dmel_0045862_btz_barentsz_Source_FlyBase_0045862	
Cgig_05906_Protein_CASC3_Source_UniProtKB_TrEMBL_Acc_K1PNT6	
Cele_012343_W08E3_2_Protein_W08E3_2_W08E3_2_mRNA_complete_cds_Source_RefSeq_mRNA_Acc_NM_060945	
Drer_029911_cancer_susceptibility_candidate_3_Source_ZFIN_Acc_ZDB_GENE_040308_2_casc3	
Spur_011908_Hypp_75	
Smim_68795_3_Protein_CASC3_Acromyrmex_echinatior_gi_332028602_gb_EGI68639_1e_37_159	

HG_14711	
Smim_48333_PREDICTED_dynamin_binding_protein_like_Xenopus_Silurana_tropicalis_gi_301615556_ref_XP_002937226_4e_09_64_7	Smim_49557_Dynamin_binding_protein_Harpegnathos_saltator_gi_307207217_gb_EFN85007_3e_11_68_2	

HG_12951	
Hsap_Ensmbl0125457_MIF4G_domain_containing_Source_HGNC_Symbol_Acc_24030_MIF4GD	
Drer_011511_MIF4G_domain_containing_a_Source_ZFIN_Acc_ZDB_GENE_040426_1382_mif4gda	Drer_006331_MIF4G_domain_containing_b_Source_ZFIN_Acc_ZDB_GENE_050227_7_mif4gdb	

HG_46779	
Drer_097406_si_dkey_81e3_2_Source_ZFIN_Acc_ZDB_GENE_131119_24_si_dkey_81e3_2	

HG_15117	
Hsap_Ensmbl0119559_chromosome_19_open_reading_frame_25_Source_HGNC_Symbol_Acc_26711_C19orf25	
Cgig_14698_UPF0449_protein_C19orf25_like_protein_Source_UniProtKB_TrEMBL_Acc_K1QBF6	
Drer_076890_chromosome_19_open_reading_frame_25_Source_HGNC_Symbol_Acc_26711_C11H19orf25_1_of_2	Drer_091646_chromosome_19_open_reading_frame_25_Source_HGNC_Symbol_Acc_26711_C11H19orf25_2_of_2	

HG_20091	
Spur_017345_Spur_017345	

HG_6883	
Cgig_22300_Putative_E3_ubiquitin_protein_ligase_HERC2_Source_UniProtKB_TrEMBL_Acc_K1RBI5	Cgig_22299_Putative_E3_ubiquitin_protein_ligase_HERC2_Source_UniProtKB_TrEMBL_Acc_K1R1H9	Cgig_22298_Putative_E3_ubiquitin_protein_ligase_HERC2_Source_UniProtKB_TrEMBL_Acc_K1S6Q6	Cgig_22450_E3_ubiquitin_protein_ligase_HECTD1_Source_UniProtKB_TrEMBL_Acc_K1QY51	Cgig_23022_Putative_E3_ubiquitin_protein_ligase_HERC2_Source_UniProtKB_TrEMBL_Acc_K1Q199	Cgig_15482_E3_ubiquitin_protein_ligase_MIB2_Source_UniProtKB_TrEMBL_Acc_K1PY81	Cgig_05002_Putative_E3_ubiquitin_protein_ligase_HERC2_Source_UniProtKB_TrEMBL_Acc_K1PHD2	Cgig_15483_E3_ubiquitin_protein_ligase_MIB2_Source_UniProtKB_TrEMBL_Acc_K1Q5M5	Cgig_01502_E3_ubiquitin_protein_ligase_mib1_Source_UniProtKB_TrEMBL_Acc_K1QVD9	Cgig_27068_E3_ubiquitin_protein_ligase_mib1_Source_UniProtKB_TrEMBL_Acc_K1QT87	Cgig_27065_E3_ubiquitin_protein_ligase_MIB2_Source_UniProtKB_TrEMBL_Acc_K1R6M0	Cgig_00883	Cgig_21891_Putative_HERC2_like_protein_3_Source_UniProtKB_TrEMBL_Acc_K1Q4F2	Cgig_04998	Cgig_05001	Cgig_09801	Cgig_21893_Putative_E3_ubiquitin_protein_ligase_HERC2_Source_UniProtKB_TrEMBL_Acc_K1PIC0	Cgig_04050_Putative_E3_ubiquitin_protein_ligase_HERC2_Source_UniProtKB_TrEMBL_Acc_K1PID1	Cgig_04049	Cgig_27064	Cgig_18431_E3_ubiquitin_protein_ligase_MIB2_Source_UniProtKB_TrEMBL_Acc_K1Q222	Cgig_01501	Cgig_22297	Cgig_05000	Cgig_27062_E3_ubiquitin_protein_ligase_MIB2_Source_UniProtKB_TrEMBL_Acc_K1QJD9	Cgig_23023_Protocadherin_alpha_11_Source_UniProtKB_TrEMBL_Acc_K1Q8F0	Cgig_09350_Putative_E3_ubiquitin_protein_ligase_HERC2_Source_UniProtKB_TrEMBL_Acc_K1Q740	Cgig_04051	

HG_12236	
Hsap_Ensmbl0143502_sushi_domain_containing_4_Source_HGNC_Symbol_Acc_25470_SUSD4	Hsap_Ensmbl0100647_KIAA0247_Source_HGNC_Symbol_Acc_19956_KIAA0247	
Drer_026335_sushi_domain_containing_4_Source_ZFIN_Acc_ZDB_GENE_110511_1_susd4	Drer_030116_si_dkey_11e23_5_Source_ZFIN_Acc_ZDB_GENE_030131_8832_si_dkey_11e23_5	Drer_069338_zgc_152863_Source_ZFIN_Acc_ZDB_GENE_061103_463_zgc_152863	

HG_48265	
This group of homology does not contain any annotated genome

HG_45143	
This group of homology does not contain any annotated genome

HG_43247	
This group of homology does not contain any annotated genome

HG_9696	
Dmel_0033158_CG12164	Dmel_0034159_CG15615	
Drer_090143_Uncharacterized_protein_Source_UniProtKB_TrEMBL_Acc_F1QWM4_CABZ01074659_1	

HG_34648	
This group of homology does not contain any annotated genome

HG_7000	
Hsap_Ensmbl0148826_NK6_homeobox_2_Source_HGNC_Symbol_Acc_19321_NKX6_2	Hsap_Ensmbl0163623_NK6_homeobox_1_Source_HGNC_Symbol_Acc_7839_NKX6_1	Hsap_Ensmbl0165066_NK6_homeobox_3_Source_HGNC_Symbol_Acc_26328_NKX6_3	
Cgig_28825_Homeobox_protein_Nkx_6_2_Source_UniProtKB_TrEMBL_Acc_K1RMM1	
Drer_044075_NK6_homeobox_2_Source_ZFIN_Acc_ZDB_GENE_070626_1_nkx6_2	Drer_022569_NK6_homeobox_1_Source_ZFIN_Acc_ZDB_GENE_040718_178_nkx6_1	Drer_060529_NK6_homeobox_3_Source_ZFIN_Acc_ZDB_GENE_070810_7_nkx6_3	
Spur_012699_Nkx6_1	Spur_022574_Spur_022574	
Smim_31905_homeobox_protein_Nkx_6_Danio_rerio_gi_209413788_ref_NP_001129256_7e_18_82_8	
Gsal_1386_homeobox_protein_nkx_like	

HG_34479	
Spur_017707_Bursiconb_Bursicon_subunit_beta_related_polypeptide_Source_UniProtKB_TrEMBL_Acc_A6Q0K8	

HG_27704	
This group of homology does not contain any annotated genome

HG_22999	
Cgig_00769	

HG_19711	
Smim_20291_nidogen_related_basement_membrane_protein_Latrodectus_hesperus_gi_318087556_gb_ADV40368_6e_73_226	

HG_8642	
Hsap_Ensmbl0169129_actin_filament_associated_protein_1_like_2_Source_HGNC_Symbol_Acc_25901_AFAP1L2	Hsap_Ensmbl0196526_actin_filament_associated_protein_1_Source_HGNC_Symbol_Acc_24017_AFAP1	Hsap_Ensmbl0157510_actin_filament_associated_protein_1_like_1_Source_HGNC_Symbol_Acc_26714_AFAP1L1	
Drer_055284_actin_filament_associated_protein_1_Source_ZFIN_Acc_ZDB_GENE_100316_6_afap1	Drer_074806_actin_filament_associated_protein_1_like_2_Source_ZFIN_Acc_ZDB_GENE_100318_1_afap1l2	Drer_089162_actin_filament_associated_protein_1_like_1a_Source_ZFIN_Acc_ZDB_GENE_050913_76_afap1l1a	Drer_087755_actin_filament_associated_protein_1_like_1_Source_HGNC_Symbol_Acc_26714_AFAP1L1_3_of_4	Drer_006518_actin_filament_associated_protein_1_like_1a_Source_ZFIN_Acc_ZDB_GENE_050913_76_afap1l1a	Drer_077212_si_dkey_220o5_5_Source_ZFIN_Acc_ZDB_GENE_081104_376_si_dkey_220o5_5	Drer_056453_actin_filament_associated_protein_1_like_1b_Source_ZFIN_Acc_ZDB_GENE_061013_428_afap1l1b	
Spur_013333_Hypp_90	

HG_19237	
Cgig_05179	

HG_8378	
Dmel_0050419_CG30419	
Cgig_03466	Cgig_03978	
Smim_74319_AGAP011720_PA_Anopheles_gambiae_str_PEST_gi_158301011_ref_XP_552532_3_2e_18_86_7	
Sman_151930	

HG_8466	
Cgig_09562	Cgig_01076	Cgig_02283	Cgig_10353	Cgig_18601	Cgig_05163	Cgig_23602	Cgig_03215	Cgig_21283	Cgig_03489	Cgig_21583	Cgig_09547	Cgig_28563	Cgig_09548	Cgig_05642	Cgig_21282	Cgig_24013	Cgig_27390	

HG_20347	
Cgig_21019	

HG_13813	
This group of homology does not contain any annotated genome

HG_22074	
Spur_003066_Hypp_1428	

HG_23090	
Cgig_11586_Bcl_2_like_protein_13_Source_UniProtKB_TrEMBL_Acc_K1PB60	
Spur_016028_Mil1	Spur_001916_Mil2	

HG_20411	
This group of homology does not contain any annotated genome

HG_12459	
Cgig_17865	Cgig_17867	
Spur_027993_Spur_027993	Spur_003938_Spur_003938	
Smim_2921_2921	

HG_11507	
Hsap_Ensmbl0121101_testis_expressed_14_Source_HGNC_Symbol_Acc_11737_TEX14	
Drer_090187_testis_expressed_14_Source_HGNC_Symbol_Acc_11737_TEX14	

HG_39817	
This group of homology does not contain any annotated genome

HG_16010	
Hsap_Ensmbl0109944_chromosome_11_open_reading_frame_63_Source_HGNC_Symbol_Acc_26288_C11orf63	
Drer_068982_chromosome_11_open_reading_frame_63_Source_HGNC_Symbol_Acc_26288_C10H11orf63	
Spur_016223_Hypp_125	

HG_598	
Hsap_Ensmbl0166148_arginine_vasopressin_receptor_1A_Source_HGNC_Symbol_Acc_895_AVPR1A	Hsap_Ensmbl0109163_gonadotropin_releasing_hormone_receptor_Source_HGNC_Symbol_Acc_4421_GNRHR	Hsap_Ensmbl0265027_arginine_vasopressin_receptor_1B_Source_HGNC_Symbol_Acc_896_AVPR1B	Hsap_Ensmbl0126895_arginine_vasopressin_receptor_2_Source_HGNC_Symbol_Acc_897_AVPR2	Hsap_Ensmbl0180914_oxytocin_receptor_Source_HGNC_Symbol_Acc_8529_OXTR	Hsap_Ensmbl0178015_G_protein_coupled_receptor_150_Source_HGNC_Symbol_Acc_23628_GPR150	Hsap_Ensmbl0187258_neuropeptide_S_receptor_1_Source_HGNC_Symbol_Acc_23631_NPSR1	
Dmel_0039396_CcapR_Cardioacceleratory_peptide_receptor_Source_FlyBase_0039396	Dmel_0025595_GRHR_Gonadotropin_releasing_hormone_receptor_Source_FlyBase_0025595	Dmel_0036278_GRHRII_GRHRII_Source_FlyBase_0036278	
Cgig_16691_Cephalotocin_receptor_1_Source_UniProtKB_TrEMBL_Acc_K1Q4E0	Cgig_12534_Annetocin_receptor_Source_UniProtKB_TrEMBL_Acc_K1R377	Cgig_18808_Gonadotropin_releasing_hormone_II_receptor_Source_UniProtKB_TrEMBL_Acc_K1QK57	Cgig_17160_Gonadotropin_releasing_hormone_II_receptor_Source_UniProtKB_TrEMBL_Acc_K1RF66	Cgig_22023_Gonadotropin_releasing_hormone_II_receptor_Source_UniProtKB_TrEMBL_Acc_K1S2S3	Cgig_17541_Arg8_vasotocin_receptor_Source_UniProtKB_TrEMBL_Acc_K1RIL1	Cgig_07157_G_protein_coupled_receptor_like_protein_K2_Source_UniProtKB_TrEMBL_Acc_K1QEP8	Cgig_19872_Cardioacceleratory_peptide_receptor_Source_UniProtKB_TrEMBL_Acc_K1PRP7	Cgig_23962_Cardioacceleratory_peptide_receptor_Source_UniProtKB_TrEMBL_Acc_K1R240	Cgig_14939_Cardioacceleratory_peptide_receptor_Source_UniProtKB_TrEMBL_Acc_K1PUE9	Cgig_25589_Mesotocin_receptor_Source_UniProtKB_TrEMBL_Acc_K1RGJ9	Cgig_25590_Mesotocin_receptor_Source_UniProtKB_TrEMBL_Acc_K1RZV3	Cgig_25592_Cardioacceleratory_peptide_receptor_Source_UniProtKB_TrEMBL_Acc_K1R458	
Dmel_0039396_CcapR_Cardioacceleratory_peptide_receptor_Source_FlyBase_0039396	Cele_018798_gnrr_1_Protein_GNRR_1_isoform_a_Source_RefSeq_mRNA_Acc_NM_001262791	Cgig_19872_Cardioacceleratory_peptide_receptor_Source_UniProtKB_TrEMBL_Acc_K1PRP7	Cele_011582_ntr_1_Protein_NTR_1_ntr_1_mRNA_complete_cds_Source_RefSeq_mRNA_Acc_NM_060792	Cgig_23962_Cardioacceleratory_peptide_receptor_Source_UniProtKB_TrEMBL_Acc_K1R240	Cele_008808_ntr_2_Protein_NTR_2_ntr_2_mRNA_complete_cds_Source_RefSeq_mRNA_Acc_NM_078076	Cele_019224_gnrr_5_Protein_GNRR_5_gnrr_5_mRNA_complete_cds_Source_RefSeq_mRNA_Acc_NM_071827	Cele_013642_daf_38_Protein_DAF_38_daf_38_mRNA_complete_cds_Source_RefSeq_mRNA_Acc_NM_070486	Cele_007614_gnrr_2_Protein_GNRR_2_isoform_a_Source_RefSeq_mRNA_Acc_NM_001269654	Cele_008736_gnrr_6_Protein_GNRR_6_gnrr_6_mRNA_complete_cds_Source_RefSeq_mRNA_Acc_NM_077464	Cele_013871_gnrr_3_Protein_GNRR_3_gnrr_3_mRNA_complete_cds_Source_RefSeq_mRNA_Acc_NM_077284	Cele_008737_gnrr_7_Protein_GNRR_7_gnrr_7_mRNA_complete_cds_Source_RefSeq_mRNA_Acc_NM_077465	Cele_016570_gnrr_4_Protein_GNRR_4_isoform_c_gnrr_4_mRNA_complete_cds_Source_RefSeq_mRNA_Acc_NM_001029281	Cgig_14939_Cardioacceleratory_peptide_receptor_Source_UniProtKB_TrEMBL_Acc_K1PUE9	Smim_51224_cardioacceleratory_peptide_receptor_putative_Ixodes_scapularis_gi_241692152_ref_XP_002400846_1e_15_77_4	Cgig_25592_Cardioacceleratory_peptide_receptor_Source_UniProtKB_TrEMBL_Acc_K1R458	
Drer_077083_arginine_vasopressin_receptor_1A_Source_HGNC_Symbol_Acc_895_AVPR1A_2_of_2	Drer_045788_arginine_vasopressin_receptor_1B_Source_ZFIN_Acc_ZDB_GENE_041210_105_avpr1b	Drer_041866_gonadotropin_releasing_hormone_receptor_1_Source_ZFIN_Acc_ZDB_GENE_090128_2_gnrhr1	Drer_038116_gonadotropin_releasing_hormone_receptor_4_Source_ZFIN_Acc_ZDB_GENE_050419_76_gnrhr4	Drer_003553_gonadotropin_releasing_hormone_receptor_2_Source_ZFIN_Acc_ZDB_GENE_090128_3_gnrhr2	Drer_079894_gonadotropin_releasing_hormone_receptor_Source_HGNC_Symbol_Acc_4421_GNRHR	Drer_033956_oxytocin_receptor_Source_ZFIN_Acc_ZDB_GENE_110805_2_oxtr	Drer_044175_oxytocin_receptor_like_Source_ZFIN_Acc_ZDB_GENE_110805_1_oxtrl	Drer_076690_arginine_vasopressin_receptor_2_like_Source_ZFIN_Acc_ZDB_GENE_070705_429_avpr2l	Drer_029219_arginine_vasopressin_receptor_2a_duplicate_b_Source_ZFIN_Acc_ZDB_GENE_110411_48_avpr2ab	Drer_007436_arginine_vasopressin_receptor_2a_duplicate_a_Source_ZFIN_Acc_ZDB_GENE_090313_344_avpr2aa	Drer_076797_arginine_vasopressin_receptor_2_Source_HGNC_Symbol_Acc_897_AVPR2_3_of_3	
Spur_001537_gnrhr_Gonadotropin_releasing_hormone_receptor_2_Source_UniProtKB_TrEMBL_Acc_B2BF81	Spur_001850_Vstc_gnrhLr	Spur_026012_Vstc_gnrhLr2	Spur_021290_Echtcnr	Spur_028207_Ccap_VasLr	Spur_021291_Ccap_NpSLr	Spur_013167_Vstcnlr	Spur_027749_Spur_027749	
Smim_55468_PREDICTED_arginine_vasopressin_receptor_1B_like_Saccoglossus_kowalevskii_gi_291228386_ref_XP_002734151_2e_24_106	Smim_g29168_t1_G_protein_coupled_receptor_putative_Ixodes_scapularis_gi_241596961_ref_XP_002404641_3e_74_231	Smim_40779_gonadotropin_releasing_hormone_receptor_putative_Ixodes_scapularis_gi_241596965_ref_XP_002404643_1e_55_185	Smim_51224_cardioacceleratory_peptide_receptor_putative_Ixodes_scapularis_gi_241692152_ref_XP_002400846_1e_15_77_4	Smim_51223_PREDICTED_arginine_vasopressin_receptor_1B_like_Saccoglossus_kowalevskii_gi_291228386_ref_XP_002734151_3e_15_78_6	Smim_78913_7_transmembrane_receptor_putative_Ixodes_scapularis_gi_241248863_ref_XP_002402992_7e_18_80_9	Smim_48261_corazonin_receptor_putative_Ixodes_scapularis_gi_242001394_ref_XP_002435340_2e_33_124	Smim_7193_corazonin_receptor_putative_Ixodes_scapularis_gi_242001392_ref_XP_002435339_1e_21_89_4	Smim_45153_corazonin_receptor_putative_Ixodes_scapularis_gi_242001394_ref_XP_002435340_2e_15_75_1	Smim_8215_gonadotropin_releasing_hormone_receptor_putative_Ixodes_scapularis_gi_241621470_ref_XP_002407337_2e_27_110	Smim_69849_G_protein_coupled_receptor_putative_Ixodes_scapularis_gi_241650927_ref_XP_002410254_3e_30_117	

HG_38832	
Cgig_06886_Sperm_receptor_for_egg_jelly_Source_UniProtKB_TrEMBL_Acc_K1P8R6	

HG_3058	
Hsap_Ensmbl0147130_zinc_finger_MYM_type_3_Source_HGNC_Symbol_Acc_13054_ZMYM3	Hsap_Ensmbl0198218_glutamine_rich_1_Source_HGNC_Symbol_Acc_24713_QRICH1	Hsap_Ensmbl0121741_zinc_finger_MYM_type_2_Source_HGNC_Symbol_Acc_12989_ZMYM2	Hsap_Ensmbl0197056_zinc_finger_MYM_type_1_Source_HGNC_Symbol_Acc_26253_ZMYM1	Hsap_Ensmbl0132950_zinc_finger_MYM_type_5_Source_HGNC_Symbol_Acc_13029_ZMYM5	Hsap_Ensmbl0146463_zinc_finger_MYM_type_4_Source_HGNC_Symbol_Acc_13055_ZMYM4	
Dmel_0010328_woc_without_children_Source_FlyBase_0010328	
Cgig_12126_Zinc_finger_MYM_type_protein_4_Source_UniProtKB_TrEMBL_Acc_K1PHD1	
Drer_035823_zinc_finger_MYM_type_4_Source_ZFIN_Acc_ZDB_GENE_030131_5459_zmym4	Drer_035821_si_ch211_173p18_3_Source_ZFIN_Acc_ZDB_GENE_060503_672_si_ch211_173p18_3	Drer_057681_si_ch211_266o15_1_Source_ZFIN_Acc_ZDB_GENE_131127_116_si_ch211_266o15_1	Drer_027353_zinc_finger_MYM_type_2_Source_ZFIN_Acc_ZDB_GENE_030131_2408_zmym2	Drer_019797_glutamine_rich_1_Source_ZFIN_Acc_ZDB_GENE_030131_8204_qrich1	
Spur_015003_Zmym4_1	Spur_026262_Zmym4	Spur_015002_Zmym3	Spur_014783_Spur_014783	
Smim_69941_woc_protein_putative_Ixodes_scapularis_gi_241587657_ref_XP_002403753_4e_172_541	Smim_69906_without_children_isoform_A_Drosophila_melanogaster_gi_24650584_ref_NP_524886_3e_52_187	
Sman_063110_Putative_zinc_finger_protein_Source_UniProtKB_TrEMBL_Acc_G4VMH7	
Gsal_2661_zinc_finger_mym_type_protein_2	

HG_990	
Dmel_0033869_Cpr50Cb_Cuticular_protein_50Cb_Source_FlyBase_0033869	Dmel_0034499_Cpr56F_Cuticular_protein_56F_Source_FlyBase_0034499	Dmel_0033867_Cpr50Ca_Cuticular_protein_50Ca_Source_FlyBase_0033867	

HG_34492	
This group of homology does not contain any annotated genome

HG_27517	
Cgig_21549	

HG_34115	
This group of homology does not contain any annotated genome

HG_31339	
Cgig_16653_Homeotic_protein_distal_less_Source_UniProtKB_TrEMBL_Acc_K1PYG5	

HG_59649	
This group of homology does not contain any annotated genome

HG_26532	
Cgig_03267_Toll_like_receptor_4_Source_UniProtKB_TrEMBL_Acc_K1PSG7	

HG_9165	
Hsap_Ensmbl0198015_mitochondrial_ribosomal_protein_L42_Source_HGNC_Symbol_Acc_14493_MRPL42	Hsap_Ensmbl0178636_Uncharacterized_protein_Source_UniProtKB_TrEMBL_Acc_E7EQP2_RP11_455G16_1	
Dmel_0033480_mRpL42_mitochondrial_ribosomal_protein_L42_Source_FlyBase_0033480	
Cele_003066_lpl_1_Protein_LPL_1_isoform_a_lpl_1_mRNA_complete_cds_Source_RefSeq_mRNA_Acc_NM_069179	
Drer_079391_mitochondrial_ribosomal_protein_L42_Source_HGNC_Symbol_Acc_14493_MRPL42	
Smim_48928_PREDICTED_39S_ribosomal_protein_L42_mitochondrial_like_Meleagris_gallopavo_gi_326911671_ref_XP_003202180_2e_16_79_3	

HG_26363	
Spur_015775_Spur_015775	Spur_003449_Hypp_3089	
Smim_8045_PREDICTED_similar_to_actinin_associated_LIM_protein_Strongylocentrotus_purpuratus_gi_115908533_ref_XP_780078_7e_16_92_4	

HG_15627	
Hsap_Ensmbl0156639_zinc_finger_AN1_type_domain_3_Source_HGNC_Symbol_Acc_18019_ZFAND3	
Drer_052833_zinc_finger_AN1_type_domain_3_Source_ZFIN_Acc_ZDB_GENE_050706_134_zfand3	

HG_17218	
This group of homology does not contain any annotated genome

HG_14811	
This group of homology does not contain any annotated genome

HG_12746	
Spur_018578_Ankrd44	
Smim_76598_serine_threonine_protein_kinase_ripk4_putative_Ixodes_scapularis_gi_241677632_ref_XP_002412587_5e_66_234	

HG_18370	
Dmel_0263864_Ark_Apaf_1_related_killer_Source_FlyBase_0263864	
Spur_003281_Apaf1L	Spur_005441_Apaf1_1	Spur_012927_Hypp_2056	Spur_023776_Apaf	
Smim_2044_apoptotic_protease_activating_factor_putative_Ixodes_scapularis_gi_241155731_ref_XP_002407629_8e_46_180	Smim_12072_A_Chain_A_Structure_Of_The_Apoptotic_Protease_Activating_Factor_Bound_To_Adp_gi_66361343_pdb_1Z6T_A_2e_33_133	

HG_16402	
Drer_045574_lymphoid_restricted_membrane_protein_Source_ZFIN_Acc_ZDB_GENE_041210_152_lrmp	

HG_15184	
Spur_020977_Hypp_2532	

HG_13047	
Hsap_Ensmbl0166780_chromosome_16_open_reading_frame_45_Source_HGNC_Symbol_Acc_19213_C16orf45	
Drer_012338_zgc_158654_Source_ZFIN_Acc_ZDB_GENE_070209_232_zgc_158654	Drer_067813_zgc_171844_Source_ZFIN_Acc_ZDB_GENE_080516_8_zgc_171844	Drer_086706_chromosome_16_open_reading_frame_45_Source_HGNC_Symbol_Acc_19213_C6H16orf45	

HG_46364	
Drer_008548_Rho_GTPase_activating_protein_12a_Source_ZFIN_Acc_ZDB_GENE_050809_38_arhgap12a	

HG_6547	
Hsap_Ensmbl0198477_zinc_finger_protein_280B_Source_HGNC_Symbol_Acc_23022_ZNF280B	Hsap_Ensmbl0169548_zinc_finger_protein_280A_Source_HGNC_Symbol_Acc_18597_ZNF280A	Hsap_Ensmbl0056277_zinc_finger_protein_280C_Source_HGNC_Symbol_Acc_25955_ZNF280C	Hsap_Ensmbl0137871_zinc_finger_protein_280D_Source_HGNC_Symbol_Acc_25953_ZNF280D	Hsap_Ensmbl0143442_pogo_transposable_element_with_ZNF_domain_Source_HGNC_Symbol_Acc_18801_POGZ	
Cgig_01217_Pogo_transposable_element_with_ZNF_domain_Source_UniProtKB_TrEMBL_Acc_K1PEQ8	Cgig_06908_Pogo_transposable_element_with_ZNF_domain_Source_UniProtKB_TrEMBL_Acc_K1R6V0	
Cele_009508_F37D6_2_Protein_F37D6_2_isoform_b_F37D6_2_mRNA_complete_cds_Source_RefSeq_mRNA_Acc_NM_060341	
Drer_077013_zinc_finger_protein_280D_Source_ZFIN_Acc_ZDB_GENE_030131_2260_znf280d	Drer_076542_pogo_transposable_element_with_ZNF_domain_b_Source_ZFIN_Acc_ZDB_GENE_100609_3_pogzb	Drer_054778_pogo_transposable_element_with_ZNF_domain_a_Source_ZFIN_Acc_ZDB_GENE_040914_76_pogza	
Spur_000540_Z98	
Sman_200380	
Gsal_397_zinc_finger_protein_280b	

HG_31867	
Hsap_Ensmbl0178685_poly_ADP_ribose_polymerase_family_member_10_Source_HGNC_Symbol_Acc_25895_PARP10	Hsap_Ensmbl0261660_poly_ADP_ribose_polymerase_family_member_10_Source_HGNC_Symbol_Acc_25895_PARP10	
Drer_088354_Uncharacterized_protein_Source_UniProtKB_TrEMBL_Acc_F1R4A3_FP236813_1	

HG_34507	
This group of homology does not contain any annotated genome

HG_33763	
Spur_018267_Spur_018267	

HG_65759	
Dmel_0029725_CG2871	

HG_31626	
Smim_47205_PREDICTED_similar_to_putative_omega_gliadin_Hydra_magnipapillata_gi_221107849_ref_XP_002155010_2e_13_73_2	

HG_26209	
This group of homology does not contain any annotated genome

HG_31352	
This group of homology does not contain any annotated genome

HG_27225	
Cgig_05684	

HG_19578	
Cgig_03815	
Spur_025426_Hypp_1147	

HG_31183	
This group of homology does not contain any annotated genome

HG_65108	
This group of homology does not contain any annotated genome

HG_21801	
Cgig_22324_LWamide_neuropeptide_Source_UniProtKB_TrEMBL_Acc_K1RH87	Cgig_11218	Cgig_22323	Cgig_22326	

HG_14729	
This group of homology does not contain any annotated genome

HG_61106	
Cgig_00152	

HG_18183	
This group of homology does not contain any annotated genome

HG_11333	
This group of homology does not contain any annotated genome

HG_44586	
This group of homology does not contain any annotated genome

HG_77357	
This group of homology does not contain any annotated genome

HG_9392	
Hsap_Ensmbl0125386_family_with_sequence_similarity_193_member_A_Source_HGNC_Symbol_Acc_16822_FAM193A	
Cgig_07232	Cgig_17566	
Drer_036595_family_with_sequence_similarity_193_member_A_Source_ZFIN_Acc_ZDB_GENE_080917_25_fam193a	

HG_67468	
Drer_075915_si_ch73_70k4_1_Source_ZFIN_Acc_ZDB_GENE_030131_3788_si_ch73_70k4_1	

HG_19865	
Cgig_19016	

HG_6104	
Dmel_0036454_CG17839	
Cgig_24854_Ig_like_and_fibronectin_type_III_domain_containing_protein_C25G4_10_Source_UniProtKB_TrEMBL_Acc_K1QYB3	Cgig_18030_Ig_like_and_fibronectin_type_III_domain_containing_protein_T04A11_3_Source_UniProtKB_TrEMBL_Acc_K1RBC6	
Cele_007736_igdb_2_Protein_IGDB_2_isoform_a_Source_RefSeq_mRNA_Acc_NM_001268720	Cele_011418_igdb_1_Protein_IGDB_1_igdb_1_mRNA_complete_cds_Source_RefSeq_mRNA_Acc_NM_069986	Cele_020691_igdb_3_Protein_IGDB_3_igdb_3_mRNA_complete_cds_Source_RefSeq_mRNA_Acc_NM_076673	
Smim_31625_PREDICTED_ig_like_and_fibronectin_type_III_domain_containing_protein_C25G4_10_like_Acyrthosiphon_pisum_gi_328717360_ref_XP_001947450_1e_164_519	

HG_32214	
This group of homology does not contain any annotated genome

HG_31029	
This group of homology does not contain any annotated genome

HG_5173	
Smim_39955_cell_adhesion_molecule_putative_Ixodes_scapularis_gi_241670430_ref_XP_002399708_6e_111_353	

HG_18439	
This group of homology does not contain any annotated genome

HG_4804	
Hsap_Ensmbl0130940_castor_zinc_finger_1_Source_HGNC_Symbol_Acc_26002_CASZ1	
Dmel_0004878_cas_castor_Source_FlyBase_0004878	Dmel_0036168_CG7512	
Cgig_25689_Zinc_finger_protein_castor_like_protein_1_Source_UniProtKB_TrEMBL_Acc_K1R6H0	
Drer_037030_castor_zinc_finger_1_Source_ZFIN_Acc_ZDB_GENE_060130_108_casz1	
Spur_024480_Chz10L	
Smim_51299_PREDICTED_similar_to_transcription_factor_castor_Tribolium_castaneum_gi_91084995_ref_XP_973001_0_0_794	
Sman_146710	Sman_045640	
Gsal_7629_transcription_factor_castor	

HG_60513	
Hsap_Ensmbl0221843_chromosome_2_open_reading_frame_16_Source_HGNC_Symbol_Acc_25275_C2orf16	

HG_11861	
Cgig_16110	Cgig_23810	

HG_48329	
This group of homology does not contain any annotated genome

HG_12741	
Spur_011340_Spur_011340	
Sman_155020_Heat_shock_protein_70_Hsp70_interacting_protein_putative_Source_UniProtKB_TrEMBL_Acc_G4LY59	

HG_8033	
Dmel_0035805_CG7506	
Cgig_10826_Transmembrane_protein_70_like_protein_mitochondrial_Source_UniProtKB_TrEMBL_Acc_K1P5A0	
Cele_009330_F32D8_5_Protein_F32D8_5_isoform_a_F32D8_5_mRNA_complete_cds_Source_RefSeq_mRNA_Acc_NM_073376	
Drer_078773_transmembrane_protein_70_Source_ZFIN_Acc_ZDB_GENE_070912_593_tmem70	
Spur_010451_Spur_010451	Spur_002190_Spur_002190	
Smim_79374_transmembrane_protein_70_Culex_quinquefasciatus_gi_170041659_ref_XP_001848572_3e_27_111	
Gsal_3327_transmembrane_protein_mitochondrial	

HG_48055	
Sman_161190	
Gsal_5888_hypothetical_protein_putative_homolog_to_CLF_107222_Clonorchis_sinensis	

HG_10330	
This group of homology does not contain any annotated genome

HG_10025	
Spur_016896_Spur_016896	

HG_44053	
Cgig_20787	

HG_39351	
Smim_21324_large_adhesin_Haemophilus_somnus_129PT_gi_113461768_ref_YP_719837_1e_06_62_0	

HG_7020	
Hsap_Ensmbl0262523_endonuclease_domain_containing_1_Source_HGNC_Symbol_Acc_29129_ENDOD1	
Drer_060913_endonuclease_domain_containing_1_Source_HGNC_Symbol_Acc_29129_ENDOD1_1_of_15	Drer_089948_endonuclease_domain_containing_1_Source_HGNC_Symbol_Acc_29129_ENDOD1_15_of_15	Drer_075411_endonuclease_domain_containing_1_Source_HGNC_Symbol_Acc_29129_ENDOD1_12_of_15	Drer_068065_endonuclease_domain_containing_1_Source_HGNC_Symbol_Acc_29129_ENDOD1_4_of_15	Drer_061611_endonuclease_domain_containing_1_Source_HGNC_Symbol_Acc_29129_ENDOD1_2_of_15	Drer_088309_Uncharacterized_protein_Source_UniProtKB_TrEMBL_Acc_E7F0H0_CT573337_1	Drer_073995_endonuclease_domain_containing_1_Source_HGNC_Symbol_Acc_29129_ENDOD1_11_of_15	Drer_069190_endonuclease_domain_containing_1_Source_HGNC_Symbol_Acc_29129_ENDOD1_5_of_15	Drer_071224_endonuclease_domain_containing_1_Source_HGNC_Symbol_Acc_29129_ENDOD1_9_of_15	Drer_063613_endonuclease_domain_containing_1_Source_HGNC_Symbol_Acc_29129_ENDOD1_3_of_15	Drer_071223_endonuclease_domain_containing_1_Source_HGNC_Symbol_Acc_29129_ENDOD1_8_of_15	Drer_071216_endonuclease_domain_containing_1_Source_HGNC_Symbol_Acc_29129_ENDOD1_7_of_15	Drer_073844_endonuclease_domain_containing_1_Source_HGNC_Symbol_Acc_29129_ENDOD1_10_of_15	
Gsal_827_endonuclease_domain_containing_1	Gsal_828_endonuclease_domain_containing_1	

HG_9763	
Hsap_Ensmbl0197461_platelet_derived_growth_factor_alpha_polypeptide_Source_HGNC_Symbol_Acc_8799_PDGFA	Hsap_Ensmbl0100311_platelet_derived_growth_factor_beta_polypeptide_Source_HGNC_Symbol_Acc_8800_PDGFB	
Drer_055505_platelet_derived_growth_factor_alpha_a_Source_ZFIN_Acc_ZDB_GENE_030918_2_pdgfaa	Drer_058424_platelet_derived_growth_factor_alpha_b_Source_ZFIN_Acc_ZDB_GENE_060929_124_pdgfab	Drer_040839_platelet_derived_growth_factor_beta_polypeptide_Source_HGNC_Symbol_Acc_8800_PDGFB_2_of_3	Drer_086778_platelet_derived_growth_factor_B_polypeptide_Source_ZFIN_Acc_ZDB_GENE_050208_525_pdgfb	Drer_038139_platelet_derived_growth_factor_beta_polypeptide_Source_HGNC_Symbol_Acc_8800_PDGFB_1_of_3	

HG_30982	
This group of homology does not contain any annotated genome

HG_28582	
This group of homology does not contain any annotated genome

HG_31693	
Spur_015849_tropmyh	Spur_022654_Hypp_2623	

HG_58915	
This group of homology does not contain any annotated genome

HG_28205	
Dmel_0052204_CG32204	

HG_64802	
This group of homology does not contain any annotated genome

HG_28100	
This group of homology does not contain any annotated genome

HG_53969	
This group of homology does not contain any annotated genome

HG_65103	
This group of homology does not contain any annotated genome

HG_15845	
This group of homology does not contain any annotated genome

HG_19501	
Cgig_26347	
Drer_076552_zgc_193801_Source_ZFIN_Acc_ZDB_GENE_081022_40_zgc_193801	

HG_15604	
This group of homology does not contain any annotated genome

HG_20306	
This group of homology does not contain any annotated genome

HG_16451	
This group of homology does not contain any annotated genome

HG_13675	
Gsal_7228_hypothetical_protein	

HG_16282	
Dmel_0259238_CG42336	
Cele_016746_C48B6_10_Protein_C48B6_10_C48B6_10_mRNA_complete_cds_Source_RefSeq_mRNA_Acc_NM_059573	
Spur_011496_Spur_011496	
Smim_25924_AGAP007064_PC_Anopheles_gambiae_str_PEST_gi_118778547_ref_XP_308700_3_3e_12_63_9	

HG_10827	
Cgig_17981_Chlorophyllase_2_Source_UniProtKB_TrEMBL_Acc_K1QVM5	

HG_10658	
This group of homology does not contain any annotated genome

HG_15161	
Cgig_28220_Active_regulator_of_SIRT1_Source_UniProtKB_TrEMBL_Acc_K1S3N6	
Drer_091124_ribosomal_protein_S19_binding_protein_1_Source_ZFIN_Acc_ZDB_GENE_110316_2_rps19bp1	

HG_39574	
This group of homology does not contain any annotated genome

HG_44204	
This group of homology does not contain any annotated genome

HG_42580	
This group of homology does not contain any annotated genome

HG_33709	
Cgig_18324	

HG_33981	
This group of homology does not contain any annotated genome

HG_2709	
This group of homology does not contain any annotated genome

HG_31844	
This group of homology does not contain any annotated genome

HG_9490	
Hsap_Ensmbl0148337_CDKN1A_interacting_zinc_finger_protein_1_Source_HGNC_Symbol_Acc_16744_CIZ1	
Dmel_0004401_Pep_Protein_on_ecdysone_puffs_Source_FlyBase_0004401	
Drer_089461_cdkn1a_interacting_zinc_finger_protein_1b_Source_ZFIN_Acc_ZDB_GENE_040426_2933_ciz1b	Drer_089781_cdkn1a_interacting_zinc_finger_protein_1a_Source_ZFIN_Acc_ZDB_GENE_100922_222_ciz1a	
Spur_022056_Ciz1	
Smim_63817_PREDICTED_CDKN1A_interacting_zinc_finger_protein_Taeniopygia_guttata_gi_224073420_ref_XP_002194413_4e_22_109	

HG_28564	
Smim_64911_PREDICTED_GSK_3_binding_protein_like_Bombus_terrestris_gi_340718413_ref_XP_003397662_8e_16_78_6	

HG_35162	
This group of homology does not contain any annotated genome

HG_5271	
Hsap_Ensmbl0143756_F_box_protein_28_Source_HGNC_Symbol_Acc_29046_FBXO28	
Dmel_0033486_CG11866	Dmel_0036005_pall_pallbearer_Source_FlyBase_0036005	
Cgig_05806_F_box_only_protein_28_Source_UniProtKB_TrEMBL_Acc_K1PP30	
Drer_027159_F_box_protein_28_Source_ZFIN_Acc_ZDB_GENE_030131_4665_fbxo28	
Spur_011200_Fbxo28	
Smim_45912_F_box_only_protein_28_Harpegnathos_saltator_gi_307198998_gb_EFN79722_9e_65_223	Smim_11531_F_box_protein_28_Xenopus_Silurana_tropicalis_gi_156717918_ref_NP_001096500_1e_41_162	Smim_45492_PREDICTED_f_box_only_protein_28_like_Bombus_terrestris_gi_340708553_ref_XP_003392888_3e_48_167	Smim_45924_F_box_only_protein_putative_Pediculus_humanus_corporis_gi_242011651_ref_XP_002426561_1e_64_223	Smim_22416_F_box_containing_protein_putative_Ixodes_scapularis_gi_241686628_ref_XP_002401494_4e_25_109	Smim_48045_PREDICTED_similar_to_F_box_protein_28_Taeniopygia_guttata_gi_224047248_ref_XP_002196982_3e_18_89_0	
Sman_047500	

HG_25852	
This group of homology does not contain any annotated genome

HG_26258	
Cgig_00302	
Spur_001325_Spur_001325	Spur_005786_Dm3	Spur_017263_Spur_017263	

HG_17723	
Cgig_21790_F_box_LRR_repeat_protein_21_Source_UniProtKB_TrEMBL_Acc_K1QNB0	Cgig_21791	

HG_19314	
Hsap_Ensmbl0204347_BTB_POZ_domain_containing_17_Source_HGNC_Symbol_Acc_33758_BTBD17	
Drer_077868_BTB_POZ_domain_containing_17b_Source_ZFIN_Acc_ZDB_GENE_091204_214_btbd17b	Drer_074018_BTB_POZ_domain_containing_17a_Source_ZFIN_Acc_ZDB_GENE_130531_68_btbd17a	

HG_14778	
This group of homology does not contain any annotated genome

HG_16369	
Cgig_17284	

HG_8260	
Hsap_Ensmbl0215186_golgin_A6_family_member_B_Source_HGNC_Symbol_Acc_32205_GOLGA6B	Hsap_Ensmbl0159289_golgin_A6_family_member_A_Source_HGNC_Symbol_Acc_13567_GOLGA6A	Hsap_Ensmbl0167195_golgin_A6_family_member_C_Source_HGNC_Symbol_Acc_32206_GOLGA6C	Hsap_Ensmbl0140478_golgin_A6_family_member_D_Source_HGNC_Symbol_Acc_32204_GOLGA6D	Hsap_Ensmbl0175265_golgin_A8_family_member_A_Source_HGNC_Symbol_Acc_31972_GOLGA8A	Hsap_Ensmbl0215252_golgin_A8_family_member_B_Source_HGNC_Symbol_Acc_31973_GOLGA8B	Hsap_Ensmbl0261739_golgin_A8_family_member_S_Source_HGNC_Symbol_Acc_44409_GOLGA8S	Hsap_Ensmbl0178115_golgin_A8_family_member_Q_Source_HGNC_Symbol_Acc_44408_GOLGA8Q	Hsap_Ensmbl0153666_golgin_A8_family_member_I_Source_HGNC_Symbol_Acc_26660_GOLGA8I	Hsap_Ensmbl0261967_golgin_A8_family_member_F_Source_HGNC_Symbol_Acc_32378_GOLGA8F	Hsap_Ensmbl0153684_golgin_A8_family_member_F_Source_HGNC_Symbol_Acc_32378_GOLGA8F	Hsap_Ensmbl0188626_golgin_A8_family_member_M_Source_HGNC_Symbol_Acc_44404_GOLGA8M	Hsap_Ensmbl0249931_golgin_A8_family_member_K_Source_HGNC_Symbol_Acc_38652_GOLGA8K	Hsap_Ensmbl0261247_golgin_A8_family_member_T_Source_HGNC_Symbol_Acc_44410_GOLGA8T	Hsap_Ensmbl0232653_golgin_A8_family_member_N_Source_HGNC_Symbol_Acc_44405_GOLGA8N	Hsap_Ensmbl0179938_golgin_A8_family_member_J_Source_HGNC_Symbol_Acc_38650_GOLGA8J	Hsap_Ensmbl0261794_golgin_A8_family_member_H_Source_HGNC_Symbol_Acc_37443_GOLGA8H	Hsap_Ensmbl0205281_golgin_A6_family_like_10_Source_HGNC_Symbol_Acc_37228_GOLGA6L10	Hsap_Ensmbl0196648_golgin_A6_family_like_20_Source_HGNC_Symbol_Acc_49391_GOLGA6L20	Hsap_Ensmbl0259243_golgin_A6_family_like_19_Source_HGNC_Symbol_Acc_49416_GOLGA6L19	Hsap_Ensmbl0215749_golgin_A6_family_like_18_Source_HGNC_Symbol_Acc_49415_GOLGA6L18	Hsap_Ensmbl0206127_golgin_A8_family_member_O_Source_HGNC_Symbol_Acc_44406_GOLGA8O	Hsap_Ensmbl0186399_golgin_A8_family_member_R_Source_HGNC_Symbol_Acc_44407_GOLGA8R	Hsap_Ensmbl0184206_golgin_A6_family_like_4_Source_HGNC_Symbol_Acc_27256_GOLGA6L4	
Smim_6108_liver_stage_antigen_3_putative_Perkinsus_marinus_ATCC_50983_gi_294882837_ref_XP_002769845_0_006_46_6	

HG_14842	
This group of homology does not contain any annotated genome

HG_61019	
Drer_088575_Uncharacterized_protein_Source_UniProtKB_TrEMBL_Acc_F1RAV0_CABZ01077140_1	

HG_12946	
Cgig_09347	
Spur_001218_Spur_001218	

HG_18096	
Dmel_0028572_qtc_quick_to_court_Source_FlyBase_0028572	
Smim_51151_AGAP008614_PA_Anopheles_gambiae_str_PEST_gi_118785512_ref_XP_314710_3_1e_49_187	

HG_11897	
This group of homology does not contain any annotated genome

HG_20255	
Cgig_07108	
Smim_47994_hypothetical_protein_IscW_ISCW017261_Ixodes_scapularis_gi_241157760_ref_XP_002408152_4e_29_119	

HG_7844	
Dmel_0033807_AQP_aquaporin_Source_FlyBase_0033807	
Cgig_01489_Putative_aquaporin_10_Source_UniProtKB_TrEMBL_Acc_K1QMA6	Cgig_28539_Putative_aquaporin_10_Source_UniProtKB_TrEMBL_Acc_K1RA04	
Cele_000177_aqp_9_Protein_AQP_9_isoform_a_Source_RefSeq_mRNA_Acc_NM_001264219	Cele_000178_aqp_10_Protein_AQP_10_aqp_10_mRNA_complete_cds_Source_RefSeq_mRNA_Acc_NM_063704	Cele_000179_aqp_11_Protein_AQP_11_aqp_11_mRNA_complete_cds_Source_RefSeq_mRNA_Acc_NM_067420	
Spur_005585_Aqp	
Smim_81819_PREDICTED_similar_to_aquaporin_putative_Tribolium_castaneum_gi_189239854_ref_XP_974208_3e_38_150	

HG_10840	
This group of homology does not contain any annotated genome

HG_11246	
Hsap_Ensmbl0164919_cytochrome_c_oxidase_subunit_VIc_Source_HGNC_Symbol_Acc_2285_COX6C	
Dmel_0015031_cype_cyclope_Source_FlyBase_0015031	Dmel_0051644_CG31644	
Drer_038577_cytochrome_c_oxidase_subunit_VIc_Source_ZFIN_Acc_ZDB_GENE_040724_95_cox6c	
Smim_69456_PREDICTED_cytochrome_c_oxidase_subunit_6C_like_Acyrthosiphon_pisum_gi_193594280_ref_XP_001945818_2e_21_89_0	

HG_6872	
Hsap_Ensmbl0166979_eva_1_homolog_C_C_elegans_Source_HGNC_Symbol_Acc_13239_EVA1C	
Dmel_0259821_CG42402	
Cgig_04162	
Cele_009304_eva_1_Protein_EVA_1_isoform_a_eva_1_mRNA_complete_cds_Source_RefSeq_mRNA_Acc_NM_061189	
Drer_056024_eva_1_homolog_C_C_elegans_Source_ZFIN_Acc_ZDB_GENE_091204_329_eva1c	
Spur_017109_Gal_lec7	
Smim_43663_PREDICTED_uncharacterized_protein_C21orf63_homolog_Danio_rerio_gi_326673716_ref_XP_003199967_8e_19_88_6	Smim_22968_PREDICTED_similar_to_AGAP003572_PA_Tribolium_castaneum_gi_189233947_ref_XP_974111_1e_10_68_2	Smim_1488_PREDICTED_similar_to_AGAP003572_PA_Tribolium_castaneum_gi_189233947_ref_XP_974111_2e_09_63_9	Smim_22980_AGAP003572_PA_Anopheles_gambiae_str_PEST_gi_333468802_gb_EDO64155_9e_07_53_5	

HG_13006	
Cgig_01257	Cgig_06815	Cgig_22726	Cgig_18749	Cgig_04751	Cgig_25184	

HG_10366	
This group of homology does not contain any annotated genome

HG_43683	
This group of homology does not contain any annotated genome

HG_6743	
Hsap_Ensmbl0179094_period_circadian_clock_1_Source_HGNC_Symbol_Acc_8845_PER1	Hsap_Ensmbl0049246_period_circadian_clock_3_Source_HGNC_Symbol_Acc_8847_PER3	Hsap_Ensmbl0132326_period_circadian_clock_2_Source_HGNC_Symbol_Acc_8846_PER2	
Dmel_0003068_per_period_Source_FlyBase_0003068	
Cgig_14049_Period_circadian_protein_Source_UniProtKB_TrEMBL_Acc_K1PRV3	
Cele_018572_lin_42_Protein_LIN_42_isoform_c_lin_42_mRNA_complete_cds_Source_RefSeq_mRNA_Acc_NM_001027007	
Drer_010519_period_homolog_3_Drosophila_Source_ZFIN_Acc_ZDB_GENE_000804_1_per3	Drer_056885_period_homolog_1a_Drosophila_Source_ZFIN_Acc_ZDB_GENE_011220_1_per1a	Drer_012499_period_homolog_1b_Drosophila_Source_ZFIN_Acc_ZDB_GENE_040419_1_per1b	Drer_034503_period_homolog_2_Drosophila_Source_ZFIN_Acc_ZDB_GENE_011220_2_per2	Drer_078099_Uncharacterized_protein_Source_UniProtKB_TrEMBL_Acc_F1QDK0_CR391991_1	
Smim_54545_period_circadian_protein_putative_Ixodes_scapularis_gi_241173807_ref_XP_002410891_3e_132_431	

HG_43442	
Cgig_15339	Cgig_27038	

HG_40971	
This group of homology does not contain any annotated genome

HG_33899	
Cgig_27470	

HG_9597	
Hsap_Ensmbl0171421_mitochondrial_ribosomal_protein_L36_Source_HGNC_Symbol_Acc_14490_MRPL36	
Dmel_0042112_mRpL36_mitochondrial_ribosomal_protein_L36_Source_FlyBase_0042112	
Cgig_17724_Ribosomal_protein_Source_UniProtKB_TrEMBL_Acc_K1P952	
Cele_010783_mrpl_36_Protein_MRPL_36_mrpl_36_mRNA_complete_cds_Source_RefSeq_mRNA_Acc_NM_001027509	
Smim_10081_ribosomal_protein_L36_putative_Ixodes_scapularis_gi_241048565_ref_XP_002407296_2e_20_88_6	
Sman_091170_Ribosomal_protein_Source_UniProtKB_TrEMBL_Acc_G4VRI9	

HG_9732	
Hsap_Ensmbl0243709_left_right_determination_factor_1_Source_HGNC_Symbol_Acc_6552_LEFTY1	Hsap_Ensmbl0143768_left_right_determination_factor_2_Source_HGNC_Symbol_Acc_3122_LEFTY2	
Drer_019920_lefty1_Source_ZFIN_Acc_ZDB_GENE_990630_10_lft1	Drer_044059_lefty2_Source_ZFIN_Acc_ZDB_GENE_990630_11_lft2	
Spur_009911_Lefty_Lefty_Source_UniProtKB_TrEMBL_Acc_B3FNR6	

HG_19778	
This group of homology does not contain any annotated genome

HG_33143	
This group of homology does not contain any annotated genome

HG_22817	
This group of homology does not contain any annotated genome

HG_19842	
Cgig_24055	

HG_32094	
Smim_10022_26S_protease_regulatory_subunit_6A_putative_Ixodes_scapularis_gi_241236668_ref_XP_002400913_1e_07_62_8	

HG_17705	
This group of homology does not contain any annotated genome

HG_22712	
This group of homology does not contain any annotated genome

HG_26271	
Gsal_10421_plasminogen_activator_inhibitor_1_rna_binding_protein_isoform_1	

HG_63138	
This group of homology does not contain any annotated genome

HG_57620	
Smim_82348_PREDICTED_head_specific_guanylate_cyclase_like_Acyrthosiphon_pisum_gi_328717516_ref_XP_001944860_1e_12_72_8	

HG_55691	
This group of homology does not contain any annotated genome

HG_17431	
Spur_006117_Spur_006117	
Smim_73691_adenylate_kinase_isoenzyme_5_Danio_rerio_gi_156231006_ref_NP_001093554_3e_26_123	
Sman_194530	

HG_60152	
This group of homology does not contain any annotated genome

HG_48137	
This group of homology does not contain any annotated genome

HG_52095	
This group of homology does not contain any annotated genome

HG_45392	
Spur_023006_Hypp_2643	

HG_44271	
Cgig_27302	

HG_27648	
This group of homology does not contain any annotated genome

HG_33366	
Gsal_10799_pol_like_protein	

HG_25888	
Gsal_5799_insertion_element_is600_uncharacterized_31_kda	

HG_71554	
This group of homology does not contain any annotated genome

HG_25783	
This group of homology does not contain any annotated genome

HG_59708	
This group of homology does not contain any annotated genome

HG_31670	
This group of homology does not contain any annotated genome

HG_26189	
This group of homology does not contain any annotated genome

HG_19519	
Spur_027466_RtL_65	

HG_28085	
This group of homology does not contain any annotated genome

HG_64682	
This group of homology does not contain any annotated genome

HG_17759	
Cgig_08808_Putative_Bcl_2_like_protein_antagonist_killer_2_Source_UniProtKB_TrEMBL_Acc_K1P6Q7	Cgig_06817	Cgig_08806	
Spur_008292_Spur_008292	

HG_21509	
Cgig_16939_PP2C_like_domain_containing_protein_C3orf48_Source_UniProtKB_TrEMBL_Acc_K1Q8H6	

HG_22525	
This group of homology does not contain any annotated genome

HG_17790	
Cgig_24805	
Gsal_4935_protein_smg8	

HG_24252	
This group of homology does not contain any annotated genome

HG_22187	
Cgig_13969	

HG_14773	
This group of homology does not contain any annotated genome

HG_20660	
Dmel_0030360_CG1806	

HG_11925	
Hsap_Ensmbl0149798_CDC42_effector_protein_Rho_GTPase_binding_2_Source_HGNC_Symbol_Acc_16263_CDC42EP2	
Drer_055897_zgc_154093_Source_ZFIN_Acc_ZDB_GENE_061103_517_zgc_154093	Drer_052783_CDC42_effector_protein_Rho_GTPase_binding_3_Source_ZFIN_Acc_ZDB_GENE_040912_89_cdc42ep3	Drer_053959_CDC42_effector_protein_Rho_GTPase_binding_2_Source_ZFIN_Acc_ZDB_GENE_050320_104_cdc42ep2	

HG_16059	
Cgig_02984_Tumor_necrosis_factor_receptor_superfamily_member_5_Source_UniProtKB_TrEMBL_Acc_K1QXH2	Cgig_19984	

HG_18091	
Cgig_12646	
Spur_011153_Hypp_641	

HG_14194	
Spur_014444_pABCt	
Smim_19600_ACYPI002360_Acyrthosiphon_pisum_gi_239799279_dbj_BAH70568_4e_53_184	

HG_43888	
Smim_16366_t_box_transcription_factor_tbx2_putative_Ixodes_scapularis_gi_241588565_ref_XP_002403941_2e_04_50_1	

HG_10466	
Dmel_0037565_CG9626	
Spur_003680_Hypp_3092	
Smim_50951_AGAP001739_PA_Anopheles_gambiae_str_PEST_gi_333470044_gb_EDO63231_4e_12_78_2	Smim_27772_AGAP001739_PA_Anopheles_gambiae_str_PEST_gi_333470044_gb_EDO63231_5e_11_75_1	Smim_27769_hypothetical_protein_DAPPUDRAFT_318379_Daphnia_pulex_gi_321469702_gb_EFX80681_0_009_48_5	Smim_50946_50946	

HG_10771	
Dmel_0037672_sage_salivary_gland_expressed_bHLH_Source_FlyBase_0037672	
Spur_002448_Sage	Spur_019543_Ube2w	Spur_013119_Sage_1	Spur_013120_Hypp_2070	Spur_012297_Hypp_2991	Spur_007615_Hypp_1735	Spur_012166_Spur_012166	Spur_003885_Hypp_1486	

HG_76964	
Spur_027760_Spur_027760	

HG_35895	
This group of homology does not contain any annotated genome

HG_41236	
This group of homology does not contain any annotated genome

HG_32878	
Spur_021341_Spur_021341	

HG_34702	
Spur_025652_Spur_025652	

HG_64833	
This group of homology does not contain any annotated genome

HG_32058	
This group of homology does not contain any annotated genome

HG_5523	
Cgig_09149_Histone_H1oo_Source_UniProtKB_TrEMBL_Acc_K1Q4Y8	
Drer_040344_linker_histone_H1M_Source_ZFIN_Acc_ZDB_GENE_030131_5614_h1m	
Spur_024567_ClvhH1	

HG_5259	
Hsap_Ensmbl0138823_microsomal_triglyceride_transfer_protein_Source_HGNC_Symbol_Acc_7467_MTTP	
Dmel_0032904_Mtp_Microsomal_triacylglycerol_transfer_protein_Source_FlyBase_0032904	
Cgig_19917_Microsomal_triglyceride_transfer_protein_large_subunit_Source_UniProtKB_TrEMBL_Acc_K1Q6R4	Cgig_08268_Microsomal_triglyceride_transfer_protein_large_subunit_Source_UniProtKB_TrEMBL_Acc_K1PY02	
Cele_001099_dsc_4_Protein_DSC_4_dsc_4_mRNA_complete_cds_Source_RefSeq_mRNA_Acc_NM_067502	
Drer_008637_microsomal_triglyceride_transfer_protein_Source_ZFIN_Acc_ZDB_GENE_040419_2_mtp	Drer_076271_microsomal_triglyceride_transfer_protein_Source_ZFIN_Acc_ZDB_GENE_040419_2_mtp	
Spur_027852_Mttp	
Smim_82696_Microsomal_triglyceride_transfer_protein_large_subunit_Acromyrmex_echinatior_gi_332026918_gb_EGI67019_9e_23_107	Smim_82695_Microsomal_triglyceride_transfer_protein_large_subunit_precursor_putative_Pediculus_humanus_corporis_gi_242009012_ref_XP_002425287_3e_58_213	Smim_30660_microsomal_triglyceride_transfer_protein_putative_Ixodes_scapularis_gi_241066484_ref_XP_002408357_3e_50_176	Smim_64829_PREDICTED_microsomal_triglyceride_transfer_protein_large_subunit_like_Bombus_terrestris_gi_340723945_ref_XP_003400347_1e_27_123	Smim_82679_PREDICTED_similar_to_CG9342_CG9342_PA_Tribolium_castaneum_gi_189240296_ref_XP_973610_7e_12_68_6	

HG_31242	
Cgig_16188	

HG_22643	
Cgig_26990	

HG_23354	
Spur_010112_Hypp_608	Spur_022905_Hypp_192	Spur_005968_Hypp_3076	Spur_010111_Hypp_607	

HG_9308	
Cgig_16979	Cgig_21321	
Cele_021373_Y37E11AR_7_Protein_Y37E11AR_7_Y37E11AR_7_mRNA_complete_cds_Source_RefSeq_mRNA_Acc_NM_001028268	

HG_15635	
Hsap_Ensmbl0157315_transmembrane_emp24_protein_transport_domain_containing_6_Source_HGNC_Symbol_Acc_28331_TMED6	Hsap_Ensmbl0259900_Uncharacterized_protein_Source_UniProtKB_TrEMBL_Acc_J3QRW8_RP11_343C2_7	
Drer_088079_transmembrane_emp24_protein_transport_domain_containing_6_Source_HGNC_Symbol_Acc_28331_TMED6	
Spur_007881_Tmed6	
Smim_72962_cargo_transport_protein_EMP24_putative_Ixodes_scapularis_gi_241680652_ref_XP_002411573_3e_81_251	

HG_20168	
Hsap_Ensmbl0166169_polymerase_DNA_directed_lambda_Source_HGNC_Symbol_Acc_9184_POLL	
Cgig_00468_DNA_polymerase_lambda_Source_UniProtKB_TrEMBL_Acc_K1Q2N4	Cgig_19475_DNA_polymerase_lambda_Source_UniProtKB_TrEMBL_Acc_K1PV56	
Smim_26092_PREDICTED_Polymerase_DNA_directed_lambda_like_Saccoglossus_kowalevskii_gi_291228090_ref_XP_002734013_5e_10_70_5	

HG_18073	
Dmel_0044046_Ilp7_Insulin_like_peptide_7_Source_FlyBase_0044046	
Cgig_09664_Putative_insulin_like_peptide_7_Source_UniProtKB_TrEMBL_Acc_K1PRU1	

HG_16241	
This group of homology does not contain any annotated genome

HG_15056	
This group of homology does not contain any annotated genome

HG_13296	
Dmel_0031302_CG14340	Dmel_0085380_CG34351	
Smim_76744_PREDICTED_similar_to_CG34351_CG34351_PC_Tribolium_castaneum_gi_189237285_ref_XP_973785_2e_41_153	Smim_72313_PREDICTED_similar_to_CG34351_CG34351_PC_Tribolium_castaneum_gi_189237285_ref_XP_973785_1e_39_146	Smim_27252_PREDICTED_similar_to_CG34351_CG34351_PC_Tribolium_castaneum_gi_189237285_ref_XP_973785_4e_09_59_7	

HG_14104	
Cgig_27903	
Spur_023831_Spur_023831	

HG_11328	
Hsap_Ensmbl0184047_diablo_IAP_binding_mitochondrial_protein_Source_HGNC_Symbol_Acc_21528_DIABLO	
Drer_035323_diablo_IAP_binding_mitochondrial_protein_a_Source_ZFIN_Acc_ZDB_GENE_040426_1303_diabloa	Drer_014956_diablo_IAP_binding_mitochondrial_protein_b_Source_ZFIN_Acc_ZDB_GENE_070112_202_diablob	
Spur_004794_Spur_004794	

HG_13055	
This group of homology does not contain any annotated genome

HG_14071	
This group of homology does not contain any annotated genome

HG_38758	
This group of homology does not contain any annotated genome

HG_44404	
This group of homology does not contain any annotated genome

HG_82495	
This group of homology does not contain any annotated genome

HG_43660	
This group of homology does not contain any annotated genome

HG_27989	
This group of homology does not contain any annotated genome

HG_35057	
Hsap_Ensmbl0174917_chromosome_19_open_reading_frame_70_Source_HGNC_Symbol_Acc_33702_C19orf70	
Drer_071378_chromosome_19_open_reading_frame_70_Source_HGNC_Symbol_Acc_33702_C22H19orf70	
Smim_9563_PREDICTED_protein_QIL1_like_Xenopus_Silurana_tropicalis_gi_301613755_ref_XP_002936370_2e_06_50_4	

HG_34410	
This group of homology does not contain any annotated genome

HG_23746	
Hsap_Ensmbl0248871_TNFSF12_TNFSF13_readthrough_Source_HGNC_Symbol_Acc_33537_TNFSF12_TNFSF13	Hsap_Ensmbl0239697_tumor_necrosis_factor_ligand_superfamily_member_12_Source_HGNC_Symbol_Acc_11927_TNFSF12	Hsap_Ensmbl0161955_tumor_necrosis_factor_ligand_superfamily_member_13_Source_HGNC_Symbol_Acc_11928_TNFSF13	
Drer_069376_tumor_necrosis_factor_ligand_superfamily_member_12_Source_ZFIN_Acc_ZDB_GENE_060929_376_tnfsf12	

HG_25473	
This group of homology does not contain any annotated genome

HG_19345	
This group of homology does not contain any annotated genome

HG_23400	
Smim_47198_Y0266_DICDI_RecName_Full_Uncharacterized_protein_DDB_G0290685_gi_205831268_sp_Q54G14_Y0266_DICDI_8e_06_53_1	

HG_16633	
Spur_007598_Spur_007598	

HG_765	
Cgig_10265_Tripartite_motif_containing_protein_45_Source_UniProtKB_TrEMBL_Acc_K1PJV5	Cgig_05948_Tripartite_motif_containing_protein_45_Source_UniProtKB_TrEMBL_Acc_K1QII5	Cgig_22285_Tripartite_motif_containing_protein_45_Source_UniProtKB_TrEMBL_Acc_K1Q6M7	Cgig_03252_Tripartite_motif_containing_protein_2_Source_UniProtKB_TrEMBL_Acc_K1PJC7	Cgig_03254_Transcription_intermediary_factor_1_beta_Source_UniProtKB_TrEMBL_Acc_K1PYX1	Cgig_09603_Tripartite_motif_containing_protein_56_Source_UniProtKB_TrEMBL_Acc_K1QMN2	Cgig_04341_Tripartite_motif_containing_protein_56_Source_UniProtKB_TrEMBL_Acc_K1R462	Cgig_15536_Tripartite_motif_containing_protein_45_Source_UniProtKB_TrEMBL_Acc_K1R1G8	Cgig_06379_Midline_2_Source_UniProtKB_TrEMBL_Acc_K1PSR6	Cgig_18971_Tripartite_motif_containing_protein_56_Source_UniProtKB_TrEMBL_Acc_K1QSF4	Cgig_08802_E3_ubiquitin_protein_ligase_TRIM33_Source_UniProtKB_TrEMBL_Acc_K1QNG4	Cgig_17488_E3_ubiquitin_protein_ligase_TRIM33_Source_UniProtKB_TrEMBL_Acc_K1QMJ9	Cgig_12790_Midline_1_Source_UniProtKB_TrEMBL_Acc_K1R4S8	Cgig_01132_Tripartite_motif_containing_protein_56_Source_UniProtKB_TrEMBL_Acc_K1PLI1	Cgig_22011_Tripartite_motif_containing_protein_56_Source_UniProtKB_TrEMBL_Acc_K1QA01	Cgig_19647_Tripartite_motif_containing_protein_56_Source_UniProtKB_TrEMBL_Acc_K1PW84	Cgig_06109_Tripartite_motif_containing_protein_56_Source_UniProtKB_TrEMBL_Acc_K1P9D6	Cgig_09970_Tripartite_motif_containing_protein_3_Source_UniProtKB_TrEMBL_Acc_K1QC30	Cgig_15537_Tripartite_motif_containing_protein_45_Source_UniProtKB_TrEMBL_Acc_K1RBG4	Cgig_15538_Tripartite_motif_containing_protein_59_Source_UniProtKB_TrEMBL_Acc_K1RH54	Cgig_12906_Tripartite_motif_containing_protein_45_Source_UniProtKB_TrEMBL_Acc_K1R217	Cgig_02472_Tripartite_motif_containing_protein_45_Source_UniProtKB_TrEMBL_Acc_K1QKR9	Cgig_10217_Tripartite_motif_containing_protein_56_Source_UniProtKB_TrEMBL_Acc_K1PW54	Cgig_04343	Cgig_11985_Tripartite_motif_containing_protein_45_Source_UniProtKB_TrEMBL_Acc_K1PIX2	Cgig_18151	Cgig_11984	Cgig_27070	Cgig_18146_Tripartite_motif_containing_protein_45_Source_UniProtKB_TrEMBL_Acc_K1R1H7	Cgig_23890_Tripartite_motif_containing_protein_45_Source_UniProtKB_TrEMBL_Acc_K1RM57	Cgig_11981_Transcription_intermediary_factor_1_beta_Source_UniProtKB_TrEMBL_Acc_K1PQH4	Cgig_18148_Tripartite_motif_containing_protein_56_Source_UniProtKB_TrEMBL_Acc_K1REC7	Cgig_18145_Tripartite_motif_containing_protein_45_Source_UniProtKB_TrEMBL_Acc_K1QS36	Cgig_22097	Cgig_11982_Midline_2_Source_UniProtKB_TrEMBL_Acc_K1PXV2	Cgig_05988_E3_ubiquitin_protein_ligase_TRIM33_Source_UniProtKB_TrEMBL_Acc_K1PJW4	Cgig_20041_E3_ubiquitin_protein_ligase_TRIM33_Source_UniProtKB_TrEMBL_Acc_K1R0I2	Cgig_23574_Tripartite_motif_containing_protein_45_Source_UniProtKB_TrEMBL_Acc_K1RB60	Cgig_12899_Tripartite_motif_containing_protein_56_Source_UniProtKB_TrEMBL_Acc_K1QPP1	Cgig_17739_Putative_transcription_factor_PML_Source_UniProtKB_TrEMBL_Acc_K1QAC9	Cgig_27034_Tripartite_motif_containing_protein_56_Source_UniProtKB_TrEMBL_Acc_K1QI86	Cgig_28041_Tripartite_motif_containing_protein_3_Source_UniProtKB_TrEMBL_Acc_K1S4A3	Cgig_07901_Tripartite_motif_containing_protein_2_Source_UniProtKB_TrEMBL_Acc_K1QE01	Cgig_19101_Tripartite_motif_containing_protein_3_Source_UniProtKB_TrEMBL_Acc_K1R3Q6	Cgig_08785_Tripartite_motif_containing_protein_3_Source_UniProtKB_TrEMBL_Acc_K1RZN5	Cgig_27071_Tripartite_motif_containing_protein_2_Source_UniProtKB_TrEMBL_Acc_K1R6M8	Cgig_27629_Tripartite_motif_containing_protein_3_Source_UniProtKB_TrEMBL_Acc_K1QK54	Cgig_02473	Cgig_27706_Tripartite_motif_containing_protein_56_Source_UniProtKB_TrEMBL_Acc_K1QB16	Cgig_08221	Cgig_28544_Tripartite_motif_containing_protein_13_Source_UniProtKB_TrEMBL_Acc_K1QPR4	Cgig_27630_Tripartite_motif_containing_protein_56_Source_UniProtKB_TrEMBL_Acc_K1QRN1	Cgig_15780_Tripartite_motif_containing_protein_56_Source_UniProtKB_TrEMBL_Acc_K1PUY4	Cgig_14104_Tripartite_motif_containing_protein_56_Source_UniProtKB_TrEMBL_Acc_K1RAL8	Cgig_06392_Tripartite_motif_containing_protein_56_Source_UniProtKB_TrEMBL_Acc_K1P947	Cgig_28043	Cgig_12041_Tripartite_motif_containing_protein_3_Source_UniProtKB_TrEMBL_Acc_K1QTR1	Cgig_28042	Cgig_03750	Cgig_28403_Tripartite_motif_containing_protein_2_Source_UniProtKB_TrEMBL_Acc_K1R7L0	Cgig_18397_Tripartite_motif_containing_protein_47_Source_UniProtKB_TrEMBL_Acc_K1R2Z0	Cgig_13876	Cgig_28543_Tripartite_motif_containing_protein_3_Source_UniProtKB_TrEMBL_Acc_K1QI57	Cgig_06110_Tripartite_motif_containing_protein_3_Source_UniProtKB_TrEMBL_Acc_K1PFJ3	Cgig_05990	Cgig_10096	Cgig_22890	

HG_18055	
Cgig_19003	
Spur_007394	

HG_22110	
Cgig_02214	Cgig_11781	

HG_13278	
Hsap_Ensmbl0128891_chromosome_15_open_reading_frame_57_Source_HGNC_Symbol_Acc_28295_C15orf57	
Drer_073962_chromosome_15_open_reading_frame_57_Source_HGNC_Symbol_Acc_28295_C17H15orf57	
Spur_017820_Hypp_845	
Smim_55528_PREDICTED_uncharacterized_protein_C15orf57_homolog_Xenopus_Silurana_tropicalis_gi_301622436_ref_XP_002940534_7e_08_55_8	

HG_10735	
Cgig_25754_Interleukin_17_like_protein_Source_UniProtKB_Swiss_Prot_Acc_A9XE49	
Spur_019349_Il17_4	Spur_012845_Il17_3	Spur_019351_Il17_6	Spur_019350_Il17_5	Spur_022838_Il17_7	Spur_005983_Il17_1	Spur_012844_Il17_2	Spur_030196_Il17_18	

HG_15102	
Cgig_11920_SPRY_domain_containing_protein_3_Source_UniProtKB_TrEMBL_Acc_K1PX24	
Spur_002525_Spryd3	

HG_33858	
Cgig_25598	

HG_41167	
This group of homology does not contain any annotated genome

HG_40215	
This group of homology does not contain any annotated genome

HG_35344	
Drer_093422_si_ch211_229b6_1_Source_ZFIN_Acc_ZDB_GENE_060503_311_si_ch211_229b6_1	Drer_097099_si_ch211_108d22_1_Source_ZFIN_Acc_ZDB_GENE_131126_61_si_ch211_108d22_1	Drer_095593_si_ch211_134c9_2_Source_ZFIN_Acc_ZDB_GENE_090312_73_si_ch211_134c9_2	
Gsal_5469_uncharacterized_protein_loc101169551	

HG_28882	
This group of homology does not contain any annotated genome

HG_34464	
This group of homology does not contain any annotated genome

HG_9711	
This group of homology does not contain any annotated genome

HG_31511	
Cgig_09376_Methyltransferase_like_protein_12_mitochondrial_Source_UniProtKB_TrEMBL_Acc_K1QJC3	

HG_33174	
Cgig_12103	

HG_22438	
Cgig_09790_Hemicentin_1_Source_UniProtKB_TrEMBL_Acc_K1P696	

HG_22574	
Sman_040110_Putative_thrombospondin_type_1_domain_containing_protein_Source_UniProtKB_TrEMBL_Acc_G4VKI8	

HG_17800	
Cgig_00420	

HG_14991	
This group of homology does not contain any annotated genome

HG_23180	
Hsap_Ensmbl0204673_AKT1_substrate_1_proline_rich_Source_HGNC_Symbol_Acc_28426_AKT1S1	
Drer_074667_AKT1_substrate_1_proline_rich_Source_ZFIN_Acc_ZDB_GENE_030131_482_akt1s1	

HG_41728	
This group of homology does not contain any annotated genome

HG_44335	
This group of homology does not contain any annotated genome

HG_7028	
Hsap_Ensmbl0174576_neuronal_PAS_domain_protein_4_Source_HGNC_Symbol_Acc_18983_NPAS4	
Dmel_0039411_dys_dysfusion_Source_FlyBase_0039411	
Cgig_10544_Neuronal_PAS_domain_containing_protein_4_Source_UniProtKB_TrEMBL_Acc_K1PR04	Cgig_10545	
Cele_000521_cky_1_Protein_CKY_1_isoform_a_cky_1_mRNA_complete_cds_Source_RefSeq_mRNA_Acc_NM_073783	
Drer_061920_neuronal_PAS_domain_protein_4_Source_HGNC_Symbol_Acc_18983_NPAS4_2_of_3	Drer_087753_neuronal_PAS_domain_protein_4b_Source_ZFIN_Acc_ZDB_GENE_091117_33_npas4b	Drer_055752_neuronal_PAS_domain_protein_4a_Source_ZFIN_Acc_ZDB_GENE_060616_396_npas4a	
Spur_009413_Nxf	
Smim_75841_hypoxia_inducible_factor_alpha_putative_Ixodes_scapularis_gi_241676672_ref_XP_002412572_1e_165_493	Smim_75842_dysfusion_isoform_D_Drosophila_melanogaster_gi_281362631_ref_NP_733137_3_2e_25_106	

HG_28864	
This group of homology does not contain any annotated genome

HG_74771	
This group of homology does not contain any annotated genome

HG_34510	
This group of homology does not contain any annotated genome

HG_25983	
This group of homology does not contain any annotated genome

HG_28149	
Smim_26518_3_unnamed_protein_product_Pseudomonas_mendocina_NK_01_gi_330504364_ref_YP_004381233_8e_09_60_8	

HG_27269	
This group of homology does not contain any annotated genome

HG_28213	
Spur_000936_Spur_000936	Spur_030143_Cd59_Sca2L2	Spur_013061_Spur_013061	

HG_1082	
Cgig_08091_Tripartite_motif_containing_protein_3_Source_UniProtKB_TrEMBL_Acc_K1QGW9	
Spur_020186_Sfrs6L	Spur_000124_Hypp_294	Spur_013196_Hypp_2075	Spur_012514_Col	Spur_021436_Hypp_2553	Spur_003306_Hypp_1442	Spur_026265_Hypp_2831	Spur_009069_Mid2L	Spur_002444_Syt9L	Spur_026028_Hypp_2814	Spur_016943_Hypp_852	Spur_024844_Spur_024844	Spur_009578_Hypp_1859	Spur_026029_Hypp_2815	Spur_021437_Hypp_2554	Spur_021900_Hypp_2586	Spur_022391_A1cfL	Spur_009577_trim2L	Spur_010583_Adamts1L_3	Spur_017924_Hypp_902	Spur_005502_Hypp_450	Spur_024630_Hypp_1119	Spur_020866_Hypp_1000	Spur_018594_Hypp_918	Spur_021247_Hypp_1019	Spur_004594_Spur_004594	Spur_020400_Hypp_973	Spur_018042_Hypp_906	Spur_002390_Hypp_354	Spur_015045_Kiaa0517L	Spur_024583_Hypp_2743	Spur_005824_Hypp_1609	Spur_021435_Hypp_2552	Spur_021434_Hypp_2551	Spur_020357_Hypp_972	Spur_005601_Hypp_455	Spur_018959_Hypp_2413	Spur_015258_Hypp_2203	Spur_020134_Hypp_965	Spur_006491_Hypp_483	Spur_015202_Hypp_775	Spur_025970_Hypp_1162	Spur_000704_Hypp_1281	Spur_000705_Hypp_1282	Spur_007385_Hypp_512	Spur_011132_Hypp_1962	Spur_024116_Hypp_1106	Spur_005823_Hypp_1608	Spur_009187_Hypp_1831	Spur_007888_Hypp_528	Spur_004987_Hypp_435	Spur_009116_Spur_009116	Spur_001443_Spur_001443	Spur_009117_Spur_009117	Spur_013606_Hypp_723	Spur_008153_Hypp_535	Spur_013605_Hypp_722	Spur_024858_Spur_024858	Spur_002916_Hypp_1419	Spur_015900_Spur_015900	Spur_006586_Hypp_485	Spur_005877_Spur_005877	Spur_021707_Spur_021707	Spur_007506_Spur_007506	Spur_005563_Hypp_452	Spur_010838_Hypp_1942	Spur_013234_Spur_013234	Spur_006806_Hypp_497	Spur_011131_Hypp_639	Spur_027574_Hypp_2910	Spur_021467_Spur_021467	Spur_015439_Hypp_784	Spur_000659_Hypp_312	Spur_027475_Spur_027475	Spur_007901_Hypp_531	Spur_017855_Hypp_896	Spur_005564_Hypp_453	Spur_022804_Hypp_1057	Spur_010837_Hypp_1941	Spur_018839_Hypp_923	Spur_009978_Hypp_599	Spur_009630_Hypp_583	Spur_010654_Hypp_1930	Spur_020665_Spur_020665	Spur_010581_Ctsr	Spur_006805_Hypp_496	Spur_019937_Hypp_952	Spur_017549_Hypp_2340	Spur_017550_Hypp_882	Spur_010901_Hypp_1944	Spur_019938_Hypp_953	Spur_017108_Hypp_860	Spur_027473_Hypp_1204	Spur_005822_Hypp_1607	Spur_014077_Hypp_2126	Spur_012336_Hypp_2028	Spur_007889_Hypp_529	Spur_009699_Hypp_585	Spur_001189_Hypp_327	Spur_020571_Hypp_978	Spur_013233_Hypp_708	Spur_019250_Hypp_933	Spur_011979_Hypp_666	Spur_013146_Hypp_704	Spur_026965_Hypp_1194	Spur_024683_Hypp_1121	Spur_001216_Spur_001216	Spur_003571_Hypp_1463	Spur_001372_Hypp_1323	Spur_004427_Spur_004427	Spur_009519_Hypp_579	Spur_023322_Spur_023322	Spur_020572_Hypp_979	Spur_005562_Hypp_451	Spur_023105_Hypp_1072	Spur_004250_Hypp_408	Spur_019249_Hypp_2429	Spur_019248_Hypp_2428	Spur_008495_Hypp_550	Spur_024682_Hypp_1120	Spur_000626_Hypp_1267	Spur_015438_Hypp_783	Spur_012635_Hypp_689	Spur_025895_Hypp_2807	Spur_025971_Hypp_2808	Spur_004549_1_Spur_004549_1	Spur_007158_Hypp_508	Spur_017294_Hypp_872	Spur_022550_Hypp_2617	Spur_001257_Hypp_328	Spur_002327_Hypp_3102	Spur_013968_Hypp_2115	Spur_014756_Spur_014756	Spur_010582_Tif1	Spur_009379_Hypp_1847	Spur_022551_Hypp_1048	Spur_000713_Hypp_1284	Spur_019878_Spur_019878	Spur_002166_Hypp_1376	Spur_014863_Hypp_2176	Spur_007316_Hypp_1713	Spur_014644_Hypp_2163	Spur_027459_EctdL	Spur_018593_Hypp_2393	Spur_023103_Hypp_1071	Spur_012079_Hypp_2015	Spur_023987_Hypp_2703	Spur_010935_Hypp_1947	Spur_008570_Hypp_1792	Spur_022805_Spur_022805	Spur_002119_Spur_002119	

HG_32171	
Drer_077073_tetratricopeptide_repeat_ankyrin_repeat_and_coiled_coil_containing_1a_Source_ZFIN_Acc_ZDB_GENE_130530_819_tanc1a	

HG_23436	
This group of homology does not contain any annotated genome

HG_14837	
This group of homology does not contain any annotated genome

HG_20419	
This group of homology does not contain any annotated genome

HG_65111	
This group of homology does not contain any annotated genome

HG_23331	
Cgig_28156	

HG_5002	
This group of homology does not contain any annotated genome

HG_12900	
This group of homology does not contain any annotated genome

HG_12426	
Cgig_05463	

HG_8032	
Dmel_0039014_CG6982	
Cgig_10411	Cgig_24266	
Cele_006875_vab_9_Protein_VAB_9_vab_9_mRNA_complete_cds_Source_RefSeq_mRNA_Acc_NM_063435	
Spur_018216_Tmem47	
Smim_51331_transmembrane_protein_putative_Ixodes_scapularis_gi_241862157_ref_XP_002416358_3e_99_296	

HG_14017	
Cgig_01828	Cgig_04056	Cgig_16456	

HG_13273	
This group of homology does not contain any annotated genome

HG_11377	
This group of homology does not contain any annotated genome

HG_45269	
Spur_014638_Hypp_2162	Spur_006841_Hypp_498	

HG_7060	
Hsap_Ensmbl0257704_proline_rich_24_Source_HGNC_Symbol_Acc_27406_PRR24	
Dmel_0260812_inaF_D_inaF_D_Source_FlyBase_0260812	
Cgig_06657	Cgig_06656	
Cele_009325_F32D8_15_Protein_F32D8_15_F32D8_15_mRNA_complete_cds_Source_RefSeq_mRNA_Acc_NM_001129464	
Drer_070423_zgc_153157_Source_ZFIN_Acc_ZDB_GENE_060825_224_zgc_153157	
Smim_31832_AGAP000104_PA_Anopheles_gambiae_str_PEST_gi_58381164_ref_XP_311045_5e_14_73_6	Smim_80077_AGAP000104_PA_Anopheles_gambiae_str_PEST_gi_58381164_ref_XP_311045_5e_09_58_9	

HG_34669	
Smim_21024_nerve_growth_factor_like_protein_precursor_Saccoglossus_kowalevskii_gi_269784891_ref_NP_001161597_5e_08_57_8	

HG_34428	
This group of homology does not contain any annotated genome

HG_32901	
Cele_022536_ZC178_2_Protein_ZC178_2_ZC178_2_mRNA_complete_cds_Source_RefSeq_mRNA_Acc_NM_072842	

HG_63848	
This group of homology does not contain any annotated genome

HG_27387	
Cgig_12907	

HG_25860	
This group of homology does not contain any annotated genome

HG_21827	
Hsap_Ensmbl0173456_ring_finger_protein_26_Source_HGNC_Symbol_Acc_14646_RNF26	
Drer_074074_ring_finger_protein_26_Source_ZFIN_Acc_ZDB_GENE_060727_1_rnf26	

HG_27282	
Cgig_08442_Ankyrin_repeat_domain_containing_protein_6_Source_UniProtKB_TrEMBL_Acc_K1PSM7	

HG_17836	
Spur_014759_Fn3_Igf_37	Spur_005432_Hypp_447	

HG_5502	
Cele_017364_clec_7_Protein_CLEC_7_clec_7_mRNA_complete_cds_Source_RefSeq_mRNA_Acc_NM_072464	Cele_012103_clec_12_Protein_CLEC_12_clec_12_mRNA_complete_cds_Source_RefSeq_mRNA_Acc_NM_060765	Cele_010399_clec_13_Protein_CLEC_15_clec_15_mRNA_complete_cds_Source_RefSeq_mRNA_Acc_NM_060795	Cele_008294_clec_11_Protein_CLEC_11_clec_11_mRNA_complete_cds_Source_RefSeq_mRNA_Acc_NM_060761	Cele_009857_clec_28_Protein_CLEC_28_isoform_a_clec_28_mRNA_complete_cds_Source_RefSeq_mRNA_Acc_NM_001028779	Cele_008477_clec_17_Protein_CLEC_17_clec_17_mRNA_complete_cds_Source_RefSeq_mRNA_Acc_NM_060751	Cele_019917_clec_43_Protein_CLEC_43_clec_43_mRNA_complete_cds_Source_RefSeq_mRNA_Acc_NM_061458	Cele_008891_clec_42_Protein_CLEC_42_clec_42_mRNA_complete_cds_Source_RefSeq_mRNA_Acc_NM_075156	Cele_007153_clec_41_Protein_CLEC_41_clec_41_mRNA_complete_cds_Source_RefSeq_mRNA_Acc_NM_073870	Cele_012023_clec_34_Protein_CLEC_34_clec_34_mRNA_complete_cds_Source_RefSeq_mRNA_Acc_NM_074833	Cele_013608_clec_35_Protein_CLEC_35_isoform_a_clec_35_mRNA_complete_cds_Source_RefSeq_mRNA_Acc_NM_001269798	Cele_009854_clec_31_Protein_CLEC_31_clec_31_mRNA_complete_cds_Source_RefSeq_mRNA_Acc_NM_074857	Cele_012583_clec_4_Protein_CLEC_4_clec_4_mRNA_complete_cds_Source_RefSeq_mRNA_Acc_NM_064287	Cele_019928_clec_44_Protein_CLEC_44_clec_44_mRNA_complete_cds_Source_RefSeq_mRNA_Acc_NM_061450	Cele_013607_clec_27_Protein_CLEC_27_clec_27_mRNA_complete_cds_Source_RefSeq_mRNA_Acc_NM_074856	Cele_016450_clec_5_Protein_CLEC_5_clec_5_mRNA_complete_cds_Source_RefSeq_mRNA_Acc_NM_065621	Cele_011853_clec_40_Protein_CLEC_40_clec_40_mRNA_complete_cds_Source_RefSeq_mRNA_Acc_NM_074851	Cele_015198_clec_2_Protein_CLEC_2_clec_2_mRNA_complete_cds_Source_RefSeq_mRNA_Acc_NM_062026	Cele_016577_clec_3_Protein_CLEC_3_clec_3_mRNA_complete_cds_Source_RefSeq_mRNA_Acc_NM_062025	Cele_219321_T07H3_10_Protein_T07H3_10_T07H3_10_mRNA_complete_cds_Source_RefSeq_mRNA_Acc_NM_001267103	Cele_013493_clec_9_Protein_CLEC_9_clec_9_mRNA_complete_cds_Source_RefSeq_mRNA_Acc_NM_074826	Cele_015403_clec_10_Protein_CLEC_10_clec_10_mRNA_complete_cds_Source_RefSeq_mRNA_Acc_NM_061324	Cele_010169_clec_18_Protein_CLEC_18_clec_18_mRNA_complete_cds_Source_RefSeq_mRNA_Acc_NM_060708	Cele_009855_clec_22_Protein_CLEC_22_clec_22_mRNA_complete_cds_Source_RefSeq_mRNA_Acc_NM_074858	Cele_012025_clec_38_Protein_CLEC_38_clec_38_mRNA_complete_cds_Source_RefSeq_mRNA_Acc_NM_074832	Cele_012582_clec_8_Protein_CLEC_8_clec_8_mRNA_complete_cds_Source_RefSeq_mRNA_Acc_NM_064286	Cele_007152_clec_225_Protein_CLEC_225_isoform_b_clec_225_mRNA_complete_cds_Source_RefSeq_mRNA_Acc_NM_001026179	Cele_020220_clec_140_Protein_CLEC_140_clec_140_mRNA_complete_cds_Source_RefSeq_mRNA_Acc_NM_062425	Cele_011668_clec_47_Protein_CLEC_47_clec_47_mRNA_complete_cds_Source_RefSeq_mRNA_Acc_NM_074343	Cele_017199_clec_45_Protein_CLEC_45_clec_45_mRNA_complete_cds_Source_RefSeq_mRNA_Acc_NM_072576	Cele_016451_clec_6_Protein_CLEC_6_clec_6_mRNA_complete_cds_Source_RefSeq_mRNA_Acc_NM_065622	Cele_017202_clec_46_Protein_CLEC_46_clec_46_mRNA_complete_cds_Source_RefSeq_mRNA_Acc_NM_072575	Cele_009859_clec_33_Protein_CLEC_33_clec_33_mRNA_complete_cds_Source_RefSeq_mRNA_Acc_NM_074861	Cele_018105_clec_19_Protein_CLEC_19_clec_19_mRNA_complete_cds_Source_RefSeq_mRNA_Acc_NM_061665	Cele_044332_clec_36_Protein_CLEC_36_clec_36_mRNA_complete_cds_Source_RefSeq_mRNA_Acc_NM_001028979	Cele_009860_clec_32_Protein_CLEC_32_clec_32_mRNA_complete_cds_Source_RefSeq_mRNA_Acc_NM_001028781	Cele_012022_clec_39_Protein_CLEC_39_clec_39_mRNA_complete_cds_Source_RefSeq_mRNA_Acc_NM_074835	Cele_012024_clec_29_Protein_CLEC_29_clec_29_mRNA_complete_cds_Source_RefSeq_mRNA_Acc_NM_074834	Cele_013609_clec_37_Protein_CLEC_37_clec_37_mRNA_complete_cds_Source_RefSeq_mRNA_Acc_NM_074854	Cele_011852_clec_26_Protein_CLEC_26_clec_26_mRNA_complete_cds_Source_RefSeq_mRNA_Acc_NM_074853	Cele_009856_clec_24_Protein_CLEC_24_isoform_b_clec_24_mRNA_complete_cds_Source_RefSeq_mRNA_Acc_NM_001269800	Cele_020328_clec_20_Protein_CLEC_20_clec_20_mRNA_complete_cds_Source_RefSeq_mRNA_Acc_NM_061602	Cele_020327_clec_21_Protein_CLEC_21_clec_21_mRNA_complete_cds_Source_RefSeq_mRNA_Acc_NM_061601	Cele_044331_clec_25_Protein_CLEC_25_clec_25_mRNA_complete_cds_Source_RefSeq_mRNA_Acc_NM_001028978	Cele_020221_T05A7_3_Protein_T05A7_3_T05A7_3_mRNA_complete_cds_Source_RefSeq_mRNA_Acc_NM_062426	

HG_26025	
This group of homology does not contain any annotated genome

HG_22369	
Spur_000634_Hecw1L	
Smim_45514_E3_ubiquitin_ligase_putative_Ixodes_scapularis_gi_241606637_ref_XP_002406278_8e_172_564	

HG_59278	
Gsal_7570_zen_1	

HG_23385	
Spur_007098_Spur_007098	

HG_19322	
Cgig_13370	
Spur_016775_Hypp_842	

HG_23280	
Cgig_22376	

HG_20432	
This group of homology does not contain any annotated genome

HG_16200	
Smim_72174_PREDICTED_serine_threonine_protein_kinase_PLK4_isoform_Canis_lupus_familiaris_gi_73983922_ref_XP_533295_5e_16_80_5	

HG_15087	
Spur_001225_Ggdef	
Smim_50328_nerve_growth_factor_like_protein_precursor_Saccoglossus_kowalevskii_gi_269784891_ref_NP_001161597_2e_19_92_0	

HG_12303	
This group of homology does not contain any annotated genome

HG_45556	
Smim_21864_PREDICTED_voltage_dependent_calcium_channel_type_D_subunit_alpha_like_Apis_mellifera_gi_328789684_ref_XP_003251306_1e_27_121	

HG_14030	
Spur_010180_Tnfrsf_cl1	Spur_026216_Tnfrsf_cl2	

HG_11085	
Hsap_Ensmbl0183762_kringle_containing_transmembrane_protein_1_Source_HGNC_Symbol_Acc_17550_KREMEN1	Hsap_Ensmbl0131650_kringle_containing_transmembrane_protein_2_Source_HGNC_Symbol_Acc_18797_KREMEN2	
Drer_062579_kringle_containing_transmembrane_protein_1_Source_ZFIN_Acc_ZDB_GENE_070705_262_kremen1	

HG_43691	
Hsap_Ensmbl0140829_DEAH_Asp_Glu_Ala_His_box_polypeptide_38_Source_HGNC_Symbol_Acc_17211_DHX38	

HG_45282	
This group of homology does not contain any annotated genome

HG_43386	
Hsap_Ensmbl0204533_Uncharacterized_protein_Source_UniProtKB_TrEMBL_Acc_H7BYB4_AC024580_1	

HG_7214	
Hsap_Ensmbl0169122_family_with_sequence_similarity_110_member_B_Source_HGNC_Symbol_Acc_28587_FAM110B	Hsap_Ensmbl0184731_family_with_sequence_similarity_110_member_C_Source_HGNC_Symbol_Acc_33340_FAM110C	Hsap_Ensmbl0125898_family_with_sequence_similarity_110_member_A_Source_HGNC_Symbol_Acc_16188_FAM110A	
Dmel_0035477_CG14982	
Cgig_21229	
Drer_096989_family_with_sequence_similarity_110_member_C_Source_HGNC_Symbol_Acc_33340_FAM110C	Drer_088073_family_with_sequence_similarity_110_member_B_Source_ZFIN_Acc_ZDB_GENE_050626_70_fam110b	Drer_062517_family_with_sequence_similarity_110_member_D_Source_HGNC_Symbol_Acc_25860_FAM110D	Drer_015293_family_with_sequence_similarity_110_member_A_Source_ZFIN_Acc_ZDB_GENE_030521_6_fam110a	
Spur_012981_Hypp_85	
Smim_2900_glycine_arginine_rich_protein_Danio_rerio_gi_130502136_ref_NP_001076395_2e_12_75_1	

HG_44097	
This group of homology does not contain any annotated genome

HG_39290	
Cgig_08335_Homeobox_protein_TGIF2LX_Source_UniProtKB_TrEMBL_Acc_K1QDG5	

HG_34441	
This group of homology does not contain any annotated genome

HG_5738	
Spur_001784_Hypp_339	Spur_006074_RtL_68	Spur_003151_EnRTL3	Spur_023194_Endrvt45	Spur_027186_Endrvt52	Spur_000944_Hypp_1296	Spur_013280_PppL_197	Spur_006868_Endrvt63	Spur_021250_EndrvtL_2	Spur_027458_Spur_027458	Spur_027478_PppL_285	Spur_005233_PppL_243	Spur_009541_Spur_009541	Spur_027771_Endrvt118	Spur_026139_PppL_282	Spur_024296_Spur_024296	Spur_009148_Spur_009148	Spur_017273_Spur_017273	Spur_020671_Spur_020671	Spur_013558_Hypp_2089	Spur_020932_Spur_020932	

HG_26489	
Spur_020041_Hypp_2479	

HG_28008	
Spur_007311_Spur_007311	

HG_63861	
This group of homology does not contain any annotated genome

HG_64741	
This group of homology does not contain any annotated genome

HG_26007	
This group of homology does not contain any annotated genome

HG_22656	
Cgig_11188_TNFAIP3_interacting_protein_2_Source_UniProtKB_TrEMBL_Acc_K1R4H5	

HG_15889	
Drer_087197_v_ros_UR2_sarcoma_virus_oncogene_homolog_1_avian_Source_ZFIN_Acc_ZDB_GENE_020506_1_ros1	
Spur_007624_Ros_1	
Smim_66730_PREDICTED_similar_to_Proto_oncogene_tyrosine_protein_kinase_ROS_precursor_c_ros_partial_Strongylocentrotus_purpuratus_gi_115927493_ref_XP_793523_6e_08_56_2	Smim_66731_AGAP000015_PA_Anopheles_gambiae_str_PEST_gi_333467403_gb_EAL41314_4_4e_26_112	

HG_22487	
Spur_028856_Spur_028856	Spur_024572_Endrvt108	Spur_006553_Spur_006553	Spur_024898_Spur_024898	Spur_025261_Hypp_2785	

HG_8815	
Hsap_Ensmbl0100403_zinc_finger_CCCH_type_containing_7B_Source_HGNC_Symbol_Acc_30869_ZC3H7B	Hsap_Ensmbl0122299_zinc_finger_CCCH_type_containing_7A_Source_HGNC_Symbol_Acc_30959_ZC3H7A	
Drer_021047_zinc_finger_CCCH_type_containing_7A_Source_ZFIN_Acc_ZDB_GENE_040426_2776_zc3h7a	Drer_079721_zinc_finger_CCCH_type_containing_7B_Source_HGNC_Symbol_Acc_30869_ZC3H7B_2_of_3	Drer_055930_zinc_finger_CCCH_type_containing_7B_Source_ZFIN_Acc_ZDB_GENE_080208_7_zc3h7b	Drer_095045_zinc_finger_CCCH_type_containing_7B_Source_HGNC_Symbol_Acc_30869_ZC3H7B_3_of_3	

HG_14768	
This group of homology does not contain any annotated genome

HG_23431	
This group of homology does not contain any annotated genome

HG_16495	
This group of homology does not contain any annotated genome

HG_22077	
Hsap_Ensmbl0138722_multimerin_1_Source_HGNC_Symbol_Acc_7178_MMRN1	
Cgig_08438_Multimerin_1_Source_UniProtKB_TrEMBL_Acc_K1QD20	

HG_23093	
Hsap_Ensmbl0184281_tumor_suppressing_subtransferable_candidate_4_Source_HGNC_Symbol_Acc_12386_TSSC4	
Drer_036144_tumor_suppressing_subtransferable_candidate_4_Source_HGNC_Symbol_Acc_12386_TSSC4	
Smim_56830_PREDICTED_protein_TSSC4_like_Meleagris_gallopavo_gi_326920156_ref_XP_003206341_3e_08_60_8	

HG_49981	
This group of homology does not contain any annotated genome

HG_11646	
Drer_043540_si_dkey_207l24_2_Source_ZFIN_Acc_ZDB_GENE_131125_92_si_dkey_207l24_2	Drer_040864_si_dkey_286j15_1_Source_ZFIN_Acc_ZDB_GENE_060503_447_si_dkey_286j15_1	Drer_094118_si_dkey_21o22_2_Source_ZFIN_Acc_ZDB_GENE_061106_4_si_dkey_21o22_2	
Spur_023482_Hypp_1088	Spur_004539_Hypp_1533	Spur_018599_Hypp_2394	Spur_017330	Spur_007447_Hypp_1722	Spur_010041_Spur_010041	Spur_005697_Spur_005697	Spur_013994_Spur_013994	Spur_018045_Spur_018045	Spur_011951_Spur_011951	

HG_57290	
This group of homology does not contain any annotated genome

HG_10766	
Sman_183040	Sman_205560	Sman_177580	

HG_12252	
Cgig_27369_UPF0748_protein_yngK_Source_UniProtKB_TrEMBL_Acc_K1QLG8	

HG_45128	
This group of homology does not contain any annotated genome

HG_43263	
Cgig_02747	Cgig_06115	
Spur_005291_Spur_005291	

HG_34495	
This group of homology does not contain any annotated genome

HG_33407	
Spur_000019_CspL_1	Spur_000018_CspL	Spur_000020_Spur_000020	

HG_23790	
Dmel_0031195_CG17600	
Spur_012012_Spur_012012	

HG_22533	
Cgig_05673_Protein_TSSC4_Source_UniProtKB_TrEMBL_Acc_K1PGB8	
Spur_018165_Hypp_2373	Spur_028782_Hypp_2969	

HG_391	
Hsap_Ensmbl0215644_glucagon_receptor_Source_HGNC_Symbol_Acc_4192_GCGR	Hsap_Ensmbl0112164_glucagon_like_peptide_1_receptor_Source_HGNC_Symbol_Acc_4324_GLP1R	Hsap_Ensmbl0065325_glucagon_like_peptide_2_receptor_Source_HGNC_Symbol_Acc_4325_GLP2R	Hsap_Ensmbl0106128_growth_hormone_releasing_hormone_receptor_Source_HGNC_Symbol_Acc_4266_GHRHR	Hsap_Ensmbl0078549_adenylate_cyclase_activating_polypeptide_1_pituitary_receptor_type_I_Source_HGNC_Symbol_Acc_242_ADCYAP1R1	Hsap_Ensmbl0080293_secretin_receptor_Source_HGNC_Symbol_Acc_10608_SCTR	Hsap_Ensmbl0106018_vasoactive_intestinal_peptide_receptor_2_Source_HGNC_Symbol_Acc_12695_VIPR2	Hsap_Ensmbl0004948_calcitonin_receptor_Source_HGNC_Symbol_Acc_1440_CALCR	Hsap_Ensmbl0120088_corticotropin_releasing_hormone_receptor_1_Source_HGNC_Symbol_Acc_2357_CRHR1	Hsap_Ensmbl0160801_parathyroid_hormone_1_receptor_Source_HGNC_Symbol_Acc_9608_PTH1R	Hsap_Ensmbl0106113_corticotropin_releasing_hormone_receptor_2_Source_HGNC_Symbol_Acc_2358_CRHR2	Hsap_Ensmbl0144407_parathyroid_hormone_2_receptor_Source_HGNC_Symbol_Acc_9609_PTH2R	Hsap_Ensmbl0114812_vasoactive_intestinal_peptide_receptor_1_Source_HGNC_Symbol_Acc_12694_VIPR1	Hsap_Ensmbl0064989_calcitonin_receptor_like_Source_HGNC_Symbol_Acc_16709_CALCRL	Hsap_Ensmbl0257793_Corticotropin_releasing_hormone_receptor_variant_1g_Source_UniProtKB_TrEMBL_Acc_Q8WXR5_CRHR1	
Dmel_0033932_Dh44_R1_Diuretic_hormone_44_receptor_1_Source_FlyBase_0033932	Dmel_0260753_Pdfr_Pigment_dispersing_factor_receptor_Source_FlyBase_0260753	Dmel_0033744_Dh44_R2_Diuretic_hormone_44_receptor_2_Source_FlyBase_0033744	Dmel_0052843_Dh31_R1_Diuretic_hormone_31_receptor_1_Source_FlyBase_0052843	Dmel_0030437_hec_hector_Source_FlyBase_0030437	
Cgig_09745_Parathyroid_hormone_parathyroid_hormone_related_peptide_receptor_Source_UniProtKB_TrEMBL_Acc_K1QCA3	Cgig_05404_Parathyroid_hormone_parathyroid_hormone_related_peptide_receptor_Source_UniProtKB_TrEMBL_Acc_K1Q0Q9	Cgig_10142_Parathyroid_hormone_parathyroid_hormone_related_peptide_receptor_Source_UniProtKB_TrEMBL_Acc_K1PRE3	Cgig_19848_Secretin_receptor_Source_UniProtKB_TrEMBL_Acc_K1RLM3	Cgig_17559_Secretin_receptor_Source_UniProtKB_TrEMBL_Acc_K1R2M4	Cgig_25861_Corticotropin_releasing_factor_receptor_2_Source_UniProtKB_TrEMBL_Acc_K1QWJ3	Cgig_15158_Parathyroid_hormone_parathyroid_hormone_related_peptide_receptor_Source_UniProtKB_TrEMBL_Acc_K1Q2Q8	Cgig_11932_Calcitonin_receptor_Source_UniProtKB_TrEMBL_Acc_K1Q447	Cgig_09358	Cgig_11931_Calcitonin_receptor_Source_UniProtKB_TrEMBL_Acc_K1PX27	Cgig_07605	Cgig_23718_Calcitonin_like_receptor_Source_UniProtKB_TrEMBL_Acc_Q70SJ4	Cgig_10144	Cgig_13121_Corticotropin_releasing_factor_receptor_1_Source_UniProtKB_TrEMBL_Acc_K1Q4J6	Cgig_04255_Parathyroid_hormone_parathyroid_hormone_related_peptide_receptor_Source_UniProtKB_TrEMBL_Acc_K1QHX3	Cgig_05403_Calcitonin_receptor_Source_UniProtKB_TrEMBL_Acc_K1PTB9	Cgig_19692	Cgig_14219_Calcitonin_receptor_Source_UniProtKB_TrEMBL_Acc_K1QIY6	Cgig_12385_Parathyroid_hormone_2_receptor_Source_UniProtKB_TrEMBL_Acc_K1QW13	Cgig_02557	Cgig_03067	Cgig_03081	Cgig_12110_Parathyroid_hormone_parathyroid_hormone_related_peptide_receptor_Source_UniProtKB_TrEMBL_Acc_K1QAI5	Cgig_04256	
Cele_007664_seb_3_Protein_C18B12_2_C18B12_2_mRNA_complete_cds_Source_RefSeq_mRNA_Acc_NM_078095	Cele_015735_pdfr_1_Protein_PDFR_1_isoform_c_pdfr_1_mRNA_complete_cds_Source_RefSeq_mRNA_Acc_NM_001026001	Cele_014035_seb_2_Protein_SEB_2_isoform_b_Source_RefSeq_mRNA_Acc_NM_001129277	
Drer_020957_parathyroid_hormone_1_receptor_a_Source_ZFIN_Acc_ZDB_GENE_991123_8_pth1ra	Drer_025478_gastric_inhibitory_polypeptide_receptor_Source_HGNC_Symbol_Acc_4271_GIPR	Drer_018418_parathyroid_hormone_1_receptor_b_Source_ZFIN_Acc_ZDB_GENE_991123_12_pth1rb	Drer_021186_parathyroid_hormone_2_receptor_Source_HGNC_Symbol_Acc_9609_PTH2R_2_of_2	Drer_036272_glucagon_receptor_b_Source_ZFIN_Acc_ZDB_GENE_050516_2_gcgrb	Drer_006678_parathyroid_hormone_2_receptor_Source_ZFIN_Acc_ZDB_GENE_991123_10_pth2r	Drer_095788_growth_hormone_releasing_hormone_receptor_like_Source_ZFIN_Acc_ZDB_GENE_090211_1_ghrhrl	Drer_012353_vasoactive_intestinal_peptide_receptor_2_Source_ZFIN_Acc_ZDB_GENE_010406_4_vipr2	Drer_071837_growth_hormone_releasing_hormone_receptor_2_Source_ZFIN_Acc_ZDB_GENE_121214_194_ghrhr2	Drer_078548_glucagon_like_peptide_2_receptor_Source_HGNC_Symbol_Acc_4325_GLP2R	Drer_053708_si_dkey_46i24_3_Source_ZFIN_Acc_ZDB_GENE_131120_150_si_dkey_46i24_3	Drer_059058_vasoactive_intestinal_peptide_receptor_1b_Source_ZFIN_Acc_ZDB_GENE_050311_6_vipr1b	Drer_028878_vasoactive_intestinal_peptide_receptor_1a_Source_ZFIN_Acc_ZDB_GENE_070912_506_vipr1a	Drer_029989_adenylate_cyclase_activating_polypeptide_1_receptor_1a_Source_ZFIN_Acc_ZDB_GENE_050315_1_adcyap1r1a	Drer_053724_adenylate_cyclase_activating_polypeptide_1_pituitary_receptor_type_I_Source_HGNC_Symbol_Acc_242_ADCYAP1R1_2_of_2	Drer_033955_Uncharacterized_protein_Source_UniProtKB_TrEMBL_Acc_F1QFW7_CABZ01088025_1	Drer_011473_calcitonin_receptor_like_a_Source_ZFIN_Acc_ZDB_GENE_040822_26_calcrla	Drer_028845_calcitonin_receptor_Source_ZFIN_Acc_ZDB_GENE_060503_420_calcr	Drer_037341_growth_hormone_releasing_hormone_receptor_a_Source_ZFIN_Acc_ZDB_GENE_050315_2_ghrhra	Drer_062377_corticotropin_releasing_hormone_receptor_2_Source_HGNC_Symbol_Acc_2358_CRHR2	Drer_003989_corticotropin_releasing_hormone_receptor_1_Source_ZFIN_Acc_ZDB_GENE_081231_1_crhr1	Drer_011571_calcitonin_receptor_like_b_Source_ZFIN_Acc_ZDB_GENE_080924_1_calcrlb	Drer_070973_glucagon_receptor_a_Source_ZFIN_Acc_ZDB_GENE_050516_1_gcgra	
Spur_018312_Crhr1	Spur_026376_CtrhLr	Spur_015917_Crhr2L	Spur_024575_Crhr1_1	Spur_026377_Crhr2L_1	Spur_018314_Cctn_Cctngrpr	Spur_024576_Spur_024576	Spur_009325_Pth2rL	
Smim_61168_GPCR_like_protein_family_B_Daphnia_pulex_gi_321458864_gb_EFX69925_1e_79_260	Smim_30989_putative_G_protein_coupled_receptor_orphan_Daphnia_pulex_gi_321477804_gb_EFX88762_4e_19_88_2	Smim_78620_PREDICTED_parathyroid_hormone_parathyroid_hormone_related_peptide_receptor_like_Bombus_terrestris_gi_340718944_ref_XP_003397920_1e_24_104	Smim_19361_C1A_receptor_putative_Ixodes_scapularis_gi_241148630_ref_XP_002405845_4e_90_285	Smim_52753_corticotropin_releasing_factor_receptor_type_putative_Ixodes_scapularis_gi_241590393_ref_XP_002403968_5e_48_170	Smim_37907_corticotropin_releasing_factor_receptor_type_putative_Ixodes_scapularis_gi_241590393_ref_XP_002403968_3e_47_167	Smim_14426_calcitonin_receptor_putative_Ixodes_scapularis_gi_241148634_ref_XP_002405847_1e_42_153	Smim_73079_C1A_receptor_putative_Ixodes_scapularis_gi_241148630_ref_XP_002405845_2e_27_110	Smim_63193_calcitonin_receptor_putative_Ixodes_scapularis_gi_242003888_ref_XP_002436229_3e_29_120	Smim_61166_calcitonin_receptor_putative_Ixodes_scapularis_gi_242003888_ref_XP_002436229_5e_25_108	Smim_30992_parathyroid_hormone_receptor_putative_Pediculus_humanus_corporis_gi_242010609_ref_XP_002426057_3e_33_130	Smim_79161_corticotropin_releasing_factor_receptor_type_putative_Ixodes_scapularis_gi_241590393_ref_XP_002403968_2e_27_110	Smim_78613_PREDICTED_calcitonin_gene_related_peptide_type_receptor_like_Ailuropoda_melanoleuca_gi_301785630_ref_XP_002928230_5e_18_85_1	Smim_64194_TPA_calcitonin_receptor_Gasterosteus_aculeatus_gi_157101351_tpd_FAA00374_4e_14_79_3	Smim_64183_putative_DH31_receptor_Daphnia_pulex_gi_321458499_gb_EFX69566_7e_12_66_2	Smim_34079_corticotropin_releasing_factor_receptor_type_putative_Ixodes_scapularis_gi_241590393_ref_XP_002403968_7e_37_138	Smim_37890_corticotropin_releasing_factor_receptor_type_putative_Ixodes_scapularis_gi_241590393_ref_XP_002403968_1e_24_103	Smim_79741_GPCR_like_protein_family_B_Daphnia_pulex_gi_321458864_gb_EFX69925_1e_07_56_2	Smim_37889_corticotropin_releasing_factor_receptor_Haplochromis_burtoni_gi_257472226_gb_ACV53954_1e_07_53_9	
Sman_125420_Putative_g_protein_coupled_receptor_Source_UniProtKB_TrEMBL_Acc_G4V6U9	Sman_144650	
Gsal_14117_gastric_inhibitory_polypeptide_receptor	Gsal_11085_vasoactive_intestinal_polypeptide_receptor_2	Gsal_12324_hypothetical_protein	Gsal_14118_hypothetical_protein	Gsal_995_corticotropin_releasing_factor_receptor_2	

HG_11933	
Hsap_Ensmbl0087074_protein_phosphatase_1_regulatory_subunit_15A_Source_HGNC_Symbol_Acc_14375_PPP1R15A	Hsap_Ensmbl0158615_protein_phosphatase_1_regulatory_subunit_15B_Source_HGNC_Symbol_Acc_14951_PPP1R15B	
Dmel_0034948_Gadd34	
Drer_068128_protein_phosphatase_1_regulatory_subunit_15B_Source_HGNC_Symbol_Acc_14951_PPP1R15B	Drer_069135_protein_phosphatase_1_regulatory_subunit_15A_Source_ZFIN_Acc_ZDB_GENE_030131_4408_ppp1r15a	
Smim_75042_VF71_ASFM2_RecName_Full_Protein_DP71L_gi_251765126_sp_P0C755_VF71_ASFM2_3e_05_52_4	

HG_10748	
Hsap_Ensmbl0102755_fms_related_tyrosine_kinase_1_Source_HGNC_Symbol_Acc_3763_FLT1	Hsap_Ensmbl0104213_platelet_derived_growth_factor_receptor_like_Source_HGNC_Symbol_Acc_8805_PDGFRL	Hsap_Ensmbl0134853_platelet_derived_growth_factor_receptor_alpha_polypeptide_Source_HGNC_Symbol_Acc_8803_PDGFRA	Hsap_Ensmbl0113721_platelet_derived_growth_factor_receptor_beta_polypeptide_Source_HGNC_Symbol_Acc_8804_PDGFRB	
Drer_070494_platelet_derived_growth_factor_receptor_alpha_Source_ZFIN_Acc_ZDB_GENE_990415_208_pdgfra	Drer_006456_platelet_derived_growth_factor_receptor_like_Source_ZFIN_Acc_ZDB_GENE_040426_901_pdgfrl	

HG_11185	
Hsap_Ensmbl0138085_all_trans_retinoic_acid_induced_differentiation_factor_Source_HGNC_Symbol_Acc_24090_ATRAID	
Drer_043388_all_trans_retinoic_acid_induced_differentiation_factor_Source_ZFIN_Acc_ZDB_GENE_040724_177_atraid	

HG_45246	
This group of homology does not contain any annotated genome

HG_38784	
Spur_016293_Hypp_820	Spur_016285_Hypp_126	

HG_46262	
This group of homology does not contain any annotated genome

HG_40702	
This group of homology does not contain any annotated genome

HG_34477	
This group of homology does not contain any annotated genome

HG_34405	
This group of homology does not contain any annotated genome

HG_27702	
Drer_092310_si_ch211_199g17_2_Source_ZFIN_Acc_ZDB_GENE_060503_396_si_ch211_199g17_2	

HG_5192	
Cgig_01338	Cgig_27361	Cgig_12106	Cgig_04918	
Cele_003010_lin_24_Protein_LIN_24_isoform_a_Source_RefSeq_mRNA_Acc_NM_001268695	Cele_016289_lntl_1_Protein_LNTL_1_isoform_b_lntl_1_mRNA_complete_cds_Source_RefSeq_mRNA_Acc_NM_182299	
Sman_074190	Sman_079480	
Gsal_9941_lin_24_like_family_member	Gsal_1376_lin_24_like_family_member	

HG_21876	
Gsal_13121_immunogenic_protein	Gsal_13123_immunogenic_protein	Gsal_13122_immunogenic_protein	

HG_26107	
Spur_000361_Tcf19L	

HG_17749	
Hsap_Ensmbl0162607_ubiquitin_specific_peptidase_1_Source_HGNC_Symbol_Acc_12607_USP1	
Drer_056414_ubiquitin_specific_protease_1_Source_ZFIN_Acc_ZDB_GENE_030131_726_usp1	

HG_21804	
This group of homology does not contain any annotated genome

HG_22587	
This group of homology does not contain any annotated genome

HG_19476	
This group of homology does not contain any annotated genome

HG_22820	
Cele_014016_ZK632_9_Protein_ZK632_9_ZK632_9_mRNA_complete_cds_Source_RefSeq_mRNA_Acc_NM_066779	

HG_48929	
This group of homology does not contain any annotated genome

HG_13916	
Smim_58742_MLX_interacting_protein_isoform_Mus_musculus_gi_46849805_ref_NP_808250_5e_11_66_6	

HG_18355	
Hsap_Ensmbl0183648_NADH_dehydrogenase_ubiquinone_1_beta_subcomplex_1_7kDa_Source_HGNC_Symbol_Acc_7695_NDUFB1	
Drer_087456_NADH_dehydrogenase_ubiquinone_1_beta_subcomplex_1_7kDa_Source_HGNC_Symbol_Acc_7695_NDUFB1	
Spur_007107_Spur_007107	
Smim_52011_putative_secreted_salivary_protein_Xenopsylla_cheopis_gi_121511906_gb_ABM55404_5e_06_47_4	

HG_5110	
Cgig_22576	
Spur_010749_Hypp_1938	Spur_001989_Hypp_1362	Spur_020355_Hypp_2502	

HG_20586	
Hsap_Ensmbl0268091_Uncharacterized_protein_Source_UniProtKB_TrEMBL_Acc_M0R379_AC078925_1	

HG_55527	
This group of homology does not contain any annotated genome

HG_8093	
This group of homology does not contain any annotated genome

HG_63141	
Smim_52170_nuclear_NF_kappaB_activating_protein_Siniperca_chuatsi_gi_67770527_gb_AAY79251_8e_04_46_6	

HG_3851	
Cgig_12503	Cgig_07897	
Drer_089577_Uncharacterized_protein_Source_UniProtKB_TrEMBL_Acc_H9GYX7_CABZ01079804_2	

HG_7853	
Cgig_27910	Cgig_20267_Tripartite_motif_containing_protein_56_Source_UniProtKB_TrEMBL_Acc_K1QB14	Cgig_11252	Cgig_16352_Complement_C1q_like_protein_4_Source_UniProtKB_TrEMBL_Acc_K1RFE6	Cgig_04959	Cgig_19247	Cgig_06041	Cgig_20682	Cgig_21498	Cgig_17938	Cgig_05986	Cgig_06394	Cgig_17430	Cgig_10953	

HG_12457	
Cgig_23382	
Spur_021228_Cf5_8L1	Spur_021229_Cf5_8L2	

HG_11577	
Hsap_Ensmbl0114439_bobby_sox_homolog_Drosophila_Source_HGNC_Symbol_Acc_14422_BBX	
Dmel_0024251_bbx_bobby_sox_Source_FlyBase_0024251	
Drer_012699_bobby_sox_homolog_Drosophila_Source_HGNC_Symbol_Acc_14422_BBX	
Spur_023037_Bbx	
Smim_3023_SOX_transcription_factor_putative_Ixodes_scapularis_gi_241628919_ref_XP_002410034_4e_19_89_0	

HG_6793	
Hsap_Ensmbl0170367_cystatin_D_Source_HGNC_Symbol_Acc_2477_CST5	Hsap_Ensmbl0170373_cystatin_SN_Source_HGNC_Symbol_Acc_2473_CST1	Hsap_Ensmbl0175315_cystatin_E_M_Source_HGNC_Symbol_Acc_2478_CST6	Hsap_Ensmbl0101439_cystatin_C_Source_HGNC_Symbol_Acc_2475_CST3	Hsap_Ensmbl0077984_cystatin_F_leukocystatin_Source_HGNC_Symbol_Acc_2479_CST7	Hsap_Ensmbl0101441_cystatin_S_Source_HGNC_Symbol_Acc_2476_CST4	Hsap_Ensmbl0170369_cystatin_SA_Source_HGNC_Symbol_Acc_2474_CST2	Hsap_Ensmbl0125823_cystatin_like_1_Source_HGNC_Symbol_Acc_15958_CSTL1	Hsap_Ensmbl0125831_cystatin_11_Source_HGNC_Symbol_Acc_15959_CST11	Hsap_Ensmbl0125815_cystatin_8_cystatin_related_epididymal_specific_Source_HGNC_Symbol_Acc_2480_CST8	
Drer_007795_cystatin_C_amyloid_angiopathy_and_cerebral_hemorrhage_Source_ZFIN_Acc_ZDB_GENE_030131_373_cst3	Drer_069192_zgc_163030_Source_ZFIN_Acc_ZDB_GENE_060810_77_zgc_163030	Drer_074425_si_busm1_57f23_1_Source_ZFIN_Acc_ZDB_GENE_030616_512_si_busm1_57f23_1	Drer_089946_cystatin_F_leukocystatin_Source_HGNC_Symbol_Acc_2479_CST7	
Smim_78107_Venom_cystatin	Smim_56299_cystatin_like_protein_Latrodectus_hesperus_gi_318087425_gb_ADV40303_2e_46_157	

HG_43532	
This group of homology does not contain any annotated genome

HG_45195	
This group of homology does not contain any annotated genome

HG_27177	
Cgig_04121	

HG_26530	
This group of homology does not contain any annotated genome

HG_22802	
Cele_011635_T09A5_7_Protein_T09A5_7_T09A5_7_mRNA_complete_cds_Source_RefSeq_mRNA_Acc_NM_063250	

HG_23208	
Cgig_15254	

HG_24191	
This group of homology does not contain any annotated genome

HG_15625	
Cgig_13511_Calcineurin_subunit_B_type_1_Source_UniProtKB_TrEMBL_Acc_K1RGC2	
Spur_002628_Spur_002628	

HG_20294	
Cgig_12459	

HG_8159	
Hsap_Ensmbl0115998_chromosome_2_open_reading_frame_42_Source_HGNC_Symbol_Acc_26056_C2orf42	
Dmel_0039663_CG2321	
Cgig_18462	
Drer_059636_chromosome_2_open_reading_frame_42_Source_HGNC_Symbol_Acc_26056_C5H2orf42	
Spur_000629_C2orf42L	Spur_012570_C2orf42	
Smim_46239_PREDICTED_similar_to_Chromosome_open_reading_frame_42_Strongylocentrotus_purpuratus_gi_115677362_ref_XP_001203127_2e_114_359	Smim_46227_PREDICTED_similar_to_Chromosome_open_reading_frame_42_Strongylocentrotus_purpuratus_gi_115625258_ref_XP_001204360_2e_15_77_4	

HG_7492	
Hsap_Ensmbl0176171_BCL2_adenovirus_E1B_19kDa_interacting_protein_3_Source_HGNC_Symbol_Acc_1084_BNIP3	Hsap_Ensmbl0104765_BCL2_adenovirus_E1B_19kDa_interacting_protein_3_like_Source_HGNC_Symbol_Acc_1085_BNIP3L	
Dmel_0037007_CG5059	
Cgig_06432_BCL2_adenovirus_E1B_19_kDa_protein_interacting_protein_3_Source_UniProtKB_TrEMBL_Acc_K1RL95	Cgig_20296_BCL2_adenovirus_E1B_19_kDa_protein_interacting_protein_3_Source_UniProtKB_TrEMBL_Acc_K1QWJ9	
Cele_015776_dct_1_Protein_DCT_1_isoform_a_dct_1_mRNA_complete_cds_Source_RefSeq_mRNA_Acc_NM_076938	
Drer_045033_BCL2_adenovirus_E1B_interacting_protein_3_Source_ZFIN_Acc_ZDB_GENE_030131_8060_bnip3	Drer_023759_zgc_73226_Source_ZFIN_Acc_ZDB_GENE_050703_8_zgc_73226	Drer_028067_BCL2_adenovirus_E1B_interacting_protein_3_like_b_Source_ZFIN_Acc_ZDB_GENE_040325_1_bnip3lb	Drer_025468_BCL2_adenovirus_E1B_interacting_protein_3_like_a_Source_ZFIN_Acc_ZDB_GENE_030131_2283_bnip3la	Drer_022832_BCL2_adenovirus_E1B_interacting_protein_4_Source_ZFIN_Acc_ZDB_GENE_051113_212_bnip4	
Spur_016784_Spur_016784	
Smim_18710_PREDICTED_NIP3_homolog_Acyrthosiphon_pisum_gi_193678780_ref_XP_001951493_1e_33_127	

HG_14471	
Spur_009595_Zdhhc16	Spur_017591_Hypp_884	Spur_020466_Hypp_974	Spur_007408_Hypp_515	Spur_009596_Spur_009596	Spur_024781_Spur_024781	Spur_008989_Spur_008989	Spur_028825_Fem1aL	

HG_13214	
This group of homology does not contain any annotated genome

HG_45587	
This group of homology does not contain any annotated genome

HG_11180	
Cgig_11206	
Spur_016649_Spur_016649	

HG_40738	
This group of homology does not contain any annotated genome

HG_40802	
This group of homology does not contain any annotated genome

HG_44361	
Sman_185830	

HG_25978	
Cgig_24299	

HG_36063	
This group of homology does not contain any annotated genome

HG_5805	
Hsap_Ensmbl0135597_RALBP1_associated_Eps_domain_containing_1_Source_HGNC_Symbol_Acc_15578_REPS1	Hsap_Ensmbl0169891_RALBP1_associated_Eps_domain_containing_2_Source_HGNC_Symbol_Acc_9963_REPS2	
Dmel_0032341_Reps	
Cgig_08447_RalBP1_associated_Eps_domain_containing_protein_1_Source_UniProtKB_TrEMBL_Acc_K1PKM0	
Drer_002877_RALBP1_associated_Eps_domain_containing_1_Source_ZFIN_Acc_ZDB_GENE_030131_9536_reps1	Drer_076768_RALBP1_associated_Eps_domain_containing_2_Source_HGNC_Symbol_Acc_9963_REPS2	
Spur_027211_Reps1L_2	Spur_019955_Reps1L_1	Spur_001046_Reps1L	
Smim_20307_RalBP1_associated_Eps_domain_containing_protein_putative_Pediculus_humanus_corporis_gi_242018231_ref_XP_002429582_8e_72_257	
Gsal_2114_1_associated_eps_domain_containing_protein_1	

HG_64805	
Sman_201030	

HG_19576	
This group of homology does not contain any annotated genome

HG_63587	
This group of homology does not contain any annotated genome

HG_63820	
This group of homology does not contain any annotated genome

HG_65106	
This group of homology does not contain any annotated genome

HG_4569	
Cgig_12384	
Smim_60976_hypothetical_protein_IscW_ISCW013795_Ixodes_scapularis_gi_241841595_ref_XP_002415351_2e_142_424	

HG_8659	
Dmel_0035880_CG17352	
Cgig_08609	Cgig_25643	
Smim_12998_PREDICTED_similar_to_CG17352_CG17352_PA_Tribolium_castaneum_gi_91091152_ref_XP_970879_4e_101_340	Smim_16940_PREDICTED_similar_to_CG17352_CG17352_PA_Tribolium_castaneum_gi_91091152_ref_XP_970879_2e_09_67_8	

HG_13983	
Spur_016440_FbsL_5	Spur_023949_Spur_023949	Spur_019307_Spur_019307	Spur_023971_Hypp_2700	Spur_014225_Hypp_2137	Spur_017489_Hypp_2329	Spur_000004_Hypp_1240	Spur_007518_Spur_007518	Spur_013187_Spur_013187	Spur_016313_Spur_016313	

HG_16454	
Hsap_Ensmbl0221829_Fanconi_anemia_complementation_group_G_Source_HGNC_Symbol_Acc_3588_FANCG	
Cgig_17822	
Drer_024967_Fanconi_anemia_complementation_group_G_Source_ZFIN_Acc_ZDB_GENE_050417_103_fancg	
Spur_016340_FancgL	

HG_14622	
Cgig_13809	

HG_63000	
Cgig_27174	

HG_22100	
Spur_015951_Hypp_123	Spur_019310_Hypp_152	Spur_020582_Hypp_2513	Spur_024107_Spur_024107	

HG_20340	
Cgig_19116	Cgig_23594	

HG_10797	
Cgig_07820_Periaxin_Source_UniProtKB_TrEMBL_Acc_K1Q5B5	
Cele_011833_T19B10_5_Protein_T19B10_5_T19B10_5_mRNA_complete_cds_Source_RefSeq_mRNA_Acc_NM_073451	
Smim_80168_PREDICTED_similar_to_T19B10_5_Tribolium_castaneum_gi_189235405_ref_XP_970717_4e_41_172	Smim_20244_PREDICTED_similar_to_T19B10_5_Tribolium_castaneum_gi_189235405_ref_XP_970717_3e_36_157	

HG_15164	
Gsal_11866_hypothetical_protein	

HG_48345	
This group of homology does not contain any annotated genome

HG_43801	
This group of homology does not contain any annotated genome

HG_44279	
This group of homology does not contain any annotated genome

HG_45295	
This group of homology does not contain any annotated genome

HG_41631	
This group of homology does not contain any annotated genome

HG_9575	
This group of homology does not contain any annotated genome

HG_9399	
Spur_020151_Spur_020151	

HG_30862	
Spur_012807_NclL	Spur_015693_Hypp_2225	

HG_32453	
This group of homology does not contain any annotated genome

HG_8386	
Hsap_Ensmbl0141858_sterile_alpha_motif_domain_containing_1_Source_HGNC_Symbol_Acc_17958_SAMD1	
Drer_059598_sterile_alpha_motif_domain_containing_1a_Source_ZFIN_Acc_ZDB_GENE_061013_517_samd1a	Drer_079062_sterile_alpha_motif_domain_containing_1b_Source_ZFIN_Acc_ZDB_GENE_090313_2_samd1b	
Spur_004942_Samd1L	
Smim_55659_PREDICTED_d4_like_Saccoglossus_kowalevskii_gi_291221144_ref_XP_002730583_5e_68_234	
Sman_137120	
Gsal_15405_histone_acetyltransferase_kat6b	

HG_17693	
Spur_021292_Spur_021292	
Sman_199690_G_protein_coupled_receptor_putative_Source_UniProtKB_TrEMBL_Acc_G4M1Z7	

HG_16605	
This group of homology does not contain any annotated genome

HG_18099	
Cgig_14097	

HG_8169	
This group of homology does not contain any annotated genome

HG_18163	
This group of homology does not contain any annotated genome

HG_13724	
Dmel_0035033_CG3548	Dmel_0015903_apt_apontic_Source_FlyBase_0015903	
Spur_011116_Spur_011116	Spur_018627_Spur_018627	Spur_028647_Spur_028647	Spur_026107_Spur_026107	Spur_003795_Spur_003795	Spur_012265_Spur_012265	Spur_003117_Spur_003117	Spur_024661_Hypp_2745	Spur_020992_Spur_020992	

HG_20089	
This group of homology does not contain any annotated genome

HG_16500	
This group of homology does not contain any annotated genome

HG_7197	
Hsap_Ensmbl0165917_receptor_associated_protein_of_the_synapse_Source_HGNC_Symbol_Acc_9863_RAPSN	
Dmel_0039911_CG1909	
Cgig_07382_43_kDa_receptor_associated_protein_of_the_synapse_Source_UniProtKB_TrEMBL_Acc_K1QEC7	
Cele_004507_rpy_1_Protein_RPY_1_rpy_1_mRNA_complete_cds_Source_RefSeq_mRNA_Acc_NM_062964	
Drer_041133_receptor_associated_protein_of_the_synapse_43kD_Source_ZFIN_Acc_ZDB_GENE_030313_1_rapsn	
Spur_019085_Rapsn	Spur_026025_Spur_026025	

HG_10369	
Hsap_Ensmbl0127588_guanine_nucleotide_binding_protein_G_protein_gamma_13_Source_HGNC_Symbol_Acc_14131_GNG13	
Dmel_0028433_Ggamma30A_G_protein_gamma30A_Source_FlyBase_0028433	
Cgig_03920_Guanine_nucleotide_binding_protein_subunit_gamma_Source_UniProtKB_TrEMBL_Acc_K1QIH8	
Cele_001682_gpc_2_Protein_GPC_2_gpc_2_mRNA_complete_cds_Source_RefSeq_mRNA_Acc_NM_059534	
Drer_024740_guanine_nucleotide_binding_protein_G_protein_gamma_13a_Source_ZFIN_Acc_ZDB_GENE_081022_188_gng13a	Drer_037921_guanine_nucleotide_binding_protein_G_protein_gamma_13b_Source_ZFIN_Acc_ZDB_GENE_040718_97_gng13b	

HG_10128	
Hsap_Ensmbl0241186_teratocarcinoma_derived_growth_factor_1_Source_HGNC_Symbol_Acc_11701_TDGF1	Hsap_Ensmbl0136698_cripto_FRL_1_cryptic_family_1_Source_HGNC_Symbol_Acc_18292_CFC1	Hsap_Ensmbl0152093_cripto_FRL_1_cryptic_family_1B_Source_HGNC_Symbol_Acc_33983_CFC1B	
Cgig_27439_Teratocarcinoma_derived_growth_factor_Source_UniProtKB_TrEMBL_Acc_K1R5K1	
Drer_035095_one_eyed_pinhead_Source_ZFIN_Acc_ZDB_GENE_990415_198_oep	
Spur_000841_Cryptic	

HG_11280	
Hsap_Ensmbl0122574_WAS_WASL_interacting_protein_family_member_3_Source_HGNC_Symbol_Acc_22004_WIPF3	Hsap_Ensmbl0171475_WAS_WASL_interacting_protein_family_member_2_Source_HGNC_Symbol_Acc_30923_WIPF2	
Drer_036245_WAS_WASL_interacting_protein_family_member_3_Source_HGNC_Symbol_Acc_22004_WIPF3	Drer_045298_WAS_WASL_interacting_protein_family_member_2_Source_HGNC_Symbol_Acc_30923_WIPF2_2_of_2	Drer_006712_WAS_WASL_interacting_protein_family_member_2b_Source_ZFIN_Acc_ZDB_GENE_040625_182_wipf2b	
Spur_013094_Wipf1L	

HG_6828	
Hsap_Ensmbl0143079_CTTNBP2_N_terminal_like_Source_HGNC_Symbol_Acc_25330_CTTNBP2NL	Hsap_Ensmbl0077063_cortactin_binding_protein_2_Source_HGNC_Symbol_Acc_15679_CTTNBP2	
Dmel_0034308_CG10915	
Cgig_19906_Cortactin_binding_protein_2_Source_UniProtKB_TrEMBL_Acc_K1RGY9	
Cele_016792_C49H3_6_Protein_C49H3_6_isoform_a_C49H3_6_mRNA_complete_cds_Source_RefSeq_mRNA_Acc_NM_068915	
Drer_040991_cortactin_binding_protein_2_Source_ZFIN_Acc_ZDB_GENE_030131_8134_cttnbp2	Drer_056091_CTTNBP2_N_terminal_like_Source_ZFIN_Acc_ZDB_GENE_040724_65_cttnbp2nl	Drer_053179_CTTNBP2_N_terminal_like_Source_HGNC_Symbol_Acc_25330_CTTNBP2NL_1_of_2	
Spur_017974_Cttnbp2	
Smim_40810_PREDICTED_uncharacterized_protein_CG10915_like_Bombus_terrestris_gi_340709398_ref_XP_003393297_2e_83_283	
Sman_060860	

HG_7203	
Hsap_Ensmbl0135916_integral_membrane_protein_2C_Source_HGNC_Symbol_Acc_6175_ITM2C	Hsap_Ensmbl0078596_integral_membrane_protein_2A_Source_HGNC_Symbol_Acc_6173_ITM2A	
Dmel_0031285_CG3662	
Cgig_13989_Integral_membrane_protein_2A_Source_UniProtKB_TrEMBL_Acc_K1Q9X9	
Cele_016106_C25F6_7_Protein_C25F6_7_isoform_a_C25F6_7_mRNA_complete_cds_Source_RefSeq_mRNA_Acc_NM_171687	
Drer_039650_integral_membrane_protein_2Cb_Source_ZFIN_Acc_ZDB_GENE_030131_7806_itm2cb	Drer_007098_integral_membrane_protein_2Ba_Source_ZFIN_Acc_ZDB_GENE_030131_2352_itm2ba	Drer_043448_integral_membrane_protein_2Ca_Source_ZFIN_Acc_ZDB_GENE_040718_284_itm2ca	Drer_041505_integral_membrane_protein_2Bb_Source_ZFIN_Acc_ZDB_GENE_040426_2139_itm2bb	
Spur_001368_Spur_001368	
Smim_38438_PREDICTED_integral_membrane_protein_2C_like_Apis_mellifera_gi_328782994_ref_XP_392881_4_1e_58_200	

HG_34436	
This group of homology does not contain any annotated genome

HG_33861	
Spur_002405_Spur_002405	Spur_023944_Spur_023944	

HG_41203	
This group of homology does not contain any annotated genome

HG_32676	
Drer_087448_Uncharacterized_protein_Source_UniProtKB_TrEMBL_Acc_F1QTK9_CU929143_1	

HG_34098	
This group of homology does not contain any annotated genome

HG_467	
Spur_025271_GagpL_6	Spur_002445_Spur_002445	Spur_016000_GagpL_2	Spur_025187_GagpL_5	Spur_005490_Hypp_1584	Spur_024548_Hypp_2742	Spur_006140_GagpL	
Smim_g60860_t1_gag_like_protein_Biomphalaria_glabrata_gi_125901786_gb_ABN58713_5e_51_191	Smim_g42842_t1_gag_like_protein_Biomphalaria_glabrata_gi_125901786_gb_ABN58713_1e_44_162	Smim_27924_gag_like_protein_Biomphalaria_glabrata_gi_125901786_gb_ABN58713_4e_36_139	Smim_27923_gag_like_protein_Biomphalaria_glabrata_gi_125901786_gb_ABN58713_2e_33_130	Smim_73134_gag_like_protein_Biomphalaria_glabrata_gi_125901786_gb_ABN58713_2e_31_126	Smim_81113_gag_like_protein_Biomphalaria_glabrata_gi_125901786_gb_ABN58713_1e_28_116	Smim_71810_gag_like_protein_Biomphalaria_glabrata_gi_125901786_gb_ABN58713_7e_31_122	Smim_81802_gag_like_protein_Biomphalaria_glabrata_gi_125901786_gb_ABN58713_1e_31_125	Smim_16765_gag_like_protein_Biomphalaria_glabrata_gi_125901786_gb_ABN58713_9e_26_111	Smim_65918_gag_like_protein_Biomphalaria_glabrata_gi_125901786_gb_ABN58713_2e_14_75_1	Smim_18688_gag_like_protein_Biomphalaria_glabrata_gi_125901786_gb_ABN58713_6e_19_92_0	Smim_16556_gag_like_protein_Biomphalaria_glabrata_gi_125901786_gb_ABN58713_3e_17_87_0	Smim_78520_gag_like_protein_Biomphalaria_glabrata_gi_125901786_gb_ABN58713_4e_15_79_0	Smim_3638_denovo_path1_gag_like_protein_Biomphalaria_glabrata_gi_125901786_gb_ABN58713_3e_17_87_4	Smim_11224_denovo_path1_gag_like_protein_Biomphalaria_glabrata_gi_125901786_gb_ABN58713_4e_18_89_7	Smim_76779_gag_like_protein_Biomphalaria_glabrata_gi_125901786_gb_ABN58713_5e_15_77_4	Smim_9713_denovo_path2_gag_like_protein_Biomphalaria_glabrata_gi_125901786_gb_ABN58713_9e_17_83_6	Smim_g20801_t1_gag_like_protein_Biomphalaria_glabrata_gi_125901786_gb_ABN58713_3e_31_129	Smim_47119_gag_like_protein_Biomphalaria_glabrata_gi_125901786_gb_ABN58713_2e_16_83_2	Smim_47129_gag_like_protein_Biomphalaria_glabrata_gi_125901786_gb_ABN58713_2e_15_82_0	Smim_72135_gag_like_protein_Biomphalaria_glabrata_gi_125901786_gb_ABN58713_8e_09_63_5	Smim_42002_gag_like_protein_Biomphalaria_glabrata_gi_125901786_gb_ABN58713_2e_14_77_8	Smim_60680_gag_like_protein_Biomphalaria_glabrata_gi_125901786_gb_ABN58713_2e_09_63_9	Smim_76898_gag_like_protein_Biomphalaria_glabrata_gi_125901786_gb_ABN58713_8e_09_61_6	Smim_49056_gag_like_protein_Biomphalaria_glabrata_gi_125901786_gb_ABN58713_2e_08_59_3	Smim_42013_gag_like_protein_Biomphalaria_glabrata_gi_125901786_gb_ABN58713_7e_07_55_1	Smim_78824_gag_like_protein_Biomphalaria_glabrata_gi_125901786_gb_ABN58713_5e_06_52_4	

HG_28203	
Hsap_Ensmbl0198168_small_VCP_p97_interacting_protein_Source_HGNC_Symbol_Acc_25238_SVIP	
Sman_194560_Putative_small_VCP_p97_interacting_protein_Source_UniProtKB_TrEMBL_Acc_G4VEC7	

HG_58913	
Smim_56328_unknown_Zea_mays_gi_238012314_gb_ACR37192_2e_18_82_4	

HG_17708	
Cgig_09698	

HG_16659	
Hsap_Ensmbl0177917_ADP_ribosylation_like_factor_6_interacting_protein_6_Source_HGNC_Symbol_Acc_24048_ARL6IP6	
Dmel_0033677_CG8321	
Drer_071013_ADP_ribosylation_like_factor_6_interacting_protein_6_Source_ZFIN_Acc_ZDB_GENE_070410_117_arl6ip6	
Smim_81568_PREDICTED_similar_to_CG8321_CG8321_PA_Tribolium_castaneum_gi_91088251_ref_XP_966478_2e_04_44_3	

HG_14827	
Cgig_13082_Pleckstrin_like_protein_domain_containing_family_A_member_7_Source_UniProtKB_TrEMBL_Acc_K1QJ90	
Smim_13581_CG34383_isoform_E_Drosophila_melanogaster_gi_161078273_ref_NP_001097778_7e_38_163	Smim_13539_phosphoinositol_3_phosphate_binding_protein_putative_Pediculus_humanus_corporis_gi_242011727_ref_XP_002426598_2e_05_52_4	

HG_8716	
Hsap_Ensmbl0138399_FAST_kinase_domains_1_Source_HGNC_Symbol_Acc_26150_FASTKD1	
Dmel_0051643_CG31643	
Drer_056128_FAST_kinase_domains_1_Source_ZFIN_Acc_ZDB_GENE_040426_1833_fastkd1	
Spur_004325_Fastkd1	Spur_020543_Fastkd1L_2	Spur_024309_Fastkd1L	

HG_18145	
Cgig_25001	
Smim_50947_hypothetical_protein_DAPPUDRAFT_318379_Daphnia_pulex_gi_321469702_gb_EFX80681_9e_13_78_2	

HG_63100	
This group of homology does not contain any annotated genome

HG_14248	
Hsap_Ensmbl0122786_caldesmon_1_Source_HGNC_Symbol_Acc_1441_CALD1	
Drer_070314_caldesmon_1_like_Source_ZFIN_Acc_ZDB_GENE_030131_1629_cald1l	Drer_086391_caldesmon_1_Source_ZFIN_Acc_ZDB_GENE_090313_229_cald1	Drer_027310_lymphocyte_specific_protein_1_Source_HGNC_Symbol_Acc_6707_LSP1	
Gsal_14546_hypothetical_protein	

HG_16144	
Gsal_10995_regulator_of_g_protein_signaling_3_rgs3	

HG_45669	
Smim_65675_65675	

HG_13022	
Hsap_Ensmbl0203685_chromosome_1_open_reading_frame_95_Source_HGNC_Symbol_Acc_30491_C1orf95	
Drer_041915_chromosome_1_open_reading_frame_95_Source_HGNC_Symbol_Acc_30491_C20H1orf95	

HG_11126	
Hsap_Ensmbl0144730_interleukin_17_receptor_D_Source_HGNC_Symbol_Acc_17616_IL17RD	
Drer_038843_interleukin_17_receptor_D_Source_ZFIN_Acc_ZDB_GENE_020320_5_il17rd	Drer_089004_interleukin_17_receptor_D_Source_HGNC_Symbol_Acc_17616_IL17RD_2_of_2	

HG_6643	
Hsap_Ensmbl0183615_family_with_sequence_similarity_167_member_B_Source_HGNC_Symbol_Acc_28133_FAM167B	Hsap_Ensmbl0154319_family_with_sequence_similarity_167_member_A_Source_HGNC_Symbol_Acc_15549_FAM167A	Hsap_Ensmbl0215595_chromosome_20_open_reading_frame_202_Source_HGNC_Symbol_Acc_37254_C20orf202	
Cgig_13366	Cgig_20811	Cgig_23926	Cgig_20810	Cgig_27168	
Drer_023952_family_with_sequence_similarity_167_member_Ab_Source_ZFIN_Acc_ZDB_GENE_041014_11_fam167ab	Drer_022454_family_with_sequence_similarity_167_member_B_Source_HGNC_Symbol_Acc_28133_FAM167B	Drer_088001_Uncharacterized_protein_Source_UniProtKB_TrEMBL_Acc_H9GZ18_CABZ01064771_1	Drer_067665_family_with_sequence_similarity_167_member_Aa_Source_ZFIN_Acc_ZDB_GENE_061013_209_fam167aa	
Spur_012223_Fam167a	

HG_27956	
This group of homology does not contain any annotated genome

HG_41393	
Spur_008511_Spur_008511	Spur_010896_Spur_010896	

HG_32658	
Hsap_Ensmbl0206069_transmembrane_protein_211_Source_HGNC_Symbol_Acc_33725_TMEM211	

HG_6426	
Hsap_Ensmbl0166902_mitochondrial_ribosomal_protein_L16_Source_HGNC_Symbol_Acc_14476_MRPL16	
Dmel_0023519_mRpL16_mitochondrial_ribosomal_protein_L16_Source_FlyBase_0023519	
Cele_011412_mrpl_16_Protein_MRPL_16_mrpl_16_mRNA_complete_cds_Source_RefSeq_mRNA_Acc_NM_065564	
Drer_075325_mitochondrial_ribosomal_protein_L16_Source_ZFIN_Acc_ZDB_GENE_041122_1_mrpl16	
Spur_010952_Mrpl16	
Smim_40150_mitochondrial_ribosomal_protein_L16_Glossina_morsitans_morsitans_gi_289742369_gb_ADD19932_1e_73_234	
Sman_154690_Ribosomal_protein_related_Source_UniProtKB_TrEMBL_Acc_G4V6H6	
Gsal_5150_ribosomal_protein_related	

HG_2600	
Cgig_10330	Cgig_13751_Phosphotidylinositol_phosphatase_PTPRQ_Source_UniProtKB_TrEMBL_Acc_K1QZ41	Cgig_27152_Cell_adhesion_molecule_3_Source_UniProtKB_TrEMBL_Acc_K1PPP6	Cgig_04207_Metabotropic_glutamate_receptor_7_Source_UniProtKB_TrEMBL_Acc_K1PI60	Cgig_16436_Protein_sidekick_2_Source_UniProtKB_TrEMBL_Acc_K1Q4V6	Cgig_06297_Proton_myo_inositol_cotransporter_Source_UniProtKB_TrEMBL_Acc_K1Q4J8	Cgig_14900	Cgig_27153	Cgig_27451	Cgig_12639	Cgig_26755	Cgig_15139	Cgig_13148	Cgig_18246	Cgig_00414	Cgig_17978	Cgig_16617	Cgig_00836	Cgig_02857	Cgig_18031	Cgig_24913	Cgig_09802	Cgig_12935	Cgig_25641	Cgig_17900	Cgig_02043	Cgig_00908	Cgig_26268	Cgig_23565	Cgig_04470	Cgig_15983	Cgig_14859	Cgig_03526	Cgig_12703	Cgig_02042	Cgig_10099	Cgig_08135	Cgig_20223	Cgig_05659	Cgig_22262	Cgig_06688	Cgig_05688	Cgig_17420	Cgig_05350	Cgig_06269	Cgig_01327	Cgig_28552	Cgig_22429	Cgig_26108	Cgig_09894	Cgig_10619	Cgig_27713_Metabotropic_glutamate_receptor_Source_UniProtKB_TrEMBL_Acc_K1QHX5	Cgig_28614	Cgig_27717	Cgig_10618	Cgig_14035_Interferon_induced_helicase_C_domain_containing_protein_1_Source_UniProtKB_TrEMBL_Acc_K1QR25	Cgig_10816	Cgig_27151_Cell_adhesion_molecule_3_Source_UniProtKB_TrEMBL_Acc_K1QXA0	Cgig_16886	Cgig_16891_Cell_adhesion_molecule_4_Source_UniProtKB_TrEMBL_Acc_K1Q3J6	

HG_31706	
This group of homology does not contain any annotated genome

HG_5454	
Hsap_Ensmbl0142408_calcium_channel_voltage_dependent_gamma_subunit_8_Source_HGNC_Symbol_Acc_13628_CACNG8	Hsap_Ensmbl0006116_calcium_channel_voltage_dependent_gamma_subunit_3_Source_HGNC_Symbol_Acc_1407_CACNG3	Hsap_Ensmbl0166862_calcium_channel_voltage_dependent_gamma_subunit_2_Source_HGNC_Symbol_Acc_1406_CACNG2	Hsap_Ensmbl0075461_calcium_channel_voltage_dependent_gamma_subunit_4_Source_HGNC_Symbol_Acc_1408_CACNG4	
Dmel_0064123_stg1_stargazin_like_protein_Source_FlyBase_0064123	
Cgig_11761_Voltage_dependent_calcium_channel_gamma_5_subunit_Source_UniProtKB_TrEMBL_Acc_K1QAT3	Cgig_08043_Voltage_dependent_calcium_channel_gamma_7_subunit_Source_UniProtKB_TrEMBL_Acc_K1PLI7	
Cele_007670_stg_1_Protein_STG_1_stg_1_mRNA_complete_cds_Source_RefSeq_mRNA_Acc_NM_001026805	
Drer_039238_calcium_channel_voltage_dependent_gamma_subunit_4_Source_HGNC_Symbol_Acc_1408_CACNG4_1_of_2	Drer_058460_calcium_channel_voltage_dependent_gamma_subunit_3a_Source_ZFIN_Acc_ZDB_GENE_090312_124_cacng3a	Drer_032565_calcium_channel_voltage_dependent_gamma_subunit_2a_Source_ZFIN_Acc_ZDB_GENE_040426_1401_cacng2a	Drer_020450_calcium_channel_voltage_dependent_gamma_subunit_8a_Source_ZFIN_Acc_ZDB_GENE_050417_239_cacng8a	Drer_076401_calcium_channel_voltage_dependent_gamma_subunit_3b_Source_ZFIN_Acc_ZDB_GENE_090828_1_cacng3b	Drer_009621_calcium_channel_voltage_dependent_gamma_subunit_2b_Source_ZFIN_Acc_ZDB_GENE_090624_3_cacng2b	Drer_070626_calcium_channel_voltage_dependent_gamma_subunit_8b_Source_ZFIN_Acc_ZDB_GENE_100921_72_cacng8b	Drer_074669_calcium_channel_voltage_dependent_gamma_subunit_4_Source_ZFIN_Acc_ZDB_GENE_120104_6_cacng4	

HG_23649	
This group of homology does not contain any annotated genome

HG_8484	
Hsap_Ensmbl0017427_insulin_like_growth_factor_1_somatomedin_C_Source_HGNC_Symbol_Acc_5464_IGF1	Hsap_Ensmbl0167244_insulin_like_growth_factor_2_somatomedin_A_Source_HGNC_Symbol_Acc_5466_IGF2	
Drer_018643_insulin_like_growth_factor_2a_Source_ZFIN_Acc_ZDB_GENE_991111_3_igf2a	Drer_094132_insulin_like_growth_factor_1_Source_ZFIN_Acc_ZDB_GENE_010607_2_igf1	Drer_033307_insulin_like_growth_factor_2b_Source_ZFIN_Acc_ZDB_GENE_030131_2935_igf2b	Drer_058058_insulin_like_growth_factor_3_Source_ZFIN_Acc_ZDB_GENE_080611_1_igf3	
Spur_007203_Igf1p	Spur_030139_Ilgf2	

HG_4570	
Spur_004733_Hypp_1540	Spur_002539_Hypp_358	Spur_016424_Hypp_128	Spur_027585_Hypp_2912	Spur_002754_Hypp_5797	Spur_010485_Hypp_617	Spur_012972_Spur_012972	Spur_024870_Hypp_1129	Spur_005204_Spur_005204	Spur_023055_Spur_023055	Spur_026665_Hypp_2859	Spur_003737_Hypp_1477	Spur_027991_Hypp_1221	Spur_021464_Hypp_1025	Spur_003738_Hypp_1478	Spur_014354_Hypp_751	Spur_017140_Hypp_861	Spur_028484_Hypp_2957	Spur_008967_Hypp_40	Spur_027661_Hypp_1209	Spur_008141_Hypp_534	Spur_025539_Hypp_1154	Spur_009058_Hypp_1821	Spur_016719_Hypp_2271	Spur_021310_Hypp_1021	Spur_001032_Hypp_1301	Spur_001033_Spur_001033	Spur_003735_Hypp_396	Spur_011324_Hypp_1974	Spur_004979_Hypp_1554	Spur_002034_Hypp_1365	Spur_003734_Hypp_1476	Spur_027285_Spur_027285	Spur_008402_Hypp_547	Spur_016425_Hypp_823	Spur_026150_Hypp_1170	Spur_011568_Hypp_1989	Spur_009247_Hypp_1836	Spur_010828_Hypp_628	Spur_017699_Hypp_2352	Spur_016516_Hypp_2263	Spur_012973_Hypp_699	Spur_026149_Hypp_2822	Spur_010376_Spur_010376	Spur_024271_Hypp_2721	Spur_012038_Hypp_2014	Spur_026435_Hypp_2843	Spur_010484_Hypp_1919	Spur_022119_Hypp_1038	Spur_011291_Spur_011291	Spur_010483_Spur_010483	Spur_003733_Spur_003733	Spur_004978_Spur_004978	Spur_003736_Spur_003736	Spur_022118_Spur_022118	Spur_027386_Spur_027386	

HG_1059	
Cgig_10999_Caprin_2_Source_UniProtKB_TrEMBL_Acc_K1RPF1	Cgig_02906_Caprin_2_Source_UniProtKB_TrEMBL_Acc_K1PZQ0	Cgig_13362_Caprin_2_Source_UniProtKB_TrEMBL_Acc_K1Q625	Cgig_02907_Caprin_2_Source_UniProtKB_TrEMBL_Acc_K1QJZ2	Cgig_22091_Complement_C1q_like_protein_4_Source_UniProtKB_TrEMBL_Acc_K1R253	Cgig_27985_Caprin_2_Source_UniProtKB_TrEMBL_Acc_K1RKP4	Cgig_16021_Complement_C1q_like_protein_2_Source_UniProtKB_TrEMBL_Acc_K1R3V7	Cgig_13361_Caprin_2_Source_UniProtKB_TrEMBL_Acc_K1PZ60	Cgig_26769_Multimerin_1_Source_UniProtKB_TrEMBL_Acc_K1R608	Cgig_02247_Caprin_2_Source_UniProtKB_TrEMBL_Acc_K1Q0X8	Cgig_17131_Complement_C1q_tumor_necrosis_factor_related_protein_3_Source_UniProtKB_TrEMBL_Acc_K1PTP5	Cgig_16348_Complement_C1q_like_protein_2_Source_UniProtKB_TrEMBL_Acc_K1RLH1	Cgig_18639_Caprin_2_Source_UniProtKB_TrEMBL_Acc_K1QFW5	Cgig_01557_Complement_C1q_subcomponent_subunit_B_Source_UniProtKB_TrEMBL_Acc_K1Q1N9	Cgig_10996_Caprin_2_Source_UniProtKB_TrEMBL_Acc_K1QYM9	Cgig_10590_Caprin_2_Source_UniProtKB_TrEMBL_Acc_K1QEL0	Cgig_16023_Multimerin_1_Source_UniProtKB_TrEMBL_Acc_K1QG66	Cgig_11923_Caprin_2_Source_UniProtKB_TrEMBL_Acc_K1PHZ1	Cgig_08121_C1q_related_factor_Source_UniProtKB_TrEMBL_Acc_K1PDM0	Cgig_16022_Complement_C1q_like_protein_2_Source_UniProtKB_TrEMBL_Acc_K1RN94	Cgig_20464_Heavy_metal_binding_protein_HIP_Source_UniProtKB_TrEMBL_Acc_K1R977	Cgig_27984_Caprin_2_Source_UniProtKB_TrEMBL_Acc_K1REK9	Cgig_20567_Complement_C1q_like_protein_4_Source_UniProtKB_TrEMBL_Acc_K1QZP5	Cgig_20815_Collagen_alpha_2_VIII_chain_Source_UniProtKB_TrEMBL_Acc_K1RBT2	Cgig_03000_Complement_C1q_like_protein_2_Source_UniProtKB_TrEMBL_Acc_K1PDL0	Cgig_05429	Cgig_09047_Cerebellin_1_Source_UniProtKB_TrEMBL_Acc_K1P6M6	Cgig_26199_Collagen_alpha_1_X_chain_Source_UniProtKB_TrEMBL_Acc_K1QM01	Cgig_04135_Complement_C1q_like_protein_2_Source_UniProtKB_TrEMBL_Acc_K1QI25	Cgig_22092_Caprin_2_Source_UniProtKB_TrEMBL_Acc_K1R8W8	Cgig_04134_Complement_C1q_like_protein_4_Source_UniProtKB_TrEMBL_Acc_K1PXU3	Cgig_05428_Complement_C1q_like_protein_4_Source_UniProtKB_TrEMBL_Acc_K1QIM9	Cgig_01428_Multimerin_1_Source_UniProtKB_TrEMBL_Acc_K1PEK6	Cgig_26873_Complement_C1q_like_protein_4_Source_UniProtKB_TrEMBL_Acc_K1R271	Cgig_16349	Cgig_21742_Complement_C1q_like_protein_4_Source_UniProtKB_TrEMBL_Acc_K1R4C1	Cgig_16353_Complement_C1q_like_protein_2_Source_UniProtKB_TrEMBL_Acc_K1RLH7	Cgig_10998_Caprin_2_Source_UniProtKB_TrEMBL_Acc_K1R4Y7	Cgig_09753_Caprin_2_Source_UniProtKB_TrEMBL_Acc_K1RV97	Cgig_14277_Complement_C1q_tumor_necrosis_factor_related_protein_4_Source_UniProtKB_TrEMBL_Acc_K1Q8P8	Cgig_09049_Cerebellin_1_Source_UniProtKB_TrEMBL_Acc_K1PK55	Cgig_18355_Cerebellin_1_Source_UniProtKB_TrEMBL_Acc_K1QFQ4	Cgig_09048_Cerebellin_1_Source_UniProtKB_TrEMBL_Acc_K1PCM6	Cgig_04133_Complement_C1q_like_protein_4_Source_UniProtKB_TrEMBL_Acc_K1PR15	Cgig_11450_Complement_C1q_tumor_necrosis_factor_related_protein_3_Source_UniProtKB_TrEMBL_Acc_K1PTL7	Cgig_18692_Cerebellin_3_Source_UniProtKB_TrEMBL_Acc_K1QMG6	Cgig_08604_Complement_C1q_like_protein_4_Source_UniProtKB_TrEMBL_Acc_K1P700	Cgig_09046	Cgig_04653_Multimerin_1_Source_UniProtKB_TrEMBL_Acc_K1PBC1	Cgig_06058_Complement_C1q_tumor_necrosis_factor_related_protein_3_Source_UniProtKB_TrEMBL_Acc_K1QFT8	Cgig_01781	Cgig_12844_Collagen_alpha_2_VIII_chain_Source_UniProtKB_TrEMBL_Acc_K1Q2F0	Cgig_14945_Complement_C1q_like_protein_4_Source_UniProtKB_TrEMBL_Acc_K1Q1Z8	Cgig_18642_Caprin_2_Source_UniProtKB_TrEMBL_Acc_K1R3L5	Cgig_25581_Complement_C1q_tumor_necrosis_factor_related_protein_3_Source_UniProtKB_TrEMBL_Acc_K1QUL0	Cgig_01455	Cgig_16350_Complement_C1q_like_protein_2_Source_UniProtKB_TrEMBL_Acc_K1QZD0	Cgig_15610	Cgig_25230_Complement_C1q_like_protein_4_Source_UniProtKB_TrEMBL_Acc_K1RDH3	Cgig_15762_Complement_C1q_tumor_necrosis_factor_related_protein_4_Source_UniProtKB_TrEMBL_Acc_K1QQD3	Cgig_02966	Cgig_16309_Complement_C1q_like_protein_2_Source_UniProtKB_TrEMBL_Acc_K1PV99	Cgig_02498_Complement_C1q_like_protein_4_Source_UniProtKB_TrEMBL_Acc_K1PTR9	Cgig_15625	Cgig_00950	Cgig_16361_Complement_C1q_like_protein_2_Source_UniProtKB_TrEMBL_Acc_K1QZD8	Cgig_07882_Complement_C1q_like_protein_2_Source_UniProtKB_TrEMBL_Acc_K1Q9K4	Cgig_16092_Caprin_2_Source_UniProtKB_TrEMBL_Acc_K1QEC9	Cgig_06548_Caprin_2_Source_UniProtKB_TrEMBL_Acc_K1QF78	Cgig_16362	Cgig_01429	Cgig_27019	Cgig_01435	Cgig_03847	Cgig_08603	Cgig_17851	
Drer_091278_Uncharacterized_protein_Source_UniProtKB_TrEMBL_Acc_F1QLK5_BX322588_1	Drer_095040_cerebellin_7_Source_ZFIN_Acc_ZDB_GENE_070912_655_cbln7	
Sman_105050_Cerebellin_related_Source_UniProtKB_TrEMBL_Acc_G4V6H3	
Gsal_210_complement_c1q_tumor_necrosis_factor_related_protein_3	

HG_20599	
This group of homology does not contain any annotated genome

HG_13929	
Hsap_Ensmbl0174891_arginine_serine_rich_coiled_coil_1_Source_HGNC_Symbol_Acc_24152_RSRC1	
Drer_033987_arginine_serine_rich_coiled_coil_1_Source_ZFIN_Acc_ZDB_GENE_040426_2374_rsrc1	
Smim_22881_arginine_serine_rich_coiled_coil_Danio_rerio_gi_47086145_ref_NP_998112_2e_07_55_5	

HG_19079	
Sman_098090	
Gsal_2433_translational_activator_of_cytochrome_c_oxidase_1_like	

HG_62274	
Cgig_14891	

HG_14704	
Hsap_Ensmbl0172349_interleukin_16_Source_HGNC_Symbol_Acc_5980_IL16	
Drer_078387_si_dkey_92i15_4_Source_ZFIN_Acc_ZDB_GENE_030131_8422_si_dkey_92i15_4	

HG_11759	
Cgig_26691	
Smim_55036_PREDICTED_similar_to_Growth_arrest_specific_protein_precursor_GAS_Tribolium_castaneum_gi_189238826_ref_XP_001808539_4e_61_204	

HG_13486	
This group of homology does not contain any annotated genome

HG_14197	
Smim_75812_gaba_B_receptor_putative_Ixodes_scapularis_gi_241998014_ref_XP_002433650_4e_08_54_7	

HG_48563	
This group of homology does not contain any annotated genome

HG_11349	
This group of homology does not contain any annotated genome

HG_14092	
Dmel_0261545_CG42663	
Cgig_23117_Nck_associated_protein_5_Source_UniProtKB_TrEMBL_Acc_K1R6Z9	
Spur_014561_Hypp_3020	
Smim_43670_Nck_associated_protein_5_Harpegnathos_saltator_gi_307198067_gb_EFN79120_0_002_45_4	

HG_44666	
This group of homology does not contain any annotated genome

HG_44497	
This group of homology does not contain any annotated genome

HG_42391	
This group of homology does not contain any annotated genome

HG_31519	
This group of homology does not contain any annotated genome

HG_65788	
Dmel_0030940_CG15040	

HG_5737	
Cgig_16020_Major_egg_antigen_Source_UniProtKB_TrEMBL_Acc_K1QXI5	Cgig_13086_Major_egg_antigen_Source_UniProtKB_TrEMBL_Acc_K1QBC3	
Drer_078674_heat_shock_protein_alpha_crystallin_related_9_Source_ZFIN_Acc_ZDB_GENE_080214_6_hspb9	
Sman_049230_Putative_heat_shock_protein_hsp16_Source_UniProtKB_TrEMBL_Acc_G4V8X4	Sman_048050_Putative_alpha_crystallin_A_chain_Source_UniProtKB_TrEMBL_Acc_G4V8X5	Sman_049240_Putative_heat_shock_protein_beta_1_HspB1_Heat_shock_27_kDa_protein_HSP_27_Source_UniProtKB_TrEMBL_Acc_G4V8X3	Sman_049270_Putative_heat_shock_protein_Source_UniProtKB_TrEMBL_Acc_G4V8X9	Sman_049300_Major_egg_antigen_Source_UniProtKB_Swiss_Prot_Acc_P12812	Sman_049250_Putative_heat_shock_protein_HSP20_alpha_crystallin_family_Source_UniProtKB_TrEMBL_Acc_G4V8X7	Sman_148530_Putative_heat_shock_protein_hsp16_Source_UniProtKB_TrEMBL_Acc_G4V8X8	Sman_185680	
Gsal_4802_major_egg_antigen	Gsal_14902_major_egg_antigen	

HG_27664	
This group of homology does not contain any annotated genome

HG_33551	
This group of homology does not contain any annotated genome

HG_5649	
Hsap_Ensmbl0117598_Lipid_phosphate_phosphatase_related_protein_type_5_Source_UniProtKB_Swiss_Prot_Acc_Q32ZL2_LPPR5	Hsap_Ensmbl0105520_Lipid_phosphate_phosphatase_related_protein_type_2_Source_UniProtKB_Swiss_Prot_Acc_Q96GM1_DKFZP761J1410	Hsap_Ensmbl0117600_Lipid_phosphate_phosphatase_related_protein_type_4_Source_UniProtKB_Swiss_Prot_Acc_Q7Z2D5_LPPR4	Hsap_Ensmbl0129951_hsa_mir_3187_Source_miRBase_Acc_MI0014231_LPPR3	Hsap_Ensmbl0148123_Lipid_phosphate_phosphatase_related_protein_type_1_Source_UniProtKB_Swiss_Prot_Acc_Q8TBJ4_LPPR1	
Cgig_14457_Lipid_phosphate_phosphatase_related_protein_type_5_Source_UniProtKB_TrEMBL_Acc_K1Q609	
Cele_011524_T06D8_3_Protein_T06D8_3_T06D8_3_mRNA_complete_cds_Source_RefSeq_mRNA_Acc_NM_063998	
Drer_057209_lipid_phosphate_phosphatase_related_protein_type_5a_Source_ZFIN_Acc_ZDB_GENE_070705_281_lppr5a	Drer_023373_lipid_phosphate_phosphatase_related_protein_type_5b_Source_ZFIN_Acc_ZDB_GENE_070620_15_lppr5b	Drer_044600_Uncharacterized_protein_Source_UniProtKB_TrEMBL_Acc_E7F0D8_CABZ01025393_1	Drer_007578_lipid_phosphate_phosphatase_related_protein_type_2a_Source_ZFIN_Acc_ZDB_GENE_040426_1171_lppr2a	Drer_078755_lipid_phosphate_phosphatase_related_protein_type_4b_Source_ZFIN_Acc_ZDB_GENE_091118_37_lppr4b	Drer_079671_lipid_phosphate_phosphatase_related_protein_type_4a_Source_ZFIN_Acc_ZDB_GENE_070705_280_lppr4a	Drer_010793_Uncharacterized_protein_Source_UniProtKB_TrEMBL_Acc_F1R6F4_CABZ01115322_1	Drer_028552_lipid_phosphate_phosphatase_related_protein_type_3b_Source_ZFIN_Acc_ZDB_GENE_120514_1_lppr3b	Drer_010144_lipid_phosphate_phosphatase_related_protein_type_3a_Source_ZFIN_Acc_ZDB_GENE_070912_555_lppr3a	Drer_087406_Uncharacterized_protein_Source_UniProtKB_TrEMBL_Acc_E7F171_CABZ01060681_1	
Spur_028336_Lppr	Spur_016994_Pap2dL	

HG_1735	
Cgig_19351_Fucolectin_Source_UniProtKB_TrEMBL_Acc_K1RVC2	Cgig_00214_Fucolectin_1_Source_UniProtKB_TrEMBL_Acc_K1P8A6	Cgig_18636_Fucolectin_Source_UniProtKB_TrEMBL_Acc_K1QX71	Cgig_22959_Fucolectin_1_Source_UniProtKB_TrEMBL_Acc_K1RGH6	Cgig_19974_Alpha_mannosidase_2_Source_UniProtKB_TrEMBL_Acc_K1QPG6	Cgig_06809_Neurogenic_locus_notch_like_protein_Source_UniProtKB_TrEMBL_Acc_K1RE62	Cgig_01980_Protocadherin_Fat_4_Source_UniProtKB_TrEMBL_Acc_K1QLV7	Cgig_23392_Fucolectin_Source_UniProtKB_TrEMBL_Acc_K1QBB9	Cgig_19352_Sushi_nidogen_and_EGF_like_domain_containing_protein_1_Source_UniProtKB_TrEMBL_Acc_K1QP89	Cgig_01867_Protocadherin_Fat_4_Source_UniProtKB_TrEMBL_Acc_K1QLX4	Cgig_19186_Fucolectin_Source_UniProtKB_TrEMBL_Acc_K1R6A2	Cgig_00140	Cgig_10595_Fucolectin_5_Source_UniProtKB_TrEMBL_Acc_K1QEL7	Cgig_27634	Cgig_00593	Cgig_19345_Fucolectin_Source_UniProtKB_TrEMBL_Acc_K1RBU1	Cgig_27257	Cgig_07989_Fucolectin_Source_UniProtKB_TrEMBL_Acc_K1P7M9	Cgig_01477_Fucolectin_Source_UniProtKB_TrEMBL_Acc_K1PM36	Cgig_10957_Fucolectin_Source_UniProtKB_TrEMBL_Acc_K1QP59	Cgig_12164	Cgig_01326	Cgig_10362	Cgig_19339_Fucolectin_Source_UniProtKB_TrEMBL_Acc_K1R596	Cgig_06959_Fucolectin_4_Source_UniProtKB_TrEMBL_Acc_K1PZF9	Cgig_12162	Cgig_24134_C_type_lectin_isoform_3_Source_UniProtKB_TrEMBL_Acc_K1QR30	Cgig_16458_Fucolectin_4_Source_UniProtKB_TrEMBL_Acc_K1QPU6	Cgig_26153_Fucolectin_6_Source_UniProtKB_TrEMBL_Acc_K1QLW9	Cgig_07747_Fucolectin_1_Source_UniProtKB_TrEMBL_Acc_K1RPD6	Cgig_07847_Fucolectin_1_Source_UniProtKB_TrEMBL_Acc_K1R1D4	Cgig_02974_Fucolectin_5_Source_UniProtKB_TrEMBL_Acc_K1PZL5	Cgig_10956_Fucolectin_7_Source_UniProtKB_TrEMBL_Acc_K1QFN0	Cgig_22409_Fucolectin_1_Source_UniProtKB_TrEMBL_Acc_K1R9F3	Cgig_02710_Fucolectin_4_Source_UniProtKB_TrEMBL_Acc_K1Q008	Cgig_01540_Fucolectin_Source_UniProtKB_TrEMBL_Acc_K1PUT7	Cgig_20005_Fucolectin_5_Source_UniProtKB_TrEMBL_Acc_K1QBT4	Cgig_19346_Fucolectin_5_Source_UniProtKB_TrEMBL_Acc_K1RVB8	Cgig_19811_Fucolectin_1_Source_UniProtKB_TrEMBL_Acc_K1QGX3	Cgig_18202_Fucolectin_1_Source_UniProtKB_TrEMBL_Acc_K1QKJ6	Cgig_02672_Fucolectin_Source_UniProtKB_TrEMBL_Acc_K1PU17	Cgig_16286_Fucolectin_Source_UniProtKB_TrEMBL_Acc_K1R2R6	Cgig_13911_Fucolectin_Source_UniProtKB_TrEMBL_Acc_K1QY48	Cgig_00375_Fucolectin_5_Source_UniProtKB_TrEMBL_Acc_K1PMI4	Cgig_16460_Fucolectin_2_Source_UniProtKB_TrEMBL_Acc_K1RGD4	Cgig_26477_Fucolectin_5_Source_UniProtKB_TrEMBL_Acc_K1QVA7	Cgig_07990_Fucolectin_Source_UniProtKB_TrEMBL_Acc_K1PDQ6	Cgig_04248_Fucolectin_4_Source_UniProtKB_TrEMBL_Acc_K1PXR9	Cgig_18210_Fucolectin_Source_UniProtKB_TrEMBL_Acc_K1QSZ3	Cgig_09953	Cgig_22594_Fucolectin_1_Source_UniProtKB_TrEMBL_Acc_K1RAL2	Cgig_11531_Fucolectin_Source_UniProtKB_TrEMBL_Acc_K1PQI3	Cgig_04249_Fucolectin_Source_UniProtKB_TrEMBL_Acc_K1QHZ2	Cgig_18203_Fucolectin_Source_UniProtKB_TrEMBL_Acc_K1QSY7	Cgig_04879_Fucolectin_Source_UniProtKB_TrEMBL_Acc_K1Q9I7	Cgig_03029_Fucolectin_Source_UniProtKB_TrEMBL_Acc_K1PSX3	Cgig_25584	Cgig_09783	Cgig_02711	Cgig_19281	Cgig_24731	Cgig_17849	Cgig_15604	Cgig_28740_Fucolectin_Source_UniProtKB_TrEMBL_Acc_K1QB41	Cgig_11596	Cgig_10644	Cgig_04877	Cgig_16459	Cgig_01610_Fucolectin_Source_UniProtKB_TrEMBL_Acc_K1PLX2	Cgig_16592_Fucolectin_3_Source_UniProtKB_TrEMBL_Acc_K1RFW8	Cgig_02538	Cgig_11444_Fucolectin_Source_UniProtKB_TrEMBL_Acc_K1PLX8	Cgig_05529	Cgig_03344	Cgig_25749_Fucolectin_Source_UniProtKB_TrEMBL_Acc_K1RJG5	Cgig_00299	Cgig_01642	Cgig_10691_Lectin_subunit_alpha_Source_UniProtKB_TrEMBL_Acc_K1QEP9	Cgig_01008	Cgig_06101	Cgig_11534	Cgig_18691	Cgig_11262	Cgig_21585	
Smim_43869_tachylectin_4_Tachypleus_tridentatus_gi_156713139_dbj_BAF76636_9e_31_123	

HG_26407	
Spur_016370_Pionh	Spur_000081_PionL	

HG_9183	
Dmel_0035431_CG14968	
Cgig_06130	
Spur_000683_Hypp_1273	Spur_004472_Hypp_1527	

HG_22887	
Hsap_Ensmbl0140471_lines_homolog_Drosophila_Source_HGNC_Symbol_Acc_30922_LINS	
Cgig_17208_Lines_like_protein_1_Source_UniProtKB_TrEMBL_Acc_K1QNY6	
Drer_086879_lines_homolog_Drosophila_Source_HGNC_Symbol_Acc_30922_LINS	

HG_32261	
Hsap_Ensmbl0117983_mucin_5B_oligomeric_mucus_gel_forming_Source_HGNC_Symbol_Acc_7516_MUC5B	

HG_19704	
Spur_024570_Spur_024570	
Smim_10575_SUMO_protease_putative_Phytophthora_infestans_T30_4_gi_301116043_ref_XP_002905750_9e_08_63_2	Smim_66180_SUMO_protease_putative_Phytophthora_infestans_T30_4_gi_301116043_ref_XP_002905750_3e_06_55_8	Smim_66184_PREDICTED_hypothetical_protein_Strongylocentrotus_purpuratus_gi_115712699_ref_XP_001178931_3e_05_50_1	Smim_23031_PREDICTED_hypothetical_protein_Strongylocentrotus_purpuratus_gi_115712699_ref_XP_001178931_8e_05_48_9	Smim_2610_denovo_path2_2610_denovo_path2	

HG_26302	
This group of homology does not contain any annotated genome

HG_15879	
Cgig_15050	
Spur_017693_AlkL_2	Spur_006454_Spur_006454	Spur_020025_Spur_020025	Spur_012905_AlkL_1	Spur_005404_AlkL	
Smim_27309_ALK_tyrosine_kinase_receptor_Acromyrmex_echinatior_gi_332025914_gb_EGI66070_2e_10_64_3	

HG_22477	
This group of homology does not contain any annotated genome

HG_19430	
Hsap_Ensmbl0162614_nexilin_F_actin_binding_protein_Source_HGNC_Symbol_Acc_29557_NEXN	
Drer_057317_nexilin_F_actin_binding_protein_Source_ZFIN_Acc_ZDB_GENE_041114_92_nexn	

HG_17534	
This group of homology does not contain any annotated genome

HG_23116	
Cgig_07113	Cgig_07114	

HG_16485	
Hsap_Ensmbl0106009_BRCA1_associated_ATM_activator_1_Source_HGNC_Symbol_Acc_21701_BRAT1	
Cgig_27306_HEAT_repeat_containing_protein_C7orf27_like_protein_Source_UniProtKB_TrEMBL_Acc_K1RBS9	
Drer_062585_BRCA1_associated_ATM_activator_1_Source_ZFIN_Acc_ZDB_GENE_060421_6989_brat1	

HG_18076	
This group of homology does not contain any annotated genome

HG_14822	
Hsap_Ensmbl0165084_chromosome_8_open_reading_frame_34_Source_HGNC_Symbol_Acc_30905_C8orf34	
Drer_095034_chromosome_8_open_reading_frame_34_Source_HGNC_Symbol_Acc_30905_C24H8orf34	

HG_14653	
Cgig_02523_Cell_polarity_protein_alp11_Source_UniProtKB_TrEMBL_Acc_K1PLZ3	
Smim_36465_PREDICTED_CAP_GLY_domain_containing_linker_protein_3_like_Saccoglossus_kowalevskii_gi_291238698_ref_XP_002739256_7e_11_69_7	

HG_20371	
Hsap_Ensmbl0153823_phosphotyrosine_interaction_domain_containing_1_Source_HGNC_Symbol_Acc_26084_PID1	
Drer_040315_phosphotyrosine_interaction_domain_containing_1_Source_ZFIN_Acc_ZDB_GENE_050320_72_pid1	

HG_13701	
Gsal_3004_uncharacterized_protein_loc100399174	

HG_11772	
Spur_023354_Spur_023354	
Smim_5650_PREDICTED_spermatogenesis_associated_like_Saccoglossus_kowalevskii_gi_291227387_ref_XP_002733667_2e_18_87_8	

HG_48304	
Hsap_Ensmbl0205857_NANOG_neighbor_homeobox_Source_HGNC_Symbol_Acc_24958_NANOGNB	Hsap_Ensmbl0255046_Uncharacterized_protein_Source_UniProtKB_TrEMBL_Acc_E9PMM5_RP11_297N6_4	

HG_11226	
Hsap_Ensmbl0125355_transmembrane_protein_255A_Source_HGNC_Symbol_Acc_26086_TMEM255A	Hsap_Ensmbl0268760_transmembrane_protein_255A_Source_HGNC_Symbol_Acc_26086_TMEM255A	Hsap_Ensmbl0184497_transmembrane_protein_255B_Source_HGNC_Symbol_Acc_28297_TMEM255B	
Drer_076050_transmembrane_protein_255B_Source_HGNC_Symbol_Acc_28297_TMEM255B	Drer_073911_transmembrane_protein_255A_Source_HGNC_Symbol_Acc_26086_TMEM255A	

HG_44374	
This group of homology does not contain any annotated genome

HG_6389	
Hsap_Ensmbl0185811_IKAROS_family_zinc_finger_1_Ikaros_Source_HGNC_Symbol_Acc_13176_IKZF1	Hsap_Ensmbl0095574_IKAROS_family_zinc_finger_5_Pegasus_Source_HGNC_Symbol_Acc_14283_IKZF5	Hsap_Ensmbl0123411_IKAROS_family_zinc_finger_4_Eos_Source_HGNC_Symbol_Acc_13179_IKZF4	Hsap_Ensmbl0161405_IKAROS_family_zinc_finger_3_Aiolos_Source_HGNC_Symbol_Acc_13178_IKZF3	Hsap_Ensmbl0030419_IKAROS_family_zinc_finger_2_Helios_Source_HGNC_Symbol_Acc_13177_IKZF2	
Dmel_0260243_E_var_3_9_Enhancer_of_variegation_3_9_Source_FlyBase_0260243	
Cele_022671_ZK177_3_Protein_ZK177_3_ZK177_3_mRNA_complete_cds_Source_RefSeq_mRNA_Acc_NM_062655	Cele_044610_D2092_10_Protein_D2092_10_D2092_10_mRNA_complete_cds_Source_RefSeq_mRNA_Acc_NM_001037884	
Drer_037068_IKAROS_family_zinc_finger_4_Eos_Source_HGNC_Symbol_Acc_13179_IKZF4	Drer_013539_IKAROS_family_zinc_finger_1_Ikaros_Source_ZFIN_Acc_ZDB_GENE_980526_304_ikzf1	Drer_069111_IKAROS_family_zinc_finger_2_Helios_Source_HGNC_Symbol_Acc_13177_IKZF2	
Spur_011260_Z181	

HG_6524	
Hsap_Ensmbl0166136_NADH_dehydrogenase_ubiquinone_1_beta_subcomplex_8_19kDa_Source_HGNC_Symbol_Acc_7703_NDUFB8	Hsap_Ensmbl0255339_NADH_dehydrogenase_ubiquinone_1_beta_subcomplex_subunit_8_mitochondrial_Uncharacterized_protein_Source_UniProtKB_TrEMBL_Acc_E9PIZ8_NDUFB8	
Dmel_0029888_CG3192	
Cgig_24730_NADH_dehydrogenase_ubiquinone_1_beta_subcomplex_subunit_8_mitochondrial_Source_UniProtKB_TrEMBL_Acc_K1QPB9	
Cele_013094_Y51H1A_3_Protein_Y51H1A_3_isoform_a_Source_RefSeq_mRNA_Acc_NM_064506	
Drer_010113_NADH_dehydrogenase_ubiquinone_1_beta_subcomplex_8_Source_ZFIN_Acc_ZDB_GENE_040426_1858_ndufb8	
Spur_004823_Ndufb8	Spur_010683_Ndufb8_1	
Smim_28864_PREDICTED_similar_to_NADH_ubiquinone_oxidoreductase_ashi_subunit_Tribolium_castaneum_gi_91091864_ref_XP_968949_5e_32_122	
Sman_036400_Putative_nadh_ubiquinone_oxidoreductase_ashi_subunit_Source_UniProtKB_TrEMBL_Acc_G4VLU9	
Gsal_2216_nadh_dehydrogenase_1_beta_subcomplex_8	

HG_30998	
This group of homology does not contain any annotated genome

HG_28831	
Gsal_14840_tubulin_beta_1_chain_like	Gsal_10766_tubulin_beta_1_chain_like	Gsal_6815_uncharacterized_protein_loc100936985	Gsal_6019_uncharacterized_protein_loc100947132	

HG_36076	
This group of homology does not contain any annotated genome

HG_19927	
This group of homology does not contain any annotated genome

HG_31363	
Drer_096431_si_ch211_209j12_1_Source_ZFIN_Acc_ZDB_GENE_120709_44_si_ch211_209j12_1	

HG_23644	
This group of homology does not contain any annotated genome

HG_8670	
Hsap_Ensmbl0119013_NADH_dehydrogenase_ubiquinone_1_beta_subcomplex_3_12kDa_Source_HGNC_Symbol_Acc_7698_NDUFB3	
Dmel_0034645_CG10320	
Cele_007684_C18E9_4_Protein_C18E9_4_C18E9_4_mRNA_complete_cds_Source_RefSeq_mRNA_Acc_NM_063506	
Drer_075709_NADH_dehydrogenase_ubiquinone_1_beta_subcomplex_3_Source_ZFIN_Acc_ZDB_GENE_091204_407_ndufb3	
Spur_012732_Ndufb3	
Smim_66956_NADH_dehydrogenase_putative_Ixodes_scapularis_gi_241781532_ref_XP_002400287_9e_12_63_2	

HG_27300	
Cgig_09181	

HG_22764	
Cgig_11053	Cgig_24864	

HG_22595	
Cgig_21602	
Gsal_13304_hypothetical_protein_putative_homolog_to_CGI_10021602_Crassostrea_gigas	Gsal_13303_hypothetical_protein	

HG_16467	
Dmel_0035648_CG13288	
Cgig_22116	
Spur_016122_Spur_016122	Spur_024697_Spur_024697	

HG_4099	
Cgig_00127	Cgig_16279	Cgig_18527	Cgig_28624	Cgig_00551	Cgig_13159	Cgig_17907	Cgig_00379	Cgig_00663	Cgig_04615	Cgig_15939	Cgig_17518	Cgig_01972	Cgig_26150	Cgig_09857	Cgig_14950	Cgig_11792	Cgig_10287	Cgig_18526	Cgig_22064	Cgig_11614_Bromodomain_and_WD_repeat_containing_protein_2_Source_UniProtKB_TrEMBL_Acc_K1Q694	Cgig_23043	Cgig_26149	Cgig_00665	Cgig_28168	Cgig_15938	Cgig_00664	Cgig_01770	Cgig_24195	Cgig_16280	Cgig_13160	Cgig_16068	Cgig_01241	Cgig_01242	Cgig_26473	Cgig_04494	Cgig_06449	Cgig_18590	Cgig_08258	Cgig_11448	

HG_3859	
Hsap_Ensmbl0267556_sterile_alpha_and_TIR_motif_containing_1_Source_HGNC_Symbol_Acc_17074_SARM1	Hsap_Ensmbl0004139_sterile_alpha_and_TIR_motif_containing_1_Source_HGNC_Symbol_Acc_17074_SARM1	
Dmel_0262579_Ect4_Ect4_Source_FlyBase_0262579	
Cgig_23667_Sterile_alpha_and_TIR_motif_containing_protein_1_Source_UniProtKB_TrEMBL_Acc_K1QZR5	Cgig_16757_Sterile_alpha_and_TIR_motif_containing_protein_1_Source_UniProtKB_TrEMBL_Acc_K1PGI1	Cgig_16756_Sterile_alpha_and_TIR_motif_containing_protein_1_Source_UniProtKB_TrEMBL_Acc_K1P969	Cgig_16378_Sterile_alpha_and_TIR_motif_containing_protein_1_Source_UniProtKB_TrEMBL_Acc_K1R0Y5	
Cele_006575_tir_1_Protein_TIR_1_isoform_c_tir_1_mRNA_complete_cds_Source_RefSeq_mRNA_Acc_NM_001026080	
Drer_010610_sterile_alpha_and_TIR_motif_containing_1_Source_ZFIN_Acc_ZDB_GENE_040219_1_sarm1	
Spur_011042_Sarm	
Smim_45200_sarm1_putative_Ixodes_scapularis_gi_241679731_ref_XP_002400834_0_0_1241	Smim_22430_denovo_path1_PREDICTEDrile_alpha_and_TIR_motif_containing_protein_like_Bombus_terrestris_gi_340711271_ref_XP_003394202_9e_18_84_3	
Sman_012780_Putative_sarm1_Source_UniProtKB_TrEMBL_Acc_G4V9G7	

HG_8412	
Cele_016534_C39D10_7_Protein_C39D10_7_C39D10_7_mRNA_complete_cds_Source_RefSeq_mRNA_Acc_NM_076933	Cele_019833_R02F2_4_Protein_R02F2_4_R02F2_4_mRNA_complete_cds_Source_RefSeq_mRNA_Acc_NM_065770	Cele_015102_cpg_2_Protein_CPG_2_cpg_2_mRNA_complete_cds_Source_RefSeq_mRNA_Acc_NM_066150	Cele_000465_cpg_1_Protein_CPG_1_isoform_a_cpg_1_mRNA_complete_cds_Source_RefSeq_mRNA_Acc_NM_001025988	Cele_010351_cbd_1_Protein_CBD_1_cbd_1_mRNA_complete_cds_Source_RefSeq_mRNA_Acc_NM_069744	

HG_14297	
This group of homology does not contain any annotated genome

HG_12329	
Dmel_0261238_Alh_Alhambra_Source_FlyBase_0261238	
Smim_53409_Protein_AF_10_Harpegnathos_saltator_gi_307191969_gb_EFN75359_2e_15_84_0	
Sman_199630	
Gsal_1830_protein_af_10	

HG_15072	
Cgig_05238	
Spur_013582_Spur_013582	

HG_11039	
Hsap_Ensmbl0124782_ras_responsive_element_binding_protein_1_Source_HGNC_Symbol_Acc_10449_RREB1	
Cgig_16252_Ras_responsive_element_binding_protein_1_Source_UniProtKB_TrEMBL_Acc_K1R5B5	
Drer_042652_ras_responsive_element_binding_protein_1b_Source_ZFIN_Acc_ZDB_GENE_070912_273_rreb1b	

HG_44082	
Hsap_Ensmbl0268695_cancer_testis_antigen_55_Source_HGNC_Symbol_Acc_26047_CT55	Hsap_Ensmbl0169551_cancer_testis_antigen_55_Source_HGNC_Symbol_Acc_26047_CT55	

HG_34636	
Spur_009706_Spur_009706	

HG_9749	
Hsap_Ensmbl0268171_Uncharacterized_protein_Source_UniProtKB_TrEMBL_Acc_M0R188_AC068620_1	
Drer_097059_si_dkey_159n16_4_Source_ZFIN_Acc_ZDB_GENE_131120_58_si_dkey_159n16_4	Drer_094859_si_dkey_11o15_10_Source_ZFIN_Acc_ZDB_GENE_091204_312_si_dkey_11o15_10	Drer_096411_wu_fc32g12_Source_ZFIN_Acc_ZDB_GENE_030131_3280_wu_fc32g12	Drer_097776_si_ch1073_80i24_3_Source_ZFIN_Acc_ZDB_GENE_131121_622_si_ch1073_80i24_3	
Spur_005147_Spur_005147	Spur_005916_Spur_005916	Spur_018543_Spur_018543	Spur_004555_Spur_004555	Spur_008134_Spur_008134	Spur_016795_Hypp_3045	
Smim_24010_DNA_binding_protein_Takifugu_rubripes_gi_8926695_emb_CAB96532_4e_08_61_2	

HG_26507	
Spur_019573_Hypp_2450	

HG_6210	
Spur_019029_Endrvt99	Spur_009782_Spur_009782	

HG_31650	
This group of homology does not contain any annotated genome

HG_5191	
Hsap_Ensmbl0111907_tumor_protein_D52_like_1_Source_HGNC_Symbol_Acc_12006_TPD52L1	Hsap_Ensmbl0101150_tumor_protein_D52_like_2_Source_HGNC_Symbol_Acc_12007_TPD52L2	Hsap_Ensmbl0170777_tumor_protein_D52_like_3_Source_HGNC_Symbol_Acc_23382_TPD52L3	Hsap_Ensmbl0076554_tumor_protein_D52_Source_HGNC_Symbol_Acc_12005_TPD52	
Dmel_0034345_CG5174	
Cgig_24680_Tumor_protein_D54_Source_UniProtKB_TrEMBL_Acc_K1R5P2	
Cele_008745_F13E6_1_Protein_F13E6_1_F13E6_1_mRNA_complete_cds_Source_RefSeq_mRNA_Acc_NM_077386	
Drer_013655_tumor_protein_D52_like_2b_Source_ZFIN_Acc_ZDB_GENE_030131_822_tpd52l2b	Drer_027154_tumor_protein_D52_like_2a_Source_ZFIN_Acc_ZDB_GENE_030131_7047_tpd52l2a	Drer_061713_tumor_protein_D52_Source_ZFIN_Acc_ZDB_GENE_060503_680_tpd52	Drer_042548_tumor_protein_D52_like_1_Source_ZFIN_Acc_ZDB_GENE_050522_121_tpd52l1	
Spur_013450_Tpd52L2	
Smim_24563_coiled_coil_tumor_protein_D52_putative_Ixodes_scapularis_gi_242046462_ref_XP_002399396_3e_61_201	Smim_23486_coiled_coil_tumor_protein_D52_putative_Ixodes_scapularis_gi_242046462_ref_XP_002399396_9e_51_172	
Sman_081380_Tumor_protein_d52_putative_Source_UniProtKB_TrEMBL_Acc_G4M0I5	

HG_19804	
Smim_17862_PREDICTED_similar_to_sentrin_SUMO_specific_protease_18_Ciona_intestinalis_gi_198427985_ref_XP_002131356_7e_10_63_2	

HG_65301	
This group of homology does not contain any annotated genome

HG_20745	
Drer_051793_zgc_113426_Source_ZFIN_Acc_ZDB_GENE_050913_149_zgc_113426	Drer_077248_zgc_171459_Source_ZFIN_Acc_ZDB_GENE_030131_2059_zgc_171459	Drer_056954_si_dkeyp_38g8_5_Source_ZFIN_Acc_ZDB_GENE_081104_62_si_dkeyp_38g8_5	Drer_076865_si_ch73_193c12_2_Source_ZFIN_Acc_ZDB_GENE_131127_646_si_ch73_193c12_2	
Smim_6574_hypothetical_protein_IscW_ISCW017546_Ixodes_scapularis_gi_241111173_ref_XP_002399227_3e_17_85_1	

HG_16618	
This group of homology does not contain any annotated genome

HG_13978	
Hsap_Ensmbl0134283_periphilin_1_Source_HGNC_Symbol_Acc_19369_PPHLN1	
Drer_088062_periphilin_1_Source_HGNC_Symbol_Acc_19369_PPHLN1_2_of_2	Drer_045692_periphilin_1_Source_ZFIN_Acc_ZDB_GENE_030131_1873_pphln1	

HG_9111	
Cgig_12038_Receptor_transporting_protein_3_Source_UniProtKB_TrEMBL_Acc_K1Q6J6	
Spur_016970_Rtp4L	
Smim_73643_receptor_transporting_protein_putative_Ixodes_scapularis_gi_241602756_ref_XP_002405527_1e_40_140	

HG_17770	
Smim_21402_set_domain_protein_putative_Ixodes_scapularis_gi_241998002_ref_XP_002433644_6e_18_89_4	

HG_8092	
Hsap_Ensmbl0185272_RNA_binding_motif_protein_11_Source_HGNC_Symbol_Acc_9897_RBM11	
Dmel_0031224_CG11454	
Cele_012558_Y37D8A_21_Protein_Y37D8A_21_Y37D8A_21_mRNA_complete_cds_Source_RefSeq_mRNA_Acc_NM_067285	

HG_61066	
Drer_090232_si_ch1073_119b3_1_Source_ZFIN_Acc_ZDB_GENE_131121_89_si_ch1073_119b3_1	

HG_13801	
This group of homology does not contain any annotated genome

HG_7676	
This group of homology does not contain any annotated genome

HG_16480	
This group of homology does not contain any annotated genome

HG_22062	
Spur_005080_Endrvt60	

HG_14512	
Smim_1541_PREDICTED_NFATC2_interacting_protein_like_Anolis_carolinensis_gi_327281103_ref_XP_003225289_3e_19_95_1	

HG_16103	
This group of homology does not contain any annotated genome

HG_14174	
Sman_180050	Sman_120330	Sman_037690	

HG_20061	
Dmel_0034996_CG13575	
Spur_000086_Spur_000086	

HG_7459	
Hsap_Ensmbl0128791_twisted_gastrulation_BMP_signaling_modulator_1_Source_HGNC_Symbol_Acc_12429_TWSG1	
Dmel_0000394_cv_crossveinless_Source_FlyBase_0000394	Dmel_0003865_tsg_twisted_gastrulation_Source_FlyBase_0003865	Dmel_0261952_srw_shrew_Source_FlyBase_0261952	
Drer_033428_twisted_gastrulation_homolog_1a_Drosophila_Source_ZFIN_Acc_ZDB_GENE_010509_2_twsg1a	Drer_074831_twisted_gastrulation_homolog_1b_Drosophila_Source_ZFIN_Acc_ZDB_GENE_020812_3_twsg1b	
Spur_009756_Tsg	
Smim_75039_protein_twisted_gastrulation_precursor_putative_Pediculus_humanus_corporis_gi_242022400_ref_XP_002431628_2e_81_255	

HG_48130	
This group of homology does not contain any annotated genome

HG_38820	
This group of homology does not contain any annotated genome

HG_44402	
Dmel_0030999_Mur18B_Mucin_related_18B_Source_FlyBase_0030999	

HG_6399	
Hsap_Ensmbl0154719_mitochondrial_ribosomal_protein_L39_Source_HGNC_Symbol_Acc_14027_MRPL39	
Dmel_0036462_mRpL39_mitochondrial_ribosomal_protein_L39_Source_FlyBase_0036462	
Cgig_28124_39S_ribosomal_protein_L39_mitochondrial_Source_UniProtKB_TrEMBL_Acc_K1RB99	
Cele_044344_mrpl_39_Protein_MRPL_39_mrpl_39_mRNA_complete_cds_Source_RefSeq_mRNA_Acc_NM_001029076	
Spur_007727_Spur_007727	Spur_015200_Spur_015200	
Smim_80066_mitochondrial_ribosomal_protein_L39_Drosophila_melanogaster_gi_24664387_ref_NP_524075_1e_96_300	
Sman_163830_Putative_mitochondrial_39S_ribosomal_protein_L39_Source_UniProtKB_TrEMBL_Acc_G4VTM1	

HG_27505	
Hsap_Ensmbl0154007_ankyrin_repeat_and_SOCS_box_containing_17_Source_HGNC_Symbol_Acc_19769_ASB17	
Cgig_20304	

HG_27472	
Spur_027894_Spur_027894	

HG_8680	
Cele_014166_ZK945_4_Protein_ZK945_4_ZK945_4_mRNA_complete_cds_Source_RefSeq_mRNA_Acc_NM_063778	Cele_021763_Y51F10_2_Protein_Y51F10_2_Y51F10_2_mRNA_complete_cds_Source_RefSeq_mRNA_Acc_NM_170813	Cele_009660_F43G6_8_Protein_F43G6_8_F43G6_8_mRNA_complete_cds_Source_RefSeq_mRNA_Acc_NM_064122	Cele_018385_F43C11_8_Protein_F43C11_8_F43C11_8_mRNA_complete_cds_Source_RefSeq_mRNA_Acc_NM_061843	Cele_022867_ZK1240_2_Protein_ZK1240_2_ZK1240_2_mRNA_complete_cds_Source_RefSeq_mRNA_Acc_NM_061840	Cele_022866_ZK1240_1_Protein_ZK1240_1_ZK1240_1_mRNA_complete_cds_Source_RefSeq_mRNA_Acc_NM_061842	Cele_015180_B0416_4_Protein_B0416_4_B0416_4_mRNA_complete_cds_Source_RefSeq_mRNA_Acc_NM_077163	Cele_016190_C28G1_5_Protein_C28G1_5_isoform_b_Source_RefSeq_mRNA_Acc_NM_001129642	Cele_019590_K09F6_7_Protein_K09F6_7_K09F6_7_mRNA_complete_cds_Source_RefSeq_mRNA_Acc_NM_061826	Cele_022868_ZK1240_3_Protein_ZK1240_3_ZK1240_3_mRNA_complete_cds_Source_RefSeq_mRNA_Acc_NM_061838	Cele_015110_B0281_3_Protein_B0281_3_B0281_3_mRNA_complete_cds_Source_RefSeq_mRNA_Acc_NM_061831	Cele_015114_B0281_8_Protein_B0281_8_B0281_8_mRNA_complete_cds_Source_RefSeq_mRNA_Acc_NM_061833	Cele_022873_ZK1240_9_Protein_ZK1240_9_ZK1240_9_mRNA_complete_cds_Source_RefSeq_mRNA_Acc_NM_061837	Cele_022870_ZK1240_5_Protein_ZK1240_5_ZK1240_5_mRNA_complete_cds_Source_RefSeq_mRNA_Acc_NM_061836	Cele_018384_F43C11_7_Protein_F43C11_7_F43C11_7_mRNA_complete_cds_Source_RefSeq_mRNA_Acc_NM_061844	Cele_022872_ZK1240_8_Protein_ZK1240_8_ZK1240_8_mRNA_complete_cds_Source_RefSeq_mRNA_Acc_NM_061841	Cele_016191_C28G1_6_Protein_C28G1_6_C28G1_6_mRNA_complete_cds_Source_RefSeq_mRNA_Acc_NM_171748	Cele_022871_ZK1240_6_Protein_ZK1240_6_ZK1240_6_mRNA_complete_cds_Source_RefSeq_mRNA_Acc_NM_061839	Cele_015108_B0281_1_Protein_B0281_1_B0281_1_mRNA_complete_cds_Source_RefSeq_mRNA_Acc_NM_061834	Cele_022869_ZK1240_4_Protein_ZK1240_4_ZK1240_4_mRNA_complete_cds_Source_RefSeq_mRNA_Acc_NM_061835	
Spur_026136_Spur_026136	

HG_26215	
Cgig_06210	
Spur_008122_C3orf63L	Spur_001593_Hypp_3114	

HG_28111	
Spur_006629_Spur_006629	Spur_013385_Spur_013385	

HG_20558	
Hsap_Ensmbl0203910_chromosome_1_open_reading_frame_146_Source_HGNC_Symbol_Acc_24032_C1orf146	
Drer_075814_chromosome_1_open_reading_frame_146_Source_HGNC_Symbol_Acc_24032_C6H1orf146	

HG_58483	
Cele_001946_his_72_Protein_HIS_72_isoform_b_Source_RefSeq_mRNA_Acc_NM_001268233	

HG_23165	
Cgig_11022	Cgig_23945	

HG_8199	
Cgig_14187	

HG_20389	
This group of homology does not contain any annotated genome

HG_15172	
This group of homology does not contain any annotated genome

HG_12291	
Cele_004124_pqn_37_Protein_PQN_37_pqn_37_mRNA_complete_cds_Source_RefSeq_mRNA_Acc_NM_076153	Cele_011817_T16H12_9_Protein_T16H12_9_T16H12_9_mRNA_complete_cds_Source_RefSeq_mRNA_Acc_NM_066843	Cele_044582_B0222_11_Protein_B0222_11_B0222_11_mRNA_complete_cds_Source_RefSeq_mRNA_Acc_NM_001038375	Cele_219375_C02B8_12_Protein_C02B8_12_C02B8_12_mRNA_complete_cds_Source_RefSeq_mRNA_Acc_NM_001270126	Cele_022386_Y95B8A_6_Protein_Y95B8A_6_isoform_a_Source_RefSeq_mRNA_Acc_NM_058387	

HG_45641	
This group of homology does not contain any annotated genome

HG_10018	
This group of homology does not contain any annotated genome

HG_11170	
This group of homology does not contain any annotated genome

HG_33856	
This group of homology does not contain any annotated genome

HG_28985	
Spur_027166_Spur_027166	

HG_70859	
Gsal_7244_hypothetical_protein	

HG_5933	
Cgig_05597	Cgig_25666	Cgig_17539	Cgig_12152	Cgig_24540	
Spur_002296_Hypp_1387	

HG_25968	
Cgig_28828_Sushi_domain_containing_protein_2_Source_UniProtKB_TrEMBL_Acc_K1R0I5	Cgig_16206	Cgig_00930	Cgig_01395	

HG_9759	
Dmel_0261386_Gpa2_Glycoprotein_hormone_alpha_2_Source_FlyBase_0261386	
Cgig_19594_Glycoprotein_hormone_alpha_2_Source_UniProtKB_TrEMBL_Acc_K1QSB9	
Cele_001466_flr_2_Protein_FLR_2_flr_2_mRNA_complete_cds_Source_RefSeq_mRNA_Acc_NM_073597	
Spur_015344_Spur_015344_Putative_glycoprotein_hormone_alpha2_Source_UniProtKB_TrEMBL_Acc_C6SUP8	
Smim_44006_glycoprotein_hormone_alpha_precursor_Dermacentor_variabilis_gi_186973141_gb_ACC99601_8e_38_132	

HG_28439	
Sman_182180	Sman_143080	
Gsal_1134_hypothetical_protein_putative_homolog_to_Smp_182180_Schistosoma_mansoni	

HG_26438	
Spur_025824_Cspe9L4	Spur_025774_Spur_025774	Spur_000463_Spur_000463	Spur_025773_Spur_025773	

HG_19976	
This group of homology does not contain any annotated genome

HG_34052	
This group of homology does not contain any annotated genome

HG_23726	
This group of homology does not contain any annotated genome

HG_21966	
Smim_68658_Deformed_Cupiennius_salei_gi_133740640_emb_CAL91858_5e_83_263	Smim_68660_homeobox_protein_deformed_Endeis_spinosa_gi_88604712_gb_ABD46727_9e_14_77_0	

HG_27213	
This group of homology does not contain any annotated genome

HG_25284	
This group of homology does not contain any annotated genome

HG_32051	
This group of homology does not contain any annotated genome

HG_15902	
Hsap_Ensmbl0138658_chromosome_4_open_reading_frame_21_Source_HGNC_Symbol_Acc_25654_C4orf21	

HG_23211	
Spur_016684_Spur_016684	

HG_20435	
This group of homology does not contain any annotated genome

HG_7862	
Hsap_Ensmbl0075429_calcium_channel_voltage_dependent_gamma_subunit_5_Source_HGNC_Symbol_Acc_1409_CACNG5	Hsap_Ensmbl0105605_calcium_channel_voltage_dependent_gamma_subunit_7_Source_HGNC_Symbol_Acc_13626_CACNG7	
Cgig_06208_Voltage_dependent_calcium_channel_gamma_7_subunit_Source_UniProtKB_TrEMBL_Acc_K1QFK2	Cgig_08044	
Drer_039240_calcium_channel_voltage_dependent_gamma_subunit_5b_Source_ZFIN_Acc_ZDB_GENE_120104_3_cacng5b	Drer_003326_calcium_channel_voltage_dependent_gamma_subunit_5a_Source_ZFIN_Acc_ZDB_GENE_120104_4_cacng5a	Drer_070624_calcium_channel_voltage_dependent_gamma_subunit_7b_Source_ZFIN_Acc_ZDB_GENE_100921_51_cacng7b	Drer_063006_calcium_channel_voltage_dependent_gamma_subunit_7a_Source_ZFIN_Acc_ZDB_GENE_060503_814_cacng7a	
Spur_027971_Cacng5L	
Smim_69410_voltage_dependent_calcium_channel_putative_Ixodes_scapularis_gi_241557573_ref_XP_002399976_3e_51_176	

HG_20571	
This group of homology does not contain any annotated genome

HG_12852	
Cgig_13921	Cgig_13923	
Drer_077169_wu_fj08f03_Source_ZFIN_Acc_ZDB_GENE_030131_7332_wu_fj08f03	

HG_20097	
Hsap_Ensmbl0157514_TSC22_domain_family_member_3_Source_HGNC_Symbol_Acc_3051_TSC22D3	
Drer_033501_zgc_64189_Source_ZFIN_Acc_ZDB_GENE_040426_1397_zgc_64189	Drer_088628_Uncharacterized_protein_Source_UniProtKB_TrEMBL_Acc_F1QHI2_CR450701_1	Drer_088408_si_ch211_171h4_7_Source_ZFIN_Acc_ZDB_GENE_120215_25_si_ch211_171h4_7	Drer_089729_Uncharacterized_protein_Source_UniProtKB_TrEMBL_Acc_E7F8W9_BX649296_1	Drer_095325_si_dkey_49n23_3_Source_ZFIN_Acc_ZDB_GENE_050208_799_si_dkey_49n23_3	

HG_11667	
Smim_14304_THAP_domain_containing_protein_6_Lepeophtheirus_salmonis_gi_290462539_gb_ADD24317_6e_13_72_8	Smim_34892_PREDICTED_THAP_domain_containing_protein_6_like_isoform_Pongo_abelii_gi_297673772_ref_XP_002814925_9e_10_67_0	

HG_16203	
Sman_121030	

HG_12378	
This group of homology does not contain any annotated genome

HG_10851	
Hsap_Ensmbl0125895_transmembrane_protein_74B_Source_HGNC_Symbol_Acc_15893_TMEM74B	Hsap_Ensmbl0164841_transmembrane_protein_74_Source_HGNC_Symbol_Acc_26409_TMEM74	
Cgig_24582_Transmembrane_protein_C20orf46_Source_UniProtKB_TrEMBL_Acc_K1R6K6	
Drer_091623_transmembrane_protein_74_Source_HGNC_Symbol_Acc_26409_TMEM74_2_of_2	Drer_086535_Uncharacterized_protein_Source_UniProtKB_TrEMBL_Acc_E7F047_CABZ01021538_1	Drer_078868_transmembrane_protein_74B_Source_ZFIN_Acc_ZDB_GENE_120120_1_tmem74b	

HG_16170	
Spur_012692_Hypp_79	
Smim_60154_piccolo_putative_Ixodes_scapularis_gi_241758383_ref_XP_002401818_4e_35_138	

HG_45695	
This group of homology does not contain any annotated genome

HG_10377	
Dmel_0021800_l_2_k16918_lethal_2_k16918_Source_FlyBase_0021800	
Cgig_25513	
Drer_089862_si_dkey_16j16_4_Source_ZFIN_Acc_ZDB_GENE_041111_271_si_dkey_16j16_4	
Spur_003755_Hypp_394	
Smim_42460_PREDICTED_MGC86483_protein_like_Saccoglossus_kowalevskii_gi_291241079_ref_XP_002740442_4e_10_65_5	Smim_13534_PREDICTED_similar_to_AGAP009144_PA_Tribolium_castaneum_gi_91080441_ref_XP_969036_1e_05_48_1	

HG_9486	
Hsap_Ensmbl0145708_corticotropin_releasing_hormone_binding_protein_Source_HGNC_Symbol_Acc_2356_CRHBP	
Dmel_0039770_CG15537	
Cgig_04763_Corticotropin_releasing_factor_binding_protein_Source_UniProtKB_TrEMBL_Acc_K1PB66	
Drer_024831_corticotropin_releasing_hormone_binding_protein_Source_ZFIN_Acc_ZDB_GENE_040801_196_crhbp	
Spur_004841_Crhbp	
Smim_25927_crhbp_corticotropin_releasing_factor_binding_protein_putative_Ixodes_scapularis_gi_241639302_ref_XP_002410820_7e_25_102	Smim_62712_crhbp_corticotropin_releasing_factor_binding_protein_putative_Ixodes_scapularis_gi_241639302_ref_XP_002410820_1e_06_50_4	

HG_27677	
This group of homology does not contain any annotated genome

HG_5179	
Cgig_06537	

HG_1265	
Hsap_Ensmbl0105607_glutaryl_CoA_dehydrogenase_Source_HGNC_Symbol_Acc_4189_GCDH	Hsap_Ensmbl0267981_Uncharacterized_protein_Source_UniProtKB_TrEMBL_Acc_M0QYB7_AP003041_2	Hsap_Ensmbl0257593_CR759793_1	Hsap_Ensmbl0258208_AL805909_3	Hsap_Ensmbl0257972_AL663093_2	Hsap_Ensmbl0269468_Uncharacterized_protein_Source_UniProtKB_TrEMBL_Acc_M0QXB7_AC004824_2	Hsap_Ensmbl0258291_BX248321_1	Hsap_Ensmbl0241043_GVQW_motif_containing_1_Source_HGNC_Symbol_Acc_31424_GVQW1	Hsap_Ensmbl0269291_Uncharacterized_protein_Source_UniProtKB_TrEMBL_Acc_M0R234_AC010877_1	Hsap_Ensmbl0214305_Uncharacterized_protein_Source_UniProtKB_TrEMBL_Acc_H7BYS4_AP001024_1	Hsap_Ensmbl0269446_Protein_LOC100996426_Source_UniProtKB_TrEMBL_Acc_M0R357_AC006967_1	Hsap_Ensmbl0176723_zinc_finger_protein_843_Source_HGNC_Symbol_Acc_28710_ZNF843	Hsap_Ensmbl0214919_CDNA_FLJ26134_fis_clone_TMS03713_Uncharacterized_protein_Source_UniProtKB_TrEMBL_Acc_Q6ZPB2_AC104472_1	Hsap_Ensmbl0203286_Uncharacterized_protein_Source_UniProtKB_TrEMBL_Acc_H7BYV5_AL365202_1	Hsap_Ensmbl0214306_Uncharacterized_protein_Source_UniProtKB_TrEMBL_Acc_H0Y4W8_AP001024_2	Hsap_Ensmbl0269449_Protein_LOC100996577_Source_UniProtKB_TrEMBL_Acc_M0R3I6_AC002451_1	Hsap_Ensmbl0183154_Uncharacterized_protein_Source_UniProtKB_TrEMBL_Acc_B7WP66_RP11_863K10_7	Hsap_Ensmbl0257600_CR388219_1	Hsap_Ensmbl0246366_Uncharacterized_protein_Source_UniProtKB_TrEMBL_Acc_E5RJX1_RP11_382J12_1	Hsap_Ensmbl0250127_Uncharacterized_protein_Source_UniProtKB_TrEMBL_Acc_D6REJ7_CTD_2117L12_1	Hsap_Ensmbl0269103_Uncharacterized_protein_Source_UniProtKB_TrEMBL_Acc_H0YHC8_AC002472_1	Hsap_Ensmbl0268948_Uncharacterized_protein_Source_UniProtKB_TrEMBL_Acc_M0R3E0_AC004017_1	Hsap_Ensmbl0212670_Uncharacterized_protein_Source_UniProtKB_TrEMBL_Acc_E7EM73_AL161915_1	Hsap_Ensmbl0237440_zinc_finger_protein_737_Source_HGNC_Symbol_Acc_32468_ZNF737	Hsap_Ensmbl0269121_Uncharacterized_protein_Source_UniProtKB_TrEMBL_Acc_M0QYP7_AC007216_2	Hsap_Ensmbl0257670_BX511262_2	Hsap_Ensmbl0203544_BX248133_1	Hsap_Ensmbl0268154_Uncharacterized_protein_Source_UniProtKB_TrEMBL_Acc_M0QZM2_AL591806_1	Hsap_Ensmbl0249709_zinc_finger_protein_564_Source_HGNC_Symbol_Acc_31106_ZNF564	Hsap_Ensmbl0258792_Protein_LOC100506792_Source_UniProtKB_TrEMBL_Acc_H0YHW4_RP11_944C7_1	Hsap_Ensmbl0177150_family_with_sequence_similarity_210_member_A_Source_HGNC_Symbol_Acc_28346_FAM210A	Hsap_Ensmbl0233538_Uncharacterized_protein_Source_UniProtKB_TrEMBL_Acc_A6NML0_AC017104_2	Hsap_Ensmbl0212673_HCG2032337_PRO1848_Uncharacterized_protein_Source_UniProtKB_TrEMBL_Acc_Q9UHT5_AL136115_1	Hsap_Ensmbl0203443_Uncharacterized_protein_Source_UniProtKB_TrEMBL_Acc_H7BZB2_AC092964_1	Hsap_Ensmbl0258286_AL844213_10	Hsap_Ensmbl0267942_Uncharacterized_protein_Source_UniProtKB_TrEMBL_Acc_M0R2U4_AC090673_2	Hsap_Ensmbl0203993_chromosome_9_open_reading_frame_37_Source_HGNC_Symbol_Acc_23395_C9orf37	Hsap_Ensmbl0268640_Uncharacterized_protein_Source_UniProtKB_TrEMBL_Acc_M0R2V1_AC026369_1	Hsap_Ensmbl0258045_CR382280_5	Hsap_Ensmbl0257421_CR354443_1	Hsap_Ensmbl0257561_AC138688_3	Hsap_Ensmbl0257318_AC138688_2	Hsap_Ensmbl0258049_AC217775_2	Hsap_Ensmbl0257377_AC217775_1	Hsap_Ensmbl0152147_gem_nuclear_organelle_associated_protein_6_Source_HGNC_Symbol_Acc_20044_GEMIN6	Hsap_Ensmbl0258037_AC127032_5	Hsap_Ensmbl0257189_AC139677_1	Hsap_Ensmbl0214109_Uncharacterized_protein_Source_UniProtKB_TrEMBL_Acc_H7BYR1_AC008686_1	Hsap_Ensmbl0257149_AC127032_1	Hsap_Ensmbl0234237_Uncharacterized_protein_Source_UniProtKB_TrEMBL_Acc_H0YFY1_AL162431_1	Hsap_Ensmbl0257936_AC139677_6	Hsap_Ensmbl0268206_Uncharacterized_protein_Source_UniProtKB_TrEMBL_Acc_M0QZS9_AC061975_10	Hsap_Ensmbl0178150_zinc_finger_protein_114_Source_HGNC_Symbol_Acc_12894_ZNF114	Hsap_Ensmbl0259980_mitochondrial_ribosomal_protein_L45_Source_HGNC_Symbol_Acc_16651_MRPL45	Hsap_Ensmbl0268533_AC004076_7	Hsap_Ensmbl0228208_chromosome_1_open_reading_frame_143_Source_HGNC_Symbol_Acc_32045_C1orf143	Hsap_Ensmbl0258804_HCG2028865_Uncharacterized_protein_Source_UniProtKB_TrEMBL_Acc_G3V3M0_RP11_322L20_1	Hsap_Ensmbl0225119_long_intergenic_non_protein_coding_RNA_999_Source_HGNC_Symbol_Acc_38537_LINC00999	Hsap_Ensmbl0214871_Uncharacterized_protein_Source_UniProtKB_TrEMBL_Acc_H7BYU3_AC005082_1	Hsap_Ensmbl0258691_Uncharacterized_protein_Source_UniProtKB_TrEMBL_Acc_G3V318_RP11_404P21_8	Hsap_Ensmbl0268632_Uncharacterized_protein_Source_UniProtKB_TrEMBL_Acc_M0QY92_AC073657_1	Hsap_Ensmbl0268211_CDNA_FLJ21673_fis_clone_COL09042_HCG2036511_Uncharacterized_protein_Source_UniProtKB_TrEMBL_Acc_Q9H6Y8_AL359091_2	Hsap_Ensmbl0162604_TM2_domain_containing_1_Source_HGNC_Symbol_Acc_24142_TM2D1	Hsap_Ensmbl0132677_Rh_family_B_glycoprotein_gene_pseudogene_Source_HGNC_Symbol_Acc_14572_RHBG	Hsap_Ensmbl0177800_transmembrane_protein_78_Source_HGNC_Symbol_Acc_32307_TMEM78	Hsap_Ensmbl0250038_Uncharacterized_protein_Source_UniProtKB_TrEMBL_Acc_D6RB52_RP11_180C1_1	Hsap_Ensmbl0215067_Uncharacterized_protein_Source_UniProtKB_TrEMBL_Acc_A8MUH5_AC027763_2	Hsap_Ensmbl0231171_long_intergenic_non_protein_coding_RNA_1098_Source_HGNC_Symbol_Acc_27731_LINC01098	Hsap_Ensmbl0268046_Uncharacterized_protein_Source_UniProtKB_TrEMBL_Acc_M0R2D6_AP001094_1	Hsap_Ensmbl0162444_retinol_binding_protein_7_cellular_Source_HGNC_Symbol_Acc_30316_RBP7	Hsap_Ensmbl0174456_chromosome_12_open_reading_frame_76_Source_HGNC_Symbol_Acc_33790_C12orf76	Hsap_Ensmbl0269358_Uncharacterized_protein_Source_UniProtKB_TrEMBL_Acc_M0QYQ5_AC138393_1	Hsap_Ensmbl0269831_Uncharacterized_protein_Source_UniProtKB_TrEMBL_Acc_M0QX24_AL669831_1	Hsap_Ensmbl0206559_zinc_finger_CW_type_with_PWWP_domain_2_Source_HGNC_Symbol_Acc_23574_ZCWPW2	Hsap_Ensmbl0185252_zinc_finger_protein_74_Source_HGNC_Symbol_Acc_13144_ZNF74	Hsap_Ensmbl0269084_Uncharacterized_protein_Source_UniProtKB_TrEMBL_Acc_M0R1T6_AC009977_1	Hsap_Ensmbl0241258_CGRP_receptor_component_Source_HGNC_Symbol_Acc_17888_CRCP	Hsap_Ensmbl0071889_family_with_sequence_similarity_3_member_A_Source_HGNC_Symbol_Acc_13749_FAM3A	Hsap_Ensmbl0108559_nucleoporin_88kDa_Source_HGNC_Symbol_Acc_8067_NUP88	Hsap_Ensmbl0213096_zinc_finger_protein_254_Source_HGNC_Symbol_Acc_13047_ZNF254	Hsap_Ensmbl0178734_chromosome_13_open_reading_frame_45_Source_HGNC_Symbol_Acc_44370_C13orf45	Hsap_Ensmbl0232560_chromosome_21_open_reading_frame_37_Source_HGNC_Symbol_Acc_1277_C21orf37	Hsap_Ensmbl0124802_eukaryotic_translation_elongation_factor_1_epsilon_1_Source_HGNC_Symbol_Acc_3212_EEF1E1	Hsap_Ensmbl0267979_Uncharacterized_protein_Source_UniProtKB_TrEMBL_Acc_M0QY75_AC092964_2	Hsap_Ensmbl0163915_chromosome_3_open_reading_frame_65_Source_HGNC_Symbol_Acc_32674_C3orf65	Hsap_Ensmbl0179840_chromosome_1_open_reading_frame_200_Source_HGNC_Symbol_Acc_32346_C1orf200	Hsap_Ensmbl0160219_GRB2_associated_binding_protein_3_Source_HGNC_Symbol_Acc_17515_GAB3	Hsap_Ensmbl0166262_family_with_sequence_similarity_227_member_B_Source_HGNC_Symbol_Acc_26543_FAM227B	Hsap_Ensmbl0177842_zinc_finger_protein_620_Source_HGNC_Symbol_Acc_28742_ZNF620	Hsap_Ensmbl0258847_Uncharacterized_protein_Source_UniProtKB_TrEMBL_Acc_G3V3P7_CTD_2014B16_3	Hsap_Ensmbl0259471_HCG2003567_Uncharacterized_protein_Source_UniProtKB_TrEMBL_Acc_H0YNC6_RP11_321F6_1	Hsap_Ensmbl0262039_Uncharacterized_protein_Source_UniProtKB_TrEMBL_Acc_I3L1D3_RP11_81K2_1	

HG_27098	
Hsap_Ensmbl0124733_male_enhanced_antigen_1_Source_HGNC_Symbol_Acc_6986_MEA1	
Drer_039820_male_enhanced_antigen_1_Source_ZFIN_Acc_ZDB_GENE_070424_117_mea1	

HG_27331	
Sman_187540	

HG_28211	
Hsap_Ensmbl0218739_CEBPZ_antisense_RNA_1_Source_HGNC_Symbol_Acc_49288_CEBPZ_AS1	
Dmel_0259717_CG42371	
Smim_28368_rCG62056_isoform_CRA_a_Rattus_norvegicus_gi_149050632_gb_EDM02805_0_001_41_6	

HG_9228	
Hsap_Ensmbl0184863_RNA_binding_motif_protein_33_Source_HGNC_Symbol_Acc_27223_RBM33	
Dmel_0030243_CG2186	
Drer_068562_RNA_binding_motif_protein_33_Source_HGNC_Symbol_Acc_27223_RBM33_1_of_2	Drer_094896_RNA_binding_motif_protein_33_Source_HGNC_Symbol_Acc_27223_RBM33_2_of_2	
Spur_019725_Hypp_3037	
Smim_18134_PREDICTED_uncharacterized_protein_LOC511489_Bos_taurus_gi_194666031_ref_XP_588833_4_3e_09_69_7	

HG_22385	
Spur_020114_Hypp_2489	Spur_005769_Hypp_463	Spur_001870_Spur_001870	Spur_005770_Hypp_1601	Spur_020115_Spur_020115	

HG_17611	
This group of homology does not contain any annotated genome

HG_14087	
Cgig_19295	
Smim_40195_PREDICTED_BMP_and_activin_membrane_bound_inhibitor_homolog_Monodelphis_domestica_gi_126341210_ref_XP_001366925_6e_07_55_8	Smim_31689_BMP_and_activin_membrane_bound_inhibitor_homolog_precursor_Ovis_aries_gi_57526267_ref_NP_001009761_4e_04_48_5	

HG_12424	
Hsap_Ensmbl0182223_zygote_arrest_1_Source_HGNC_Symbol_Acc_20436_ZAR1	Hsap_Ensmbl0189167_zygote_arrest_1_like_Source_HGNC_Symbol_Acc_37116_ZAR1L	
Cgig_27438_Zygote_arrest_protein_1_Source_UniProtKB_TrEMBL_Acc_K1QK23	
Drer_055973_zygote_arrest_1_like_Source_ZFIN_Acc_ZDB_GENE_060810_119_zar1l	Drer_019706_zygote_arrest_1_Source_ZFIN_Acc_ZDB_GENE_030818_1_zar1	

HG_12560	
Hsap_Ensmbl0173432_serum_amyloid_A1_Source_HGNC_Symbol_Acc_10513_SAA1	Hsap_Ensmbl0148965_serum_amyloid_A4_constitutive_Source_HGNC_Symbol_Acc_10516_SAA4	Hsap_Ensmbl0134339_serum_amyloid_A2_Source_HGNC_Symbol_Acc_10514_SAA2	
Drer_045999_serum_amyloid_A_Source_ZFIN_Acc_ZDB_GENE_040927_15_saa	
Spur_012667_Saa_a	Spur_012668_Saa_b	
Smim_60721_serum_amyloid_A_Gallus_gallus_gi_294987919_gb_ADF56353_1e_33_123	Smim_60707_PREDICTED_serum_amyloid_A_protein_like_Equus_caballus_gi_149719493_ref_XP_001505006_3e_45_153	

HG_11303	
Hsap_Ensmbl0224982_transmembrane_protein_233_Source_HGNC_Symbol_Acc_37219_TMEM233	Hsap_Ensmbl0184811_tumor_suppressor_candidate_5_Source_HGNC_Symbol_Acc_29592_TUSC5	
Drer_086589_Uncharacterized_protein_Source_UniProtKB_TrEMBL_Acc_E7EYU8_BX005328_1	Drer_090481_si_dkey_151p21_9_Source_ZFIN_Acc_ZDB_GENE_131121_306_si_dkey_151p21_9	Drer_089367_proline_rich_transmembrane_protein_2_Source_HGNC_Symbol_Acc_30500_PRRT2	Drer_094675_tumor_suppressor_candidate_5_Source_HGNC_Symbol_Acc_29592_TUSC5	

HG_40690	
This group of homology does not contain any annotated genome

HG_41129	
This group of homology does not contain any annotated genome

HG_40385	
Smim_67699_PREDICTED_similar_to_Endoprotease_FURIN_Tribolium_castaneum_gi_91076308_ref_XP_969307_8e_17_82_8	

HG_26779	
This group of homology does not contain any annotated genome

HG_33377	
This group of homology does not contain any annotated genome

HG_33441	
Hsap_Ensmbl0260950_chromosome_17_open_reading_frame_97_Source_HGNC_Symbol_Acc_33800_C17orf97	Hsap_Ensmbl0187624_chromosome_17_open_reading_frame_97_Source_HGNC_Symbol_Acc_33800_C17orf97	
Drer_095185_si_ch211_274p24_2_Source_ZFIN_Acc_ZDB_GENE_050309_265_si_ch211_274p24_2	

HG_30496	
This group of homology does not contain any annotated genome

HG_9084	
Gsal_6742_putative_homolog_to_Hypothetical_protein_CBG09106_Caenorhabditis_briggsae	

HG_8715	
Hsap_Ensmbl0145358_DNA_damage_inducible_transcript_4_like_Source_HGNC_Symbol_Acc_30555_DDIT4L	Hsap_Ensmbl0168209_DNA_damage_inducible_transcript_4_Source_HGNC_Symbol_Acc_24944_DDIT4	
Dmel_0036165_chrb_charybde_Source_FlyBase_0036165	Dmel_0041094_scyl_scylla_Source_FlyBase_0041094	
Drer_037618_DNA_damage_inducible_transcript_4_Source_ZFIN_Acc_ZDB_GENE_031002_35_ddit4	
Spur_001825_Spur_001825	
Smim_30841_PREDICTED_protein_charybde_like_Apis_mellifera_gi_110774512_ref_XP_625046_1e_34_130	

HG_7872	
Dmel_0037018_CG4042	
Cgig_06934_ATP_synthase_subunit_s_like_protein_Source_UniProtKB_TrEMBL_Acc_K1PEV7	
Cele_021815_Y53G8AR_8_Protein_Y53G8AR_8_Y53G8AR_8_mRNA_complete_cds_Source_RefSeq_mRNA_Acc_NM_065285	
Drer_096597_ATP5S_like_Source_HGNC_Symbol_Acc_25496_ATP5SL	
Spur_020018_Spur_020018	
Smim_5009_ATP_synthase_subunit_s_like_protein_Harpegnathos_saltator_gi_307200837_gb_EFN80890_2e_42_155	
Sman_039390	
Gsal_6093_atp_synthase_subunit_s_like_protein	

HG_20671	
Dmel_0025558_CG4101	
Smim_45795_PREDICTED_similar_to_AGAP011081_PA_Tribolium_castaneum_gi_91089817_ref_XP_969063_3e_11_62_8	

HG_14784	
Sman_157110	Sman_135250	
Gsal_4805_hypothetical_protein_putative_homolog_to_Schistosoma_mansoni	

HG_20366	
Smim_39829_PREDICTED_ubiquitin_specific_peptidase_8_Oryctolagus_cuniculus_gi_291403018_ref_XP_002717847_2e_11_69_3	

HG_22093	
Gsal_11869_PREDICTED_hypothetical_protein_putative_homolog_to_LOC100555260_Anolis_carolinensis	Gsal_11868_putative_homolog_to_Unknown_protein_for_IMAGE_7797355_Xenopus_Silurana_tropicalis	

HG_15085	
Hsap_Ensmbl0186714_coiled_coil_domain_containing_73_Source_HGNC_Symbol_Acc_23261_CCDC73	
Drer_093805_coiled_coil_domain_containing_73_Source_ZFIN_Acc_ZDB_GENE_080812_3_ccdc73	

HG_13117	
Hsap_Ensmbl0172508_carnosine_synthase_1_Source_HGNC_Symbol_Acc_29268_CARNS1	
Cgig_19704_ATP_grasp_domain_containing_protein_1_Source_UniProtKB_TrEMBL_Acc_K1Q2Z8	Cgig_14183_ATP_grasp_domain_containing_protein_1_Source_UniProtKB_TrEMBL_Acc_K1QK93	Cgig_22269_ATP_grasp_domain_containing_protein_1_Source_UniProtKB_TrEMBL_Acc_K1Q6L5	Cgig_03762_ATP_grasp_domain_containing_protein_1_Source_UniProtKB_TrEMBL_Acc_K1PCR2	

HG_14133	
Hsap_Ensmbl0166920_chromosome_15_open_reading_frame_48_Source_HGNC_Symbol_Acc_29898_C15orf48	

HG_12132	
Cgig_10760_SET_and_MYND_domain_containing_protein_5_Source_UniProtKB_TrEMBL_Acc_K1R132	Cgig_10761_SET_and_MYND_domain_containing_protein_5_Source_UniProtKB_TrEMBL_Acc_K1R7L1	Cgig_27102_SET_and_MYND_domain_containing_protein_5_Source_UniProtKB_TrEMBL_Acc_K1R0D1	Cgig_27103	

HG_50087	
This group of homology does not contain any annotated genome

HG_39426	
This group of homology does not contain any annotated genome

HG_46160	
Spur_000600_Spur_000600	
Sman_017470_Selenoprotein_S_Source_UniProtKB_TrEMBL_Acc_G4LW66	

HG_63828	
This group of homology does not contain any annotated genome

HG_28006	
This group of homology does not contain any annotated genome

HG_23196	
Sman_043990_Basigin_related_Source_UniProtKB_TrEMBL_Acc_G4VD39	

HG_18117	
This group of homology does not contain any annotated genome

HG_20348	
Hsap_Ensmbl0135974_chromosome_2_open_reading_frame_49_Source_HGNC_Symbol_Acc_28772_C2orf49	
Drer_042025_chromosome_2_open_reading_frame_49_Source_HGNC_Symbol_Acc_28772_C9H2orf49	

HG_18012	
Cgig_02495	Cgig_05104	Cgig_09958	

HG_15067	
Hsap_Ensmbl0165259_highly_divergent_homeobox_Source_HGNC_Symbol_Acc_26411_HDX	
Cgig_04352	
Drer_079382_highly_divergent_homeobox_Source_HGNC_Symbol_Acc_26411_HDX	
Spur_012164_Hypp_671	

HG_45705	
This group of homology does not contain any annotated genome

HG_12355	
Hsap_Ensmbl0127483_heterochromatin_protein_1_binding_protein_3_Source_HGNC_Symbol_Acc_24973_HP1BP3	
Cgig_28772_Heterochromatin_protein_1_binding_protein_3_Source_UniProtKB_TrEMBL_Acc_K1QIY2	Cgig_28773	
Drer_044669_heterochromatin_protein_1_binding_protein_3_Source_ZFIN_Acc_ZDB_GENE_060810_79_hp1bp3	

HG_44656	
This group of homology does not contain any annotated genome

HG_11065	
Hsap_Ensmbl0156531_PHD_finger_protein_6_Source_HGNC_Symbol_Acc_18145_PHF6	Hsap_Ensmbl0136147_PHD_finger_protein_11_Source_HGNC_Symbol_Acc_17024_PHF11	
Drer_004046_PHD_finger_protein_6_Source_ZFIN_Acc_ZDB_GENE_030131_5278_phf6	Drer_021677_PHD_finger_protein_11_Source_ZFIN_Acc_ZDB_GENE_081104_417_phf11	

HG_43125	
This group of homology does not contain any annotated genome

HG_9779	
Hsap_Ensmbl0166619_bladder_cancer_associated_protein_Source_HGNC_Symbol_Acc_1055_BLCAP	
Dmel_0040239_bc10_bc10_Source_FlyBase_0040239	
Cele_022273_Y73E7A_6_Protein_Y73E7A_6_Y73E7A_6_mRNA_complete_cds_Source_RefSeq_mRNA_Acc_NM_058470	
Drer_052073_bladder_cancer_associated_protein_Source_ZFIN_Acc_ZDB_GENE_000330_7_blcap	
Smim_64438_TPA_inf_bladder_cancer_related_protein_BC10_Amblyomma_variegatum_gi_325303296_tpg_DAA34784_2e_41_140	

HG_5689	
Hsap_Ensmbl0166068_sprouty_related_EVH1_domain_containing_1_Source_HGNC_Symbol_Acc_20249_SPRED1	Hsap_Ensmbl0198369_sprouty_related_EVH1_domain_containing_2_Source_HGNC_Symbol_Acc_17722_SPRED2	Hsap_Ensmbl0188766_sprouty_related_EVH1_domain_containing_3_Source_HGNC_Symbol_Acc_31041_SPRED3	
Dmel_0020767_Spred_Sprouty_related_protein_with_EVH_1_domain_Source_FlyBase_0020767	
Cgig_24390_Sprouty_related_EVH1_domain_containing_protein_2_Source_UniProtKB_TrEMBL_Acc_K1QSN4	
Drer_052435_sprouty_related_EVH1_domain_containing_2a_Source_ZFIN_Acc_ZDB_GENE_110830_2_spred2a	Drer_041449_sprouty_related_EVH1_domain_containing_1_Source_ZFIN_Acc_ZDB_GENE_040426_2338_spred1	Drer_008372_sprouty_related_EVH1_domain_containing_2b_Source_ZFIN_Acc_ZDB_GENE_040426_2342_spred2b	
Spur_025676_Spred	
Smim_23641_Sprouty_related_EVH1_domain_containing_protein_Camponotus_floridanus_gi_307178625_gb_EFN67275_5e_112_347	Smim_72709_Sprouty_related_EVH1_domain_containing_protein_Camponotus_floridanus_gi_307178625_gb_EFN67275_3e_114_353	

HG_35068	
Drer_087850_Uncharacterized_protein_Source_UniProtKB_TrEMBL_Acc_H9GYB1_CABZ01080397_1	

HG_33405	
Cgig_28142	Cgig_18459	Cgig_28217	

HG_9738	
Hsap_Ensmbl0177294_F_box_protein_39_Source_HGNC_Symbol_Acc_28565_FBXO39	
Cgig_16781_F_box_only_protein_39_Source_UniProtKB_TrEMBL_Acc_K1Q9F7	Cgig_16782_F_box_only_protein_39_Source_UniProtKB_TrEMBL_Acc_K1P2J0	
Spur_017517_Fbxo39	

HG_8895	
Hsap_Ensmbl0162419_glucocorticoid_modulatory_element_binding_protein_1_Source_HGNC_Symbol_Acc_4370_GMEB1	Hsap_Ensmbl0101216_glucocorticoid_modulatory_element_binding_protein_2_Source_HGNC_Symbol_Acc_4371_GMEB2	
Cele_008092_gmeb_3_Protein_GMEB_3_gmeb_3_mRNA_complete_cds_Source_RefSeq_mRNA_Acc_NM_065361	Cele_015285_gmeb_1_Protein_GMEB_1_gmeb_1_mRNA_complete_cds_Source_RefSeq_mRNA_Acc_NM_061233	Cele_007732_spe_44_Protein_GMEB_4_gmeb_4_mRNA_complete_cds_Source_RefSeq_mRNA_Acc_NM_069978	Cele_010010_gmeb_2_Protein_GMEB_2_gmeb_2_mRNA_complete_cds_Source_RefSeq_mRNA_Acc_NM_078209	
Drer_093240_glucocorticoid_modulatory_element_binding_protein_2_Source_HGNC_Symbol_Acc_4371_GMEB2_2_of_2	Drer_060887_glucocorticoid_modulatory_element_binding_protein_2_Source_HGNC_Symbol_Acc_4371_GMEB2_1_of_2	Drer_062060_glucocorticoid_modulatory_element_binding_protein_1_Source_ZFIN_Acc_ZDB_GENE_060503_35_gmeb1	

HG_8678	
Dmel_0039897_CG1674	
Smim_22409_CG1674_isoform_J_Drosophila_melanogaster_gi_281359533_ref_NP_001162823_3e_27_121	Smim_80999_CG1674_isoform_D_Drosophila_melanogaster_gi_45552133_ref_NP_995588_3e_14_73_6	
Sman_125480	
Gsal_5861_synaptopodin_2_like_protein	

HG_19661	
This group of homology does not contain any annotated genome

HG_758	
Cgig_05895_Rhodopsin_GQ_coupled_Source_UniProtKB_TrEMBL_Acc_K1PNQ7	Cgig_14306_Rhodopsin_GQ_coupled_Source_UniProtKB_TrEMBL_Acc_K1QWH3	Cgig_08391_Alpha_2_adrenergic_receptor_Source_UniProtKB_TrEMBL_Acc_K1PNG9	Cgig_05899_Neuropeptide_FF_receptor_2_Source_UniProtKB_TrEMBL_Acc_K1PFY7	Cgig_28153_Orexin_receptor_type_2_Source_UniProtKB_TrEMBL_Acc_K1R873	Cgig_20749_Muscarinic_acetylcholine_receptor_M3_Source_UniProtKB_TrEMBL_Acc_K1QRC8	Cgig_22293_Cholecystokinin_receptor_type_A_Source_UniProtKB_TrEMBL_Acc_K1S6Q4	Cgig_24036_Orexin_receptor_type_2_Source_UniProtKB_TrEMBL_Acc_K1Q0V7	Cgig_05896_C3a_anaphylatoxin_chemotactic_receptor_Source_UniProtKB_TrEMBL_Acc_K1PW19	Cgig_03650_Cholecystokinin_receptor_Source_UniProtKB_TrEMBL_Acc_K1QNG5	Cgig_08397_Cholecystokinin_receptor_type_A_Source_UniProtKB_TrEMBL_Acc_K1PNH4	Cgig_10921_Orexin_receptor_type_2_Source_UniProtKB_TrEMBL_Acc_K1QI79	Cgig_24395_Substance_K_receptor_Source_UniProtKB_TrEMBL_Acc_K1QSN8	Cgig_11406_Alpha_2Da_adrenergic_receptor_Source_UniProtKB_TrEMBL_Acc_K1PQN2	Cgig_12177_Cholecystokinin_receptor_Source_UniProtKB_TrEMBL_Acc_K1PAN6	Cgig_22302_Gonadotropin_releasing_hormone_II_receptor_Source_UniProtKB_TrEMBL_Acc_K1RND9	Cgig_22295_Neuropeptide_S_receptor_Source_UniProtKB_TrEMBL_Acc_K1RBI0	Cgig_05897_C3a_anaphylatoxin_chemotactic_receptor_Source_UniProtKB_TrEMBL_Acc_K1QG18	Cgig_06573_Putative_G_protein_coupled_receptor_83_Source_UniProtKB_TrEMBL_Acc_K1QF94	Cgig_26626_Cephalotocin_receptor_1_Source_UniProtKB_TrEMBL_Acc_K1RVJ9	Cgig_12463_Alpha_2_adrenergic_receptor_Source_UniProtKB_TrEMBL_Acc_K1Q8L5	Cgig_22812_Galanin_receptor_type_2_Source_UniProtKB_TrEMBL_Acc_K1QU95	Cgig_05898_C3a_anaphylatoxin_chemotactic_receptor_Source_UniProtKB_TrEMBL_Acc_K1P9Q9	Cgig_26672_Cholecystokinin_receptor_Source_UniProtKB_TrEMBL_Acc_K1RM13	Cgig_21074_Cholecystokinin_receptor_type_A_Source_UniProtKB_TrEMBL_Acc_K1R333	Cgig_18389_Neuropeptide_Y_receptor_type_4_Source_UniProtKB_TrEMBL_Acc_K1Q2M3	Cgig_11452_Cholecystokinin_receptor_Source_UniProtKB_TrEMBL_Acc_K1Q0Y5	Cgig_15621_Growth_hormone_secretagogue_receptor_type_1_Source_UniProtKB_TrEMBL_Acc_K1Q4N2	Cgig_10835_Apelin_receptor_Source_UniProtKB_TrEMBL_Acc_K1RN44	Cgig_21859_5_hydroxytryptamine_receptor_2B_Source_UniProtKB_TrEMBL_Acc_K1RGS9	Cgig_13023	Cgig_06352_Galanin_receptor_type_3_Source_UniProtKB_TrEMBL_Acc_K1PVH1	Cgig_07457_Octopressin_receptor_Source_UniProtKB_TrEMBL_Acc_K1QE87	Cgig_03278_B2_bradykinin_receptor_Source_UniProtKB_TrEMBL_Acc_K1PJH3	Cgig_14434	Cgig_10241_Cholecystokinin_receptor_Source_UniProtKB_TrEMBL_Acc_K1Q3Z2	Cgig_27904_Cholecystokinin_receptor_Source_UniProtKB_TrEMBL_Acc_K1R7E8	Cgig_10340_Rhodopsin_GQ_coupled_Source_UniProtKB_TrEMBL_Acc_K1QQ26	Cgig_14730_Neuropeptide_Y_receptor_type_4_Source_UniProtKB_TrEMBL_Acc_K1QJ73	Cgig_14262_Orexin_receptor_type_1_Source_UniProtKB_TrEMBL_Acc_K1PY60	Cgig_11747_Rhodopsin_GQ_coupled_Source_UniProtKB_TrEMBL_Acc_K1QAT5	Cgig_09130_Tachykinin_like_peptide_receptor_86C_Source_UniProtKB_TrEMBL_Acc_K1R833	Cgig_09465_Cholecystokinin_receptor_Source_UniProtKB_TrEMBL_Acc_K1R099	Cgig_04444_G_protein_coupled_receptor_84_Source_UniProtKB_TrEMBL_Acc_K1Q6L6	Cgig_25253_Prolactin_releasing_peptide_receptor_Source_UniProtKB_TrEMBL_Acc_K1QYN9	Cgig_12538_Dopamine_D2_like_receptor_Source_UniProtKB_TrEMBL_Acc_K1PHN8	Cgig_09765_Rhodopsin_GQ_coupled_Source_UniProtKB_TrEMBL_Acc_K1QC96	Cgig_21026_Cephalotocin_receptor_1_Source_UniProtKB_TrEMBL_Acc_K1QYL0	Cgig_15047_Cholecystokinin_receptor_type_A_Source_UniProtKB_TrEMBL_Acc_K1RQM8	Cgig_24514	Cgig_24513_Cholecystokinin_receptor_Source_UniProtKB_TrEMBL_Acc_K1R8G3	Cgig_13005_5_hydroxytryptamine_receptor_2B_Source_UniProtKB_TrEMBL_Acc_K1Q725	Cgig_26236_Thyrotropin_releasing_hormone_receptor_Source_UniProtKB_TrEMBL_Acc_K1QE66	Cgig_13609_Vasopressin_V1a_receptor_Source_UniProtKB_TrEMBL_Acc_K1Q2V2	Cgig_15962_Phe13_bombesin_receptor_Source_UniProtKB_TrEMBL_Acc_K1RCX5	Cgig_06797_Tachykinin_like_peptide_receptor_86C_Source_UniProtKB_TrEMBL_Acc_K1Q5G1	Cgig_20470	Cgig_10338	Cgig_16390	Cgig_21641	Cgig_09766	Cgig_16308	Cgig_23892	Cgig_22296	Cgig_22361	Cgig_09464	Cgig_14435	

HG_7882	
Hsap_Ensmbl0112320_sine_oculis_binding_protein_homolog_Drosophila_Source_HGNC_Symbol_Acc_29256_SOBP	
Dmel_0033654_Sobp_Sine_oculis_binding_protein_Source_FlyBase_0033654	
Cgig_08691_Sine_oculis_binding_like_protein_Source_UniProtKB_TrEMBL_Acc_K1PCW3	
Drer_054253_sine_oculis_binding_protein_homolog_Drosophila_a_Source_ZFIN_Acc_ZDB_GENE_090313_313_sobpa	Drer_093437_sine_oculis_binding_protein_homolog_Drosophila_Source_HGNC_Symbol_Acc_29256_SOBP_3_of_3	Drer_017386_sine_oculis_binding_protein_homolog_Drosophila_b_Source_ZFIN_Acc_ZDB_GENE_041210_8_sobpb	
Spur_004853_Hypp_432	
Smim_23945_PREDICTED_sine_oculis_binding_protein_homolog_Acyrthosiphon_pisum_gi_193624656_ref_XP_001952660_2e_47_181	Smim_77773_AGAP011815_PA_Anopheles_gambiae_str_PEST_gi_158300896_ref_XP_320700_4_3e_07_60_8	

HG_20771	
Hsap_Ensmbl0162373_BEN_domain_containing_5_Source_HGNC_Symbol_Acc_25668_BEND5	
Drer_075624_BEN_domain_containing_5_Source_ZFIN_Acc_ZDB_GENE_081104_460_bend5	
Spur_025124_Hypp_1138	
Smim_58561_BEND5_protein_Homo_sapiens_gi_15080043_gb_AAH11804_3e_07_55_5	

HG_23411	
This group of homology does not contain any annotated genome

HG_9100	
Hsap_Ensmbl0174579_male_specific_lethal_2_homolog_Drosophila_Source_HGNC_Symbol_Acc_25544_MSL2	
Dmel_0005616_msl_2_male_specific_lethal_2_Source_FlyBase_0005616	
Drer_039430_male_specific_lethal_2_homolog_b_Drosophila_Source_ZFIN_Acc_ZDB_GENE_030131_1621_msl2b	Drer_038909_male_specific_lethal_2_homolog_a_Drosophila_Source_ZFIN_Acc_ZDB_GENE_070912_449_msl2a	
Spur_019044_Hypp_2417	
Smim_48035_Male_specific_lethal_like_Harpegnathos_saltator_gi_307194378_gb_EFN76701_5e_58_202	

HG_13763	
Hsap_Ensmbl0019485_PR_domain_containing_11_Source_HGNC_Symbol_Acc_13996_PRDM11	Hsap_Ensmbl0176182_Myb_related_transcription_factor_partner_of_profilin_Source_HGNC_Symbol_Acc_20178_MYPOP	
Drer_097284_si_ch211_261d7_3_Source_ZFIN_Acc_ZDB_GENE_131121_179_si_ch211_261d7_3	

HG_12883	
This group of homology does not contain any annotated genome

HG_18130	
Dmel_0034253_CG10936	
Smim_69855_PREDICTED_similar_to_CG10936_CG10936_PA_Tribolium_castaneum_gi_91091758_ref_XP_968804_2e_18_99_8	

HG_12337	
Cgig_24524	
Cele_016979_C56G2_4_Protein_C56G2_4_C56G2_4_mRNA_complete_cds_Source_RefSeq_mRNA_Acc_NM_065984	

HG_11762	
Cgig_23291_Putative_defense_protein_Hdd11_like_protein_Source_UniProtKB_TrEMBL_Acc_K1QAN1	

HG_45518	
This group of homology does not contain any annotated genome

HG_10641	
Hsap_Ensmbl0183287_collagen_and_calcium_binding_EGF_domains_1_Source_HGNC_Symbol_Acc_29426_CCBE1	
Drer_086158_Uncharacterized_protein_Source_UniProtKB_TrEMBL_Acc_E7FB60_CABZ01031170_1	

HG_14064	
Spur_004013_Spur_004013	

HG_52116	
Spur_005474_Hypp_1582	

HG_12232	
Dmel_0038588_CG7156	

HG_41893	
Dmel_0004181_Peb_Protein_ejaculatory_bulb_Source_FlyBase_0004181	
Spur_020789_Zc3h18	Spur_028029_Hypp_279	

HG_39662	
This group of homology does not contain any annotated genome

HG_43179	
Spur_019815_Spur_019815	

HG_34403	
This group of homology does not contain any annotated genome

HG_40193	
This group of homology does not contain any annotated genome

HG_27941	
This group of homology does not contain any annotated genome

HG_30578	
This group of homology does not contain any annotated genome

HG_32474	
Gsal_6460_briggsae_cbr_asic_2_protein	Gsal_2107_amiloride_sensitive_sodium_channel_subunit_beta	

HG_32402	
This group of homology does not contain any annotated genome

HG_19884	
This group of homology does not contain any annotated genome

HG_63823	
This group of homology does not contain any annotated genome

HG_17747	
Cgig_24559	

HG_65109	
This group of homology does not contain any annotated genome

HG_25530	
Spur_014426_Hypp_101	

HG_23329	
This group of homology does not contain any annotated genome

HG_17578	
Spur_023710_RtL_5	Spur_018386_Hypp_2382	Spur_016776_Hypp_2280	

HG_20617	
This group of homology does not contain any annotated genome

HG_4918	
Dmel_0030052_CG12065	
Cgig_28468	Cgig_11568_C3_and_PZP_like_alpha_2_macroglobulin_domain_containing_protein_8_Source_UniProtKB_TrEMBL_Acc_K1R3A8	Cgig_00642	Cgig_28465	Cgig_28464	Cgig_00641	Cgig_28463	
Cele_019199_H14E04_2_Protein_H14E04_2_isoform_b_Source_RefSeq_mRNA_Acc_NM_065143	
Smim_53845_AGAP000321_PB_Anopheles_gambiae_str_PEST_gi_333467123_gb_EGK96477_1e_37_140	Smim_53830_cg12065_protein_Drosophila_simulans_gi_83763957_emb_CAJ12163_5e_30_120	Smim_34302_AGAP000321_PB_Anopheles_gambiae_str_PEST_gi_333467123_gb_EGK96477_4e_32_128	
Sman_068070	
Gsal_11036_isoform_d	

HG_19474	
Spur_015636_Bai3L	
Gsal_9855_von_willebrand_factor_type_egf_and_pentraxin_domain_containing_protein_1	

HG_57662	
This group of homology does not contain any annotated genome

HG_23360	
Spur_015457_Hypp_2213	

HG_22039	
Cgig_02893_Tetratricopeptide_repeat_protein_28_Source_UniProtKB_TrEMBL_Acc_K1RVU0	

HG_18048	
Smim_40057_PREDICTED_uncharacterized_protein_LOC771713_Gallus_gallus_gi_118086695_ref_XP_001234959_5e_06_57_8	Smim_80881_SJCHGC08015_protein_Schistosoma_japonicum_gi_76157389_gb_AAX28328_1e_04_45_4	
Sman_160570	Sman_150910	
Gsal_14992_zinc_finger_protein_346	

HG_16521	
This group of homology does not contain any annotated genome

HG_18112	
Cgig_17248	

HG_6976	
Cgig_02529_Collectin_10_Source_UniProtKB_TrEMBL_Acc_K1Q6M3	Cgig_13433	Cgig_05191	Cgig_00148	Cgig_03089	Cgig_03090	Cgig_09779	Cgig_13020	Cgig_10696	Cgig_19770	Cgig_23861	Cgig_26267	Cgig_13434	Cgig_13019	Cgig_25087	

HG_43466	
Spur_010429_Fn3_38	

HG_42586	
This group of homology does not contain any annotated genome

HG_3220	
This group of homology does not contain any annotated genome

HG_42209	
This group of homology does not contain any annotated genome

HG_9789	
This group of homology does not contain any annotated genome

HG_34457	
This group of homology does not contain any annotated genome

HG_31881	
Cgig_07491	

HG_8688	
Cgig_17929	
Smim_57831_putative_small_GTP_binding_protein_domain_protein_Trichinella_spiralis_gi_339248593_ref_XP_003373284_8e_26_117	Smim_81789_putative_small_GTP_binding_protein_domain_protein_Trichinella_spiralis_gi_339248593_ref_XP_003373284_2e_12_73_2	Smim_81788_hypothetical_protein_IscW_ISCW019471_Ixodes_scapularis_gi_241567920_ref_XP_002402408_2e_30_114	Smim_57826_hypothetical_protein_IscW_ISCW019471_Ixodes_scapularis_gi_241567920_ref_XP_002402408_2e_20_86_7	

HG_23616	
Smim_57655_predicted_protein_Nematostella_vectensis_gi_156373143_ref_XP_001629393_0_004_47_0	

HG_19456	
Cgig_11356_Lectoxin_Lio3_Source_UniProtKB_TrEMBL_Acc_K1Q1W6	Cgig_26834_Glucans_biosynthesis_glucosyltransferase_H_Source_UniProtKB_TrEMBL_Acc_K1QCT7	

HG_22567	
Spur_009324_Pard3L_2	Spur_009323_Pard3L	

HG_19287	
Spur_016656_Spur_016656	
Smim_6722_6722	Smim_12497_PREDICTED_liver_carboxylesterase_4_like_Saccoglossus_kowalevskii_gi_291244160_ref_XP_002741952_4e_06_52_8	

HG_15864	
This group of homology does not contain any annotated genome

HG_13799	
This group of homology does not contain any annotated genome

HG_23342	
Cgig_28918_Laminin_subunit_alpha_2_Source_UniProtKB_TrEMBL_Acc_K1RB25	
Spur_000162_Myh1l	

HG_13694	
Drer_093823_si_ch211_102c2_8_Source_ZFIN_Acc_ZDB_GENE_081104_98_si_ch211_102c2_8	

HG_11557	
Smim_3042_TPA_prion_protein_2A_PrP2A_Gasterosteus_aculeatus_gi_123303272_tpe_CAL64056_5e_05_47_8	

HG_12268	
This group of homology does not contain any annotated genome

HG_11147	
This group of homology does not contain any annotated genome

HG_6228	
Hsap_Ensmbl0167779_insulin_like_growth_factor_binding_protein_6_Source_HGNC_Symbol_Acc_5475_IGFBP6	Hsap_Ensmbl0115461_insulin_like_growth_factor_binding_protein_5_Source_HGNC_Symbol_Acc_5474_IGFBP5	Hsap_Ensmbl0141753_insulin_like_growth_factor_binding_protein_4_Source_HGNC_Symbol_Acc_5473_IGFBP4	Hsap_Ensmbl0146678_insulin_like_growth_factor_binding_protein_1_Source_HGNC_Symbol_Acc_5469_IGFBP1	Hsap_Ensmbl0146674_insulin_like_growth_factor_binding_protein_3_Source_HGNC_Symbol_Acc_5472_IGFBP3	
Drer_025348_insulin_like_growth_factor_binding_protein_5b_Source_ZFIN_Acc_ZDB_GENE_040319_2_igfbp5b	Drer_039264_insulin_like_growth_factor_binding_protein_5a_Source_ZFIN_Acc_ZDB_GENE_070620_8_igfbp5a	Drer_014947_insulin_like_growth_factor_binding_protein_1a_Source_ZFIN_Acc_ZDB_GENE_021231_1_igfbp1a	Drer_052470_insulin_like_growth_factor_binding_protein_2a_Source_ZFIN_Acc_ZDB_GENE_000125_12_igfbp2a	Drer_031422_insulin_like_growth_factor_binding_protein_2b_Source_ZFIN_Acc_ZDB_GENE_090107_3_igfbp2b	Drer_038666_insulin_like_growth_factor_binding_protein_1b_Source_ZFIN_Acc_ZDB_GENE_081210_3_igfbp1b	Drer_090833_insulin_like_growth_factor_binding_protein_6b_Source_ZFIN_Acc_ZDB_GENE_090521_2_igfbp6b	Drer_014859_insulin_like_growth_factor_binding_protein_3_Source_ZFIN_Acc_ZDB_GENE_040412_1_igfbp3	Drer_070941_insulin_like_growth_factor_binding_protein_6a_Source_ZFIN_Acc_ZDB_GENE_090521_1_igfbp6a	

HG_27567	
Smim_78522_hypothetical_protein_BRAFLDRAFT_98873_Branchiostoma_floridae_gi_260827268_ref_XP_002608587_4e_12_68_2	Smim_84055_hypothetical_protein_BRAFLDRAFT_98873_Branchiostoma_floridae_gi_260827268_ref_XP_002608587_6e_06_49_7	

HG_1471	
Hsap_Ensmbl0066056_tyrosine_kinase_with_immunoglobulin_like_and_EGF_like_domains_1_Source_HGNC_Symbol_Acc_11809_TIE1	
Spur_008065_Clect_Egf_10	Spur_014375_Clect_Fn3_12	Spur_000346_Clect_Fn3_17	Spur_024360_Clect_Fn3_13	Spur_013668_Clect_Fn3_11	Spur_027014_Ptprfn2_novel	Spur_000141_Clect_Egf_lamininl_fibronectin3_Tm	Spur_022519_Fn3f_35	Spur_026416_Fn3_Egff_14	Spur_001027_Clect_Egf_Tm_1	Spur_008066_Clect_Fn3_9	Spur_028703_Clect_Fn3_14	Spur_007983_Tie2L_3	Spur_019135_Clect_Fn3_15	Spur_023923_Fn3_Egf_4	Spur_002763_Tie2L	Spur_000543_Clect_Egf_Tm	Spur_019576_Clect_Egf_11	Spur_025664_Fn3f_45	Spur_013172_Fn3_Egf_2	Spur_019659_Fn3_Egff_11	Spur_007791_Fn3_Egff_19	Spur_003418_Fn3_Egff_15	Spur_027686_Tie1L	Spur_004347_Fn3_Egf_5	Spur_023165_Fn3_Egff_22	Spur_001907_Fn3_Egff_7	Spur_002897_Tie1L_3	Spur_016530_Fn3_Egf_9	Spur_014858_Tie1L_1	Spur_025373_Tie1_8	Spur_010587_Fn3_Egf_1	Spur_018153_Fn3_Egf_3	Spur_013190_Tie1L_2	Spur_000389_TekL_2	Spur_002870_Tie2L_2	Spur_018660_Tie1L_6	Spur_011804_Fn3_Egf_7	Spur_012463_Clect_Fn3_16	Spur_005018_Tie1L_4	Spur_024118_Hypp_2711	Spur_013220_Fn3_Egff_10	Spur_015070_Hypp_2186	Spur_007789_Fn3f_10	Spur_015381_Fn3_Egf_8	Spur_001159_Fn3_Egff_3	Spur_020590_Fn3f_6	Spur_001222_Fn3_39	Spur_015733_Spur_015733	Spur_012810_Fn3_Egff_2	Spur_015050_Spur_015050	Spur_003293_Fn3_Egff_8	Spur_019986_Clect_Egf_12	Spur_027687_Tie2L_1	Spur_021589_Fn3_Egff_12	Spur_020335_Fn3f_11	Spur_006514_Fn3_Egff_18	Spur_011344_Fn3_Egff_21	Spur_027409_Tie1L_8	Spur_017353_Hypp_876	Spur_009763_Tie1L_5	Spur_001957_Fn3f_1	Spur_022518_Fn3f_18	Spur_011117_Spur_011117	Spur_020375_Spur_020375	Spur_012749_Spur_012749	Spur_019051_Fn3_Egff	Spur_020444_Tie1L_7	Spur_028190_Spur_028190	Spur_019052_Fn3_Egff_5	Spur_018743_Rptp_mu_pfn3	Spur_013667_Fn3f_40	Spur_004072_Fn3f_2	Spur_024061_Fn3f_44	Spur_023502_Fn3f_34	Spur_003583_Fn3_20	Spur_026582_Rptp_mu_Fn3_1	Spur_022686_Rptp_mu_Fn3	Spur_005015_Fn3_40	Spur_016143_Fn3f_26	Spur_018547_Tie1L_1	Spur_006052_Fn3f_24	Spur_016329_Spur_016329	Spur_026991_Fn3f_15	Spur_024119_Spur_024119	Spur_014857_Spur_014857	Spur_010027_Hypp_1893	

HG_63859	
This group of homology does not contain any annotated genome

HG_22549	
Spur_022725_Spur_022725	

HG_17678	
Smim_8530_Bm8_interacting_protein_2d_Bombyx_mori_gi_306518640_ref_NP_001182382_5e_14_75_5	

HG_26172	
This group of homology does not contain any annotated genome

HG_65104	
This group of homology does not contain any annotated genome

HG_9305	
Hsap_Ensmbl0239789_mitochondrial_ribosomal_protein_S17_Source_HGNC_Symbol_Acc_14047_MRPS17	Hsap_Ensmbl0249773_28S_ribosomal_protein_S17_mitochondrial_HCG1984214_isoform_CRA_a_Source_UniProtKB_TrEMBL_Acc_I3L0E3_MRPS17	
Dmel_0034986_mRpS17_mitochondrial_ribosomal_protein_S17_Source_FlyBase_0034986	
Cele_015487_mrps_17_Protein_MRPS_17_mrps_17_mRNA_complete_cds_Source_RefSeq_mRNA_Acc_NM_066008	
Drer_054164_mitochondrial_ribosomal_protein_S17_Source_HGNC_Symbol_Acc_14047_MRPS17	
Smim_56514_carrier_protein_putative_Ixodes_scapularis_gi_241067915_ref_XP_002408414_8e_22_92_0	

HG_17742	
Cgig_15417	Cgig_15418	

HG_8198	
Spur_001750_Spur_001750	

HG_65071	
This group of homology does not contain any annotated genome

HG_13676	
Cgig_02371	Cgig_23696	

HG_22170	
This group of homology does not contain any annotated genome

HG_15098	
Cgig_10683	
Spur_000003_Hypp_1239	

HG_10659	
This group of homology does not contain any annotated genome

HG_10795	
Hsap_Ensmbl0196233_ligand_dependent_nuclear_receptor_corepressor_Source_HGNC_Symbol_Acc_29503_LCOR	Hsap_Ensmbl0178177_ligand_dependent_nuclear_receptor_corepressor_like_Source_HGNC_Symbol_Acc_30776_LCORL	
Drer_070907_ligand_dependent_nuclear_receptor_corepressor_Source_ZFIN_Acc_ZDB_GENE_061201_6_lcor	Drer_070098_chromosome_10_open_reading_frame_12_Source_HGNC_Symbol_Acc_23420_C1H10orf12	Drer_094249_wu_fc17b08_Source_ZFIN_Acc_ZDB_GENE_030131_2746_wu_fc17b08	
Spur_007669_Spur_007669	

HG_11603	
This group of homology does not contain any annotated genome

HG_46752	
This group of homology does not contain any annotated genome

HG_8028	
Hsap_Ensmbl0125901_mitochondrial_ribosomal_protein_S26_Source_HGNC_Symbol_Acc_14045_MRPS26	
Dmel_0036774_mRpS26_mitochondrial_ribosomal_protein_S26_Source_FlyBase_0036774	
Cele_016412_mrps_26_Protein_MRPS_26_mrps_26_mRNA_complete_cds_Source_RefSeq_mRNA_Acc_NM_065712	Cele_020094_wip_1_Protein_WIP_1_isoform_b_wip_1_mRNA_complete_cds_Source_RefSeq_mRNA_Acc_NM_171109	
Drer_039719_mitochondrial_ribosomal_protein_S26_Source_ZFIN_Acc_ZDB_GENE_040718_115_mrps26	
Spur_015827_Spur_015827	
Smim_71077_mitochondrial_ribosomal_protein_S26_Glossina_morsitans_morsitans_gi_289742995_gb_ADD20245_1e_21_97_4	

HG_13097	
Dmel_0058002_CG40002	
Drer_045490_NADH_dehydrogenase_ubiquinone_1_beta_subcomplex_2_8kDa_Source_HGNC_Symbol_Acc_7697_NDUFB2	
Smim_64753_PREDICTED_similar_to_mitochondrial_NADH_ubiquinone_oxidoreductase_AGGG_subunit_Tribolium_castaneum_gi_91091540_ref_XP_970769_6e_17_78_2	

HG_46447	
This group of homology does not contain any annotated genome

HG_45398	
This group of homology does not contain any annotated genome

HG_10385	
This group of homology does not contain any annotated genome

HG_41565	
This group of homology does not contain any annotated genome

HG_45052	
This group of homology does not contain any annotated genome

HG_33677	
This group of homology does not contain any annotated genome

HG_33910	
Spur_027075_Spur_027075	

HG_27718	
Gsal_5672_histone_h3	

HG_40275	
This group of homology does not contain any annotated genome

HG_6043	
Hsap_Ensmbl0185112_family_with_sequence_similarity_43_member_A_Source_HGNC_Symbol_Acc_26888_FAM43A	Hsap_Ensmbl0183114_family_with_sequence_similarity_43_member_B_Source_HGNC_Symbol_Acc_31791_FAM43B	
Dmel_0037720_CG8312	
Cgig_28510_Protein_FAM43A_Source_UniProtKB_TrEMBL_Acc_K1RJF8	Cgig_25517_Protein_FAM43A_Source_UniProtKB_TrEMBL_Acc_K1QM79	
Cele_009930_F52D10_2_Protein_F52D10_2_F52D10_2_mRNA_complete_cds_Source_RefSeq_mRNA_Acc_NM_077536	
Drer_043009_family_with_sequence_similarity_43_member_A_Source_ZFIN_Acc_ZDB_GENE_030131_6098_fam43a	Drer_070222_family_with_sequence_similarity_43_member_B_Source_ZFIN_Acc_ZDB_GENE_040912_11_fam43b	
Spur_007398_Spur_007398	Spur_028088_Spur_028088	Spur_018061_Spur_018061	
Smim_10112_fam43_putative_Pediculus_humanus_corporis_gi_242005618_ref_XP_002423661_2e_91_289	Smim_50194_putative_fam43_Latrodectus_hesperus_gi_318087126_gb_ADV40155_3e_119_352	

HG_31740	
Dmel_0040763_CG18336	

HG_26428	
This group of homology does not contain any annotated genome

HG_71045	
This group of homology does not contain any annotated genome

HG_8921	
Hsap_Ensmbl0136270_transforming_growth_factor_beta_regulator_4_Source_HGNC_Symbol_Acc_17443_TBRG4	
Dmel_0038961_CG13850	
Cgig_03865	
Drer_074807_transforming_growth_factor_beta_regulator_4_Source_ZFIN_Acc_ZDB_GENE_091020_8_tbrg4	
Spur_020136_Tbrg4	
Smim_65039_cell_cycle_progression_putative_Ixodes_scapularis_gi_241717500_ref_XP_002413576_1e_62_226	

HG_23611	
Drer_088655_Uncharacterized_protein_Source_UniProtKB_TrEMBL_Acc_E7FDK0_CABZ01007794_1	
Spur_028596_Spur_028596	

HG_9120	
This group of homology does not contain any annotated genome

HG_22088	
Cgig_03455_Peptidase_inhibitor_16_Source_UniProtKB_TrEMBL_Acc_K1QGP4	

HG_7597	
Hsap_Ensmbl0115414_fibronectin_1_Source_HGNC_Symbol_Acc_3778_FN1	Hsap_Ensmbl0116147_tenascin_R_Source_HGNC_Symbol_Acc_11953_TNR	
Drer_019815_fibronectin_1a_Source_ZFIN_Acc_ZDB_GENE_000426_1_fn1a	Drer_006526_fibronectin_1b_Source_ZFIN_Acc_ZDB_GENE_030131_6545_fn1b	Drer_069692_collagen_type_VII_alpha_1_like_Source_ZFIN_Acc_ZDB_GENE_030131_9861_col7a1l	
Spur_000736_Fn3_11	Spur_010374_Fn3rch	Spur_009943_Fn3_25	

HG_15249	
This group of homology does not contain any annotated genome

HG_11826	
Cgig_00758	Cgig_03357	Cgig_19195	Cgig_15280	
Spur_008573_Hypp_1793	Spur_016979_Hypp_2296	

HG_12537	
Hsap_Ensmbl0198892_shisa_family_member_4_Source_HGNC_Symbol_Acc_27139_SHISA4	
Drer_006307_shisa_homolog_4_Xenopus_laevis_Source_ZFIN_Acc_ZDB_GENE_050417_419_shisa4	Drer_013681_shisa_family_member_4_Source_HGNC_Symbol_Acc_27139_SHISA4_2_of_3	Drer_071541_si_dkey_42i9_8_Source_ZFIN_Acc_ZDB_GENE_050208_412_si_dkey_42i9_8	Drer_071543_shisa_family_member_4_Source_HGNC_Symbol_Acc_27139_SHISA4_3_of_3	
Smim_84183_Protein_shisa_4_Dicentrarchus_labrax_gi_317418778_emb_CBN80816_5e_08_57_4	

HG_11721	
Cgig_07346_Rab11_family_interacting_protein_4_Source_UniProtKB_TrEMBL_Acc_K1PLZ8	
Drer_090170_RAB11_family_interacting_protein_4_class_II_a_Source_ZFIN_Acc_ZDB_GENE_040718_266_rab11fip4a	
Spur_017189_Spur_017189	

HG_15280	
Spur_021344_Spur_021344	
Smim_29823_hypothetical_protein_IscW_ISCW007503_Ixodes_scapularis_gi_241555874_ref_XP_002399535_5e_44_154	Smim_82653_hypothetical_protein_IscW_ISCW007503_Ixodes_scapularis_gi_241555874_ref_XP_002399535_9e_22_94_4	

HG_45275	
This group of homology does not contain any annotated genome

HG_44323	
This group of homology does not contain any annotated genome

HG_39283	
This group of homology does not contain any annotated genome

HG_32707	
Spur_013632_Hypp_2093	

HG_41273	
This group of homology does not contain any annotated genome

HG_40321	
Smim_12382_PREDICTED_similar_to_multidrug_resistance_protein_partial_Ciona_intestinalis_gi_198414559_ref_XP_002123900_3e_06_52_8	

HG_33554	
Spur_010152_Spur_010152	

HG_2500	
Hsap_Ensmbl0131018_spectrin_repeat_containing_nuclear_envelope_1_Source_HGNC_Symbol_Acc_17089_SYNE1	
Dmel_0261836_Msp_300_Muscle_specific_protein_300_Source_FlyBase_0261836	
Cgig_15729_Nesprin_1_Source_UniProtKB_TrEMBL_Acc_K1RF08	Cgig_15727_Nesprin_1_Source_UniProtKB_TrEMBL_Acc_K1QNN8	Cgig_15730	
Drer_009499_spectrin_repeat_containing_nuclear_envelope_1a_Source_ZFIN_Acc_ZDB_GENE_030131_4172_syne1a	Drer_063068_spectrin_repeat_containing_nuclear_envelope_1b_Source_ZFIN_Acc_ZDB_GENE_071218_4_syne1b	Drer_053484_spectrin_repeat_containing_nuclear_envelope_2b_Source_ZFIN_Acc_ZDB_GENE_071218_5_syne2b	Drer_092369_si_dkeyp_77c8_3_Source_ZFIN_Acc_ZDB_GENE_090313_399_si_dkeyp_77c8_3	Drer_093000_si_dkeyp_77c8_2_Source_ZFIN_Acc_ZDB_GENE_090313_398_si_dkeyp_77c8_2	
Spur_013237_Syne1	Spur_001427_Syne1L	Spur_021163_Syne1L_2	Spur_001426_Syne1L_3	
Smim_48305_Nesprin_Harpegnathos_saltator_gi_307206051_gb_EFN84144_0_0_1765	Smim_48276_Nesprin_Acromyrmex_echinatior_gi_332027402_gb_EGI67485_4e_43_168	Smim_48297_Nesprin_Acromyrmex_echinatior_gi_332027402_gb_EGI67485_0_0_868	Smim_48393_Syne_1B_Mus_musculus_gi_10880799_gb_AAG24393_1e_56_224	Smim_48275_PREDICTED_similar_to_Muscle_specific_protein_300_CG33715_PD_Tribolium_castaneum_gi_189240992_ref_XP_001809722_1e_97_345	Smim_48313_Nesprin_Harpegnathos_saltator_gi_307206051_gb_EFN84144_4e_32_137	

HG_34096	
This group of homology does not contain any annotated genome

HG_31079	
This group of homology does not contain any annotated genome

HG_27088	
Cgig_03401	
Spur_010105_Spur_010105	

HG_19707	
This group of homology does not contain any annotated genome

HG_64870	
This group of homology does not contain any annotated genome

HG_19538	
This group of homology does not contain any annotated genome

HG_22785	
Cele_009762_F46B3_9_Protein_F46B3_9_F46B3_9_mRNA_complete_cds_Source_RefSeq_mRNA_Acc_NM_075579	Cele_009765_F46B3_14_Protein_F46B3_14_isoform_c_Source_RefSeq_mRNA_Acc_NM_001270006	Cele_009766_F46B3_15_Protein_F46B3_15_F46B3_15_mRNA_complete_cds_Source_RefSeq_mRNA_Acc_NM_075583	

HG_26031	
This group of homology does not contain any annotated genome

HG_20238	
Cgig_16025	Cgig_27670	

HG_8431	
Hsap_Ensmbl0172667_zinc_finger_matrin_type_3_Source_HGNC_Symbol_Acc_29983_ZMAT3	
Dmel_0035134_CG1231	Dmel_0032276_CG17098	
Cgig_15816_Zinc_finger_matrin_type_protein_3_Source_UniProtKB_TrEMBL_Acc_K1RXN7	
Drer_080021_Uncharacterized_protein_Source_UniProtKB_TrEMBL_Acc_E7EZ09_BX548160_2	

HG_16247	
Cgig_07514	Cgig_07515_Retinol_binding_protein_4_Source_UniProtKB_TrEMBL_Acc_K1QQX9	
Cele_011726_lpr_2_Protein_LPR_2_lpr_2_mRNA_complete_cds_Source_RefSeq_mRNA_Acc_NM_069830	
Spur_023208_ChbpL_2	Spur_011770_ChbpL	Spur_010045_Rbp4L	

HG_8214	
Hsap_Ensmbl0158545_zinc_finger_CCCH_type_containing_18_Source_HGNC_Symbol_Acc_25091_ZC3H18	
Dmel_0029941_CG1677	
Cgig_26480_Zinc_finger_CCCH_domain_containing_protein_18_Source_UniProtKB_TrEMBL_Acc_K1RH49	
Drer_062506_zinc_finger_CCCH_type_containing_18_Source_ZFIN_Acc_ZDB_GENE_050419_13_zc3h18	
Smim_79575_PREDICTED_zinc_finger_CCCH_domain_containing_protein_18_Ornithorhynchus_anatinus_gi_149642172_ref_XP_001508502_2e_28_130	Smim_65678_Zinc_finger_CCCH_domain_containing_protein_18_Acromyrmex_echinatior_gi_332020826_gb_EGI61224_3e_16_91_7	

HG_44546	
This group of homology does not contain any annotated genome

HG_39675	
This group of homology does not contain any annotated genome

HG_7025	
Hsap_Ensmbl0136521_NADH_dehydrogenase_ubiquinone_1_beta_subcomplex_5_16kDa_Source_HGNC_Symbol_Acc_7700_NDUFB5	
Dmel_0011455_l_3_neo18_lethal_3_neo18_Source_FlyBase_0011455	
Cele_016118_C25H3_9_Protein_C25H3_9_isoform_a_C25H3_9_mRNA_complete_cds_Source_RefSeq_mRNA_Acc_NM_171001	
Drer_070824_NADH_dehydrogenase_ubiquinone_1_beta_subcomplex_5_Source_ZFIN_Acc_ZDB_GENE_011010_1_ndufb5	
Spur_006944_Ndufb5	
Smim_13291_AGAP007297_PA_Anopheles_gambiae_str_PEST_gi_158285911_ref_XP_308524_4_3e_47_162	
Sman_054200_NADH_ubiquinone_oxidoreductase_sgdh_subunit_putative_Source_UniProtKB_TrEMBL_Acc_G4LYK7	
Gsal_2657_lethal_neo18	

HG_6094	
Dmel_0053548_msta_msta_Source_FlyBase_0053548	Dmel_0034183_CG9642	Dmel_0030257_CG11160	Dmel_0033061_CG14590	Dmel_0262599_CG43129	Dmel_0036839_CG18136	Dmel_0030102_CG12119	Dmel_0033917_CG8503	Dmel_0034182_CG9640	

HG_33672	
Cgig_16868	Cgig_16869	

HG_27408	
Cgig_13931	

HG_72097	
This group of homology does not contain any annotated genome

HG_22767	
This group of homology does not contain any annotated genome

HG_26118	
Spur_001544_PolypL_958	

HG_17896	
Hsap_Ensmbl0198840_mitochondrially_encoded_NADH_dehydrogenase_3_Source_HGNC_Symbol_Acc_7458_MT_ND3	
Dmel_0013681_mt_ND3_mitochondrial_NADH_ubiquinone_oxidoreductase_chain_3_Source_FlyBase_0013681	

HG_21951	
Gsal_4262_type_alpha_1a	

HG_21782	
This group of homology does not contain any annotated genome

HG_14943	
Cgig_28537	

HG_18197	
Smim_16762_cytochrome_P450_like_TBP_Nicotiana_tabacum_gi_1545805_dbj_BAA10929_5e_11_66_6	

HG_14469	
This group of homology does not contain any annotated genome

HG_15349	
Sman_126630	Sman_146930	
Gsal_2129_hypothetical_protein_putative_homolog_to_Smp_126630_Schistosoma_mansoni	

HG_15108	
Cgig_17939	Cgig_18070	
Drer_093042_si_dkey_104n9_1_Source_ZFIN_Acc_ZDB_GENE_081104_300_si_dkey_104n9_1	
Spur_014815_Spur_014815	

HG_12468	
Cgig_22886	Cgig_22888	
Drer_097790_si_dkey_234i14_6_Source_ZFIN_Acc_ZDB_GENE_131121_173_si_dkey_234i14_6	
Spur_007450_Spur_007450	Spur_003566_Spur_003566	

HG_11821	
Cgig_00149	

HG_48425	
Smim_44126_putative_monocarboxylate_transporter_Latrodectus_hesperus_gi_318087294_gb_ADV40239_6e_16_77_8	

HG_12227	
Hsap_Ensmbl0171169_nuclear_apoptosis_inducing_factor_1_Source_HGNC_Symbol_Acc_25446_NAIF1	
Cgig_02944_t_SNARE_domain_containing_protein_1_Source_UniProtKB_TrEMBL_Acc_K1PZN2	Cgig_01154_Myb_related_transcription_factor_partner_of_profilin_Source_UniProtKB_TrEMBL_Acc_K1PMN9	
Drer_053716_nuclear_apoptosis_inducing_factor_1_Source_HGNC_Symbol_Acc_25446_NAIF1_2_of_3	Drer_040966_nuclear_apoptosis_inducing_factor_1_Source_HGNC_Symbol_Acc_25446_NAIF1_1_of_3	Drer_062753_nuclear_apoptosis_inducing_factor_1_Source_ZFIN_Acc_ZDB_GENE_081104_236_naif1	
Spur_013797_Spur_013797	

HG_12532	
This group of homology does not contain any annotated genome

HG_12194	
This group of homology does not contain any annotated genome

HG_32807	
Spur_014926_Tirc3	

HG_9495	
Hsap_Ensmbl0269301_chromosome_22_open_reading_frame_39_Source_HGNC_Symbol_Acc_27012_C22orf39	Hsap_Ensmbl0242259_chromosome_22_open_reading_frame_39_Source_HGNC_Symbol_Acc_27012_C22orf39	Hsap_Ensmbl0268569_histone_cell_cycle_regulator_Source_HGNC_Symbol_Acc_4916_HIRA	
Dmel_0033085_CG15908	
Cgig_14825	
Drer_092360_chromosome_22_open_reading_frame_39_Source_HGNC_Symbol_Acc_27012_C8H22orf39	
Smim_32213_PREDICTED_UPF0545_protein_C22orf39_homolog_Apis_mellifera_gi_328783097_ref_XP_001120086_4e_35_128	

HG_72143	
This group of homology does not contain any annotated genome

HG_17637	
Smim_19134_PREDICTED_TBC1_domain_family_member_2A_like_partial_Meleagris_gallopavo_gi_326935380_ref_XP_003213750_8e_23_107	

HG_26067	
This group of homology does not contain any annotated genome

HG_25492	
This group of homology does not contain any annotated genome

HG_14925	
Drer_091927_coiled_coil_domain_containing_141_Source_HGNC_Symbol_Acc_26821_CCDC141_1_of_2	
Spur_024856_Ccdc141	

HG_26131	
This group of homology does not contain any annotated genome

HG_16516	
This group of homology does not contain any annotated genome

HG_20338	
This group of homology does not contain any annotated genome

HG_14892	
Hsap_Ensmbl0174446_small_nuclear_RNA_activating_complex_polypeptide_5_19kDa_Source_HGNC_Symbol_Acc_15484_SNAPC5	
Cgig_24404	
Drer_062476_small_nuclear_RNA_activating_complex_polypeptide_5_Source_ZFIN_Acc_ZDB_GENE_041111_50_snapc5	

HG_22370	
Cgig_16269	

HG_18074	
Cgig_09697	Cgig_14215	

HG_16106	
Hsap_Ensmbl0206053_hematological_and_neurological_expressed_1_like_Source_HGNC_Symbol_Acc_14137_HN1L	
Drer_034427_hematological_and_neurological_expressed_1_like_Source_ZFIN_Acc_ZDB_GENE_030131_599_hn1l	

HG_19090	
This group of homology does not contain any annotated genome

HG_12209	
Hsap_Ensmbl0214513_notochord_homeobox_Source_HGNC_Symbol_Acc_31839_NOTO	

HG_11634	
Smim_44842_MUC5AC_protein_putative_Ixodes_scapularis_gi_241047150_ref_XP_002407223_2e_41_152	

HG_10890	
Hsap_Ensmbl0186326_regulator_of_G_protein_signaling_9_binding_protein_Source_HGNC_Symbol_Acc_30304_RGS9BP	
Drer_086756_regulator_of_G_protein_signaling_9_binding_protein_Source_HGNC_Symbol_Acc_30304_RGS9BP	Drer_009466_regulator_of_G_protein_signalling_9_binding_protein_Source_ZFIN_Acc_ZDB_GENE_030728_1_rgs9bp	Drer_022512_zgc_109913_Source_ZFIN_Acc_ZDB_GENE_050522_72_zgc_109913	
Spur_013517_Rgs9bp	
Smim_78749_PREDICTED_regulator_of_G_protein_signaling_9_binding_protein_like_partial_Meleagris_gallopavo_gi_326927333_ref_XP_003209847_1e_08_60_1	

HG_16001	
Cgig_07350_Melanopsin_Source_UniProtKB_TrEMBL_Acc_K1PE73	
Gsal_11590_g_protein_coupled_receptor	

HG_11296	
This group of homology does not contain any annotated genome

HG_14072	
Drer_076939_zinc_finger_protein_451_Source_ZFIN_Acc_ZDB_GENE_081107_14_znf451	

HG_44782	
Drer_096616_si_ch211_255p10_3_Source_ZFIN_Acc_ZDB_GENE_121214_339_si_ch211_255p10_3	Drer_096849_si_dkey_16p21_8_Source_ZFIN_Acc_ZDB_GENE_131121_428_si_dkey_16p21_8	

HG_13192	
This group of homology does not contain any annotated genome

HG_10039	
This group of homology does not contain any annotated genome

HG_31876	
Cgig_05268_Putative_short_transient_receptor_potential_channel_2_like_protein_Source_UniProtKB_TrEMBL_Acc_K1PGV3	Cgig_05779_Putative_short_transient_receptor_potential_channel_2_like_protein_Source_UniProtKB_TrEMBL_Acc_K1PP41	

HG_32756	
Cele_012664_Y39B6A_1_Protein_Y39B6A_1_Y39B6A_1_mRNA_complete_cds_Source_RefSeq_mRNA_Acc_NM_171608	

HG_34483	
This group of homology does not contain any annotated genome

HG_27644	
This group of homology does not contain any annotated genome

HG_70670	
Smim_65109_65109	

HG_58960	
This group of homology does not contain any annotated genome

HG_25402	
Smim_56706_retrovirus_polyprotein_putative_Talaromyces_stipitatus_ATCC_10500_gi_242826075_ref_XP_002488568_1e_06_52_0	

HG_9052	
Hsap_Ensmbl0186472_piccolo_presynaptic_cytomatrix_protein_Source_HGNC_Symbol_Acc_13406_PCLO	Hsap_Ensmbl0164061_bassoon_presynaptic_cytomatrix_protein_Source_HGNC_Symbol_Acc_1117_BSN	
Drer_063299_piccolo_presynaptic_cytomatrix_protein_a_Source_ZFIN_Acc_ZDB_GENE_030131_8115_pcloa	Drer_012482_piccolo_presynaptic_cytomatrix_protein_b_Source_ZFIN_Acc_ZDB_GENE_030131_8100_pclob	Drer_079822_bassoon_presynaptic_cytomatrix_protein_Source_HGNC_Symbol_Acc_1117_BSN_2_of_3	Drer_079161_bassoon_presynaptic_cytomatrix_protein_Source_HGNC_Symbol_Acc_1117_BSN_1_of_3	Drer_086319_bassoon_presynaptic_cytomatrix_protein_Source_HGNC_Symbol_Acc_1117_BSN_3_of_3	
Gsal_11119_piccolo_partial	

HG_23337	
Cgig_28475	

HG_8724	
This group of homology does not contain any annotated genome

HG_19482	
Cgig_27305_Tetraspanin_11_Source_UniProtKB_TrEMBL_Acc_K1R1P7	
Sman_138330_Putative_tetraspanin_Source_UniProtKB_TrEMBL_Acc_G4VFJ1	

HG_23401	
Dmel_0037836_CG14692	

HG_13858	
Cgig_00609_BAT2_domain_containing_protein_1_Source_UniProtKB_TrEMBL_Acc_K1QVV3	Cgig_08870_BAT2_domain_containing_protein_1_Source_UniProtKB_TrEMBL_Acc_K1Q4P2	
Smim_21814_PREDICTED_protein_BAT2_like_like_Ailuropoda_melanoleuca_gi_301786158_ref_XP_002928494_2e_18_100	

HG_22352	
This group of homology does not contain any annotated genome

HG_18361	
Smim_50430_conserved_hypothetical_protein_Ixodes_scapularis_gi_241721965_ref_XP_002413661_6e_22_103	

HG_20215	
Cgig_03855	
Smim_6993_6993	

HG_11857	
Hsap_Ensmbl0161021_mastermind_like_1_Drosophila_Source_HGNC_Symbol_Acc_13632_MAML1	Hsap_Ensmbl0196782_mastermind_like_3_Drosophila_Source_HGNC_Symbol_Acc_16272_MAML3	
Drer_076466_Uncharacterized_protein_Source_UniProtKB_TrEMBL_Acc_E7F0M7_CT990569_2	Drer_079552_mastermind_like_3_Drosophila_Source_ZFIN_Acc_ZDB_GENE_090313_292_maml3	

HG_8419	
Cgig_09197_Lysozyme_1_Source_UniProtKB_TrEMBL_Acc_K1PK30	Cgig_09201_Spore_cortex_lytic_enzyme_Source_UniProtKB_TrEMBL_Acc_K1PCK0	Cgig_04620_Spore_cortex_lytic_enzyme_Source_UniProtKB_TrEMBL_Acc_K1PBD3	Cgig_23541_Spore_cortex_lytic_enzyme_Source_UniProtKB_TrEMBL_Acc_K1R2K7	Cgig_25038_Spore_cortex_lytic_enzyme_Source_UniProtKB_TrEMBL_Acc_K1Q3I9	Cgig_23542_Spore_cortex_lytic_enzyme_Source_UniProtKB_TrEMBL_Acc_K1R9C3	Cgig_09198	Cgig_17548	Cgig_09199	
Spur_012298_Spur_012298	

HG_14464	
Hsap_Ensmbl0273458_TCF3_E2A_fusion_partner_in_childhood_Leukemia_Source_HGNC_Symbol_Acc_13630_TFPT	Hsap_Ensmbl0273031_TCF3_E2A_fusion_partner_in_childhood_Leukemia_Source_HGNC_Symbol_Acc_13630_TFPT	Hsap_Ensmbl0272680_TCF3_E2A_fusion_partner_in_childhood_Leukemia_Source_HGNC_Symbol_Acc_13630_TFPT	Hsap_Ensmbl0105619_TCF3_E2A_fusion_partner_in_childhood_Leukemia_Source_HGNC_Symbol_Acc_13630_TFPT	
Dmel_0052202_CG32202	
Drer_089572_TCF3_fusion_partner_homolog_tfpt_mRNA_Source_RefSeq_mRNA_Acc_NM_001160707_TFPT	

HG_15175	
Spur_006907_Gtf3c4L	
Smim_11007_novel_protein_similar_to_human_general_transcription_factor_IIIC_polypeptide_4_90kDa_GTF3C4_Danio_rerio_gi_123233005_emb_CAM16577_4e_12_77_4	

HG_13279	
Spur_007436_Spur_007436	
Gsal_326_hypothetical_protein	

HG_11752	
Sman_017670	Sman_131880	
Gsal_5120_bromodomain_adjacent_to_zinc_finger_domain_protein_1a	Gsal_4715_bromodomain_adjacent_to_zinc_finger_domain_protein_1a	Gsal_15444_bromodomain_adjacent_to_zinc_finger_domain_protein_1a	Gsal_5143_bromodomain_adjacent_to_zinc_finger_domain_protein_1a	

HG_15103	
Cgig_11960	
Smim_42343_PREDICTED_protein_Ag2_homolog_Xenopus_Silurana_tropicalis_gi_301615762_ref_XP_002937347_0_002_43_1	

HG_13038	
Hsap_Ensmbl0102871_TNFRSF1A_associated_via_death_domain_Source_HGNC_Symbol_Acc_12030_TRADD	
Drer_036057_tnfrsf1a_associated_via_death_domain_Source_ZFIN_Acc_ZDB_GENE_000511_5_tradd	

HG_45508	
Spur_025296_Spur_025296	Spur_003853_Spur_003853	

HG_3621	
Hsap_Ensmbl0161270_nephrosis_1_congenital_Finnish_type_nephrin_Source_HGNC_Symbol_Acc_7908_NPHS1	
Dmel_0024189_sns_sticks_and_stones_Source_FlyBase_0024189	Dmel_0029082_hbs_hibris_Source_FlyBase_0029082	
Cgig_27145_Nephrin_Source_UniProtKB_TrEMBL_Acc_K1QBG7	
Cele_007750_syg_2_Protein_SYG_2_syg_2_mRNA_complete_cds_Source_RefSeq_mRNA_Acc_NM_078034	
Drer_060758_nephrosis_1_congenital_Finnish_type_nephrin_Source_ZFIN_Acc_ZDB_GENE_051102_1_nphs1	
Smim_49019_nephrin_putative_Ixodes_scapularis_gi_241839651_ref_XP_002415268_1e_52_191	Smim_63026_nephrin_putative_Ixodes_scapularis_gi_241813107_ref_XP_002414624_1e_45_167	Smim_48584_nephrin_putative_Ixodes_scapularis_gi_241839651_ref_XP_002415268_0_0_869	Smim_73149_nephrin_putative_Ixodes_scapularis_gi_241839651_ref_XP_002415268_3e_178_549	Smim_11208_nephrin_putative_Ixodes_scapularis_gi_241813107_ref_XP_002414624_3e_52_189	Smim_63038_nephrin_putative_Ixodes_scapularis_gi_241839651_ref_XP_002415268_3e_150_475	Smim_26737_nephrin_putative_Ixodes_scapularis_gi_241839651_ref_XP_002415268_2e_39_149	Smim_63033_nephrin_putative_Ixodes_scapularis_gi_241839651_ref_XP_002415268_9e_35_137	Smim_49000_nephrin_putative_Ixodes_scapularis_gi_241813107_ref_XP_002414624_4e_28_118	Smim_18304_nephrin_putative_Ixodes_scapularis_gi_241839651_ref_XP_002415268_1e_33_132	Smim_31055_nephrin_precursor_Danio_rerio_gi_100818644_ref_NP_001035777_2e_21_97_8	Smim_47384_nephrin_putative_Ixodes_scapularis_gi_241839651_ref_XP_002415268_9e_30_121	Smim_54776_PREDICTED_similar_to_sticks_and_stones_CG33141_PA_Tribolium_castaneum_gi_189235128_ref_XP_972469_2e_07_55_1	Smim_48592_nephrin_putative_Ixodes_scapularis_gi_241839651_ref_XP_002415268_1e_33_139	Smim_11201_nephrin_putative_Ixodes_scapularis_gi_241813107_ref_XP_002414624_2e_10_64_3	Smim_54775_nephrin_putative_Ixodes_scapularis_gi_241839651_ref_XP_002415268_6e_08_56_6	Smim_49001_AGAP010740_PA_Anopheles_gambiae_str_PEST_gi_58381767_ref_XP_311453_5e_06_47_4	Smim_18303_nephrin_putative_Ixodes_scapularis_gi_241813107_ref_XP_002414624_9e_14_72_0	Smim_47364_AGAP010742_PA_Anopheles_gambiae_str_PEST_gi_158289819_ref_XP_311455_4_6e_05_46_6	Smim_31053_nephrin_putative_Ixodes_scapularis_gi_241839651_ref_XP_002415268_0_004_43_5	

HG_10462	
Hsap_Ensmbl0198646_nuclear_receptor_coactivator_6_Source_HGNC_Symbol_Acc_15936_NCOA6	
Dmel_0031698_Ncoa6	
Drer_071272_nuclear_receptor_coactivator_6_Source_ZFIN_Acc_ZDB_GENE_080403_12_ncoa6	
Spur_004213_Spur_004213	

HG_10293	
Spur_021889_Notch2L_1	Spur_020377_Clect_Pan_6	Spur_001898_Clect_Apple_1	Spur_022223_Clect_59	Spur_021221_Clect_88	Spur_021901_Spur_021901	Spur_017810_Clect_36	Spur_009615_Clect_71	Spur_001527_Clect_hyalin_Apple	Spur_010615_Clect_Pan_13	Spur_015487_Clect_107	Spur_025184_Clect_48	Spur_018731_Spur_018731	

HG_43474	
Cgig_06289	

HG_35996	
This group of homology does not contain any annotated genome

HG_7318	
Hsap_Ensmbl0046653_glycoprotein_M6B_Source_HGNC_Symbol_Acc_4461_GPM6B	Hsap_Ensmbl0123560_proteolipid_protein_1_Source_HGNC_Symbol_Acc_9086_PLP1	
Cgig_22106_Neuronal_membrane_glycoprotein_M6_b_Source_UniProtKB_TrEMBL_Acc_K1R262	
Drer_001676_glycoprotein_M6Bb_Source_ZFIN_Acc_ZDB_GENE_030710_10_gpm6bb	Drer_005739_glycoprotein_M6Ba_Source_ZFIN_Acc_ZDB_GENE_030710_9_gpm6ba	Drer_055455_glycoprotein_M6Aa_Source_ZFIN_Acc_ZDB_GENE_030710_7_gpm6aa	Drer_057770_proteolipid_protein_1a_Source_ZFIN_Acc_ZDB_GENE_001202_1_plp1a	Drer_011929_proteolipid_protein_1b_Source_ZFIN_Acc_ZDB_GENE_030710_6_plp1b	Drer_004621_glycoprotein_M6Ab_Source_ZFIN_Acc_ZDB_GENE_030710_8_gpm6ab	

HG_33995	
This group of homology does not contain any annotated genome

HG_26882	
Cele_022369_Y92H12BR_3_Protein_Y92H12BR_3_isoform_b_Y92H12BR_3_mRNA_complete_cds_Source_RefSeq_mRNA_Acc_NM_001037902	

HG_33344	
This group of homology does not contain any annotated genome

HG_22849	
Hsap_Ensmbl0173786_2_3_cyclic_nucleotide_3_phosphodiesterase_Source_HGNC_Symbol_Acc_2158_CNP	Hsap_Ensmbl0260283_2_3_cyclic_nucleotide_3_phosphodiesterase_Source_HGNC_Symbol_Acc_2158_CNP	
Smim_52448_PREDICTED_phosphonoformate_immuno_associated_protein_5_like_Saccoglossus_kowalevskii_gi_291239508_ref_XP_002739665_4e_11_72_8	

HG_17906	
Sman_059210	

HG_19569	
This group of homology does not contain any annotated genome

HG_21864	
This group of homology does not contain any annotated genome

HG_26400	
Cgig_11671_Asialoglycoprotein_receptor_1_Source_UniProtKB_TrEMBL_Acc_K1P4T6	

HG_5069	
Gsal_11150_uncharacterized_protein_loc100904791	Gsal_8205_uncharacterized_protein_loc100899549	Gsal_9298_uncharacterized_protein_partial	Gsal_10239_uncharacterized_protein_partial	Gsal_9393_uncharacterized_protein_loc100902024	Gsal_11916_hypothetical_protein	Gsal_13593_hypothetical_protein	Gsal_923_hypothetical_protein	Gsal_13076_hypothetical_protein	

HG_14856	
Hsap_Ensmbl0124479_Norrie_disease_pseudoglioma_Source_HGNC_Symbol_Acc_7678_NDP	
Cgig_23272_Norrin_Source_UniProtKB_TrEMBL_Acc_K1QIX6	
Drer_076569_Norrie_disease_pseudoglioma_Source_ZFIN_Acc_ZDB_GENE_060216_2_ndp	
Spur_003316_Spur_003316	Spur_015253_Norrin	

HG_9206	
This group of homology does not contain any annotated genome

HG_23350	
This group of homology does not contain any annotated genome

HG_20574	
This group of homology does not contain any annotated genome

HG_9118	
Hsap_Ensmbl0179933_chromosome_14_open_reading_frame_119_Source_HGNC_Symbol_Acc_20270_C14orf119	
Dmel_0037739_CG12948	
Cgig_03753	
Drer_054292_chromosome_14_open_reading_frame_119_Source_HGNC_Symbol_Acc_20270_C2H14orf119	

HG_18038	
Spur_025508_Spur_025508	
Sman_053430	
Gsal_6155_sjchgc05364_protein	

HG_7859	
Hsap_Ensmbl0069702_transforming_growth_factor_beta_receptor_III_Source_HGNC_Symbol_Acc_11774_TGFBR3	Hsap_Ensmbl0260001_transforming_growth_factor_beta_receptor_III_like_Source_HGNC_Symbol_Acc_44152_TGFBR3L	
Drer_078670_transforming_growth_factor_beta_receptor_III_Source_ZFIN_Acc_ZDB_GENE_120215_125_tgfbr3	Drer_088795_Uncharacterized_protein_Source_UniProtKB_TrEMBL_Acc_E7F852_CABZ01064405_1	
Spur_027380_Tgfbr3	Spur_026300_Spur_026300	
Smim_16122_PREDICTED_transforming_growth_factor_beta_receptor_type_3_like_Xenopus_Silurana_tropicalis_gi_301608562_ref_XP_002933852_1e_06_54_7	Smim_16126_hypothetical_protein_IscW_ISCW009109_Ixodes_scapularis_gi_241600838_ref_XP_002405213_0_001_44_3	

HG_48579	
Spur_021451_Hypp_2555	

HG_18102	
Cgig_14645	

HG_48169	
This group of homology does not contain any annotated genome

HG_7350	
Cgig_06609	
Spur_017537_Spur_017537	Spur_000658_Hypp_1270	Spur_003493_Hypp_1457	Spur_000657_Spur_000657	Spur_026140_Hypp_2821	Spur_010450_Spur_010450	

HG_33905	
Cgig_27837	

HG_6805	
Hsap_Ensmbl0181610_mitochondrial_ribosomal_protein_S23_Source_HGNC_Symbol_Acc_14509_MRPS23	
Dmel_0260407_mRpS23_mitochondrial_Ribosomal_protein_S23_Source_FlyBase_0260407	
Cgig_03034_28S_ribosomal_protein_S23_mitochondrial_Source_UniProtKB_TrEMBL_Acc_K1PSU9	Cgig_03035	
Cele_014224_mrps_23_Protein_MRPS_23_mrps_23_mRNA_complete_cds_Source_RefSeq_mRNA_Acc_NM_066698	
Drer_033973_mitochondrial_ribosomal_protein_S23_Source_ZFIN_Acc_ZDB_GENE_040801_134_mrps23	
Spur_015260_Mrps23	
Smim_25458_mitochondrial_ribosomal_protein_S23_Drosophila_melanogaster_gi_24584213_ref_NP_723847_2e_12_66_2	
Sman_068080	
Gsal_8459_mitochondrial_ribosomal_protein_s23	

HG_39191	
This group of homology does not contain any annotated genome

HG_36038	
This group of homology does not contain any annotated genome

HG_34511	
This group of homology does not contain any annotated genome

HG_34037	
This group of homology does not contain any annotated genome

HG_27439	
Cgig_16179_Homeobox_protein_ceh_37_Source_UniProtKB_TrEMBL_Acc_K1PGT0	

HG_26623	
This group of homology does not contain any annotated genome

HG_27503	
Cgig_20142	

HG_23437	
This group of homology does not contain any annotated genome

HG_8734	
This group of homology does not contain any annotated genome

HG_22388	
This group of homology does not contain any annotated genome

HG_20315	
Cgig_15293	

HG_13684	
Cgig_18955_Low_density_lipoprotein_receptor_related_protein_2_Source_UniProtKB_TrEMBL_Acc_K1PWH4	
Spur_019456_Hypp_2442	Spur_001476_Hypp_1332	Spur_019615_Spur_019615	Spur_003866_Spur_003866	

HG_3631	
Hsap_Ensmbl0158901_WAP_four_disulfide_core_domain_8_Source_HGNC_Symbol_Acc_16163_WFDC8	Hsap_Ensmbl0124116_WAP_four_disulfide_core_domain_3_Source_HGNC_Symbol_Acc_15957_WFDC3	Hsap_Ensmbl0124107_secretory_leukocyte_peptidase_inhibitor_Source_HGNC_Symbol_Acc_11092_SLPI	Hsap_Ensmbl0175121_WAP_four_disulfide_core_domain_5_Source_HGNC_Symbol_Acc_20477_WFDC5	Hsap_Ensmbl0101443_WAP_four_disulfide_core_domain_2_Source_HGNC_Symbol_Acc_15939_WFDC2	Hsap_Ensmbl0124102_peptidase_inhibitor_3_skin_derived_Source_HGNC_Symbol_Acc_8947_PI3	Hsap_Ensmbl0168703_WAP_four_disulfide_core_domain_12_Source_HGNC_Symbol_Acc_16115_WFDC12	
Cgig_21555	Cgig_01497	Cgig_04704_Translation_initiation_factor_IF_2_Source_UniProtKB_TrEMBL_Acc_K1PQC5	Cgig_05573	Cgig_24880	
Drer_089187_WAP_four_disulfide_core_domain_2_Source_ZFIN_Acc_ZDB_GENE_090313_47_wfdc2	
Spur_005781_Ty_Wap_Vwc	Spur_009817_Wap_Wap_1	Spur_004610_Wap_Wap	Spur_023794_Wap	Spur_001955_Hypp_1359	

HG_10426	
Hsap_Ensmbl0198853_RUN_and_SH3_domain_containing_2_Source_HGNC_Symbol_Acc_23625_RUSC2	Hsap_Ensmbl0160753_RUN_and_SH3_domain_containing_1_Source_HGNC_Symbol_Acc_17153_RUSC1	
Drer_095288_RUN_and_SH3_domain_containing_2_Source_ZFIN_Acc_ZDB_GENE_060526_131_rusc2	Drer_078125_RUN_and_SH3_domain_containing_1_Source_ZFIN_Acc_ZDB_GENE_100922_274_rusc1	
Spur_017233_Hypp_3048	
Smim_10339_PREDICTED_similar_to_CG7029_CG7029_PC_Tribolium_castaneum_gi_91094211_ref_XP_972733_6e_25_117	

HG_41501	
This group of homology does not contain any annotated genome

HG_33990	
This group of homology does not contain any annotated genome

HG_6315	
Hsap_Ensmbl0166716_zinc_finger_protein_592_Source_HGNC_Symbol_Acc_28986_ZNF592	Hsap_Ensmbl0074657_zinc_finger_protein_532_Source_HGNC_Symbol_Acc_30940_ZNF532	Hsap_Ensmbl0143373_zinc_finger_protein_687_Source_HGNC_Symbol_Acc_29277_ZNF687	
Cgig_21068	
Drer_077615_zinc_finger_protein_687a_Source_ZFIN_Acc_ZDB_GENE_100922_32_znf687a	Drer_060885_zinc_finger_protein_592_Source_ZFIN_Acc_ZDB_GENE_030131_9613_znf592	Drer_019299_zinc_finger_protein_687b_Source_ZFIN_Acc_ZDB_GENE_041111_214_znf687b	Drer_052894_zinc_finger_protein_532_Source_ZFIN_Acc_ZDB_GENE_060531_40_znf532	
Spur_013861_Z190	
Smim_27027_PREDICTED_novel_zinc_finger_protein_like_partial_Saccoglossus_kowalevskii_gi_291233699_ref_XP_002736789_5e_72_265	

HG_30427	
This group of homology does not contain any annotated genome

HG_5167	
Hsap_Ensmbl0139899_cerebellin_3_precursor_Source_HGNC_Symbol_Acc_20146_CBLN3	Hsap_Ensmbl0141668_cerebellin_2_precursor_Source_HGNC_Symbol_Acc_1544_CBLN2	Hsap_Ensmbl0102924_cerebellin_1_precursor_Source_HGNC_Symbol_Acc_1543_CBLN1	Hsap_Ensmbl0054803_cerebellin_4_precursor_Source_HGNC_Symbol_Acc_16231_CBLN4	
Drer_053802_cerebellin_5_Source_ZFIN_Acc_ZDB_GENE_070912_577_cbln5	Drer_043436_si_dkey_5n18_1_Source_ZFIN_Acc_ZDB_GENE_041014_144_si_dkey_5n18_1	Drer_057296_cerebellin_1_precursor_Source_ZFIN_Acc_ZDB_GENE_040718_226_cbln1	Drer_074601_cerebellin_2a_precursor_Source_ZFIN_Acc_ZDB_GENE_070912_591_cbln2a	Drer_077151_cerebellin_2b_precursor_Source_ZFIN_Acc_ZDB_GENE_070615_12_cbln2b	Drer_088911_Uncharacterized_protein_Source_UniProtKB_TrEMBL_Acc_E7F3S5_CR774179_2	Drer_086654_Uncharacterized_protein_Source_UniProtKB_TrEMBL_Acc_E7F5I8_CT027762_3	Drer_053845_cerebellin_14_Source_ZFIN_Acc_ZDB_GENE_040724_5_cbln14	Drer_090969_cerebellin_18_Source_ZFIN_Acc_ZDB_GENE_111109_3_cbln18	Drer_030254_cerebellin_9_Source_ZFIN_Acc_ZDB_GENE_040724_34_cbln9	Drer_035718_Uncharacterized_protein_Source_UniProtKB_TrEMBL_Acc_F1QVK6_AL929105_1	Drer_088625_Uncharacterized_protein_Source_UniProtKB_TrEMBL_Acc_E7FG60_AL929105_3	Drer_019294_cerebellin_8_Source_ZFIN_Acc_ZDB_GENE_080204_13_cbln8	Drer_061240_cerebellin_4_precursor_Source_ZFIN_Acc_ZDB_GENE_080204_58_cbln4	Drer_068232_cerebellin_12_Source_ZFIN_Acc_ZDB_GENE_070912_11_cbln12	Drer_063376_Uncharacterized_protein_Source_UniProtKB_TrEMBL_Acc_F1RDY1_BX664707_1	Drer_026904_cerebellin_13_Source_ZFIN_Acc_ZDB_GENE_070912_288_cbln13	

HG_28163	
Hsap_Ensmbl0198763_mitochondrially_encoded_NADH_dehydrogenase_2_Source_HGNC_Symbol_Acc_7456_MT_ND2	
Dmel_0013680_mt_ND2_mitochondrial_NADH_ubiquinone_oxidoreductase_chain_2_Source_FlyBase_0013680	
Drer_063899_NADH_dehydrogenase_2_mitochondrial_Source_ZFIN_Acc_ZDB_GENE_011205_8_mt_nd2	

HG_8929	
Hsap_Ensmbl0167191_G_protein_coupled_receptor_family_C_group_5_member_B_Source_HGNC_Symbol_Acc_13308_GPRC5B	Hsap_Ensmbl0170412_G_protein_coupled_receptor_family_C_group_5_member_C_Source_HGNC_Symbol_Acc_13309_GPRC5C	Hsap_Ensmbl0013588_G_protein_coupled_receptor_family_C_group_5_member_A_Source_HGNC_Symbol_Acc_9836_GPRC5A	Hsap_Ensmbl0111291_G_protein_coupled_receptor_family_C_group_5_member_D_Source_HGNC_Symbol_Acc_13310_GPRC5D	
Drer_077080_G_protein_coupled_receptor_family_C_group_5_member_Ba_Source_ZFIN_Acc_ZDB_GENE_030131_8162_gprc5ba	Drer_079092_G_protein_coupled_receptor_family_C_group_5_member_C_Source_ZFIN_Acc_ZDB_GENE_070928_27_gprc5c	Drer_075141_G_protein_coupled_receptor_family_C_group_5_member_Bb_Source_ZFIN_Acc_ZDB_GENE_090313_75_gprc5bb	Drer_090051_G_protein_coupled_receptor_family_C_group_5_member_A_Source_HGNC_Symbol_Acc_9836_GPRC5A	

HG_9128	
Hsap_Ensmbl0112238_PR_domain_containing_13_Source_HGNC_Symbol_Acc_13998_PRDM13	
Dmel_0035687_CG13296	
Cgig_26455_PR_domain_zinc_finger_protein_13_Source_UniProtKB_TrEMBL_Acc_K1S350	
Drer_078701_PR_domain_containing_13_Source_ZFIN_Acc_ZDB_GENE_080616_1_prdm13	
Spur_012050_Z11	

HG_8461	
This group of homology does not contain any annotated genome

HG_61574	
This group of homology does not contain any annotated genome

HG_14715	
Cgig_17922_Laminin_subunit_alpha_3_Source_UniProtKB_TrEMBL_Acc_K1Q4B2	Cgig_26648	
Drer_087019_Uncharacterized_protein_Source_UniProtKB_TrEMBL_Acc_E7EY16_BX323444_2	
Spur_016801_Hypp_844	

HG_20433	
This group of homology does not contain any annotated genome

HG_12955	
Spur_007216_Cvp18_CVp18_Source_UniProtKB_TrEMBL_Acc_Q9GQV4	

HG_13666	
Spur_017677_PolypL_950	Spur_010928_Endrvt22	Spur_013031_Spur_013031	Spur_023267_Hypp_200	Spur_020347_Spur_020347	

HG_16442	
Cgig_14482	Cgig_17206	

HG_8420	
Hsap_Ensmbl0109180_OCIA_domain_containing_1_Source_HGNC_Symbol_Acc_16074_OCIAD1	Hsap_Ensmbl0145247_OCIA_domain_containing_2_Source_HGNC_Symbol_Acc_28685_OCIAD2	
Dmel_0034793_asrij_asrij_Source_FlyBase_0034793	
Drer_052334_OCIA_domain_containing_1_Source_ZFIN_Acc_ZDB_GENE_040426_1100_ociad1	Drer_056677_Uncharacterized_protein_Source_UniProtKB_TrEMBL_Acc_E7EZA6_BX530018_2	Drer_052336_OCIA_domain_containing_2_Source_ZFIN_Acc_ZDB_GENE_041014_253_ociad2	
Spur_014027_Ociad1	
Smim_8293_PREDICTED_similar_to_asrij_CG13533_PA_Tribolium_castaneum_gi_91079640_ref_XP_968044_7e_33_129	

HG_16273	
Dmel_0036799_CG13380	
Cele_012358_W09D6_5_Protein_W09D6_5_W09D6_5_mRNA_complete_cds_Source_RefSeq_mRNA_Acc_NM_067027	

HG_46742	
This group of homology does not contain any annotated genome

HG_11119	
Dmel_0001206_Hmr_Hybrid_male_rescue_Source_FlyBase_0001206	
Smim_1182_Transcription_factor_Adf_Esox_lucius_gi_225716020_gb_ACO13856_1e_12_71_6	Smim_16528_Bm8_interacting_protein_2d_Bombyx_mori_gi_306518640_ref_NP_001182382_2e_07_57_4	

HG_12135	
Cgig_09891_Heat_shock_protein_STI_Source_UniProtKB_TrEMBL_Acc_K1QQV9	Cgig_19672_Heat_shock_protein_STI1_Source_UniProtKB_TrEMBL_Acc_K1Q8U5	Cgig_18635_A_disintegrin_and_metalloproteinase_with_thrombospondin_motifs_14_Source_UniProtKB_TrEMBL_Acc_K1QPJ0	Cgig_00406	Cgig_03219_Lupus_brain_antigen_1_Source_UniProtKB_TrEMBL_Acc_K1PJM4	Cgig_25628	Cgig_00827_Heat_shock_protein_STI1_Source_UniProtKB_TrEMBL_Acc_K1Q6K9	Cgig_26215	

HG_10375	
This group of homology does not contain any annotated genome

HG_12271	
This group of homology does not contain any annotated genome

HG_44436	
This group of homology does not contain any annotated genome

HG_45147	
This group of homology does not contain any annotated genome

HG_44098	
Spur_024886_ZanL_2	

HG_2725	
This group of homology does not contain any annotated genome

HG_17819	
Sman_060030	
Gsal_11091_hypothetical_protein_putative_homolog_to_Schistosoma_mansoni	Gsal_3954_sjchgc08520_protein	

HG_55838	
This group of homology does not contain any annotated genome

HG_27160	
Drer_055527_calymmin_Source_ZFIN_Acc_ZDB_GENE_000208_9_cmn	

HG_4478	
Spur_017864_Gpr1L_4	Spur_018541_Gpr1L_8	Spur_006904_Gpr1L	Spur_017862_Gpr1L_2	Spur_020369_Taar1L_3	Spur_021507_Oprm1L_1	Spur_021363_Oprm1L	Spur_001438_CckbrL	Spur_022810_Drd2A	Spur_009880_Hypp_1877	Spur_002967_Oprk1L_4	Spur_026730_CckbrL_4	Spur_019596_CckbrL_3	Spur_009597_CckbrL_1	Spur_008814_Hypp_1808	Spur_026729_Orpk1L_10	Spur_005536_Hypp_1587	Spur_001179_Hypp_1310	Spur_015631_Hypp_2222	Spur_009074_Gpr1L_1	Spur_021187_Hypp_2541	Spur_017867_Gpr1L_7	Spur_017865_Gpr1L_5	Spur_001687_Drd2L_7	Spur_017863_Gpr1L_3	Spur_013969_Hypp_2116	Spur_022811_Hypp_2633	Spur_020934_Drd2L_22	Spur_001845_Hypp_1350	Spur_001841_Drd2L_10	Spur_006575_Taar1L_1	Spur_001844_Hypp_7749	Spur_001842_Hypp_1347	Spur_000413_Chrm5L	Spur_008955_Szf	Spur_015186_Drd2L_19	Spur_026316_Drd2L_24	Spur_006943_Spur_006943	Spur_010989_Hypp_1952	Spur_001839_Drd2L_9	Spur_011545_Hypp_1986	Spur_001843_Hypp_1348	Spur_004410_Hypp_1521	Spur_012447_Hypp_2032	Spur_005608_Hypp_1589	Spur_012375_CckbrL_2	Spur_017866_Gpr1L_6	Spur_019808_Hypp_2469	Spur_020106_Hypp_2487	Spur_001688_Drd2L_8	Spur_001840_Spur_001840	Spur_020935_Gpr1L_9	Spur_000140_Sst5L	Spur_017812_Hypp_2356	Spur_027201_Spur_027201	

HG_17545	
Hsap_Ensmbl0146067_family_with_sequence_similarity_193_member_B_Source_HGNC_Symbol_Acc_25524_FAM193B	
Drer_079512_family_with_sequence_similarity_193_member_B_Source_ZFIN_Acc_ZDB_GENE_111102_1_fam193b	

HG_7596	
Spur_021083_Fn3f_59	Spur_010823_Rptp_mu	Spur_013607_Rptpd	Spur_000748_Fn3_12	Spur_025759_Rptpd_fn3r	Spur_027441_Tie1L_9	Spur_004830_Tie2L_4	Spur_009637_Fn3_Egff_20	Spur_022405_Tie1_2L	Spur_010184_TekL_1	Spur_016493_Fn3_Egf_Ig_1	Spur_004018_Fn3_Egff_16	Spur_017783_Spur_017783	Spur_002801_Fn3f_21	Spur_023738_Fn3f_49	Spur_013927_Fn3_Igf_22	Spur_022580_Fn3f_50	Spur_011337_Fn3f_25	Spur_021082_Fn3f_57	Spur_022764_Fn3f_32	Spur_017782_Hypp_2355	Spur_027439_PtprtL	Spur_014891_Hypp_2177	Spur_004829_Hypp_1547	Spur_021268_Fn3f_30	Spur_021011_Fn3f_68	
Smim_13944_PREDICTED_similar_to_reverse_transcriptase_like_protein_Strongylocentrotus_purpuratus_gi_115963747_ref_XP_001185059_2e_04_45_8	

HG_23022	
Spur_018009_AnpepL	Spur_023696_Spur_023696	Spur_004968_Spur_004968	

HG_20382	
Hsap_Ensmbl0225921_nucleolar_protein_7_27kDa_Source_HGNC_Symbol_Acc_21040_NOL7	
Drer_075795_nucleolar_protein_7_Source_ZFIN_Acc_ZDB_GENE_030131_9100_nol7	

HG_11952	
Hsap_Ensmbl0087884_adipogenesis_associated_Mth938_domain_containing_Source_HGNC_Symbol_Acc_30205_AAMDC	
Drer_028435_adipogenesis_associated_Mth938_domain_containing_Source_ZFIN_Acc_ZDB_GENE_050522_64_aamdc	
Sman_210910	

HG_13069	
Spur_028607_Bpr	
Smim_51090_Apoptosis_regulator_BAX_Lepeophtheirus_salmonis_gi_290462067_gb_ADD24081_2e_24_107	Smim_40744_ataxin_10_putative_Ixodes_scapularis_gi_241758361_ref_XP_002401807_2e_17_89_0	Smim_3637_ataxin_10_putative_Ixodes_scapularis_gi_241758361_ref_XP_002401807_3e_12_72_4	

HG_11542	
Spur_003285_Sea_Egf_2	Spur_009607_Oit3L	Spur_015197_Hypp_108	Spur_017657_Sea_Egf	Spur_002342_Spur_002342	Spur_006884_Sea_Egf_3	Spur_012013_Hypp_2011	Spur_009543_Hypp_580	Spur_024147_Hypp_1108	Spur_022251_Spur_022251	Spur_026760_Hypp_2867	Spur_002597_Hypp_1404	

HG_11301	
This group of homology does not contain any annotated genome

HG_6542	
Hsap_Ensmbl0112619_peripherin_2_retinal_degeneration_slow_Source_HGNC_Symbol_Acc_9942_PRPH2	
Cgig_15731_Rod_outer_segment_membrane_protein_1_Source_UniProtKB_TrEMBL_Acc_K1QFM3	
Drer_026926_retinal_outer_segment_membrane_protein_1b_Source_ZFIN_Acc_ZDB_GENE_040426_1073_rom1b	Drer_019752_retinal_outer_segment_membrane_protein_1a_Source_ZFIN_Acc_ZDB_GENE_040426_1765_rom1a	Drer_038018_peripherin_2a_retinal_degeneration_slow_Source_ZFIN_Acc_ZDB_GENE_000616_8_prph2a	Drer_014840_peripherin_2b_retinal_degeneration_slow_Source_ZFIN_Acc_ZDB_GENE_000616_9_prph2b	Drer_013134_Uncharacterized_protein_Source_UniProtKB_TrEMBL_Acc_E7F4U2_CABZ01071407_1	Drer_021345_peripherin_2_like_Source_ZFIN_Acc_ZDB_GENE_041001_147_prph2l	
Spur_022411_Ttrspn_17	

HG_9396	
Hsap_Ensmbl0182923_centrosomal_protein_63kDa_Source_HGNC_Symbol_Acc_25815_CEP63	Hsap_Ensmbl0165325_coiled_coil_domain_containing_67_Source_HGNC_Symbol_Acc_26344_CCDC67	
Cgig_22702_Centrosomal_protein_of_63_kDa_Source_UniProtKB_TrEMBL_Acc_K1RA94	
Drer_056862_centrosomal_protein_63_Source_ZFIN_Acc_ZDB_GENE_040426_1154_cep63	

HG_34086	
Drer_088432_si_dkey_162h11_3_Source_ZFIN_Acc_ZDB_GENE_121214_324_si_dkey_162h11_3	

HG_9179	
Hsap_Ensmbl0112208_BCL2_associated_athanogene_2_Source_HGNC_Symbol_Acc_938_BAG2	
Dmel_0036505_CG7945	
Cgig_24149_BAG_family_molecular_chaperone_regulator_2_Source_UniProtKB_TrEMBL_Acc_K1QHD5	
Cele_006760_unc_23_Protein_UNC_23_isoform_c_Source_RefSeq_mRNA_Acc_NM_001028840	
Drer_035005_BCL2_associated_athanogene_2_Source_ZFIN_Acc_ZDB_GENE_040426_1399_bag2	
Spur_011399_Bag2	
Smim_38439_PREDICTED_BAG_family_molecular_chaperone_regulator_like_Sus_scrofa_gi_311260217_ref_XP_003128384_4e_19_86_3	
Hsap_Ensmbl0112208_BCL2_associated_athanogene_2_Source_HGNC_Symbol_Acc_938_BAG2	Drer_035005_BCL2_associated_athanogene_2_Source_ZFIN_Acc_ZDB_GENE_040426_1399_bag2	

HG_5265	
Hsap_Ensmbl0015592_stathmin_like_4_Source_HGNC_Symbol_Acc_16078_STMN4	Hsap_Ensmbl0104435_stathmin_like_2_Source_HGNC_Symbol_Acc_10577_STMN2	Hsap_Ensmbl0197457_stathmin_like_3_Source_HGNC_Symbol_Acc_15926_STMN3	Hsap_Ensmbl0117632_stathmin_1_Source_HGNC_Symbol_Acc_6510_STMN1	
Dmel_0051641_stai_stathmin_Source_FlyBase_0051641	
Cgig_03420_Stathmin_3_Source_UniProtKB_TrEMBL_Acc_K1PS63	Cgig_22430_Stathmin_Source_UniProtKB_TrEMBL_Acc_K1QY21	
Drer_033234_stathmin_like_2a_Source_ZFIN_Acc_ZDB_GENE_041010_85_stmn2a	Drer_070537_stathmin_like_2b_Source_ZFIN_Acc_ZDB_GENE_050522_207_stmn2b	Drer_033655_stathmin_1b_Source_ZFIN_Acc_ZDB_GENE_050417_397_stmn1b	Drer_043932_stathmin_like_4_like_Source_ZFIN_Acc_ZDB_GENE_040718_301_stmn4l	Drer_038465_stathmin_like_3_Source_ZFIN_Acc_ZDB_GENE_081124_2_stmn3	Drer_004169_stathmin_1a_Source_ZFIN_Acc_ZDB_GENE_031006_14_stmn1a	
Spur_004713_Stmn1_Stathmin_Source_UniProtKB_TrEMBL_Acc_H3HSQ2	
Smim_27865_AF202989_STATHMIN_13_partial_Drosophila_melanogaster_gi_11493742_gb_AAG35632_AF202989_4e_28_111	Smim_32907_PREDICTED_similar_to_stathmin_Tribolium_castaneum_gi_91083957_ref_XP_975021_6e_30_124	

HG_23824	
Hsap_Ensmbl0224531_small_integral_membrane_protein_13_Source_HGNC_Symbol_Acc_27356_SMIM13	
Dmel_0259932_CG42455	
Drer_076744_small_integral_membrane_protein_13_Source_HGNC_Symbol_Acc_27356_SMIM13_1_of_2	
Hsap_Ensmbl0224531_small_integral_membrane_protein_13_Source_HGNC_Symbol_Acc_27356_SMIM13	Drer_076744_small_integral_membrane_protein_13_Source_HGNC_Symbol_Acc_27356_SMIM13_1_of_2	Smim_80190_UPF0766_protein_C6orf228_homolog_Danio_rerio_gi_207442672_ref_NP_001129051_0_001_41_2	

HG_5177	
Hsap_Ensmbl0198178_C_type_lectin_domain_family_4_member_C_Source_HGNC_Symbol_Acc_13258_CLEC4C	Hsap_Ensmbl0261180_C_type_lectin_domain_family_5_member_A_Source_HGNC_Symbol_Acc_2054_CLEC5A	Hsap_Ensmbl0197992_C_type_lectin_domain_family_9_member_A_Source_HGNC_Symbol_Acc_26705_CLEC9A	Hsap_Ensmbl0139187_killer_cell_lectin_like_receptor_subfamily_G_member_1_Source_HGNC_Symbol_Acc_6380_KLRG1	Hsap_Ensmbl0256797_killer_cell_lectin_like_receptor_subfamily_F_member_2_Source_HGNC_Symbol_Acc_37646_KLRF2	Hsap_Ensmbl0111796_killer_cell_lectin_like_receptor_subfamily_B_member_1_Source_HGNC_Symbol_Acc_6373_KLRB1	Hsap_Ensmbl0188393_C_type_lectin_domain_family_2_member_A_Source_HGNC_Symbol_Acc_24191_CLEC2A	Hsap_Ensmbl0236279_C_type_lectin_domain_family_2_member_L_Source_HGNC_Symbol_Acc_21969_CLEC2L	Hsap_Ensmbl0187912_C_type_lectin_domain_family_17_member_A_Source_HGNC_Symbol_Acc_34520_CLEC17A	Hsap_Ensmbl0110848_CD69_molecule_Source_HGNC_Symbol_Acc_1694_CD69	Hsap_Ensmbl0110852_C_type_lectin_domain_family_2_member_B_Source_HGNC_Symbol_Acc_2053_CLEC2B	Hsap_Ensmbl0069493_C_type_lectin_domain_family_2_member_D_Source_HGNC_Symbol_Acc_14351_CLEC2D	Hsap_Ensmbl0258227_C_type_lectin_domain_family_5_member_A_Source_HGNC_Symbol_Acc_2054_CLEC5A	
Spur_002697_Clect_6	

HG_1263	
This group of homology does not contain any annotated genome

HG_22639	
This group of homology does not contain any annotated genome

HG_27311	
Smim_77447_TPA_inf_hypothetical_conserved_protein_1989_Amblyomma_variegatum_gi_325302840_tpg_DAA34444_7e_17_77_4	Smim_17750_TPA_inf_hypothetical_conserved_protein_1989_Amblyomma_variegatum_gi_325302840_tpg_DAA34444_5e_05_45_4	

HG_64691	
This group of homology does not contain any annotated genome

HG_22534	
This group of homology does not contain any annotated genome

HG_56972	
This group of homology does not contain any annotated genome

HG_12919	
This group of homology does not contain any annotated genome

HG_16478	
Cgig_25005	
Smim_68208_PREDICTED_hypothetical_protein_Saccoglossus_kowalevskii_gi_291226560_ref_XP_002733268_6e_05_49_3	

HG_14710	
Cgig_13868	

HG_11934	
Hsap_Ensmbl0035720_signal_transducing_adaptor_family_member_1_Source_HGNC_Symbol_Acc_24133_STAP1	Hsap_Ensmbl0178078_signal_transducing_adaptor_family_member_2_Source_HGNC_Symbol_Acc_30430_STAP2	
Drer_092810_signal_transducing_adaptor_family_member_2a_Source_ZFIN_Acc_ZDB_GENE_030131_5383_stap2a	Drer_043281_signal_transducing_adaptor_family_member_2b_Source_ZFIN_Acc_ZDB_GENE_040426_2540_stap2b	
Spur_025790_Brdg1	

HG_20195	
This group of homology does not contain any annotated genome

HG_10749	
Drer_087392_Uncharacterized_protein_Source_UniProtKB_TrEMBL_Acc_E7F017_CU929143_1	

HG_8125	
Hsap_Ensmbl0244462_RNA_binding_motif_protein_12_Source_HGNC_Symbol_Acc_9898_RBM12	Hsap_Ensmbl0183808_RNA_binding_motif_protein_12B_Source_HGNC_Symbol_Acc_32310_RBM12B	
Dmel_0035235_CG7879	
Cele_013703_Y106G6D_7_Protein_Y106G6D_7_Y106G6D_7_mRNA_complete_cds_Source_RefSeq_mRNA_Acc_NM_060270	Cele_017761_F23H11_6_Protein_F23H11_6_F23H11_6_mRNA_complete_cds_Source_RefSeq_mRNA_Acc_NM_064892	
Drer_055889_RNA_binding_motif_protein_12B_Source_HGNC_Symbol_Acc_32310_RBM12B_1_of_2	
Smim_46057_RNA_binding_motif_protein_12_Homo_sapiens_gi_150439332_emb_CAO72112_4e_27_118	
Sman_129950_Rna_binding_protein_12_Sh3_ww_domain_anchor_protein_in_the_nucleus_Swan_putative_Source_UniProtKB_TrEMBL_Acc_G4LZ44	
Gsal_11053_rna_binding_protein_12	

HG_11660	
Hsap_Ensmbl0174132_family_with_sequence_similarity_174_member_A_Source_HGNC_Symbol_Acc_24943_FAM174A	
Dmel_0033232_CG12159	
Spur_015082_Spur_015082	
Smim_50391_PREDICTED_membrane_protein_FAM174B_Xenopus_Silurana_tropicalis_gi_301607523_ref_XP_002933354_5e_07_53_9	

HG_41929	
This group of homology does not contain any annotated genome

HG_11186	
Dmel_0052644_Mur11Da_Mucin_related_11Da_Source_FlyBase_0052644	
Cgig_04442	Cgig_23910	Cgig_06890	

HG_9984	
Cgig_08761	

HG_7112	
Hsap_Ensmbl0106591_mitochondrial_ribosomal_protein_L32_Source_HGNC_Symbol_Acc_14035_MRPL32	
Dmel_0039835_mRpL32_mitochondrial_ribosomal_protein_L32_Source_FlyBase_0039835	
Cgig_00074_39S_ribosomal_protein_L32_mitochondrial_Source_UniProtKB_TrEMBL_Acc_K1P224	
Cele_016249_mrpl_32_Protein_MRPL_32_mrpl_32_mRNA_complete_cds_Source_RefSeq_mRNA_Acc_NM_066469	
Drer_060489_mitochondrial_ribosomal_protein_L32_Source_ZFIN_Acc_ZDB_GENE_060825_188_mrpl32	
Spur_009548_Spur_009548	
Smim_27235_mitochondrial_50S_ribosomal_protein_L32_putative_Pediculus_humanus_corporis_gi_242011675_ref_XP_002426573_1e_20_89_4	
Sman_122490	
Gsal_9407_mitochondrial_ribosomal_protein_l32	

HG_7024	
Spur_004496_Rrp22	
Sman_147260_Ras_like_family_Source_UniProtKB_TrEMBL_Acc_G4VCN4	
Gsal_15064_ras_like_protein_family_member_10b	Gsal_12926_ras_family_member_b_like	

HG_33831	
Cgig_24241	
Spur_011679_Spur_011679	

HG_5853	
Hsap_Ensmbl0124151_nuclear_receptor_coactivator_3_Source_HGNC_Symbol_Acc_7670_NCOA3	Hsap_Ensmbl0084676_nuclear_receptor_coactivator_1_Source_HGNC_Symbol_Acc_7668_NCOA1	Hsap_Ensmbl0140396_nuclear_receptor_coactivator_2_Source_HGNC_Symbol_Acc_7669_NCOA2	
Dmel_0041092_tai_taiman_Source_FlyBase_0041092	
Cgig_25885_Nuclear_receptor_coactivator_1_Source_UniProtKB_TrEMBL_Acc_K1QHN7	
Drer_077404_nuclear_receptor_coactivator_3_Source_ZFIN_Acc_ZDB_GENE_051107_8_ncoa3	Drer_018257_nuclear_receptor_coactivator_1_Source_ZFIN_Acc_ZDB_GENE_041001_175_ncoa1	Drer_017929_nuclear_receptor_coactivator_2_Source_ZFIN_Acc_ZDB_GENE_010406_3_ncoa2	
Spur_021430_Ncoa	
Smim_6938_nuclear_receptor_coactivator_putative_Ixodes_scapularis_gi_241244650_ref_XP_002402360_2e_100_362	Smim_22756_nuclear_receptor_coactivator_putative_Ixodes_scapularis_gi_241244650_ref_XP_002402360_2e_155_502	

HG_26895	
Gsal_4466_eukaryotic_translation_initiation_factor_3_subunit_j_like	

HG_27534	
Cgig_22667	

HG_9726	
Cgig_07652	Cgig_06794	Cgig_27368	Cgig_27367	
Spur_024689_Hypp_1123	Spur_024684_Hypp_1122	

HG_19887	
Hsap_Ensmbl0185187_single_immunoglobulin_and_toll_interleukin_1_receptor_TIR_domain_Source_HGNC_Symbol_Acc_30575_SIGIRR	
Drer_062204_single_immunoglobulin_and_toll_interleukin_1_receptor_TIR_domain_Source_ZFIN_Acc_ZDB_GENE_080303_3_sigirr	

HG_31420	
Drer_092556_si_ch211_214j8_12_Source_ZFIN_Acc_ZDB_GENE_060526_102_si_ch211_214j8_12	

HG_17814	
Hsap_Ensmbl0120458_Myb_SANT_like_DNA_binding_domain_containing_2_Source_HGNC_Symbol_Acc_26266_MSANTD2	
Drer_079474_Myb_SANT_like_DNA_binding_domain_containing_2_Source_HGNC_Symbol_Acc_26266_MSANTD2	
Smim_2388_uncharacterized_protein_C11orf61_homolog_Gallus_gallus_gi_157954045_ref_NP_001103256_6e_12_71_6	

HG_19477	
This group of homology does not contain any annotated genome

HG_27260	
This group of homology does not contain any annotated genome

HG_17509	
Cgig_03286_Serine_threonine_protein_kinase_Nek1_Source_UniProtKB_TrEMBL_Acc_K1RMK7	

HG_23227	
Cgig_17505	

HG_20587	
Spur_015063_Hypp_2184	

HG_14628	
Spur_000628_Ankrd53	

HG_22483	
Spur_028594_Spur_028594	Spur_018239_Spur_018239	Spur_026480_Spur_026480	Spur_018613_Spur_018613	

HG_7694	
Dmel_0005771_noc_no_ocelli_Source_FlyBase_0005771	Dmel_0004858_elB_elbow_B_Source_FlyBase_0004858	
Cgig_04588_Zinc_finger_protein_Noc_Source_UniProtKB_TrEMBL_Acc_K1QHN5	Cgig_04589	
Spur_010405_Znf503	
Smim_11275_zinc_finger_protein_putative_Ixodes_scapularis_gi_241238531_ref_XP_002401377_1e_62_222	Smim_55494_zinc_finger_protein_putative_Ixodes_scapularis_gi_241238531_ref_XP_002401377_2e_69_229	

HG_16355	
Cgig_00942_D_2_dopamine_receptor_Source_UniProtKB_TrEMBL_Acc_K1PLP7	Cgig_05342	
Spur_021176_Adrb2L_13	

HG_18082	
Cgig_11542	
Spur_025976_Spur_025976	
Smim_76420_neogenin_putative_Ixodes_scapularis_gi_241837595_ref_XP_002415183_4e_08_52_8	Smim_76428_76428	

HG_11883	
Cgig_27884	
Drer_069328_si_dkey_12e7_1_Source_ZFIN_Acc_ZDB_GENE_050419_173_si_dkey_12e7_1	
Spur_017166_Spur_017166	

HG_14049	
Cgig_05515	Cgig_21139	
Spur_019429_Spur_019429	Spur_023622_Spur_023622	Spur_020524_Spur_020524	Spur_023977_Hypp_2701	Spur_025444_Spur_025444	Spur_014394_Hypp_2146	Spur_004373_Spur_004373	Spur_012966_Spur_012966	

HG_12289	
Hsap_Ensmbl0111639_mitochondrial_ribosomal_protein_L51_Source_HGNC_Symbol_Acc_14044_MRPL51	
Drer_041340_mitochondrial_ribosomal_protein_L51_Source_HGNC_Symbol_Acc_14044_MRPL51	
Spur_026937_Spur_026937	
Smim_16710_39S_ribosomal_protein_L51_putative_Ixodes_scapularis_gi_241292208_ref_XP_002407212_1e_26_106	

HG_13169	
Hsap_Ensmbl0048405_zinc_finger_protein_800_Source_HGNC_Symbol_Acc_27267_ZNF800	
Dmel_0037379_CG10979	
Drer_039843_zinc_finger_protein_800b_Source_ZFIN_Acc_ZDB_GENE_040426_1166_znf800b	Drer_004594_zinc_finger_protein_800a_Source_ZFIN_Acc_ZDB_GENE_041008_151_znf800a	

HG_44654	
This group of homology does not contain any annotated genome

HG_14080	
Cgig_14584	
Smim_46663_hypothetical_protein_IscW_ISCW010187_Ixodes_scapularis_gi_241625221_ref_XP_002409412_2e_05_50_8	

HG_46245	
Smim_38048_AGAP001817_PA_Anopheles_gambiae_str_PEST_gi_333469956_gb_EAU75621_0_007_39_3	

HG_10352	
Dmel_0050404_Tango11_Transport_and_Golgi_organization_11_Source_FlyBase_0050404	
Spur_005835_Spur_005835	
Smim_63897_PREDICTED_similar_to_N_acetyl_glucosamine_6_phosphate_isomerase_Tribolium_castaneum_gi_91083569_ref_XP_967824_2e_20_92_8	

HG_6552	
Hsap_Ensmbl0179292_transmembrane_protein_151A_Source_HGNC_Symbol_Acc_28497_TMEM151A	Hsap_Ensmbl0178233_transmembrane_protein_151B_Source_HGNC_Symbol_Acc_21315_TMEM151B	Hsap_Ensmbl0272442_RP11_444E17_6	
Cgig_25224	
Cele_014210_ZK1067_4_Protein_ZK1067_4_ZK1067_4_mRNA_complete_cds_Source_RefSeq_mRNA_Acc_NM_063562	
Drer_060034_transmembrane_protein_151B_Source_ZFIN_Acc_ZDB_GENE_070820_12_tmem151b	Drer_079878_si_ch73_387g8_1_Source_ZFIN_Acc_ZDB_GENE_131125_107_si_ch73_387g8_1	Drer_079908_transmembrane_protein_151A_Source_ZFIN_Acc_ZDB_GENE_091118_118_tmem151a	Drer_078627_si_dkey_13p1_4_Source_ZFIN_Acc_ZDB_GENE_131127_57_si_dkey_13p1_4	Drer_077986_transmembrane_protein_151A_Source_HGNC_Symbol_Acc_28497_TMEM151A_1_of_2	
Spur_011448_Tmem151bL	
Smim_82327_transmembrane_protein_151B_putative_Ixodes_scapularis_gi_241626283_ref_XP_002407891_9e_41_145	Smim_21743_PREDICTED_LOW_QUALITY_PROTEIN_transmembrane_protein_151B_like_Ailuropoda_melanoleuca_gi_301762488_ref_XP_002916727_2e_29_123	
Gsal_4284_transmembrane_protein_151b	

HG_10111	
Hsap_Ensmbl0105370_lens_intrinsic_membrane_protein_2_19kDa_Source_HGNC_Symbol_Acc_6610_LIM2	Hsap_Ensmbl0160318_claudin_domain_containing_2_Source_HGNC_Symbol_Acc_28511_CLDND2	Hsap_Ensmbl0269403_Uncharacterized_protein_Source_UniProtKB_TrEMBL_Acc_M0QXX7_CTD_2616J11_11	
Drer_041295_lens_intrinsic_membrane_protein_2_5_Source_ZFIN_Acc_ZDB_GENE_050320_94_lim2_5	Drer_015445_lens_intrinsic_membrane_protein_2_4_Source_ZFIN_Acc_ZDB_GENE_040718_104_lim2_4	Drer_068974_lens_intrinsic_membrane_protein_2_1_Source_ZFIN_Acc_ZDB_GENE_050522_398_lim2_1	Drer_037402_lens_intrinsic_membrane_protein_2_3_Source_ZFIN_Acc_ZDB_GENE_040718_327_lim2_3	Drer_059015_lens_intrinsic_membrane_protein_2_2_Source_ZFIN_Acc_ZDB_GENE_060124_1_lim2_2	

HG_34934	
This group of homology does not contain any annotated genome

HG_44380	
Spur_004514_Hypp_1532	

HG_34629	
This group of homology does not contain any annotated genome

HG_45260	
This group of homology does not contain any annotated genome

HG_34660	
This group of homology does not contain any annotated genome

HG_31884	
This group of homology does not contain any annotated genome

HG_32049	
This group of homology does not contain any annotated genome

HG_9453	
Hsap_Ensmbl0065809_family_with_sequence_similarity_107_member_B_Source_HGNC_Symbol_Acc_23726_FAM107B	Hsap_Ensmbl0168309_family_with_sequence_similarity_107_member_A_Source_HGNC_Symbol_Acc_30827_FAM107A	
Cgig_28134	
Drer_026865_family_with_sequence_similarity_107_member_B_Source_ZFIN_Acc_ZDB_GENE_031030_12_fam107b	Drer_059399_Uncharacterized_protein_Source_UniProtKB_TrEMBL_Acc_E7F986_CR318593_1	Drer_086300_family_with_sequence_similarity_107_member_A_Source_HGNC_Symbol_Acc_30827_FAM107A	Drer_075540_Uncharacterized_protein_Source_UniProtKB_TrEMBL_Acc_E7F0Q2_BX649498_2	Drer_079869_si_ch211_218o21_4_Source_ZFIN_Acc_ZDB_GENE_081104_178_si_ch211_218o21_4	Drer_078917_zgc_195245_Source_ZFIN_Acc_ZDB_GENE_081022_200_zgc_195245	

HG_64960	
This group of homology does not contain any annotated genome

HG_34081	
This group of homology does not contain any annotated genome

HG_23586	
Hsap_Ensmbl0203756_transmembrane_protein_244_Source_HGNC_Symbol_Acc_21571_TMEM244	
Drer_043847_transmembrane_protein_244_Source_ZFIN_Acc_ZDB_GENE_040724_54_tmem244	

HG_23209	
Spur_021177_Spur_021177	

HG_21618	
Spur_020770_Gen1L	

HG_20569	
Spur_027187_Hypp_2892	

HG_20328	
Dmel_0013983_imd_immune_deficiency_Source_FlyBase_0013983	

HG_8264	
Drer_059032_Uncharacterized_protein_Source_UniProtKB_TrEMBL_Acc_H9GXJ2_CABZ01074888_1	Drer_092031_Uncharacterized_protein_Source_UniProtKB_TrEMBL_Acc_E9QI35_CU855820_2	Drer_074106_Uncharacterized_protein_Source_UniProtKB_TrEMBL_Acc_F1RDP1_BX323882_2	Drer_076139_si_dkey_71p21_13_Source_ZFIN_Acc_ZDB_GENE_090313_327_si_dkey_71p21_13	Drer_057886_Uncharacterized_protein_Source_UniProtKB_TrEMBL_Acc_F1RDV8_BX901922_1	Drer_069622_Uncharacterized_protein_Source_UniProtKB_TrEMBL_Acc_F1Q762_AL935044_1	Drer_069620_Uncharacterized_protein_Source_UniProtKB_TrEMBL_Acc_E7F8N4_BX323882_1	Drer_095381_Uncharacterized_protein_Source_UniProtKB_TrEMBL_Acc_F1QBL4_CR382337_2	Drer_007787_zgc_112965_Source_ZFIN_Acc_ZDB_GENE_050522_10_zgc_112965	Drer_069626_Uncharacterized_protein_Source_UniProtKB_TrEMBL_Acc_E7F8N3_CU855820_1	Drer_097468_si_ch73_1f23_1_Source_ZFIN_Acc_ZDB_GENE_131120_115_si_ch73_1f23_1	Drer_069625_Uncharacterized_protein_Source_UniProtKB_TrEMBL_Acc_F1Q761_CR382337_1	Drer_089208_Uncharacterized_protein_Source_UniProtKB_TrEMBL_Acc_E7EZV3_CABZ01055343_4	Drer_091661_Uncharacterized_protein_Source_UniProtKB_TrEMBL_Acc_H9GYS2_CABZ01074886_1	Drer_088829_Uncharacterized_protein_Source_UniProtKB_TrEMBL_Acc_E7F530_CU062482_1	Drer_087751_Uncharacterized_protein_Source_UniProtKB_TrEMBL_Acc_F1QBV2_CU210890_1	Drer_088324_Uncharacterized_protein_Source_UniProtKB_TrEMBL_Acc_E7F6J1_CABZ01055343_2	Drer_086932_Uncharacterized_protein_Source_UniProtKB_TrEMBL_Acc_F1QL22_BX470224_1	Drer_087523_Uncharacterized_protein_Source_UniProtKB_TrEMBL_Acc_F1QWT1_BX470224_2	Drer_087737_Uncharacterized_protein_Source_UniProtKB_TrEMBL_Acc_E7F5I6_CABZ01113191_1	Drer_096854_si_ch1073_144j5_2_Source_ZFIN_Acc_ZDB_GENE_131126_28_si_ch1073_144j5_2	

HG_12914	
This group of homology does not contain any annotated genome

HG_22055	
Hsap_Ensmbl0109881_coiled_coil_domain_containing_34_Source_HGNC_Symbol_Acc_25079_CCDC34	

HG_11729	
Dmel_0036742_CG7497	
Spur_020587_Ptger3	
Smim_81918_PREDICTED_prostaglandin_E2_receptor_EP4_subtype_like_Apis_mellifera_gi_328792131_ref_XP_001120030_5e_23_100	Smim_70294_PREDICTED_prostaglandin_E2_receptor_EP4_subtype_like_Apis_mellifera_gi_328792131_ref_XP_001120030_2e_35_135	Smim_70296_PREDICTED_prostaglandin_E2_receptor_EP4_subtype_like_Apis_mellifera_gi_328792131_ref_XP_001120030_3e_11_65_9	Smim_70297_Prostaglandin_E2_receptor_EP4_subtype_Harpegnathos_saltator_gi_307199541_gb_EFN80142_7e_05_48_5	

HG_3758	
Hsap_Ensmbl0103888_KIAA1199_Source_HGNC_Symbol_Acc_29213_KIAA1199	Hsap_Ensmbl0135048_transmembrane_protein_2_Source_HGNC_Symbol_Acc_11869_TMEM2	
Cgig_27649_Transmembrane_protein_2_Source_UniProtKB_TrEMBL_Acc_K1QC76	Cgig_27650_Transmembrane_protein_2_Source_UniProtKB_TrEMBL_Acc_K1QK92	Cgig_15182_Transmembrane_protein_2_Source_UniProtKB_TrEMBL_Acc_K1PJF5	Cgig_26658_Transmembrane_protein_2_Source_UniProtKB_TrEMBL_Acc_K1RA63	Cgig_03099	Cgig_12882	Cgig_27651_Transmembrane_protein_2_Source_UniProtKB_TrEMBL_Acc_K1QRR2	
Drer_039881_Uncharacterized_protein_Source_UniProtKB_TrEMBL_Acc_E7F291_BX897684_1	Drer_061600_transmembrane_protein_2_Source_ZFIN_Acc_ZDB_GENE_030131_2179_tmem2	Drer_089816_KIAA1199_Source_HGNC_Symbol_Acc_29213_KIAA1199_2_of_2	

HG_10608	
Cgig_07309	

HG_8135	
Cgig_00343	Cgig_26492	Cgig_13771	

HG_14062	
Hsap_Ensmbl0170011_myosin_VIIA_and_Rab_interacting_protein_Source_HGNC_Symbol_Acc_19156_MYRIP	Hsap_Ensmbl0168314_myelin_associated_oligodendrocyte_basic_protein_Source_HGNC_Symbol_Acc_7189_MOBP	
Drer_038814_myosin_VIIA_and_Rab_interacting_protein_Source_ZFIN_Acc_ZDB_GENE_080123_1_myrip	Drer_075706_myosin_VIIA_and_Rab_interacting_protein_Source_HGNC_Symbol_Acc_19156_MYRIP_2_of_2	
Spur_013358_Serrp9	

HG_44531	
This group of homology does not contain any annotated genome

HG_48090	
Spur_027958_Hypp_2924	Spur_013946_Spur_013946	

HG_41891	
This group of homology does not contain any annotated genome

HG_33867	
This group of homology does not contain any annotated genome

HG_41345	
Gsal_14807_anopheles_gambiae_pest_agap012555_pa	

HG_33931	
This group of homology does not contain any annotated genome

HG_26618	
This group of homology does not contain any annotated genome

HG_21977	
Gsal_4434_hypothetical_protein	

HG_28104	
Spur_010987_Ercc6L	
Smim_26563_PREDICTED_similar_to_excision_repair_protein_Strongylocentrotus_purpuratus_gi_72046833_ref_XP_781547_3e_27_120	

HG_446	
Cgig_02186	Cgig_05011	Cgig_27565	Cgig_17769	Cgig_23614	
Smim_39148_reverse_transcriptase_family_protein_Trichinella_spiralis_gi_339258390_ref_XP_003369381_0_004_40_4	

HG_9607	
Cgig_09068_Sodium_dependent_glucose_transporter_1_Source_UniProtKB_TrEMBL_Acc_K1QDJ2	

HG_23399	
This group of homology does not contain any annotated genome

HG_26175	
Cgig_06842_Mitogen_activated_protein_kinase_kinase_kinase_7_Source_UniProtKB_TrEMBL_Acc_K1PV09	

HG_23632	
This group of homology does not contain any annotated genome

HG_27191	
Spur_004306_Hypp_411	Spur_028055_Spur_028055	

HG_65107	
This group of homology does not contain any annotated genome

HG_17576	
This group of homology does not contain any annotated genome

HG_8723	
Hsap_Ensmbl0163449_transmembrane_protein_169_Source_HGNC_Symbol_Acc_25130_TMEM169	
Dmel_0037849_CG4596	
Drer_078762_Uncharacterized_protein_Source_UniProtKB_TrEMBL_Acc_E7EZZ8_CR339053_3	Drer_027131_transmembrane_protein_169_Source_ZFIN_Acc_ZDB_GENE_090107_1_tmem169	
Spur_001612_Tmem169	
Smim_46635_AGAP002899_PA_Anopheles_gambiae_str_PEST_gi_333467829_gb_EAA07567_5_4e_29_122	

HG_23294	
Cgig_23703	
Smim_7859_hypothetical_protein_G5I_14077_Acromyrmex_echinatior_gi_332017091_gb_EGI57890_8e_05_49_7	

HG_23053	
Cgig_04027_Epithelial_stromal_interaction_protein_1_Source_UniProtKB_TrEMBL_Acc_K1Q2D8	
Spur_003662_Hypp_1468	

HG_16214	
This group of homology does not contain any annotated genome

HG_12453	
Dmel_0029002_miple2_miple2_Source_FlyBase_0029002	Dmel_0027111_miple_miple_Source_FlyBase_0027111	
Cgig_15395	
Spur_016397_Hypp_2259	
Smim_28908_TPA_inf_hypothetical_conserved_protein_327_Amblyomma_variegatum_gi_325303578_tpg_DAA34228_2e_37_136	

HG_39916	
Smim_25178_PREDICTED_cyclin_dependent_kinase_inhibitor_like_Anolis_carolinensis_gi_327271255_ref_XP_003220403_6e_08_55_5	

HG_43802	
This group of homology does not contain any annotated genome

HG_6650	
Hsap_Ensmbl0260320_zinc_finger_protein_385C_Source_HGNC_Symbol_Acc_33722_ZNF385C	Hsap_Ensmbl0187595_zinc_finger_protein_385C_Source_HGNC_Symbol_Acc_33722_ZNF385C	Hsap_Ensmbl0144331_zinc_finger_protein_385B_Source_HGNC_Symbol_Acc_26332_ZNF385B	Hsap_Ensmbl0151789_zinc_finger_protein_385D_Source_HGNC_Symbol_Acc_26191_ZNF385D	Hsap_Ensmbl0161642_zinc_finger_protein_385A_Source_HGNC_Symbol_Acc_17521_ZNF385A	
Drer_006065_zinc_finger_protein_385B_Source_ZFIN_Acc_ZDB_GENE_030616_154_znf385b	Drer_058154_zinc_finger_protein_385C_Source_ZFIN_Acc_ZDB_GENE_091112_1_znf385c	Drer_086162_zinc_finger_protein_385D_Source_HGNC_Symbol_Acc_26191_ZNF385D	Drer_009899_zinc_finger_protein_385A_Source_ZFIN_Acc_ZDB_GENE_090313_255_znf385a	
Smim_16893_Zinc_finger_protein_346_Camponotus_floridanus_gi_307183147_gb_EFN70064_2e_18_91_7	
Gsal_8269_jaz_protein	

HG_43159	
Spur_000570_Hypp_308	

HG_2296	
Hsap_Ensmbl0248458_Uncharacterized_protein_Source_UniProtKB_TrEMBL_Acc_F5H5J5_AL139147_1	
Drer_087038_Uncharacterized_protein_Source_UniProtKB_TrEMBL_Acc_E7EYM1_CU694254_1	Drer_086420_Uncharacterized_protein_Source_UniProtKB_TrEMBL_Acc_E7F4C8_CABZ01046949_1	Drer_088493_si_ch211_149k12_3_Source_ZFIN_Acc_ZDB_GENE_131127_504_si_ch211_149k12_3	Drer_087367_Uncharacterized_protein_Source_UniProtKB_TrEMBL_Acc_E7FDP5_AL953847_1	Drer_076494_Uncharacterized_protein_Source_UniProtKB_TrEMBL_Acc_E7FFR6_CR931813_1	Drer_086783_Uncharacterized_protein_Source_UniProtKB_TrEMBL_Acc_E7EYS7_BX640547_1	Drer_090265_Uncharacterized_protein_Source_UniProtKB_TrEMBL_Acc_E7EZ10_BX465203_3	Drer_091334_Uncharacterized_protein_Source_UniProtKB_TrEMBL_Acc_E7F0J1_BX511252_1	Drer_087589_Uncharacterized_protein_Source_UniProtKB_TrEMBL_Acc_E7F3G4_CR855327_1	

HG_33985	
This group of homology does not contain any annotated genome

HG_31848	
This group of homology does not contain any annotated genome

HG_31912	
This group of homology does not contain any annotated genome

HG_41053	
This group of homology does not contain any annotated genome

HG_4998	
Hsap_Ensmbl0183723_CKLF_like_MARVEL_transmembrane_domain_containing_4_Source_HGNC_Symbol_Acc_19175_CMTM4	
Dmel_0030234_CG15211	Dmel_0029771_CG12730	
Cele_017909_F28H1_4_Protein_F28H1_4_isoform_a_Source_RefSeq_mRNA_Acc_NM_001026255	Cele_018527_F47B3_3_Protein_F47B3_3_F47B3_3_mRNA_complete_cds_Source_RefSeq_mRNA_Acc_NM_058873	
Drer_052020_CKLF_like_MARVEL_transmembrane_domain_containing_4_Source_ZFIN_Acc_ZDB_GENE_040718_195_cmtm4	
Spur_018495_Spur_018495	Spur_019408_Cklf4	Spur_019404_Spur_019404	
Smim_73698_AGAP000295_PA_Anopheles_gambiae_str_PEST_gi_333467144_gb_EAA06210_4_5e_26_107	Smim_18867_CKLF_like_MARVEL_transmembrane_domain_containing_protein_4_Acromyrmex_echinatior_gi_332020828_gb_EGI61226_2e_40_144	Smim_78643_CKLF_like_MARVEL_transmembrane_domain_containing_protein_4_Harpegnathos_saltator_gi_307210100_gb_EFN86797_3e_36_135	

HG_9422	
Hsap_Ensmbl0141441_GRB2_associated_regulator_of_MAPK1_Source_HGNC_Symbol_Acc_26136_GAREM	Hsap_Ensmbl0157833_GRB2_associated_regulator_of_MAPK1_like_Source_HGNC_Symbol_Acc_27172_GAREML	
Drer_017242_GRB2_associated_regulator_of_MAPK1_Source_ZFIN_Acc_ZDB_GENE_040426_767_garem	Drer_073933_GRB2_associated_regulator_of_MAPK1_like_Source_ZFIN_Acc_ZDB_GENE_081031_49_gareml	
Spur_009551_Hypp_1855	Spur_013286_Hypp_88	

HG_27342	
Cgig_10995	
Spur_005350_Spur_005350	

HG_23614	
This group of homology does not contain any annotated genome

HG_4916	
Hsap_Ensmbl0133321_retinoic_acid_receptor_responder_tazarotene_induced_3_Source_HGNC_Symbol_Acc_9869_RARRES3	Hsap_Ensmbl0133328_HRAS_like_suppressor_2_Source_HGNC_Symbol_Acc_17824_HRASLS2	Hsap_Ensmbl0127252_HRAS_like_suppressor_Source_HGNC_Symbol_Acc_14922_HRASLS	Hsap_Ensmbl0176485_phospholipase_A2_group_XVI_Source_HGNC_Symbol_Acc_17825_PLA2G16	
Cgig_05487_HRAS_like_suppressor_Source_UniProtKB_TrEMBL_Acc_K1PHS2	Cgig_05488_Group_XVI_phospholipase_A2_Source_UniProtKB_TrEMBL_Acc_K1PPL0	Cgig_05490_Group_XVI_phospholipase_A2_Source_UniProtKB_TrEMBL_Acc_K1PWZ0	
Drer_020659_Uncharacterized_protein_Source_UniProtKB_TrEMBL_Acc_H9GXS5_CU138503_3	Drer_093006_Uncharacterized_protein_Source_UniProtKB_TrEMBL_Acc_F1QNP9_CR383676_3	Drer_042448_HRAS_like_suppressor_Source_ZFIN_Acc_ZDB_GENE_040718_330_hrasls	Drer_076563_zgc_92249_Source_ZFIN_Acc_ZDB_GENE_040718_368_zgc_92249	Drer_071326_zgc_154040_Source_ZFIN_Acc_ZDB_GENE_060929_616_zgc_154040	Drer_074014_zgc_194275_Source_ZFIN_Acc_ZDB_GENE_081022_92_zgc_194275	
Smim_77387_PREDICTED_HRAS_like_suppressor_like_isoform_Ailuropoda_melanoleuca_gi_301776753_ref_XP_002923791_1e_20_93_6	

HG_16742	
This group of homology does not contain any annotated genome

HG_13692	
This group of homology does not contain any annotated genome

HG_11724	
Hsap_Ensmbl0165355_F_box_protein_33_Source_HGNC_Symbol_Acc_19833_FBXO33	
Dmel_0035959_CG4911	
Cgig_09348_F_box_only_protein_33_Source_UniProtKB_TrEMBL_Acc_K1R6Y4	
Drer_075400_F_box_protein_33_Source_HGNC_Symbol_Acc_19833_FBXO33	
Smim_67329_F_box_containing_protein_putative_Ixodes_scapularis_gi_241711015_ref_XP_002413413_2e_73_246	

HG_10844	
Hsap_Ensmbl0105894_pleiotrophin_Source_HGNC_Symbol_Acc_9630_PTN	Hsap_Ensmbl0110492_midkine_neurite_growth_promoting_factor_2_Source_HGNC_Symbol_Acc_6972_MDK	
Drer_045798_pleiotrophin_Source_ZFIN_Acc_ZDB_GENE_030624_1_ptn	Drer_020708_midkine_related_growth_factor_b_Source_ZFIN_Acc_ZDB_GENE_010131_6_mdkb	Drer_036036_midkine_related_growth_factor_Source_ZFIN_Acc_ZDB_GENE_990621_1_mdka	

HG_13146	
This group of homology does not contain any annotated genome

HG_44631	
This group of homology does not contain any annotated genome

HG_45173	
This group of homology does not contain any annotated genome

HG_34678	
This group of homology does not contain any annotated genome

HG_2714	
Hsap_Ensmbl0170989_sphingosine_1_phosphate_receptor_1_Source_HGNC_Symbol_Acc_3165_S1PR1	Hsap_Ensmbl0258839_melanocortin_1_receptor_alpha_melanocyte_stimulating_hormone_receptor_Source_HGNC_Symbol_Acc_6929_MC1R	Hsap_Ensmbl0166603_melanocortin_4_receptor_Source_HGNC_Symbol_Acc_6932_MC4R	Hsap_Ensmbl0188822_cannabinoid_receptor_2_macrophage_Source_HGNC_Symbol_Acc_2160_CNR2	Hsap_Ensmbl0118432_cannabinoid_receptor_1_brain_Source_HGNC_Symbol_Acc_2159_CNR1	Hsap_Ensmbl0064547_lysophosphatidic_acid_receptor_2_Source_HGNC_Symbol_Acc_3168_LPAR2	Hsap_Ensmbl0198121_lysophosphatidic_acid_receptor_1_Source_HGNC_Symbol_Acc_3166_LPAR1	Hsap_Ensmbl0267534_sphingosine_1_phosphate_receptor_2_Source_HGNC_Symbol_Acc_3169_S1PR2	Hsap_Ensmbl0213694_sphingosine_1_phosphate_receptor_3_Source_HGNC_Symbol_Acc_3167_S1PR3	Hsap_Ensmbl0171517_lysophosphatidic_acid_receptor_3_Source_HGNC_Symbol_Acc_14298_LPAR3	Hsap_Ensmbl0125910_sphingosine_1_phosphate_receptor_4_Source_HGNC_Symbol_Acc_3170_S1PR4	Hsap_Ensmbl0124089_melanocortin_3_receptor_Source_HGNC_Symbol_Acc_6931_MC3R	Hsap_Ensmbl0176136_melanocortin_5_receptor_Source_HGNC_Symbol_Acc_6933_MC5R	Hsap_Ensmbl0185231_melanocortin_2_receptor_adrenocorticotropic_hormone_Source_HGNC_Symbol_Acc_6930_MC2R	Hsap_Ensmbl0180739_sphingosine_1_phosphate_receptor_5_Source_HGNC_Symbol_Acc_14299_S1PR5	
Drer_042561_lysophosphatidic_acid_receptor_2b_Source_ZFIN_Acc_ZDB_GENE_051120_99_lpar2b	Drer_042338_lysophosphatidic_acid_receptor_2a_Source_ZFIN_Acc_ZDB_GENE_040801_97_lpar2a	Drer_074851_sphingosine_1_phosphate_receptor_4_Source_ZFIN_Acc_ZDB_GENE_050506_8_s1pr4	Drer_054946_melanocortin_5b_receptor_Source_ZFIN_Acc_ZDB_GENE_021223_4_mc5rb	Drer_021369_melanocortin_3_receptor_Source_ZFIN_Acc_ZDB_GENE_030502_3_mc3r	Drer_015515_melanocortin_4_receptor_Source_ZFIN_Acc_ZDB_GENE_021223_2_mc4r	Drer_087622_Uncharacterized_protein_Source_UniProtKB_TrEMBL_Acc_E7EY85_FP085391_2	Drer_052192_sphingosine_1_phosphate_receptor_5b_Source_ZFIN_Acc_ZDB_GENE_061201_27_s1pr5b	Drer_009020_cannabinoid_receptor_1_Source_ZFIN_Acc_ZDB_GENE_040312_3_cnr1	Drer_040526_sphingosine_1_phosphate_receptor_5a_Source_ZFIN_Acc_ZDB_GENE_041114_188_s1pr5a	Drer_042690_sphingosine_1_phosphate_receptor_1_Source_ZFIN_Acc_ZDB_GENE_001228_2_s1pr1	Drer_039970_cannabinoid_receptor_2_Source_ZFIN_Acc_ZDB_GENE_040702_7_cnr2	Drer_036548_sphingosine_1_phosphate_receptor_2_Source_ZFIN_Acc_ZDB_GENE_020123_2_s1pr2	Drer_042470_sphingosine_1_phosphate_receptor_3a_Source_ZFIN_Acc_ZDB_GENE_050208_347_s1pr3a	Drer_044213_lysophosphatidic_acid_receptor_1_Source_ZFIN_Acc_ZDB_GENE_030616_499_lpar1	Drer_031348_melanocortin_5a_receptor_Source_ZFIN_Acc_ZDB_GENE_021223_3_mc5ra	Drer_054949_melanocortin_2_receptor_Source_ZFIN_Acc_ZDB_GENE_030502_2_mc2r	Drer_020237_melanocortin_1_receptor_Source_ZFIN_Acc_ZDB_GENE_030502_1_mc1r	

HG_9699	
Hsap_Ensmbl0182118_family_with_sequence_similarity_89_member_A_Source_HGNC_Symbol_Acc_25057_FAM89A	Hsap_Ensmbl0176973_family_with_sequence_similarity_89_member_B_Source_HGNC_Symbol_Acc_16708_FAM89B	
Dmel_0051038_CG31038	Dmel_0085470_CG34441	
Drer_069106_family_with_sequence_similarity_89_member_B_Source_ZFIN_Acc_ZDB_GENE_091204_269_fam89b	Drer_079979_family_with_sequence_similarity_89_member_A_Source_ZFIN_Acc_ZDB_GENE_111019_1_fam89a	
Spur_005493_Mtvr2l	
Smim_32136_protein_FAM89B_Bos_taurus_gi_115495987_ref_NP_001068985_3e_28_113	

HG_34742	
This group of homology does not contain any annotated genome

HG_31797	
This group of homology does not contain any annotated genome

HG_33621	
This group of homology does not contain any annotated genome

HG_5656	
Hsap_Ensmbl0088899_Homo_sapiens_leucine_zipper_putative_tumor_suppressor_family_member_3_LZTS3_mRNA_Source_RefSeq_mRNA_Acc_NM_001282533_LZTS3	Hsap_Ensmbl0145911_NEDD4_binding_protein_3_Source_HGNC_Symbol_Acc_29852_N4BP3	Hsap_Ensmbl0061337_leucine_zipper_putative_tumor_suppressor_1_Source_HGNC_Symbol_Acc_13861_LZTS1	Hsap_Ensmbl0107816_leucine_zipper_putative_tumor_suppressor_2_Source_HGNC_Symbol_Acc_29381_LZTS2	
Dmel_0030077_CG15365	
Cgig_07304_Leucine_zipper_putative_tumor_suppressor_2_like_protein_Source_UniProtKB_TrEMBL_Acc_K1QEH9	
Cele_018033_F35B3_7_Protein_F35B3_7_F35B3_7_mRNA_complete_cds_Source_RefSeq_mRNA_Acc_NM_078352	
Drer_059134_Uncharacterized_protein_Source_UniProtKB_TrEMBL_Acc_E7FDI0_CABZ01087549_1	Drer_077207_leucine_zipper_putative_tumor_suppressor_2b_Source_ZFIN_Acc_ZDB_GENE_030131_9587_lzts2b	Drer_058558_leucine_zipper_putative_tumor_suppressor_family_member_3b_Source_ZFIN_Acc_ZDB_GENE_110411_249_lzts3b	Drer_060007_NEDD4_binding_protein_3_Source_HGNC_Symbol_Acc_29852_N4BP3	Drer_075565_leucine_zipper_putative_tumor_suppressor_1_Source_ZFIN_Acc_ZDB_GENE_081104_431_lzts1	Drer_074597_leucine_zipper_putative_tumor_suppressor_2a_Source_ZFIN_Acc_ZDB_GENE_090313_276_lzts2a	
Spur_026522_Lzts2L	

HG_32331	
Cgig_21682_Synaptopodin_2_Source_UniProtKB_TrEMBL_Acc_K1Q2X5	

HG_19677	
Cgig_00005	

HG_17709	
Hsap_Ensmbl0126777_kinectin_1_kinesin_receptor_Source_HGNC_Symbol_Acc_6467_KTN1	
Drer_032802_kinectin_1_Source_ZFIN_Acc_ZDB_GENE_030408_4_ktn1	

HG_23394	
This group of homology does not contain any annotated genome

HG_18146	
Cgig_25161	
Spur_013695_Hypp_2098	

HG_20305	
Smim_31470_lim_domain_Schistosoma_mansoni_gi_256083038_ref_XP_002577757_4e_14_82_8	Smim_33357_hypothetical_protein_IscW_ISCW022785_Ixodes_scapularis_gi_241708215_ref_XP_002413323_1e_13_73_9	

HG_12827	
Hsap_Ensmbl0173230_golgin_B1_Source_HGNC_Symbol_Acc_4429_GOLGB1	
Drer_061951_golgi_autoantigen_golgin_subfamily_b_macrogolgin_with_transmembrane_signal_1_Source_ZFIN_Acc_ZDB_GENE_030429_9_golgb1	Drer_007976_si_ch211_220f16_2_Source_ZFIN_Acc_ZDB_GENE_070912_199_si_ch211_220f16_2	
Smim_74353_putative_kinesin_K39_Leishmania_infantum_JPCM5_gi_339897707_ref_XP_001464299_8e_06_58_9	

HG_10793	
Cgig_26524_Neuroglobin_1_Source_UniProtKB_TrEMBL_Acc_K1QVD6	

HG_11673	
Hsap_Ensmbl0268563_methyl_CpG_binding_protein_2_Rett_syndrome_Source_HGNC_Symbol_Acc_6990_MECP2	Hsap_Ensmbl0169057_methyl_CpG_binding_protein_2_Rett_syndrome_Source_HGNC_Symbol_Acc_6990_MECP2	
Drer_014218_methyl_CpG_binding_protein_2_Source_ZFIN_Acc_ZDB_GENE_030131_7190_mecp2	
Spur_022205_Hypp_2604	
Smim_49215_PREDICTED_methyl_CpG_binding_domain_protein_4_like_Saccoglossus_kowalevskii_gi_291236887_ref_XP_002738372_4e_13_82_4	

HG_12312	
Hsap_Ensmbl0163749_coiled_coil_domain_containing_158_Source_HGNC_Symbol_Acc_26374_CCDC158	
Cgig_13183	
Spur_022808_Hypp_189	Spur_004566_Spur_004566	

HG_10078	
Drer_075425_Uncharacterized_protein_Source_UniProtKB_TrEMBL_Acc_F1RDE0_CR376723_1	Drer_078152_si_dkey_56i24_1_Source_ZFIN_Acc_ZDB_GENE_081105_8_si_dkey_56i24_1	Drer_078550_zgc_194839_Source_ZFIN_Acc_ZDB_GENE_081022_153_zgc_194839	Drer_053345_si_ch73_211l2_1_Source_ZFIN_Acc_ZDB_GENE_081105_10_si_ch73_211l2_1	Drer_054363_wu_fd14a06_Source_ZFIN_Acc_ZDB_GENE_030131_5337_wu_fd14a06	

HG_40852	
This group of homology does not contain any annotated genome

HG_45155	
Gsal_9043_hypothetical_protein	

HG_46171	
This group of homology does not contain any annotated genome

HG_28973	
Spur_008584_Hypp_1796	Spur_008579_Hypp_1795	

HG_31779	
Smim_1364_PREDICTED_laminin_subunit_alpha_Equus_caballus_gi_194214468_ref_XP_001492354_9e_07_53_9	

HG_27547	
Cgig_23338	

HG_2224	
Spur_012234_Spur_012234	Spur_003220_Spur_003220	Spur_027705_Spur_027705	

HG_27683	
This group of homology does not contain any annotated genome

HG_31602	
This group of homology does not contain any annotated genome

HG_26257	
This group of homology does not contain any annotated genome

HG_9432	
Hsap_Ensmbl0109684_cytokine_dependent_hematopoietic_cell_linker_Source_HGNC_Symbol_Acc_17438_CLNK	Hsap_Ensmbl0043462_lymphocyte_cytosolic_protein_2_SH2_domain_containing_leukocyte_protein_of_76kDa_Source_HGNC_Symbol_Acc_6529_LCP2	
Cgig_20698_Lymphocyte_cytosolic_protein_2_Source_UniProtKB_TrEMBL_Acc_K1RKB8	Cgig_20933_B_cell_linker_protein_Source_UniProtKB_TrEMBL_Acc_K1PH40	
Drer_036215_lymphocyte_cytosolic_protein_2b_Source_ZFIN_Acc_ZDB_GENE_081107_21_lcp2b	Drer_055955_lymphocyte_cytosolic_protein_2a_Source_ZFIN_Acc_ZDB_GENE_041114_97_lcp2a	Drer_091321_cytokine_dependent_hematopoietic_cell_linker_Source_HGNC_Symbol_Acc_17438_CLNK	

HG_9168	
Hsap_Ensmbl0165061_zinc_finger_matrin_type_4_Source_HGNC_Symbol_Acc_25844_ZMAT4	Hsap_Ensmbl0113761_zinc_finger_protein_346_Source_HGNC_Symbol_Acc_16403_ZNF346	
Cgig_04124	
Drer_074415_zgc_171482_Source_ZFIN_Acc_ZDB_GENE_080204_84_zgc_171482	Drer_060695_zinc_finger_protein_346_Source_ZFIN_Acc_ZDB_GENE_070209_152_znf346	Drer_061419_zinc_finger_matrin_type_4b_Source_ZFIN_Acc_ZDB_GENE_091118_68_zmat4b	Drer_058679_zinc_finger_matrin_type_1_Source_HGNC_Symbol_Acc_29377_ZMAT1	Drer_092987_zinc_finger_matrin_type_4a_Source_ZFIN_Acc_ZDB_GENE_081104_333_zmat4a	
Spur_027529_Hypp_3122	

HG_26321	
Spur_024099_Spur_024099	

HG_18369	
Hsap_Ensmbl0262605_mitochondrial_ribosomal_protein_S36_Source_HGNC_Symbol_Acc_16631_MRPS36	
Drer_079823_mitochondrial_ribosomal_protein_S36_Source_HGNC_Symbol_Acc_16631_MRPS36	
Smim_49193_PREDICTED_28S_ribosomal_protein_S36_mitochondrial_like_Bombus_terrestris_gi_340709054_ref_XP_003393130_1e_12_66_2	

HG_8372	
Hsap_Ensmbl0183186_C2_calcium_dependent_domain_containing_4C_Source_HGNC_Symbol_Acc_29417_C2CD4C	Hsap_Ensmbl0205502_C2_calcium_dependent_domain_containing_4B_Source_HGNC_Symbol_Acc_33628_C2CD4B	Hsap_Ensmbl0198535_C2_calcium_dependent_domain_containing_4A_Source_HGNC_Symbol_Acc_33627_C2CD4A	Hsap_Ensmbl0225556_C2_calcium_dependent_domain_containing_4D_Source_HGNC_Symbol_Acc_37210_C2CD4D	
Drer_079556_C2_calcium_dependent_domain_containing_4C_Source_HGNC_Symbol_Acc_29417_C2CD4C_1_of_2	Drer_079876_C2_calcium_dependent_domain_containing_4C_Source_HGNC_Symbol_Acc_29417_C2CD4C_2_of_2	Drer_061416_C2_calcium_dependent_domain_containing_4A_Source_HGNC_Symbol_Acc_33627_C2CD4A	

HG_13897	
This group of homology does not contain any annotated genome

HG_16601	
This group of homology does not contain any annotated genome

HG_3778	
Dmel_0051720_CG31720	Dmel_0030766_mthl1_methuselah_like_1_Source_FlyBase_0030766	
Spur_027653_Hypp_272	Spur_004073_Hypp_404	
Smim_644_class_B_secretin_like_G_protein_coupled_receptor_GPRmth5_putative_Pediculus_humanus_corporis_gi_242012945_ref_XP_002427184_3e_46_178	Smim_53301_PREDICTED_G_protein_coupled_receptor_Mth2_like_Bombus_terrestris_gi_340708638_ref_XP_003392929_1e_18_92_0	Smim_74021_class_B_secretin_like_G_protein_coupled_receptor_GPRmth5_putative_Pediculus_humanus_corporis_gi_242012945_ref_XP_002427184_3e_47_181	Smim_34621_class_B_secretin_like_G_protein_coupled_receptor_GPRmth5_putative_Pediculus_humanus_corporis_gi_242012945_ref_XP_002427184_1e_70_251	Smim_34606_class_B_secretin_like_G_protein_coupled_receptor_GPRmth5_putative_Pediculus_humanus_corporis_gi_242012945_ref_XP_002427184_3e_50_191	Smim_29641_class_B_secretin_like_G_protein_coupled_receptor_GPRmth5_putative_Pediculus_humanus_corporis_gi_242012945_ref_XP_002427184_1e_45_177	Smim_643_class_B_secretin_like_G_protein_coupled_receptor_GPRmth5_putative_Pediculus_humanus_corporis_gi_242012945_ref_XP_002427184_3e_45_176	Smim_34604_class_B_secretin_like_G_protein_coupled_receptor_GPRmth5_putative_Pediculus_humanus_corporis_gi_242012945_ref_XP_002427184_1e_30_130	Smim_788_class_B_secretin_like_G_protein_coupled_receptor_GPRmth5_putative_Pediculus_humanus_corporis_gi_242012945_ref_XP_002427184_9e_41_160	Smim_34008_G_protein_coupled_receptor_Mth2_Acromyrmex_echinatior_gi_332020393_gb_EGI60813_3e_18_90_9	

HG_8155	
This group of homology does not contain any annotated genome

HG_8067	
Hsap_Ensmbl0161281_cytochrome_c_oxidase_subunit_VIIa_polypeptide_1_muscle_Source_HGNC_Symbol_Acc_2287_COX7A1	Hsap_Ensmbl0112695_cytochrome_c_oxidase_subunit_VIIa_polypeptide_2_liver_Source_HGNC_Symbol_Acc_2288_COX7A2	Hsap_Ensmbl0115944_cytochrome_c_oxidase_subunit_VIIa_polypeptide_2_like_Source_HGNC_Symbol_Acc_2289_COX7A2L	
Dmel_0037579_CG18193	Dmel_0040529_CG9603	Dmel_0085201_CG34172	
Drer_053217_cytochrome_c_oxidase_subunit_VIIa_2a_Source_ZFIN_Acc_ZDB_GENE_050522_153_cox7a2a	Drer_069464_cytochrome_c_oxidase_subunit_VIIa_polypeptide_1_muscle_Source_ZFIN_Acc_ZDB_GENE_060929_340_cox7a1	Drer_054907_cytochrome_c_oxidase_subunit_VIIa_polypeptide_3_Source_ZFIN_Acc_ZDB_GENE_030131_7691_cox7a3	Drer_086341_Uncharacterized_protein_Source_UniProtKB_TrEMBL_Acc_E7F2U5_CABZ01013938_1	
Spur_022865_Spur_022865	

HG_14126	
Hsap_Ensmbl0141428_chromosome_18_open_reading_frame_21_Source_HGNC_Symbol_Acc_28802_C18orf21	
Drer_070413_chromosome_18_open_reading_frame_21_Source_HGNC_Symbol_Acc_28802_C19H18orf21_1_of_2	
Smim_77259_PREDICTED_UPF0711_protein_C18orf21_homolog_Anolis_carolinensis_gi_327275063_ref_XP_003222293_0_003_45_8	

HG_46258	
Hsap_Ensmbl0183146_chromosome_Y_open_reading_frame_17_Source_HGNC_Symbol_Acc_38732_CYorf17	

HG_41955	
Drer_092746_si_ch211_150o23_2_Source_ZFIN_Acc_ZDB_GENE_060503_386_si_ch211_150o23_2	Drer_095774_emerin_Emery_Dreifuss_muscular_dystrophy_Source_ZFIN_Acc_ZDB_GENE_070501_2_emd	

HG_45442	
This group of homology does not contain any annotated genome

HG_3140	
Hsap_Ensmbl0214357_neuralized_E3_ubiquitin_protein_ligase_1B_Source_HGNC_Symbol_Acc_35422_NEURL1B	Hsap_Ensmbl0107954_neuralized_E3_ubiquitin_protein_ligase_1_Source_HGNC_Symbol_Acc_7761_NEURL1	
Dmel_0002932_neur_neuralized_Source_FlyBase_0002932	
Cgig_05937_Protein_neuralized_Source_UniProtKB_TrEMBL_Acc_K1PFN0	
Cele_017342_F10D7_5_Protein_F10D7_5_isoform_e_Source_RefSeq_mRNA_Acc_NM_171817	
Drer_061773_neuralized_homolog_1Ab_Drosophila_Source_ZFIN_Acc_ZDB_GENE_060929_1210_neurl1ab	Drer_069438_neuralized_homolog_1Aa_Drosophila_Source_ZFIN_Acc_ZDB_GENE_090311_3_neurl1aa	Drer_029452_neuralized_homolog_1B_Drosophila_Source_ZFIN_Acc_ZDB_GENE_050522_102_neurl1b	
Spur_026473_Spur_026473	Spur_006795_Neura	
Smim_37172_PREDICTED_similar_to_neuralized_Tribolium_castaneum_gi_91078084_ref_XP_972157_6e_95_310	Smim_11740_PREDICTED_protein_neuralized_like_Acyrthosiphon_pisum_gi_193666884_ref_XP_001950127_9e_12_67_4	

HG_45137	
This group of homology does not contain any annotated genome

HG_25938	
Cgig_24925_Tudor_domain_containing_protein_5_Source_UniProtKB_TrEMBL_Acc_K1QW63	

HG_2507	
Hsap_Ensmbl0183853_kin_of_IRRE_like_Drosophila_Source_HGNC_Symbol_Acc_15734_KIRREL	Hsap_Ensmbl0149571_kin_of_IRRE_like_3_Drosophila_Source_HGNC_Symbol_Acc_23204_KIRREL3	Hsap_Ensmbl0126259_kin_of_IRRE_like_2_Drosophila_Source_HGNC_Symbol_Acc_18816_KIRREL2	
Dmel_0263416_CG43462	Dmel_0028369_kirre_kin_of_irre_Source_FlyBase_0028369	Dmel_0003285_rst_roughest_Source_FlyBase_0003285	
Cele_006365_syg_1_Protein_SYG_1_isoform_b_syg_1_mRNA_complete_cds_Source_RefSeq_mRNA_Acc_NM_001129687	
Drer_019473_kin_of_IRRE_like_3_like_Source_ZFIN_Acc_ZDB_GENE_070831_1_kirrel3l	Drer_056998_kin_of_IRRE_like_b_Source_ZFIN_Acc_ZDB_GENE_070912_173_kirrelb	Drer_075806_kin_of_IRRE_like_3_a_Source_ZFIN_Acc_ZDB_GENE_091117_44_kirrel3a	Drer_001634_kin_of_IRRE_like_a_Source_ZFIN_Acc_ZDB_GENE_040426_2126_kirrela	Drer_086919_Uncharacterized_protein_Source_UniProtKB_TrEMBL_Acc_E7F2F2_CABZ01073963_1	Drer_060939_kin_of_IRRE_like_3_Drosophila_Source_HGNC_Symbol_Acc_23204_KIRREL3_1_of_3	
Spur_019447_Kirrel3L	Spur_007532_KirreL3	Spur_026746_Spur_026746	Spur_026000_Hypp_1164	Spur_007945_Hypp_1755	
Smim_7026_irregular_chiasm_C_roughest_protein_putative_Ixodes_scapularis_gi_241862297_ref_XP_002416368_3e_50_179	Smim_7017_irregular_chiasm_C_roughest_protein_putative_Ixodes_scapularis_gi_241862297_ref_XP_002416368_5e_161_480	Smim_73433_cell_adhesion_molecule_putative_Ixodes_scapularis_gi_241670430_ref_XP_002399708_6e_58_201	
Sman_104390_Nephrin_related_Source_UniProtKB_TrEMBL_Acc_G4VCK5	
Gsal_9272_irregular_chiasm_c_roughest	

HG_27665	
This group of homology does not contain any annotated genome

HG_32431	
Spur_013274	

HG_31415	
This group of homology does not contain any annotated genome

HG_23358	
This group of homology does not contain any annotated genome

HG_8655	
Dmel_0031268_cold_coiled_Source_FlyBase_0031268	
Cgig_05495	
Smim_44332_Low_affinity_cationic_amino_acid_transporter_Harpegnathos_saltator_gi_307197497_gb_EFN78731_3e_38_144	
Sman_140160	
Gsal_5614_low_affinity_cationic_amino_acid_transporter_2_like	Gsal_11591_low_affinity_cationic_amino_acid_transporter_2_like	

HG_17671	
This group of homology does not contain any annotated genome

HG_63201	
Smim_31936_PREDICTED_uncharacterized_PPE_family_protein_PPE21_like_Amphimedon_queenslandica_gi_340373522_ref_XP_003385290_1e_12_72_4	

HG_14823	
This group of homology does not contain any annotated genome

HG_7683	
Hsap_Ensmbl0188487_inscuteable_homolog_Drosophila_Source_HGNC_Symbol_Acc_33116_INSC	
Dmel_0011674_insc_inscuteable_Source_FlyBase_0011674	
Cgig_06374_Inscuteable_like_protein_Source_UniProtKB_TrEMBL_Acc_K1PX53	
Cele_018392_insc_1_Protein_INSC_1_insc_1_mRNA_complete_cds_Source_RefSeq_mRNA_Acc_NM_063138	
Drer_090459_Uncharacterized_protein_Source_UniProtKB_TrEMBL_Acc_E7F043_CABZ01064327_1	Drer_091425_inscuteable_homolog_Drosophila_Source_HGNC_Symbol_Acc_33116_INSC	
Spur_026509_Insc	
Smim_49961_PREDICTED_protein_inscuteable_homolog_Acyrthosiphon_pisum_gi_193666912_ref_XP_001952839_3e_77_280	Smim_39356_PREDICTED_protein_inscuteable_homolog_Monodelphis_domestica_gi_334331571_ref_XP_001378920_1e_11_71_2	Smim_39354_conserved_hypothetical_protein_Ixodes_scapularis_gi_241338879_ref_XP_002408438_1e_05_55_1	

HG_4524	
Cgig_02386_Putative_fungistatic_metabolite_Source_UniProtKB_TrEMBL_Acc_K1QKY9	
Spur_017176_Hypp_2307	Spur_014030_Hypp_2123	Spur_022246_Spur_022246	Spur_013652_Hypp_2095	Spur_000353_Hypp_299	Spur_014029_Hypp_2122	Spur_007131_Spur_007131	Spur_001301_Spur_001301	Spur_000481_Hypp_1258	Spur_017868_Spur_017868	Spur_011673_Hypp_1997	Spur_026391_Hypp_2836	Spur_002450_Spur_002450	Spur_013924_Hypp_2114	Spur_024463_Hypp_2734	Spur_026821_Spur_026821	Spur_015910_Hypp_2239	Spur_010499_Spur_010499	Spur_010810_Hypp_1940	Spur_009062_Hypp_1822	Spur_004742_Spur_004742	Spur_025474_Spur_025474	Spur_011138_Hypp_1961	Spur_000700_Hypp_1278	Spur_000507_Spur_000507	Spur_025359_Hypp_2787	Spur_022795_Spur_022795	Spur_021595_Hypp_2565	Spur_026425_Spur_026425	Spur_000698_Hypp_1276	Spur_005014_Hypp_1556	Spur_001167_Spur_001167	Spur_021596_Hypp_2566	Spur_007349_Srcr39	Spur_006314_Hypp_1656	Spur_001169_Spur_001169	Spur_021452_Spur_021452	Spur_000699_Hypp_1277	Spur_024390_Srcr203	Spur_005660_Hypp_1593	Spur_012502_Hypp_2036	Spur_000701_Hypp_1279	Spur_023793_Hypp_2686	Spur_017858_Hypp_897	Spur_011250_Spur_011250	Spur_028154_Hypp_2937	Spur_015539_Srcr126	Spur_019635_Hypp_2456	Spur_003471_Hypp_1453	Spur_005020_Spur_005020	Spur_028269_Hypp_2945	Spur_017857_Spur_017857	Spur_027714_Spur_027714	Spur_009309_Spur_009309	

HG_7771	
Hsap_Ensmbl0167612_ankyrin_repeat_domain_33_Source_HGNC_Symbol_Acc_13788_ANKRD33	Hsap_Ensmbl0164236_ankyrin_repeat_domain_33B_Source_HGNC_Symbol_Acc_35240_ANKRD33B	
Drer_058357_ankyrin_repeat_domain_33ba_Source_ZFIN_Acc_ZDB_GENE_040724_39_ankrd33ba	Drer_002508_ankyrin_repeat_domain_33Ab_Source_ZFIN_Acc_ZDB_GENE_100729_1_ankrd33ab	Drer_055638_ankyrin_repeat_domain_33Aa_Source_ZFIN_Acc_ZDB_GENE_080520_2_ankrd33aa	Drer_015589_ankyrin_repeat_domain_33Bb_Source_ZFIN_Acc_ZDB_GENE_070912_531_ankrd33bb	

HG_13774	
This group of homology does not contain any annotated genome

HG_18005	
Cgig_01432_Kelch_like_protein_24_Source_UniProtKB_TrEMBL_Acc_K1P0L0	Cgig_20313_Kelch_like_protein_29_Source_UniProtKB_TrEMBL_Acc_K1QFH6	
Spur_023331_Spur_023331	

HG_14790	
Cgig_17976	
Spur_026218_Hypp_2828	Spur_019823_Spur_019823	

HG_18141	
Cgig_24180	

HG_14244	
This group of homology does not contain any annotated genome

HG_16140	
Smim_26797_hypothetical_protein_IscW_ISCW000670_Ixodes_scapularis_gi_241078886_ref_XP_002408865_5e_05_51_2	Smim_26805_rho_family_small_GTPase_Naegleria_gruberi_gi_291000690_ref_XP_002682912_0_001_44_7	

HG_7601	
Smim_83497_PREDICTED_similar_to_Transposable_element_P_transposase_P_element_transposase_Tribolium_castaneum_gi_189234831_ref_XP_971076_2e_68_251	Smim_9351_PREDICTED_similar_to_Transposable_element_P_transposase_P_element_transposase_Tribolium_castaneum_gi_189234831_ref_XP_971076_1e_52_196	Smim_27164_PREDICTED_similar_to_Transposable_element_P_transposase_P_element_transposase_Tribolium_castaneum_gi_189234831_ref_XP_971076_5e_53_194	Smim_59554_Transposable_element_P_transposase_Harpegnathos_saltator_gi_307197856_gb_EFN78962_6e_11_66_6	Smim_58556_THAP_domain_containing_protein_9_Harpegnathos_saltator_gi_307209564_gb_EFN86480_4e_16_79_7	

HG_11363	
Hsap_Ensmbl0169258_G_protein_regulated_inducer_of_neurite_outgrowth_1_Source_HGNC_Symbol_Acc_24835_GPRIN1	Hsap_Ensmbl0204175_G_protein_regulated_inducer_of_neurite_outgrowth_2_Source_HGNC_Symbol_Acc_23730_GPRIN2	Hsap_Ensmbl0185477_GPRIN_family_member_3_Source_HGNC_Symbol_Acc_27733_GPRIN3	
Drer_086973_G_protein_regulated_inducer_of_neurite_outgrowth_1_Source_HGNC_Symbol_Acc_24835_GPRIN1	Drer_075043_GPRIN_family_member_3_Source_HGNC_Symbol_Acc_27733_GPRIN3	Drer_088882_si_ch211_149b19_2_Source_ZFIN_Acc_ZDB_GENE_110411_60_si_ch211_149b19_2	

HG_52022	
This group of homology does not contain any annotated genome

HG_33808	
Hsap_Ensmbl0160194_NADH_dehydrogenase_ubiquinone_flavoprotein_3_10kDa_Source_HGNC_Symbol_Acc_7719_NDUFV3	
Cgig_23207_NADH_dehydrogenase_ubiquinone_flavoprotein_3_mitochondrial_Source_UniProtKB_TrEMBL_Acc_K1QTV2	
Drer_090389_NADH_dehydrogenase_ubiquinone_flavoprotein_3_Source_ZFIN_Acc_ZDB_GENE_030131_6500_ndufv3	Drer_069942_NADH_dehydrogenase_ubiquinone_flavoprotein_3_Source_ZFIN_Acc_ZDB_GENE_030131_6500_ndufv3	

HG_34824	
Dmel_0034889_CG11293	
Smim_15208_AGAP005785_PA_Anopheles_gambiae_str_PEST_gi_158294774_ref_XP_315801_4_2e_25_100	

HG_71963	
This group of homology does not contain any annotated genome

HG_36005	
Spur_027869_Hypp_1217	
Smim_10546_hypothetical_protein_IscW_ISCW004477_Ixodes_scapularis_gi_241251587_ref_XP_002403497_6e_18_95_9	

HG_19759	
Smim_82393_natriuretic_peptides_receptor_putative_Ixodes_scapularis_gi_241119458_ref_XP_002402594_2e_77_267	

HG_30348	
This group of homology does not contain any annotated genome

HG_34004	
Hsap_Ensmbl0125484_general_transcription_factor_IIIC_polypeptide_4_90kDa_Source_HGNC_Symbol_Acc_4667_GTF3C4	
Drer_069538_general_transcription_factor_IIIC_polypeptide_4_Source_ZFIN_Acc_ZDB_GENE_041008_147_gtf3c4	

HG_26493	
Cgig_26730	

HG_21885	
Drer_023927_DnaJ_Hsp40_homolog_subfamily_C_member_24_Source_ZFIN_Acc_ZDB_GENE_040426_1153_dnajc24	

HG_19790	
Cgig_09720	

HG_23476	
This group of homology does not contain any annotated genome

HG_9137	
Hsap_Ensmbl0174453_von_Willebrand_factor_C_domain_containing_protein_2_like_Source_HGNC_Symbol_Acc_37203_VWC2L	Hsap_Ensmbl0188730_von_Willebrand_factor_C_domain_containing_2_Source_HGNC_Symbol_Acc_30200_VWC2	
Cgig_03979_Brorin_Source_UniProtKB_TrEMBL_Acc_K1QFU9	Cgig_17936_von_Willebrand_factor_C_domain_containing_protein_2_like_protein_Source_UniProtKB_TrEMBL_Acc_K1Q6E0	
Drer_069134_von_Willebrand_factor_C_domain_containing_protein_2_like_Source_ZFIN_Acc_ZDB_GENE_081104_169_vwc2l	Drer_076495_von_Willebrand_factor_C_domain_containing_2_Source_ZFIN_Acc_ZDB_GENE_090313_315_vwc2	Drer_038794_zgc_113531_Source_ZFIN_Acc_ZDB_GENE_050320_52_zgc_113531	Drer_053460_si_dkey_283b1_7_Source_ZFIN_Acc_ZDB_GENE_120215_126_si_dkey_283b1_7	

HG_23404	
This group of homology does not contain any annotated genome

HG_4719	
Hsap_Ensmbl0107821_Kazal_type_serine_peptidase_inhibitor_domain_1_Source_HGNC_Symbol_Acc_25460_KAZALD1	Hsap_Ensmbl0163453_insulin_like_growth_factor_binding_protein_7_Source_HGNC_Symbol_Acc_5476_IGFBP7	Hsap_Ensmbl0137142_insulin_like_growth_factor_binding_protein_like_1_Source_HGNC_Symbol_Acc_20081_IGFBPL1	
Cgig_16111_Kazal_type_serine_protease_inhibitor_domain_containing_protein_1_Source_UniProtKB_TrEMBL_Acc_K1REB7	
Drer_078518_Kazal_type_serine_peptidase_inhibitor_domain_2_Source_ZFIN_Acc_ZDB_GENE_070928_14_kazald2	Drer_053509_Kazal_type_serine_peptidase_inhibitor_domain_3_Source_ZFIN_Acc_ZDB_GENE_050208_155_kazald3	Drer_017389_insulin_like_growth_factor_binding_protein_7_Source_ZFIN_Acc_ZDB_GENE_040426_2423_igfbp7	Drer_052895_HtrA_serine_peptidase_3a_Source_ZFIN_Acc_ZDB_GENE_040801_245_htra3a	
Spur_022347_Spur_022347	Spur_028902_IgfbpL7	Spur_010098_Igfbp7	
Smim_42103_TPA_inf_Kazal_type_serine_protease_inhibitor_domain_protein_Amblyomma_variegatum_gi_325303956_tpg_DAA34653_5e_88_272	Smim_29000_Blo_t_Gal_d_allergen_Blomia_tropicalis_gi_33667946_gb_AAQ24550_6e_11_65_5	
Sman_180600_Insulin_like_growth_factor_binding_protein_related_Source_UniProtKB_TrEMBL_Acc_G4VE46	
Gsal_13120_kazal_type_serine_protease_inhibitor_domain_containing_protein_1	

HG_18195	
Hsap_Ensmbl0125869_lysosomal_associated_membrane_protein_family_member_5_Source_HGNC_Symbol_Acc_16097_LAMP5	
Spur_028733_C20orf103L	

HG_63150	
This group of homology does not contain any annotated genome

HG_16227	
Cgig_24047_Laminin_subunit_beta_4_Source_UniProtKB_TrEMBL_Acc_K1Q815	

HG_16122	
Dmel_0029899_CG14438	
Smim_20364_zinc_finger_protein_putative_Pediculus_humanus_corporis_gi_242010537_ref_XP_002426022_5e_29_135	

HG_10803	
Dmel_0038400_CG5903	
Cgig_04952	
Cele_019333_moma_1_Protein_MOMA_1_moma_1_mRNA_complete_cds_Source_RefSeq_mRNA_Acc_NM_064874	
Smim_46870_AGAP002788_PA_Anopheles_gambiae_str_PEST_gi_118782221_ref_XP_312131_3_4e_12_70_9	

HG_8212	
Hsap_Ensmbl0147123_NADH_dehydrogenase_ubiquinone_1_beta_subcomplex_11_17_3kDa_Source_HGNC_Symbol_Acc_20372_NDUFB11	
Dmel_0027785_NP15_6_NP15_6_Source_FlyBase_0027785	
Cgig_20618_NADH_dehydrogenase_ubiquinone_1_beta_subcomplex_subunit_11_mitochondrial_Source_UniProtKB_TrEMBL_Acc_K1QKK2	
Cele_018361_F42G8_10_Protein_F42G8_10_isoform_a_Source_RefSeq_mRNA_Acc_NM_001028030	
Drer_043467_NADH_dehydrogenase_ubiquinone_1_beta_subcomplex_11_Source_ZFIN_Acc_ZDB_GENE_050309_25_ndufb11	
Spur_002106_Spur_002106	
Smim_29564_PREDICTED_similar_to_mitochondrial_NADH_ubiquinone_oxidoreductase_ESSS_subunit_putative_Tribolium_castaneum_gi_91090522_ref_XP_970004_1e_30_117	
Sman_080610	

HG_11586	
Hsap_Ensmbl0121486_tRNA_methyltransferase_1_homolog_S_cerevisiae_like_Source_HGNC_Symbol_Acc_16782_TRMT1L	
Drer_042057_tRNA_methyltransferase_1_homolog_S_cerevisiae_like_Source_ZFIN_Acc_ZDB_GENE_041014_189_trmt1l	
Spur_017240_C1orf25	

HG_20080	
Hsap_Ensmbl0176641_ring_finger_protein_152_Source_HGNC_Symbol_Acc_26811_RNF152	Hsap_Ensmbl0178828_ring_finger_protein_186_Source_HGNC_Symbol_Acc_25978_RNF186	
Drer_087782_ring_finger_protein_152_Source_ZFIN_Acc_ZDB_GENE_050327_84_rnf152	Drer_097082_im_7152348_Source_ZFIN_Acc_ZDB_GENE_041111_308_im_7152348	
Gsal_4156_ring_finger_protein_186_like	

HG_42525	
This group of homology does not contain any annotated genome

HG_43541	
Cgig_07804	

HG_6648	
Hsap_Ensmbl0164694_fibronectin_type_III_domain_containing_1_Source_HGNC_Symbol_Acc_21184_FNDC1	Hsap_Ensmbl0154175_ABI_family_member_3_NESH_binding_protein_Source_HGNC_Symbol_Acc_17265_ABI3BP	
Cgig_22746_Fibronectin_type_III_domain_containing_protein_1_Source_UniProtKB_TrEMBL_Acc_K1QMQ2	Cgig_20736_Fibronectin_type_III_domain_containing_protein_1_Source_UniProtKB_TrEMBL_Acc_K1QAK0	Cgig_11379_Fibronectin_type_III_domain_containing_protein_1_Source_UniProtKB_TrEMBL_Acc_K1R8W2	Cgig_07287_Fibronectin_type_III_domain_containing_protein_1_Source_UniProtKB_TrEMBL_Acc_K1PJS1	
Drer_071095_ABI_family_member_3_NESH_binding_protein_Source_ZFIN_Acc_ZDB_GENE_030131_6041_abi3bp	Drer_062156_ABI_family_member_3_NESH_binding_protein_Source_HGNC_Symbol_Acc_17265_ABI3BP_1_of_2	Drer_002847_fibronectin_type_III_domain_containing_1_Source_ZFIN_Acc_ZDB_GENE_041210_332_fndc1	
Spur_018000_Spur_018000	Spur_021735_Spur_021735	Spur_010367_Spur_010367	

HG_9983	
Spur_024777_Fn3_10	Spur_016936_Fn3_3	Spur_007364_Fn3_23	Spur_000925_Fn3_14	Spur_028716_Fn3_37	Spur_024778_Fn3_9	Spur_009767_Fn3_24	Spur_010788_Fn3_27	Spur_004309_Fn3f_53	Spur_019818_Fn3f_42	Spur_026789_Spur_026789	

HG_41781	
This group of homology does not contain any annotated genome

HG_41476	
This group of homology does not contain any annotated genome

HG_9766	
Hsap_Ensmbl0177576_chromosome_18_open_reading_frame_32_Source_HGNC_Symbol_Acc_31690_C18orf32	
Dmel_0028746_CG18508	
Cgig_25367	
Cele_008930_F18A11_3_Protein_F18A11_3_F18A11_3_mRNA_complete_cds_Source_RefSeq_mRNA_Acc_NM_064371	

HG_71945	
This group of homology does not contain any annotated genome

HG_25628	
Spur_025933_Hypp_1161	

HG_9725	
Hsap_Ensmbl0169372_CASP2_and_RIPK1_domain_containing_adaptor_with_death_domain_Source_HGNC_Symbol_Acc_2340_CRADD	
Cgig_05285	Cgig_14678_Caspase_2_Source_UniProtKB_TrEMBL_Acc_K1Q2N6	
Drer_028192_CASP2_and_RIPK1_domain_containing_adaptor_with_death_domain_Source_ZFIN_Acc_ZDB_GENE_041010_168_cradd	

HG_32362	
This group of homology does not contain any annotated genome

HG_19877	
This group of homology does not contain any annotated genome

HG_26339	
This group of homology does not contain any annotated genome

HG_34122	
Drer_089199_Uncharacterized_protein_Source_UniProtKB_TrEMBL_Acc_E7FDG2_CABZ01025394_1	

HG_1369	
Hsap_Ensmbl0174951_fucosyltransferase_1_galactoside_2_alpha_L_fucosyltransferase_H_blood_group_Source_HGNC_Symbol_Acc_4012_FUT1	Hsap_Ensmbl0176920_fucosyltransferase_2_secretor_status_included_Source_HGNC_Symbol_Acc_4013_FUT2	
Cgig_28844_Galactoside_2_alpha_L_fucosyltransferase_3_Source_UniProtKB_TrEMBL_Acc_K1R0K1	Cgig_06470_Galactoside_2_alpha_L_fucosyltransferase_1_Source_UniProtKB_TrEMBL_Acc_K1PMZ7	Cgig_21655_Galactoside_2_alpha_L_fucosyltransferase_1_Source_UniProtKB_TrEMBL_Acc_K1QPH9	Cgig_21686_Galactoside_2_alpha_L_fucosyltransferase_2_Source_UniProtKB_TrEMBL_Acc_K1R9U3	Cgig_20113_Galactoside_2_alpha_L_fucosyltransferase_2_Source_UniProtKB_TrEMBL_Acc_K1QSJ1	Cgig_17887_Galactoside_2_alpha_L_fucosyltransferase_2_Source_UniProtKB_TrEMBL_Acc_K1QD36	Cgig_23818_Galactoside_2_alpha_L_fucosyltransferase_2_Source_UniProtKB_TrEMBL_Acc_K1Q675	Cgig_09526_Galactoside_2_alpha_L_fucosyltransferase_1_Source_UniProtKB_TrEMBL_Acc_K1QDW7	Cgig_06833_Galactoside_2_alpha_L_fucosyltransferase_1_Source_UniProtKB_TrEMBL_Acc_K1QRF5	Cgig_23817_Galactoside_2_alpha_L_fucosyltransferase_2_Source_UniProtKB_TrEMBL_Acc_K1PYY8	Cgig_23819_Galactoside_2_alpha_L_fucosyltransferase_2_Source_UniProtKB_TrEMBL_Acc_K1QEA7	Cgig_23807_Galactoside_2_alpha_L_fucosyltransferase_2_Source_UniProtKB_TrEMBL_Acc_K1PYX5	Cgig_24804_Galactoside_2_alpha_L_fucosyltransferase_2_Source_UniProtKB_TrEMBL_Acc_K1QZ57	
Cele_015019_B0205_4_Protein_B0205_4_B0205_4_mRNA_complete_cds_Source_RefSeq_mRNA_Acc_NM_060413	
Smim_42764_alpha_fucosyltransferase_C_Rattus_norvegicus_gi_4878024_gb_AAD24470_8e_51_180	

HG_27186	
Cgig_04411	

HG_23289	
This group of homology does not contain any annotated genome

HG_22506	
This group of homology does not contain any annotated genome

HG_19531	
This group of homology does not contain any annotated genome

HG_13979	
This group of homology does not contain any annotated genome

HG_17635	
Cgig_08193_Protein_GRINL1A_Source_UniProtKB_TrEMBL_Acc_K1Q782	
Spur_019604_Spur_019604	

HG_22642	
This group of homology does not contain any annotated genome

HG_20577	
Gsal_5546_uncharacterized_protein_loc100864173	Gsal_4890_uncharacterized_protein_loc100864173	Gsal_181_uncharacterized_protein_loc100864173	

HG_432	
Hsap_Ensmbl0187554_toll_like_receptor_5_Source_HGNC_Symbol_Acc_11851_TLR5	Hsap_Ensmbl0196664_toll_like_receptor_7_Source_HGNC_Symbol_Acc_15631_TLR7	Hsap_Ensmbl0101916_toll_like_receptor_8_Source_HGNC_Symbol_Acc_15632_TLR8	Hsap_LRG_117_toll_like_receptor_3_Source_HGNC_Symbol_Acc_11849_LRG_117	Hsap_Ensmbl0136869_toll_like_receptor_4_Source_HGNC_Symbol_Acc_11850_TLR4	Hsap_Ensmbl0164342_toll_like_receptor_3_Source_HGNC_Symbol_Acc_11849_TLR3	Hsap_Ensmbl0239732_toll_like_receptor_9_Source_HGNC_Symbol_Acc_15633_TLR9	Hsap_Ensmbl0134061_CD180_molecule_Source_HGNC_Symbol_Acc_6726_CD180	
Cgig_27513_Toll_like_receptor_3_Source_UniProtKB_TrEMBL_Acc_K1RNH6	Cgig_26757_Toll_like_receptor_4_Source_UniProtKB_TrEMBL_Acc_K1RC05	Cgig_17670_Toll_like_receptor_13_Source_UniProtKB_TrEMBL_Acc_K1QZS6	Cgig_09217_Toll_like_receptor_13_Source_UniProtKB_TrEMBL_Acc_K1PX11	Cgig_13671_Toll_like_receptor_2_type_2_Source_UniProtKB_TrEMBL_Acc_K1P3K5	Cgig_25722_Toll_like_receptor_6_Source_UniProtKB_TrEMBL_Acc_K1RAH5	Cgig_03068	
Drer_052322_toll_like_receptor_5b_Source_ZFIN_Acc_ZDB_GENE_040219_15_tlr5b	Drer_044490_toll_like_receptor_9_Source_ZFIN_Acc_ZDB_GENE_040219_10_tlr9	Drer_090119_toll_like_receptor_8_Source_HGNC_Symbol_Acc_15632_TLR8_3_of_3	Drer_089151_toll_like_receptor_8a_Source_ZFIN_Acc_ZDB_GENE_040219_13_tlr8a	Drer_058045_toll_like_receptor_21_Source_ZFIN_Acc_ZDB_GENE_040220_4_tlr21	Drer_068812_toll_like_receptor_7_Source_ZFIN_Acc_ZDB_GENE_040219_11_tlr7	Drer_088701_toll_like_receptor_20a_like_Source_ZFIN_Acc_ZDB_GENE_071002_1_tlr20al	Drer_019742_toll_like_receptor_4b_duplicate_a_Source_ZFIN_Acc_ZDB_GENE_040219_8_tlr4ba	Drer_016065_toll_like_receptor_3_Source_ZFIN_Acc_ZDB_GENE_040219_7_tlr3	Drer_075671_toll_like_receptor_4a_like_Source_ZFIN_Acc_ZDB_GENE_090507_2_tlr4al	Drer_022048_toll_like_receptor_4b_duplicate_b_Source_ZFIN_Acc_ZDB_GENE_040219_9_tlr4bb	Drer_067536_CD180_molecule_Source_ZFIN_Acc_ZDB_GENE_070705_323_cd180	Drer_093750_CD180_molecule_Source_HGNC_Symbol_Acc_6726_CD180_2_of_2	
Spur_006458_Tlr033	Spur_018211_Tlr092	Spur_024868_Tlr134	Spur_005088_Tlr025	Spur_000871	Spur_011156_TlrP07	Spur_004360_Tlr022	Spur_013824_Tlr074	Spur_004791_Tlr023	Spur_021395_Tlr110	Spur_022911_Tlr117	Spur_026438_Abch1	Spur_018212_Tlr093	Spur_013676_Tlr072	Spur_030133_TlrP77	Spur_021299_TlrP24	Spur_010575_Tlr056	Spur_027164_Tlr147	Spur_024731_Tlr131	Spur_030129_TlrP73	Spur_001231_TlrP01	Spur_027698_Tlr149	Spur_030115_TlrP59	Spur_020257_Tlr203_1	Spur_014191_Tlr077	Spur_012464_Tlr069	Spur_030109_TlrP53	Spur_027445_TlrP35	Spur_030088_TlrP13	Spur_021162_Tlr108	Spur_012584_TlrP09	Spur_013470_Tlr071	Spur_007418_Tlr036	Spur_030077_Tlr225	Spur_000428_Tlr004	Spur_030136_Tlr170	Spur_013876_TlrP81	Spur_018534_Tlr099	Spur_004150_Tlr020	Spur_005089_TlrP02	Spur_008267_Tlr044	Spur_018213_Tlr094	Spur_005831_TlrP37	Spur_024733_Tlr132	Spur_019309_Tlr103	Spur_025257_TlrP32	Spur_016468_Tlr085	Spur_023035_Tlr119	Spur_021425_TlrP26	Spur_021420_Tlr112	Spur_005339_Tlr026	Spur_018838_Tlr100	Spur_021415_Tlr111	Spur_006611_TlrP03	Spur_022909_Tlr116	Spur_012257_Tlr068	Spur_014932_TlrP12	Spur_008150_TlrP04	Spur_004139_Tlr019	Spur_009037_Tlr050	Spur_009223_TlrP06	Spur_000911_Tlr008	Spur_028639_Tlr155	Spur_015066_Tlr080	Spur_025263_Tlr138	Spur_010695_Tlr058	Spur_008456_Tlr047	Spur_014073_Tlr076	Spur_030132_TlrP76	Spur_026200_Tlr142	Spur_014928_TlrP10	Spur_001877_Tlr010	Spur_018100_Tlr091	Spur_023934_TlrP30	Spur_003870_TlrP38	Spur_028380_TlrP36	Spur_015303_Tlr082	Spur_028893_Tlr156	Spur_005950_Tlr030	Spur_027162_Tlr145	Spur_000615_Tlr005	Spur_030131_TlrP75	Spur_030114_TlrP58	Spur_002224_Tlr013	Spur_025136_Tlr137	Spur_027163_Tlr146	Spur_014041_Tlr075	Spur_018928_Tlr101	Spur_002538_Tlr015	Spur_018409_Tlr096	Spur_030096_TlrP41	Spur_018410_Tlr097	Spur_020652_Tlr206	Spur_030128_TlrP72	Spur_021421_TlrP25	Spur_021194_TlrP23	Spur_009435_Tlr053	Spur_011540_Tlr064	Spur_005832_Tlr028	Spur_017529_Tlr089	Spur_009173_Tlr052	Spur_015029_Tlr079	Spur_027815_Tlr152	Spur_016457_Tlr084	Spur_015533_Tlr083	Spur_011537_Tlr062	Spur_005850_Tlr029	Spur_004311_Tlr021	Spur_024429_Tlr130	Spur_009172_TlrP05	Spur_016536_Tlr087	Spur_011539_Tlr063	Spur_025719_Tlr140	Spur_024208_Tlr126	Spur_024385_Tlr127	Spur_027721_Tlr150	Spur_002442_Tlr014	Spur_015534_TlrP15	Spur_024815_Tlr133	Spur_023033_Tlr118	Spur_023179_TlrP80	Spur_000199_Tlr003	Spur_011454_Tlr060	Spur_003684_Tlr018	Spur_028576_Tlr154	Spur_024204_Tlr123	Spur_007991_TlrP39	Spur_014266_Tlr078_Toll_like_receptor_Tlr1_1_Source_UniProtKB_TrEMBL_Acc_Q9BJD6	Spur_021914_TlrP27	Spur_006164_Tlr031	Spur_021362_Tlr211	Spur_011541_Tlrp40	Spur_008963_Tlr049	Spur_008962_Tlr048	Spur_024205_Tlr124	Spur_011570_Tlr065	Spur_024207_Tlr125	Spur_027222_Tlr148	Spur_007429_Tlr037	Spur_022451_Tlr115	Spur_023321_Tlr120	Spur_004655_Tlr166	Spur_030079_Tlr227	Spur_011277_Tlr179	Spur_017530_Tlr197	Spur_000375_Tlr157	Spur_021907_Tlr213	Spur_011949_Tlr067	Spur_025312_Tlr139	Spur_018380_Tlr200	Spur_024501_Tlr217	Spur_021908_Tlr214	Spur_008396_Tlr046	Spur_007790_Tlr039	Spur_030137_Tlr215	Spur_025076_Tlr136	Spur_020644_Tlr205	Spur_030098_TlrP43	Spur_009129_Tlr051	Spur_004951_Tlr168	Spur_024847_Tlr219	Spur_024404_Tlr129	Spur_024062_Tlr122	Spur_030080_Tlr187	Spur_018055_Tlr090	Spur_008278_Tlr045	Spur_003578_Tlr016	Spur_030116_TlrP60	Spur_021936_Tlr114	Spur_015553_Tlr192	Spur_024590_Tlr218	Spur_002803_Tlr163	Spur_020666_TlrP22	Spur_018519_Tlr098	Spur_011775_TlrP08	Spur_023193_TlrP29	Spur_019042_Tlr102	Spur_017794_Tlr199	Spur_011536_Tlr061	Spur_000985_Tlr009	Spur_001993_Tlr162	Spur_005148_Tlr169	Spur_020428_Tlr204	Spur_019041_TlrP19	Spur_011455_Tlr181	Spur_024479_Tlr222	Spur_008229_Tlr171	Spur_030124_TlrP68	Spur_030123_TlrP67	Spur_030106_TlrP50	Spur_020045_TlrP21	Spur_030099_TlrP44	Spur_030112_TlrP56	Spur_019835_TlrP20	Spur_023936_TlrP31	Spur_023031_TlrP28	Spur_030125_TlrP69	Spur_021283_Tlr014_1	Spur_016388_Tlr193	Spur_030120_TlrP64	Spur_001862_Tlr161	Spur_015333_Tlr221	Spur_021075_Tlr209	Spur_015185_Tlr191	Spur_020258_Tlr203	Spur_003846_Tlr165	Spur_009343_Tlr172	Spur_013111_Tlr185	Spur_019661_Tlr201	Spur_021502_Tlr212	Spur_009969_Tlr055_1	Spur_016438_Tlr194	Spur_009933_Tlr174	Spur_001650_Tlr160	Spur_004792_Tlr167	Spur_016974_TlrP17	Spur_018099_TlrP18	Spur_024206_Tlr125_1	Spur_030097_TlrP42	Spur_030134_TlrP78	Spur_013162_Tlr186	Spur_030135_TlrP79	Spur_030118_TlrP62	Spur_016554_Tlr195	Spur_005030_Spur_005030	Spur_028379_Spur_028379	Spur_030104_Tlr114_1	Spur_030100_TlrP45	Spur_027735_Tlr220	Spur_009952_Tlr175	Spur_011328_Tlr180	Spur_012956_Spur_012956	
Smim_14988_PREDICTED_similar_to_toll_like_receptor_13_Tribolium_castaneum_gi_189239842_ref_XP_973341_4e_55_209	

HG_23112	
Cgig_06869	

HG_20336	
Cgig_18121	Cgig_18123	Cgig_18122	
Spur_014155_Hypp_2134	

HG_20231	
Hsap_Ensmbl0166265_cysteine_tyrosine_rich_1_Source_HGNC_Symbol_Acc_16274_CYYR1	
Cgig_04660	
Drer_087505_cysteine_tyrosine_rich_1_Source_HGNC_Symbol_Acc_16274_CYYR1	

HG_60082	
This group of homology does not contain any annotated genome

HG_16071	
Drer_092671_si_ch1073_345a8_1_Source_ZFIN_Acc_ZDB_GENE_091204_447_si_ch1073_345a8_1	

HG_35876	
This group of homology does not contain any annotated genome

HG_7306	
Hsap_Ensmbl0112996_mitochondrial_ribosomal_protein_S30_Source_HGNC_Symbol_Acc_8769_MRPS30	
Dmel_0030692_mRpS30_mitochondrial_ribosomal_protein_S30_Source_FlyBase_0030692	
Cgig_26988_28S_ribosomal_protein_S30_mitochondrial_Source_UniProtKB_TrEMBL_Acc_K1QT41	
Drer_075326_mitochondrial_ribosomal_protein_S30_Source_ZFIN_Acc_ZDB_GENE_050809_4_mrps30	Drer_067691_mitochondrial_ribosomal_protein_S30_Source_HGNC_Symbol_Acc_8769_MRPS30_1_of_2	
Spur_005227_Mrps30	
Smim_71393_ribosomal_protein_S30_putative_Ixodes_scapularis_gi_241617530_ref_XP_002406937_1e_92_300	

HG_75791	
This group of homology does not contain any annotated genome

HG_31907	
This group of homology does not contain any annotated genome

HG_25915	
This group of homology does not contain any annotated genome

HG_33296	
Cgig_03349	

HG_9411	
Hsap_Ensmbl0251349_MSANTD3_TMEFF1_readthrough_Source_HGNC_Symbol_Acc_38838_MSANTD3_TMEFF1	Hsap_Ensmbl0241697_transmembrane_protein_with_EGF_like_and_two_follistatin_like_domains_1_Source_HGNC_Symbol_Acc_11866_TMEFF1	Hsap_Ensmbl0144339_transmembrane_protein_with_EGF_like_and_two_follistatin_like_domains_2_Source_HGNC_Symbol_Acc_11867_TMEFF2	
Drer_058699_transmembrane_protein_with_EGF_like_and_two_follistatin_like_domains_2b_Source_ZFIN_Acc_ZDB_GENE_101001_4_tmeff2b	Drer_056740_transmembrane_protein_with_EGF_like_and_two_follistatin_like_domains_1b_Source_ZFIN_Acc_ZDB_GENE_050706_143_tmeff1b	Drer_008191_transmembrane_protein_with_EGF_like_and_two_follistatin_like_domains_1a_Source_ZFIN_Acc_ZDB_GENE_070912_294_tmeff1a	Drer_051824_transmembrane_protein_with_EGF_like_and_two_follistatin_like_domains_2a_Source_ZFIN_Acc_ZDB_GENE_070912_622_tmeff2a	
Smim_40769_PREDICTED_tomoregulin_isoform_Danio_rerio_gi_292610930_ref_XP_698980_4_1e_09_58_9	

HG_19449	
Hsap_Ensmbl0263062_NLR_family_apoptosis_inhibitory_protein_Source_HGNC_Symbol_Acc_7634_NAIP	

HG_7888	
Cgig_17055	Cgig_18292	Cgig_20801	Cgig_19599	Cgig_27435	

HG_56652	
This group of homology does not contain any annotated genome

HG_22286	
This group of homology does not contain any annotated genome

HG_20285	
Cgig_11522_Microtubule_associated_serine_threonine_protein_kinase_2_Source_UniProtKB_TrEMBL_Acc_K1PII1	

HG_13687	
Dmel_0036423_CG3919	Dmel_0033627_CG13204	Dmel_0030432_CG4404	Dmel_0032130_CG3838	Dmel_0003459_stwl_stonewall_Source_FlyBase_0003459	Dmel_0038316_CG6276	

HG_18054	
This group of homology does not contain any annotated genome

HG_12397	
Hsap_Ensmbl0134490_transmembrane_protein_241_Source_HGNC_Symbol_Acc_31723_TMEM241	
Cgig_14724_Transmembrane_protein_C18orf45_like_protein_Source_UniProtKB_TrEMBL_Acc_K1QAR8	
Drer_090841_transmembrane_protein_241_Source_HGNC_Symbol_Acc_31723_TMEM241_2_of_2	Drer_090685_transmembrane_protein_241_Source_HGNC_Symbol_Acc_31723_TMEM241_1_of_2	
Spur_014627_Spur_014627	

HG_7291	
Hsap_Ensmbl0167112_TruB_pseudouridine_psi_synthase_family_member_2_Source_HGNC_Symbol_Acc_17170_TRUB2	
Dmel_0033060_CG7849	
Cgig_06337_Putative_tRNA_pseudouridine_synthase_2_Source_UniProtKB_TrEMBL_Acc_K1QFF2	
Cele_021544_Y43B11AR_3_Protein_Y43B11AR_3_Y43B11AR_3_mRNA_complete_cds_Source_RefSeq_mRNA_Acc_NM_068701	
Drer_028379_TruB_pseudouridine_psi_synthase_homolog_2_E_coli_Source_ZFIN_Acc_ZDB_GENE_040704_41_trub2	
Spur_004259_trubh2	
Smim_78731_Probable_tRNA_pseudouridine_synthase_Harpegnathos_saltator_gi_307208066_gb_EFN85597_4e_81_259	

HG_13205	
Hsap_Ensmbl0167566_NCK_associated_protein_5_like_Source_HGNC_Symbol_Acc_29321_NCKAP5L	Hsap_Ensmbl0176771_NCK_associated_protein_5_Source_HGNC_Symbol_Acc_29847_NCKAP5	
Drer_079148_NCK_associated_protein_5_like_Source_HGNC_Symbol_Acc_29321_NCKAP5L	
Smim_43678_PREDICTED_nck_associated_protein_5_isoform_Nomascus_leucogenys_gi_332236897_ref_XP_003267635_1e_09_72_0	

HG_11340	
Hsap_Ensmbl0119906_family_with_sequence_similarity_178_member_A_Source_HGNC_Symbol_Acc_17814_FAM178A	Hsap_Ensmbl0168754_family_with_sequence_similarity_178_member_B_Source_HGNC_Symbol_Acc_28036_FAM178B	
Cgig_23569	
Drer_003328_family_with_sequence_similarity_178_member_A_Source_ZFIN_Acc_ZDB_GENE_081107_61_fam178a	
Spur_012681_Fam178aL	Spur_008031_Hypp_1762	

HG_44352	
This group of homology does not contain any annotated genome

HG_34737	
This group of homology does not contain any annotated genome

HG_9776	
Dmel_0031357_mRpL48_mitochondrial_ribosomal_protein_L48_Source_FlyBase_0031357	
Cele_016989_CD4_3_Protein_CD4_3_CD4_3_mRNA_complete_cds_Source_RefSeq_mRNA_Acc_NM_072074	
Smim_19930_mitochondrial_ribosomal_protein_L48_Acyrthosiphon_pisum_gi_237858753_ref_NP_001153816_2e_40_145	

HG_9735	
Hsap_Ensmbl0187123_LY6_PLAUR_domain_containing_6_Source_HGNC_Symbol_Acc_28751_LYPD6	
Drer_004307_LY6_PLAUR_domain_containing_6_Source_ZFIN_Acc_ZDB_GENE_040912_117_lypd6	Drer_077643_LY6_PLAUR_domain_containing_6B_Source_ZFIN_Acc_ZDB_GENE_050522_38_lypd6b	
Spur_007309_Lypd6b	

HG_8892	
Hsap_Ensmbl0184194_G_protein_coupled_receptor_173_Source_HGNC_Symbol_Acc_18186_GPR173	Hsap_Ensmbl0164604_G_protein_coupled_receptor_85_Source_HGNC_Symbol_Acc_4536_GPR85	Hsap_Ensmbl0170837_G_protein_coupled_receptor_27_Source_HGNC_Symbol_Acc_4482_GPR27	Hsap_Ensmbl0268476_G_protein_coupled_receptor_173_Source_HGNC_Symbol_Acc_18186_GPR173	
Cgig_05112	
Drer_042922_G_protein_coupled_receptor_173_Source_ZFIN_Acc_ZDB_GENE_000710_1_gpr173	Drer_068701_G_protein_coupled_receptor_85_Source_ZFIN_Acc_ZDB_GENE_000710_2_gpr85	Drer_006607_G_protein_coupled_receptor_27_Source_ZFIN_Acc_ZDB_GENE_071022_3_gpr27	
Spur_025453_Gpr27L	
Smim_42701_brain_super_conserved_receptor_Osteoglossum_bicirrhosum_gi_157689124_gb_ABV65122_2e_37_145	

HG_19977	
Cele_012018_T25C12_3_Protein_T25C12_3_T25C12_3_mRNA_complete_cds_Source_RefSeq_mRNA_Acc_NM_077518	Cele_017892_F28B4_3_Protein_F28B4_3_F28B4_3_mRNA_complete_cds_Source_RefSeq_mRNA_Acc_NM_076150	Cele_018237_F40F4_6_Protein_F40F4_6_F40F4_6_mRNA_complete_cds_Source_RefSeq_mRNA_Acc_NM_076151	Cele_022858_ZK1193_2_Protein_ZK1193_2_ZK1193_2_mRNA_complete_cds_Source_RefSeq_mRNA_Acc_NM_075697	Cele_022859_ZK1193_3_Protein_ZK1193_3_ZK1193_3_mRNA_complete_cds_Source_RefSeq_mRNA_Acc_NM_075698	Cele_019957_R08E3_1_Protein_R08E3_1_isoform_a_Source_RefSeq_mRNA_Acc_NM_001029675	

HG_18205	
This group of homology does not contain any annotated genome

HG_14854	
Spur_024293_Hypp_1112	

HG_7791	
Hsap_Ensmbl0139572_G_protein_coupled_receptor_84_Source_HGNC_Symbol_Acc_4535_GPR84	
Drer_077308_G_protein_coupled_receptor_84_Source_ZFIN_Acc_ZDB_GENE_070928_33_gpr84	
Spur_022966_Gpr84L_5	

HG_16445	
This group of homology does not contain any annotated genome

HG_8505	
This group of homology does not contain any annotated genome

HG_11668	
Hsap_Ensmbl0159658_EF_hand_calcium_binding_domain_14_Source_HGNC_Symbol_Acc_29051_EFCAB14	
Dmel_0034958_CG3907	
Spur_026410_Hypp_2839	
Smim_66788_RNAse_H_putative_Ixodes_scapularis_gi_241565984_ref_XP_002402054_4e_37_155	

HG_20331	
Cgig_17305	Cgig_27622_Dual_specificity_protein_kinase_shkC_Source_UniProtKB_TrEMBL_Acc_K1QM07	Cgig_27624	

HG_16204	Cele_004017_p
HG_1_Protein_P
HG_1_p
HG_1_mRNA_complete_cds_Source_RefSeq_mRNA_Acc_NM_063785	
Hsap_Ensmbl0180447_growth_arrest_specific_1_Source_HGNC_Symbol_Acc_4165_GAS1	
Cele_004017_p
HG_1_Protein_P
HG_1_p
HG_1_mRNA_complete_cds_Source_RefSeq_mRNA_Acc_NM_063785	
Drer_067984_growth_arrest_specific_1b_Source_ZFIN_Acc_ZDB_GENE_050302_79_gas1b	Drer_067825_si_ch1073_459b3_2_Source_ZFIN_Acc_ZDB_GENE_120215_128_si_ch1073_459b3_2	Drer_077298_growth_arrest_specific_1a_Source_ZFIN_Acc_ZDB_GENE_050302_155_gas1a	

HG_10378	
Hsap_Ensmbl0006611_Usher_syndrome_1C_autosomal_recessive_severe_Source_HGNC_Symbol_Acc_12597_USH1C	
Drer_051876_Usher_syndrome_1C_autosomal_recessive_severe_Source_ZFIN_Acc_ZDB_GENE_060312_41_ush1c	
Spur_028159_Hrmn	

HG_15050	
Cgig_03138	Cgig_08953	Cgig_08952	

HG_33870	
Cgig_25990	

HG_27678	
This group of homology does not contain any annotated genome

HG_27606	
Cgig_28159	
Spur_023657_Hypp_2681	

HG_31564	
Spur_018053_Hypp_3043	
Sman_180690_Putative_tiptop_Source_UniProtKB_TrEMBL_Acc_G4VQ92	

HG_27437	
Drer_090860_Uncharacterized_protein_Source_UniProtKB_TrEMBL_Acc_E7F9G3_CABZ01079541_1	
Smim_27540_PREDICTED_glypican_5_partial_Taeniopygia_guttata_gi_224043156_ref_XP_002189690_3e_08_59_3	

HG_6127	
Hsap_Ensmbl0100014_sperm_antigen_with_calponin_homology_and_coiled_coil_domains_1_like_Source_HGNC_Symbol_Acc_29022_SPECC1L	Hsap_Ensmbl0258555_SPECC1L_ADORA2A_readthrough_NMD_candidate_Source_HGNC_Symbol_Acc_49185_SPECC1L_ADORA2A	Hsap_Ensmbl0128487_sperm_antigen_with_calponin_homology_and_coiled_coil_domains_1_Source_HGNC_Symbol_Acc_30615_SPECC1	
Dmel_0025633_CG13366	Dmel_0015008_Actn3_alpha_actinin_3_Source_FlyBase_0015008	
Cgig_08472_Cytospin_A_Source_UniProtKB_TrEMBL_Acc_K1PSQ8	
Cele_017827_F26F4_5_Protein_F26F4_5_F26F4_5_mRNA_complete_cds_Source_RefSeq_mRNA_Acc_NM_065623	
Drer_029480_sperm_antigen_with_calponin_homology_and_coiled_coil_domains_1_Source_ZFIN_Acc_ZDB_GENE_060526_207_specc1	Drer_006719_sperm_antigen_with_calponin_homology_and_coiled_coil_domains_1_like_a_Source_ZFIN_Acc_ZDB_GENE_060810_139_specc1la	
Smim_84017_Cytospin_A_putative_Pediculus_humanus_corporis_gi_242018454_ref_XP_002429690_2e_160_502	
Gsal_14899_isoform_b	

HG_9198	
Hsap_Ensmbl0128040_serine_peptidase_inhibitor_Kazal_type_2_acrosin_trypsin_inhibitor_Source_HGNC_Symbol_Acc_11245_SPINK2	Hsap_Ensmbl0164266_serine_peptidase_inhibitor_Kazal_type_1_Source_HGNC_Symbol_Acc_11244_SPINK1	Hsap_Ensmbl0204909_serine_peptidase_inhibitor_Kazal_type_9_Source_HGNC_Symbol_Acc_32951_SPINK9	Hsap_Ensmbl0122711_serine_peptidase_inhibitor_Kazal_type_4_Source_HGNC_Symbol_Acc_16646_SPINK4	Hsap_Ensmbl0145879_serine_peptidase_inhibitor_Kazal_type_7_putative_Source_HGNC_Symbol_Acc_24643_SPINK7	Hsap_Ensmbl0214510_serine_peptidase_inhibitor_Kazal_type_13_putative_Source_HGNC_Symbol_Acc_27200_SPINK13	
Drer_071806_Uncharacterized_protein_Source_UniProtKB_TrEMBL_Acc_F1QTU8_BX572078_1	Drer_091736_Uncharacterized_protein_Source_UniProtKB_TrEMBL_Acc_E7F6L0_CR381551_1	Drer_091609_serine_peptidase_inhibitor_Kazal_type_4_Source_HGNC_Symbol_Acc_16646_SPINK4	Drer_094434_si_dkey_203a12_2_Source_ZFIN_Acc_ZDB_GENE_091118_100_si_dkey_203a12_2	Drer_071808_zgc_158852_Source_ZFIN_Acc_ZDB_GENE_070112_972_zgc_158852	

HG_26388	
This group of homology does not contain any annotated genome

HG_27268	
This group of homology does not contain any annotated genome

HG_28212	
Dmel_0259991_CG42488	
Smim_8903_AGAP013271_PA_Anopheles_gambiae_str_PEST_gi_333469582_gb_EGK97348_1e_23_96_3	

HG_25741	
Hsap_Ensmbl0165471_mannose_binding_lectin_protein_C_2_soluble_Source_HGNC_Symbol_Acc_6922_MBL2	

HG_19549	
Cgig_21759	
Spur_021922_Hypp_176	

HG_27332	
Cgig_10743_Putative_guanine_nucleotide_exchange_factor_MCF2L2_Source_UniProtKB_TrEMBL_Acc_K1QCG0	
Spur_012264_Spur_012264	

HG_23740	
This group of homology does not contain any annotated genome

HG_4915	
Hsap_Ensmbl0171055_fasciculation_and_elongation_protein_zeta_2_zygin_II_Source_HGNC_Symbol_Acc_3660_FEZ2	Hsap_Ensmbl0149557_fasciculation_and_elongation_protein_zeta_1_zygin_I_Source_HGNC_Symbol_Acc_3659_FEZ1	
Dmel_0040395_Unc_76_Unc_76_Source_FlyBase_0040395	
Cgig_02567_Fasciculation_and_elongation_protein_zeta_2_Source_UniProtKB_TrEMBL_Acc_K1QID2	
Cele_006808_unc_76_Protein_UNC_76_isoform_b_unc_76_mRNA_complete_cds_Source_RefSeq_mRNA_Acc_NM_171553	
Drer_073784_fasciculation_and_elongation_protein_zeta_2_zygin_II_Source_HGNC_Symbol_Acc_3660_FEZ2_2_of_2	Drer_022260_fasciculation_and_elongation_protein_zeta_2_zygin_II_Source_HGNC_Symbol_Acc_3660_FEZ2_1_of_2	Drer_023174_fasciculation_and_elongation_protein_zeta_1_zygin_I_Source_ZFIN_Acc_ZDB_GENE_040426_2723_fez1	
Spur_018968_Fez2	Spur_012261_Spur_012261	
Smim_45938_PREDICTED_similar_to_AGAP003014_PA_Tribolium_castaneum_gi_91081223_ref_XP_975626_8e_126_378	Smim_5532_PREDICTED_similar_to_AGAP003014_PA_Tribolium_castaneum_gi_91081223_ref_XP_975626_7e_49_172	

HG_23330	
This group of homology does not contain any annotated genome

HG_8097	
Hsap_Ensmbl0260342_Uncharacterized_protein_Source_UniProtKB_TrEMBL_Acc_H3BN98_RP11_1035H13_3	Hsap_Ensmbl0170540_ADP_ribosylation_factor_like_6_interacting_protein_1_Source_HGNC_Symbol_Acc_697_ARL6IP1	
Dmel_0038453_CG10326	
Drer_054578_ADP_ribosylation_factor_like_6_interacting_protein_1_Source_ZFIN_Acc_ZDB_GENE_040426_1087_arl6ip1	
Spur_001551_ArL6ip1	
Smim_60132_ADP_ribosylation_factor_like_protein_6_interacting_protein_Danio_rerio_gi_41056263_ref_NP_957406_2e_44_156	

HG_14667	
Sman_121960	
Gsal_7934_leucine_rich_repeat_containing_protein_4	

HG_23161	
Cgig_10791	
Spur_003656_Hypp_1467	

HG_20385	
This group of homology does not contain any annotated genome

HG_8232	
Spur_009585_Hypp_1860	

HG_4230	
Dmel_0039939_CG11231	

HG_11714	
Spur_004199_Hypp_1504	

HG_11681	
Cgig_02150	Cgig_27537	

HG_48149	
This group of homology does not contain any annotated genome

HG_15032	
Cgig_00793	

HG_13272	
Hsap_Ensmbl0171867_prion_protein_Source_HGNC_Symbol_Acc_9449_PRNP	

HG_10496	
Hsap_Ensmbl0185087_family_with_sequence_similarity_169_member_B_Source_HGNC_Symbol_Acc_26835_FAM169B	Hsap_Ensmbl0198780_family_with_sequence_similarity_169_member_A_Source_HGNC_Symbol_Acc_29138_FAM169A	
Drer_069321_family_with_sequence_similarity_169_member_B_Source_ZFIN_Acc_ZDB_GENE_050419_217_fam169b	Drer_004177_family_with_sequence_similarity_169_member_Ab_Source_ZFIN_Acc_ZDB_GENE_091118_95_fam169ab	Drer_059719_family_with_sequence_similarity_169_member_Aa_Source_ZFIN_Acc_ZDB_GENE_060825_117_fam169aa	

HG_10014	
Dmel_0262032_CG42843	
Cgig_22320_Neurogenic_locus_notch_like_protein_1_Source_UniProtKB_TrEMBL_Acc_K1RNE9	
Smim_51022_Versican_core_protein_Camponotus_floridanus_gi_307190395_gb_EFN74454_4e_35_136	Smim_46594_Versican_core_protein_Camponotus_floridanus_gi_307190395_gb_EFN74454_4e_15_78_2	

HG_34499	
This group of homology does not contain any annotated genome

HG_7002	
Cgig_01379_THAP_domain_containing_protein_4_Source_UniProtKB_TrEMBL_Acc_K1PM89	Cgig_15340_THAP_domain_containing_protein_4_Source_UniProtKB_TrEMBL_Acc_K1Q751	
Drer_093833_si_ch73_382f3_1_Source_ZFIN_Acc_ZDB_GENE_030131_9513_si_ch73_382f3_1	
Smim_22388_PREDICTED_similar_to_52_kDa_repressor_of_the_inhibitor_of_the_protein_kinase_p58IPK_interacting_protein_58_kDa_interferon_induced_protein_kinase_interacting_protein_P52rIPK_Death_associated_protein_4_THAP_domain_containing_protein_0_Ciona_intestinalis_gi_198430633_ref_XP_002121939_1e_32_129	Smim_63543_PREDICTED_similar_to_si_ch211_282e16_partial_Ciona_intestinalis_gi_198412197_ref_XP_002127129_3e_19_90_9	Smim_79293_PREDICTED_similar_to_52_kDa_repressor_of_the_inhibitor_of_the_protein_kinase_p58IPK_interacting_protein_58_kDa_interferon_induced_protein_kinase_interacting_protein_P52rIPK_Death_associated_protein_4_THAP_domain_containing_protein_0_Ciona_intestinalis_gi_198430633_ref_XP_002121939_3e_26_110	Smim_37082_PREDICTED_similar_to_52_kDa_repressor_of_the_inhibitor_of_the_protein_kinase_p58IPK_interacting_protein_58_kDa_interferon_induced_protein_kinase_interacting_protein_P52rIPK_Death_associated_protein_4_THAP_domain_containing_protein_0_Ciona_intestinalis_gi_198430633_ref_XP_002121939_9e_18_84_7	Smim_38182_PREDICTED_similar_to_52_kDa_repressor_of_the_inhibitor_of_the_protein_kinase_p58IPK_interacting_protein_58_kDa_interferon_induced_protein_kinase_interacting_protein_P52rIPK_Death_associated_protein_4_THAP_domain_containing_protein_0_Ciona_intestinalis_gi_198430633_ref_XP_002121939_1e_07_54_7	Smim_81722_PREDICTED_similar_to_52_kDa_repressor_of_the_inhibitor_of_the_protein_kinase_p58IPK_interacting_protein_58_kDa_interferon_induced_protein_kinase_interacting_protein_P52rIPK_Death_associated_protein_4_THAP_domain_containing_protein_0_Ciona_intestinalis_gi_198430633_ref_XP_002121939_5e_07_52_8	Smim_75723_PREDICTED_similar_to_si_ch211_282e16_partial_Ciona_intestinalis_gi_198412197_ref_XP_002127129_3e_04_43_1	

HG_32900	
This group of homology does not contain any annotated genome

HG_9833	
Hsap_Ensmbl0124225_prostate_transmembrane_protein_androgen_induced_1_Source_HGNC_Symbol_Acc_14107_PMEPA1	Hsap_Ensmbl0168675_low_density_lipoprotein_receptor_class_A_domain_containing_4_Source_HGNC_Symbol_Acc_1224_LDLRAD4	
Drer_054941_low_density_lipoprotein_receptor_class_A_domain_containing_4_Source_ZFIN_Acc_ZDB_GENE_091230_3_ldlrad4	Drer_070555_low_density_lipoprotein_receptor_class_A_domain_containing_4_Source_HGNC_Symbol_Acc_1224_LDLRAD4_2_of_2	Drer_039325_prostate_transmembrane_protein_androgen_induced_1_Source_ZFIN_Acc_ZDB_GENE_040718_320_pmepa1	
Smim_4077_secreted_protein_putative_Ixodes_scapularis_gi_241559453_ref_XP_002400802_4e_29_119	

HG_40281	
This group of homology does not contain any annotated genome

HG_27724	
Smim_68056_Metallothionein_family_protein_Trichomonas_vaginalis_G3_gi_123476045_ref_XP_001321197_8e_05_52_8	Smim_68057_PREDICTED_hypothetical_protein_LOC100487073_partial_Xenopus_Silurana_tropicalis_gi_301628711_ref_XP_002943492_1e_04_51_6	Smim_33981_hypothetical_protein_NAEGRDRAFT_79129_Naegleria_gruberi_gi_290993342_ref_XP_002679292_3e_09_67_4	

HG_27555	
Cgig_23645	

HG_27386	
Spur_011850_Hypp_2003	

HG_5526	
This group of homology does not contain any annotated genome

HG_19667	
Spur_003352_Lrp12L_3	

HG_8861	
Cgig_01791	Cgig_07152_Putative_ankyrin_repeat_protein_L93_Source_UniProtKB_TrEMBL_Acc_K1PK74	
Spur_026802_Hypp_3121	Spur_000643_Hypp_3012	Spur_014848_Hypp_2173	Spur_014849_Hypp_2174	Spur_011366_Hypp_1975	

HG_23417	
This group of homology does not contain any annotated genome

HG_8820	
Hsap_Ensmbl0144583_membrane_associated_ring_finger_C3HC4_4_E3_ubiquitin_protein_ligase_Source_HGNC_Symbol_Acc_29269_MARCH4	Hsap_Ensmbl0139266_membrane_associated_ring_finger_C3HC4_9_Source_HGNC_Symbol_Acc_25139_MARCH9	Hsap_Ensmbl0183654_membrane_associated_ring_finger_C3HC4_11_Source_HGNC_Symbol_Acc_33609_MARCH11	
Drer_075212_membrane_associated_ring_finger_C3HC4_11_Source_ZFIN_Acc_ZDB_GENE_070912_276_march11	Drer_056439_membrane_associated_ring_finger_C3HC4_4_Source_ZFIN_Acc_ZDB_GENE_041210_304_march4	Drer_055740_membrane_associated_ring_finger_C3HC4_9_Source_ZFIN_Acc_ZDB_GENE_081031_71_march9	Drer_055839_membrane_associated_ring_finger_C3HC4_4_E3_ubiquitin_protein_ligase_Source_HGNC_Symbol_Acc_29269_MARCH4_1_of_2	
Spur_007584_March4L	

HG_23248	
Cgig_19284	
Spur_015308_Spur_015308	

HG_13938	
Cele_001159_eff_1_Protein_EFF_1_isoform_c_eff_1_mRNA_complete_cds_Source_RefSeq_mRNA_Acc_NM_001026818	Cele_023420_C26D10_7_Protein_C26D10_7_C26D10_7_mRNA_complete_cds_Source_RefSeq_mRNA_Acc_NM_001026821	Cele_016625_aff_1_Protein_AFF_1_aff_1_mRNA_complete_cds_Source_RefSeq_mRNA_Acc_NM_063001	

HG_17425	
This group of homology does not contain any annotated genome

HG_18305	
This group of homology does not contain any annotated genome

HG_15970	
Hsap_Ensmbl0164743_chromosome_8_open_reading_frame_48_Source_HGNC_Symbol_Acc_26345_C8orf48	
Spur_000320_Hypp_1248	

HG_17561	
Hsap_Ensmbl0168286_THAP_domain_containing_11_Source_HGNC_Symbol_Acc_23194_THAP11	
Drer_036055_THAP_domain_containing_11_Source_ZFIN_Acc_ZDB_GENE_040426_2121_thap11	

HG_57581	
This group of homology does not contain any annotated genome

HG_20262	
Smim_48903_PREDICTED_ADP_ribosylation_factor_like_13B_Pan_troglodytes_gi_332817367_ref_XP_003309949_3e_25_110	

HG_11663	
Dmel_0031505_CG12400	
Spur_011313_Nudfc2	
Smim_81312_CG12400_PA_synthetic_construct_gi_220957572_gb_ACL91329_2e_19_85_5	

HG_15086	
This group of homology does not contain any annotated genome

HG_15014	
Cgig_06408_Matrin_3_Source_UniProtKB_TrEMBL_Acc_K1PF93	

HG_12238	
Hsap_Ensmbl0155719_otoancorin_Source_HGNC_Symbol_Acc_16378_OTOA	
Drer_080675_si_dkey_71b5_7_Source_ZFIN_Acc_ZDB_GENE_100922_124_si_dkey_71b5_7	

HG_45419	
This group of homology does not contain any annotated genome

HG_27947	
This group of homology does not contain any annotated genome

HG_44160	
This group of homology does not contain any annotated genome

HG_34409	
This group of homology does not contain any annotated genome

HG_34681	
This group of homology does not contain any annotated genome

HG_63796	
This group of homology does not contain any annotated genome

HG_62844	
Cgig_25864	
Drer_096571_si_ch211_281p14_2_Source_ZFIN_Acc_ZDB_GENE_121214_273_si_ch211_281p14_2	

HG_9167	
Hsap_Ensmbl0172366_family_with_sequence_similarity_195_member_A_Source_HGNC_Symbol_Acc_14142_FAM195A	
Dmel_0085188_CG34159	Dmel_0036502_CG7841	
Drer_061256_family_with_sequence_similarity_195_member_A_Source_HGNC_Symbol_Acc_14142_FAM195A	
Smim_56100_Uncharacterized_protein_C16orf14_like_protein_Acromyrmex_echinatior_gi_332022476_gb_EGI62783_3e_22_95_5	Smim_71024_PREDICTED_protein_FAM195A_like_Apis_mellifera_gi_328790158_ref_XP_003251385_7e_07_51_2	

HG_5077	
Spur_004302_Hypp_1511	Spur_017649_Hgf	Spur_027103_Spur_027103	Spur_016643_Spur_016643	Spur_013403_Spur_013403	
Smim_11181_hypothetical_protein_SINV_02731_Solenopsis_invicta_gi_322797750_gb_EFZ19699_0_002_42_4	Smim_6536_hypothetical_protein_TcasGA2_TC010247_Tribolium_castaneum_gi_270016172_gb_EFA12620_9e_04_47_4	

HG_63860	
This group of homology does not contain any annotated genome

HG_8927	
Dmel_0264490_Eip93F_Ecdysone_induced_protein_93F_Source_FlyBase_0264490	
Cgig_03664_Mushroom_body_large_type_Kenyon_cell_specific_protein_1_Source_UniProtKB_TrEMBL_Acc_K1Q0C2	
Cele_011315_mbr_1_Protein_MBR_1_mbr_1_mRNA_complete_cds_Source_RefSeq_mRNA_Acc_NM_077393	
Spur_024802_Mblk1	
Smim_43261_PREDICTED_similar_to_mblk_Tribolium_castaneum_gi_189240966_ref_XP_966573_5e_38_155	Smim_43269_PREDICTED_mushroom_body_large_type_Kenyon_cell_specific_protein_like_Bombus_terrestris_gi_340725634_ref_XP_003401172_1e_19_92_4	

HG_31013	
This group of homology does not contain any annotated genome

HG_57668	
This group of homology does not contain any annotated genome

HG_19680	
This group of homology does not contain any annotated genome

HG_18359	
Dmel_0033483_egr_eiger_Source_FlyBase_0033483	
Spur_009527_TnfsfL2	

HG_14936	
Spur_006450_Hrh3L_1	

HG_20654	
Dmel_0259163_CG42268	
Smim_57221_Myosin_Camponotus_floridanus_gi_307176993_gb_EFN66299_8e_16_90_5	

HG_13782	
This group of homology does not contain any annotated genome

HG_12525	
Dmel_0038901_burs_bursicon_Source_FlyBase_0038901	
Spur_003984_Bursicona_Bursicon_subunit_alpha_related_polypeptide_Source_UniProtKB_TrEMBL_Acc_A6Q0K7	
Smim_39457_Bursicon_putative_Ixodes_scapularis_gi_241301850_ref_XP_002407512_5e_52_172	

HG_6983	
This group of homology does not contain any annotated genome

HG_14083	
Cgig_17604	Cgig_17605	
Spur_003230_Spur_003230	

HG_46384	
Smim_29804_Longitudinals_lacking_protein_isoforms_A_B_D_L_Harpegnathos_saltator_gi_307206198_gb_EFN84278_0_004_44_7	Smim_29818_hypothetical_protein_BRAFLDRAFT_86044_Branchiostoma_floridae_gi_260799808_ref_XP_002594876_2e_06_53_1	

HG_34599	
This group of homology does not contain any annotated genome

HG_33952	
This group of homology does not contain any annotated genome

HG_2418	
Hsap_Ensmbl0129991_troponin_I_type_3_cardiac_Source_HGNC_Symbol_Acc_11947_TNNI3	Hsap_Ensmbl0159173_troponin_I_type_1_skeletal_slow_Source_HGNC_Symbol_Acc_11945_TNNI1	Hsap_Ensmbl0130598_troponin_I_type_2_skeletal_fast_Source_HGNC_Symbol_Acc_11946_TNNI2	
Dmel_0004028_wupA_wings_up_A_Source_FlyBase_0004028	
Cele_006585_tni_3_Protein_TNI_3_tni_3_mRNA_complete_cds_Source_RefSeq_mRNA_Acc_NM_074849	Cele_006764_unc_27_Protein_UNC_27_unc_27_mRNA_complete_cds_Source_RefSeq_mRNA_Acc_NM_077087	Cele_006586_tni_4_Protein_TNI_4_tni_4_mRNA_complete_cds_Source_RefSeq_mRNA_Acc_NM_068340	Cele_006584_tni_1_Protein_TNI_1_tni_1_mRNA_complete_cds_Source_RefSeq_mRNA_Acc_NM_077505	
Drer_042559_troponin_I_skeletal_slow_c_Source_ZFIN_Acc_ZDB_GENE_060825_192_tnni1c	Drer_016728_troponin_I_skeletal_slow_d_Source_ZFIN_Acc_ZDB_GENE_040718_374_tnni1d	Drer_000474_troponin_I_skeletal_slow_a_Source_ZFIN_Acc_ZDB_GENE_030616_266_tnni1a	Drer_092999_si_dkey_206m15_8_Source_ZFIN_Acc_ZDB_GENE_090312_198_si_dkey_206m15_8	Drer_045592_troponin_I_skeletal_fast_2a_tandem_duplicate_1_Source_ZFIN_Acc_ZDB_GENE_041114_60_tnni2a_1	Drer_028343_zgc_101560_Source_ZFIN_Acc_ZDB_GENE_041010_75_zgc_101560	Drer_070827_zgc_112242_Source_ZFIN_Acc_ZDB_GENE_050522_63_zgc_112242	Drer_079617_zgc_101560_Source_ZFIN_Acc_ZDB_GENE_041010_75_zgc_101560	Drer_029995_troponin_I_skeletal_fast_2b_tandem_duplicate_2_Source_ZFIN_Acc_ZDB_GENE_040801_9_tnni2b_2	Drer_013752_troponin_I_skeletal_fast_2a_tandem_duplicate_3_Source_ZFIN_Acc_ZDB_GENE_040718_80_tnni2a_3	Drer_029069_troponin_I_skeletal_fast_2a_tandem_duplicate_4_Source_ZFIN_Acc_ZDB_GENE_040625_119_tnni2a_4	Drer_052708_troponin_I_skeletal_slow_b_Source_ZFIN_Acc_ZDB_GENE_041212_37_tnni1b	Drer_036671_troponin_I_skeletal_slow_like_Source_ZFIN_Acc_ZDB_GENE_040625_81_tnni1al	Drer_035958_troponin_I_skeletal_fast_2b_tandem_duplicate_1_Source_ZFIN_Acc_ZDB_GENE_050417_49_tnni2b_1	Drer_005841_troponin_I_skeletal_fast_2a_tandem_duplicate_2_Source_ZFIN_Acc_ZDB_GENE_040426_970_tnni2a_2	
Spur_013183_trop1	
Smim_28936_troponin_Latrodectus_hesperus_gi_318087220_gb_ADV40202_5e_123_357	Smim_11646_troponin_I_isoform_3_Aphonopelma_sp_SH_2011_gi_325074034_gb_ADY76979_3e_90_271	
Sman_018250_Putative_troponin_I_Source_UniProtKB_TrEMBL_Acc_G4VGQ6	Sman_059170_Putative_troponin_I_Source_UniProtKB_TrEMBL_Acc_G4VJ45	
Gsal_15360_troponin_i	Gsal_8830_hypothetical_protein	

HG_36085	
This group of homology does not contain any annotated genome

HG_9802	
Hsap_Ensmbl0095739_BMP_and_activin_membrane_bound_inhibitor_Source_HGNC_Symbol_Acc_30251_BAMBI	
Cgig_15630_BMP_and_activin_membrane_bound_inhibitor_like_protein_Source_UniProtKB_TrEMBL_Acc_K1QUC9	
Drer_055381_BMP_and_activin_membrane_bound_inhibitor_Xenopus_laevis_homolog_a_Source_ZFIN_Acc_ZDB_GENE_010416_1_bambia	Drer_056406_BMP_and_activin_membrane_bound_inhibitor_homolog_Xenopus_laevis_b_Source_ZFIN_Acc_ZDB_GENE_040704_30_bambib	
Smim_74221_BMP_and_activin_membrane_bound_inhibitor_homolog_precursor_Rattus_norvegicus_gi_20806113_ref_NP_620782_7e_16_82_0	Smim_40171_PREDICTED_BMP_and_activin_membrane_bound_inhibitor_like_Oryctolagus_cuniculus_gi_291401951_ref_XP_002717339_1e_21_98_2	

HG_64658	
This group of homology does not contain any annotated genome

HG_8871	
Hsap_Ensmbl0179271_growth_arrest_and_DNA_damage_inducible_gamma_interacting_protein_1_Source_HGNC_Symbol_Acc_29996_GADD45GIP1	
Dmel_0037102_CG7172	
Cgig_20317	
Cele_010616_K07A1_10_Protein_K07A1_10_K07A1_10_mRNA_complete_cds_Source_RefSeq_mRNA_Acc_NM_060149	
Drer_039338_growth_arrest_and_DNA_damage_inducible_gamma_interacting_protein_1_Source_ZFIN_Acc_ZDB_GENE_091204_282_gadd45gip1	
Spur_026337_Spur_026337	
Smim_64311_putative_growth_arrest_and_DNA_damage_inducible_protein_s_interacting_protein_Trichinella_spiralis_gi_339251688_ref_XP_003372866_3e_16_83_2	

HG_8695	
Dmel_0261649_tinc_tincar_Source_FlyBase_0261649	
Cgig_28804	Cgig_28803	
Cele_044698_K09F5_6_Protein_K09F5_6_K09F5_6_mRNA_complete_cds_Source_RefSeq_mRNA_Acc_NM_001047807	
Spur_015363_TincL	
Smim_56723_AGAP001696_PA_Anopheles_gambiae_str_PEST_gi_333470075_gb_EAA00818_5_8e_34_146	

HG_27550	
Cgig_23409	

HG_27245	
Drer_079333_CD40_ligand_Source_ZFIN_Acc_ZDB_GENE_100727_1_cd40lg	

HG_27381	
This group of homology does not contain any annotated genome

HG_31372	
This group of homology does not contain any annotated genome

HG_22468	
Cgig_27707_La_related_protein_7_Source_UniProtKB_TrEMBL_Acc_K1QHX2	

HG_14918	
Hsap_Ensmbl0139405_RBPJ_interacting_and_tubulin_associated_1_Source_HGNC_Symbol_Acc_25925_RITA1	
Spur_002018_Spur_002018	

HG_16645	
Dmel_0052803_CG32803	
Smim_67598_PREDICTED_promethin_like_Saccoglossus_kowalevskii_gi_291241635_ref_XP_002740711_3e_05_48_1	

HG_23243	
Cgig_18906	Cgig_20240_Cysteine_rich_PDZ_binding_protein_Source_UniProtKB_TrEMBL_Acc_K1QYE5	
Spur_028743_Hypp_2965	

HG_18067	
Spur_022020_Hypp_2592	
Smim_75279_PREDICTED_hypothetical_protein_partial_Strongylocentrotus_purpuratus_gi_72137475_ref_XP_800625_3e_23_102	

HG_53784	
Spur_008453_Smarcal1	Spur_008452_Spur_008452	

HG_18131	
Cgig_21854_cGMP_dependent_protein_kinase_1_alpha_isozyme_Source_UniProtKB_TrEMBL_Acc_K1RGS7	

HG_60077	
This group of homology does not contain any annotated genome

HG_11763	
Dmel_0020521_pio_piopio_Source_FlyBase_0020521	
Smim_38649_cuticlin_putative_Ixodes_scapularis_gi_241254624_ref_XP_002404068_3e_155_455	Smim_54682_cuticlin_putative_Ixodes_scapularis_gi_241254624_ref_XP_002404068_3e_71_231	Smim_54688_cuticlin_putative_Ixodes_scapularis_gi_241254624_ref_XP_002404068_9e_37_136	

HG_8308	
Hsap_Ensmbl0047365_ArfGAP_with_RhoGAP_domain_ankyrin_repeat_and_PH_domain_2_Source_HGNC_Symbol_Acc_16924_ARAP2	Hsap_Ensmbl0120318_ArfGAP_with_RhoGAP_domain_ankyrin_repeat_and_PH_domain_3_Source_HGNC_Symbol_Acc_24097_ARAP3	Hsap_Ensmbl0186635_ArfGAP_with_RhoGAP_domain_ankyrin_repeat_and_PH_domain_1_Source_HGNC_Symbol_Acc_16925_ARAP1	
Cgig_15741_Arf_GAP_with_Rho_GAP_domain_ANK_repeat_and_PH_domain_containing_protein_2_Source_UniProtKB_TrEMBL_Acc_K1QXN2	
Drer_062221_ArfGAP_with_RhoGAP_domain_ankyrin_repeat_and_PH_domain_1_Source_HGNC_Symbol_Acc_16925_ARAP1_1_of_4	Drer_076801_ArfGAP_with_RhoGAP_domain_ankyrin_repeat_and_PH_domain_3_Source_ZFIN_Acc_ZDB_GENE_091019_1_arap3	Drer_056389_ArfGAP_with_RhoGAP_domain_ankyrin_repeat_and_PH_domain_2_Source_HGNC_Symbol_Acc_16924_ARAP2	Drer_091634_ArfGAP_with_RhoGAP_domain_ankyrin_repeat_and_PH_domain_1_Source_HGNC_Symbol_Acc_16925_ARAP1_4_of_4	

HG_12233	
Dmel_0030294_Pa1_PTIP_associated_1_Source_FlyBase_0030294	
Spur_004219_Hypp_406	
Smim_12287_PAXIP1_associated_protein_putative_Ixodes_scapularis_gi_241114909_ref_XP_002400497_1e_37_136	

HG_11217	
Hsap_Ensmbl0104221_BRF2_RNA_polymerase_III_transcription_initiation_factor_50_kDa_subunit_Source_HGNC_Symbol_Acc_17298_BRF2	
Cgig_19151_Transcription_factor_IIIB_50_kDa_subunit_Source_UniProtKB_TrEMBL_Acc_K1QKQ0	
Drer_002060_BRF2_subunit_of_RNA_polymerase_III_transcription_initiation_factor_BRF1_like_Source_ZFIN_Acc_ZDB_GENE_040801_43_brf2	
Spur_013920_Brf2L	
Smim_25457_PREDICTED_RNA_polymerase_III_transcription_initiation_factor_BRF2_isoform_Oryctolagus_cuniculus_gi_291409110_ref_XP_002720833_2e_18_93_2	

HG_40806	
This group of homology does not contain any annotated genome

HG_43485	
Spur_018761_Spur_018761	

HG_35935	
This group of homology does not contain any annotated genome

HG_7207	
Cgig_13591	Cgig_00705	Cgig_17814	Cgig_04641	Cgig_28264	Cgig_04250	Cgig_01778	Cgig_15702	Cgig_25469	Cgig_11853	Cgig_28218	Cgig_02793	Cgig_02488	Cgig_03760	Cgig_01547	Cgig_03791	Cgig_13114	Cgig_10288	Cgig_02013	Cgig_28279	Cgig_03429	Cgig_27337	Cgig_21220	
Drer_089355_Uncharacterized_protein_Source_UniProtKB_TrEMBL_Acc_E7F429_CU571336_1	
Spur_005467_Spur_005467	Spur_003557_Spur_003557	

HG_25877	
Spur_002413_Hypp_3103	Spur_010472_Ccp_Sea	Spur_028641_Spur_028641	Spur_004212_Spur_004212	

HG_9482	
Hsap_Ensmbl0160570_death_effector_domain_containing_2_Source_HGNC_Symbol_Acc_24450_DEDD2	Hsap_Ensmbl0158796_death_effector_domain_containing_Source_HGNC_Symbol_Acc_2755_DEDD	
Cgig_01393_Death_effector_domain_containing_protein_Source_UniProtKB_TrEMBL_Acc_K1PV13	Cgig_06549_Death_effector_domain_containing_protein_Source_UniProtKB_TrEMBL_Acc_K1P8X1	Cgig_01394_Death_effector_domain_containing_protein_Source_UniProtKB_TrEMBL_Acc_K1Q1W8	
Drer_029783_death_effector_domain_containing_Source_ZFIN_Acc_ZDB_GENE_040718_386_dedd	Drer_002758_death_effector_domain_containing_1_Source_ZFIN_Acc_ZDB_GENE_000616_2_dedd1	Drer_093482_death_effector_domain_containing_1_Source_ZFIN_Acc_ZDB_GENE_000616_2_dedd1	
Spur_025896_Dedd	
Smim_40013_PREDICTED_death_effector_domain_containing_protein_like_Monodelphis_domestica_gi_126310805_ref_XP_001371905_2e_85_270	

HG_5819	
Drer_061848_collagen_type_XV_alpha_1b_Source_ZFIN_Acc_ZDB_GENE_070912_689_col15a1b	Drer_074639_collagen_type_XV_alpha_1_Source_HGNC_Symbol_Acc_2192_COL15A1_2_of_2	Drer_095901_collagen_type_XVIII_alpha_1_Source_HGNC_Symbol_Acc_2195_COL18A1_2_of_2	
Spur_025559_Col15_18r	
Smim_83310_AGAP006515_PA_Anopheles_gambiae_str_PEST_gi_158295973_ref_XP_316545_4_6e_05_47_8	

HG_26178	
This group of homology does not contain any annotated genome

HG_58784	
Spur_026355_Spur_026355	

HG_19644	
This group of homology does not contain any annotated genome

HG_21875	
Cgig_28811	

HG_23297	
Cgig_24124	
Spur_023848_Hypp_2690	

HG_9136	
This group of homology does not contain any annotated genome

HG_18049	
Hsap_Ensmbl0119737_G_protein_coupled_receptor_75_Source_HGNC_Symbol_Acc_4526_GPR75	
Drer_069343_G_protein_coupled_receptor_75_Source_ZFIN_Acc_ZDB_GENE_100316_3_gpr75	

HG_12930	
Spur_011480_Hypp_1980	

HG_12456	
Hsap_Ensmbl0156381_ankyrin_repeat_domain_9_Source_HGNC_Symbol_Acc_20096_ANKRD9	
Drer_028804_ankyrin_repeat_domain_9_Source_ZFIN_Acc_ZDB_GENE_041114_3_ankrd9	Drer_078034_zgc_112001_Source_ZFIN_Acc_ZDB_GENE_050417_178_zgc_112001	

HG_11335	
Hsap_Ensmbl0187824_transmembrane_protein_220_Source_HGNC_Symbol_Acc_33757_TMEM220	
Cgig_21295	
Drer_088981_transmembrane_protein_220_Source_HGNC_Symbol_Acc_33757_TMEM220	
Spur_005106_Spur_005106	Spur_014325_Spur_014325	Spur_001135_Spur_001135	
Smim_47534_transmembrane_protein_220_Xenopus_laevis_gi_148230929_ref_NP_001090046_2e_16_82_0	

HG_45227	
This group of homology does not contain any annotated genome

HG_35884	
This group of homology does not contain any annotated genome

HG_27619	
This group of homology does not contain any annotated genome

HG_32457	
Spur_001267_Spur_001267	

HG_27209	
Hsap_Ensmbl0237452_Uncharacterized_protein_Source_UniProtKB_TrEMBL_Acc_C9JSJ3_AC074212_3	
Drer_094059_si_ch211_191j22_7_Source_ZFIN_Acc_ZDB_GENE_091204_56_si_ch211_191j22_7	

HG_23617	
This group of homology does not contain any annotated genome

HG_17866	
Spur_007622_Spur_007622	
Sman_150100	Sman_150110	
Gsal_10342_cre_ctbp_1_protein	

HG_27240	
Cgig_06156_Peroxisome_assembly_factor_2_Source_UniProtKB_TrEMBL_Acc_K1PZ39	

HG_26055	
This group of homology does not contain any annotated genome

HG_20567	
This group of homology does not contain any annotated genome

HG_16504	
Spur_006355_Spur_006355	

HG_8623	
Cgig_01431	

HG_19183	
This group of homology does not contain any annotated genome

HG_16640	
Hsap_Ensmbl0049883_pentatricopeptide_repeat_domain_2_Source_HGNC_Symbol_Acc_25734_PTCD2	
Drer_035391_pentatricopeptide_repeat_domain_2_Source_ZFIN_Acc_ZDB_GENE_050417_82_ptcd2	

HG_16335	
Hsap_Ensmbl0176542_KIAA2018_Source_HGNC_Symbol_Acc_30494_KIAA2018	
Drer_077431_si_ch73_196k8_2_Source_ZFIN_Acc_ZDB_GENE_111109_1_si_ch73_196k8_2	

HG_15286	
Hsap_LRG_209_sarcospan_Source_HGNC_Symbol_Acc_11322_LRG_209	Hsap_Ensmbl0123096_sarcospan_Source_HGNC_Symbol_Acc_11322_SSPN	
Drer_041747_sarcospan_Kras_oncogene_associated_gene_Source_ZFIN_Acc_ZDB_GENE_051127_43_sspn	
Spur_004146_Spur_004146	

HG_8406	
Dmel_0014396_tim_timeless_Source_FlyBase_0014396	
Cgig_28504_Protein_timeless_Source_UniProtKB_TrEMBL_Acc_K1RJF4	
Spur_028411_TimL	
Smim_8031_circadian_clock_protein_timeless_Wyeomyia_smithii_gi_62198744_gb_AAX76622_5e_18_83_6	Smim_g67204_t1_timeless_protein_Schistocerca_gregaria_gi_323650625_gb_ADX97416_6e_16_82_4	Smim_g67197_t1_timeless_protein_putative_Ixodes_scapularis_gi_241562762_ref_XP_002401472_1e_20_102	

HG_13590	
Hsap_Ensmbl0142611_PR_domain_containing_16_Source_HGNC_Symbol_Acc_14000_PRDM16	
Drer_060808_MDS1_and_EVI1_complex_locus_Source_ZFIN_Acc_ZDB_GENE_050208_123_mecom	Drer_092738_si_ch211_263k4_2_Source_ZFIN_Acc_ZDB_GENE_081104_207_si_ch211_263k4_2	
Spur_005516_Spur_005516	

HG_40906	
Cgig_06986	

HG_45481	
This group of homology does not contain any annotated genome

HG_2928	
Smim_70623_PREDICTED_similar_to_F57G4_9_Hydra_magnipapillata_gi_221131106_ref_XP_002160676_1e_04_47_4	

HG_6550	
Cgig_19581	Cgig_15261_Neuroglobin_Source_UniProtKB_TrEMBL_Acc_K1Q9R1	Cgig_27926_Neuroglobin_1_Source_UniProtKB_TrEMBL_Acc_K1RX51	Cgig_27925	
Smim_14645_cytoglobin_putative_Ixodes_scapularis_gi_241146860_ref_XP_002405154_1e_68_218	Smim_60311_cytoglobin_putative_Ixodes_scapularis_gi_241146860_ref_XP_002405154_1e_75_238	
Gsal_2658_neuroglobin_partial	

HG_5958	
Hsap_Ensmbl0170162_vestigial_like_2_Drosophila_Source_HGNC_Symbol_Acc_20232_VGLL2	Hsap_Ensmbl0102243_vestigial_like_1_Drosophila_Source_HGNC_Symbol_Acc_20985_VGLL1	Hsap_Ensmbl0206538_vestigial_like_3_Drosophila_Source_HGNC_Symbol_Acc_24327_VGLL3	
Dmel_0003975_vg_vestigial_Source_FlyBase_0003975	
Cgig_09662_Protein_vestigial_Source_UniProtKB_TrEMBL_Acc_K1PCB9	
Drer_041706_vestigial_like_2a_Source_ZFIN_Acc_ZDB_GENE_050913_38_vgll2a	Drer_038305_vestigial_like_3_Drosophila_Source_HGNC_Symbol_Acc_24327_VGLL3	Drer_053773_vestigial_like_2b_Source_ZFIN_Acc_ZDB_GENE_050809_113_vgll2b	Drer_095400_si_ch73_52f15_5_Source_ZFIN_Acc_ZDB_GENE_091204_341_si_ch73_52f15_5	
Spur_027311_Vgll2L	
Smim_61065_transcription_cofactor_vestigial_like_protein_Danio_rerio_gi_70887583_ref_NP_001020657_2e_05_51_6	

HG_40158	
This group of homology does not contain any annotated genome

HG_34504	
Spur_007612_Spur_007612	

HG_2155	
Cgig_15058	Cgig_15057	Cgig_11930	Cgig_13225	Cgig_19889	Cgig_19088	Cgig_25134	

HG_31864	
This group of homology does not contain any annotated genome

HG_41102	
This group of homology does not contain any annotated genome

HG_486	
Dmel_0053696_CG33696	
Cgig_27460_FMRFamide_receptor_Source_UniProtKB_TrEMBL_Acc_K1QK43	Cgig_16290_Somatostatin_receptor_type_4_Source_UniProtKB_TrEMBL_Acc_K1QH08	Cgig_01494	Cgig_16047_FMRFamide_receptor_Source_UniProtKB_TrEMBL_Acc_K1PNJ8	Cgig_08701_Thyrotropin_releasing_hormone_receptor_Source_UniProtKB_TrEMBL_Acc_K1P6W2	Cgig_00319_Growth_hormone_secretagogue_receptor_type_1_Source_UniProtKB_TrEMBL_Acc_K1QDV9	Cgig_09331_Growth_hormone_secretagogue_receptor_type_1_Source_UniProtKB_TrEMBL_Acc_K1QCH9	Cgig_20197_FMRFamide_receptor_Source_UniProtKB_TrEMBL_Acc_K1PIL0	Cgig_22932_Neuromedin_U_receptor_1_Source_UniProtKB_TrEMBL_Acc_K1QS14	Cgig_25276_Growth_hormone_secretagogue_receptor_type_1_Source_UniProtKB_TrEMBL_Acc_K1R8N7	Cgig_16039_FMRFamide_receptor_Source_UniProtKB_TrEMBL_Acc_K1Q9T6	Cgig_07303_Mu_type_opioid_receptor_Source_UniProtKB_TrEMBL_Acc_K1PUA5	Cgig_03644_Somatostatin_receptor_type_4_Source_UniProtKB_TrEMBL_Acc_K1PJ48	Cgig_05608_Thyrotropin_releasing_hormone_receptor_Source_UniProtKB_TrEMBL_Acc_K1PGH1	Cgig_07858	Cgig_07597	Cgig_25651_Thyrotropin_releasing_hormone_receptor_Source_UniProtKB_TrEMBL_Acc_K1RCI6	Cgig_16220_Somatostatin_receptor_type_4_Source_UniProtKB_TrEMBL_Acc_K1RKV2	Cgig_24807_Thyrotropin_releasing_hormone_receptor_Source_UniProtKB_TrEMBL_Acc_K1R4K2	Cgig_05970	Cgig_13746_C_C_chemokine_receptor_type_1_Source_UniProtKB_TrEMBL_Acc_K1QUW0	Cgig_09457_FMRFamide_receptor_Source_UniProtKB_TrEMBL_Acc_K1QA15	Cgig_05507_Somatostatin_receptor_type_4_Source_UniProtKB_TrEMBL_Acc_K1Q4F1	Cgig_10038	Cgig_08927	Cgig_12891_P2Y_purinoceptor_4_Source_UniProtKB_TrEMBL_Acc_K1PP54	Cgig_11624	Cgig_15015_Neuropeptide_capa_receptor_Source_UniProtKB_TrEMBL_Acc_K1PGY4	Cgig_15016_Cysteinyl_leukotriene_receptor_1_Source_UniProtKB_TrEMBL_Acc_K1PNR4	Cgig_26655	Cgig_12154_C_C_chemokine_receptor_type_5_Source_UniProtKB_TrEMBL_Acc_K1R7F7	Cgig_15747_B2_bradykinin_receptor_Source_UniProtKB_TrEMBL_Acc_K1QXN7	Cgig_26770	
Cele_008885_F16C3_1_Protein_F16C3_1_F16C3_1_mRNA_complete_cds_Source_RefSeq_mRNA_Acc_NM_060271	Cele_016044_C24B5_1_Protein_C24B5_1_C24B5_1_mRNA_complete_cds_Source_RefSeq_mRNA_Acc_NM_072980	Cele_010375_H09F14_1_Protein_H09F14_1_isoform_e_Source_RefSeq_mRNA_Acc_NM_001269301	
Sman_129810_Putative_rhodopsin_like_orphan_GPCR_Source_UniProtKB_TrEMBL_Acc_G4VS40	
Gsal_15427_neuropeptide_receptor_a18	Gsal_3109_g_protein_coupled_receptor_fragment	

HG_9451	
Drer_096463_si_dkeyp_82h4_1_Source_ZFIN_Acc_ZDB_GENE_120709_49_si_dkeyp_82h4_1	Drer_096151_si_dkey_146m20_13_Source_ZFIN_Acc_ZDB_GENE_110914_223_si_dkey_146m20_13	

HG_27327	
Cgig_10624_Phospholipase_A2_inhibitor_subunit_B_Source_UniProtKB_TrEMBL_Acc_K1PR44	
Spur_002925_Lrr	

HG_31318	
This group of homology does not contain any annotated genome

HG_8947	
Hsap_Ensmbl0110427_KIAA1549_like_Source_HGNC_Symbol_Acc_24836_KIAA1549L	Hsap_Ensmbl0122778_KIAA1549_Source_HGNC_Symbol_Acc_22219_KIAA1549	
Cgig_07292_Zonadhesin_Source_UniProtKB_TrEMBL_Acc_K1PJS4	
Drer_062477_KIAA1549_like_a_Source_ZFIN_Acc_ZDB_GENE_061207_55_kiaa1549la	Drer_062086_KIAA1549_like_b_Source_ZFIN_Acc_ZDB_GENE_050419_18_kiaa1549lb	Drer_063008_si_dkeyp_27e10_3_Source_ZFIN_Acc_ZDB_GENE_041210_96_si_dkeyp_27e10_3	Drer_063361_si_ch211_1e14_1_Source_ZFIN_Acc_ZDB_GENE_050420_149_si_ch211_1e14_1	Drer_087114_KIAA1549_like_Source_HGNC_Symbol_Acc_24836_KIAA1549L_3_of_3	
Spur_028341_Hypp_1227	

HG_26278	
This group of homology does not contain any annotated genome

HG_8859	
Spur_003051_Spur_003051	

HG_22991	
Cgig_00543	Cgig_28722	Cgig_12055	Cgig_10782	

HG_5320	
Dmel_0036834_CG6836	
Cgig_03989_Organic_solute_transporter_subunit_alpha_Source_UniProtKB_TrEMBL_Acc_K1PXZ9	Cgig_02501_Organic_solute_transporter_subunit_alpha_Source_UniProtKB_TrEMBL_Acc_K1QKQ1	
Drer_045306_solute_carrier_family_51_alpha_subunit_Source_ZFIN_Acc_ZDB_GENE_040912_10_slc51a	Drer_095805_si_dkey_16n15_6_Source_ZFIN_Acc_ZDB_GENE_110411_70_si_dkey_16n15_6	
Spur_012561_OstaL	Spur_019774_Osta	Spur_012562_Htr6L	Spur_013711_Spur_013711	Spur_002601_Spur_002601	Spur_000725_Mamdc4_3	
Smim_18280_AGAP001974_PA_Anopheles_gambiae_str_PEST_gi_118793812_ref_XP_550843_2e_12_73_6	

HG_14798	
Hsap_Ensmbl0189337_kazrin_periplakin_interacting_protein_Source_HGNC_Symbol_Acc_29173_KAZN	
Drer_076923_kazrin_periplakin_interacting_protein_Source_HGNC_Symbol_Acc_29173_KAZN_2_of_3	Drer_006601_kazrin_periplakin_interacting_protein_Source_HGNC_Symbol_Acc_29173_KAZN_1_of_3	
Smim_68273_AGAP007137_PA_Anopheles_gambiae_str_PEST_gi_158286209_ref_XP_308622_4_7e_06_49_7	

HG_23292	
This group of homology does not contain any annotated genome

HG_12966	
This group of homology does not contain any annotated genome

HG_13846	
Spur_019266_Spur_019266	Spur_001827_Spur_001827	Spur_020253_Spur_020253	Spur_000271_Clect_Egf_4	Spur_006310_Clect_Egf_8	Spur_009636_Clect_Egf_9	Spur_027079_Clect_54	Spur_011675_Spur_011675	Spur_019280_Spur_019280	Spur_019797_Hypp_2466	

HG_14726	
Cgig_09205	Cgig_18295	
Smim_8859_PREDICTED_hypothetical_protein_Saccoglossus_kowalevskii_gi_291223869_ref_XP_002731931_2e_17_92_4	

HG_20580	
Spur_010332_Spur_010332	

HG_16284	
Cele_018024_F35A5_1_Protein_F35A5_1_F35A5_1_mRNA_complete_cds_Source_RefSeq_mRNA_Acc_NM_076261	
Spur_003093_Muc4	Spur_025901_Hypp_1159	

HG_48344	
Hsap_Ensmbl0221821_chromosome_6_open_reading_frame_226_Source_HGNC_Symbol_Acc_34431_C6orf226	

HG_12146	
Spur_002281_Rev3_1	Spur_016475_RtL_69	Spur_007922_Spur_007922	Spur_024511_Hypp_2738	Spur_021396_Hypp_2550	Spur_010015_Hypp_1891	Spur_000344_Spur_000344	Spur_004082_Hypp_1498	Spur_011517_Spur_011517	Spur_005818_Ucm	Spur_011639_Spur_011639	Spur_011516_Spur_011516	

HG_12282	
Hsap_Ensmbl0132972_ring_finger_protein_17_Source_HGNC_Symbol_Acc_10060_RNF17	
Dmel_0263974_qin_qin_Source_FlyBase_0263974	
Drer_056387_ring_finger_protein_17_Source_ZFIN_Acc_ZDB_GENE_030131_6451_rnf17	
Spur_012041_Tdrd4	

HG_6786	
Hsap_Ensmbl0197057_death_domain_containing_1_Source_HGNC_Symbol_Acc_37261_DTHD1	
Cgig_27320	Cgig_20762	
Drer_086452_Uncharacterized_protein_Source_UniProtKB_TrEMBL_Acc_E7EZ74_CU672227_1	
Spur_002700_Hypp_366	

HG_45327	
This group of homology does not contain any annotated genome

HG_969	
Hsap_Ensmbl0233436_BTB_POZ_domain_containing_18_Source_HGNC_Symbol_Acc_37214_BTBD18	
Dmel_0000210_br_broad_Source_FlyBase_0000210	Dmel_0038339_CG6118	Dmel_0003870_ttk_tramtrack_Source_FlyBase_0003870	Dmel_0004652_fru_fruitless_Source_FlyBase_0004652	Dmel_0029824_CG3726	Dmel_0005630_lola_longitudinals_lacking_Source_FlyBase_0005630	Dmel_0263108_BtbVII_BTB_protein_VII_Source_FlyBase_0263108	Dmel_0022238_lolal_lola_like_Source_FlyBase_0022238	Dmel_0029822_CG12236	Dmel_0085405_CG34376	Dmel_0263115_mamo_maternal_gene_required_for_meiosis_Source_FlyBase_0263115	Dmel_0030710_CG8924	Dmel_0003715_CG16778	Dmel_0013263_Trl_Trithorax_like_Source_FlyBase_0013263	Dmel_0086758_chinmo_Chronologically_inappropriate_morphogenesis_Source_FlyBase_0086758	Dmel_0052121_CG32121	Dmel_0002781_mod_mdg4_modifier_of_mdg4_Source_FlyBase_0002781	Dmel_0003254_rib_ribbon_Source_FlyBase_0003254	Dmel_0035903_CG6765	Dmel_0035405_pfk_piefke_Source_FlyBase_0035405	Dmel_0028991_seq_sequoia_Source_FlyBase_0028991	Dmel_0263102_psq_pipsqueak_Source_FlyBase_0263102	Dmel_0264442_ab_abrupt_Source_FlyBase_0264442	
Smim_45969_zinc_finger_protein_putative_Ixodes_scapularis_gi_241701538_ref_XP_002402860_9e_36_144	Smim_39840_TPA_inf_BTB_POZ_and_Kelch_domain_containing_protein_Amblyomma_variegatum_gi_325303180_tpg_DAA34418_2e_57_196	Smim_79193_TPA_inf_BTB_POZ_and_Kelch_domain_containing_protein_Amblyomma_variegatum_gi_325303180_tpg_DAA34418_4e_72_234	Smim_48123_zinc_finger_protein_putative_Ixodes_scapularis_gi_241701538_ref_XP_002402860_2e_82_269	Smim_34815_TPA_inf_BTB_POZ_and_Kelch_domain_containing_protein_Amblyomma_variegatum_gi_325303180_tpg_DAA34418_3e_36_141	Smim_45972_TPA_inf_BTB_POZ_and_Kelch_domain_containing_protein_Amblyomma_variegatum_gi_325303180_tpg_DAA34418_5e_40_147	

HG_39640	
This group of homology does not contain any annotated genome

HG_7032	
Hsap_Ensmbl0147421_homeobox_containing_1_Source_HGNC_Symbol_Acc_26137_HMBOX1	
Cele_018786_hmbx_1_Protein_HMBX_1_hmbx_1_mRNA_complete_cds_Source_RefSeq_mRNA_Acc_NM_058402	
Drer_027082_homeobox_containing_1a_Source_ZFIN_Acc_ZDB_GENE_050913_89_hmbox1a	Drer_018913_homeobox_containing_1_b_Source_ZFIN_Acc_ZDB_GENE_090908_4_hmbox1b	Drer_035887_homeobox_containing_1_Source_HGNC_Symbol_Acc_26137_HMBOX1_3_of_3	
Spur_002791_Hmbox1_2	Spur_022737_Hmbox1	
Smim_66771_homeodomain_containing_DNA_binding_protein_putative_Ixodes_scapularis_gi_241236679_ref_XP_002400918_3e_70_238	Smim_34099_homeodomain_containing_DNA_binding_protein_putative_Ixodes_scapularis_gi_241236679_ref_XP_002400918_3e_115_358	

HG_25959	
This group of homology does not contain any annotated genome

HG_6060	
Cgig_19592_Putative_deoxyribonuclease_TATDN2_Source_UniProtKB_TrEMBL_Acc_K1PZI5	Cgig_02601	Cgig_23137_Putative_deoxyribonuclease_TATDN2_Source_UniProtKB_TrEMBL_Acc_K1R9S4	Cgig_08670_Putative_deoxyribonuclease_TATDN2_Source_UniProtKB_TrEMBL_Acc_K1RRV0	Cgig_10536_Putative_deoxyribonuclease_TATDN2_Source_UniProtKB_TrEMBL_Acc_K1QU86	Cgig_27040	Cgig_10289_Putative_deoxyribonuclease_TATDN2_Source_UniProtKB_TrEMBL_Acc_K1Q6T5	Cgig_26797	Cgig_15166	
Spur_012778_Tatdn2L	Spur_013984_Hypp_97	Spur_011642_Hypp_1995	Spur_001837_Spur_001837	

HG_9822	
This group of homology does not contain any annotated genome

HG_22837	
Dmel_0263081_CG43349	
Cele_016901_C53C11_4_Protein_C53C11_4_C53C11_4_mRNA_complete_cds_Source_RefSeq_mRNA_Acc_NM_078408	Cele_021821_Y54B9A_1_Protein_Y54B9A_1_Y54B9A_1_mRNA_complete_cds_Source_RefSeq_mRNA_Acc_NM_073039	

HG_19862	
Spur_028024_Hypp_2929	Spur_017282_Hypp_871	Spur_028023_Hypp_2928	

HG_27035	
Drer_069193_Uncharacterized_protein_Source_UniProtKB_TrEMBL_Acc_E7F5K8_CABZ01030035_1	

HG_26291	
Smim_18874_PREDICTED_similar_to_Blastula_protease_10_Strongylocentrotus_purpuratus_gi_115758097_ref_XP_781315_2e_20_106	Smim_32726_32726	

HG_8545	
Hsap_Ensmbl0176160_heat_shock_transcription_factor_family_member_5_Source_HGNC_Symbol_Acc_26862_HSF5	Hsap_Ensmbl0171129_heat_shock_transcription_factor_family_X_linked_2_Source_HGNC_Symbol_Acc_32701_HSFX2	
Cgig_18488_Heat_shock_transcription_factor_Y_linked_Source_UniProtKB_TrEMBL_Acc_K1QRJ9	
Drer_078472_heat_shock_transcription_factor_family_member_5_Source_ZFIN_Acc_ZDB_GENE_070410_42_hsf5	
Spur_019455_Hsf5L	

HG_20426	
This group of homology does not contain any annotated genome

HG_18331	
Hsap_Ensmbl0154978_vesicular_overexpressed_in_cancer_prosurvival_protein_1_Source_HGNC_Symbol_Acc_34518_VOPP1	
Drer_076373_vesicular_overexpressed_in_cancer_prosurvival_protein_1_Source_ZFIN_Acc_ZDB_GENE_091204_64_vopp1	Drer_038979_vesicular_overexpressed_in_cancer_prosurvival_protein_1_Source_HGNC_Symbol_Acc_34518_VOPP1_1_of_2	
Spur_018474_Spur_018474	

HG_22017	
Spur_011534_Spur_011534	

HG_8328	
Cgig_24970_Protein_BANP_Source_UniProtKB_TrEMBL_Acc_K1QSW5	
Drer_017562_BTG3_associated_nuclear_protein_Source_ZFIN_Acc_ZDB_GENE_050522_54_banp	
Spur_009722_Banp	Spur_017440_Spur_017440	
Smim_78276_protein_BANP_putative_Ixodes_scapularis_gi_241602410_ref_XP_002405451_6e_75_244	Smim_66482_3_protein_BANP_putative_Ixodes_scapularis_gi_241602410_ref_XP_002405451_3e_72_238	

HG_14129	
This group of homology does not contain any annotated genome

HG_15145	
Cgig_23554	

HG_7444	
Hsap_Ensmbl0138080_elastin_microfibril_interfacer_1_Source_HGNC_Symbol_Acc_19880_EMILIN1	Hsap_Ensmbl0132205_elastin_microfibril_interfacer_2_Source_HGNC_Symbol_Acc_19881_EMILIN2	Hsap_Ensmbl0186998_EMI_domain_containing_1_Source_HGNC_Symbol_Acc_18036_EMID1	Hsap_Ensmbl0160963_collagen_type_XXVI_alpha_1_Source_HGNC_Symbol_Acc_18038_COL26A1	Hsap_Ensmbl0183798_elastin_microfibril_interfacer_3_Source_HGNC_Symbol_Acc_16123_EMILIN3	
Cgig_10376	
Drer_026166_elastin_microfibril_interfacer_1b_Source_ZFIN_Acc_ZDB_GENE_060818_36_emilin1b	Drer_024537_elastin_microfibril_interfacer_1a_Source_ZFIN_Acc_ZDB_GENE_041001_191_emilin1a	Drer_076299_elastin_microfibril_interfacer_3_Source_HGNC_Symbol_Acc_16123_EMILIN3_1_of_2	Drer_079330_collagen_type_XXVI_alpha_1_Source_HGNC_Symbol_Acc_18038_COL26A1	Drer_061196_elastin_microfibril_interfacer_2a_Source_ZFIN_Acc_ZDB_GENE_060503_247_emilin2a	Drer_078052_elastin_microfibril_interfacer_3a_Source_ZFIN_Acc_ZDB_GENE_080612_2_emilin3a	Drer_091550_elastin_microfibril_interfacer_2_Source_HGNC_Symbol_Acc_19881_EMILIN2_2_of_2	

HG_41958	
Cgig_15177_FMRFamide_neuropeptide_Source_UniProtKB_TrEMBL_Acc_K1PJF3	

HG_44565	
This group of homology does not contain any annotated genome

HG_45581	
This group of homology does not contain any annotated genome

HG_7315	
Hsap_Ensmbl0173376_neuron_derived_neurotrophic_factor_Source_HGNC_Symbol_Acc_26256_NDNF	
Dmel_0050418_nord_nord_Source_FlyBase_0050418	
Cgig_25927_Fibronectin_type_III_domain_containing_protein_C4orf31_like_protein_Source_UniProtKB_TrEMBL_Acc_K1R511	
Cele_021893_ndnf_1_Protein_NDNF_1_ndnf_1_mRNA_complete_cds_Source_RefSeq_mRNA_Acc_NM_067881	
Drer_062936_neuron_derived_neurotrophic_factor_Source_ZFIN_Acc_ZDB_GENE_030131_207_ndnf	Drer_076462_si_ch73_34j14_3_Source_ZFIN_Acc_ZDB_GENE_131127_464_si_ch73_34j14_3	
Spur_002531_Fn3f_20	
Smim_30751_C6H4ORF31_protein_Bos_taurus_gi_151553793_gb_AAI49408_3e_37_149	Smim_30749_hypothetical_protein_IscW_ISCW022018_Ixodes_scapularis_gi_241747675_ref_XP_002414340_1e_07_53_5	

HG_34709	
Drer_077822_polyamine_modulated_factor_1_Source_HGNC_Symbol_Acc_9112_PMF1	

HG_34676	
This group of homology does not contain any annotated genome

HG_27668	
Dmel_0036607_CG13059	Dmel_0036608_CG13040	Dmel_0036606_CG13060	Dmel_0036605_CG13041	

HG_6126	
Spur_024433_Hypp_2731	
Gsal_7609_line_1_type_transposase_domain_containing_protein_1_like	Gsal_7610_line_1_type_transposase_domain_containing_protein_1_like	

HG_19708	
This group of homology does not contain any annotated genome

HG_32024	
This group of homology does not contain any annotated genome

HG_27153	
Spur_005871_Il1r1	Spur_003912_Il1ap_1	Spur_003911_Il1ap	

HG_17843	
Cele_000222_atf_6_Protein_ATF_6_atf_6_mRNA_complete_cds_Source_RefSeq_mRNA_Acc_NM_077693	

HG_20649	
This group of homology does not contain any annotated genome

HG_63276	
This group of homology does not contain any annotated genome

HG_19570	
Cgig_18763_Myosin_XVIIIa_Source_UniProtKB_TrEMBL_Acc_K1QE10	
Spur_017270_Myo18a_2	
Sman_172330	
Gsal_10535_myosin_heavy_chain	

HG_23392	
This group of homology does not contain any annotated genome

HG_20408	
Spur_003250_Hypp_3100	

HG_14826	
Spur_018715_Spur_018715	

HG_18144	
Cgig_24990	Cgig_24991	
Spur_008067_Spur_008067	

HG_19160	
This group of homology does not contain any annotated genome

HG_15127	
Hsap_Ensmbl0149948_high_mobility_group_AT_hook_2_Source_HGNC_Symbol_Acc_5009_HMGA2	
Cgig_19785	
Drer_069912_high_mobility_group_AT_hook_2_Source_ZFIN_Acc_ZDB_GENE_030131_3148_hmga2	Drer_097930_si_ch211_161c3_6_Source_ZFIN_Acc_ZDB_GENE_131126_51_si_ch211_161c3_6	
Spur_010673_Spur_010673	

HG_20270	
Cgig_08817	

HG_8055	
Dmel_0085407_Pvf3_PDGF_and_VEGF_related_factor_3_Source_FlyBase_0085407	Dmel_0031888_Pvf2_PDGF_and_VEGF_related_factor_2_Source_FlyBase_0031888	
Spur_005737_Vegf2	
Smim_41009_PREDICTED_similar_to_Pvf3_CG34378_PD_Tribolium_castaneum_gi_91081701_ref_XP_970909_3e_41_157	Smim_27855_PREDICTED_similar_to_Pvf3_CG34378_PD_Tribolium_castaneum_gi_91081701_ref_XP_970909_5e_17_84_3	Smim_38396_vascular_endothelial_growth_factor_Simulium_nigrimanum_gi_269146440_gb_ACZ28166_2e_19_89_7	Smim_38401_vascular_endothelial_growth_factor_Simulium_nigrimanum_gi_269146440_gb_ACZ28166_2e_20_92_4	

HG_45668	
Spur_025924_Spur_025924	Spur_016589_Spur_016589	

HG_12246	
Hsap_Ensmbl0171428_N_acetyltransferase_1_arylamine_N_acetyltransferase_Source_HGNC_Symbol_Acc_7645_NAT1	Hsap_Ensmbl0156006_N_acetyltransferase_2_arylamine_N_acetyltransferase_Source_HGNC_Symbol_Acc_7646_NAT2	
Drer_005176_zgc_101040_Source_ZFIN_Acc_ZDB_GENE_040801_107_zgc_101040	Drer_036066_si_dkey_78a14_4_Source_ZFIN_Acc_ZDB_GENE_110408_8_si_dkey_78a14_4	Drer_036068_zgc_103601_Source_ZFIN_Acc_ZDB_GENE_041010_49_zgc_103601	Drer_036067_si_dkey_78a14_5_Source_ZFIN_Acc_ZDB_GENE_110407_16_si_dkey_78a14_5	

HG_10655	
Hsap_Ensmbl0100918_REC8_meiotic_recombination_protein_Source_HGNC_Symbol_Acc_16879_REC8	
Cgig_01549_Meiotic_recombination_protein_REC8_like_protein_Source_UniProtKB_TrEMBL_Acc_K1Q6X6	
Drer_078329_REC8_homolog_a_yeast_Source_ZFIN_Acc_ZDB_GENE_081104_283_rec8a	Drer_069260_REC8_homolog_b_yeast_Source_ZFIN_Acc_ZDB_GENE_060421_4898_rec8b	
Spur_003079_Hypp_1429	

HG_45258	
This group of homology does not contain any annotated genome

HG_11125	
Drer_011863_protein_tyrosine_kinase_7a_Source_ZFIN_Acc_ZDB_GENE_050522_216_ptk7a	
Spur_011044_Spur_011044	
Smim_81817_PREDICTED_similar_to_off_track_CG8967_PA_Tribolium_castaneum_gi_91078588_ref_XP_972111_1e_07_56_2	

HG_48170	
This group of homology does not contain any annotated genome

HG_12141	
Smim_35601_Nop2p_putative_Aedes_aegypti_gi_157132768_ref_XP_001662635_7e_30_124	
Sman_143020	
Gsal_5112_methyltransferase_nsun4	Gsal_111_methyltransferase_nsun4	

HG_5871	
Drer_093998_si_ch73_7i4_2_Source_ZFIN_Acc_ZDB_GENE_060810_137_si_ch73_7i4_2	

HG_32657	
Dmel_0053265_Muc68E_Mucin_68E_Source_FlyBase_0053265	Dmel_0036181_Muc68Ca_Mucin_68Ca_Source_FlyBase_0036181	
Drer_093494_si_ch211_217k17_9_Source_ZFIN_Acc_ZDB_GENE_061207_21_si_ch211_217k17_9	Drer_089358_CABZ01035189_1	

HG_5654	
Hsap_Ensmbl0165443_phytanoyl_CoA_2_hydroxylase_interacting_protein_like_Source_HGNC_Symbol_Acc_29378_PHYHIPL	Hsap_Ensmbl0168490_phytanoyl_CoA_2_hydroxylase_interacting_protein_Source_HGNC_Symbol_Acc_16865_PHYHIP	
Cgig_14229_Phytanoyl_CoA_hydroxylase_interacting_like_protein_Source_UniProtKB_TrEMBL_Acc_K1QIZ5	Cgig_17524_Phytanoyl_CoA_hydroxylase_interacting_protein_Source_UniProtKB_TrEMBL_Acc_K1S290	Cgig_05752_Phytanoyl_CoA_hydroxylase_interacting_protein_Source_UniProtKB_TrEMBL_Acc_K1R9C6	Cgig_09296_Phytanoyl_CoA_hydroxylase_interacting_like_protein_Source_UniProtKB_TrEMBL_Acc_K1PI05	
Cele_010803_M01B2_10_Protein_M01B2_10_M01B2_10_mRNA_complete_cds_Source_RefSeq_mRNA_Acc_NM_074378	Cele_022372_Y92H12BR_7_Protein_Y92H12BR_7_Y92H12BR_7_mRNA_complete_cds_Source_RefSeq_mRNA_Acc_NM_058447	Cele_045337_M01B2_12_Protein_M01B2_12_M01B2_12_mRNA_complete_cds_Source_RefSeq_mRNA_Acc_NM_001129506	Cele_011697_T10H4_4_Protein_T10H4_4_T10H4_4_mRNA_complete_cds_Source_RefSeq_mRNA_Acc_NM_074380	Cele_045339_T10H4_13_Protein_T10H4_13_T10H4_13_mRNA_complete_cds_Source_RefSeq_mRNA_Acc_NM_001276969	Cele_045338_M01B2_13_Protein_M01B2_13_M01B2_13_mRNA_complete_cds_Source_RefSeq_mRNA_Acc_NM_001269731	
Drer_003998_phytanoyl_CoA_2_hydroxylase_interacting_protein_like_a_Source_ZFIN_Acc_ZDB_GENE_061215_64_phyhipla	Drer_070498_phytanoyl_CoA_2_hydroxylase_interacting_protein_like_b_Source_ZFIN_Acc_ZDB_GENE_040927_27_phyhiplb	Drer_078176_phytanoyl_CoA_2_hydroxylase_interacting_protein_Source_HGNC_Symbol_Acc_16865_PHYHIP	

HG_9744	
Hsap_Ensmbl0064692_synuclein_alpha_interacting_protein_Source_HGNC_Symbol_Acc_11139_SNCAIP	
Drer_075657_synuclein_alpha_interacting_protein_Source_HGNC_Symbol_Acc_11139_SNCAIP	
Spur_025977_Hypp_2809	Spur_025978_Hypp_1163	
Smim_45929_PREDICTED_espin_like_partial_Saccoglossus_kowalevskii_gi_291226302_ref_XP_002733132_9e_34_143	Smim_45930_conserved_hypothetical_protein_Ixodes_scapularis_gi_241626004_ref_XP_002407854_1e_21_108	

HG_27714	
Dmel_0003372_Sgs1_Salivary_gland_secretion_1_Source_FlyBase_0003372	

HG_23407	
This group of homology does not contain any annotated genome

HG_22189	
Spur_019358_Hypp_2435	Spur_017764_Hypp_2353	

HG_4553	
Spur_001306_Spur_001306	

HG_18367	
Spur_011038_Cabpf_Calcium_binding_protein_Source_UniProtKB_TrEMBL_Acc_Q26644	

HG_23374	
Hsap_Ensmbl0157895_chromosome_12_open_reading_frame_43_Source_HGNC_Symbol_Acc_25719_C12orf43	
Drer_046141_chromosome_12_open_reading_frame_43_Source_HGNC_Symbol_Acc_25719_C8H12orf43	

HG_20831	
This group of homology does not contain any annotated genome

HG_12879	
This group of homology does not contain any annotated genome

HG_13759	
Hsap_Ensmbl0174796_THAP_domain_containing_6_Source_HGNC_Symbol_Acc_23189_THAP6	

HG_20357	
Cgig_22778	

HG_55603	
This group of homology does not contain any annotated genome

HG_57266	
Smim_57242_PREDICTED_fork_head_box_J2_3_transcription_factor_Saccoglossus_kowalevskii_gi_291222693_ref_XP_002731348_2e_11_69_3	

HG_7495	
Dmel_0020307_dve_defective_proventriculus_Source_FlyBase_0020307	
Cgig_15221_DNA_binding_protein_SATB2_Source_UniProtKB_TrEMBL_Acc_K1RYX0	
Cele_022861_dve_1_Protein_DVE_1_isoform_a_Source_RefSeq_mRNA_Acc_NM_001029813	
Spur_006623_Satb1	

HG_10878	
This group of homology does not contain any annotated genome

HG_10806	
Hsap_Ensmbl0119042_SATB_homeobox_2_Source_HGNC_Symbol_Acc_21637_SATB2	Hsap_Ensmbl0182568_SATB_homeobox_1_Source_HGNC_Symbol_Acc_10541_SATB1	
Drer_062621_SATB_homeobox_1_Source_HGNC_Symbol_Acc_10541_SATB1	Drer_061885_SATB_homeobox_2_Source_ZFIN_Acc_ZDB_GENE_070912_212_satb2	Drer_057649_SATB_homeobox_1a_Source_ZFIN_Acc_ZDB_GENE_031010_36_satb1a	
Smim_20280_satb1_putative_Ixodes_scapularis_gi_240953855_ref_XP_002399703_6e_29_116	

HG_16092	
Cgig_09925	
Spur_011818_DcxL	
Smim_37119_WD_repeat_protein_putative_Pediculus_humanus_corporis_gi_242004758_ref_XP_002423245_1e_15_82_4	

HG_11484	
Hsap_Ensmbl0141622_ring_finger_protein_165_Source_HGNC_Symbol_Acc_31696_RNF165	Hsap_Ensmbl0157450_ring_finger_protein_111_Source_HGNC_Symbol_Acc_17384_RNF111	
Drer_078802_ring_finger_protein_111_Source_HGNC_Symbol_Acc_17384_RNF111	Drer_078817_ring_finger_protein_165b_Source_ZFIN_Acc_ZDB_GENE_081104_369_rnf165b	

HG_14091	
Hsap_Ensmbl0235034_chromosome_19_open_reading_frame_81_Source_HGNC_Symbol_Acc_40041_C19orf81	
Spur_027351_Spur_027351	

HG_10058	
Hsap_Ensmbl0182154_mitochondrial_ribosomal_protein_L41_Source_HGNC_Symbol_Acc_14492_MRPL41	
Dmel_0034001_mRpL41_mitochondrial_ribosomal_protein_L41_Source_FlyBase_0034001	
Cgig_10389_39S_ribosomal_protein_L41_mitochondrial_Source_UniProtKB_TrEMBL_Acc_K1Q9V8	
Drer_002264_mitochondrial_ribosomal_protein_L41_Source_ZFIN_Acc_ZDB_GENE_050522_200_mrpl41	
Spur_015901_Spur_015901	
Smim_31740_PREDICTED_similar_to_mitochondrial_ribosomal_protein_L41_putative_Tribolium_castaneum_gi_91081117_ref_XP_975525_4e_49_166	

HG_44424	
This group of homology does not contain any annotated genome

HG_41648	
Spur_007617_Spur_007617	

HG_7325	
Spur_002515_Hypp_1399	Spur_002527_Hypp_1401	Spur_002513_SpdecL	Spur_002514_SmpdL	Spur_002526_Hypp_1400	
Gsal_11734_sphingomyelinase_c_like	Gsal_3121_sphingomyelinase_c_like	Gsal_5889_sphingomyelinase_c_like	

HG_33929	
Spur_018811_Sm50_50_kDa_spicule_matrix_protein_Source_UniProtKB_Swiss_Prot_Acc_P11994	Spur_018810_Sm32_Spicule_matrix_protein_SM32_Source_UniProtKB_TrEMBL_Acc_Q8MUL1	

HG_45271	
This group of homology does not contain any annotated genome

HG_29938	
This group of homology does not contain any annotated genome

HG_82443	
This group of homology does not contain any annotated genome

HG_32534	
This group of homology does not contain any annotated genome

HG_28069	
This group of homology does not contain any annotated genome

HG_31244	
This group of homology does not contain any annotated genome

HG_9166	
Dmel_0010415_Sdc_Syndecan_Source_FlyBase_0010415	
Cele_004749_sdn_1_Protein_SDN_1_isoform_b_sdn_1_mRNA_complete_cds_Source_RefSeq_mRNA_Acc_NM_171769	
Spur_003402_Sdc_Syndecan_Source_UniProtKB_TrEMBL_Acc_A0SVR0	
Smim_10574_secreted_protein_putative_Ixodes_scapularis_gi_241304189_ref_XP_002407594_7e_44_153	
Sman_161360_Putative_syndecan_Source_UniProtKB_TrEMBL_Acc_G4V9C6	
Gsal_6903_isoform_b	

HG_26373	
This group of homology does not contain any annotated genome

HG_23661	
This group of homology does not contain any annotated genome

HG_32091	
This group of homology does not contain any annotated genome

HG_16484	
Cgig_27272_SLAIN_motif_containing_protein_2_Source_UniProtKB_TrEMBL_Acc_K1RNI6	
Spur_022794_Slain2	
Smim_34042_SLAIN_motif_containing_protein_Bos_taurus_gi_78369194_ref_NP_001030482_4e_08_63_2	Smim_33945_PREDICTED_SLAIN_motif_containing_protein_like_Anolis_carolinensis_gi_327267871_ref_XP_003218722_5e_04_50_8	

HG_57384	
Smim_55908_55908	
